# Supplementary material for: N-Acryloylindole-alkyne (NAIA) enables imaging and profiling new ligandable cysteines and oxidized thiols by chemoproteomics
Source: Nat Commun. 2023 Jun 15;14:3564. doi: 10.1038/s41467-023-39268-w (PMC10272157; doi:10.1038/s41467-023-39268-w)
Supplement: Supplementary file 4 — Supplementary Data 1 [file 41467_2023_39268_MOESM4_ESM.xlsx]

## Sheet: Table of content
Supplementary Data 1. NAI/NAIA-5 couple to profile oxidized cysteines in HepG2 cells treated with solvent control, H2O2 or H2O2+NAC
Worksheet	Description
NAIA-5 modified peptides	All the NAIA-5-modified peptides identified in the experiment
NAIA-5 modified Cys	LFQ intensity of NAIA-5-modified peptides with the Cys site indicated

## Sheet: NAIA-5 modified peptides
Peptide Sequence	Modified Sequence	#PSM	Protein ID	Gene	Protein Name	Start	End
AAAACLDK	AAAAC[681.3850]LDK	1	Q9H3U1	UNC45A	Protein unc-45 homolog A	923	930
AAAALCTLYHEAGQR	AAAALC[681.3850]TLYHEAGQR	4	Q8NFZ5	TNIP2	TNFAIP3-interacting protein 2	0	0
AAACTTLGQMATDFAPNFQKK	AAAC[681.3850]TTLGQMATDFAPNFQKK	10	O60518	RANBP6	Ran-binding protein 6	425	445
AAAEGLMSLLREMGKGYLALCSYNCK	AAAEGLMSLLREMGKGYLALC[57.0215]SYNC[681.3850]K	1	P30260	CDC27	Cell division cycle protein 27 homolog	457	482
AAAENLPVPAELPIEDLCSLTSQSLPIELTSVVPESTEDILLK	AAAENLPVPAELPIEDLC[681.3850]SLTSQSLPIELTSVVPESTEDILLK	1	Q96JB2	COG3	Conserved oligomeric Golgi complex subunit 3	48	90
AAAGDLGGDHLAFSCDVAK	AAAGDLGGDHLAFSC[681.3850]DVAK	2	Q8N4T8	CBR4	3-oxoacyl-[acyl-carrier-protein] reductase	41	59
AAAGEFADDPCSSVKR	AAAGEFADDPC[681.3850]SSVKR	4	P35221	CTNNA1	Catenin alpha-1	106	121
AAAGGLAMLTSMRPTLCSR	AAAGGLAMLTSMRPTLC[681.3850]SR	22	Q9H3U1	UNC45A	Protein unc-45 homolog A	837	855
AAAGGLAMLTSMRPTLCSR	AAAGGLAMLTSM[15.9949]RPTLC[681.3850]SR	7	Q9H3U1	UNC45A	Protein unc-45 homolog A	837	855
AAAHCAHVFTTVSQITAIEAQHLLK	AAAHC[681.3850]AHVFTTVSQITAIEAQHLLK	13	P13807	GYS1	Glycogen [starch] synthase, muscle	247	271
AAAHHYGAQCDKPNKEFMLCR	AAAHHYGAQC[57.0215]DKPNKEFMLC[681.3850]R	6	P51970	NDUFA8	NADH dehydrogenase [ubiquinone] 1 alpha subcomplex subunit 8	27	47
AAAHHYGAQCDKPNK	AAAHHYGAQC[681.3850]DKPNK	50	P51970	NDUFA8	NADH dehydrogenase [ubiquinone] 1 alpha subcomplex subunit 8	27	41
AAAHHYGAQCDKPNKEFMLCR	AAAHHYGAQC[681.3850]DKPNKEFMLC[57.0215]R	7	P51970	NDUFA8	NADH dehydrogenase [ubiquinone] 1 alpha subcomplex subunit 8	27	47
AAAHHYGAQCDKPNKEFMLCR	AAAHHYGAQC[681.3850]DKPNKEFMLC[681.3850]R	13	P51970	NDUFA8	NADH dehydrogenase [ubiquinone] 1 alpha subcomplex subunit 8	27	47
AAAIGIDLGTTYSCVGVFQHGK	AAAIGIDLGTTYSC[681.3850]VGVFQHGK	47	P0DMV8	HSPA1A	Heat shock 70 kDa protein 1A	4	25
AAAKESLCQAALGLILK	AAAKESLC[681.3850]QAALGLILK	2	Q96RQ3	MCCC1	Methylcrotonoyl-CoA carboxylase subunit alpha, mitochondrial	502	518
AAALACKK	AAALAC[681.3850]KK	7	Q7L2E3	DHX30	ATP-dependent RNA helicase DHX30	0	0
AAALASLKKYGVGTCGPR	AAALASLKKYGVGTC[681.3850]GPR	4	O15269	SPTLC1	Serine palmitoyltransferase 1	119	136
AAALKLGQELCGMLHRPR	AAALKLGQELC[681.3850]GMLHRPR	9	Q13045	FLII	Protein flightless-1 homolog	798	815
AAAPAPEEEMDECEQALAAEPK	AAAPAPEEEMDEC[681.3850]EQALAAEPK	11	P26641	EEF1G	Elongation factor 1-gamma	254	275
AAAPAPVSEAVCRTSMCSIQSAPPEPATLKGTVPDDAVEALADSLGK	AAAPAPVSEAVC[57.0215]RTSM[15.9949]C[681.3850]SIQSAPPEPATLKGTVPDDAVEALADSLGK	1	P20810	CAST	Calpastatin	397	443
AAAPAPVSEAVCR	AAAPAPVSEAVC[681.3850]R	2	P20810	CAST	Calpastatin	397	409
AAAQCYIDLIIK	AAAQC[681.3850]YIDLIIK	4	P53618	COPB1	Coatomer subunit beta	280	291
AAASGQPRPEMQCPAEHEEDMYR	AAASGQPRPEMQC[681.3850]PAEHEEDMYR	9	Q96BN8	OTULIN	Ubiquitin thioesterase otulin	35	57
AAASGQPRPEMQCPAEHEEDMYR	AAASGQPRPEMQC[681.3850]PAEHEEDM[15.9949]YR	1	Q96BN8	OTULIN	Ubiquitin thioesterase otulin	35	57
AAAVAMETDDAGNRLRFQLELEFVQCLANPNYLNFLAQR	AAAVAMETDDAGNRLRFQLELEFVQC[681.3850]LANPNYLNFLAQR	1	Q9Y3C7	MED31	Mediator of RNA polymerase II transcription subunit 31	2	40
AACDLVR	AAC[681.3850]DLVR	2	P55060	CSE1L	Exportin-2	385	391
AACEQQAVALTLQEDR	AAC[681.3850]EQQAVALTLQEDR	4	Q9BUH6	PAXX	Protein PAXX	78	93
AACHLKDGNCR	AAC[681.3850]HLKDGNC[57.0215]R	1	Q15785	TOMM34	Mitochondrial import receptor subunit TOM34	58	68
AACHLKLEDYDK	AAC[681.3850]HLKLEDYDK	1	Q9H3U1	UNC45A	Protein unc-45 homolog A	65	76
AACHLKLEDYDKAETEASK	AAC[681.3850]HLKLEDYDKAETEASK	5	Q9H3U1	UNC45A	Protein unc-45 homolog A	65	83
AACIAAGHWAAMGLGR	AAC[681.3850]IAAGHWAAM[15.9949]GLGR	1	P49406	MRPL19	39S ribosomal protein L19, mitochondrial	2	17
AACIAEQYHTVLK	AAC[681.3850]IAEQYHTVLK	2	O95235	KIF20A	Kinesin-like protein KIF20A	0	0
AACILTSQTLMR	AAC[681.3850]ILTSQTLMR	3	Q9P265	DIP2B	Disco-interacting protein 2 homolog B	0	0
AACLLDGVPVALKK	AAC[681.3850]LLDGVPVALKK	9	Q8TDX7	NEK7	Serine/threonine-protein kinase Nek7	51	64
AACNLLQR	AAC[681.3850]NLLQR	7	Q01813	PFKP	ATP-dependent 6-phosphofructokinase, platelet type	110	117
AACQEAQVFGNQLIPPNAQVKK	AAC[681.3850]QEAQVFGNQLIPPNAQVKK	15	Q53H12	AGK	Acylglycerol kinase, mitochondrial	41	62
AACYFTMGLYEK	AAC[681.3850]YFTMGLYEK	5	Q9UGR2	ZC3H7B	Zinc finger CCCH domain-containing protein 7B	89	100
AADCEVEQWDSDEPIPAKELER	AADC[681.3850]EVEQWDSDEPIPAKELER	3	Q9UBQ7	GRHPR	Glyoxylate reductase/hydroxypyruvate reductase	26	47
AADCISEPVNREPPSR	AADC[681.3850]ISEPVNREPPSR	5	P43304	GPD2	Glycerol-3-phosphate dehydrogenase, mitochondrial	42	57
AADIASKVDASACGMER	AADIASKVDASAC[681.3850]GMER	5	O95671	ASMTL	Probable bifunctional dTTP/UTP pyrophosphatase/methyltransferase protein	0	0
AADLKYIEACAR	AADLKYIEAC[681.3850]AR	31	O60701	UGDH	UDP-glucose 6-dehydrogenase	103	114
AADLKYIEACARR	AADLKYIEAC[681.3850]ARR	16	O60701	UGDH	UDP-glucose 6-dehydrogenase	103	115
AADLLYAMCDR	AADLLYAMC[681.3850]DR	9	O95782	AP2A1	AP-2 complex subunit alpha-1	389	399
AAECKVDSIGSGR	AAEC[681.3850]KVDSIGSGR	1	Q96P47	AGAP3	Arf-GAP with GTPase, ANK repeat and PH domain-containing protein 3	353	365
AAECNIVVTQPR	AAEC[681.3850]NIVVTQPR	13	Q08211	DHX9	ATP-dependent RNA helicase A	435	446
AAECNIVVTQPRR	AAEC[681.3850]NIVVTQPRR	13	Q08211	DHX9	ATP-dependent RNA helicase A	435	447
AAEEAASTLASSIHPEQCIK	AAEEAASTLASSIHPEQC[681.3850]IK	26	Q7Z460	CLASP1	CLIP-associating protein 1	1406	1425
AAEFLAACAGGDLDEAR	AAEFLAAC[681.3850]AGGDLDEAR	10	Q9BZL4	PPP1R12C	Protein phosphatase 1 regulatory subunit 12C	0	0
AAEGGLSSPEFSELCIWLGSQIK	AAEGGLSSPEFSELC[681.3850]IWLGSQIK	8	Q52LJ0	FAM98B	Protein FAM98B	38	60
AAEIRETLTQGLEFCRR	AAEIRETLTQGLEFC[681.3850]RR	1	P48449	LSS	Lanosterol synthase	553	569
AAELLMSCFR	AAELLMSC[681.3850]FR	6	Q5JVF3	PCID2	PCI domain-containing protein 2	141	150
AAELVTQNCEAYEAHMR	AAELVTQNC[681.3850]EAYEAHMR	6	Q96I15	SCLY	Selenocysteine lyase	308	324
AAEQAGCMVSASR	AAEQAGC[681.3850]MVSASR	9	Q2T9J0	TYSND1	Peroxisomal leader peptide-processing protease	11	23
AAERGHGDICSLLLQHSPALK	AAERGHGDIC[681.3850]SLLLQHSPALK	21	Q53RE8	ANKRD39	Ankyrin repeat domain-containing protein 39	137	157
AAFAELHNCIIDK	AAFAELHNC[681.3850]IIDK	10	Q9NUQ6	SPATS2L	SPATS2-like protein	255	267
AAFAELHNCIIDKEVSLMAEMDKVK	AAFAELHNC[681.3850]IIDKEVSLMAEMDKVK	2	Q9NUQ6	SPATS2L	SPATS2-like protein	255	279
AAFGLSEAGFNTACVTK	AAFGLSEAGFNTAC[681.3850]VTK	36	P31040	SDHA	Succinate dehydrogenase [ubiquinone] flavoprotein subunit, mitochondrial	0	0
AAFGLSEAGFNTACVTKLFPTR	AAFGLSEAGFNTAC[681.3850]VTKLFPTR	8	P31040	SDHA	Succinate dehydrogenase [ubiquinone] flavoprotein subunit, mitochondrial	76	97
AAFRQVQGSEISSIDEFCRK	AAFRQVQGSEISSIDEFC[681.3850]RK	4	Q9UK41	VPS28	Vacuolar protein sorting-associated protein 28 homolog	79	98
AAGASDVVLYKIDVPANRYDLLCLEGLVR	AAGASDVVLYKIDVPANRYDLLC[681.3850]LEGLVR	9	Q9NSD9	FARSB	Phenylalanine--tRNA ligase beta subunit	54	82
AAGCNIPVASVAAGFPAGQTHLK	AAGC[681.3850]NIPVASVAAGFPAGQTHLK	27	Q9Y315	DERA	Deoxyribose-phosphate aldolase	115	137
AAGDGDCGTTHSR	AAGDGDC[681.3850]GTTHSR	23	Q3LXA3	TKFC	Triokinase/FMN cyclase	398	410
AAGELGIAVCNIPSAAVEETADSTICHILNLYRR	AAGELGIAVC[681.3850]NIPSAAVEETADSTIC[681.3850]HILNLYRR	1	P56545	CTBP2	C-terminal-binding protein 2	115	148
AAGEPIKEGDNDYFTCITK	AAGEPIKEGDNDYFTC[681.3850]ITK	9	Q99543	DNAJC2	DnaJ homolog subfamily C member 2	125	143
AAGPLLTDECR	AAGPLLTDEC[681.3850]R	4	Q9BQ69	MACROD1	ADP-ribose glycohydrolase MACROD1	190	200
AAGSLELFFDHCLFTMLQELDKTPGESLHGYR	AAGSLELFFDHC[681.3850]LFTMLQELDKTPGESLHGYR	1	Q6NUQ4	TMEM214	Transmembrane protein 214	189	220
AAGTCGVLLR	AAGTC[681.3850]GVLLR	2	Q5T653	MRPL2	39S ribosomal protein L2, mitochondrial	209	218
AAGTCGVLLRK	AAGTC[681.3850]GVLLRK	6	Q5T653	MRPL2	39S ribosomal protein L2, mitochondrial	209	219
AAHACATVGNR	AAHAC[681.3850]ATVGNR	8	Q9Y2U9	KLHDC2	Kelch domain-containing protein 2	219	229
AAHEALGQFCCALHK	AAHEALGQFC[57.0215]C[681.3850]ALHK	1	Q8TEX9	IPO4	Importin-4	716	730
AAHEALGQFCCALHK	AAHEALGQFC[681.3850]C[57.0215]ALHK	4	Q8TEX9	IPO4	Importin-4	716	730
AAHEALGQFCCALHK	AAHEALGQFC[681.3850]C[681.3850]ALHK	2	Q8TEX9	IPO4	Importin-4	716	730
AAHFLHGCNSK	AAHFLHGC[681.3850]NSK	9	Q9UJX2	CDC23	Cell division cycle protein 23 homolog	102	112
AAHFLHGCNSKK	AAHFLHGC[681.3850]NSKK	2	Q9UJX2	CDC23	Cell division cycle protein 23 homolog	102	113
AAHIFFTDTCPEPLFSELGR	AAHIFFTDTC[681.3850]PEPLFSELGR	13	Q15833	STXBP2	Syntaxin-binding protein 2	101	120
AAHIFNEALVCHQIR	AAHIFNEALVC[681.3850]HQIR	19	O43795	MYO1B	Unconventional myosin-Ib	603	617
AAHLCAEAALR	AAHLC[681.3850]AEAALR	30	Q9UQ80	PA2G4	Proliferation-associated protein 2G4	0	0
AAHTEDINACTLTTSPR	AAHTEDINAC[681.3850]TLTTSPR	2	P04049	RAF1	RAF proto-oncogene serine/threonine-protein kinase	0	0
AAHVFFTDSCPDALFNELVK	AAHVFFTDSC[681.3850]PDALFNELVK	7	P61764	STXBP1	Syntaxin-binding protein 1	101	120
AAHYCHSTLKR	AAHYC[681.3850]HSTLKR	22	Q96EK5	KIFBP	KIF-binding protein	227	237
AAICQNLQHVLAVVR	AAIC[681.3850]QNLQHVLAVVR	11	Q96HA7	TONSL	Tonsoku-like protein	0	0
AAIEAFNKCK	AAIEAFNKC[681.3850]K	6	Q9UHB9	SRP68	Signal recognition particle subunit SRP68	206	215
AAIGCGIVESILNWVK	AAIGC[681.3850]GIVESILNWVK	25	P11388	TOP2A	DNA topoisomerase 2-alpha	401	416
AAISNKITSCIFQLLQEAGIK	AAISNKITSC[681.3850]IFQLLQEAGIK	56	P22234	PAICS	Bifunctional phosphoribosylaminoimidazole carboxylase/phosphoribosylaminoimidazole succinocarboxamide synthetase	54	74
AAISNKITSCIFQLLQEAGIKTAFTR	AAISNKITSC[681.3850]IFQLLQEAGIKTAFTR	17	P22234	PAICS	Bifunctional phosphoribosylaminoimidazole carboxylase/phosphoribosylaminoimidazole succinocarboxamide synthetase	54	79
AAKTQLAVCQQR	AAKTQLAVC[681.3850]QQR	2	Q02790	FKBP4	Peptidyl-prolyl cis-trans isomerase FKBP4	388	399
AALANLCIGDVITAIDGENTSNMTHLEAQNR	AALANLC[681.3850]IGDVITAIDGENTSNMTHLEAQNR	7	O00151	PDLIM1	PDZ and LIM domain protein 1	39	69
AALCAVHVIR	AALC[681.3850]AVHVIR	26	O43747	AP1G1	AP-1 complex subunit gamma-1	157	166
AALDCSTSHLDEFYSDPHAVAGALK	AALDC[681.3850]STSHLDEFYSDPHAVAGALK	8	Q68EM7	ARHGAP17	Rho GTPase-activating protein 17	301	325
AALEACHK	AALEAC[681.3850]HK	3	P11766	ADH5	Alcohol dehydrogenase class-3	277	284
AALEACHKGWGVSVVVGVAASGEEIATRPFQLVTGR	AALEAC[681.3850]HKGWGVSVVVGVAASGEEIATRPFQLVTGR	45	P11766	ADH5	Alcohol dehydrogenase class-3	277	312
AALEALGSCLNNK	AALEALGSC[681.3850]LNNK	11	P34897	SHMT2	Serine hydroxymethyltransferase, mitochondrial	83	95
AALEALGSCLNNKYSEGYPGK	AALEALGSC[681.3850]LNNKYSEGYPGK	19	P34897	SHMT2	Serine hydroxymethyltransferase, mitochondrial	83	103
AALEALGSCLNNKYSEGYPGKR	AALEALGSC[681.3850]LNNKYSEGYPGKR	40	P34897	SHMT2	Serine hydroxymethyltransferase, mitochondrial	83	104
AALETDENLLLCAPTGAGK	AALETDENLLLC[681.3850]APTGAGK	2	O75643	SNRNP200	U5 small nuclear ribonucleoprotein 200 kDa helicase	491	509
AALKNPVKCAVSSK	AALKNPVKC[681.3850]AVSSK	3	Q9H0S4	DDX47	Probable ATP-dependent RNA helicase DDX47	218	231
AALLAELALLEPEALREHCRR	AALLAELALLEPEALREHC[681.3850]RR	11	Q3KQV9	UAP1L1	UDP-N-acetylhexosamine pyrophosphorylase-like protein 1	32	52
AALLEAGMPECTEDK	AALLEAGMPEC[681.3850]TEDK	2	Q9C0C9	UBE2O	(E3-independent) E2 ubiquitin-conjugating enzyme	0	0
AALQEELQLCK	AALQEELQLC[681.3850]K	22	P49327	FASN	Fatty acid synthase	1132	1142
AALQEELQLCKGLVQALQTK	AALQEELQLC[681.3850]KGLVQALQTK	20	P49327	FASN	Fatty acid synthase	1132	1151
AALQEELQLCKGLVQALQTKVTQQGLK	AALQEELQLC[681.3850]KGLVQALQTKVTQQGLK	2	P49327	FASN	Fatty acid synthase	1132	1158
AALQEELSDVLIYLVALAARCRVDLPLAVLSK	AALQEELSDVLIYLVALAARC[681.3850]RVDLPLAVLSK	6	Q9H773	DCTPP1	dCTP pyrophosphatase 1	90	121
AALRDLGCHVELR	AALRDLGC[681.3850]HVELR	20	Q6NXE6	ARMC6	Armadillo repeat-containing protein 6	477	489
AALYGELCALLFAK	AALYGELC[681.3850]ALLFAK	7	Q92624	APPBP2	Amyloid protein-binding protein 2	206	219
AALYLECSAK	AALYLEC[681.3850]SAK	3	Q9HBH0	RHOF	Rho-related GTP-binding protein RhoF	167	176
AAMCKPLMQNR	AAMC[681.3850]KPLMQNR	1	Q14202	ZMYM3	Zinc finger MYM-type protein 3	832	842
AAMDAVCAK	AAMDAVC[681.3850]AK	6	Q86UY6	NAA40	N-alpha-acetyltransferase 40	20	28
AANILVGENLVCK	AANILVGENLVC[681.3850]K	8	P07947	YES1	Tyrosine-protein kinase Yes	399	411
AANIPEHNTIGFMFACVGR	AANIPEHNTIGFMFAC[681.3850]VGR	4	Q8NEZ5	FBXO22	F-box only protein 22	311	329
AANTQKCIR	AANTQKC[681.3850]IR	4	P49588	AARS1	Alanine--tRNA ligase, cytoplasmic	69	77
AANVLVSESLMCK	AANVLVSESLMC[681.3850]K	1	P07948	LYN	Tyrosine-protein kinase Lyn	370	382
AAPAGGFQNIACLR	AAPAGGFQNIAC[681.3850]LR	4	Q9UBP6	METTL1	tRNA (guanine-N(7)-)-methyltransferase	125	138
AAPCIYWLPLTDSQIVQK	AAPC[681.3850]IYWLPLTDSQIVQK	28	Q9UKV3	ACIN1	Apoptotic chromatin condensation inducer in the nucleus	1220	1237
AAPGPALCLFDVDGTLTAPR	AAPGPALC[681.3850]LFDVDGTLTAPR	1	O15305	PMM2	Phosphomannomutase 2	2	21
AAPHKAEGLEEADTGASGCHSHPEEQPTSISPSR	AAPHKAEGLEEADTGASGC[681.3850]HSHPEEQPTSISPSR	10	Q9BV36	MLPH	Melanophilin	236	269
AAPLDSIHSLAAYYIDCIR	AAPLDSIHSLAAYYIDC[681.3850]IR	73	P49327	FASN	Fatty acid synthase	2276	2294
AAPLDSIHSLAAYYIDCIRQVQPEGPYR	AAPLDSIHSLAAYYIDC[681.3850]IRQVQPEGPYR	1	P49327	FASN	Fatty acid synthase	2276	2303
AAPQPSVSCVYKR	AAPQPSVSC[681.3850]VYKR	3	P38435	GGCX	Vitamin K-dependent gamma-carboxylase	335	347
AAPSKACMLTTATAHDGDVNVISWSR	AAPSKAC[681.3850]MLTTATAHDGDVNVISWSR	1	Q9BQ67	GRWD1	Glutamate-rich WD repeat-containing protein 1	293	318
AAPYWITAPQNLVLSPGEDGTLICR	AAPYWITAPQNLVLSPGEDGTLIC[681.3850]R	1	Q92823	NRCAM	Neuronal cell adhesion molecule	359	383
AAQCGHPVLCVQPHHIGVAVK	AAQC[681.3850]GHPVLC[681.3850]VQPHHIGVAVK	2	P08651	NFIC	Nuclear factor 1 C-type	154	174
AAQDLCEEALR	AAQDLC[681.3850]EEALR	12	O94906	PRPF6	Pre-mRNA-processing factor 6	693	703
AAQDLCEEALRHYEDFPKLWMMK	AAQDLC[681.3850]EEALRHYEDFPKLWMMK	11	O94906	PRPF6	Pre-mRNA-processing factor 6	693	715
AAQEEYVKRALANSLACQGK	AAQEEYVKRALANSLAC[681.3850]QGK	1	P00883	ALDOA	Fructose-bisphosphate aldolase A	323	342
AAQEFKHDSFVPCSEK	AAQEFKHDSFVPC[681.3850]SEK	4	Q9Y2X7	GIT1	ARF GTPase-activating protein GIT1	662	677
AAQGPPAPAVPPNTDVMACTQTALLQK	AAQGPPAPAVPPNTDVMAC[681.3850]TQTALLQK	8	O60232	ZNRD2	Protein ZNRD2	0	0
AAQHGVCSVLK	AAQHGVC[681.3850]SVLK	5	Q5JTH9	RRP12	RRP12-like protein	255	265
AAQIGAHTLSGACLDPGAFK	AAQIGAHTLSGAC[681.3850]LDPGAFK	23	Q16134	ETFDH	Electron transfer flavoprotein-ubiquinone oxidoreductase, mitochondrial	106	125
AAQIGAHTLSGACLDPGAFKELFPDWKEK	AAQIGAHTLSGAC[681.3850]LDPGAFKELFPDWKEK	1	Q16134	ETFDH	Electron transfer flavoprotein-ubiquinone oxidoreductase, mitochondrial	106	134
AAQLCGAGMAAVVDK	AAQLC[681.3850]GAGMAAVVDK	16	P19367	HK1	Hexokinase-1	830	844
AAQLCGAGMAAVVDKIR	AAQLC[681.3850]GAGMAAVVDKIR	31	P19367	HK1	Hexokinase-1	830	846
AAQLCGAGMAAVVDR	AAQLC[681.3850]GAGMAAVVDR	11	P52789	HK2	Hexokinase-2	830	844
AAQLCGAGMAAVVDK	AAQLC[681.3850]GAGM[15.9949]AAVVDK	8	P19367	HK1	Hexokinase-1	830	844
AAQLCGAGMAAVVDKIR	AAQLC[681.3850]GAGM[15.9949]AAVVDKIR	13	P19367	HK1	Hexokinase-1	830	846
AAQLFLCSLGLK	AAQLFLC[681.3850]SLGLK	11	Q9UPY3	DICER1	Endoribonuclease Dicer	1578	1589
AAQLGFKTVCIEK	AAQLGFKTVC[681.3850]IEK	3	P09622	DLD	Dihydrolipoyl dehydrogenase, mitochondrial	60	72
AAQLIGTCSQNVAAIQEQVLGLGALR	AAQLIGTC[681.3850]SQNVAAIQEQVLGLGALR	4	Q9NZL4	HSPBP1	Hsp70-binding protein 1	165	190
AAQLIGTCSQNVAAIQEQVLGLGALRK	AAQLIGTC[681.3850]SQNVAAIQEQVLGLGALRK	2	Q9NZL4	HSPBP1	Hsp70-binding protein 1	0	0
AAQLPNDVVLQIMELCGATR	AAQLPNDVVLQIMELC[681.3850]GATR	9	Q96D71	REPS1	RalBP1-associated Eps domain-containing protein 1	0	0
AAQLQLPQLPLAALQALGEAASCQLLAR	AAQLQLPQLPLAALQALGEAASC[681.3850]QLLAR	43	P23610	F8A3	40-kDa huntingtin-associated protein	168	195
AAQNEIWQTFFRGRYLLLLMGLFSIYTGFIYNECFSR	AAQNEIWQTFFRGRYLLLLMGLFSIYTGFIYNEC[681.3850]FSR	1	Q13488	TCIRG1	V-type proton ATPase 116 kDa subunit a 3	431	467
AAQVALLYLQELAEELSTALPAPVSCPEGPK	AAQVALLYLQELAEELSTALPAPVSC[681.3850]PEGPK	13	Q8WUA4	GTF3C2	General transcription factor 3C polypeptide 2	187	217
AAQYACSLLGHALQR	AAQYAC[681.3850]SLLGHALQR	33	O96011	PEX11B	Peroxisomal membrane protein 11B	20	34
AASCGEGK	AASC[681.3850]GEGK	1	Q6FI81	CIAPIN1	Anamorsin	234	241
AASCGEGKK	AASC[681.3850]GEGKK	5	Q6FI81	CIAPIN1	Anamorsin	234	242
AASCGEGKKR	AASC[681.3850]GEGKKR	15	Q6FI81	CIAPIN1	Anamorsin	234	243
AASDIAMTELPPTHPIRLGLALNFSVFYYEILNSPDRACR	AASDIAMTELPPTHPIRLGLALNFSVFYYEILNSPDRAC[681.3850]R	39	P62258	YWHAE	14-3-3 protein epsilon	0	0
AASDIAMTELPPTHPIRLGLALNFSVFYYEILNSPDRACR	AASDIAM[15.9949]TELPPTHPIRLGLALNFSVFYYEILNSPDRAC[681.3850]R	10	P62258	YWHAE	14-3-3 protein epsilon	0	0
AASDLMSYCEQHAR	AASDLMSYC[681.3850]EQHAR	1	O60262	GNG7	Guanine nucleotide-binding protein G(I)/G(S)/G(O) subunit gamma-7	31	44
AASGFISPLSAECMLQYK	AASGFISPLSAEC[681.3850]MLQYK	1	Q6ZMI0	PPP1R21	Protein phosphatase 1 regulatory subunit 21	504	521
AASGLLSIGLCKGDR	AASGLLSIGLC[681.3850]KGDR	3	Q96CM8	ACSF2	Medium-chain acyl-CoA ligase ACSF2, mitochondrial	0	0
AASLDCEDLLLPIAAMLSVENVFIRPVDPEYQK	AASLDC[681.3850]EDLLLPIAAMLSVENVFIRPVDPEYQK	12	Q8IX18	DHX40	Probable ATP-dependent RNA helicase DHX40	502	534
AASLGCNNKPAFPELDFR	AASLGC[681.3850]NNKPAFPELDFR	1	Q8IYB1	MB21D2	Nucleotidyltransferase MB21D2	11	28
AASLLLEILGLLCK	AASLLLEILGLLC[681.3850]K	9	Q04637	EIF4G1	Eukaryotic translation initiation factor 4 gamma 1	1372	1385
AASNCGIVESILNWVK	AASNC[681.3850]GIVESILNWVK	3	Q02880	TOP2B	DNA topoisomerase 2-beta	422	437
AASPQDLAGGYTSSLACHR	AASPQDLAGGYTSSLAC[681.3850]HR	11	P51948	MNAT1	CDK-activating kinase assembly factor MAT1	277	295
AASTFKHYSCISELNSK	AASTFKHYSC[681.3850]ISELNSK	2	Q96JG6	VPS50	Syndetin	0	0
AASVCSGLLGPR	AASVC[681.3850]SGLLGPR	1	Q96EL2	MRPS24	28S ribosomal protein S24, mitochondrial	2	13
AASVFVLYATSCANNFAMK	AASVFVLYATSC[681.3850]ANNFAMK	14	Q9NRF9	POLE3	DNA polymerase epsilon subunit 3	40	58
AASVFVLYATSCANNFAMK	AASVFVLYATSC[681.3850]ANNFAM[15.9949]K	7	Q9NRF9	POLE3	DNA polymerase epsilon subunit 3	40	58
AASVHTVGEDTEETPHRWWIETCK	AASVHTVGEDTEETPHRWWIETC[681.3850]K	3	Q99575	POP1	Ribonucleases P/MRP protein subunit POP1	449	472
AATCEGSESSGFGKLPK	AATC[681.3850]EGSESSGFGKLPK	6	Q9UPN4	CEP131	Centrosomal protein of 131 kDa	215	231
AATCFAEKLPSSNLLK	AATC[681.3850]FAEKLPSSNLLK	6	O95210	STBD1	Starch-binding domain-containing protein 1	165	180
AATFFGCIGIDK	AATFFGC[681.3850]IGIDK	19	P55263	ADK	Adenosine kinase	100	111
AATFFGCIGIDKFGEILK	AATFFGC[681.3850]IGIDKFGEILK	42	P55263	ADK	Adenosine kinase	100	117
AATFFGCIGIDKFGEILKR	AATFFGC[681.3850]IGIDKFGEILKR	32	P55263	ADK	Adenosine kinase	100	118
AATGEEVSAEDLGGADLHCR	AATGEEVSAEDLGGADLHC[681.3850]R	1	Q9HCC0	MCCC2	Methylcrotonoyl-CoA carboxylase beta chain, mitochondrial	249	268
AATMSAVEAATCR	AATMSAVEAATC[681.3850]R	16	Q53H96	PYCR3	Pyrroline-5-carboxylate reductase 3	255	267
AATMSAVEAATCR	AATM[15.9949]SAVEAATC[681.3850]R	9	Q53H96	PYCR3	Pyrroline-5-carboxylate reductase 3	255	267
AATQCEFSK	AATQC[681.3850]EFSK	3	Q96GG9	DCUN1D1	DCN1-like protein 1	111	119
AATSTLSVCDFLGEK	AATSTLSVC[681.3850]DFLGEK	2	Q8N128	FAM177A1	Protein FAM177A1	106	120
AAVAAGCR	AAVAAGC[681.3850]R	3	P28838	LAP3	Cytosol aminopeptidase	123	130
AAVEEGIVLGGGCALLR	AAVEEGIVLGGGC[681.3850]ALLR	411	P10809	HSPD1	60 kDa heat shock protein, mitochondrial	430	446
AAVEFNKQVCIAK	AAVEFNKQVC[681.3850]IAK	2	Q5T1M5	FKBP15	FK506-binding protein 15	159	171
AAVESLGFILFRTPEQCPSVVSLLSESYNPHVR	AAVESLGFILFRTPEQC[681.3850]PSVVSLLSESYNPHVR	2	Q99460	PSMD1	26S proteasome non-ATPase regulatory subunit 1	617	649
AAVETLGVPCFLGGMAR	AAVETLGVPC[681.3850]FLGGMAR	42	A1L0T0	ILVBL	2-hydroxyacyl-CoA lyase 2	306	322
AAVKGYLGPEQLPDCLK	AAVKGYLGPEQLPDC[681.3850]LK	37	P40926	MDH2	Malate dehydrogenase, mitochondrial	75	91
AAVKGYLGPEQLPDCLKGCDVVVIPAGVPR	AAVKGYLGPEQLPDC[681.3850]LKGC[681.3850]DVVVIPAGVPR	5	P40926	MDH2	Malate dehydrogenase, mitochondrial	75	104
AAVLVQQWVSYADTELIPAACGATLPALGLR	AAVLVQQWVSYADTELIPAAC[681.3850]GATLPALGLR	21	P26640	VARS1	Valine--tRNA ligase	92	122
AAVLYVMDLSEQCGHGLR	AAVLYVMDLSEQC[681.3850]GHGLR	13	Q9BZE4	GTPBP4	GTP-binding protein 4	249	266
AAVPDAVGKCR	AAVPDAVGKC[681.3850]R	4	P05023	ATP1A1	Sodium/potassium-transporting ATPase subunit alpha-1	597	607
AAVPLGGFLCNVADK	AAVPLGGFLC[681.3850]NVADK	1	Q7L8L6	FASTKD5	FAST kinase domain-containing protein 5, mitochondrial	661	675
AAVPSIKFCLDNGAK	AAVPSIKFC[681.3850]LDNGAK	54	P00558	PGK1	Phosphoglycerate kinase 1	42	56
AAVQVLDDIEKCLEK	AAVQVLDDIEKC[681.3850]LEK	2	P22033	MMUT	Methylmalonyl-CoA mutase, mitochondrial	731	745
AAVQVLDDIEKCLEKK	AAVQVLDDIEKC[681.3850]LEKK	7	P22033	MMUT	Methylmalonyl-CoA mutase, mitochondrial	731	746
AAVVESHKLGGTCVNVGCVPK	AAVVESHKLGGTC[681.3850]VNVGC[57.0215]VPK	1	P00390	GSR	Glutathione reductase, mitochondrial	90	110
AAVVESHKLGGTCVNVGCVPK	AAVVESHKLGGTC[681.3850]VNVGC[681.3850]VPK	10	P00390	GSR	Glutathione reductase, mitochondrial	90	110
AAVVESHKLGGTCVNVGCVPKK	AAVVESHKLGGTC[681.3850]VNVGC[681.3850]VPKK	1	P00390	GSR	Glutathione reductase, mitochondrial	90	111
AAWGEETDYTPVWCMR	AAWGEETDYTPVWC[681.3850]MR	2	P06132	UROD	Uroporphyrinogen decarboxylase	22	37
AAYEAFCR	AAYEAFC[681.3850]R	1	P51649	ALDH5A1	Succinate-semialdehyde dehydrogenase, mitochondrial	104	111
AAYIYFTDFCPDNLFNKIK	AAYIYFTDFC[681.3850]PDNLFNKIK	7	O00186	STXBP3	Syntaxin-binding protein 3	105	123
AAYLLGCSLEELSSAIFK	AAYLLGC[681.3850]SLEELSSAIFK	1	Q92614	MYO18A	Unconventional myosin-XVIIIa	698	715
AAYSNFWCGMTSQGYYKR	AAYSNFWC[681.3850]GMTSQGYYKR	2	Q8NBJ5	COLGALT1	Procollagen galactosyltransferase 1	196	213
ACDEGHCTAK	AC[57.0215]DEGHC[681.3850]TAK	1	P26440	IVD	Isovaleryl-CoA dehydrogenase, mitochondrial	349	358
ACGLVASNLNLKPGECLR	AC[57.0215]GLVASNLNLKPGEC[681.3850]LR	11	P09382	LGALS1	Galectin-1	2	19
ACGNFGIPCELR	AC[57.0215]GNFGIPC[681.3850]ELR	3	P22234	PAICS	Bifunctional phosphoribosylaminoimidazole carboxylase/phosphoribosylaminoimidazole succinocarboxamide synthetase	287	298
ACLLCSLVK	AC[57.0215]LLC[681.3850]SLVK	2	P63272	SUPT4H1	Transcription elongation factor SPT4	15	23
ACNLDDICKK	AC[57.0215]NLDDIC[681.3850]KK	3	P56159	GFRA1	GDNF family receptor alpha-1	160	169
ACAAAGQSGLMALYEAMFTQYSICAAQILVTNLDFHDEQK	AC[681.3850]AAAGQSGLMALYEAMFTQYSIC[681.3850]AAQILVTNLDFHDEQK	9	P54886	ALDH18A1	Delta-1-pyrroline-5-carboxylate synthase	160	199
ACAAGTPAVIR	AC[681.3850]AAGTPAVIR	3	P51610	HCFC1	Host cell factor 1	1138	1148
ACAAQTK	AC[681.3850]AAQTK	2	P17980	PSMC3	26S proteasome regulatory subunit 6A	239	245
ACADATLSQITNNIDPVGR	AC[681.3850]ADATLSQITNNIDPVGR	19	P62873	GNB1	Guanine nucleotide-binding protein G(I)/G(S)/G(T) subunit beta-1	24	42
ACADKLKR	AC[681.3850]ADKLKR	20	Q9P2J5	LARS1	Leucine--tRNA ligase, cytoplasmic	99	106
ACAEALR	AC[681.3850]AEALR	3	O60232	ZNRD2	Protein ZNRD2	186	192
ACAELHQNVNVK	AC[681.3850]AELHQNVNVK	12	Q96QK1	VPS35	Vacuolar protein sorting-associated protein 35	285	296
ACAEQLSLGGGLGPLVSLASHPK	AC[681.3850]AEQLSLGGGLGPLVSLASHPK	1	Q96C12	ARMC5	Armadillo repeat-containing protein 5	272	294
ACALQVLSAILEGSK	AC[681.3850]ALQVLSAILEGSK	18	Q6AI08	HEATR6	HEAT repeat-containing protein 6	475	489
ACALQVLSAILEGSKQFLSVAEDTSDHR	AC[681.3850]ALQVLSAILEGSKQFLSVAEDTSDHR	1	Q6AI08	HEATR6	HEAT repeat-containing protein 6	475	502
ACALQVLSAILEGSKQFLSVAEDTSDHRR	AC[681.3850]ALQVLSAILEGSKQFLSVAEDTSDHRR	17	Q6AI08	HEATR6	HEAT repeat-containing protein 6	475	503
ACALSQINTK	AC[681.3850]ALSQINTK	2	O95825	CRYZL1	Quinone oxidoreductase-like protein 1	0	0
ACANPAAGSVILLENLR	AC[681.3850]ANPAAGSVILLENLR	44	P00558	PGK1	Phosphoglycerate kinase 1	107	123
ACANPAAGSVILLENLRFHVEEEGK	AC[681.3850]ANPAAGSVILLENLRFHVEEEGK	1	P00558	PGK1	Phosphoglycerate kinase 1	107	131
ACANPAPGSVILLENLR	AC[681.3850]ANPAPGSVILLENLR	19	P07205	PGK2	Phosphoglycerate kinase 2	107	123
ACATKPEELSVHNNVSTQSNGSQQAWGMR	AC[681.3850]ATKPEELSVHNNVSTQSNGSQQAWGMR	7	Q9HCM4	EPB41L5	Band 4.1-like protein 5	384	412
ACAVEVKR	AC[681.3850]AVEVKR	6	Q8WX92	NELFB	Negative elongation factor B	140	147
ACAYQDR	AC[681.3850]AYQDR	4	Q96FZ2	HMCES	Abasic site processing protein HMCES	17	23
ACAYQDRR	AC[681.3850]AYQDRR	11	Q96FZ2	HMCES	Abasic site processing protein HMCES	17	24
ACDELELHQR	AC[681.3850]DELELHQR	3	Q15326	ZMYND11	Zinc finger MYND domain-containing protein 11	346	355
ACDELVEEMEHYGK	AC[681.3850]DELVEEMEHYGK	1	O00469	PLOD2	Procollagen-lysine,2-oxoglutarate 5-dioxygenase 2	575	588
ACDESVLMDLK	AC[681.3850]DESVLMDLK	6	Q9UJV9	DDX41	Probable ATP-dependent RNA helicase DDX41	539	549
ACDFLLSR	AC[681.3850]DFLLSR	19	P48449	LSS	Lanosterol synthase	615	622
ACDGNVDHAATHITNR	AC[681.3850]DGNVDHAATHITNR	8	Q9Y5A7	NUB1	NEDD8 ultimate buster 1	399	414
ACDGNVDHAATHITNRR	AC[681.3850]DGNVDHAATHITNRR	21	Q9Y5A7	NUB1	NEDD8 ultimate buster 1	399	415
ACDILAIDK	AC[681.3850]DILAIDK	8	O00273	DFFA	DNA fragmentation factor subunit alpha	46	54
ACDMHVADMLVK	AC[681.3850]DMHVADMLVK	7	P42575	CASP2	Caspase-2	398	409
ACDSVTSNVLPLLLEQFHK	AC[681.3850]DSVTSNVLPLLLEQFHK	7	Q96T76	MMS19	MMS19 nucleotide excision repair protein homolog	385	403
ACDTPDKPVQVTK	AC[681.3850]DTPDKPVQVTK	3	Q9BUB4	ADAT1	tRNA-specific adenosine deaminase 1	47	59
ACDYIQELR	AC[681.3850]DYIQELR	3	P22415	USF1	Upstream stimulatory factor 1	247	255
ACEAAKK	AC[681.3850]EAAKK	1	O60563	CCNT1	Cyclin-T1	260	266
ACEAITVGK	AC[681.3850]EAITVGK	3	P36915	GNL1	Guanine nucleotide-binding protein-like 1	293	301
ACEAITVGKVDLSSWR	AC[681.3850]EAITVGKVDLSSWR	15	P36915	GNL1	Guanine nucleotide-binding protein-like 1	293	308
ACEGGKFATVEVTDKPVDEALR	AC[681.3850]EGGKFATVEVTDKPVDEALR	16	Q9NRV9	HEBP1	Heme-binding protein 1	35	56
ACEGTGSGSR	AC[681.3850]EGTGSGSR	7	P21860	ERBB3	Receptor tyrosine-protein kinase erbB-3	330	339
ACELWEQILQDHPTDMLALK	AC[681.3850]ELWEQILQDHPTDMLALK	3	Q5R3I4	TTC38	Tetratricopeptide repeat protein 38	127	146
ACESASHDNQSVR	AC[681.3850]ESASHDNQSVR	9	Q8TBZ6	TRMT10A	tRNA methyltransferase 10 homolog A	284	296
ACEVALEEIK	AC[681.3850]EVALEEIK	4	Q9Y6D6	ARFGEF1	Brefeldin A-inhibited guanine nucleotide-exchange protein 1	36	45
ACEVALEEIKAETEK	AC[681.3850]EVALEEIKAETEK	3	Q9Y6D6	ARFGEF1	Brefeldin A-inhibited guanine nucleotide-exchange protein 1	36	50
ACFGGLFANLIRPGDAK	AC[681.3850]FGGLFANLIRPGDAK	9	Q9NR09	BIRC6	Baculoviral IAP repeat-containing protein 6	2891	2907
ACFRQFFTK	AC[681.3850]FRQFFTK	1	Q16543	CDC37	Hsp90 co-chaperone Cdc37	232	240
ACFSANGEEVLATSTHSK	AC[681.3850]FSANGEEVLATSTHSK	12	Q9Y5J1	UTP18	U3 small nucleolar RNA-associated protein 18 homolog	301	318
ACFTMDPK	AC[681.3850]FTMDPK	2	P26640	VARS1	Valine--tRNA ligase	0	0
ACFYNLDKFR	AC[681.3850]FYNLDKFR	20	Q96I25	RBM17	Splicing factor 45	384	393
ACGAHRNYK	AC[681.3850]GAHRNYK	5	Q9BW71	HIRIP3	HIRA-interacting protein 3	435	443
ACGAHRNYKK	AC[681.3850]GAHRNYKK	4	Q9BW71	HIRIP3	HIRA-interacting protein 3	0	0
ACGDSTLTQITAGLDPVGR	AC[681.3850]GDSTLTQITAGLDPVGR	1	P62879	GNB2	Guanine nucleotide-binding protein G(I)/G(S)/G(T) subunit beta-2	24	42
ACGDVLVTAELILR	AC[681.3850]GDVLVTAELILR	8	Q9NZM1	MYOF	Myoferlin	1259	1272
ACGKFEISAIR	AC[681.3850]GKFEISAIR	13	Q96G03	PGM2	Phosphopentomutase	509	519
ACGLIIFR	AC[681.3850]GLIIFR	11	P50583	NUDT2	Bis(5'-nucleosyl)-tetraphosphatase [asymmetrical]	5	12
ACGLIIFRR	AC[681.3850]GLIIFRR	10	P50583	NUDT2	Bis(5'-nucleosyl)-tetraphosphatase [asymmetrical]	5	13
ACGLNFADLMAR	AC[681.3850]GLNFADLMAR	18	Q99536	VAT1	Synaptic vesicle membrane protein VAT-1 homolog	85	96
ACGLNFADLMAR	AC[681.3850]GLNFADLM[15.9949]AR	1	Q99536	VAT1	Synaptic vesicle membrane protein VAT-1 homolog	85	96
ACGNFGIPCELR	AC[681.3850]GNFGIPC[681.3850]ELR	6	P22234	PAICS	Bifunctional phosphoribosylaminoimidazole carboxylase/phosphoribosylaminoimidazole succinocarboxamide synthetase	287	298
ACGSLKGK	AC[681.3850]GSLKGK	4	Q8IZL8	PELP1	Proline-, glutamic acid- and leucine-rich protein 1	0	0
ACGVDYEVK	AC[681.3850]GVDYEVK	7	P49407	ARRB1	Beta-arrestin-1	139	147
ACGVSRPVIACSVTIK	AC[681.3850]GVSRPVIAC[57.0215]SVTIK	15	P55769	SNU13	NHP2-like protein 1	92	107
ACGVSRPVIACSVTIK	AC[681.3850]GVSRPVIAC[681.3850]SVTIK	2	P55769	SNU13	NHP2-like protein 1	92	107
ACGVSRPVIACSVTIKEGSQLK	AC[681.3850]GVSRPVIAC[681.3850]SVTIKEGSQLK	5	P55769	SNU13	NHP2-like protein 1	92	113
ACHPFLLGPPLVR	AC[681.3850]HPFLLGPPLVR	7	Q9H496	TOR1AIP2	Torsin-1A-interacting protein 2, isoform IFRG15	85	97
ACIDSNEDGDLSK	AC[681.3850]IDSNEDGDLSK	1	P29144	TPP2	Tripeptidyl-peptidase 2	208	220
ACIPVGLLGK	AC[681.3850]IPVGLLGK	6	Q96GQ7	DDX27	Probable ATP-dependent RNA helicase DDX27	247	256
ACIPYLKK	AC[681.3850]IPYLKK	17	Q6YN16	HSDL2	Hydroxysteroid dehydrogenase-like protein 2	135	142
ACIRPEISR	AC[681.3850]IRPEISR	2	P26572	MGAT1	Alpha-1,3-mannosyl-glycoprotein 2-beta-N-acetylglucosaminyltransferase	302	310
ACISFNKK	AC[681.3850]ISFNKK	1	Q6PD62	CTR9	RNA polymerase-associated protein CTR9 homolog	170	177
ACKEAAYHPEVAPDVR	AC[681.3850]KEAAYHPEVAPDVR	14	Q9Y490	TLN1	Talin-1	0	0
ACKGHQGLQAR	AC[681.3850]KGHQGLQAR	3	Q8WTV1	THAP3	THAP domain-containing protein 3	0	0
ACKVDSPTVNTTLR	AC[681.3850]KVDSPTVNTTLR	6	Q9H0B6	KLC2	Kinesin light chain 2	440	453
ACKVDSPTVTTTLK	AC[681.3850]KVDSPTVTTTLK	7	Q07866	KLC1	Kinesin light chain 1	455	468
ACLAEAITLVESTHSR	AC[681.3850]LAEAITLVESTHSR	3	Q8IVH4	MMAA	Methylmalonic aciduria type A protein, mitochondrial	99	114
ACLDDSYASGEGLKR	AC[681.3850]LDDSYASGEGLKR	1	Q6DN90	IQSEC1	IQ motif and SEC7 domain-containing protein 1	905	919
ACLDTAVENMPSLK	AC[681.3850]LDTAVENMPSLK	9	P49327	FASN	Fatty acid synthase	1226	1239
ACLDTAVENMPSLK	AC[681.3850]LDTAVENM[15.9949]PSLK	5	P49327	FASN	Fatty acid synthase	1226	1239
ACLEHRHSYVR	AC[681.3850]LEHRHSYVR	4	P53618	COPB1	Coatomer subunit beta	142	152
ACLEHRHSYVRR	AC[681.3850]LEHRHSYVRR	3	P53618	COPB1	Coatomer subunit beta	142	153
ACLEPGGLGPR	AC[681.3850]LEPGGLGPR	1	Q6NVH7	SWSAP1	ATPase SWSAP1	182	192
ACLIFFDEIDAIGGAR	AC[681.3850]LIFFDEIDAIGGAR	5	P35998	PSMC2	26S proteasome regulatory subunit 7	269	284
ACLISLGYDVENDRQGEAEFNR	AC[681.3850]LISLGYDVENDRQGEAEFNR	6	O43707	ACTN4	Alpha-actinin-4	792	813
ACLKYPEWK	AC[681.3850]LKYPEWK	26	Q9Y365	STARD10	START domain-containing protein 10	218	226
ACLKYPEWKQK	AC[681.3850]LKYPEWKQK	7	Q9Y365	STARD10	START domain-containing protein 10	218	228
ACLLCSLVK	AC[681.3850]LLC[57.0215]SLVK	1	P63272	SUPT4H1	Transcription elongation factor SPT4	15	23
ACLLCSLVK	AC[681.3850]LLC[681.3850]SLVK	1	P63272	SUPT4H1	Transcription elongation factor SPT4	15	23
ACLQQDLKQESR	AC[681.3850]LQQDLKQESR	13	Q86WJ1	CHD1L	Chromodomain-helicase-DNA-binding protein 1-like	134	145
ACLSALSEVK	AC[681.3850]LSALSEVK	2	P42356	PI4KA	Phosphatidylinositol 4-kinase alpha	1760	1769
ACLYAGVK	AC[681.3850]LYAGVK	5	P15104	GLUL	Glutamine synthetase	182	189
ACMEEMHQVAIAAKDPANGR	AC[681.3850]MEEMHQVAIAAKDPANGR	5	Q9BW27	NUP85	Nuclear pore complex protein Nup85	111	130
ACMLTTATAHDGDVNVISWSR	AC[681.3850]MLTTATAHDGDVNVISWSR	14	Q9BQ67	GRWD1	Glutamate-rich WD repeat-containing protein 1	298	318
ACMPFGLHR	AC[681.3850]MPFGLHR	1	O95602	POLR1A	DNA-directed RNA polymerase I subunit RPA1	879	887
ACMLTTATAHDGDVNVISWSR	AC[681.3850]M[15.9949]LTTATAHDGDVNVISWSR	5	Q9BQ67	GRWD1	Glutamate-rich WD repeat-containing protein 1	298	318
ACMTYFPRACGSLKGK	AC[681.3850]M[15.9949]TYFPRAC[57.0215]GSLKGK	1	Q8IZL8	PELP1	Proline-, glutamic acid- and leucine-rich protein 1	0	0
ACNAIEDAQSTR	AC[681.3850]NAIEDAQSTR	6	Q709C8	VPS13C	Intermembrane lipid transfer protein VPS13C	3722	3733
ACNIHHNNSR	AC[681.3850]NIHHNNSR	11	Q5T2R2	PDSS1	All trans-polyprenyl-diphosphate synthase PDSS1	147	156
ACNLDDICKK	AC[681.3850]NLDDIC[57.0215]KK	5	P56159	GFRA1	GDNF family receptor alpha-1	160	169
ACNLDDICKK	AC[681.3850]NLDDIC[681.3850]KK	10	P56159	GFRA1	GDNF family receptor alpha-1	160	169
ACNLDDICKKYR	AC[681.3850]NLDDIC[681.3850]KKYR	1	P56159	GFRA1	GDNF family receptor alpha-1	160	171
ACNLTDTQKEVK	AC[681.3850]NLTDTQKEVK	5	Q7LBC6	KDM3B	Lysine-specific demethylase 3B	1356	1367
ACNPQPNGENAISAR	AC[681.3850]NPQPNGENAISAR	1	Q8NHP8	PLBD2	Putative phospholipase B-like 2	494	508
ACNQLGQFLQHR	AC[681.3850]NQLGQFLQHR	19	O94973	AP2A2	AP-2 complex subunit alpha-2	329	340
ACNSHKLR	AC[681.3850]NSHKLR	4	Q7Z2T5	TRMT1L	TRMT1-like protein	131	138
ACNSHKLRR	AC[681.3850]NSHKLRR	3	Q7Z2T5	TRMT1L	TRMT1-like protein	131	139
ACPEKHFAFK	AC[681.3850]PEKHFAFK	18	Q92520	FAM3C	Protein FAM3C	63	72
ACPFAAAGIMVGSIYWTAVTYGAVTVMQVVGHK	AC[681.3850]PFAAAGIMVGSIYWTAVTYGAVTVMQVVGHK	3	Q9NX47	MARCHF5	E3 ubiquitin-protein ligase MARCHF5	96	128
ACPFDQTAINTDIDVLPVNFALLQLVGAQVPDHQSIK	AC[681.3850]PFDQTAINTDIDVLPVNFALLQLVGAQVPDHQSIK	4	Q9HBD1	RC3H2	Roquin-2	0	0
ACPGFDSATR	AC[681.3850]PGFDSATR	1	P32019	INPP5B	Type II inositol 1,4,5-trisphosphate 5-phosphatase	128	137
ACPRPEGLNFQDLK	AC[681.3850]PRPEGLNFQDLK	7	P15927	RPA2	Replication protein A 32 kDa subunit	218	231
ACPRPEGLNFQDLKNQLK	AC[681.3850]PRPEGLNFQDLKNQLK	6	P15927	RPA2	Replication protein A 32 kDa subunit	218	235
ACPYYTAR	AC[681.3850]PYYTAR	3	Q9BX63	BRIP1	Fanconi anemia group J protein	349	356
ACQALGAMLSK	AC[681.3850]QALGAMLSK	9	Q8IXH7	NELFCD	Negative elongation factor C/D	292	302
ACQALGAMLSK	AC[681.3850]QALGAM[15.9949]LSK	11	Q8IXH7	NELFCD	Negative elongation factor C/D	292	302
ACQEDDVR	AC[681.3850]QEDDVR	1	Q68E01	INTS3	Integrator complex subunit 3	0	0
ACQEQIEALLESSLR	AC[681.3850]QEQIEALLESSLR	2	P24385	CCND1	G1/S-specific cyclin-D1	246	260
ACQEVLEK	AC[681.3850]QEVLEK	3	Q9UBF8	PI4KB	Phosphatidylinositol 4-kinase beta	51	58
ACQGQYETIER	AC[681.3850]QGQYETIER	5	Q9BXI6	TBC1D10A	TBC1 domain family member 10A	0	0
ACQIFVR	AC[681.3850]QIFVR	10	P52272	HNRNPM	Heterogeneous nuclear ribonucleoprotein M	652	658
ACQLSVVVDDKK	AC[681.3850]QLSVVVDDKK	6	P26358	DNMT1	DNA (cytosine-5)-methyltransferase 1	1338	1349
ACQLSVVVDDKKFVSNITR	AC[681.3850]QLSVVVDDKKFVSNITR	4	P26358	DNMT1	DNA (cytosine-5)-methyltransferase 1	0	0
ACQNYLKKT	AC[681.3850]QNYLKKT	2	Q9UKL6	PCTP	Phosphatidylcholine transfer protein	0	0
ACQQLDVQK	AC[681.3850]QQLDVQK	2	Q8N954	GPATCH11	G patch domain-containing protein 11	194	202
ACQSIYPLHDVFVR	AC[681.3850]QSIYPLHDVFVR	80	P61247	RPS3A	40S ribosomal protein S3a	200	213
ACQSIYPLHDVFVRK	AC[681.3850]QSIYPLHDVFVRK	44	P61247	RPS3A	40S ribosomal protein S3a	200	214
ACQSLASR	AC[681.3850]QSLASR	3	Q12789	GTF3C1	General transcription factor 3C polypeptide 1	543	550
ACQVALDEIK	AC[681.3850]QVALDEIK	2	Q9Y6D5	ARFGEF2	Brefeldin A-inhibited guanine nucleotide-exchange protein 2	35	44
ACQVTQSR	AC[681.3850]QVTQSR	11	Q14919	DRAP1	Dr1-associated corepressor	53	60
ACQVYIQHMR	AC[681.3850]QVYIQHMR	5	Q13045	FLII	Protein flightless-1 homolog	1223	1232
ACRPPGSPGR	AC[681.3850]RPPGSPGR	2	O95685	PPP1R3D	Protein phosphatase 1 regulatory subunit 3D	40	49
ACRQPPIVFLPK	AC[681.3850]RQPPIVFLPK	2	Q4ZG55	GREB1	Protein GREB1	0	0
ACSAIHAVNLR	AC[681.3850]SAIHAVNLR	12	Q13045	FLII	Protein flightless-1 homolog	559	569
ACSEQEGR	AC[681.3850]SEQEGR	8	O14662	STX16	Syntaxin-16	0	0
ACSVIFPLIYSEMK	AC[681.3850]SVIFPLIYSEMK	9	Q14534	SQLE	Squalene monooxygenase	557	570
ACTELGIR	AC[681.3850]TELGIR	1	P11498	PC	Pyruvate carboxylase, mitochondrial	55	62
ACTILLR	AC[681.3850]TILLR	8	P49368	CCT3	T-complex protein 1 subunit gamma	371	377
ACTNGSGSMGSTTSVSSGTATAATHAAADLGSPSLQHSR	AC[681.3850]TNGSGSMGSTTSVSSGTATAATHAAADLGSPSLQHSR	2	Q14669	TRIP12	E3 ubiquitin-protein ligase TRIP12	946	984
ACTTEAHKQR	AC[681.3850]TTEAHKQR	43	Q16514	TAF12	Transcription initiation factor TFIID subunit 12	142	151
ACTTEEDQEK	AC[681.3850]TTEEDQEK	20	P49915	GMPS	GMP synthase [glutamine-hydrolyzing]	0	0
ACTTEEDQEKLMQITSLHSLNAFLLPIK	AC[681.3850]TTEEDQEKLMQITSLHSLNAFLLPIK	28	P49915	GMPS	GMP synthase [glutamine-hydrolyzing]	488	515
ACTTEEDQEKLMQITSLHSLNAFLLPIK	AC[681.3850]TTEEDQEKLM[15.9949]QITSLHSLNAFLLPIK	9	P49915	GMPS	GMP synthase [glutamine-hydrolyzing]	488	515
ACTYKGHK	AC[681.3850]TYKGHK	19	Q14435	GALNT3	Polypeptide N-acetylgalactosaminyltransferase 3	573	580
ACVEAPK	AC[681.3850]VEAPK	1	O15067	PFAS	Phosphoribosylformylglycinamidine synthase	501	507
ACVGNAYHK	AC[681.3850]VGNAYHK	3	Q9UKX7	NUP50	Nuclear pore complex protein Nup50	150	158
ACVLQNPQTIMHIQDPASQR	AC[681.3850]VLQNPQTIMHIQDPASQR	12	O95544	NADK	NAD kinase	0	0
ACVMMQGR	AC[681.3850]VMMQGR	1	P00491	PNP	Purine nucleoside phosphorylase	77	84
ACVQVLDPK	AC[681.3850]VQVLDPK	1	Q9BWS9	CHID1	Chitinase domain-containing protein 1	280	288
ACVVHGSDLK	AC[681.3850]VVHGSDLK	4	P05023	ATP1A1	Sodium/potassium-transporting ATPase subunit alpha-1	662	671
ACVVHGSDLKDMTSEQLDDILK	AC[681.3850]VVHGSDLKDMTSEQLDDILK	9	P05023	ATP1A1	Sodium/potassium-transporting ATPase subunit alpha-1	662	683
ACVVHGSDLKDMTSEQLDDILKYHTEIVFAR	AC[681.3850]VVHGSDLKDMTSEQLDDILKYHTEIVFAR	8	P05023	ATP1A1	Sodium/potassium-transporting ATPase subunit alpha-1	662	692
ACVVHGSDLKDMTSEQLDDILKYHTEIVFAR	AC[681.3850]VVHGSDLKDM[15.9949]TSEQLDDILKYHTEIVFAR	6	P05023	ATP1A1	Sodium/potassium-transporting ATPase subunit alpha-1	662	692
ACWSLGNAYTALGNHDQAMHFAEK	AC[681.3850]WSLGNAYTALGNHDQAMHFAEK	1	P81274	GPSM2	G-protein-signaling modulator 2	324	347
ACWSLGNAYVSMGRPAQALTFAK	AC[681.3850]WSLGNAYVSMGRPAQALTFAK	6	Q86YR5	GPSM1	G-protein-signaling modulator 1	331	353
ACWVLHYFCEVK	AC[681.3850]WVLHYFC[57.0215]EVK	1	O95373	IPO7	Importin-7	476	487
ACYALENFVENLGPK	AC[681.3850]YALENFVENLGPK	2	Q8TEX9	IPO4	Importin-4	458	472
ACYDEGKR	AC[681.3850]YDEGKR	5	Q8NBZ7	UXS1	UDP-glucuronic acid decarboxylase 1	229	236
ACYGVLR	AC[681.3850]YGVLR	8	P23396	RPS3	40S ribosomal protein S3	118	124
ACYLSINPQKDEALETEK	AC[681.3850]YLSINPQKDEALETEK	10	P42025	ACTR1B	Beta-centractin	221	238
ACYLSINPQKDEALETEKVQYTLPDGSTLDVGPAR	AC[681.3850]YLSINPQKDEALETEKVQYTLPDGSTLDVGPAR	1	P42025	ACTR1B	Beta-centractin	221	255
ACYLSINPQKDETLETEK	AC[681.3850]YLSINPQKDETLETEK	15	P61163	ACTR1A	Alpha-centractin	221	238
ADAEAECNILRK	ADAEAEC[681.3850]NILRK	7	Q96ES7	SGF29	SAGA-associated factor 29	68	79
ADAECYTAMK	ADAEC[681.3850]YTAMK	9	O94905	ERLIN2	Erlin-2	258	267
ADALYPVVSAASICAK	ADALYPVVSAASIC[681.3850]AK	46	O75792	RNASEH2A	Ribonuclease H2 subunit A	168	183
ADCASGIFLAAEK	ADC[681.3850]ASGIFLAAEK	8	O43747	AP1G1	AP-1 complex subunit gamma-1	398	410
ADCHEALLAAWK	ADC[681.3850]HEALLAAWK	4	Q8IY37	DHX37	Probable ATP-dependent RNA helicase DHX37	1114	1125
ADCHEALLAAWKK	ADC[681.3850]HEALLAAWKK	2	Q8IY37	DHX37	Probable ATP-dependent RNA helicase DHX37	1114	1126
ADCLVPSEIR	ADC[681.3850]LVPSEIR	1	Q99719	SEPTIN5	Septin-5	191	200
ADCLVPSEIRK	ADC[681.3850]LVPSEIRK	10	Q99719	SEPTIN5	Septin-5	0	0
ADCSNIDK	ADC[681.3850]SNIDK	3	Q9Y3A3	MOB4	MOB-like protein phocein	49	56
ADDGCSPNK	ADDGC[681.3850]SPNK	5	O95274	LYPD3	Ly6/PLAUR domain-containing protein 3	40	48
ADDGCSPNKMK	ADDGC[681.3850]SPNKMK	12	O95274	LYPD3	Ly6/PLAUR domain-containing protein 3	40	50
ADDGCSPNKMK	ADDGC[681.3850]SPNKM[15.9949]K	4	O95274	LYPD3	Ly6/PLAUR domain-containing protein 3	40	50
ADDGCSPNKMKTVK	ADDGC[681.3850]SPNKM[15.9949]KTVK	1	O95274	LYPD3	Ly6/PLAUR domain-containing protein 3	40	53
ADDTFEALCIEPFSSPPELPDVMKPQDSGSSANEQAVQ	ADDTFEALC[681.3850]IEPFSSPPELPDVMKPQDSGSSANEQAVQ	11	Q15370	ELOB	Elongin-B	0	0
ADEASELACPTPK	ADEASELAC[681.3850]PTPK	28	P49327	FASN	Fatty acid synthase	2194	2206
ADEHRLLCPFER	ADEHRLLC[681.3850]PFER	2	Q8TB52	FBXO30	F-box only protein 30	46	57
ADFAQACQDAGVR	ADFAQAC[681.3850]QDAGVR	5	P11498	PC	Pyruvate carboxylase, mitochondrial	125	137
ADFCIIHYAGK	ADFC[681.3850]IIHYAGK	13	P35579	MYH9	Myosin-9	566	576
ADFYCAEVAR	ADFYC[681.3850]AEVAR	6	Q96F63	CCDC97	Coiled-coil domain-containing protein 97	132	141
ADHQPLTEASYVNLPTIALCNTDSPLR	ADHQPLTEASYVNLPTIALC[681.3850]NTDSPLR	2	P08865	RPSA	40S ribosomal protein SA	129	155
ADIEVACYGYEGIDAVK	ADIEVAC[681.3850]YGYEGIDAVK	3	P05198	EIF2S1	Eukaryotic translation initiation factor 2 subunit 1	193	209
ADIEVACYGYEGIDAVKEALR	ADIEVAC[681.3850]YGYEGIDAVKEALR	6	P05198	EIF2S1	Eukaryotic translation initiation factor 2 subunit 1	193	213
ADIPKFCHGILTK	ADIPKFC[681.3850]HGILTK	6	Q92896	GLG1	Golgi apparatus protein 1	944	956
ADIWALGCLLYK	ADIWALGC[681.3850]LLYK	8	Q2M2I8	AAK1	AP2-associated protein kinase 1	0	0
ADKSTLSTYLEDCKFDR	ADKSTLSTYLEDC[681.3850]KFDR	1	Q9UBI1	COMMD3	COMM domain-containing protein 3	78	94
ADLAKYICDNQDTISSK	ADLAKYIC[681.3850]DNQDTISSK	2	P02769	ALB	Albumin	0	0
ADLGKIVLTNPVCTEVGEK	ADLGKIVLTNPVC[681.3850]TEVGEK	13	P41091	EIF2S3	Eukaryotic translation initiation factor 2 subunit 3	422	440
ADLLLEPCSHYR	ADLLLEPC[681.3850]SHYR	8	Q7Z406	MYH14	Myosin-14	317	328
ADLPEGVAVSGPSPAEFCRK	ADLPEGVAVSGPSPAEFC[681.3850]RK	5	Q8IXI1	RHOT2	Mitochondrial Rho GTPase 2	526	545
ADLSCLVPATSVAVRR	ADLSC[681.3850]LVPATSVAVRR	2	Q17RN3	FAM98C	Protein FAM98C	283	298
ADLSGSVLDCANLQGVK	ADLSGSVLDC[681.3850]ANLQGVK	9	Q7L273	KCTD9	BTB/POZ domain-containing protein KCTD9	263	279
ADLVISHAGAGSCLETLEK	ADLVISHAGAGSC[681.3850]LETLEK	2	Q9NP73	ALG13	Putative bifunctional UDP-N-acetylglucosamine transferase and deubiquitinase ALG13	74	92
ADMGGAATICSAIVSAAK	ADMGGAATIC[681.3850]SAIVSAAK	54	P28838	LAP3	Cytosol aminopeptidase	0	0
ADMGGAATICSAIVSAAK	ADM[15.9949]GGAATIC[681.3850]SAIVSAAK	26	P28838	LAP3	Cytosol aminopeptidase	0	0
ADNLNKLKNLCSK	ADNLNKLKNLC[681.3850]SK	1	P49591	SARS1	Serine--tRNA ligase, cytoplasmic	50	62
ADPALCFLEK	ADPALC[681.3850]FLEK	2	Q8TD26	CHD6	Chromodomain-helicase-DNA-binding protein 6	1302	1311
ADPECMLGHLLR	ADPEC[681.3850]MLGHLLR	6	Q9Y4B6	DCAF1	DDB1- and CUL4-associated factor 1	65	76
ADPGVLAALCEK	ADPGVLAALC[681.3850]EK	6	Q8WVB6	CHTF18	Chromosome transmission fidelity protein 18 homolog	533	544
ADQCYEDVR	ADQC[681.3850]YEDVR	14	P31146	CORO1A	Coronin-1A	21	29
ADQELLMYSHDNIICGITSVAFSR	ADQELLMYSHDNIIC[681.3850]GITSVAFSR	8	P62879	GNB2	Guanine nucleotide-binding protein G(I)/G(S)/G(T) subunit beta-2	257	280
ADQKGVTIIGPATVGGIKPGCFK	ADQKGVTIIGPATVGGIKPGC[681.3850]FK	12	P53396	ACLY	ATP-citrate synthase	613	635
ADRDESSPYAAMLAAQDVAQRCK	ADRDESSPYAAMLAAQDVAQRC[681.3850]K	4	P62263	RPS14	40S ribosomal protein S14	64	86
ADRFSSCIDMGK	ADRFSSC[681.3850]IDMGK	6	O15020	SPTBN2	Spectrin beta chain, non-erythrocytic 2	1960	1971
ADRFSSCIDMGKELLAR	ADRFSSC[681.3850]IDMGKELLAR	6	O15020	SPTBN2	Spectrin beta chain, non-erythrocytic 2	1960	1976
ADRLAQMSICSSLAR	ADRLAQMSIC[681.3850]SSLAR	19	O95861	BPNT1	3'(2'),5'-bisphosphate nucleotidase 1	50	64
ADRLFHTSYHSQAVHIRPVCR	ADRLFHTSYHSQAVHIRPVC[681.3850]R	1	Q969N2	PIGT	GPI transamidase component PIG-T	207	227
ADSVVVLLCR	ADSVVVLLC[681.3850]R	6	Q92900	UPF1	Regulator of nonsense transcripts 1	201	210
ADTLTPEECQQFK	ADTLTPEEC[681.3850]QQFK	2	Q16181	SEPTIN7	Septin-7	196	208
ADTLTPEECQQFKK	ADTLTPEEC[681.3850]QQFKK	24	Q16181	SEPTIN7	Septin-7	196	209
ADTNLGNILLNVLIPPNMPCTR	ADTNLGNILLNVLIPPNMPC[681.3850]TR	8	Q9UKX7	NUP50	Nuclear pore complex protein Nup50	397	418
ADTVGLACEAINR	ADTVGLAC[681.3850]EAINR	1	O75165	DNAJC13	DnaJ homolog subfamily C member 13	2103	2115
ADVIKAAHLCAEAALR	ADVIKAAHLC[681.3850]AEAALR	1	Q9UQ80	PA2G4	Proliferation-associated protein 2G4	0	0
ADVIQATGDAICIFR	ADVIQATGDAIC[681.3850]IFR	6	Q08945	SSRP1	FACT complex subunit SSRP1	189	203
ADVYRDILACGR	ADVYRDILAC[681.3850]GR	1	Q9UDY2	TJP2	Tight junction protein ZO-2	592	603
ADVYRDILACGRGDSFFIR	ADVYRDILAC[681.3850]GRGDSFFIR	1	Q9UDY2	TJP2	Tight junction protein ZO-2	592	610
ADYEIASKEQDFFFELDAMDHLQSFIADCDRR	ADYEIASKEQDFFFELDAMDHLQSFIADC[681.3850]DRR	4	Q9Y383	LUC7L2	Putative RNA-binding protein Luc7-like 2	69	100
AEAAALSTQCR	AEAAALSTQC[681.3850]R	4	Q9H6T0	ESRP2	Epithelial splicing regulatory protein 2	77	87
AEACFVNCVER	AEAC[57.0215]FVNC[681.3850]VER	1	O60220	TIMM8A	Mitochondrial import inner membrane translocase subunit Tim8 A	59	69
AEACFVNCVER	AEAC[681.3850]FVNC[57.0215]VER	2	O60220	TIMM8A	Mitochondrial import inner membrane translocase subunit Tim8 A	59	69
AEAEAASEVWCR	AEAEAASEVWC[681.3850]R	1	O95081	AGFG2	Arf-GAP domain and FG repeat-containing protein 2	20	31
AEAEAASEVWCRR	AEAEAASEVWC[681.3850]RR	1	O95081	AGFG2	Arf-GAP domain and FG repeat-containing protein 2	20	32
AEAELCAEAEETR	AEAELC[681.3850]AEAEETR	12	Q7Z406	MYH14	Myosin-14	915	927
AEAGEAGQATAEAECHR	AEAGEAGQATAEAEC[681.3850]HR	13	O95671	ASMTL	Probable bifunctional dTTP/UTP pyrophosphatase/methyltransferase protein	260	276
AEAGEAGQATAEAECHRTR	AEAGEAGQATAEAEC[681.3850]HRTR	1	O95671	ASMTL	Probable bifunctional dTTP/UTP pyrophosphatase/methyltransferase protein	260	278
AEAMQEASEAVPSGMLSVLGQPQSKFNFACLEAR	AEAMQEASEAVPSGMLSVLGQPQSKFNFAC[681.3850]LEAR	7	Q8IVS2	MCAT	Malonyl-CoA-acyl carrier protein transacylase, mitochondrial	179	212
AEAVESAQAGDKCDFTGTLIVVPDVSKLSTPGAR	AEAVESAQAGDKC[681.3850]DFTGTLIVVPDVSKLSTPGAR	5	Q14566	MCM6	DNA replication licensing factor MCM6	230	263
AECSAEQCYK	AEC[57.0215]SAEQC[681.3850]YK	2	P48163	ME1	NADP-dependent malic enzyme	413	422
AECEILMMVGLPAAGK	AEC[681.3850]EILMMVGLPAAGK	4	Q9BUJ2	HNRNPUL1	Heterogeneous nuclear ribonucleoprotein U-like protein 1	419	434
AECLAMLGRYPEAQSVASDILR	AEC[681.3850]LAMLGRYPEAQSVASDILR	5	Q99615	DNAJC7	DnaJ homolog subfamily C member 7	183	204
AECLEKFPVIQHFK	AEC[681.3850]LEKFPVIQHFK	20	Q15257	PTPA	Serine/threonine-protein phosphatase 2A activator	332	345
AECRPAASENYMR	AEC[681.3850]RPAASENYMR	2	P13984	GTF2F2	General transcription factor IIF subunit 2	0	0
AECRPAASENYMR	AEC[681.3850]RPAASENYM[15.9949]R	1	P13984	GTF2F2	General transcription factor IIF subunit 2	0	0
AECSAEQCYK	AEC[681.3850]SAEQC[57.0215]YK	1	P48163	ME1	NADP-dependent malic enzyme	413	422
AECSIRLPK	AEC[681.3850]SIRLPK	20	O94776	MTA2	Metastasis-associated protein MTA2	493	501
AECTARLPEASQSPLVLK	AEC[681.3850]TARLPEASQSPLVLK	5	Q13330	MTA1	Metastasis-associated protein MTA1	510	527
AEDFRKLGCEVLGVSVDSQFTHLAWINTPR	AEDFRKLGC[681.3850]EVLGVSVDSQFTHLAWINTPR	37	P32119	PRDX2	Peroxiredoxin-2	62	91
AEDIKGTECVK	AEDIKGTEC[681.3850]VK	2	Q96KR1	ZFR	Zinc finger RNA-binding protein	517	527
AEDMAELTCLNEASVLHNLR	AEDMAELTC[681.3850]LNEASVLHNLR	26	Q7Z406	MYH14	Myosin-14	107	126
AEDQTESSCESHRK	AEDQTESSC[681.3850]ESHRK	2	Q9BU76	MMTAG2	Multiple myeloma tumor-associated protein 2	171	184
AEDSGEYHCVYHFVSAPK	AEDSGEYHC[681.3850]VYHFVSAPK	5	Q9Y639	NPTN	Neuroplastin	210	227
AEDSICLADSKPLPHQNVTNHVGK	AEDSIC[681.3850]LADSKPLPHQNVTNHVGK	1	Q7Z5K2	WAPL	Wings apart-like protein homolog	901	924
AEEDVEPECIMEK	AEEDVEPEC[681.3850]IMEK	2	Q9UJU6	DBNL	Drebrin-like protein	119	131
AEEFKKLNCQVIGASVDSHFCHLAWVNTPK	AEEFKKLNC[681.3850]QVIGASVDSHFC[57.0215]HLAWVNTPK	2	Q06830	PRDX1	Peroxiredoxin-1	63	92
AEEFKKLNCQVIGASVDSHFCHLAWVNTPK	AEEFKKLNC[681.3850]QVIGASVDSHFC[681.3850]HLAWVNTPK	25	Q06830	PRDX1	Peroxiredoxin-1	63	92
AEENKKEPLCR	AEENKKEPLC[681.3850]R	17	O14562	UBFD1	Ubiquitin domain-containing protein UBFD1	176	186
AEGSDVANAVLDGADCIMLSGETAK	AEGSDVANAVLDGADC[681.3850]IMLSGETAK	57	P14618	PKM	Pyruvate kinase PKM	343	367
AEGSDVANAVLDGADCIMLSGETAKGDYPLEAVR	AEGSDVANAVLDGADC[681.3850]IMLSGETAKGDYPLEAVR	197	P14618	PKM	Pyruvate kinase PKM	343	376
AEGSDVANAVLDGADCIMLSGETAK	AEGSDVANAVLDGADC[681.3850]IM[15.9949]LSGETAK	10	P14618	PKM	Pyruvate kinase PKM	343	367
AEGSDVANAVLDGADCIMLSGETAKGDYPLEAVR	AEGSDVANAVLDGADC[681.3850]IM[15.9949]LSGETAKGDYPLEAVR	7	P14618	PKM	Pyruvate kinase PKM	343	376
AEIDLVCELAK	AEIDLVC[681.3850]ELAK	7	Q6UB35	MTHFD1L	Monofunctional C1-tetrahydrofolate synthase, mitochondrial	808	818
AEIISLCK	AEIISLC[681.3850]K	4	Q9BXP5	SRRT	Serrate RNA effector molecule homolog	435	442
AEIISLCKR	AEIISLC[681.3850]KR	12	Q9BXP5	SRRT	Serrate RNA effector molecule homolog	435	443
AEINILLCGDPGTSK	AEINILLC[681.3850]GDPGTSK	4	P33991	MCM4	DNA replication licensing factor MCM4	502	516
AEIPCEDEQEQEHNGPLDNKGK	AEIPC[681.3850]EDEQEQEHNGPLDNKGK	2	Q96SB4	SRPK1	SRSF protein kinase 1	451	472
AELGFLESCLR	AELGFLESC[681.3850]LR	11	Q92696	RABGGTA	Geranylgeranyl transferase type-2 subunit alpha	91	101
AELTMAALCGR	AELTMAALC[681.3850]GR	6	Q7Z3U7	MON2	Protein MON2 homolog	0	0
AELTSSAPACYALAISPDAK	AELTSSAPAC[681.3850]YALAISPDAK	1	Q04726	TLE3	Transducin-like enhancer protein 3	570	589
AEMDAAIASCK	AEMDAAIASC[681.3850]K	8	Q02252	ALDH6A1	Methylmalonate-semialdehyde dehydrogenase [acylating], mitochondrial	77	87
AEMDAAIASCKR	AEMDAAIASC[681.3850]KR	10	Q02252	ALDH6A1	Methylmalonate-semialdehyde dehydrogenase [acylating], mitochondrial	77	88
AEMYSEYLSTCSK	AEMYSEYLSTC[681.3850]SK	3	Q68CP9	ARID2	AT-rich interactive domain-containing protein 2	0	0
AEMDAAIASCKR	AEM[15.9949]DAAIASC[681.3850]KR	4	Q02252	ALDH6A1	Methylmalonate-semialdehyde dehydrogenase [acylating], mitochondrial	77	88
AEMYSEYLSTCSK	AEM[15.9949]YSEYLSTC[681.3850]SK	1	Q68CP9	ARID2	AT-rich interactive domain-containing protein 2	0	0
AENGLLMTPCYTANFVAPEVLK	AENGLLMTPC[681.3850]YTANFVAPEVLK	2	P51812	RPS6KA3	Ribosomal protein S6 kinase alpha-3	570	591
AENGLLMTPCYTANFVAPEVLKR	AENGLLMTPC[681.3850]YTANFVAPEVLKR	3	P51812	RPS6KA3	Ribosomal protein S6 kinase alpha-3	570	592
AENPQCLLGDFVTEFFK	AENPQC[681.3850]LLGDFVTEFFK	7	Q15042	RAB3GAP1	Rab3 GTPase-activating protein catalytic subunit	317	333
AEPLDKVLQQFSQLVNGDVALLGGGPYMLCTDGQQLLR	AEPLDKVLQQFSQLVNGDVALLGGGPYMLC[681.3850]TDGQQLLR	4	Q9H6T0	ESRP2	Epithelial splicing regulatory protein 2	100	137
AEPLDKVLQQFSQLVNGDVALLGGGPYMLCTDGQQLLR	AEPLDKVLQQFSQLVNGDVALLGGGPYM[15.9949]LC[681.3850]TDGQQLLR	2	Q9H6T0	ESRP2	Epithelial splicing regulatory protein 2	100	137
AEPPQCTSLAWSADGQTLFAGYTDNLVR	AEPPQC[681.3850]TSLAWSADGQTLFAGYTDNLVR	344	P63244	RACK1	Receptor of activated protein C kinase 1	281	308
AEPPQCTSLAWSADGQTLFAGYTDNLVRVWQVTIGTR	AEPPQC[681.3850]TSLAWSADGQTLFAGYTDNLVRVWQVTIGTR	13	P63244	RACK1	Receptor of activated protein C kinase 1	0	0
AEPYCSVLPGFTFIQHLPLSER	AEPYC[681.3850]SVLPGFTFIQHLPLSER	24	Q9BUJ2	HNRNPUL1	Heterogeneous nuclear ribonucleoprotein U-like protein 1	387	408
AEQFYCGDTEGKK	AEQFYC[681.3850]GDTEGKK	8	Q02218	OGDH	2-oxoglutarate dehydrogenase complex component E1	390	402
AEQLFSSALCAAR	AEQLFSSALC[681.3850]AAR	15	Q96GD0	PDXP	Chronophin	0	0
AESCGSGNSTGYQIR	AESC[681.3850]GSGNSTGYQIR	7	Q9H2U1	DHX36	ATP-dependent DNA/RNA helicase DHX36	0	0
AESHPEVNIEHLGQVVQCSR	AESHPEVNIEHLGQVVQC[681.3850]SR	1	P98088	MUC5AC	Mucin-5AC	4678	4697
AESPEEVACRK	AESPEEVAC[681.3850]RK	1	Q7Z6Z7	HUWE1	E3 ubiquitin-protein ligase HUWE1	1393	1403
AESQLLECK	AESQLLEC[681.3850]K	6	P12270	TPR	Nucleoprotein TPR	1120	1128
AESSQTCHSEQGDK	AESSQTC[681.3850]HSEQGDK	16	P46063	RECQL	ATP-dependent DNA helicase Q1	600	613
AESSQTCHSEQGDKK	AESSQTC[681.3850]HSEQGDKK	44	P46063	RECQL	ATP-dependent DNA helicase Q1	600	614
AESSQTCHSEQGDKKMEEK	AESSQTC[681.3850]HSEQGDKKMEEK	22	P46063	RECQL	ATP-dependent DNA helicase Q1	600	618
AESSQTCHSEQGDKKMEEK	AESSQTC[681.3850]HSEQGDKKM[15.9949]EEK	15	P46063	RECQL	ATP-dependent DNA helicase Q1	600	618
AETAANRICK	AETAANRIC[681.3850]K	15	O43707	ACTN4	Alpha-actinin-4	274	283
AETEKPANQKEPTTCHTVK	AETEKPANQKEPTTC[681.3850]HTVK	14	Q9Y4C8	RBM19	Probable RNA-binding protein 19	0	0
AETGKCPALYWLSGLTCTEQNFISK	AETGKC[681.3850]PALYWLSGLTC[681.3850]TEQNFISK	4	P10768	ESD	S-formylglutathione hydrolase	40	64
AETPHGAEEECK	AETPHGAEEEC[681.3850]K	2	Q9Y6A5	TACC3	Transforming acidic coiled-coil-containing protein 3	214	225
AETPHGAEEECR	AETPHGAEEEC[681.3850]R	8	Q9Y6A5	TACC3	Transforming acidic coiled-coil-containing protein 3	226	237
AETSDVANAVLDGADCIMLSGETAK	AETSDVANAVLDGADC[681.3850]IMLSGETAK	3	P30613	PKLR	Pyruvate kinase PKLR	386	410
AETYEGVYQCTAR	AETYEGVYQC[681.3850]TAR	8	Q92823	NRCAM	Neuronal cell adhesion molecule	114	126
AEVAAEFLNDRVPNCNVVPHFNK	AEVAAEFLNDRVPNC[681.3850]NVVPHFNK	8	Q8TBC4	UBA3	NEDD8-activating enzyme E1 catalytic subunit	125	147
AEVASAVCLR	AEVASAVC[681.3850]LR	2	Q9NR09	BIRC6	Baculoviral IAP repeat-containing protein 6	0	0
AEVLISTVGPEDCVVPFLTRPK	AEVLISTVGPEDC[681.3850]VVPFLTRPK	17	P56192	MARS1	Methionine--tRNA ligase, cytoplasmic	26	47
AEVSELKCGDLEEELK	AEVSELKC[681.3850]GDLEEELK	2	P67936	TPM4	Tropomyosin alpha-4 chain	147	162
AEVSELKCGDLEEELKNVTNNLK	AEVSELKC[681.3850]GDLEEELKNVTNNLK	10	P67936	TPM4	Tropomyosin alpha-4 chain	147	169
AEVSKLEQQCQK	AEVSKLEQQC[681.3850]QK	1	Q14980	NUMA1	Nuclear mitotic apparatus protein 1	1127	1138
AFAAGADIKEMQNLSFQDCYSSK	AFAAGADIKEMQNLSFQDC[681.3850]YSSK	11	P30084	ECHS1	Enoyl-CoA hydratase, mitochondrial	93	115
AFAFVTFADDQIAQSLCGEDLIIK	AFAFVTFADDQIAQSLC[681.3850]GEDLIIK	6	Q13148	TARDBP	TAR DNA-binding protein 43	228	251
AFAIDSSHPWLHECMIR	AFAIDSSHPWLHEC[681.3850]MIR	4	Q9BXJ9	NAA15	N-alpha-acetyltransferase 15, NatA auxiliary subunit	0	0
AFALEVIKSTHQCWK	AFALEVIKSTHQC[681.3850]WK	1	Q9H2U2	PPA2	Inorganic pyrophosphatase 2, mitochondrial	262	276
AFATVRLPFCGHK	AFATVRLPFC[681.3850]GHK	1	Q9Y4P8	WIPI2	WD repeat domain phosphoinositide-interacting protein 2	319	331
AFCADQLDVFLQK	AFC[681.3850]ADQLDVFLQK	4	Q9P2N5	RBM27	RNA-binding protein 27	47	59
AFCAENLEEK	AFC[681.3850]AENLEEK	7	P49407	ARRB1	Beta-arrestin-1	148	157
AFCAENLEEKIHKR	AFC[681.3850]AENLEEKIHKR	6	P49407	ARRB1	Beta-arrestin-1	148	161
AFCAGGDIR	AFC[681.3850]AGGDIR	1	Q6NVY1	HIBCH	3-hydroxyisobutyryl-CoA hydrolase, mitochondrial	93	101
AFCDQQLLTVAK	AFC[681.3850]DQQLLTVAK	8	Q9H0R6	QRSL1	Glutamyl-tRNA(Gln) amidotransferase subunit A, mitochondrial	481	492
AFCEPGNVENNGVLSFIK	AFC[681.3850]EPGNVENNGVLSFIK	2	P54577	YARS1	Tyrosine--tRNA ligase, cytoplasmic	248	265
AFCGFEDPR	AFC[681.3850]GFEDPR	1	Q15149	PLEC	Plectin	4492	4500
AFCGFEDPRTK	AFC[681.3850]GFEDPRTK	2	Q15149	PLEC	Plectin	4492	4502
AFDCPETEYPVK	AFDC[681.3850]PETEYPVK	6	O43847	NRDC	Nardilysin	671	682
AFDEKLFTFHADICTLPDTEK	AFDEKLFTFHADIC[681.3850]TLPDTEK	27	P02769	ALB	Albumin	524	544
AFDEKLFTFHADICTLPDTEKQIK	AFDEKLFTFHADIC[681.3850]TLPDTEKQIK	15	P02769	ALB	Albumin	524	547
AFDKHMNLILCDCDEFRK	AFDKHMNLILC[57.0215]DC[681.3850]DEFRK	10	P14678	SNRPB	Small nuclear ribonucleoprotein-associated proteins B and B'	33	50
AFDKHMNLILCDCDEFRK	AFDKHMNLILC[681.3850]DC[57.0215]DEFRK	3	P14678	SNRPB	Small nuclear ribonucleoprotein-associated proteins B and B'	33	50
AFDKHMNLILCDCDEFR	AFDKHMNLILC[681.3850]DC[681.3850]DEFR	4	P14678	SNRPB	Small nuclear ribonucleoprotein-associated proteins B and B'	33	49
AFDKHMNLILCDCDEFRK	AFDKHMNLILC[681.3850]DC[681.3850]DEFRK	8	P14678	SNRPB	Small nuclear ribonucleoprotein-associated proteins B and B'	33	50
AFDNMVTSMMIQVC	AFDNMVTSMMIQVC[681.3850]	1	Q9UL33	TRAPPC2L	Trafficking protein particle complex subunit 2-like protein	0	0
AFDRHCNMVLENVK	AFDRHC[681.3850]NMVLENVK	21	P62316	SNRPD2	Small nuclear ribonucleoprotein Sm D2	58	71
AFDRHCNMVLENVKEMWTEVPK	AFDRHC[681.3850]NMVLENVKEMWTEVPK	3	P62316	SNRPD2	Small nuclear ribonucleoprotein Sm D2	58	79
AFDTAGNGYCR	AFDTAGNGYC[681.3850]R	12	P49327	FASN	Fatty acid synthase	214	224
AFDTAGNGYCRSEGVVAVLLTKK	AFDTAGNGYC[681.3850]RSEGVVAVLLTKK	2	P49327	FASN	Fatty acid synthase	214	236
AFEAQNPDPKAPVVLLSEPACAHALEALATLLRPR	AFEAQNPDPKAPVVLLSEPAC[681.3850]AHALEALATLLRPR	5	Q9BQC3	DPH2	2-(3-amino-3-carboxypropyl)histidine synthase subunit 2	137	171
AFENCSEDLQER	AFENC[681.3850]SEDLQER	6	O75828	CBR3	Carbonyl reductase [NADPH] 3	146	157
AFEWYGTYLELCGVLHK	AFEWYGTYLELC[681.3850]GVLHK	5	Q8N6R0	METTL13	eEF1A lysine and N-terminal methyltransferase	28	44
AFEWYGTYLELCGVLHKYIKPR	AFEWYGTYLELC[681.3850]GVLHKYIKPR	1	Q8N6R0	METTL13	eEF1A lysine and N-terminal methyltransferase	28	49
AFFLFDNLLVYCK	AFFLFDNLLVYC[681.3850]K	7	Q8TCU6	PREX1	Phosphatidylinositol 3,4,5-trisphosphate-dependent Rac exchanger 1 protein	290	302
AFFPCFDTPAVK	AFFPC[681.3850]FDTPAVK	46	Q9H4A4	RNPEP	Aminopeptidase B	177	188
AFFPCFDTPAVKYK	AFFPC[681.3850]FDTPAVKYK	2	Q9H4A4	RNPEP	Aminopeptidase B	177	190
AFGELCPNTAPLPQLVTEALQTGTTEWFHLK	AFGELC[681.3850]PNTAPLPQLVTEALQTGTTEWFHLK	7	Q70J99	UNC13D	Protein unc-13 homolog D	443	473
AFGSPFGLEEPQWVPDKECRR	AFGSPFGLEEPQWVPDKEC[681.3850]RR	7	Q9BQ24	ZFYVE21	Zinc finger FYVE domain-containing protein 21	29	49
AFGSPYLACYSLSVTILLLNFLR	AFGSPYLAC[681.3850]YSLSVTILLLNFLR	1	Q9UBM1	PEMT	Phosphatidylethanolamine N-methyltransferase	45	67
AFGYVEIPCVAK	AFGYVEIPC[681.3850]VAK	6	Q96CD2	PPCDC	Phosphopantothenoylcysteine decarboxylase	158	169
AFGYVEIPCVAKK	AFGYVEIPC[681.3850]VAKK	1	Q96CD2	PPCDC	Phosphopantothenoylcysteine decarboxylase	0	0
AFIHWVSQPLMCEVR	AFIHWVSQPLMC[681.3850]EVR	3	P47897	QARS1	Glutamine--tRNA ligase	0	0
AFKPETISAFTSDPALLSFAEYFCKPTVNMGQK	AFKPETISAFTSDPALLSFAEYFC[681.3850]KPTVNMGQK	3	Q9H1A4	ANAPC1	Anaphase-promoting complex subunit 1	1732	1764
AFLDNPGILSELCGTLSR	AFLDNPGILSELC[681.3850]GTLSR	5	Q6NXE6	ARMC6	Armadillo repeat-containing protein 6	0	0
AFLDQMNNLPCAMHQIGDVK	AFLDQMNNLPC[681.3850]AMHQIGDVK	1	P41229	KDM5C	Lysine-specific demethylase 5C	855	874
AFLLDPDRCVVQR	AFLLDPDRC[681.3850]VVQR	13	Q9BTY7	HGH1	Protein HGH1 homolog	0	0
AFLLSCMLLGGR	AFLLSC[681.3850]MLLGGR	8	Q8TCU6	PREX1	Phosphatidylinositol 3,4,5-trisphosphate-dependent Rac exchanger 1 protein	170	181
AFLLSCMLLGGRK	AFLLSC[681.3850]MLLGGRK	14	Q8TCU6	PREX1	Phosphatidylinositol 3,4,5-trisphosphate-dependent Rac exchanger 1 protein	170	182
AFLSSHCYNAATIK	AFLSSHC[681.3850]YNAATIK	2	Q9P2D0	IBTK	Inhibitor of Bruton tyrosine kinase	35	48
AFLSSHCYNAATIKDVFGR	AFLSSHC[681.3850]YNAATIKDVFGR	2	Q9P2D0	IBTK	Inhibitor of Bruton tyrosine kinase	35	53
AFLTGPHISLADLVAITELMHPVGAGCQVFEGRPK	AFLTGPHISLADLVAITELMHPVGAGC[681.3850]QVFEGRPK	9	P30711	GSTT1	Glutathione S-transferase theta-1	0	0
AFLTGPHISLADLVAITELMHPVGAGCQVFEGRPK	AFLTGPHISLADLVAITELM[15.9949]HPVGAGC[681.3850]QVFEGRPK	1	P30711	GSTT1	Glutathione S-transferase theta-1	0	0
AFMAAQKCHKK	AFMAAQKC[681.3850]HKK	7	Q6NXG1	ESRP1	Epithelial splicing regulatory protein 1	501	511
AFPANAACFLGFEVAMK	AFPANAAC[681.3850]FLGFEVAMK	6	O43772	SLC25A20	Mitochondrial carnitine/acylcarnitine carrier protein	276	292
AFPCWDEPAIK	AFPC[681.3850]WDEPAIK	1	P55786	NPEPPS	Puromycin-sensitive aminopeptidase	187	197
AFPVTSCLICVVDTCGANEETLET	AFPVTSC[57.0215]LIC[681.3850]VVDTC[57.0215]GANEETLET	1	Q8IXQ5	KLHL7	Kelch-like protein 7	0	0
AFQHAFSTNDCSR	AFQHAFSTNDC[681.3850]SR	6	P0C2W1	FBXO45	F-box/SPRY domain-containing protein 1	109	121
AFQNTATACAPVSHYR	AFQNTATAC[681.3850]APVSHYR	9	Q9H814	PHAX	Phosphorylated adapter RNA export protein	43	58
AFQYVETHGEVCPANWTPDSPTIKPSPAASK	AFQYVETHGEVC[681.3850]PANWTPDSPTIKPSPAASK	3	P30048	PRDX3	Thioredoxin-dependent peroxide reductase, mitochondrial	218	248
AFQYVETHGEVCPANWTPDSPTIKPSPAASKEYFQK	AFQYVETHGEVC[681.3850]PANWTPDSPTIKPSPAASKEYFQK	14	P30048	PRDX3	Thioredoxin-dependent peroxide reductase, mitochondrial	218	253
AFSQSSSLCIHQR	AFSQSSSLC[681.3850]IHQR	4	Q8N3J9	ZNF664	Zinc finger protein 664	179	191
AFSQSTSLCIHQR	AFSQSTSLC[681.3850]IHQR	1	Q8N3J9	ZNF664	Zinc finger protein 664	235	247
AFSSLNTLPEELRPYVPLFCSVLTK	AFSSLNTLPEELRPYVPLFC[681.3850]SVLTK	9	Q5JRX3	PITRM1	Presequence protease, mitochondrial	0	0
AFSTAGSSGSDESHVAAAPPDICSR	AFSTAGSSGSDESHVAAAPPDIC[681.3850]SR	2	Q9H3L0	MMADHC	Cobalamin trafficking protein CblD	30	54
AFSYICR	AFSYIC[681.3850]R	2	P49757	NUMB	Protein numb homolog	126	132
AFTCDDLFR	AFTC[681.3850]DDLFR	5	P61599	NAA20	N-alpha-acetyltransferase 20	6	14
AFTELFQVACAKPPPLGLCDYPSSR	AFTELFQVAC[681.3850]AKPPPLGLC[681.3850]DYPSSR	6	Q14166	TTLL12	Tubulin--tyrosine ligase-like protein 12	554	578
AFTGREFDELNPSAQRDACLNAR	AFTGREFDELNPSAQRDAC[681.3850]LNAR	4	P16615	ATP2A2	Sarcoplasmic/endoplasmic reticulum calcium ATPase 2	651	673
AFTKPEEACSFILSADFPALVVK	AFTKPEEAC[681.3850]SFILSADFPALVVK	30	P22102	GART	Trifunctional purine biosynthetic protein adenosine-3	126	148
AFTKYCK	AFTKYC[681.3850]K	13	P39023	RPL3	60S ribosomal protein L3	129	135
AFTKYCKK	AFTKYC[681.3850]KK	16	P39023	RPL3	60S ribosomal protein L3	129	136
AFTLYSLLQAALLCVNAIAVLHEER	AFTLYSLLQAALLC[681.3850]VNAIAVLHEER	1	Q9Y5U9	IER3IP1	Immediate early response 3-interacting protein 1	2	26
AFTMDCITLEGDQVSHR	AFTMDC[681.3850]ITLEGDQVSHR	7	Q9UQE7	SMC3	Structural maintenance of chromosomes protein 3	645	661
AFTMDCITLEGDQVSHRGALTGGYYDTRK	AFTMDC[681.3850]ITLEGDQVSHRGALTGGYYDTRK	1	Q9UQE7	SMC3	Structural maintenance of chromosomes protein 3	645	673
AFTPFSVMIACSIR	AFTPFSVMIAC[681.3850]SIR	1	Q6AI08	HEATR6	HEAT repeat-containing protein 6	504	517
AFVSGLLIGQCSSQK	AFVSGLLIGQC[681.3850]SSQK	7	Q5SWX8	ODR4	Protein odr-4 homolog	24	38
AFVSGLLIGQCSSQKDYVILATR	AFVSGLLIGQC[681.3850]SSQKDYVILATR	4	Q5SWX8	ODR4	Protein odr-4 homolog	24	46
AGAEREFRGLGDCLVK	AGAEREFRGLGDC[681.3850]LVK	3	P05141	SLC25A5	ADP/ATP translocase 2	148	163
AGAGLSSLCLVLSTRPHS	AGAGLSSLC[681.3850]LVLSTRPHS	37	O95865	DDAH2	N(G),N(G)-dimethylarginine dimethylaminohydrolase 2	0	0
AGAHVNSEDDRTSCIVR	AGAHVNSEDDRTSC[681.3850]IVR	1	Q9ULJ7	ANKRD50	Ankyrin repeat domain-containing protein 50	503	519
AGAIAPCEVTVPAQNTGLGPEK	AGAIAPC[681.3850]EVTVPAQNTGLGPEK	9	P05388	RPLP0	60S acidic ribosomal protein P0	113	134
AGAIAPCEVTVPAQNTGLGPEKTSFFQALGITTK	AGAIAPC[681.3850]EVTVPAQNTGLGPEKTSFFQALGITTK	2	P05388	RPLP0	60S acidic ribosomal protein P0	113	146
AGAIAPCEVTVPAQNTGLGPEKTSFFQALGITTKISR	AGAIAPC[681.3850]EVTVPAQNTGLGPEKTSFFQALGITTKISR	12	P05388	RPLP0	60S acidic ribosomal protein P0	113	149
AGAIRTDDNCIVLK	AGAIRTDDNC[681.3850]IVLK	2	Q8IUR7	ARMC8	Armadillo repeat-containing protein 8	266	279
AGALQCSPSDAYTK	AGALQC[681.3850]SPSDAYTK	1	Q9Y490	TLN1	Talin-1	1934	1947
AGALQCSPSDAYTKK	AGALQC[681.3850]SPSDAYTKK	17	Q9Y490	TLN1	Talin-1	1934	1948
AGAPGESLECPAELRPQVPQPPSPAAVPRPPSNPPAR	AGAPGESLEC[681.3850]PAELRPQVPQPPSPAAVPRPPSNPPAR	1	O43734	TRAF3IP2	E3 ubiquitin ligase TRAF3IP2	361	397
AGATLNVSTTRYAQTPAHIAAFGGHPQCLVWLIQAGANINK	AGATLNVSTTRYAQTPAHIAAFGGHPQC[681.3850]LVWLIQAGANINK	2	Q9NXR5	ANKRD10	Ankyrin repeat domain-containing protein 10	80	120
AGAWRPALLASLAAAAAPLPGLGWACDVALLR	AGAWRPALLASLAAAAAPLPGLGWAC[681.3850]DVALLR	2	Q8WZA9	IRGQ	Immunity-related GTPase family Q protein	479	510
AGAYAACQEAK	AGAYAAC[681.3850]QEAK	6	Q8IWV7	UBR1	E3 ubiquitin-protein ligase UBR1	273	283
AGCALLGGETAEMPDMYPPGEYDLAGFAVGAMER	AGC[681.3850]ALLGGETAEMPDMYPPGEYDLAGFAVGAM[15.9949]ER	1	P22102	GART	Trifunctional purine biosynthetic protein adenosine-3	562	595
AGCAVTSLLASELTK	AGC[681.3850]AVTSLLASELTK	5	O60610	DIAPH1	Protein diaphanous homolog 1	1225	1239
AGCAVTSLLASELTKDDAMAAVPAK	AGC[681.3850]AVTSLLASELTKDDAMAAVPAK	13	O60610	DIAPH1	Protein diaphanous homolog 1	1225	1249
AGCAVTSLLASELTKDDAMAAVPAKVSK	AGC[681.3850]AVTSLLASELTKDDAMAAVPAKVSK	1	O60610	DIAPH1	Protein diaphanous homolog 1	1225	1252
AGCDEIWEK	AGC[681.3850]DEIWEK	1	Q5MIZ7	PPP4R3B	Serine/threonine-protein phosphatase 4 regulatory subunit 3B	88	96
AGCLDEPVELTSAPTGHTFSVMVTQPITPLLYISTDLTHLQDLR	AGC[681.3850]LDEPVELTSAPTGHTFSVMVTQPITPLLYISTDLTHLQDLR	19	Q8IYS2	KIAA2013	Uncharacterized protein KIAA2013	525	568
AGCLDEPVELTSAPTGHTFSVMVTQPITPLLYISTDLTHLQDLR	AGC[681.3850]LDEPVELTSAPTGHTFSVM[15.9949]VTQPITPLLYISTDLTHLQDLR	8	Q8IYS2	KIAA2013	Uncharacterized protein KIAA2013	525	568
AGCPMLALEVLSK	AGC[681.3850]PMLALEVLSK	1	Q9Y485	DMXL1	DmX-like protein 1	1868	1880
AGCQLLTVHGR	AGC[681.3850]QLLTVHGR	14	Q6P1R4	DUS1L	tRNA-dihydrouridine(16/17) synthase [NAD(P)(+)]-like	167	177
AGCSGLGHPIQLDPNQKTPENSK	AGC[681.3850]SGLGHPIQLDPNQKTPENSK	9	Q9Y6K5	OAS3	2'-5'-oligoadenylate synthase 3	348	370
AGDKDDITEPAVCALR	AGDKDDITEPAVC[681.3850]ALR	14	P14923	JUP	Junction plakoglobin	445	460
AGDKPHMQTYEVDLNKCGPMVLDALIK	AGDKPHMQTYEVDLNKC[681.3850]GPMVLDALIK	8	P21912	SDHB	Succinate dehydrogenase [ubiquinone] iron-sulfur subunit, mitochondrial	52	78
AGDRDPLGNDCPEQDRLPQR	AGDRDPLGNDC[681.3850]PEQDRLPQR	1	Q9Y5Z9	UBIAD1	UbiA prenyltransferase domain-containing protein 1	21	40
AGDREDITEPAICALR	AGDREDITEPAIC[681.3850]ALR	11	P35222	CTNNB1	Catenin beta-1	454	469
AGDSEQTLQNHQQPNGGEPFLIGVSGGTASGKSSVCAK	AGDSEQTLQNHQQPNGGEPFLIGVSGGTASGKSSVC[681.3850]AK	2	Q9BZX2	UCK2	Uridine-cytidine kinase 2	2	39
AGDTLSGTCLLIANKR	AGDTLSGTC[681.3850]LLIANKR	25	Q86X55	CARM1	Histone-arginine methyltransferase CARM1	430	445
AGDTVIPLYIPQCGECK	AGDTVIPLYIPQC[681.3850]GEC[57.0215]K	1	P11766	ADH5	Alcohol dehydrogenase class-3	85	101
AGEEHYNCISALHK	AGEEHYNC[681.3850]ISALHK	28	Q96S55	WRNIP1	ATPase WRNIP1	495	508
AGEGALKQALANATLCILEPIMAVEVVAPNEFQGQVIAGINRR	AGEGALKQALANATLC[681.3850]ILEPIMAVEVVAPNEFQGQVIAGINRR	3	Q96RP9	GFM1	Elongation factor G, mitochondrial	629	671
AGEGLWVILHLYKQGIPLCALINQHLSGLAR	AGEGLWVILHLYKQGIPLC[681.3850]ALINQHLSGLAR	6	Q9H2J4	PDCL3	Phosducin-like protein 3	109	139
AGEKHCFTSNEAAR	AGEKHC[681.3850]FTSNEAAR	17	Q9BV44	THUMPD3	tRNA (guanine(6)-N2)-methyltransferase THUMP3	234	247
AGENRWGTDEDKFTEILCLR	AGENRWGTDEDKFTEILC[681.3850]LR	21	P12429	ANXA3	Annexin A3	185	204
AGESVLVHGASGGVGLAACQIAR	AGESVLVHGASGGVGLAAC[681.3850]QIAR	8	Q08257	CRYZ	Quinone oxidoreductase	148	170
AGFQTEDFSLYACASPK	AGFQTEDFSLYAC[681.3850]ASPK	1	P15056	BRAF	Serine/threonine-protein kinase B-raf	736	752
AGGALCHILGAAYK	AGGALC[681.3850]HILGAAYK	18	Q92922	SMARCC1	SWI/SNF complex subunit SMARCC1	114	127
AGGCKHFNLLSSK	AGGC[681.3850]KHFNLLSSK	31	Q9BUP3	HTATIP2	Oxidoreductase HTATIP2	121	133
AGGFNDFATLAVIFEQCK	AGGFNDFATLAVIFEQC[681.3850]K	5	Q8IX18	DHX40	Probable ATP-dependent RNA helicase DHX40	547	564
AGGIETIANEFSDRCTPSVISFGSK	AGGIETIANEFSDRC[681.3850]TPSVISFGSK	19	Q92598	HSPH1	Heat shock protein 105 kDa	20	44
AGGIETIANEYSDRCTPACISFGPK	AGGIETIANEYSDRC[681.3850]TPAC[681.3850]ISFGPK	3	P34932	HSPA4	Heat shock 70 kDa protein 4	20	44
AGGKILTFDQLALDSPKGCGTVLLSGPR	AGGKILTFDQLALDSPKGC[681.3850]GTVLLSGPR	1	Q07020	RPL18	60S ribosomal protein L18	116	143
AGGSLCHILAAAYK	AGGSLC[681.3850]HILAAAYK	26	Q8TAQ2	SMARCC2	SWI/SNF complex subunit SMARCC2	86	99
AGGSLCHILAAAYKFK	AGGSLC[681.3850]HILAAAYKFK	1	Q8TAQ2	SMARCC2	SWI/SNF complex subunit SMARCC2	86	101
AGGSRQDCHEK	AGGSRQDC[681.3850]HEK	13	P30566	ADSL	Adenylosuccinate lyase	392	402
AGGSRQDCHEKIR	AGGSRQDC[681.3850]HEKIR	6	P30566	ADSL	Adenylosuccinate lyase	392	404
AGGYGIQALGGMLVESVHGDFLNVVGFPLNHFCK	AGGYGIQALGGMLVESVHGDFLNVVGFPLNHFC[681.3850]K	7	O95671	ASMTL	Probable bifunctional dTTP/UTP pyrophosphatase/methyltransferase protein	173	206
AGHCAPSEAIEK	AGHC[681.3850]APSEAIEK	7	Q15257	PTPA	Serine/threonine-protein phosphatase 2A activator	0	0
AGHCAPSEAIEKLVALLNTLDR	AGHC[681.3850]APSEAIEKLVALLNTLDR	1	Q15257	PTPA	Serine/threonine-protein phosphatase 2A activator	100	121
AGHCAVAINTR	AGHC[681.3850]AVAINTR	6	P51610	HCFC1	Host cell factor 1	0	0
AGHCLLLLR	AGHC[681.3850]LLLLR	15	Q8TB03	CXorf38	Uncharacterized protein CXorf38	21	29
AGIICQLNAR	AGIIC[681.3850]QLNAR	5	P33991	MCM4	DNA replication licensing factor MCM4	601	610
AGIKVTVAGLAGKDPVQCSR	AGIKVTVAGLAGKDPVQC[681.3850]SR	73	Q99497	PARK7	Parkinson disease protein 7	29	48
AGIPCPTVVLLKK	AGIPC[681.3850]PTVVLLKK	7	O14730	RIOK3	Serine/threonine-protein kinase RIO3	342	354
AGISAPVVFFVDYASNCLYMEEIEGSVTVR	AGISAPVVFFVDYASNC[681.3850]LYMEEIEGSVTVR	1	Q96S44	TP53RK	EKC/KEOPS complex subunit TP53RK	94	123
AGKLCVPAMNVNDSVTK	AGKLC[681.3850]VPAMNVNDSVTK	13	O43865	AHCYL1	S-adenosylhomocysteine hydrolase-like protein 1	268	284
AGKLDPHLVLDQLRCNGVLEGIR	AGKLDPHLVLDQLRC[681.3850]NGVLEGIR	5	P35579	MYH9	Myosin-9	680	702
AGKPPCGATKR	AGKPPC[681.3850]GATKR	6	Q9BY42	RTF2	Replication termination factor 2	257	267
AGKPVICATQMLESMIK	AGKPVIC[681.3850]ATQMLESMIK	144	P14618	PKM	Pyruvate kinase PKM	320	336
AGKPVICATQMLESMIKK	AGKPVIC[681.3850]ATQMLESMIKK	12	P14618	PKM	Pyruvate kinase PKM	320	337
AGKPVICATQMLESMIK	AGKPVIC[681.3850]ATQMLESM[15.9949]IK	29	P14618	PKM	Pyruvate kinase PKM	320	336
AGKPVICATQMLESMIK	AGKPVIC[681.3850]ATQM[15.9949]LESMIK	22	P14618	PKM	Pyruvate kinase PKM	320	336
AGKPVICATQMLESMIK	AGKPVIC[681.3850]ATQM[15.9949]LESM[15.9949]IK	7	P14618	PKM	Pyruvate kinase PKM	320	336
AGKRFEIACYK	AGKRFEIAC[681.3850]YK	10	Q9Y3A5	SBDS	Ribosome maturation protein SBDS	23	33
AGKVDCQAYAQTCQK	AGKVDC[681.3850]QAYAQTC[681.3850]QK	1	Q8IXB1	DNAJC10	DnaJ homolog subfamily C member 10	723	737
AGLCDRCMVTQELAR	AGLC[57.0215]DRC[681.3850]MVTQELAR	1	Q8NC74	RBBP8NL	RBBP8 N-terminal-like protein	70	84
AGLLSPYQILHECLKR	AGLLSPYQILHEC[681.3850]LKR	1	Q8WYQ5	DGCR8	Microprocessor complex subunit DGCR8	615	630
AGLMLQEADKLGCK	AGLMLQEADKLGC[681.3850]K	24	Q14651	PLS1	Plastin-1	335	348
AGLMLQEADKLGCK	AGLM[15.9949]LQEADKLGC[681.3850]K	6	Q14651	PLS1	Plastin-1	335	348
AGLNCSTENMPIK	AGLNC[681.3850]STENMPIK	4	P05198	EIF2S1	Eukaryotic translation initiation factor 2 subunit 1	214	226
AGLNCSTENMPIKINLIAPPR	AGLNC[681.3850]STENMPIKINLIAPPR	21	P05198	EIF2S1	Eukaryotic translation initiation factor 2 subunit 1	214	234
AGLPGFYDPCVGEEK	AGLPGFYDPC[681.3850]VGEEK	5	Q9NVH1	DNAJC11	DnaJ homolog subfamily C member 11	509	523
AGLQVYNKCWK	AGLQVYNKC[681.3850]WK	35	P13987	CD59	CD59 glycoprotein	56	66
AGLQVYNKCWKFEHCNFNDVTTR	AGLQVYNKC[681.3850]WKFEHC[681.3850]NFNDVTTR	10	P13987	CD59	CD59 glycoprotein	0	0
AGMASIILKPNTSLDLEKVYEQVVTFLPAYACPR	AGMASIILKPNTSLDLEKVYEQVVTFLPAYAC[681.3850]PR	2	Q9Y2P4	SLC27A6	Long-chain fatty acid transport protein 6	523	556
AGNCVDMWKR	AGNC[681.3850]VDMWKR	1	Q8NEM7	SUPT20H	Transcription factor SPT20 homolog	286	295
AGNGQNSCGVEDVLQLLR	AGNGQNSC[681.3850]GVEDVLQLLR	3	Q9ULT8	HECTD1	E3 ubiquitin-protein ligase HECTD1	1988	2005
AGNNMLLVGVHGPRTPCEEILVK	AGNNMLLVGVHGPRTPC[681.3850]EEILVK	5	P21333	FLNA	Filamin-A	2585	2607
AGNSILLAAVSILSACQQSYFALQVGK	AGNSILLAAVSILSAC[681.3850]QQSYFALQVGK	9	Q99735	MGST2	Microsomal glutathione S-transferase 2	2	28
AGNSILLAAVSILSACQQSYFALQVGKAR	AGNSILLAAVSILSAC[681.3850]QQSYFALQVGKAR	1	Q99735	MGST2	Microsomal glutathione S-transferase 2	0	0
AGPDSAGIALYSHEDVCVFK	AGPDSAGIALYSHEDVC[681.3850]VFK	5	Q86X55	CARM1	Histone-arginine methyltransferase CARM1	62	81
AGQATEGHCPR	AGQATEGHC[681.3850]PR	4	P57772	EEFSEC	Selenocysteine-specific elongation factor	398	408
AGQCVIGLQMGTNK	AGQC[681.3850]VIGLQMGTNK	8	Q99439	CNN2	Calponin-2	161	174
AGQLEATLTSCR	AGQLEATLTSC[681.3850]R	5	Q96ED9	HOOK2	Protein Hook homolog 2	307	318
AGQPHSSSDAAQAPAEQPHSSSDAAQAPCPR	AGQPHSSSDAAQAPAEQPHSSSDAAQAPC[681.3850]PR	31	P29372	MPG	DNA-3-methyladenine glycosylase	28	58
AGQTTYSGVIDCFR	AGQTTYSGVIDC[681.3850]FR	2	O75746	SLC25A12	Electrogenic aspartate/glutamate antiporter SLC25A12, mitochondrial	552	565
AGQTTYSGVIDCFRK	AGQTTYSGVIDC[681.3850]FRK	25	O75746	SLC25A12	Electrogenic aspartate/glutamate antiporter SLC25A12, mitochondrial	552	566
AGRDDMKADCILYYGFGDIFR	AGRDDMKADC[681.3850]ILYYGFGDIFR	15	P46063	RECQL	ATP-dependent DNA helicase Q1	405	425
AGRHCGALR	AGRHC[681.3850]GALR	26	P61313	RPL15	60S ribosomal protein L15	106	114
AGRTEPGHCYR	AGRTEPGHC[681.3850]YR	1	Q8IY37	DHX37	Probable ATP-dependent RNA helicase DHX37	0	0
AGRVQPGHCYHLYNGLR	AGRVQPGHC[681.3850]YHLYNGLR	1	Q9H2U1	DHX36	ATP-dependent DNA/RNA helicase DHX36	603	619
AGSDGAKIGNCPFSQR	AGSDGAKIGNC[681.3850]PFSQR	12	O00299	CLIC1	Chloride intracellular channel protein 1	0	0
AGSDGAKIGNCPFSQRLFMVLWLK	AGSDGAKIGNC[681.3850]PFSQRLFMVLWLK	1	O00299	CLIC1	Chloride intracellular channel protein 1	14	37
AGSDGESIGNCPFSQRLFMILWLK	AGSDGESIGNC[681.3850]PFSQRLFMILWLK	1	Q9Y696	CLIC4	Chloride intracellular channel protein 4	25	48
AGSEVLTAAGAVFLPGDSCRDDLR	AGSEVLTAAGAVFLPGDSC[681.3850]RDDLR	2	Q2T9J0	TYSND1	Peroxisomal leader peptide-processing protease	0	0
AGSEVLTAAGAVFLPGDSCRDDLRLHVQWAPTAAGPGGGAER	AGSEVLTAAGAVFLPGDSC[681.3850]RDDLRLHVQWAPTAAGPGGGAER	1	Q2T9J0	TYSND1	Peroxisomal leader peptide-processing protease	59	100
AGSKPPSCPAPGPTGAASIVPSVPGMALDLSQIPTKELDR	AGSKPPSC[681.3850]PAPGPTGAASIVPSVPGMALDLSQIPTKELDR	2	Q9Y6K5	OAS3	2'-5'-oligoadenylate synthase 3	379	418
AGSNMLLIGVHGPTTPCEEVSMK	AGSNMLLIGVHGPTTPC[681.3850]EEVSMK	10	O75369	FLNB	Filamin-B	2540	2562
AGSNMLLIGVHGPTTPCEEVSMK	AGSNMLLIGVHGPTTPC[681.3850]EEVSM[15.9949]K	2	O75369	FLNB	Filamin-B	2540	2562
AGSPTLLNCLMYK	AGSPTLLNC[681.3850]LMYK	2	Q8TCJ2	STT3B	Dolichyl-diphosphooligosaccharide--protein glycosyltransferase subunit STT3B	707	719
AGSTALYWACHGGHKDIVEMLFTQPNIELNQQNK	AGSTALYWAC[681.3850]HGGHKDIVEMLFTQPNIELNQQNK	2	Q92882	OSTF1	Osteoclast-stimulating factor 1	0	0
AGSVATCQAVMR	AGSVATC[681.3850]QAVMR	13	O94906	PRPF6	Pre-mRNA-processing factor 6	516	527
AGSVELLGAMAYCAPK	AGSVELLGAMAYC[681.3850]APK	27	Q92616	GCN1	eIF-2-alpha kinase activator GCN1	1515	1530
AGSVELLGAMAYCAPK	AGSVELLGAM[15.9949]AYC[681.3850]APK	1	Q92616	GCN1	eIF-2-alpha kinase activator GCN1	1515	1530
AGTHQGPLDAETEVGADRCTSTAYQEQRPQVEQVGK	AGTHQGPLDAETEVGADRC[681.3850]TSTAYQEQRPQVEQVGK	2	Q86UR1	NOXA1	NADPH oxidase activator 1	242	277
AGVCAALEAWPALQIAVENGFGGVHSQEK	AGVC[681.3850]AALEAWPALQIAVENGFGGVHSQEK	13	Q969E8	TSR2	Pre-rRNA-processing protein TSR2 homolog	14	42
AGVLLSEILHLLCK	AGVLLSEILHLLC[681.3850]K	2	O43432	EIF4G3	Eukaryotic translation initiation factor 4 gamma 3	1352	1365
AGVNTVTTLVENKKAQLVVIAHDVDPIELVVFLPALCR	AGVNTVTTLVENKKAQLVVIAHDVDPIELVVFLPALC[681.3850]R	11	P62424	RPL7A	60S ribosomal protein L7a	138	175
AGVQKQACMLIR	AGVQKQAC[681.3850]MLIR	3	Q6NXE6	ARMC6	Armadillo repeat-containing protein 6	428	439
AGVSGCFSTFQPTTGHR	AGVSGC[681.3850]FSTFQPTTGHR	3	Q96EK4	THAP11	THAP domain-containing protein 11	0	0
AGYAGEDCPK	AGYAGEDC[681.3850]PK	1	O94805	ACTL6B	Actin-like protein 6B	25	34
AGYPQYVSEILEKVTCER	AGYPQYVSEILEKVTC[681.3850]ER	1	P42704	LRPPRC	Leucine-rich PPR motif-containing protein, mitochondrial	315	332
AHAAQVTCVAASPHK	AHAAQVTC[681.3850]VAASPHK	7	Q9BQA1	WDR77	Methylosome protein 50	165	179
AHAAQVTCVAASPHKDSVFLSCSEDNR	AHAAQVTC[681.3850]VAASPHKDSVFLSC[681.3850]SEDNR	1	Q9BQA1	WDR77	Methylosome protein 50	165	191
AHAHSLVGKQCSELGICAVSVGPK	AHAHSLVGKQC[681.3850]SELGIC[57.0215]AVSVGPK	1	Q00653	NFKB2	Nuclear factor NF-kappa-B p100 subunit	104	127
AHCEENAPLCGFPWYLPVHFLIR	AHC[57.0215]EENAPLC[681.3850]GFPWYLPVHFLIR	3	Q7Z2K6	ERMP1	Endoplasmic reticulum metallopeptidase 1	735	757
AHCFLPAGIVAVLK	AHC[681.3850]FLPAGIVAVLK	7	O95905	ECD	Protein ecdysoneless homolog	209	222
AHCIQQMTSK	AHC[681.3850]IQQMTSK	5	Q99719	SEPTIN5	Septin-5	0	0
AHCKEVIKEK	AHC[681.3850]KEVIKEK	5	Q9NPA8	ENY2	Transcription and mRNA export factor ENY2	48	57
AHDGAEVCSAIFSK	AHDGAEVC[681.3850]SAIFSK	14	Q05048	CSTF1	Cleavage stimulation factor subunit 1	303	316
AHDGSVFTLCQMR	AHDGSVFTLC[681.3850]QMR	14	Q9HC35	EML4	Echinoderm microtubule-associated protein-like 4	507	519
AHEILPNLVCCSAK	AHEILPNLVC[57.0215]C[681.3850]SAK	1	P50990	CCT8	T-complex protein 1 subunit theta	139	152
AHEILPNLVCCSAK	AHEILPNLVC[681.3850]C[57.0215]SAK	3	P50990	CCT8	T-complex protein 1 subunit theta	139	152
AHEILPNLVCCSAK	AHEILPNLVC[681.3850]C[681.3850]SAK	14	P50990	CCT8	T-complex protein 1 subunit theta	139	152
AHETNLLIATSIVEEGVDIPKCNLVVR	AHETNLLIATSIVEEGVDIPKC[681.3850]NLVVR	4	Q9UPY3	DICER1	Endoribonuclease Dicer	510	536
AHGDTQHCR	AHGDTQHC[681.3850]R	18	Q15020	SART3	Squamous cell carcinoma antigen recognized by T-cells 3	520	528
AHGDTQHCRK	AHGDTQHC[681.3850]RK	24	Q15020	SART3	Squamous cell carcinoma antigen recognized by T-cells 3	520	529
AHGISSYFPVQAAVIPALLESAACGFLVGR	AHGISSYFPVQAAVIPALLESAAC[681.3850]GFLVGR	5	Q8N8A6	DDX51	ATP-dependent RNA helicase DDX51	215	244
AHGPGLEGGLVGKPAEFTIDTKGAGTGGLGLTVEGPCEAK	AHGPGLEGGLVGKPAEFTIDTKGAGTGGLGLTVEGPC[681.3850]EAK	3	O75369	FLNB	Filamin-B	1045	1084
AHGSSILACAPLYSWR	AHGSSILAC[681.3850]APLYSWR	5	P08648	ITGA5	Integrin alpha-5	148	163
AHGVDKVVACTSAFLLWDPTKVPPR	AHGVDKVVAC[681.3850]TSAFLLWDPTKVPPR	65	P30043	BLVRB	Flavin reductase (NADPH)	0	0
AHHAACKEEK	AHHAAC[681.3850]KEEK	10	Q9UNF0	PACSIN2	Protein kinase C and casein kinase substrate in neurons protein 2	0	0
AHHEVCPK	AHHEVC[681.3850]PK	2	Q12933	TRAF2	TNF receptor-associated factor 2	177	184
AHIAQLCEK	AHIAQLC[681.3850]EK	21	P53675	CLTCL1	Clathrin heavy chain 2	611	619
AHIKDAVALCELFNWLEK	AHIKDAVALC[681.3850]ELFNWLEK	36	Q9NQW7	XPNPEP1	Xaa-Pro aminopeptidase 1	333	350
AHITLGCAADVEAVQTGLDLLEILR	AHITLGC[681.3850]AADVEAVQTGLDLLEILR	2	P09543	CNP	2',3'-cyclic-nucleotide 3'-phosphodiesterase	329	353
AHLLAEVIENLECDPR	AHLLAEVIENLEC[681.3850]DPR	5	Q96C86	DCPS	m7GpppX diphosphatase	295	310
AHLLAEVIENLECDPRHYQQR	AHLLAEVIENLEC[681.3850]DPRHYQQR	15	Q96C86	DCPS	m7GpppX diphosphatase	295	315
AHPCLRPEGEQEGEGGPPPRPK	AHPC[681.3850]LRPEGEQEGEGGPPPRPK	13	Q8NAF0	ZNF579	Zinc finger protein 579	247	268
AHQCGDDDKTRPLVK	AHQC[681.3850]GDDDKTRPLVK	18	Q9BQ61	TRIR	Telomerase RNA component interacting RNase	0	0
AHQHLVDFDCHLDDIR	AHQHLVDFDC[681.3850]HLDDIR	7	Q9Y3B6	EMC9	ER membrane protein complex subunit 9	168	183
AHQLVLPPCDVVIK	AHQLVLPPC[681.3850]DVVIK	10	Q9NX05	FAM120C	Constitutive coactivator of PPAR-gamma-like protein 2	346	359
AHQLVMEGYNWCHDR	AHQLVMEGYNWC[681.3850]HDR	39	P62714	PPP2CB	Serine/threonine-protein phosphatase 2A catalytic subunit beta isoform	240	254
AHQLVMEGYNWCHDRNVVTIFSAPNYCYR	AHQLVMEGYNWC[681.3850]HDRNVVTIFSAPNYC[681.3850]YR	1	P62714	PPP2CB	Serine/threonine-protein phosphatase 2A catalytic subunit beta isoform	240	268
AHQLVMEGYNWCHDR	AHQLVM[15.9949]EGYNWC[681.3850]HDR	14	P62714	PPP2CB	Serine/threonine-protein phosphatase 2A catalytic subunit beta isoform	240	254
AHSKGVTCLSFSK	AHSKGVTC[681.3850]LSFSK	3	Q2TAY7	SMU1	WD40 repeat-containing protein SMU1	305	317
AHSLFLASAEFCNILSR	AHSLFLASAEFC[681.3850]NILSR	11	Q9UER7	DAXX	Death domain-associated protein 6	95	111
AHSNPDFLPVDNCLQSVLGQR	AHSNPDFLPVDNC[681.3850]LQSVLGQR	8	Q5VSL9	STRIP1	Striatin-interacting protein 1	786	806
AHTVLAASCAR	AHTVLAASC[681.3850]AR	23	Q8WUY1	THEM6	Protein THEM6	96	106
AHVQELLQCSER	AHVQELLQC[681.3850]SER	3	Q9BQS8	FYCO1	FYVE and coiled-coil domain-containing protein 1	840	851
AHVSPHEMLQAVVLCSK	AHVSPHEMLQAVVLC[681.3850]SK	9	Q53GS9	USP39	U4/U6.U5 tri-snRNP-associated protein 2	292	308
AHVVPCFDASK	AHVVPC[681.3850]FDASK	34	P21333	FLNA	Filamin-A	1152	1162
AHVVPCFDASKVK	AHVVPC[681.3850]FDASKVK	32	P21333	FLNA	Filamin-A	1152	1164
AIACLLFGGSR	AIAC[681.3850]LLFGGSR	26	P33992	MCM5	DNA replication licensing factor MCM5	352	362
AIACLLFGGSRK	AIAC[681.3850]LLFGGSRK	25	P33992	MCM5	DNA replication licensing factor MCM5	352	363
AIAESLNSCRPSDASATR	AIAESLNSC[681.3850]RPSDASATR	1	Q96RL1	UIMC1	BRCA1-A complex subunit RAP80	113	130
AIAFSICDLMK	AIAFSIC[681.3850]DLMK	2	Q8NG08	HELB	DNA helicase B	362	372
AIAHYEQSADYYKGEESNSSANKCLLK	AIAHYEQSADYYKGEESNSSANKC[681.3850]LLK	25	P54920	NAPA	Alpha-soluble NSF attachment protein	141	167
AIALCHNVTPVYESNGVTDQAEAEKQYEDSCR	AIALC[681.3850]HNVTPVYESNGVTDQAEAEKQYEDSC[681.3850]R	1	O75110	ATP9A	Probable phospholipid-transporting ATPase IIA	462	493
AIANECQANFISIK	AIANEC[681.3850]QANFISIK	10	P55072	VCP	Transitional endoplasmic reticulum ATPase	530	543
AIANECQANFISIKGPELLTMWFGESEANVR	AIANEC[681.3850]QANFISIKGPELLTM[15.9949]WFGESEANVR	3	P55072	VCP	Transitional endoplasmic reticulum ATPase	530	560
AICALDLASEVGK	AIC[681.3850]ALDLASEVGK	2	Q9H977	WDR54	WD repeat-containing protein 54	0	0
AICDHVR	AIC[681.3850]DHVR	14	P40925	MDH1	Malate dehydrogenase, cytoplasmic	249	255
AICFLRPTK	AIC[681.3850]FLRPTK	1	Q9NRW7	VPS45	Vacuolar protein sorting-associated protein 45	68	76
AICIDPAYSK	AIC[681.3850]IDPAYSK	2	O43765	SGTA	Small glutamine-rich tetratricopeptide repeat-containing protein alpha	151	160
AICIPEGAK	AIC[681.3850]IPEGAK	5	Q6PI48	DARS2	Aspartate--tRNA ligase, mitochondrial	369	377
AICSGFFR	AIC[681.3850]SGFFR	1	Q14562	DHX8	ATP-dependent RNA helicase DHX8	1106	1113
AICSSIDKLDK	AIC[681.3850]SSIDKLDK	19	P49590	HARS2	Histidine--tRNA ligase, mitochondrial	234	244
AICTEAGLMALR	AIC[681.3850]TEAGLMALR	18	P62191	PSMC1	26S proteasome regulatory subunit 4	397	408
AICTEAGLMALRER	AIC[681.3850]TEAGLMALRER	1	P62191	PSMC1	26S proteasome regulatory subunit 4	397	410
AICTEAGLMALR	AIC[681.3850]TEAGLM[15.9949]ALR	2	P62191	PSMC1	26S proteasome regulatory subunit 4	397	408
AIDKNFDSDISSVGIDGCWQADSQR	AIDKNFDSDISSVGIDGC[681.3850]WQADSQR	1	Q9H871	RMND5A	E3 ubiquitin-protein transferase RMND5A	0	0
AIEEGIPAFTCEEYVK	AIEEGIPAFTC[681.3850]EEYVK	1	Q9Y2L1	DIS3	Exosome complex exonuclease RRP44	184	199
AIELNPANAVYFCNR	AIELNPANAVYFC[681.3850]NR	4	O43765	SGTA	Small glutamine-rich tetratricopeptide repeat-containing protein alpha	117	131
AIELQPHFPDAYCNLANALK	AIELQPHFPDAYC[681.3850]NLANALK	6	O15294	OGT	UDP-N-acetylglucosamine--peptide N-acetylglucosaminyltransferase 110 kDa subunit	285	304
AIELQPHFPDAYCNLANALKEK	AIELQPHFPDAYC[681.3850]NLANALKEK	1	O15294	OGT	UDP-N-acetylglucosamine--peptide N-acetylglucosaminyltransferase 110 kDa subunit	285	306
AIELWYHDPACTTPVLK	AIELWYHDPAC[681.3850]TTPVLK	4	Q9UIA9	XPO7	Exportin-7	0	0
AIENCEYAFNLKK	AIENC[681.3850]EYAFNLKK	5	Q15796	SMAD2	Mothers against decapentaplegic homolog 2	145	157
AIETALDCLK	AIETALDC[681.3850]LK	4	Q9Y4A5	TRRAP	Transformation/transcription domain-associated protein	942	951
AIFKGSPCSEEAGTLR	AIFKGSPC[681.3850]SEEAGTLR	4	Q9NVI1	FANCI	Fanconi anemia group I protein	49	64
AIGAVPLIQGEYMIPCEK	AIGAVPLIQGEYMIPC[681.3850]EK	41	P07339	CTSD	Cathepsin D	314	331
AIGAVPLIQGEYMIPCEK	AIGAVPLIQGEYM[15.9949]IPC[681.3850]EK	16	P07339	CTSD	Cathepsin D	314	331
AIHKEGCVEK	AIHKEGC[681.3850]VEK	2	P08962	CD63	CD63 antigen	185	194
AIIAPHAGYTYCGSCAAHAYK	AIIAPHAGYTYC[57.0215]GSC[681.3850]AAHAYK	2	Q9Y316	MEMO1	Protein MEMO1	44	64
AIIAPHAGYTYCGSCAAHAYK	AIIAPHAGYTYC[681.3850]GSC[681.3850]AAHAYK	4	Q9Y316	MEMO1	Protein MEMO1	44	64
AIIEEMLDLLEQSEGKINYCHKH	AIIEEMLDLLEQSEGKINYC[681.3850]HKH	5	Q9NXJ5	PGPEP1	Pyroglutamyl-peptidase 1	0	0
AIIISGGPNSVYAEDAPWFDPAIFTIGKPVLGICYGMQMMNK	AIIISGGPNSVYAEDAPWFDPAIFTIGKPVLGIC[681.3850]YGMQMMNK	1	P49915	GMPS	GMP synthase [glutamine-hydrolyzing]	71	112
AIKEHKMDQAIIFCR	AIKEHKMDQAIIFC[681.3850]R	14	Q92499	DDX1	ATP-dependent RNA helicase DDX1	500	514
AIKEHKMDQAIIFCR	AIKEHKM[15.9949]DQAIIFC[681.3850]R	6	Q92499	DDX1	ATP-dependent RNA helicase DDX1	500	514
AILCLLLGGVER	AILC[681.3850]LLLGGVER	12	P25205	MCM3	DNA replication licensing factor MCM3	316	327
AILCNDGLVKR	AILC[681.3850]NDGLVKR	5	Q9NRD5	PICK1	PRKCA-binding protein	0	0
AILKVPEDPTQCFLLFANQTEK	AILKVPEDPTQC[681.3850]FLLFANQTEK	6	Q9UHQ9	CYB5R1	NADH-cytochrome b5 reductase 1	197	218
AILKVPEDPTQCFLLFANQTEKDIILR	AILKVPEDPTQC[681.3850]FLLFANQTEKDIILR	6	Q9UHQ9	CYB5R1	NADH-cytochrome b5 reductase 1	197	223
AILPCIK	AILPC[681.3850]IK	9	P60842	EIF4A1	Eukaryotic initiation factor 4A-I	62	68
AILPCIKGYDVIAQAQSGTGK	AILPC[681.3850]IKGYDVIAQAQSGTGK	3	P60842	EIF4A1	Eukaryotic initiation factor 4A-I	62	82
AILPCIKGYDVIAQAQSGTGKTATFAISILQQIELDLK	AILPC[681.3850]IKGYDVIAQAQSGTGKTATFAISILQQIELDLK	1	P60842	EIF4A1	Eukaryotic initiation factor 4A-I	62	99
AILPCQDTPSVK	AILPC[681.3850]QDTPSVK	6	P09960	LTA4H	Leukotriene A-4 hydrolase	0	0
AILPCQDTPSVKLTYTAEVSVPK	AILPC[681.3850]QDTPSVKLTYTAEVSVPK	1	P09960	LTA4H	Leukotriene A-4 hydrolase	143	165
AILQENGCLSDSDMFSQAGLR	AILQENGC[681.3850]LSDSDMFSQAGLR	5	P42704	LRPPRC	Leucine-rich PPR motif-containing protein, mitochondrial	493	513
AILQQLGLNSTCDDSILVK	AILQQLGLNSTC[681.3850]DDSILVK	14	P19367	HK1	Hexokinase-1	802	820
AIMGSGKEDYTGKDVLILGGGDGGILCEIVK	AIMGSGKEDYTGKDVLILGGGDGGILC[681.3850]EIVK	6	P52788	SMS	Spermine synthase	0	0
AIMKDPDDHTVCHLLFANQTEK	AIMKDPDDHTVC[681.3850]HLLFANQTEK	7	P00387	CYB5R3	NADH-cytochrome b5 reductase 3	193	214
AIMTYVSSFYHAFSGAQKAETAANRICK	AIMTYVSSFYHAFSGAQKAETAANRIC[681.3850]K	1	O43707	ACTN4	Alpha-actinin-4	256	283
AINCATSGVVGLVNCLR	AINC[57.0215]ATSGVVGLVNC[681.3850]LR	2	P49327	FASN	Fatty acid synthase	1445	1461
AINCATSGVVGLVNCLRR	AINC[681.3850]ATSGVVGLVNC[57.0215]LRR	3	P49327	FASN	Fatty acid synthase	1445	1462
AINCATSGVVGLVNCLR	AINC[681.3850]ATSGVVGLVNC[681.3850]LR	16	P49327	FASN	Fatty acid synthase	1445	1461
AINCATSGVVGLVNCLRR	AINC[681.3850]ATSGVVGLVNC[681.3850]LRR	2	P49327	FASN	Fatty acid synthase	1445	1462
AINCPEDIVFPALDILR	AINC[681.3850]PEDIVFPALDILR	2	Q9Y263	PLAA	Phospholipase A-2-activating protein	0	0
AIPDTRHDQCQR	AIPDTRHDQC[681.3850]QR	3	Q10471	GALNT2	Polypeptide N-acetylgalactosaminyltransferase 2	117	128
AIQDDCQVITAR	AIQDDC[681.3850]QVITAR	1	Q9UID3	VPS51	Vacuolar protein sorting-associated protein 51 homolog	0	0
AIQVDPNYAYAYTLLGHEFVLTEELDKALACFR	AIQVDPNYAYAYTLLGHEFVLTEELDKALAC[681.3850]FR	1	P30260	CDC27	Cell division cycle protein 27 homolog	593	625
AIRDMCLEKDTLGLFLR	AIRDMC[681.3850]LEKDTLGLFLR	4	O75643	SNRNP200	U5 small nuclear ribonucleoprotein 200 kDa helicase	737	753
AIRPPCPDTAPPSSALHWLADLATQK	AIRPPC[681.3850]PDTAPPSSALHWLADLATQK	1	Q7LBC6	KDM3B	Lysine-specific demethylase 3B	1207	1232
AISPSIKEPSVVPIEVLPTVLLDEIEAAELEGNDDRIEGVLCGAVK	AISPSIKEPSVVPIEVLPTVLLDEIEAAELEGNDDRIEGVLC[681.3850]GAVK	1	Q8N201	INTS1	Integrator complex subunit 1	102	147
AISTICSLEKK	AISTIC[681.3850]SLEKK	5	Q9UJX3	ANAPC7	Anaphase-promoting complex subunit 7	220	230
AISTTCIPNYPDR	AISTTC[681.3850]IPNYPDR	1	Q9H2J4	PDCL3	Phosducin-like protein 3	149	161
AITHLNNNFMFGQKLNVCVSK	AITHLNNNFMFGQKLNVC[681.3850]VSK	19	P14866	HNRNPL	Heterogeneous nuclear ribonucleoprotein L	435	455
AITHLNNNFMFGQKLNVCVSK	AITHLNNNFM[15.9949]FGQKLNVC[681.3850]VSK	5	P14866	HNRNPL	Heterogeneous nuclear ribonucleoprotein L	435	455
AITIAGIPQSIIECVK	AITIAGIPQSIIEC[681.3850]VK	38	Q15366	PCBP2	Poly(rC)-binding protein 2	145	160
AITIAGVPQSVTECVKQICLVMLETLSQSPQGR	AITIAGVPQSVTEC[57.0215]VKQIC[681.3850]LVMLETLSQSPQGR	2	Q15365	PCBP1	Poly(rC)-binding protein 1	145	177
AITIAGVPQSVTECVK	AITIAGVPQSVTEC[681.3850]VK	14	Q15365	PCBP1	Poly(rC)-binding protein 1	145	160
AITIAGVPQSVTECVKQICLVMLETLSQSPQGR	AITIAGVPQSVTEC[681.3850]VKQIC[57.0215]LVMLETLSQSPQGR	10	Q15365	PCBP1	Poly(rC)-binding protein 1	145	177
AITIAGVPQSVTECVKQICLVMLETLSQSPQGR	AITIAGVPQSVTEC[681.3850]VKQIC[681.3850]LVMLETLSQSPQGR	16	Q15365	PCBP1	Poly(rC)-binding protein 1	145	177
AITIANQTNCPLYITK	AITIANQTNC[681.3850]PLYITK	8	Q16555	DPYSL2	Dihydropyrimidinase-related protein 2	239	254
AITQEQCEAR	AITQEQC[681.3850]EAR	5	P10253	GAA	Lysosomal alpha-glucosidase	97	106
AITSLKYMLLCK	AITSLKYMLLC[681.3850]K	3	O00231	PSMD11	26S proteasome non-ATPase regulatory subunit 11	247	258
AITTQNCNTK	AITTQNC[681.3850]NTK	2	Q15796	SMAD2	Mothers against decapentaplegic homolog 2	64	73
AIVDALPPPCESACTVPTDVDKWFHHQK	AIVDALPPPC[57.0215]ESAC[681.3850]TVPTDVDKWFHHQK	3	Q15181	PPA1	Inorganic pyrophosphatase	261	288
AIVDALPPPCESACTVPTDVDKWFHHQKN	AIVDALPPPC[57.0215]ESAC[681.3850]TVPTDVDKWFHHQKN	3	Q15181	PPA1	Inorganic pyrophosphatase	0	0
AIVDALPPPCESACTVPTDVDKWFHHQK	AIVDALPPPC[681.3850]ESAC[57.0215]TVPTDVDKWFHHQK	1	Q15181	PPA1	Inorganic pyrophosphatase	261	288
AIVDALPPPCESACTVPTDVDKWFHHQKN	AIVDALPPPC[681.3850]ESAC[57.0215]TVPTDVDKWFHHQKN	3	Q15181	PPA1	Inorganic pyrophosphatase	0	0
AIVDALPPPCESACTVPTDVDKWFHHQKN	AIVDALPPPC[681.3850]ESAC[681.3850]TVPTDVDKWFHHQKN	15	Q15181	PPA1	Inorganic pyrophosphatase	0	0
AIVDCGFEHPSEVQHECIPQAILGMDVLCQAK	AIVDC[681.3850]GFEHPSEVQHEC[57.0215]IPQAILGMDVLC[681.3850]QAK	3	O00148	DDX39A	ATP-dependent RNA helicase DDX39A	58	89
AIVICPTDEDLKDR	AIVIC[681.3850]PTDEDLKDR	16	Q9BUJ2	HNRNPUL1	Heterogeneous nuclear ribonucleoprotein U-like protein 1	528	541
AIVIDPKNPLCK	AIVIDPKNPLC[681.3850]K	1	P30260	CDC27	Cell division cycle protein 27 homolog	695	706
AIYDTPCIQAESEK	AIYDTPC[681.3850]IQAESEK	1	O00232	PSMD12	26S proteasome non-ATPase regulatory subunit 12	249	262
AIYDTPCIQAESEKWQQALK	AIYDTPC[681.3850]IQAESEKWQQALK	2	O00232	PSMD12	26S proteasome non-ATPase regulatory subunit 12	249	268
AIYDTPCIQAESEKWQQALKSVVLYVILAPFDNEQSDLVHR	AIYDTPC[681.3850]IQAESEKWQQALKSVVLYVILAPFDNEQSDLVHR	11	O00232	PSMD12	26S proteasome non-ATPase regulatory subunit 12	249	289
AIYHTLNLCNIDVTQK	AIYHTLNLC[681.3850]NIDVTQK	2	Q93050	ATP6V0A1	V-type proton ATPase 116 kDa subunit a 1	302	317
AKAAGDDEAMFIDENFCTALEYGLPPTAGWGMGIDR	AKAAGDDEAMFIDENFC[681.3850]TALEYGLPPTAGWGMGIDR	2	Q15046	KARS1	Lysine--tRNA ligase	518	553
AKADAECYTAMK	AKADAEC[681.3850]YTAMK	3	O94905	ERLIN2	Erlin-2	256	267
AKADALYPVVSAASICAK	AKADALYPVVSAASIC[681.3850]AK	12	O75792	RNASEH2A	Ribonuclease H2 subunit A	166	183
AKADPDCSNGQPQAAPTPGAPQNRK	AKADPDC[681.3850]SNGQPQAAPTPGAPQNRK	5	Q9BW85	YJU2	Splicing factor YJU2	269	293
AKASLNGADIYSGCCTLK	AKASLNGADIYSGC[681.3850]C[57.0215]TLK	2	P14866	HNRNPL	Heterogeneous nuclear ribonucleoprotein L	247	264
AKCDVDETVSSATLSEETEKPK	AKC[681.3850]DVDETVSSATLSEETEKPK	5	O14981	BTAF1	TATA-binding protein-associated factor 172	0	0
AKCELSSSVQTDINLPYLTMDSSGPKHLNMK	AKC[681.3850]ELSSSVQTDINLPYLTMDSSGPKHLNMK	8	P38646	HSPA9	Stress-70 protein, mitochondrial	0	0
AKDCASAGELVDSEVVMLSAHWEK	AKDC[681.3850]ASAGELVDSEVVMLSAHWEK	1	Q96EV8	DTNBP1	Dysbindin	66	89
AKDDSELEGQVISCLK	AKDDSELEGQVISC[681.3850]LK	5	Q92896	GLG1	Golgi apparatus protein 1	0	0
AKDIFIEAHLCLNNSDHDR	AKDIFIEAHLC[681.3850]LNNSDHDR	3	Q9BRJ2	MRPL45	39S ribosomal protein L45, mitochondrial	0	0
AKEFGATECINPQDFSKPIQEVLIEMTDGGVDYSFECIGNVK	AKEFGATEC[681.3850]INPQDFSKPIQEVLIEMTDGGVDYSFEC[57.0215]IGNVK	7	P11766	ADH5	Alcohol dehydrogenase class-3	232	273
AKEFGATECINPQDFSKPIQEVLIEMTDGGVDYSFECIGNVK	AKEFGATEC[681.3850]INPQDFSKPIQEVLIEMTDGGVDYSFEC[681.3850]IGNVK	8	P11766	ADH5	Alcohol dehydrogenase class-3	232	273
AKEGCQSDSMR	AKEGC[681.3850]QSDSMR	3	Q12830	BPTF	Nucleosome-remodeling factor subunit BPTF	1237	1247
AKEGCQSDSMR	AKEGC[681.3850]QSDSM[15.9949]R	1	Q12830	BPTF	Nucleosome-remodeling factor subunit BPTF	1237	1247
AKEIIKIPDQPDTLCFQIR	AKEIIKIPDQPDTLC[681.3850]FQIR	2	Q8TCU6	PREX1	Phosphatidylinositol 3,4,5-trisphosphate-dependent Rac exchanger 1 protein	706	724
AKFEEYGPVIECDIVK	AKFEEYGPVIEC[681.3850]DIVK	6	Q9BQ04	RBM4B	RNA-binding protein 4B	96	111
AKFEEYGPVIECDIVKDYAFVHMER	AKFEEYGPVIEC[681.3850]DIVKDYAFVHMER	26	Q9BQ04	RBM4B	RNA-binding protein 4B	96	120
AKFENLCK	AKFENLC[681.3850]K	45	P08238	HSP90AB1	Heat shock protein HSP 90-beta	0	0
AKFENLCKLMK	AKFENLC[681.3850]KLMK	5	P08238	HSP90AB1	Heat shock protein HSP 90-beta	558	568
AKGDKIAIWTTECENR	AKGDKIAIWTTEC[681.3850]ENR	20	P06730	EIF4E	Eukaryotic translation initiation factor 4E	158	173
AKGKLVDCK	AKGKLVDC[681.3850]K	1	P35270	SPR	Sepiapterin reductase	227	235
AKGKQCFLVLR	AKGKQC[681.3850]FLVLR	3	P14868	DARS1	Aspartate--tRNA ligase, cytoplasmic	71	81
AKHTQENCETWGVNGETGTLVDMK	AKHTQENC[681.3850]ETWGVNGETGTLVDMK	6	P49368	CCT3	T-complex protein 1 subunit gamma	468	491
AKIDMSSNNGCMR	AKIDMSSNNGC[681.3850]MR	6	P07814	EPRS1	Bifunctional glutamate/proline--tRNA ligase	340	352
AKIDMSSNNGCMRDPTLYR	AKIDMSSNNGC[681.3850]MRDPTLYR	26	P07814	EPRS1	Bifunctional glutamate/proline--tRNA ligase	340	358
AKIDMSSNNGCMRDPTLYR	AKIDMSSNNGC[681.3850]M[15.9949]RDPTLYR	5	P07814	EPRS1	Bifunctional glutamate/proline--tRNA ligase	340	358
AKIDMSSNNGCMRDPTLYR	AKIDM[15.9949]SSNNGC[681.3850]MRDPTLYR	1	P07814	EPRS1	Bifunctional glutamate/proline--tRNA ligase	340	358
AKIGLIQFCLSAPK	AKIGLIQFC[681.3850]LSAPK	22	P50991	CCT4	T-complex protein 1 subunit delta	244	257
AKINEAVECLLSLK	AKINEAVEC[681.3850]LLSLK	24	P07814	EPRS1	Bifunctional glutamate/proline--tRNA ligase	848	861
AKINEAVECLLSLKAQYK	AKINEAVEC[681.3850]LLSLKAQYK	1	P07814	EPRS1	Bifunctional glutamate/proline--tRNA ligase	848	865
AKIVDGACLNHFTR	AKIVDGAC[681.3850]LNHFTR	10	O60921	HUS1	Checkpoint protein HUS1	5	18
AKLAEQAERYDDMAACMK	AKLAEQAERYDDMAAC[681.3850]MK	39	P63104	YWHAZ	14-3-3 protein zeta/delta	10	27
AKLAEQAERYDDMAACMK	AKLAEQAERYDDMAAC[681.3850]M[15.9949]K	3	P63104	YWHAZ	14-3-3 protein zeta/delta	10	27
AKLAEQAERYDDMATCMK	AKLAEQAERYDDMATC[681.3850]MK	33	P27348	YWHAQ	14-3-3 protein theta	10	27
AKLAEQAERYDDMATCMK	AKLAEQAERYDDMATC[681.3850]M[15.9949]K	10	P27348	YWHAQ	14-3-3 protein theta	10	27
AKLAEQAERYDDMAACMK	AKLAEQAERYDDM[15.9949]AAC[681.3850]MK	33	P63104	YWHAZ	14-3-3 protein zeta/delta	10	27
AKLAEQAERYDDMAACMK	AKLAEQAERYDDM[15.9949]AAC[681.3850]M[15.9949]K	8	P63104	YWHAZ	14-3-3 protein zeta/delta	10	27
AKLAEQAERYDDMATCMK	AKLAEQAERYDDM[15.9949]ATC[681.3850]MK	13	P27348	YWHAQ	14-3-3 protein theta	10	27
AKLAEQAERYDDMATCMK	AKLAEQAERYDDM[15.9949]ATC[681.3850]M[15.9949]K	4	P27348	YWHAQ	14-3-3 protein theta	10	27
AKLDLVQSMMDCLYAK	AKLDLVQSMMDC[681.3850]LYAK	13	Q9Y324	FCF1	rRNA-processing protein FCF1 homolog	82	97
AKLDNLDEEWATEHACQVSR	AKLDNLDEEWATEHAC[681.3850]QVSR	3	Q5SWX8	ODR4	Protein odr-4 homolog	62	81
AKLFPHCGR	AKLFPHC[681.3850]GR	14	P61421	ATP6V0D1	V-type proton ATPase subunit d 1	0	0
AKLIECGWK	AKLIEC[681.3850]GWK	9	Q9NPA8	ENY2	Transcription and mRNA export factor ENY2	35	43
AKLIECGWKDQLK	AKLIEC[681.3850]GWKDQLK	21	Q9NPA8	ENY2	Transcription and mRNA export factor ENY2	35	47
AKLQIELGKCK	AKLQIELGKC[681.3850]K	2	P20700	LMNB1	Lamin-B1	101	111
AKLSSDVLTLLIKQYCR	AKLSSDVLTLLIKQYC[681.3850]R	2	P36776	LONP1	Lon protease homolog, mitochondrial	689	705
AKLTEDLFNQVPGIHCNPLQGAMYAFPR	AKLTEDLFNQVPGIHC[681.3850]NPLQGAMYAFPR	2	Q8TD30	GPT2	Alanine aminotransferase 2	417	444
AKLTPGCEAEAETEAICFFVQQFTDMEHNR	AKLTPGC[681.3850]EAEAETEAIC[57.0215]FFVQQFTDMEHNR	2	P49327	FASN	Fatty acid synthase	2353	2382
AKLTPGCEAEAETEAICFFVQQFTDMEHNR	AKLTPGC[681.3850]EAEAETEAIC[681.3850]FFVQQFTDMEHNR	5	P49327	FASN	Fatty acid synthase	2353	2382
AKLVILANNCPALR	AKLVILANNC[681.3850]PALR	41	P62888	RPL30	60S ribosomal protein L30	43	56
AKLVILANNCPALRK	AKLVILANNC[681.3850]PALRK	66	P62888	RPL30	60S ribosomal protein L30	43	57
AKNCGHIPFFFPTQGHDYVLAEK	AKNC[681.3850]GHIPFFFPTQGHDYVLAEK	1	Q8N3C0	ASCC3	Activating signal cointegrator 1 complex subunit 3	739	761
AKNYVNGHCTK	AKNYVNGHC[681.3850]TK	2	O95470	SGPL1	Sphingosine-1-phosphate lyase 1	26	36
AKPEGALQNNDGLYDPDCDESGLFK	AKPEGALQNNDGLYDPDC[681.3850]DESGLFK	8	P16422	EPCAM	Epithelial cell adhesion molecule	82	106
AKPIKCGTFGATSLQQR	AKPIKC[681.3850]GTFGATSLQQR	3	Q96MX6	DNAAF10	Dynein axonemal assembly factor 10	65	81
AKPPSSSSTCTDSATR	AKPPSSSSTC[681.3850]TDSATR	5	Q96EV8	DTNBP1	Dysbindin	293	308
AKPTCTTYNSPQLSAQENFQFDK	AKPTC[681.3850]TTYNSPQLSAQENFQFDK	1	Q6P9B6	MEAK7	MTOR-associated protein MEAK7	383	405
AKPTGSGKEEGPAPCK	AKPTGSGKEEGPAPC[681.3850]K	1	Q8IUF8	RIOX2	Ribosomal oxygenase 2	5	20
AKPYEGSILEADCDILIPAASEK	AKPYEGSILEADC[681.3850]DILIPAASEK	2	P00367	GLUD1	Glutamate dehydrogenase 1, mitochondrial	364	386
AKQYMEEENYDKIISECSK	AKQYMEEENYDKIISEC[681.3850]SK	6	O94826	TOMM70	Mitochondrial import receptor subunit TOM70	301	319
AKSETVLTCATGR	AKSETVLTC[681.3850]ATGR	4	P26006	ITGA3	Integrin alpha-3	896	908
AKSLLVVHFWAPWAPQCAQMNEVMAELAK	AKSLLVVHFWAPWAPQC[681.3850]AQMNEVMAELAK	4	O76003	GLRX3	Glutaredoxin-3	30	58
AKTCTFILR	AKTC[681.3850]TFILR	36	Q99832	CCT7	T-complex protein 1 subunit eta	367	375
AKTGGAYGEDLGADYNLSQVCDGKVSVHVIEGDHR	AKTGGAYGEDLGADYNLSQVC[681.3850]DGKVSVHVIEGDHR	3	P49327	FASN	Fatty acid synthase	2448	2482
AKTIDLCNNPMTK	AKTIDLC[681.3850]NNPMTK	14	Q9NYU2	UGGT1	UDP-glucose:glycoprotein glucosyltransferase 1	1487	1499
AKTIQQTLILANILEACEHMTSDQR	AKTIQQTLILANILEAC[681.3850]EHMTSDQR	2	Q9NQT5	EXOSC3	Exosome complex component RRP40	241	265
AKTIQQTLILANILEACEHMTSDQRK	AKTIQQTLILANILEAC[681.3850]EHMTSDQRK	1	Q9NQT5	EXOSC3	Exosome complex component RRP40	241	266
AKTTPECGPTGYVEK	AKTTPEC[681.3850]GPTGYVEK	25	O76095	JTB	Protein JTB	68	82
AKVDEFPLCGHMVSDEYEQLSSEALEAAR	AKVDEFPLC[681.3850]GHMVSDEYEQLSSEALEAAR	13	P27635	RPL10	60S ribosomal protein L10	41	69
AKVFCVQRPDR	AKVFC[681.3850]VQRPDR	1	Q13685	AAMP	Angio-associated migratory cell protein	0	0
AKYTAQMYELFSEVFEWLPLAQCINGK	AKYTAQMYELFSEVFEWLPLAQC[681.3850]INGK	15	P53041	PPP5C	Serine/threonine-protein phosphatase 5	321	347
ALADLVHSHIQSNELCSK	ALADLVHSHIQSNELC[681.3850]SK	9	P22830	FECH	Ferrochelatase, mitochondrial	380	397
ALAEEWSCPFMETSAK	ALAEEWSC[681.3850]PFMETSAK	4	P61225	RAP2B	Ras-related protein Rap-2b	133	148
ALAGCDFLTISPK	ALAGC[681.3850]DFLTISPK	47	P37837	TALDO1	Transaldolase	0	0
ALAGCDFLTISPKLLGELLQDNAKLVPVLSAK	ALAGC[681.3850]DFLTISPKLLGELLQDNAKLVPVLSAK	2	P37837	TALDO1	Transaldolase	246	277
ALAIEEFCK	ALAIEEFC[681.3850]K	11	Q9NUJ1	ABHD10	Palmitoyl-protein thioesterase ABHD10, mitochondrial	93	101
ALALSCVGAAVALHPESFFSK	ALALSC[681.3850]VGAAVALHPESFFSK	8	P42858	HTT	Huntingtin	0	0
ALANECSQGDKR	ALANEC[681.3850]SQGDKR	7	Q6PL18	ATAD2	ATPase family AAA domain-containing protein 2	479	490
ALANSLACQGK	ALANSLAC[681.3850]QGK	74	P00883	ALDOA	Fructose-bisphosphate aldolase A	332	342
ALANSLACQGKYTPSGQAGAAASESLFVSNHAY	ALANSLAC[681.3850]QGKYTPSGQAGAAASESLFVSNHAY	204	P04075	ALDOA	Fructose-bisphosphate aldolase A	0	0
ALANVNIGSLICNVGAGGPAPAAGAAPAGGPAPSTAAAPAEEKK	ALANVNIGSLIC[681.3850]NVGAGGPAPAAGAAPAGGPAPSTAAAPAEEKK	1	P05386	RPLP1	60S acidic ribosomal protein P1	50	93
ALAPLLLAFVTKPNSALESCSFAR	ALAPLLLAFVTKPNSALESC[681.3850]SFAR	45	P46060	RANGAP1	Ran GTPase-activating protein 1	554	577
ALAQEWGCPFMETSAK	ALAQEWGC[681.3850]PFMETSAK	7	Q9Y3L5	RAP2C	Ras-related protein Rap-2c	133	148
ALATPGHTQGHLVYLLDGEPYKGPSCLFSGDLLFLSGCGR	ALATPGHTQGHLVYLLDGEPYKGPSC[681.3850]LFSGDLLFLSGC[681.3850]GR	2	Q8N490	PNKD	Probable hydrolase PNKD	223	262
ALATPPKLHTCEK	ALATPPKLHTC[681.3850]EK	1	Q96JY6	PDLIM2	PDZ and LIM domain protein 2	276	288
ALCADLSPR	ALC[681.3850]ADLSPR	6	Q9NQW7	XPNPEP1	Xaa-Pro aminopeptidase 1	277	285
ALCDLGPWVK	ALC[681.3850]DLGPWVK	5	Q8N0U8	VKORC1L1	Vitamin K epoxide reductase complex subunit 1-like protein 1	48	57
ALCDPLEEVR	ALC[681.3850]DPLEEVR	2	Q92616	GCN1	eIF-2-alpha kinase activator GCN1	2013	2022
ALCDYKQDQK	ALC[681.3850]DYKQDQK	17	P15924	DSP	Desmoplakin	465	474
ALCEGEIIDK	ALC[681.3850]EGEIIDK	1	Q8IY18	SMC5	Structural maintenance of chromosomes protein 5	415	424
ALCGGDGAAALREPGAGLR	ALC[681.3850]GGDGAAALREPGAGLR	11	Q17RN3	FAM98C	Protein FAM98C	0	0
ALCHALTFPSLQR	ALC[681.3850]HALTFPSLQR	22	Q3KNT7	NSUN5P1	Putative NOL1/NOP2/Sun domain family member 5B	0	0
ALCHLNVPVTVVLDAAVGYIMEK	ALC[681.3850]HLNVPVTVVLDAAVGYIMEK	13	Q14232	EIF2B1	Translation initiation factor eIF-2B subunit alpha	167	189
ALCHLNVPVTVVLDAAVGYIMEKADLVIVGAEGVVENGGIINK	ALC[681.3850]HLNVPVTVVLDAAVGYIMEKADLVIVGAEGVVENGGIINK	1	Q14232	EIF2B1	Translation initiation factor eIF-2B subunit alpha	167	209
ALCIDQLDVFLQK	ALC[681.3850]IDQLDVFLQK	4	Q5T8P6	RBM26	RNA-binding protein 26	51	63
ALCNPHIQADR	ALC[681.3850]NPHIQADR	1	Q9Y6B7	AP4B1	AP-4 complex subunit beta-1	0	0
ALCPDHDSDSSGKDPR	ALC[681.3850]PDHDSDSSGKDPR	6	Q13433	SLC39A6	Zinc transporter ZIP6	144	159
ALCQITDSTMLQAIER	ALC[681.3850]QITDSTMLQAIER	11	Q9Y678	COPG1	Coatomer subunit gamma-1	127	142
ALCTGEK	ALC[681.3850]TGEK	3	P30405	PPIF	Peptidyl-prolyl cis-trans isomerase F, mitochondrial	80	86
ALCTGEKGFGFKNSIFHR	ALC[681.3850]TGEKGFGFKNSIFHR	1	P49792	RANBP2	E3 SUMO-protein ligase RanBP2	3098	3115
ALCTGEKGFGYK	ALC[681.3850]TGEKGFGYK	22	P30405	PPIF	Peptidyl-prolyl cis-trans isomerase F, mitochondrial	80	91
ALCTGEKGFGYKGSTFHR	ALC[681.3850]TGEKGFGYKGSTFHR	56	P30405	PPIF	Peptidyl-prolyl cis-trans isomerase F, mitochondrial	80	97
ALCTGEKGIGHTTGKPLHFK	ALC[681.3850]TGEKGIGHTTGKPLHFK	3	Q08752	PPID	Peptidyl-prolyl cis-trans isomerase D	50	69
ALCTNDDKYVIDGK	ALC[681.3850]TNDDKYVIDGK	8	Q9NRY4	ARHGAP35	Rho GTPase-activating protein 35	618	631
ALCYLVLK	ALC[681.3850]YLVLK	17	Q15785	TOMM34	Mitochondrial import receptor subunit TOM34	234	241
ALDCELAEAQLHTTAIDK	ALDC[681.3850]ELAEAQLHTTAIDK	1	Q8IWV7	UBR1	E3 ubiquitin-protein ligase UBR1	248	265
ALDCSEVTVR	ALDC[681.3850]SEVTVR	3	Q6XQN6	NAPRT	Nicotinate phosphoribosyltransferase	98	107
ALDCSSSIRQPSLHMSAAAASR	ALDC[681.3850]SSSIRQPSLHMSAAAASR	17	O94776	MTA2	Metastasis-associated protein MTA2	206	227
ALDCSSSIRQPSLHMSAAAASR	ALDC[681.3850]SSSIRQPSLHM[15.9949]SAAAASR	6	O94776	MTA2	Metastasis-associated protein MTA2	206	227
ALDCSSSVR	ALDC[681.3850]SSSVR	2	Q13330	MTA1	Metastasis-associated protein MTA1	226	234
ALDCSSSVRQPSLHMSAAAASR	ALDC[681.3850]SSSVRQPSLHMSAAAASR	14	Q13330	MTA1	Metastasis-associated protein MTA1	226	247
ALDCSSSVRQPSLHMSAAAASR	ALDC[681.3850]SSSVRQPSLHM[15.9949]SAAAASR	4	Q13330	MTA1	Metastasis-associated protein MTA1	226	247
ALDDKNCWEK	ALDDKNC[681.3850]WEK	9	P53621	COPA	Coatomer subunit alpha	0	0
ALDGAFTEENRAQCR	ALDGAFTEENRAQC[681.3850]R	10	Q9Y490	TLN1	Talin-1	1545	1559
ALDINPQSSVLLCHIGVVQHALKK	ALDINPQSSVLLC[681.3850]HIGVVQHALKK	1	P30260	CDC27	Cell division cycle protein 27 homolog	661	684
ALDLDSSCK	ALDLDSSC[681.3850]K	10	P31948	STIP1	Stress-induced-phosphoprotein 1	454	462
ALDLDSSCKEAADGYQR	ALDLDSSC[681.3850]KEAADGYQR	36	P31948	STIP1	Stress-induced-phosphoprotein 1	454	470
ALDPQWPWAEEAAAALANLSREPAPCAALMAALAAAEPADSGLER	ALDPQWPWAEEAAAALANLSREPAPC[681.3850]AALMAALAAAEPADSGLER	3	Q9BTY7	HGH1	Protein HGH1 homolog	0	0
ALDRLQEVPHEGPMCDLLWSDPDDR	ALDRLQEVPHEGPMC[681.3850]DLLWSDPDDR	1	P62714	PPP2CB	Serine/threonine-protein phosphatase 2A catalytic subunit beta isoform	182	206
ALDRLQEVPHEGPMCDLLWSDPDDRGGWGISPR	ALDRLQEVPHEGPMC[681.3850]DLLWSDPDDRGGWGISPR	5	P62714	PPP2CB	Serine/threonine-protein phosphatase 2A catalytic subunit beta isoform	182	214
ALDVGSGSGILTACFAR	ALDVGSGSGILTAC[681.3850]FAR	76	P22061	PCMT1	Protein-L-isoaspartate(D-aspartate) O-methyltransferase	82	98
ALDYCHSMGIMHR	ALDYC[681.3850]HSMGIMHR	8	P68400	CSNK2A1	Casein kinase II subunit alpha	143	155
ALDYCHSMGIMHR	ALDYC[681.3850]HSMGIM[15.9949]HR	1	P68400	CSNK2A1	Casein kinase II subunit alpha	143	155
ALDYLSTCIDQVQTFGDILQLVIVELIYKVCHANPSER	ALDYLSTC[681.3850]IDQVQTFGDILQLVIVELIYKVC[57.0215]HANPSER	1	P53618	COPB1	Coatomer subunit beta	205	242
ALDYLSTCIDQVQTFGDILQLVIVELIYKVCHANPSER	ALDYLSTC[681.3850]IDQVQTFGDILQLVIVELIYKVC[681.3850]HANPSER	1	P53618	COPB1	Coatomer subunit beta	205	242
ALEAPSIQIQELCLNIIPTFANLIDYPSMK	ALEAPSIQIQELC[681.3850]LNIIPTFANLIDYPSMK	1	Q6P3W7	SCYL2	SCY1-like protein 2	456	485
ALEAVSSCVR	ALEAVSSC[681.3850]VR	8	Q96GW9	MARS2	Methionine--tRNA ligase, mitochondrial	472	481
ALECLPSKEHVDVIAK	ALEC[681.3850]LPSKEHVDVIAK	1	Q14690	PDCD11	Protein RRP5 homolog	1751	1766
ALEEGLTPQEICDKYHIIHADIYR	ALEEGLTPQEIC[681.3850]DKYHIIHADIYR	7	P56192	MARS1	Methionine--tRNA ligase, cytoplasmic	322	345
ALEENEISEHCFDLIFAFDEIVALGYR	ALEENEISEHC[681.3850]FDLIFAFDEIVALGYR	7	P48444	ARCN1	Coatomer subunit delta	96	122
ALEENEISEHCFDLIFAFDEIVALGYRENVNLAQIR	ALEENEISEHC[681.3850]FDLIFAFDEIVALGYRENVNLAQIR	9	P48444	ARCN1	Coatomer subunit delta	96	131
ALEFAPACHR	ALEFAPAC[681.3850]HR	18	Q99615	DNAJC7	DnaJ homolog subfamily C member 7	168	177
ALEIPGEELPGVCSAR	ALEIPGEELPGVC[681.3850]SAR	8	P22570	FDXR	NADPH:adrenodoxin oxidoreductase, mitochondrial	140	155
ALELSGVMESVIALCASEQEEEQLVAVEALIHAAGK	ALELSGVMESVIALC[681.3850]ASEQEEEQLVAVEALIHAAGK	2	Q9H3U1	UNC45A	Protein unc-45 homolog A	432	467
ALEMSCAIQNQLAR	ALEMSC[681.3850]AIQNQLAR	7	Q6ZT62	BARGIN	Bargin	105	118
ALEQKPDDAQYYCQR	ALEQKPDDAQYYC[681.3850]QR	10	Q9Y2Z0	SUGT1	Protein SGT1 homolog	37	51
ALESLMTEFFHDCTTNER	ALESLMTEFFHDC[681.3850]TTNER	7	Q96QU8	XPO6	Exportin-6	10	27
ALESLSCPK	ALESLSC[681.3850]PK	7	O95479	H6PD	GDH/6PGL endoplasmic bifunctional protein	80	88
ALESSIAPIVIFASNRGNCVIR	ALESSIAPIVIFASNRGNC[681.3850]VIR	22	Q9Y265	RUVBL1	RuvB-like 1	318	339
ALETCGGDLK	ALETC[681.3850]GGDLK	11	P43897	TSFM	Elongation factor Ts, mitochondrial	67	76
ALETCGGDLKQAEIWLHK	ALETC[681.3850]GGDLKQAEIWLHK	31	P43897	TSFM	Elongation factor Ts, mitochondrial	67	84
ALETCGGDLKQAEIWLHKEAQK	ALETC[681.3850]GGDLKQAEIWLHKEAQK	15	P43897	TSFM	Elongation factor Ts, mitochondrial	67	88
ALETPSCFLK	ALETPSC[681.3850]FLK	4	Q9UGK3	STAP2	Signal-transducing adaptor protein 2	147	156
ALEYACGIK	ALEYAC[681.3850]GIK	3	Q9H008	LHPP	Phospholysine phosphohistidine inorganic pyrophosphate phosphatase	175	183
ALEYFTCALQHR	ALEYFTC[681.3850]ALQHR	7	Q6PGP7	SKIC3	SKI3 subunit of superkiller complex protein	699	710
ALFAISCLVR	ALFAISC[681.3850]LVR	15	Q9NZL4	HSPBP1	Hsp70-binding protein 1	208	217
ALGALVDSCAPGLCPDWDSWDASKPVTNAR	ALGALVDSC[681.3850]APGLC[681.3850]PDWDSWDASKPVTNAR	1	P21333	FLNA	Filamin-A	197	226
ALGANCIFLNITNSELFILSTTEAPVKR	ALGANC[681.3850]IFLNITNSELFILSTTEAPVKR	4	P51116	FXR2	RNA-binding protein FXR2	163	190
ALGCEPGDRLLVPK	ALGC[681.3850]EPGDRLLVPK	1	Q8N8R3	SLC25A29	Mitochondrial basic amino acids transporter	0	0
ALGGCTRPHVILR	ALGGC[681.3850]TRPHVILR	2	Q9NNW5	WDR6	WD repeat-containing protein 6	684	696
ALGKHPVSCK	ALGKHPVSC[681.3850]K	5	Q16836	HADH	Hydroxyacyl-coenzyme A dehydrogenase, mitochondrial	203	212
ALGKHPVSCKDTPGFIVNR	ALGKHPVSC[681.3850]KDTPGFIVNR	25	Q16836	HADH	Hydroxyacyl-coenzyme A dehydrogenase, mitochondrial	0	0
ALGLAHVAIKCSK	ALGLAHVAIKC[681.3850]SK	5	Q6P3X3	TTC27	Tetratricopeptide repeat protein 27	764	776
ALGLVTPAGVLLAGPPGCGK	ALGLVTPAGVLLAGPPGC[681.3850]GK	1	O15381	NVL	Nuclear valosin-containing protein-like	609	628
ALGNICYDSHEGR	ALGNIC[681.3850]YDSHEGR	21	P52306	RAP1GDS1	Rap1 GTPase-GDP dissociation stimulator 1	112	124
ALGQSWLEVQLATGGLVDPAQGVLVAPEPACHQGLLDR	ALGQSWLEVQLATGGLVDPAQGVLVAPEPAC[681.3850]HQGLLDR	1	P58107	EPPK1	Epiplakin	145	182
ALGSDHCPITLYLAL	ALGSDHC[681.3850]PITLYLAL	15	P27695	APEX1	DNA-(apurinic or apyrimidinic site) endonuclease	0	0
ALGSGMAVDCSTLTSK	ALGSGMAVDC[681.3850]STLTSK	30	P09758	TACSTD2	Tumor-associated calcium signal transducer 2	57	72
ALGSGMAVDCSTLTSKCLLLK	ALGSGMAVDC[681.3850]STLTSKC[681.3850]LLLK	6	P09758	TACSTD2	Tumor-associated calcium signal transducer 2	57	77
ALGSGMAVDCSTLTSK	ALGSGM[15.9949]AVDC[681.3850]STLTSK	8	P09758	TACSTD2	Tumor-associated calcium signal transducer 2	57	72
ALGVYVLFPCLR	ALGVYVLFPC[681.3850]LR	4	Q6AI08	HEATR6	HEAT repeat-containing protein 6	837	848
ALHQGDSLECTAMTVQILLK	ALHQGDSLEC[681.3850]TAMTVQILLK	4	O14579	COPE	Coatomer subunit epsilon	0	0
ALHQGDSLECTAMTVQILLKLDR	ALHQGDSLEC[681.3850]TAMTVQILLKLDR	1	O14579	COPE	Coatomer subunit epsilon	0	0
ALHQGDSLECTAMTVQILLKLDRLDLAR	ALHQGDSLEC[681.3850]TAMTVQILLKLDRLDLAR	17	O14579	COPE	Coatomer subunit epsilon	139	166
ALHVDSAEYSCLK	ALHVDSAEYSC[681.3850]LK	4	P10589	NR2F1	COUP transcription factor 1	311	323
ALIGQEGDPDLKLPDFSYCILER	ALIGQEGDPDLKLPDFSYC[681.3850]ILER	1	Q12789	GTF3C1	General transcription factor 3C polypeptide 1	0	0
ALIHSACVK	ALIHSAC[681.3850]VK	7	Q08257	CRYZ	Quinone oxidoreductase	139	147
ALILEEIAIDCHNK	ALILEEIAIDC[681.3850]HNK	1	Q92624	APPBP2	Amyloid protein-binding protein 2	383	396
ALIVGHCMPGPR	ALIVGHC[681.3850]MPGPR	18	Q6P1L8	MRPL14	39S ribosomal protein L14, mitochondrial	84	95
ALIYLWHGCK	ALIYLWHGC[681.3850]K	10	O95425	SVIL	Supervillin	1920	1929
ALKAAGCNIPVASVAAGFPAGQTHLK	ALKAAGC[681.3850]NIPVASVAAGFPAGQTHLK	2	Q9Y315	DERA	Deoxyribose-phosphate aldolase	112	137
ALKEEGNQCVNDKNYK	ALKEEGNQC[681.3850]VNDKNYK	1	Q07617	SPAG1	Sperm-associated antigen 1	625	640
ALKEITTFEGCK	ALKEITTFEGC[681.3850]K	3	Q9NW13	RBM28	RNA-binding protein 28	61	72
ALKETEGGCPDTTFIEDAVHVLLK	ALKETEGGC[681.3850]PDTTFIEDAVHVLLK	10	Q9P2G1	ANKIB1	Ankyrin repeat and IBR domain-containing protein 1	632	655
ALKPFLQSCHLR	ALKPFLQSC[681.3850]HLR	2	Q9Y4U1	MMACHC	Cyanocobalamin reductase / alkylcobalamin dealkylase	62	73
ALKSCSPELQQK	ALKSC[681.3850]SPELQQK	2	P16152	CBR1	Carbonyl reductase [NADPH] 1	146	157
ALLAEIQNGCKR	ALLAEIQNGC[681.3850]KR	17	O75864	PPP1R37	Protein phosphatase 1 regulatory subunit 37	442	453
ALLALCGGED	ALLALC[681.3850]GGED	5	P08133	ANXA6	Annexin A6	0	0
ALLAMYTNQAEQCR	ALLAMYTNQAEQC[681.3850]R	8	O76094	SRP72	Signal recognition particle subunit SRP72	311	324
ALLAMYTNQAEQCRK	ALLAMYTNQAEQC[681.3850]RK	26	O76094	SRP72	Signal recognition particle subunit SRP72	311	325
ALLCKPITQTK	ALLC[681.3850]KPITQTK	1	Q5VZL5	ZMYM4	Zinc finger MYM-type protein 4	945	955
ALLDGMGSCLFER	ALLDGMGSC[681.3850]LFER	1	Q13444	ADAM15	Disintegrin and metalloproteinase domain-containing protein 15	0	0
ALLDLCAAPGGWLQVAAK	ALLDLC[681.3850]AAPGGWLQVAAK	14	Q8IY81	FTSJ3	pre-rRNA 2'-O-ribose RNA methyltransferase FTSJ3	47	64
ALLEKVPAELICLDPR	ALLEKVPAELIC[681.3850]LDPR	2	O15213	WDR46	WD repeat-containing protein 46	504	519
ALLFVILCPVGAYFPGGSVTPVSLLADPAFIR	ALLFVILC[681.3850]PVGAYFPGGSVTPVSLLADPAFIR	2	O15382	BCAT2	Branched-chain-amino-acid aminotransferase, mitochondrial	188	219
ALLGKGAQVNAVNQNGCTPLHYAASK	ALLGKGAQVNAVNQNGC[681.3850]TPLHYAASK	3	O75832	PSMD10	26S proteasome non-ATPase regulatory subunit 10	91	116
ALLGLVQDVIGDLHQCQR	ALLGLVQDVIGDLHQC[681.3850]QR	4	Q70J99	UNC13D	Protein unc-13 homolog D	490	507
ALLGYADNQCK	ALLGYADNQC[681.3850]K	8	Q9HC38	GLOD4	Glyoxalase domain-containing protein 4	0	0
ALLGYADNQCKLELQGVK	ALLGYADNQC[681.3850]KLELQGVK	21	Q9HC38	GLOD4	Glyoxalase domain-containing protein 4	188	205
ALLGYADNQCKLELQGVKGGVDHAAAFGR	ALLGYADNQC[681.3850]KLELQGVKGGVDHAAAFGR	11	Q9HC38	GLOD4	Glyoxalase domain-containing protein 4	188	216
ALLHWACDR	ALLHWAC[681.3850]DR	1	Q9BR61	ACBD6	Acyl-CoA-binding domain-containing protein 6	194	202
ALLLLCGEDD	ALLLLC[681.3850]GEDD	16	P08758	ANXA5	Annexin A5	0	0
ALLLLPVEQGFTFSGICR	ALLLLPVEQGFTFSGIC[681.3850]R	1	Q5SY16	NOL9	Polynucleotide 5'-hydroxyl-kinase NOL9	124	141
ALLLPDYYLVTVMLSGIKCPTFR	ALLLPDYYLVTVMLSGIKC[681.3850]PTFR	15	Q7KZF4	SND1	Staphylococcal nuclease domain-containing protein 1	210	232
ALLLPDYYLVTVMLSGIKCPTFRR	ALLLPDYYLVTVMLSGIKC[681.3850]PTFRR	24	Q7KZF4	SND1	Staphylococcal nuclease domain-containing protein 1	210	233
ALLLVPASVNCLR	ALLLVPASVNC[681.3850]LR	6	Q5SRE5	NUP188	Nucleoporin NUP188	0	0
ALLPHVLCK	ALLPHVLC[681.3850]K	11	Q1KMD3	HNRNPUL2	Heterogeneous nuclear ribonucleoprotein U-like protein 2	398	406
ALLQQCLHAR	ALLQQC[681.3850]LHAR	15	Q96FN9	DTD2	D-aminoacyl-tRNA deacylase 2	0	0
ALLRDYAEACRDASAEAR	ALLRDYAEAC[681.3850]RDASAEAR	1	Q9BSF4	TIMM29	Mitochondrial import inner membrane translocase subunit Tim29	37	54
ALLRLYQECEK	ALLRLYQEC[681.3850]EK	1	O95757	HSPA4L	Heat shock 70 kDa protein 4L	0	0
ALLSSGAVLYKACSVIFPLIYSEMKYMVH	ALLSSGAVLYKAC[681.3850]SVIFPLIYSEMKYMVH	2	Q14534	SQLE	Squalene monooxygenase	0	0
ALLTGKDCPHVR	ALLTGKDC[681.3850]PHVR	4	Q96BJ8	ELMO3	Engulfment and cell motility protein 3	601	612
ALLVHDLQKLDALEWESCFNKVLFPLLTK	ALLVHDLQKLDALEWESC[681.3850]FNKVLFPLLTK	6	Q92538	GBF1	Golgi-specific brefeldin A-resistance guanine nucleotide exchange factor 1	0	0
ALLVTASQCQQPAENK	ALLVTASQC[681.3850]QQPAENK	5	Q01518	CAP1	Adenylyl cyclase-associated protein 1	0	0
ALLVTASQCQQPAENKLSDLLAPISEQIKEVITFR	ALLVTASQC[681.3850]QQPAENKLSDLLAPISEQIKEVITFR	13	Q01518	CAP1	Adenylyl cyclase-associated protein 1	85	119
ALLVTNTLGCGALMAAGDGVR	ALLVTNTLGC[681.3850]GALMAAGDGVR	11	Q567V2	MPV17L2	Mpv17-like protein 2	24	44
ALLYLCGGDD	ALLYLC[681.3850]GGDD	10	A6NMY6	ANXA2P2	Putative annexin A2-like protein	0	0
ALMGLYHGQVLCK	ALMGLYHGQVLC[681.3850]K	19	P40939	HADHA	Trifunctional enzyme subunit alpha, mitochondrial	338	350
ALMGLYHGQVLCKK	ALMGLYHGQVLC[681.3850]KK	21	P40939	HADHA	Trifunctional enzyme subunit alpha, mitochondrial	338	351
ALMTAVCYSAIIFETPLRVDVAVLK	ALMTAVC[681.3850]YSAIIFETPLRVDVAVLK	6	Q04637	EIF4G1	Eukaryotic translation initiation factor 4 gamma 1	1481	1505
ALMGLYHGQVLCK	ALM[15.9949]GLYHGQVLC[681.3850]K	5	P40939	HADHA	Trifunctional enzyme subunit alpha, mitochondrial	338	350
ALMGLYHGQVLCKK	ALM[15.9949]GLYHGQVLC[681.3850]KK	6	P40939	HADHA	Trifunctional enzyme subunit alpha, mitochondrial	338	351
ALNALCDGLIDELNQALK	ALNALC[681.3850]DGLIDELNQALK	27	P30084	ECHS1	Enoyl-CoA hydratase, mitochondrial	57	74
ALNEHHVNATLDLIEGSMTVCTTKK	ALNEHHVNATLDLIEGSMTVC[681.3850]TTKK	14	Q13601	KRR1	KRR1 small subunit processome component homolog	82	106
ALNIPEQLPQWDMCNFLVNLQYR	ALNIPEQLPQWDMC[681.3850]NFLVNLQYR	6	P10619	CTSA	Lysosomal protective protein	349	371
ALNIPEQLPQWDMCNFLVNLQYRR	ALNIPEQLPQWDMC[681.3850]NFLVNLQYRR	4	P10619	CTSA	Lysosomal protective protein	0	0
ALNLFQGSVEDTTGSQSLAALLNKCK	ALNLFQGSVEDTTGSQSLAALLNKC[681.3850]K	4	P43246	MSH2	DNA mismatch repair protein Msh2	309	334
ALNMHDKGITTAAVCVYPAR	ALNMHDKGITTAAVC[681.3850]VYPAR	6	Q9Y315	DERA	Deoxyribose-phosphate aldolase	86	105
ALNRPPTYPTKYFGCELGAQTQFDVK	ALNRPPTYPTKYFGC[681.3850]ELGAQTQFDVK	3	P55010	EIF5	Eukaryotic translation initiation factor 5	45	70
ALNVEPDGTGLTCSLAPNIISQL	ALNVEPDGTGLTC[681.3850]SLAPNIISQL	18	P30044	PRDX5	Peroxiredoxin-5, mitochondrial	0	0
ALPAAAWSLYQAGCSLR	ALPAAAWSLYQAGC[681.3850]SLR	14	Q9H6W3	RIOX1	Ribosomal oxygenase 1	0	0
ALPCEVSTYAK	ALPC[681.3850]EVSTYAK	4	P23743	DGKA	Diacylglycerol kinase alpha	250	260
ALPCIVDVR	ALPC[681.3850]IVDVR	5	Q6YN16	HSDL2	Hydroxysteroid dehydrogenase-like protein 2	68	76
ALPCIVDVRDEQQISAAVEK	ALPC[681.3850]IVDVRDEQQISAAVEK	8	Q6YN16	HSDL2	Hydroxysteroid dehydrogenase-like protein 2	68	87
ALPLPMACTLTQFVSGSK	ALPLPMAC[681.3850]TLTQFVSGSK	18	Q6VMQ6	ATF7IP	Activating transcription factor 7-interacting protein 1	1221	1238
ALPLPQSSTC	ALPLPQSSTC[681.3850]	1	P08069	IGF1R	Insulin-like growth factor 1 receptor	0	0
ALPNPEKCQDNEK	ALPNPEKC[681.3850]QDNEK	1	Q99575	POP1	Ribonucleases P/MRP protein subunit POP1	523	535
ALPNPEKCQDNEKVR	ALPNPEKC[681.3850]QDNEKVR	1	Q99575	POP1	Ribonucleases P/MRP protein subunit POP1	523	537
ALPVQFCQLQELK	ALPVQFC[681.3850]QLQELK	3	Q96L50	LRR1	Leucine-rich repeat protein 1	240	252
ALQAPDPTRDYFSLMDCNR	ALQAPDPTRDYFSLMDC[681.3850]NR	5	Q8IWL3	HSCB	Iron-sulfur cluster co-chaperone protein HscB	63	81
ALQAQEIECR	ALQAQEIEC[681.3850]R	13	Q8NBJ5	COLGALT1	Procollagen galactosyltransferase 1	0	0
ALQATVGNSYKCNAEEHVR	ALQATVGNSYKC[681.3850]NAEEHVR	7	P11279	LAMP1	Lysosome-associated membrane glycoprotein 1	327	345
ALQAYKLDPQCWGVNVQPYSGSPANFAVYTALVEPHGR	ALQAYKLDPQC[681.3850]WGVNVQPYSGSPANFAVYTALVEPHGR	1	P34896	SHMT1	Serine hydroxymethyltransferase, cytosolic	100	137
ALQECPNSGILWSEAIFLEARPQR	ALQEC[681.3850]PNSGILWSEAIFLEARPQR	9	O94906	PRPF6	Pre-mRNA-processing factor 6	803	826
ALQECPNSGILWSEAIFLEARPQRR	ALQEC[681.3850]PNSGILWSEAIFLEARPQRR	9	O94906	PRPF6	Pre-mRNA-processing factor 6	803	827
ALQEGAEIVVCTPGR	ALQEGAEIVVC[681.3850]TPGR	19	Q86XP3	DDX42	ATP-dependent RNA helicase DDX42	0	0
ALQHCEELIQQYNR	ALQHC[681.3850]EELIQQYNR	1	Q7Z5K2	WAPL	Wings apart-like protein homolog	887	900
ALQIAMCAPVMVELEGETDPLLIAMK	ALQIAMC[681.3850]APVMVELEGETDPLLIAMK	1	P61218	POLR2F	DNA-directed RNA polymerases I, II, and III subunit RPABC2	70	95
ALQLCTLLPYYSAR	ALQLC[681.3850]TLLPYYSAR	4	P52429	DGKE	Diacylglycerol kinase epsilon	260	273
ALQLLHCFPLDIR	ALQLLHC[681.3850]FPLDIR	10	A0AVT1	UBA6	Ubiquitin-like modifier-activating enzyme 6	0	0
ALQLLQMYYEGRFPCLEEK	ALQLLQMYYEGRFPC[681.3850]LEEK	25	Q9H0A0	NAT10	RNA cytidine acetyltransferase	644	662
ALQLLVNYHSCR	ALQLLVNYHSC[681.3850]R	10	Q9BTX7	TTPAL	Alpha-tocopherol transfer protein-like	95	106
ALQLVQFDCSPELFKK	ALQLVQFDC[681.3850]SPELFKK	1	Q8N2W9	PIAS4	E3 SUMO-protein ligase PIAS4	42	57
ALQNSEHPTLQASACDALSSILPEAFSNLPNDR	ALQNSEHPTLQASAC[681.3850]DALSSILPEAFSNLPNDR	4	Q6AI08	HEATR6	HEAT repeat-containing protein 6	779	811
ALQPFQVGDLLFSCPAYAYVLTVNER	ALQPFQVGDLLFSC[681.3850]PAYAYVLTVNER	3	Q9NRG4	SMYD2	N-lysine methyltransferase SMYD2	23	48
ALQQHLCVVQLTR	ALQQHLC[681.3850]VVQLTR	12	Q14CX7	NAA25	N-alpha-acetyltransferase 25, NatB auxiliary subunit	0	0
ALQSGQCAGAALDVFTEEPPR	ALQSGQC[681.3850]AGAALDVFTEEPPR	1	O43175	PHGDH	D-3-phosphoglycerate dehydrogenase	248	268
ALQSGQCAGAALDVFTEEPPRDR	ALQSGQC[681.3850]AGAALDVFTEEPPRDR	35	O43175	PHGDH	D-3-phosphoglycerate dehydrogenase	248	270
ALQSLACGKPTQR	ALQSLAC[681.3850]GKPTQR	33	Q13618	CUL3	Cullin-3	630	642
ALQSNIIPFCDEVMQLLLENLGNENVHR	ALQSNIIPFC[681.3850]DEVMQLLLENLGNENVHR	7	Q14974	KPNB1	Importin subunit beta-1	680	707
ALQVGCLLR	ALQVGC[681.3850]LLR	10	O95782	AP2A1	AP-2 complex subunit alpha-1	0	0
ALRCFHQLMK	ALRC[681.3850]FHQLMK	1	P23919	DTYMK	Thymidylate kinase	160	169
ALRCFHQLMKDTTLNWK	ALRC[681.3850]FHQLMKDTTLNWK	4	P23919	DTYMK	Thymidylate kinase	160	176
ALRHLESWCVQR	ALRHLESWC[681.3850]VQR	6	Q9Y6M9	NDUFB9	NADH dehydrogenase [ubiquinone] 1 beta subcomplex subunit 9	23	34
ALRLDVGNFSWGSECCTRK	ALRLDVGNFSWGSEC[57.0215]C[681.3850]TRK	2	P62241	RPS8	40S ribosomal protein S8	57	75
ALRLDVGNFSWGSECCTRK	ALRLDVGNFSWGSEC[681.3850]C[57.0215]TRK	12	P62241	RPS8	40S ribosomal protein S8	57	75
ALRLDVGNFSWGSECCTR	ALRLDVGNFSWGSEC[681.3850]C[681.3850]TR	5	P62241	RPS8	40S ribosomal protein S8	57	74
ALRLDVGNFSWGSECCTRK	ALRLDVGNFSWGSEC[681.3850]C[681.3850]TRK	5	P62241	RPS8	40S ribosomal protein S8	57	75
ALRSDFLSLPFQAIECSLAR	ALRSDFLSLPFQAIEC[681.3850]SLAR	3	Q9Y2W6	TDRKH	Tudor and KH domain-containing protein	404	423
ALSAFLTCGNWK	ALSAFLTC[681.3850]GNWK	4	O95163	ELP1	Elongator complex protein 1	1018	1029
ALSCAQQAQRPQLQR	ALSC[681.3850]AQQAQRPQLQR	6	Q96HA7	TONSL	Tonsoku-like protein	417	431
ALSCHPDKNPDNPR	ALSC[681.3850]HPDKNPDNPR	13	Q9NVM6	DNAJC17	DnaJ homolog subfamily C member 17	35	48
ALSCLGPTHMGPLALGILK	ALSC[681.3850]LGPTHMGPLALGILK	1	Q6PJG6	BRAT1	BRCA1-associated ATM activator 1	0	0
ALSCLRNPLTK	ALSC[681.3850]LRNPLTK	4	Q15813	TBCE	Tubulin-specific chaperone E	336	346
ALSCLRNPLTKEDK	ALSC[681.3850]LRNPLTKEDK	1	Q15813	TBCE	Tubulin-specific chaperone E	336	349
ALSDHHIYLEGTLLKPNMVTPGHACTQK	ALSDHHIYLEGTLLKPNMVTPGHAC[681.3850]TQK	85	P00883	ALDOA	Fructose-bisphosphate aldolase A	216	243
ALSDHHIYLEGTLLKPNMVTPGHACTQKFSHEEIAMATVTALR	ALSDHHIYLEGTLLKPNMVTPGHAC[681.3850]TQKFSHEEIAMATVTALR	9	P04075	ALDOA	Fructose-bisphosphate aldolase A	216	258
ALSDHHIYLEGTLLKPNMVTPGHACTQKFSHEEIAMATVTALR	ALSDHHIYLEGTLLKPNMVTPGHAC[681.3850]TQKFSHEEIAM[15.9949]ATVTALR	1	P04075	ALDOA	Fructose-bisphosphate aldolase A	216	258
ALSDHHIYLEGTLLKPNMVTPGHACTQK	ALSDHHIYLEGTLLKPNM[15.9949]VTPGHAC[681.3850]TQK	116	P00883	ALDOA	Fructose-bisphosphate aldolase A	216	243
ALSDHHVYLEGTLLKPNMVTPGHACPIK	ALSDHHVYLEGTLLKPNMVTPGHAC[681.3850]PIK	5	P09972	ALDOC	Fructose-bisphosphate aldolase C	216	243
ALSELAALCYLIAFQVPRPK	ALSELAALC[681.3850]YLIAFQVPRPK	1	A6NKT7	RGPD3	RanBP2-like and GRIP domain-containing protein 3	312	331
ALSGGLYPVSAVLCDDDIMLTIKPGEHGSTYGGNPLGCR	ALSGGLYPVSAVLC[681.3850]DDDIMLTIKPGEHGSTYGGNPLGC[681.3850]R	8	P04181	OAT	Ornithine aminotransferase, mitochondrial	293	331
ALSGMCNIDTGLTFAAVHCLSGKR	ALSGMC[681.3850]NIDTGLTFAAVHC[681.3850]LSGKR	3	Q99575	POP1	Ribonucleases P/MRP protein subunit POP1	265	288
ALSGMCNIDTGLTFAAVHCLSGK	ALSGM[15.9949]C[681.3850]NIDTGLTFAAVHC[57.0215]LSGK	1	Q99575	POP1	Ribonucleases P/MRP protein subunit POP1	265	287
ALSGYCGFMAANLYAR	ALSGYC[681.3850]GFMAANLYAR	43	P53618	COPB1	Coatomer subunit beta	883	898
ALSGYCGFMAANLYAR	ALSGYC[681.3850]GFM[15.9949]AANLYAR	1	P53618	COPB1	Coatomer subunit beta	883	898
ALSIGFETCR	ALSIGFETC[681.3850]R	6	P16070	CD44	CD44 antigen	69	78
ALSLECKK	ALSLEC[681.3850]KK	2	Q7Z3U7	MON2	Protein MON2 homolog	23	30
ALSQRDPPHNNFFFFDGMKGNGIVECLGPK	ALSQRDPPHNNFFFFDGMKGNGIVEC[681.3850]LGPK	17	Q9UBE0	SAE1	SUMO-activating enzyme subunit 1	0	0
ALSQRDPPHNNFFFFDGMKGNGIVECLGPK	ALSQRDPPHNNFFFFDGM[15.9949]KGNGIVEC[681.3850]LGPK	13	Q9UBE0	SAE1	SUMO-activating enzyme subunit 1	0	0
ALSTGEKGFGYKGSCFHR	ALSTGEKGFGYKGSC[681.3850]FHR	68	P62937	PPIA	Peptidyl-prolyl cis-trans isomerase A	38	55
ALSVGNIDDALQCYSEAIK	ALSVGNIDDALQC[681.3850]YSEAIK	4	P31948	STIP1	Stress-induced-phosphoprotein 1	0	0
ALSVLGCGHTSSTK	ALSVLGC[681.3850]GHTSSTK	6	Q5T4S7	UBR4	E3 ubiquitin-protein ligase UBR4	3858	3871
ALTDAGCNLNPLQYIK	ALTDAGC[681.3850]NLNPLQYIK	1	Q8WVM8	SCFD1	Sec1 family domain-containing protein 1	479	494
ALTDAGCNLNPLQYIKQWK	ALTDAGC[681.3850]NLNPLQYIKQWK	6	Q8WVM8	SCFD1	Sec1 family domain-containing protein 1	479	497
ALTDLLCTPEVSQELYDLNVELSK	ALTDLLC[681.3850]TPEVSQELYDLNVELSK	2	Q8N0V3	RBFA	Putative ribosome-binding factor A, mitochondrial	103	126
ALTECQGAVGLGSKPVR	ALTEC[681.3850]QGAVGLGSKPVR	17	Q9NX07	TRNAU1AP	tRNA selenocysteine 1-associated protein 1	0	0
ALTGIDLSVCTQWYR	ALTGIDLSVC[681.3850]TQWYR	16	Q8IX12	CCAR1	Cell division cycle and apoptosis regulator protein 1	530	544
ALTNLPHTDFTLCK	ALTNLPHTDFTLC[681.3850]K	30	Q9UBQ5	EIF3K	Eukaryotic translation initiation factor 3 subunit K	73	86
ALTPQCGSGEDLYILTGTVPSDYRVK	ALTPQC[681.3850]GSGEDLYILTGTVPSDYRVK	1	O94919	ENDOD1	Endonuclease domain-containing 1 protein	185	210
ALTVAHELLCNKPEEEK	ALTVAHELLC[681.3850]NKPEEEK	3	Q03701	CEBPZ	CCAAT/enhancer-binding protein zeta	365	381
ALTVPELTQQMFDAKNMMAACDPR	ALTVPELTQQMFDAKNMMAAC[681.3850]DPR	20	P04350	TUBB4A	Tubulin beta-4A chain	283	306
ALTVPELTQQMFDAKNMMAACDPR	ALTVPELTQQMFDAKNM[15.9949]MAAC[681.3850]DPR	1	P04350	TUBB4A	Tubulin beta-4A chain	283	306
ALTVPELTQQMFDSKNMMAACDPR	ALTVPELTQQMFDSKNMMAAC[681.3850]DPR	7	Q13885	TUBB2A	Tubulin beta-2A chain	283	306
ALTVPELTQQMFDAKNMMAACDPR	ALTVPELTQQM[15.9949]FDAKNMMAAC[681.3850]DPR	1	P04350	TUBB4A	Tubulin beta-4A chain	283	306
ALTVPELTQQVFDAKNMMAACDPR	ALTVPELTQQVFDAKNMMAAC[681.3850]DPR	35	P07437	TUBB	Tubulin beta chain	283	306
ALTVPELTQQVFDAKNMMAACDPR	ALTVPELTQQVFDAKNM[15.9949]M[15.9949]AAC[681.3850]DPR	5	P07437	TUBB	Tubulin beta chain	283	306
ALVDGPCTQVR	ALVDGPC[681.3850]TQVR	16	P50914	RPL14	60S ribosomal protein L14	36	46
ALVDGPCTQVRR	ALVDGPC[681.3850]TQVRR	24	P50914	RPL14	60S ribosomal protein L14	36	47
ALVDHENVISCPHLGASTK	ALVDHENVISC[681.3850]PHLGASTK	31	O43175	PHGDH	D-3-phosphoglycerate dehydrogenase	271	289
ALVEFTNSPDCLSK	ALVEFTNSPDC[681.3850]LSK	1	Q9UIA9	XPO7	Exportin-7	33	46
ALVENCLVPDLWIR	ALVENC[681.3850]LVPDLWIR	3	Q15020	SART3	Squamous cell carcinoma antigen recognized by T-cells 3	336	349
ALVGLCK	ALVGLC[681.3850]K	1	Q9H3U1	UNC45A	Protein unc-45 homolog A	0	0
ALVKEQGDRICR	ALVKEQGDRIC[681.3850]R	5	Q9BR76	CORO1B	Coronin-1B	0	0
ALVNCQYSSATFSTGERK	ALVNC[681.3850]QYSSATFSTGERK	8	Q9NPD3	EXOSC4	Exosome complex component RRP41	70	87
ALVPLGIGIATGEQCHNR	ALVPLGIGIATGEQC[681.3850]HNR	11	Q7L5Y1	ENOSF1	Mitochondrial enolase superfamily member 1	293	310
ALVQCVHSVYIPNK	ALVQC[681.3850]VHSVYIPNK	1	Q8TB22	SPATA20	Spermatogenesis-associated protein 20	717	730
ALVQQGLKVVGCAR	ALVQQGLKVVGC[681.3850]AR	2	Q6UWP2	DHRS11	Dehydrogenase/reductase SDR family member 11	30	43
ALVSQCNLYMAAR	ALVSQC[681.3850]NLYMAAR	4	P49589	CARS1	Cysteine--tRNA ligase, cytoplasmic	520	532
ALWCSEDK	ALWC[681.3850]SEDK	1	Q9Y3F4	STRAP	Serine-threonine kinase receptor-associated protein	149	156
ALWCSEDKQILSADDK	ALWC[681.3850]SEDKQILSADDK	21	Q9Y3F4	STRAP	Serine-threonine kinase receptor-associated protein	149	164
ALWCSEDKQILSADDKTVR	ALWC[681.3850]SEDKQILSADDKTVR	31	Q9Y3F4	STRAP	Serine-threonine kinase receptor-associated protein	0	0
ALWEDEGVRACYER	ALWEDEGVRAC[681.3850]YER	1	P63092	GNAS	Guanine nucleotide-binding protein G(s) subunit alpha isoforms short	152	165
ALYDTFSAFGNILSCK	ALYDTFSAFGNILSC[681.3850]K	38	P11940	PABPC1	Polyadenylate-binding protein 1	114	129
ALYEGYATVTDAPPECFLTLR	ALYEGYATVTDAPPEC[681.3850]FLTLR	1	Q9NY33	DPP3	Dipeptidyl peptidase 3	639	659
ALYFACDNVLWAGK	ALYFAC[681.3850]DNVLWAGK	8	O96011	PEX11B	Peroxisomal membrane protein 11B	94	107
ALYSMECAFHPLFSLTSGACR	ALYSMEC[681.3850]AFHPLFSLTSGAC[681.3850]R	1	Q9BQ70	TCF25	Transcription factor 25	0	0
AMAVLTDHPYASLTLPDDAAADCLFLRPGLPGVPPFLLHR	AMAVLTDHPYASLTLPDDAAADC[681.3850]LFLRPGLPGVPPFLLHR	1	O95865	DDAH2	N(G),N(G)-dimethylarginine dimethylaminohydrolase 2	198	237
AMCSEIILR	AMC[681.3850]SEIILR	1	Q8TBF5	PIGX	Phosphatidylinositol-glycan biosynthesis class X protein	41	49
AMEALATAEQACK	AMEALATAEQAC[681.3850]K	8	Q9P2E9	RRBP1	Ribosome-binding protein 1	1027	1039
AMEALATAEQACKEK	AMEALATAEQAC[681.3850]KEK	16	Q9P2E9	RRBP1	Ribosome-binding protein 1	0	0
AMEGEVNVCYK	AMEGEVNVC[681.3850]YK	6	Q13769	THOC5	THO complex subunit 5 homolog	600	610
AMEGQHNYLCAGR	AMEGQHNYLC[681.3850]AGR	1	P06401	PGR	Progesterone receptor	594	606
AMFDSDFKQAEEYLSFAFEHCHR	AMFDSDFKQAEEYLSFAFEHC[681.3850]HR	9	Q5JVF3	PCID2	PCI domain-containing protein 2	220	242
AMFEEAYSNYCKR	AMFEEAYSNYC[681.3850]KR	6	Q8NI60	COQ8A	Atypical kinase COQ8A, mitochondrial	631	643
AMGTLGVSLSSCSVPGSKPTFELSADEVELGLGIHGEAGVRR	AMGTLGVSLSSC[681.3850]SVPGSKPTFELSADEVELGLGIHGEAGVRR	2	Q3LXA3	TKFC	Triokinase/FMN cyclase	187	228
AMHQAQTMEGCSSPMVVK	AMHQAQTMEGC[681.3850]SSPMVVK	9	Q92879	CELF1	CUGBP Elav-like family member 1	167	184
AMHQAQTMEGCSSPMVVK	AMHQAQTMEGC[681.3850]SSPM[15.9949]VVK	7	Q92879	CELF1	CUGBP Elav-like family member 1	167	184
AMHQAQTMEGCSSPMVVK	AMHQAQTM[15.9949]EGC[681.3850]SSPMVVK	2	Q92879	CELF1	CUGBP Elav-like family member 1	167	184
AMKGAGTDEGCLIEILASR	AMKGAGTDEGC[681.3850]LIEILASR	8	P09525	ANXA4	Annexin A4	98	116
AMLKDSGPLFNTDYDILKSNLQNCSK	AMLKDSGPLFNTDYDILKSNLQNC[681.3850]SK	2	Q15054	POLD3	DNA polymerase delta subunit 3	106	131
AMNNSWHPECFR	AMNNSWHPEC[681.3850]FR	4	P48059	LIMS1	LIM and senescent cell antigen-like-containing domain protein 1	85	96
AMQECMQK	AMQEC[681.3850]MQK	1	Q8N4Q1	CHCHD4	Mitochondrial intermembrane space import and assembly protein 40	93	100
AMQECMQKYPDLYPQEDEDEEEER	AMQEC[681.3850]MQKYPDLYPQEDEDEEEER	3	Q8N4Q1	CHCHD4	Mitochondrial intermembrane space import and assembly protein 40	93	116
AMQEFGTMCTER	AMQEFGTMC[681.3850]TER	2	O94822	LTN1	E3 ubiquitin-protein ligase listerin	83	94
AMQVESCSSAVGVSNR	AMQVESC[681.3850]SSAVGVSNR	1	O94916	NFAT5	Nuclear factor of activated T-cells 5	102	117
AMTEDGFLAVCSEAK	AMTEDGFLAVC[681.3850]SEAK	3	P08243	ASNS	Asparagine synthetase [glutamine-hydrolyzing]	148	162
AMHQAQTMEGCSSPMVVK	AM[15.9949]HQAQTMEGC[681.3850]SSPMVVK	3	Q92879	CELF1	CUGBP Elav-like family member 1	167	184
AMQECMQKYPDLYPQEDEDEEEER	AM[15.9949]QEC[681.3850]MQKYPDLYPQEDEDEEEER	1	Q8N4Q1	CHCHD4	Mitochondrial intermembrane space import and assembly protein 40	93	116
ANACNSVIK	ANAC[681.3850]NSVIK	1	P16615	ATP2A2	Sarcoplasmic/endoplasmic reticulum calcium ATPase 2	468	476
ANACNSVIKQLMKK	ANAC[681.3850]NSVIKQLMKK	1	P16615	ATP2A2	Sarcoplasmic/endoplasmic reticulum calcium ATPase 2	468	481
ANAPCVIFIDELDSVGGKR	ANAPC[681.3850]VIFIDELDSVGGKR	1	Q96TA2	YME1L1	ATP-dependent zinc metalloprotease YME1L1	429	447
ANASICFAVPDPLMPDPSKQPK	ANASIC[681.3850]FAVPDPLMPDPSKQPK	2	O75569	PRKRA	Interferon-inducible double-stranded RNA-dependent protein kinase activator A	101	122
ANCDASLIVTEELHLITFETEVYHQGLK	ANC[681.3850]DASLIVTEELHLITFETEVYHQGLK	2	P40763	STAT3	Signal transducer and activator of transcription 3	424	451
ANCEAAR	ANC[681.3850]EAAR	1	Q00341	HDLBP	Vigilin	634	640
ANCEPQTYGIGLK	ANC[681.3850]EPQTYGIGLK	1	Q16134	ETFDH	Electron transfer flavoprotein-ubiquinone oxidoreductase, mitochondrial	264	276
ANCIDSTASAEAVFASEVKK	ANC[681.3850]IDSTASAEAVFASEVKK	7	P22087	FBL	rRNA 2'-O-methyltransferase fibrillarin	266	285
ANCPYIVQFGSTDDPFLPWK	ANC[681.3850]PYIVQFGSTDDPFLPWK	4	O75884	RBBP9	Serine hydrolase RBBP9	125	144
ANDTLNGISSSSVCTEVIQSAQGMEYLLGVVEVYR	ANDTLNGISSSSVC[681.3850]TEVIQSAQGMEYLLGVVEVYR	3	Q9UMZ2	SYNRG	Synergin gamma	1145	1179
ANEEDKNCSR	ANEEDKNC[681.3850]SR	2	O75592	MYCBP2	E3 ubiquitin-protein ligase MYCBP2	1899	1908
ANEFHDVNCEVVAVSVDSHFSHLAWINTPR	ANEFHDVNC[681.3850]EVVAVSVDSHFSHLAWINTPR	1	P30048	PRDX3	Thioredoxin-dependent peroxide reductase, mitochondrial	119	148
ANFIEADKYFLPFELACQSK	ANFIEADKYFLPFELAC[681.3850]QSK	10	Q9Y6D5	ARFGEF2	Brefeldin A-inhibited guanine nucleotide-exchange protein 2	60	79
ANFSLPEKCDYMDEVTYGELEKEEAQPIVTK	ANFSLPEKC[681.3850]DYMDEVTYGELEKEEAQPIVTK	8	Q1KMD3	HNRNPUL2	Heterogeneous nuclear ribonucleoprotein U-like protein 2	594	624
ANGCVANGEVR	ANGC[681.3850]VANGEVR	1	O15270	SPTLC2	Serine palmitoyltransferase 2	16	26
ANGLQSCVIIIR	ANGLQSC[681.3850]VIIIR	11	Q96KR1	ZFR	Zinc finger RNA-binding protein	916	927
ANHSFTPNCIYDMFVHPR	ANHSFTPNC[681.3850]IYDMFVHPR	27	Q8WTS6	SETD7	Histone-lysine N-methyltransferase SETD7	295	312
ANIRNMSVIAHVDHGKSTLTDSLVCK	ANIRNM[15.9949]SVIAHVDHGKSTLTDSLVC[681.3850]K	2	P13639	EEF2	Elongation factor 2	17	42
ANLIKEAEEMCSK	ANLIKEAEEMC[681.3850]SK	20	Q9BXJ9	NAA15	N-alpha-acetyltransferase 15, NatA auxiliary subunit	455	467
ANLIKEAEEMCSKFTR	ANLIKEAEEMC[681.3850]SKFTR	8	Q9BXJ9	NAA15	N-alpha-acetyltransferase 15, NatA auxiliary subunit	455	470
ANLVLLSGANEGKCDLK	ANLVLLSGANEGKC[681.3850]DLK	15	O43847	NRDC	Nardilysin	607	623
ANNGICFLR	ANNGIC[681.3850]FLR	3	P47897	QARS1	Glutamine--tRNA ligase	293	301
ANNHQQQQGLQDSSSKCQALEENNLSLR	ANNHQQQQGLQDSSSKC[681.3850]QALEENNLSLR	1	Q8WVV4	POF1B	Protein POF1B	382	409
ANNPEQNRLSECEEQAK	ANNPEQNRLSEC[681.3850]EEQAK	10	Q7KZF4	SND1	Staphylococcal nuclease domain-containing protein 1	141	157
ANNSPALTGNSQPQHQAAAAAAQQQQQCGGGGATKPAVSGK	ANNSPALTGNSQPQHQAAAAAAQQQQQC[681.3850]GGGGATKPAVSGK	19	Q5VTL8	PRPF38B	Pre-mRNA-splicing factor 38B	2	42
ANPVNCVFFDEANKQVFAVR	ANPVNC[681.3850]VFFDEANKQVFAVR	6	Q96DM3	RMC1	Regulator of MON1-CCZ1 complex	20	39
ANRNCPIDQHHR	ANRNC[681.3850]PIDQHHR	10	P10589	NR2F1	COUP transcription factor 1	124	135
ANRWHLCPTLYESR	ANRWHLC[681.3850]PTLYESR	2	Q9H3H3	C11orf68	UPF0696 protein C11orf68	257	270
ANSHGGVCPK	ANSHGGVC[681.3850]PK	6	P78536	ADAM17	Disintegrin and metalloproteinase domain-containing protein 17	358	367
ANSIQGCK	ANSIQGC[681.3850]K	4	Q86WR0	CCDC25	Coiled-coil domain-containing protein 25	77	84
ANSLFAFSLSVMAALTFGCFITTAFKDR	ANSLFAFSLSVMAALTFGC[681.3850]FITTAFKDR	5	P61009	SPCS3	Signal peptidase complex subunit 3	8	35
ANSLKNSGVPDDIFKLDDLSVLDLSHNQLTECPR	ANSLKNSGVPDDIFKLDDLSVLDLSHNQLTEC[681.3850]PR	10	Q13045	FLII	Protein flightless-1 homolog	88	121
ANVPNKVIQCFAETGQVQK	ANVPNKVIQC[681.3850]FAETGQVQK	8	Q00610	CLTC	Clathrin heavy chain 1	482	500
APAALPALCDLLASAADPQIR	APAALPALC[681.3850]DLLASAADPQIR	107	Q8TEX9	IPO4	Importin-4	34	54
APAHHPAAISTAKFCIQEIEKSGGSK	APAHHPAAISTAKFC[681.3850]IQEIEKSGGSK	1	Q5JTH9	RRP12	RRP12-like protein	274	299
APCRAGTEDEEEEEEGRR	APC[681.3850]RAGTEDEEEEEEGRR	2	O95456	PSMG1	Proteasome assembly chaperone 1	12	29
APDWVDAEECHR	APDWVDAEEC[681.3850]HR	9	O14964	HGS	Hepatocyte growth factor-regulated tyrosine kinase substrate	157	168
APEVLLQSTYATPVDMWSVGCIFAEMFR	APEVLLQSTYATPVDMWSVGC[681.3850]IFAEMFR	13	P11802	CDK4	Cyclin-dependent kinase 4	182	209
APFLCER	APFLC[681.3850]ER	2	O14530	TXNDC9	Thioredoxin domain-containing protein 9	0	0
APGCLLR	APGC[681.3850]LLR	1	Q9UNW1	MINPP1	Multiple inositol polyphosphate phosphatase 1	4	10
APIDWIEEYTTGMADCILVNSQFTAAVFKETFK	APIDWIEEYTTGMADC[681.3850]ILVNSQFTAAVFKETFK	1	Q9H553	ALG2	Alpha-1,3/1,6-mannosyltransferase ALG2	157	189
APIICVLGHVDTGK	APIIC[681.3850]VLGHVDTGK	4	O60841	EIF5B	Eukaryotic translation initiation factor 5B	631	644
APLSQLYFCR	APLSQLYFC[681.3850]R	6	Q9UJW0	DCTN4	Dynactin subunit 4	22	31
APLVCLPVFVSR	APLVC[681.3850]LPVFVSR	36	Q9H0W9	C11orf54	Ester hydrolase C11orf54	245	256
APLVCLPVFVSRDPGFDLR	APLVC[681.3850]LPVFVSRDPGFDLR	5	Q9H0W9	C11orf54	Ester hydrolase C11orf54	0	0
APMILNGVCVIWK	APMILNGVC[681.3850]VIWK	12	Q13951	CBFB	Core-binding factor subunit beta	99	111
APNYSCVMTGSWDK	APNYSC[681.3850]VMTGSWDK	2	P78406	RAE1	mRNA export factor RAE1	138	151
APNYSCVMTGSWDKTLK	APNYSC[681.3850]VMTGSWDKTLK	1	P78406	RAE1	mRNA export factor RAE1	138	154
APPALIDECIEKFNHVSGSR	APPALIDEC[681.3850]IEKFNHVSGSR	1	Q86TI0	TBC1D1	TBC1 domain family member 1	188	207
APPCEYKDWLTK	APPC[681.3850]EYKDWLTK	5	P78527	PRKDC	DNA-dependent protein kinase catalytic subunit	3834	3845
APPWVPAMGFTLAPSLGCFVGSR	APPWVPAMGFTLAPSLGC[681.3850]FVGSR	20	P30536	TSPO	Translocator protein	2	24
APQCLGK	APQC[681.3850]LGK	5	Q00839	HNRNPU	Heterogeneous nuclear ribonucleoprotein U	559	565
APQCLGKFIEIAAR	APQC[681.3850]LGKFIEIAAR	12	Q00839	HNRNPU	Heterogeneous nuclear ribonucleoprotein U	559	572
APQCLGKFIEIAARK	APQC[681.3850]LGKFIEIAARK	3	Q00839	HNRNPU	Heterogeneous nuclear ribonucleoprotein U	559	573
APSCLEAFRDPQFQGLFQYLLRPK	APSC[681.3850]LEAFRDPQFQGLFQYLLRPK	2	O43299	AP5Z1	AP-5 complex subunit zeta-1	502	525
APSSDEECFFDLLTK	APSSDEEC[681.3850]FFDLLTK	3	Q86YR5	GPSM1	G-protein-signaling modulator 1	490	504
APSVATVGSICDLNLK	APSVATVGSIC[681.3850]DLNLK	5	O75369	FLNB	Filamin-B	2105	2120
APSVATVGSICDLNLKIPEINSSDMSAHVTSPSGR	APSVATVGSIC[681.3850]DLNLKIPEINSSDMSAHVTSPSGR	13	O75369	FLNB	Filamin-B	2105	2139
APSVATVGSICDLNLKIPEINSSDMSAHVTSPSGR	APSVATVGSIC[681.3850]DLNLKIPEINSSDM[15.9949]SAHVTSPSGR	5	O75369	FLNB	Filamin-B	2105	2139
APTLASLENCMK	APTLASLENC[681.3850]MK	2	Q9UGP8	SEC63	Translocation protein SEC63 homolog	0	0
APVAGTCYQAEWDDYVPK	APVAGTC[681.3850]YQAEWDDYVPK	24	P30086	PEBP1	Phosphatidylethanolamine-binding protein 1	0	0
APVAGTCYQAEWDDYVPKLYEQLSGK	APVAGTC[681.3850]YQAEWDDYVPKLYEQLSGK	30	P30086	PEBP1	Phosphatidylethanolamine-binding protein 1	0	0
APVLLAGTADGNTWMWKVPNGDCK	APVLLAGTADGNTWMWKVPNGDC[681.3850]K	3	Q13685	AAMP	Angio-associated migratory cell protein	186	209
APVLVALALIECGMK	APVLVALALIEC[681.3850]GMK	11	Q12974	PTP4A2	Protein tyrosine phosphatase type IVA 2	108	122
APVLVALALIECGMKYEDAVQFIR	APVLVALALIEC[681.3850]GMKYEDAVQFIR	13	Q12974	PTP4A2	Protein tyrosine phosphatase type IVA 2	108	131
APVLVALALIECGMK	APVLVALALIEC[681.3850]GM[15.9949]K	1	Q12974	PTP4A2	Protein tyrosine phosphatase type IVA 2	108	122
APVVLLSEPACAHALEALATLLRPR	APVVLLSEPAC[681.3850]AHALEALATLLRPR	8	Q9BQC3	DPH2	2-(3-amino-3-carboxypropyl)histidine synthase subunit 2	147	171
APWCETIVGAFSLPDQYSPR	APWC[681.3850]ETIVGAFSLPDQYSPR	7	O00204	SULT2B1	Sulfotransferase 2B1	0	0
AQALLADVDTLLFDCDGVLWR	AQALLADVDTLLFDC[681.3850]DGVLWR	54	A6NDG6	PGP	Glycerol-3-phosphate phosphatase	21	41
AQALLADVDTLLFDCDGVLWRGETAVPGAPEALR	AQALLADVDTLLFDC[681.3850]DGVLWRGETAVPGAPEALR	4	A6NDG6	PGP	Glycerol-3-phosphate phosphatase	21	54
AQAWCYSK	AQAWC[681.3850]YSK	7	P51149	RAB7A	Ras-related protein Rab-7a	139	146
AQCHGHGR	AQC[681.3850]HGHGR	24	Q12891	HYAL2	Hyaluronidase-2	368	375
AQCPIVER	AQC[681.3850]PIVER	21	P46782	RPS5	40S ribosomal protein S5	0	0
AQCYMDTEQYEEAVRDYEK	AQC[681.3850]YMDTEQYEEAVRDYEK	2	Q99615	DNAJC7	DnaJ homolog subfamily C member 7	335	353
AQDIEAGDGTTSVVIIAGSLLDSCTK	AQDIEAGDGTTSVVIIAGSLLDSC[681.3850]TK	39	P50991	CCT4	T-complex protein 1 subunit delta	0	0
AQDIEAGDGTTSVVIIAGSLLDSCTKLLQK	AQDIEAGDGTTSVVIIAGSLLDSC[681.3850]TKLLQK	6	P50991	CCT4	T-complex protein 1 subunit delta	97	126
AQDIEAGDGTTSVVIIAGSLLDSCTKLLQKGIHPTIISESFQK	AQDIEAGDGTTSVVIIAGSLLDSC[681.3850]TKLLQKGIHPTIISESFQK	1	P50991	CCT4	T-complex protein 1 subunit delta	97	139
AQDIQCGLQSR	AQDIQC[681.3850]GLQSR	15	Q8WVJ2	NUDCD2	NudC domain-containing protein 2	40	50
AQDITLPHLCSVLLAFAR	AQDITLPHLC[681.3850]SVLLAFAR	20	Q969Z0	TBRG4	FAST kinase domain-containing protein 4	0	0
AQEAEALYQACVR	AQEAEALYQAC[681.3850]VR	7	Q9P107	GMIP	GEM-interacting protein	264	276
AQEGLCLIGDHLLLR	AQEGLC[681.3850]LIGDHLLLR	12	Q9BYK8	HELZ2	Helicase with zinc finger domain 2	2601	2615
AQEKDCTSK	AQEKDC[681.3850]TSK	2	O75976	CPD	Carboxypeptidase D	1044	1052
AQELAQPGDLCK	AQELAQPGDLC[681.3850]K	1	Q9NX74	DUS2	tRNA-dihydrouridine(20) synthase [NAD(P)+]-like	465	476
AQELCILLETFWER	AQELC[681.3850]ILLETFWER	2	Q5TA45	INTS11	Integrator complex subunit 11	245	258
AQELSALLGCEVDADQVILSHSPMK	AQELSALLGC[681.3850]EVDADQVILSHSPMK	20	Q9BXW7	HDHD5	Haloacid dehalogenase-like hydrolase domain-containing 5	0	0
AQELSALLGCEVDADQVILSHSPMK	AQELSALLGC[681.3850]EVDADQVILSHSPM[15.9949]K	1	Q9BXW7	HDHD5	Haloacid dehalogenase-like hydrolase domain-containing 5	0	0
AQESVGIYEVTHQFVKC	AQESVGIYEVTHQFVKC[681.3850]	23	Q9NWV4	CZIB	CXXC motif containing zinc binding protein	0	0
AQEYLVHVAPHCANFLVPSQNLHLTLALLR	AQEYLVHVAPHC[681.3850]ANFLVPSQNLHLTLALLR	7	Q96B70	LENG9	Leukocyte receptor cluster member 9	0	0
AQFEQLCASLLAR	AQFEQLC[681.3850]ASLLAR	21	O95757	HSPA4L	Heat shock 70 kDa protein 4L	304	316
AQFVTCGQDK	AQFVTC[681.3850]GQDK	1	O95834	EML2	Echinoderm microtubule-associated protein-like 2	0	0
AQFVTCGQDKLVHLWSSDSHQPLWSR	AQFVTC[681.3850]GQDKLVHLWSSDSHQPLWSR	11	O95834	EML2	Echinoderm microtubule-associated protein-like 2	390	415
AQGTHVLVHCK	AQGTHVLVHC[681.3850]K	7	Q8TE77	SSH3	Protein phosphatase Slingshot homolog 3	404	414
AQGVLFDCDGVLWNGER	AQGVLFDC[681.3850]DGVLWNGER	3	Q96GD0	PDXP	Chronophin	19	35
AQHELHFQAATYLCLLR	AQHELHFQAATYLC[681.3850]LLR	4	Q96HJ9	FMC1	Protein FMC1 homolog	55	71
AQHIVPCTISQLLSATLVDEVFR	AQHIVPC[681.3850]TISQLLSATLVDEVFR	10	P15927	RPA2	Replication protein A 32 kDa subunit	43	65
AQHSQHRTPCK	AQHSQHRTPC[681.3850]K	24	P00366	GLUD1	Glutamate dehydrogenase 1, mitochondrial	137	147
AQHSQHRTPCKGGIR	AQHSQHRTPC[681.3850]KGGIR	28	P00366	GLUD1	Glutamate dehydrogenase 1, mitochondrial	137	151
AQICSLVELLATTLK	AQIC[681.3850]SLVELLATTLK	16	Q8WTW3	COG1	Conserved oligomeric Golgi complex subunit 1	253	267
AQIEQVIANCEHK	AQIEQVIANC[681.3850]EHK	6	Q92621	NUP205	Nuclear pore complex protein Nup205	1207	1219
AQIIELLCIVEALKK	AQIIELLC[681.3850]IVEALKK	11	Q9Y5K6	CD2AP	CD2-associated protein	588	602
AQIMLCGEITHPK	AQIMLC[681.3850]GEITHPK	8	Q9NUQ6	SPATS2L	SPATS2-like protein	346	358
AQLGAVVAVASSFFCASLFSAVHKIEEGHIGVYYR	AQLGAVVAVASSFFC[681.3850]ASLFSAVHKIEEGHIGVYYR	1	O94905	ERLIN2	Erlin-2	2	36
AQLMNCHVSAGTR	AQLMNC[681.3850]HVSAGTR	9	Q96RE7	NACC1	Nucleus accumbens-associated protein 1	382	394
AQLTQLFLASVLECPFYKGPK	AQLTQLFLASVLEC[681.3850]PFYKGPK	5	Q14CZ7	FASTKD3	FAST kinase domain-containing protein 3, mitochondrial	0	0
AQLVEIVGCHFR	AQLVEIVGC[681.3850]HFR	13	O75446	SAP30	Histone deacetylase complex subunit SAP30	176	187
AQLVLAACESLLTSR	AQLVLAAC[681.3850]ESLLTSR	14	Q27J81	INF2	Inverted formin-2	738	752
AQLVVIAHDVDPIELVVFLPALCR	AQLVVIAHDVDPIELVVFLPALC[681.3850]R	24	P62424	RPL7A	60S ribosomal protein L7a	152	175
AQLVVIAHDVDPIELVVFLPALCRK	AQLVVIAHDVDPIELVVFLPALC[681.3850]RK	48	P62424	RPL7A	60S ribosomal protein L7a	152	176
AQNTWGCGNSLR	AQNTWGC[681.3850]GNSLR	2	P02545	LMNA	Prelamin-A/C	516	527
AQPVIEFVCEVLDFK	AQPVIEFVC[681.3850]EVLDFK	14	Q9UKV8	AGO2	Protein argonaute-2	227	241
AQQACIEAK	AQQAC[681.3850]IEAK	15	Q9UNE7	STUB1	E3 ubiquitin-protein ligase CHIP	195	203
AQQACIEAKHDK	AQQAC[681.3850]IEAKHDK	4	Q9UNE7	STUB1	E3 ubiquitin-protein ligase CHIP	195	206
AQQHIETCWK	AQQHIETC[681.3850]WK	3	Q96RU3	FNBP1	Formin-binding protein 1	123	132
AQQMHTGPVLDVCWSDDGSK	AQQMHTGPVLDVC[681.3850]WSDDGSK	1	P78406	RAE1	mRNA export factor RAE1	81	100
AQRIEYDCELVPR	AQRIEYDC[681.3850]ELVPR	14	Q9P258	RCC2	Protein RCC2	298	310
AQRIEYDCELVPRR	AQRIEYDC[681.3850]ELVPRR	4	Q9P258	RCC2	Protein RCC2	298	311
AQSEGRPCEYNSR	AQSEGRPC[681.3850]EYNSR	1	O00622	CCN1	CCN family member 1	93	105
AQSLVAVVGDPIALCSIGR	AQSLVAVVGDPIALC[681.3850]SIGR	3	P42694	HELZ	Probable helicase with zinc finger domain	1041	1059
AQTGAPCLSFDIVR	AQTGAPC[681.3850]LSFDIVR	6	Q9BQ67	GRWD1	Glutamate-rich WD repeat-containing protein 1	60	73
AQVCQQAEHSFAGMPCGIMDQFISLMGQK	AQVC[57.0215]QQAEHSFAGMPC[681.3850]GIMDQFISLMGQK	1	P51570	GALK1	Galactokinase	167	195
AQVCQQAEHSFAGMPCGIMDQFISLMGQK	AQVC[681.3850]QQAEHSFAGMPC[681.3850]GIMDQFISLMGQK	3	P51570	GALK1	Galactokinase	167	195
AQVWLEQVCAHLGLGVQEPHPGER	AQVWLEQVC[681.3850]AHLGLGVQEPHPGER	6	Q6XQN6	NAPRT	Nicotinate phosphoribosyltransferase	246	269
AQYDPAKPNYISLDKLVSIPDEIFCEEIAK	AQYDPAKPNYISLDKLVSIPDEIFC[681.3850]EEIAK	3	Q96E29	MTERF3	Transcription termination factor 3, mitochondrial	375	404
AQYQHDTSLPHCR	AQYQHDTSLPHC[681.3850]R	14	P18074	ERCC2	General transcription and DNA repair factor IIH helicase subunit XPD	144	156
ARACSEQEGR	ARAC[681.3850]SEQEGR	5	O14662	STX16	Syntaxin-16	0	0
ARAQHIVPCTISQLLSATLVDEVFR	ARAQHIVPC[681.3850]TISQLLSATLVDEVFR	12	P15927	RPA2	Replication protein A 32 kDa subunit	41	65
ARASLCNLYNWR	ARASLC[681.3850]NLYNWR	1	O60306	AQR	RNA helicase aquarius	1139	1150
ARCDPVPAANGAIR	ARC[681.3850]DPVPAANGAIR	6	Q9UPN9	TRIM33	E3 ubiquitin-protein ligase TRIM33	445	458
ARCTVGEITDALKK	ARC[681.3850]TVGEITDALKK	2	P22033	MMUT	Methylmalonyl-CoA mutase, mitochondrial	558	571
ARDACIIEK	ARDAC[681.3850]IIEK	9	Q14061	COX17	Cytochrome c oxidase copper chaperone	32	40
ARDQADQECGR	ARDQADQEC[681.3850]GR	5	Q92817	EVPL	Envoplakin	0	0
ARDYCTSAK	ARDYC[681.3850]TSAK	18	Q13098	GPS1	COP9 signalosome complex subunit 1	188	196
ARFCLSAAHTK	ARFC[681.3850]LSAAHTK	11	O15270	SPTLC2	Serine palmitoyltransferase 2	508	518
ARFEELCSDLFR	ARFEELC[681.3850]SDLFR	34	P0DMV8	HSPA1A	Heat shock 70 kDa protein 1A	300	311
ARFEELCSDLFRSTLEPVEK	ARFEELC[681.3850]SDLFRSTLEPVEK	2	P0DMV8	HSPA1A	Heat shock 70 kDa protein 1A	300	319
ARFELLCSPLFNK	ARFELLC[681.3850]SPLFNK	6	Q0VDF9	HSPA14	Heat shock 70 kDa protein 14	298	310
ARFICPVVGLEMNGR	ARFIC[681.3850]PVVGLEMNGR	8	Q9BY42	RTF2	Replication termination factor 2	117	131
ARGLPVTCEVAPHHLFLSHDDLER	ARGLPVTC[681.3850]EVAPHHLFLSHDDLER	6	P27708	CAD	CAD protein	0	0
ARGPTGVEMEALTSAAVAALTLYDMCK	ARGPTGVEMEALTSAAVAALTLYDMC[681.3850]K	1	Q9NZB8	MOCS1	Molybdenum cofactor biosynthesis protein 1	583	609
ARGTGELTQLLNSLCTAVK	ARGTGELTQLLNSLC[681.3850]TAVK	23	P09467	FBP1	Fructose-1,6-bisphosphatase 1	25	43
ARHCWTK	ARHC[681.3850]WTK	1	Q9UGR2	ZC3H7B	Zinc finger CCCH domain-containing protein 7B	720	726
ARHGFCGIPITDTGR	ARHGFC[681.3850]GIPITDTGR	29	P12268	IMPDH2	Inosine-5'-monophosphate dehydrogenase 2	135	149
ARHGGEDYVFSLLTGYCEPPTGVSLR	ARHGGEDYVFSLLTGYC[681.3850]EPPTGVSLR	7	P08574	CYC1	Cytochrome c1, heme protein, mitochondrial	203	228
ARHSTCKDSGHAGAR	ARHSTC[681.3850]KDSGHAGAR	4	Q14181	POLA2	DNA polymerase alpha subunit B	77	91
ARLTEGCSFR	ARLTEGC[681.3850]SFR	24	P42677	RPS27	40S ribosomal protein S27	71	80
ARLTEGCSFRR	ARLTEGC[681.3850]SFRR	15	P42677	RPS27	40S ribosomal protein S27	71	81
ARNQLDAVLQCLLEK	ARNQLDAVLQC[681.3850]LLEK	2	Q96GY3	LIN37	Protein lin-37 homolog	18	32
ARPASAAVLVPLCSVR	ARPASAAVLVPLC[681.3850]SVR	2	Q8WV74	NUDT8	Mitochondrial coenzyme A diphosphatase NUDT8	27	42
ARPPSEGEFIDCFQK	ARPPSEGEFIDC[681.3850]FQK	15	Q9H6S3	EPS8L2	Epidermal growth factor receptor kinase substrate 8-like protein 2	306	320
ARPSVLWCYK	ARPSVLWC[681.3850]YK	7	Q9H0A0	NAT10	RNA cytidine acetyltransferase	51	60
ARPSVLWCYKK	ARPSVLWC[681.3850]YKK	26	Q9H0A0	NAT10	RNA cytidine acetyltransferase	51	61
ARQAAPCVLFFDELDSIAK	ARQAAPC[681.3850]VLFFDELDSIAK	7	P55072	VCP	Transitional endoplasmic reticulum ATPase	566	584
ARQYPWGVVQVENENHCDFVK	ARQYPWGVVQVENENHC[681.3850]DFVK	9	Q92599	SEPTIN8	Septin-8	0	0
ARRCDAGGPR	ARRC[681.3850]DAGGPR	3	Q9NXG2	THUMPD1	THUMP domain-containing protein 1	28	37
ARVECQSHR	ARVEC[681.3850]QSHR	30	O14818	PSMA7	Proteasome subunit alpha type-7	0	0
ARYMPQNPCIIATK	ARYMPQNPC[681.3850]IIATK	13	Q09028	RBBP4	Histone-binding protein RBBP4	130	143
ASAAGAECELAR	ASAAGAEC[681.3850]ELAR	1	Q9C0B0	UNK	RING finger protein unkempt homolog	689	700
ASAAVNAASLDGQIPLHLAAQYGHYEVSEMLLQHQSNPCLVNK	ASAAVNAASLDGQIPLHLAAQYGHYEVSEMLLQHQSNPC[681.3850]LVNK	8	Q8WXE0	CASKIN2	Caskin-2	104	146
ASAAVNAASLDGQIPLHLAAQYGHYEVSEMLLQHQSNPCLVNK	ASAAVNAASLDGQIPLHLAAQYGHYEVSEM[15.9949]LLQHQSNPC[681.3850]LVNK	6	Q8WXE0	CASKIN2	Caskin-2	104	146
ASADLMSYCEEHAR	ASADLMSYC[681.3850]EEHAR	19	Q9UBI6	GNG12	Guanine nucleotide-binding protein G(I)/G(S)/G(O) subunit gamma-12	35	48
ASADLMSYCEEHAR	ASADLM[15.9949]SYC[681.3850]EEHAR	2	Q9UBI6	GNG12	Guanine nucleotide-binding protein G(I)/G(S)/G(O) subunit gamma-12	35	48
ASAGECLRHPWLNS	ASAGEC[681.3850]LRHPWLNS	4	P78362	SRPK2	SRSF protein kinase 2	0	0
ASAHSIVECDPVRK	ASAHSIVEC[681.3850]DPVRK	5	P52732	KIF11	Kinesin-like protein KIF11	35	48
ASALCDRHSK	ASALC[681.3850]DRHSK	6	P63151	PPP2R2A	Serine/threonine-protein phosphatase 2A 55 kDa regulatory subunit B alpha isoform	0	0
ASAVECGGPKK	ASAVEC[681.3850]GGPKK	2	Q96QF0	RAB3IP	Rab-3A-interacting protein	384	394
ASAVLPPTCIQLLDSSNWK	ASAVLPPTC[681.3850]IQLLDSSNWK	12	Q14008	CKAP5	Cytoskeleton-associated protein 5	596	614
ASAYVFASPGCK	ASAYVFASPGC[681.3850]K	17	O95861	BPNT1	3'(2'),5'-bisphosphate nucleotidase 1	233	244
ASAYVFASPGCKK	ASAYVFASPGC[681.3850]KK	15	O95861	BPNT1	3'(2'),5'-bisphosphate nucleotidase 1	233	245
ASCESDVLHFTSTTTSK	ASC[681.3850]ESDVLHFTSTTTSK	4	P08069	IGF1R	Insulin-like growth factor 1 receptor	486	502
ASCGFFTELLPR	ASC[681.3850]GFFTELLPR	1	O94829	IPO13	Importin-13	836	847
ASCILQLVK	ASC[681.3850]ILQLVK	9	O14617	AP3D1	AP-3 complex subunit delta-1	572	580
ASCLPAMLLDPPPGSHVIDACAAPGNK	ASC[681.3850]LPAMLLDPPPGSHVIDAC[681.3850]AAPGNK	1	Q96P11	NSUN5	28S rRNA (cytosine-C(5))-methyltransferase	214	240
ASCQESAR	ASC[681.3850]QESAR	1	Q9Y6K9	IKBKG	NF-kappa-B essential modulator	345	352
ASCSSQQEFQDHMSEPQHQQR	ASC[681.3850]SSQQEFQDHMSEPQHQQR	2	Q9ULV3	CIZ1	Cip1-interacting zinc finger protein	0	0
ASCSSQQEFQDHMSEPQHQQR	ASC[681.3850]SSQQEFQDHM[15.9949]SEPQHQQR	3	Q9ULV3	CIZ1	Cip1-interacting zinc finger protein	0	0
ASCTSSTSGSK	ASC[681.3850]TSSTSGSK	1	P13807	GYS1	Glycogen [starch] synthase, muscle	697	707
ASCTSSTSGSKR	ASC[681.3850]TSSTSGSKR	13	P13807	GYS1	Glycogen [starch] synthase, muscle	697	708
ASDADRPCRK	ASDADRPC[681.3850]RK	1	Q86U44	METTL3	N6-adenosine-methyltransferase catalytic subunit	0	0
ASDEEKINPPPYLTCESFPHAVDHILQHLL	ASDEEKINPPPYLTC[681.3850]ESFPHAVDHILQHLL	8	Q9H0R4	HDHD2	Haloacid dehalogenase-like hydrolase domain-containing protein 2	0	0
ASDQCLKEQSCSTK	ASDQC[57.0215]LKEQSC[681.3850]STK	9	P56159	GFRA1	GDNF family receptor alpha-1	32	45
ASDQCLKEQSCSTKYR	ASDQC[57.0215]LKEQSC[681.3850]STKYR	2	P56159	GFRA1	GDNF family receptor alpha-1	32	47
ASDQCLKEQSCSTK	ASDQC[681.3850]LKEQSC[681.3850]STK	2	P56159	GFRA1	GDNF family receptor alpha-1	32	45
ASDQCLKEQSCSTKYR	ASDQC[681.3850]LKEQSC[681.3850]STKYR	9	P56159	GFRA1	GDNF family receptor alpha-1	32	47
ASEAHCHYVVVK	ASEAHC[681.3850]HYVVVK	9	Q15067	ACOX1	Peroxisomal acyl-coenzyme A oxidase 1	0	0
ASEDGESVGHCPSCQR	ASEDGESVGHC[57.0215]PSC[681.3850]QR	9	O95833	CLIC3	Chloride intracellular channel protein 3	0	0
ASEKDIAPPPEECLQLLSR	ASEKDIAPPPEEC[681.3850]LQLLSR	1	Q99567	NUP88	Nuclear pore complex protein Nup88	549	567
ASEKLAPEEVPLSAEAQAQQLAQELAWCVEQLELGLKR	ASEKLAPEEVPLSAEAQAQQLAQELAWC[681.3850]VEQLELGLKR	2	Q9H7E9	C8orf33	UPF0488 protein C8orf33	90	127
ASESFLLAAFLNLAMCYLK	ASESFLLAAFLNLAMC[681.3850]YLK	1	Q13451	FKBP5	Peptidyl-prolyl cis-trans isomerase FKBP5	0	0
ASEVFCWGQNKYGQLGLGTDCKK	ASEVFC[681.3850]WGQNKYGQLGLGTDC[681.3850]KK	4	Q5GLZ8	HERC4	Probable E3 ubiquitin-protein ligase HERC4	155	177
ASFKGCTALHYAVLADDYR	ASFKGC[681.3850]TALHYAVLADDYR	1	Q9H078	CLPB	Caseinolytic peptidase B protein homolog	262	280
ASFLYSLPHRHPVNAACFSPDGAR	ASFLYSLPHRHPVNAAC[681.3850]FSPDGAR	17	Q92466	DDB2	DNA damage-binding protein 2	0	0
ASFVDEHTVCGVAK	ASFVDEHTVC[681.3850]GVAK	1	Q9NNW7	TXNRD2	Thioredoxin reductase 2, mitochondrial	159	172
ASGAVGLSYGAHSNLCINQLVR	ASGAVGLSYGAHSNLC[681.3850]INQLVR	19	P26440	IVD	Isovaleryl-CoA dehydrogenase, mitochondrial	121	142
ASGCEGEDVVTLLK	ASGC[681.3850]EGEDVVTLLK	8	P52789	HK2	Hexokinase-2	625	638
ASGPDGECDSNGPGFYLYDLGSTHGTFLNK	ASGPDGEC[681.3850]DSNGPGFYLYDLGSTHGTFLNK	5	Q9BWU0	SLC4A1AP	Kanadaptin	217	246
ASGQPAGPDNKENCPVPGKPGEAVAAR	ASGQPAGPDNKENC[681.3850]PVPGKPGEAVAAR	25	P04183	TK1	Thymidine kinase, cytosolic	193	219
ASGSTLNSGSGNCPR	ASGSTLNSGSGNC[681.3850]PR	2	Q96JK2	DCAF5	DDB1- and CUL4-associated factor 5	800	814
ASGVTCLYFVEEGQRK	ASGVTC[681.3850]LYFVEEGQRK	2	Q8IZ69	TRMT2A	tRNA (uracil-5-)-methyltransferase homolog A	360	375
ASHLLETLLCKHPNMK	ASHLLETLLC[681.3850]KHPNMK	2	Q03701	CEBPZ	CCAAT/enhancer-binding protein zeta	402	417
ASHNNTQIQVVSASNEPLAFASCGTEGFR	ASHNNTQIQVVSASNEPLAFASC[681.3850]GTEGFR	1	P82912	MRPS11	28S ribosomal protein S11, mitochondrial	90	118
ASILWLIGENCER	ASILWLIGENC[681.3850]ER	10	O00203	AP3B1	AP-3 complex subunit beta-1	497	509
ASIVGPPMSCVR	ASIVGPPMSC[681.3850]VR	1	Q9UPY3	DICER1	Endoribonuclease Dicer	0	0
ASKPGEPSWPCPWGK	ASKPGEPSWPC[681.3850]PWGK	10	P49589	CARS1	Cysteine--tRNA ligase, cytoplasmic	325	339
ASLACGPMVK	ASLAC[681.3850]GPMVK	7	Q14204	DYNC1H1	Cytoplasmic dynein 1 heavy chain 1	3385	3394
ASLACGPMVKWAIAQLNYADMLKR	ASLAC[681.3850]GPM[15.9949]VKWAIAQLNYADM[15.9949]LKR	2	Q14204	DYNC1H1	Cytoplasmic dynein 1 heavy chain 1	3385	3408
ASLCISTKK	ASLC[681.3850]ISTKK	3	P09874	PARP1	Poly [ADP-ribose] polymerase 1	426	434
ASLLIQQALTMFPGVLLPLLESCSVRPDASVSSHR	ASLLIQQALTMFPGVLLPLLESC[681.3850]SVRPDASVSSHR	10	Q9BQ70	TCF25	Transcription factor 25	447	481
ASLLLCGSDLPLHK	ASLLLC[681.3850]GSDLPLHK	5	Q8WXH0	SYNE2	Nesprin-2	1230	1243
ASLRELALGSNKLGDVGMAELCPGLLHPSSR	ASLRELALGSNKLGDVGMAELC[681.3850]PGLLHPSSR	12	P13489	RNH1	Ribonuclease inhibitor	0	0
ASMKGLGTDEDSLIEIICSR	ASMKGLGTDEDSLIEIIC[681.3850]SR	4	A6NMY6	ANXA2P2	Putative annexin A2-like protein	116	135
ASMKGLGTDEDSLIEIICSR	ASM[15.9949]KGLGTDEDSLIEIIC[681.3850]SR	8	A6NMY6	ANXA2P2	Putative annexin A2-like protein	116	135
ASNPVIAAQLCSK	ASNPVIAAQLC[681.3850]SK	3	Q9H329	EPB41L4B	Band 4.1-like protein 4B	427	439
ASPVDDEQLSVCLSGFLDEVMKK	ASPVDDEQLSVC[681.3850]LSGFLDEVMKK	2	Q96HI0	SENP5	Sentrin-specific protease 5	491	513
ASPVNDIFCQSLPGSPFKPLTLR	ASPVNDIFC[681.3850]QSLPGSPFKPLTLR	5	Q96DZ1	ERLEC1	Endoplasmic reticulum lectin 1	253	275
ASQGPVYKGVCK	ASQGPVYKGVC[681.3850]K	17	Q9Y2V2	CARHSP1	Calcium-regulated heat-stable protein 1	57	68
ASQQFCYTNVLIPK	ASQQFC[681.3850]YTNVLIPK	5	O14524	NEMP1	Nuclear envelope integral membrane protein 1	62	75
ASSAAPGYFAEYALGNDLHQDGGLLLNNPSALAMHECK	ASSAAPGYFAEYALGNDLHQDGGLLLNNPSALAMHEC[681.3850]K	12	Q9NP80	PNPLA8	Calcium-independent phospholipase A2-gamma	607	644
ASSAAPGYFAEYALGNDLHQDGGLLLNNPSALAMHECK	ASSAAPGYFAEYALGNDLHQDGGLLLNNPSALAM[15.9949]HEC[681.3850]K	3	Q9NP80	PNPLA8	Calcium-independent phospholipase A2-gamma	607	644
ASSALVVCGGQGHR	ASSALVVC[681.3850]GGQGHR	1	O15013	ARHGEF10	Rho guanine nucleotide exchange factor 10	1328	1341
ASSCAHKR	ASSC[681.3850]AHKR	1	Q9C073	FAM117A	Protein FAM117A	135	142
ASSTCPLTFENVK	ASSTC[681.3850]PLTFENVK	1	P45954	ACADSB	Short/branched chain specific acyl-CoA dehydrogenase, mitochondrial	257	269
ASSTCPLTFENVKVPEANILGQIGHGYK	ASSTC[681.3850]PLTFENVKVPEANILGQIGHGYK	22	P45954	ACADSB	Short/branched chain specific acyl-CoA dehydrogenase, mitochondrial	257	284
ASSTCPLTFENVKVPEANILGQIGHGYKYAIGSLNEGR	ASSTC[681.3850]PLTFENVKVPEANILGQIGHGYKYAIGSLNEGR	1	P45954	ACADSB	Short/branched chain specific acyl-CoA dehydrogenase, mitochondrial	257	294
ASSVTTFTGEPNTCPR	ASSVTTFTGEPNTC[681.3850]PR	2	P52943	CRIP2	Cysteine-rich protein 2	113	128
ASVCKPFLFLLKK	ASVC[681.3850]KPFLFLLKK	1	Q13535	ATR	Serine/threonine-protein kinase ATR	760	772
ASVGAGFLYPLVGTMSTMPGLPTRPCFYDIDLDPETEQVNGLF	ASVGAGFLYPLVGTMSTMPGLPTRPC[681.3850]FYDIDLDPETEQVNGLF	9	P11586	MTHFD1	C-1-tetrahydrofolate synthase, cytoplasmic	0	0
ASVGAGFLYPLVGTMSTMPGLPTRPCFYDIDLDPETEQVNGLF	ASVGAGFLYPLVGTM[15.9949]STMPGLPTRPC[681.3850]FYDIDLDPETEQVNGLF	1	P11586	MTHFD1	C-1-tetrahydrofolate synthase, cytoplasmic	0	0
ASVGFGGSCFQK	ASVGFGGSC[681.3850]FQK	8	O60701	UGDH	UDP-glucose 6-dehydrogenase	268	279
ASVGFGGSCFQKDVLNLVYLCEALNLPEVAR	ASVGFGGSC[681.3850]FQKDVLNLVYLC[681.3850]EALNLPEVAR	10	O60701	UGDH	UDP-glucose 6-dehydrogenase	268	298
ASVHCLETGEYTHIR	ASVHC[681.3850]LETGEYTHIR	9	Q8NI27	THOC2	THO complex subunit 2	1107	1121
ASVKEQDYLCHVYVR	ASVKEQDYLC[681.3850]HVYVR	3	O15498	YKT6	Synaptobrevin homolog YKT6	57	71
ASVPPTDKVCLWLGANVMLEYDIDEAQALLEK	ASVPPTDKVC[681.3850]LWLGANVMLEYDIDEAQALLEK	1	P61758	VBP1	Prefoldin subunit 3	115	146
ASVSELACIYSALILHDDEVTVTEDKINALIK	ASVSELAC[681.3850]IYSALILHDDEVTVTEDKINALIK	5	P05386	RPLP1	60S acidic ribosomal protein P1	2	33
ASVWQKDQLVTQLHWQENGPTFSSTPYRYQACR	ASVWQKDQLVTQLHWQENGPTFSSTPYRYQAC[681.3850]R	2	Q9HCU5	PREB	Prolactin regulatory element-binding protein	219	251
ASYCGHTEIAR	ASYC[681.3850]GHTEIAR	14	Q53RE8	ANKRD39	Ankyrin repeat domain-containing protein 39	0	0
ASYFICHDQETIK	ASYFIC[681.3850]HDQETIK	2	Q96G03	PGM2	Phosphopentomutase	479	491
ASYFICHDQETIKK	ASYFIC[681.3850]HDQETIKK	19	Q96G03	PGM2	Phosphopentomutase	0	0
ASYFICHDQETIKKLFENLR	ASYFIC[681.3850]HDQETIKKLFENLR	1	Q96G03	PGM2	Phosphopentomutase	479	498
ASYGQSAAMPAFAGAMSLAGAQGSLWSVEGGNKLVCSGLLK	ASYGQSAAMPAFAGAMSLAGAQGSLWSVEGGNKLVC[681.3850]SGLLK	1	Q8NBM8	PCYOX1L	Prenylcysteine oxidase-like	0	0
ATAAECLR	ATAAEC[681.3850]LR	5	Q96SB4	SRPK1	SRSF protein kinase 1	642	649
ATAAECLRHPWLNS	ATAAEC[681.3850]LRHPWLNS	3	Q96SB4	SRPK1	SRSF protein kinase 1	0	0
ATACQMLVYYAK	ATAC[681.3850]QMLVYYAK	6	O60518	RANBP6	Ran-binding protein 6	687	698
ATAEQISSQTGNKVHAIQCDVR	ATAEQISSQTGNKVHAIQC[681.3850]DVR	4	Q16698	DECR1	2,4-dienoyl-CoA reductase [(3E)-enoyl-CoA-producing], mitochondrial	98	119
ATAEQISSQTGNKVHAIQCDVRDPDMVQNTVSELIK	ATAEQISSQTGNKVHAIQC[681.3850]DVRDPDMVQNTVSELIK	9	Q16698	DECR1	2,4-dienoyl-CoA reductase [(3E)-enoyl-CoA-producing], mitochondrial	98	133
ATAEQISSQTGNKVHAIQCDVRDPDMVQNTVSELIK	ATAEQISSQTGNKVHAIQC[681.3850]DVRDPDM[15.9949]VQNTVSELIK	1	Q16698	DECR1	2,4-dienoyl-CoA reductase [(3E)-enoyl-CoA-producing], mitochondrial	98	133
ATCAPQHGAPGPGPADASK	ATC[681.3850]APQHGAPGPGPADASK	47	P21333	FLNA	Filamin-A	2541	2559
ATCAPQHGAPGPGPADASKVVAK	ATC[681.3850]APQHGAPGPGPADASKVVAK	16	P21333	FLNA	Filamin-A	2541	2563
ATCFAYGQTGSGK	ATC[681.3850]FAYGQTGSGK	4	Q99661	KIF2C	Kinesin-like protein KIF2C	342	354
ATCFAYGQTGSGKTHTMGGDLSGK	ATC[681.3850]FAYGQTGSGKTHTMGGDLSGK	2	Q99661	KIF2C	Kinesin-like protein KIF2C	342	365
ATCFAYGQTGSGKTHTMGGDLSGKAQNASK	ATC[681.3850]FAYGQTGSGKTHTMGGDLSGKAQNASK	2	Q99661	KIF2C	Kinesin-like protein KIF2C	342	371
ATCFAYGQTGSGKTHTMGGDLSGK	ATC[681.3850]FAYGQTGSGKTHTM[15.9949]GGDLSGK	6	Q99661	KIF2C	Kinesin-like protein KIF2C	342	365
ATCFAYGQTGSGKTHTMGGDLSGKAQNASK	ATC[681.3850]FAYGQTGSGKTHTM[15.9949]GGDLSGKAQNASK	1	Q99661	KIF2C	Kinesin-like protein KIF2C	342	371
ATCIEMVTSLAYTHHGR	ATC[681.3850]IEMVTSLAYTHHGR	10	Q16401	PSMD5	26S proteasome non-ATPase regulatory subunit 5	225	241
ATCIGNNSAAAVSMLK	ATC[681.3850]IGNNSAAAVSMLK	4	P25789	PSMA4	Proteasome subunit alpha type-4	161	176
ATCIGNNSAAAVSMLKQDYK	ATC[681.3850]IGNNSAAAVSMLKQDYK	20	P25789	PSMA4	Proteasome subunit alpha type-4	161	180
ATCIGNNSAAAVSMLKQDYKEGEMTLK	ATC[681.3850]IGNNSAAAVSMLKQDYKEGEMTLK	16	P25789	PSMA4	Proteasome subunit alpha type-4	161	187
ATCIGNNSAAAVSMLKQDYKEGEMTLK	ATC[681.3850]IGNNSAAAVSMLKQDYKEGEM[15.9949]TLK	9	P25789	PSMA4	Proteasome subunit alpha type-4	161	187
ATCIGNNSAAAVSMLK	ATC[681.3850]IGNNSAAAVSM[15.9949]LK	1	P25789	PSMA4	Proteasome subunit alpha type-4	161	176
ATCIGNNSAAAVSMLKQDYK	ATC[681.3850]IGNNSAAAVSM[15.9949]LKQDYK	2	P25789	PSMA4	Proteasome subunit alpha type-4	161	180
ATCIGNNSAAAVSMLKQDYKEGEMTLK	ATC[681.3850]IGNNSAAAVSM[15.9949]LKQDYKEGEMTLK	11	P25789	PSMA4	Proteasome subunit alpha type-4	161	187
ATCKDLVMFI	ATC[681.3850]KDLVMFI	11	P54819	AK2	Adenylate kinase 2, mitochondrial	0	0
ATCKDLVMFI	ATC[681.3850]KDLVM[15.9949]FI	1	P54819	AK2	Adenylate kinase 2, mitochondrial	0	0
ATCLEEMTKR	ATC[681.3850]LEEMTKR	14	Q9BXR0	QTRT1	Queuine tRNA-ribosyltransferase catalytic subunit 1	211	220
ATCTLSGNRDTLWHLFNTLQR	ATC[681.3850]TLSGNRDTLWHLFNTLQR	21	Q7Z434	MAVS	Mitochondrial antiviral-signaling protein	44	64
ATDAQLCLESSPK	ATDAQLC[681.3850]LESSPK	7	P50851	LRBA	Lipopolysaccharide-responsive and beige-like anchor protein	425	437
ATDCVGHDVVTLLR	ATDC[681.3850]VGHDVVTLLR	27	P19367	HK1	Hexokinase-1	625	638
ATDIPVSHCLLHEDFVVELQGLLLPQDKK	ATDIPVSHC[681.3850]LLHEDFVVELQGLLLPQDKK	7	Q9UNY4	TTF2	Transcription termination factor 2	42	70
ATDQYCAR	ATDQYC[681.3850]AR	2	Q8WTW3	COG1	Conserved oligomeric Golgi complex subunit 1	0	0
ATDYGPEEVCER	ATDYGPEEVC[681.3850]ER	1	O75157	TSC22D2	TSC22 domain family protein 2	54	65
ATEALCWAEGQR	ATEALC[681.3850]WAEGQR	1	Q969X6	UTP4	U3 small nucleolar RNA-associated protein 4 homolog	0	0
ATEGIAMEIDYASCKR	ATEGIAMEIDYASC[681.3850]KR	1	Q96ST3	SIN3A	Paired amphipathic helix protein Sin3a	0	0
ATEGMVVADKNCSK	ATEGMVVADKNC[681.3850]SK	25	Q99436	PSMB7	Proteasome subunit beta type-7	63	76
ATEGMVVADKNCSK	ATEGM[15.9949]VVADKNC[681.3850]SK	21	Q99436	PSMB7	Proteasome subunit beta type-7	63	76
ATEVPVSWESFNNGDCFILDLGNNIHQWCGSNSNR	ATEVPVSWESFNNGDC[681.3850]FILDLGNNIHQWC[57.0215]GSNSNR	1	P06396	GSN	Gelsolin	200	234
ATFAGVQTEDWGQFMHICDIINTTQDGPKDAVK	ATFAGVQTEDWGQFMHIC[681.3850]DIINTTQDGPKDAVK	6	O75674	TOM1L1	TOM1-like protein 1	22	54
ATFCLPILGVK	ATFC[681.3850]LPILGVK	19	O95478	NSA2	Ribosome biogenesis protein NSA2 homolog	190	200
ATFCLPILGVKK	ATFC[681.3850]LPILGVKK	3	O95478	NSA2	Ribosome biogenesis protein NSA2 homolog	190	201
ATFLVISHYQCK	ATFLVISHYQC[681.3850]K	1	Q5VZM2	RRAGB	Ras-related GTP-binding protein B	270	281
ATFNPAQDKCGIR	ATFNPAQDKC[681.3850]GIR	3	O00592	PODXL	Podocalyxin	0	0
ATFYAAEIMCGLQFLHSK	ATFYAAEIMC[681.3850]GLQFLHSK	6	Q05655	PRKCD	Protein kinase C delta type	450	467
ATGEPGTFVCTSHLPAAASASPK	ATGEPGTFVC[681.3850]TSHLPAAASASPK	6	Q8IY33	MICALL2	MICAL-like protein 2	0	0
ATGHSGGGCISQGR	ATGHSGGGC[681.3850]ISQGR	21	Q9HA64	FN3KRP	Ketosamine-3-kinase	16	29
ATHPIPAACGIYYFEVK	ATHPIPAAC[681.3850]GIYYFEVK	1	Q6VN20	RANBP10	Ran-binding protein 10	92	108
ATIANMCPEYGATAAFFPVDEVSITYLVQTGRDEEK	ATIANMC[681.3850]PEYGATAAFFPVDEVSITYLVQTGRDEEK	1	P21399	ACO1	Cytoplasmic aconitate hydratase	0	0
ATIDCAGILK	ATIDC[681.3850]AGILK	3	Q13469	NFATC2	Nuclear factor of activated T-cells, cytoplasmic 2	0	0
ATIFNLKCDPVFDFGTGPR	ATIFNLKC[681.3850]DPVFDFGTGPR	6	Q9BY44	EIF2A	Eukaryotic translation initiation factor 2A	299	317
ATILCTSYVQFK	ATILC[681.3850]TSYVQFK	12	P35244	RPA3	Replication protein A 14 kDa subunit	77	88
ATILCTSYVQFKEDSHPFDLGLYNEAVK	ATILC[681.3850]TSYVQFKEDSHPFDLGLYNEAVK	7	P35244	RPA3	Replication protein A 14 kDa subunit	77	104
ATILDLSCNKLTTLPSDFCGLTHLVK	ATILDLSC[57.0215]NKLTTLPSDFC[681.3850]GLTHLVK	16	Q96AG4	LRRC59	Leucine-rich repeat-containing protein 59	0	0
ATILDLSCNK	ATILDLSC[681.3850]NK	14	Q96AG4	LRRC59	Leucine-rich repeat-containing protein 59	0	0
ATILDLSCNKLTTLPSDFCGLTHLVK	ATILDLSC[681.3850]NKLTTLPSDFC[57.0215]GLTHLVK	8	Q96AG4	LRRC59	Leucine-rich repeat-containing protein 59	0	0
ATILDLSCNKLTTLPSDFCGLTHLVK	ATILDLSC[681.3850]NKLTTLPSDFC[681.3850]GLTHLVK	32	Q96AG4	LRRC59	Leucine-rich repeat-containing protein 59	0	0
ATILDLSCNKLTTLPSDFCGLTHLVKLDLSK	ATILDLSC[681.3850]NKLTTLPSDFC[681.3850]GLTHLVKLDLSK	10	Q96AG4	LRRC59	Leucine-rich repeat-containing protein 59	41	71
ATLELTHNWGTEDDETQSYHNGNSDPRGFGHIGIAVPDVYSACKR	ATLELTHNWGTEDDETQSYHNGNSDPRGFGHIGIAVPDVYSAC[681.3850]KR	1	Q04760	GLO1	Lactoylglutathione lyase	97	141
ATLITFLCDR	ATLITFLC[681.3850]DR	11	P11717	IGF2R	Cation-independent mannose-6-phosphate receptor	724	733
ATLQAALCLENFSSQVVER	ATLQAALC[681.3850]LENFSSQVVER	98	P59998	ARPC4	Actin-related protein 2/3 complex subunit 4	14	32
ATLQAALCLENFSSQVVERHNKPEVEVR	ATLQAALC[681.3850]LENFSSQVVERHNKPEVEVR	7	P59998	ARPC4	Actin-related protein 2/3 complex subunit 4	14	41
ATMDAGKLVSDEMVVELIEKNLETPLCK	ATMDAGKLVSDEMVVELIEKNLETPLC[681.3850]K	2	P54819	AK2	Adenylate kinase 2, mitochondrial	66	93
ATMNLALAGDILAAGQDAHCQLLR	ATMNLALAGDILAAGQDAHC[681.3850]QLLR	31	Q9HCU5	PREB	Prolactin regulatory element-binding protein	71	94
ATMNLALAGDILAAGQDAHCQLLR	ATM[15.9949]NLALAGDILAAGQDAHC[681.3850]QLLR	10	Q9HCU5	PREB	Prolactin regulatory element-binding protein	71	94
ATNVCTR	ATNVC[681.3850]TR	3	O60264	SMARCA5	SWI/SNF-related matrix-associated actin-dependent regulator of chromatin subfamily A member 5	161	167
ATPLIQAVLGGSLVTCEFLLQNGANVNQR	ATPLIQAVLGGSLVTC[681.3850]EFLLQNGANVNQR	3	Q15057	ACAP2	Arf-GAP with coiled-coil, ANK repeat and PH domain-containing protein 2	642	670
ATPPQIVNGDQYCGDYELFVEAVEQNTLQEFLK	ATPPQIVNGDQYC[681.3850]GDYELFVEAVEQNTLQEFLK	11	Q9H299	SH3BGRL3	SH3 domain-binding glutamic acid-rich-like protein 3	0	0
ATPPQIVNGDQYCGDYELFVEAVEQNTLQEFLKLA	ATPPQIVNGDQYC[681.3850]GDYELFVEAVEQNTLQEFLKLA	3	Q9H299	SH3BGRL3	SH3 domain-binding glutamic acid-rich-like protein 3	0	0
ATQCVPK	ATQC[681.3850]VPK	2	Q9HAV7	GRPEL1	GrpE protein homolog 1, mitochondrial	121	127
ATQCVPKEEIKDDNPHLK	ATQC[681.3850]VPKEEIKDDNPHLK	9	Q9HAV7	GRPEL1	GrpE protein homolog 1, mitochondrial	121	138
ATQRPPYCDGTHR	ATQRPPYC[681.3850]DGTHR	27	P0C7P0	CISD3	CDGSH iron-sulfur domain-containing protein 3, mitochondrial	102	114
ATQRPPYCDGTHRSER	ATQRPPYC[681.3850]DGTHRSER	7	P0C7P0	CISD3	CDGSH iron-sulfur domain-containing protein 3, mitochondrial	102	117
ATQTGDASKCLATGPGIASTVKTGEEVGFVVDAK	ATQTGDASKC[681.3850]LATGPGIASTVKTGEEVGFVVDAK	3	O75369	FLNB	Filamin-B	1608	1641
ATQYTCMLLR	ATQYTC[681.3850]MLLR	5	O75192	PEX11A	Peroxisomal membrane protein 11A	20	29
ATRDPFAPSRVAGVLGFAATHNLYSMNDCAQK	ATRDPFAPSRVAGVLGFAATHNLYSMNDC[681.3850]AQK	3	Q96KG9	SCYL1	N-terminal kinase-like protein	475	506
ATRDSCK	ATRDSC[681.3850]K	2	Q92905	COPS5	COP9 signalosome complex subunit 5	303	309
ATSACAPISSPK	ATSAC[681.3850]APISSPK	1	Q9UPQ3	AGAP1	Arf-GAP with GTPase, ANK repeat and PH domain-containing protein 1	413	424
ATSCKPHTQNK	ATSC[681.3850]KPHTQNK	3	Q5VZL5	ZMYM4	Zinc finger MYM-type protein 4	956	966
ATSELILLPVTGLECVGDR	ATSELILLPVTGLEC[681.3850]VGDR	9	Q9NNW5	WDR6	WD repeat-containing protein 6	0	0
ATSEMNTAEDWGLILDICDKVGQSR	ATSEMNTAEDWGLILDIC[681.3850]DKVGQSR	2	Q92783	STAM	Signal transducing adapter molecule 1	16	40
ATSGDKLNNNKFSLCSIR	ATSGDKLNNNKFSLC[681.3850]SIR	2	O14672	ADAM10	Disintegrin and metalloproteinase domain-containing protein 10	421	438
ATSITVTGSGSCR	ATSITVTGSGSC[681.3850]R	2	Q14118	DAG1	Dystroglycan 1	702	714
ATSQHECSSSQLK	ATSQHEC[681.3850]SSSQLK	3	Q13535	ATR	Serine/threonine-protein kinase ATR	747	759
ATSQLLLETDWESILQICDLIR	ATSQLLLETDWESILQIC[681.3850]DLIR	4	O14964	HGS	Hepatocyte growth factor-regulated tyrosine kinase substrate	15	36
ATTAGILATLSHCIELMVK	ATTAGILATLSHC[681.3850]IELMVK	10	Q9Y5P4	CERT1	Ceramide transfer protein	250	268
ATTEDRNTALETLHQNSITQVSIYEVDKQDCR	ATTEDRNTALETLHQNSITQVSIYEVDKQDC[681.3850]R	12	Q92747	ARPC1A	Actin-related protein 2/3 complex subunit 1A	310	341
ATVAPEDVSEVIFGHVLAAGCGQNPVR	ATVAPEDVSEVIFGHVLAAGC[681.3850]GQNPVR	21	Q9BWD1	ACAT2	Acetyl-CoA acetyltransferase, cytosolic	45	71
ATVCEAAALEK	ATVC[681.3850]EAAALEK	2	Q9NUE0	ZDHHC18	Palmitoyltransferase ZDHHC18	153	163
ATVDHNYYAVCQNLLSR	ATVDHNYYAVC[681.3850]QNLLSR	2	Q8NDZ4	DIPK2A	Divergent protein kinase domain 2A	354	370
ATVECVK	ATVEC[681.3850]VK	1	O75534	CSDE1	Cold shock domain-containing protein E1	676	682
ATVECVKDQFGFINYEVGDSKK	ATVEC[681.3850]VKDQFGFINYEVGDSKK	8	O75534	CSDE1	Cold shock domain-containing protein E1	0	0
ATVFENAAICDEIAR	ATVFENAAIC[681.3850]DEIAR	2	Q3YBR2	TBRG1	Transforming growth factor beta regulator 1	0	0
ATVFLNPAACK	ATVFLNPAAC[681.3850]K	13	Q53H12	AGK	Acylglycerol kinase, mitochondrial	63	73
ATVFLNPAACKGK	ATVFLNPAAC[681.3850]KGK	2	Q53H12	AGK	Acylglycerol kinase, mitochondrial	63	75
ATYDKLCK	ATYDKLC[681.3850]K	13	P62851	RPS25	40S ribosomal protein S25	53	60
ATYIHNCLK	ATYIHNC[681.3850]LK	6	Q9NP79	VTA1	Vacuolar protein sorting-associated protein VTA1 homolog	149	157
AVAAGNSCR	AVAAGNSC[681.3850]R	4	Q9Y490	TLN1	Talin-1	2189	2197
AVAFFLESIAMHDIIAAEKCFGTGAAGNR	AVAFFLESIAMHDIIAAEKC[681.3850]FGTGAAGNR	8	P78527	PRKDC	DNA-dependent protein kinase catalytic subunit	1293	1321
AVAHHTDCTFIR	AVAHHTDC[681.3850]TFIR	20	P62195	PSMC5	26S proteasome regulatory subunit 8	202	213
AVAILCNHQR	AVAILC[681.3850]NHQR	15	P11387	TOP1	DNA topoisomerase 1	625	634
AVALSSSVMCPDAR	AVALSSSVMC[681.3850]PDAR	6	P28799	GRN	Progranulin	199	212
AVANRTDACFIR	AVANRTDAC[681.3850]FIR	13	P35998	PSMC2	26S proteasome regulatory subunit 7	228	239
AVANRTDACFIRVIGSELVQK	AVANRTDAC[681.3850]FIRVIGSELVQK	1	P35998	PSMC2	26S proteasome regulatory subunit 7	228	248
AVAQRCPSPPMINLISVGGQHQGVFGLPR	AVAQRC[681.3850]PSPPMINLISVGGQHQGVFGLPR	24	P50897	PPT1	Palmitoyl-protein thioesterase 1	123	151
AVAQRCPSPPMINLISVGGQHQGVFGLPR	AVAQRC[681.3850]PSPPM[15.9949]INLISVGGQHQGVFGLPR	2	P50897	PPT1	Palmitoyl-protein thioesterase 1	123	151
AVASCSEEAVQVLLK	AVASC[681.3850]SEEAVQVLLK	8	O15084	ANKRD28	Serine/threonine-protein phosphatase 6 regulatory ankyrin repeat subunit A	81	95
AVASQLDCNFLK	AVASQLDC[681.3850]NFLK	22	P62333	PSMC6	26S proteasome regulatory subunit 10B	186	197
AVASQLDCNFLKVVSSSIVDK	AVASQLDC[681.3850]NFLKVVSSSIVDK	2	P62333	PSMC6	26S proteasome regulatory subunit 10B	186	206
AVASQLDCNFLKVVSSSIVDKYIGESAR	AVASQLDC[681.3850]NFLKVVSSSIVDKYIGESAR	9	P62333	PSMC6	26S proteasome regulatory subunit 10B	0	0
AVASSCSYLHEASLKR	AVASSC[681.3850]SYLHEASLKR	1	Q8IY45	AMN1	Protein AMN1 homolog	109	124
AVASVVGGWLLCLR	AVASVVGGWLLC[681.3850]LR	10	Q86Y56	DNAAF5	Dynein axonemal assembly factor 5	264	277
AVCALLNSGGGIIK	AVC[681.3850]ALLNSGGGIIK	4	Q08AF3	SLFN5	Schlafen family member 5	46	59
AVCEADQSHGGPR	AVC[681.3850]EADQSHGGPR	11	O14545	TRAFD1	TRAF-type zinc finger domain-containing protein 1	265	277
AVCESFHLAK	AVC[681.3850]ESFHLAK	3	Q9H9T3	ELP3	Elongator complex protein 3	266	275
AVCLEFSPK	AVC[681.3850]LEFSPK	14	Q9BY44	EIF2A	Eukaryotic translation initiation factor 2A	78	86
AVCLLTGASR	AVC[681.3850]LLTGASR	18	P35270	SPR	Sepiapterin reductase	8	17
AVCMLSNTTAIAEAWAR	AVC[681.3850]MLSNTTAIAEAWAR	626	P0DPH7	TUBA3C	Tubulin alpha-3C chain	0	0
AVCMLSNTTAVAEAWAR	AVC[681.3850]MLSNTTAVAEAWAR	27	Q9BQE3	TUBA1C	Tubulin alpha-1C chain	0	0
AVCMNGTEAAQLSTK	AVC[681.3850]MNGTEAAQLSTK	3	Q15831	STK11	Serine/threonine-protein kinase STK11	389	403
AVCMLSNTTAIAEAWAR	AVC[681.3850]M[15.9949]LSNTTAIAEAWAR	19	P0DPH7	TUBA3C	Tubulin alpha-3C chain	0	0
AVCMLSNTTAVAEAWAR	AVC[681.3850]M[15.9949]LSNTTAVAEAWAR	5	Q9BQE3	TUBA1C	Tubulin alpha-1C chain	0	0
AVCVEAGMIALR	AVC[681.3850]VEAGMIALR	8	P17980	PSMC3	26S proteasome regulatory subunit 6A	398	409
AVCVEAGMIALRR	AVC[681.3850]VEAGMIALRR	26	P17980	PSMC3	26S proteasome regulatory subunit 6A	398	410
AVCVEAGMIALR	AVC[681.3850]VEAGM[15.9949]IALR	1	P17980	PSMC3	26S proteasome regulatory subunit 6A	398	409
AVDALLTHCK	AVDALLTHC[681.3850]K	13	O76021	RSL1D1	Ribosomal L1 domain-containing protein 1	39	48
AVDCLLDSK	AVDC[681.3850]LLDSK	5	Q99442	SEC62	Translocation protein SEC62	52	60
AVDERFPGCMQGR	AVDERFPGC[681.3850]MQGR	22	Q16822	PCK2	Phosphoenolpyruvate carboxykinase [GTP], mitochondrial	143	155
AVDERFPGCMQGR	AVDERFPGC[681.3850]M[15.9949]QGR	1	Q16822	PCK2	Phosphoenolpyruvate carboxykinase [GTP], mitochondrial	143	155
AVDLLYAMCDR	AVDLLYAMC[681.3850]DR	9	O94973	AP2A2	AP-2 complex subunit alpha-2	388	398
AVDQVCTFLFK	AVDQVC[681.3850]TFLFK	5	O15541	RNF113A	E3 ubiquitin-protein ligase RNF113A	10	20
AVDTDMIILPCLSRPAR	AVDTDMIILPC[681.3850]LSRPAR	2	O43149	ZZEF1	Zinc finger ZZ-type and EF-hand domain-containing protein 1	2536	2552
AVDTICSFLKENCFRNSPIK	AVDTIC[681.3850]SFLKENC[681.3850]FRNSPIK	1	Q9Y6K5	OAS3	2'-5'-oligoadenylate synthase 3	776	795
AVDVLSELSYAPMTPDHFPSLFCK	AVDVLSELSYAPMTPDHFPSLFC[681.3850]K	6	Q8NCN5	PDPR	Pyruvate dehydrogenase phosphatase regulatory subunit, mitochondrial	631	654
AVEAAELCLEQNNK	AVEAAELC[681.3850]LEQNNK	6	P10746	UROS	Uroporphyrinogen-III synthase	66	79
AVEAAQAHQMAPDMFYCMK	AVEAAQAHQMAPDMFYC[681.3850]MK	5	Q8TD30	GPT2	Alanine aminotransferase 2	0	0
AVECPPPR	AVEC[681.3850]PPPR	6	Q15046	KARS1	Lysine--tRNA ligase	431	438
AVECPPPRTTAR	AVEC[681.3850]PPPRTTAR	1	Q15046	KARS1	Lysine--tRNA ligase	0	0
AVEEKACNCLLLKVNQIGSVTEAIQACK	AVEEKAC[681.3850]NC[57.0215]LLLKVNQIGSVTEAIQAC[57.0215]K	1	P09104	ENO2	Gamma-enolase	0	0
AVEELLECLDLEK	AVEELLEC[681.3850]LDLEK	6	Q92614	MYO18A	Unconventional myosin-XVIIIa	1148	1160
AVEGCVSASQAATEDGQLLRGVGAAATAVTQALNELLQHVK	AVEGC[681.3850]VSASQAATEDGQLLRGVGAAATAVTQALNELLQHVK	8	Q9Y490	TLN1	Talin-1	746	786
AVELAANTKGICFIR	AVELAANTKGIC[681.3850]FIR	6	P29401	TKT	Transketolase	457	471
AVELLGDIVQNCSLEDSQIEK	AVELLGDIVQNC[681.3850]SLEDSQIEK	25	P31930	UQCRC1	Cytochrome b-c1 complex subunit 1, mitochondrial	143	163
AVELLGDIVQNCSLEDSQIEKER	AVELLGDIVQNC[681.3850]SLEDSQIEKER	3	P31930	UQCRC1	Cytochrome b-c1 complex subunit 1, mitochondrial	143	165
AVENPTATEIQDVCSAVGLNVFLEK	AVENPTATEIQDVC[681.3850]SAVGLNVFLEK	6	P09132	SRP19	Signal recognition particle 19 kDa protein	40	64
AVESDCYAEQVVAR	AVESDC[681.3850]YAEQVVAR	8	Q9C0C4	SEMA4C	Semaphorin-4C	243	256
AVESIQAEDESAKLCK	AVESIQAEDESAKLC[681.3850]K	11	Q7L5Y9	MAEA	E3 ubiquitin-protein transferase MAEA	85	100
AVFDTPEEAFGVLRPVCVQLTK	AVFDTPEEAFGVLRPVC[681.3850]VQLTK	2	O43156	TTI1	TELO2-interacting protein 1 homolog	2	23
AVFVLSCLLK	AVFVLSC[681.3850]LLK	5	Q8WU76	SCFD2	Sec1 family domain-containing protein 2	73	82
AVFYPLLGLGGAVNMCYR	AVFYPLLGLGGAVNMC[681.3850]YR	3	Q96QT6	PHF12	PHD finger protein 12	796	813
AVGGAMRGNPVPILIPCHR	AVGGAMRGNPVPILIPC[681.3850]HR	1	P16455	MGMT	Methylated-DNA--protein-cysteine methyltransferase	129	147
AVGGAMRGNPVPILIPCHR	AVGGAM[15.9949]RGNPVPILIPC[681.3850]HR	1	P16455	MGMT	Methylated-DNA--protein-cysteine methyltransferase	129	147
AVGIWHCGSCMK	AVGIWHC[57.0215]GSC[681.3850]MK	13	P61513	RPL37A	60S ribosomal protein L37a	51	62
AVGIWHCGSCMK	AVGIWHC[57.0215]GSC[681.3850]M[15.9949]K	4	P61513	RPL37A	60S ribosomal protein L37a	51	62
AVGIWHCGSCMK	AVGIWHC[681.3850]GSC[57.0215]MK	20	P61513	RPL37A	60S ribosomal protein L37a	51	62
AVGIWHCGSCMK	AVGIWHC[681.3850]GSC[57.0215]M[15.9949]K	2	P61513	RPL37A	60S ribosomal protein L37a	51	62
AVGIWHCGSCMK	AVGIWHC[681.3850]GSC[681.3850]MK	7	P61513	RPL37A	60S ribosomal protein L37a	51	62
AVGIWHCGSCMK	AVGIWHC[681.3850]GSC[681.3850]M[15.9949]K	2	P61513	RPL37A	60S ribosomal protein L37a	51	62
AVGNIVTGDDIQTQVILNCSALQSLLHLLSSPK	AVGNIVTGDDIQTQVILNC[681.3850]SALQSLLHLLSSPK	17	P52294	KPNA1	Importin subunit alpha-5	319	351
AVGNIVTGDDIQTQVILNCSALQSLLHLLSSPKESIKK	AVGNIVTGDDIQTQVILNC[681.3850]SALQSLLHLLSSPKESIKK	1	P52294	KPNA1	Importin subunit alpha-5	319	356
AVGNIVTGTDEQTQVVLNCDALSHFPALLTHPK	AVGNIVTGTDEQTQVVLNC[681.3850]DALSHFPALLTHPK	14	O00629	KPNA4	Importin subunit alpha-3	307	339
AVGNIVTGTDEQTQVVLNCDVLSHFPNLLSHPK	AVGNIVTGTDEQTQVVLNC[681.3850]DVLSHFPNLLSHPK	9	O00505	KPNA3	Importin subunit alpha-4	307	339
AVGPEITKTDLVPAFQNLMKDCEAEVR	AVGPEITKTDLVPAFQNLMKDC[681.3850]EAEVR	5	P30153	PPP2R1A	Serine/threonine-protein phosphatase 2A 65 kDa regulatory subunit A alpha isoform	273	299
AVGYSCMPSNKDEDGLVVLVFNKK	AVGYSC[681.3850]MPSNKDEDGLVVLVFNKK	8	Q7Z3B4	NUP54	Nucleoporin p54	175	198
AVHKEFQQNNWHAVGCGFR	AVHKEFQQNNWHAVGC[681.3850]GFR	20	Q9NZL9	MAT2B	Methionine adenosyltransferase 2 subunit beta	43	61
AVHKEFQQNNWHAVGCGFRR	AVHKEFQQNNWHAVGC[681.3850]GFRR	22	Q9NZL9	MAT2B	Methionine adenosyltransferase 2 subunit beta	43	62
AVHQCDR	AVHQC[681.3850]DR	4	Q9Y5Y2	NUBP2	Cytosolic Fe-S cluster assembly factor NUBP2	68	74
AVHQCDRGWAPVFLDR	AVHQC[681.3850]DRGWAPVFLDR	1	Q9Y5Y2	NUBP2	Cytosolic Fe-S cluster assembly factor NUBP2	68	83
AVICAGLYPK	AVIC[681.3850]AGLYPK	6	Q9H2U1	DHX36	ATP-dependent DNA/RNA helicase DHX36	833	842
AVIDQCNHDNILR	AVIDQC[681.3850]NHDNILR	1	P17301	ITGA2	Integrin alpha-2	294	306
AVIFCLSADK	AVIFC[681.3850]LSADK	3	P60981	DSTN	Destrin	35	44
AVIFCLSADKK	AVIFC[681.3850]LSADKK	52	P60981	DSTN	Destrin	35	45
AVIGILQMICK	AVIGILQMIC[681.3850]K	8	O14802	POLR3A	DNA-directed RNA polymerase III subunit RPC1	100	110
AVILGPPGSGKGTVCQR	AVILGPPGSGKGTVC[681.3850]QR	2	P27144	AK4	Adenylate kinase 4, mitochondrial	8	24
AVKGPLLYCARPPQDLK	AVKGPLLYC[681.3850]ARPPQDLK	25	Q8N1G4	LRRC47	Leucine-rich repeat-containing protein 47	382	398
AVKYVECSALTQK	AVKYVEC[681.3850]SALTQK	19	P60953	CDC42	Cell division control protein 42 homolog	151	163
AVKYVECSALTQKGLK	AVKYVEC[681.3850]SALTQKGLK	1	P60953	CDC42	Cell division control protein 42 homolog	151	166
AVLAACSHYFK	AVLAAC[681.3850]SHYFK	5	O15156	ZBTB7B	Zinc finger and BTB domain-containing protein 7B	50	60
AVLAACSHYFKK	AVLAAC[681.3850]SHYFKK	9	O15156	ZBTB7B	Zinc finger and BTB domain-containing protein 7B	0	0
AVLCKPLTMTK	AVLC[681.3850]KPLTMTK	3	Q9UBW7	ZMYM2	Zinc finger MYM-type protein 2	849	859
AVLCPPPVK	AVLC[681.3850]PPPVK	19	P60763	RAC3	Ras-related C3 botulinum toxin substrate 3	175	183
AVLCPPPVKK	AVLC[681.3850]PPPVKK	28	P60763	RAC3	Ras-related C3 botulinum toxin substrate 3	175	184
AVLCPPPVKKR	AVLC[681.3850]PPPVKKR	9	P63000	RAC1	Ras-related C3 botulinum toxin substrate 1	175	185
AVLCVDSTDDLLFTGSKDR	AVLC[681.3850]VDSTDDLLFTGSKDR	1	Q7Z4S6	KIF21A	Kinesin-like protein KIF21A	1349	1367
AVLEALGSCLNNK	AVLEALGSC[681.3850]LNNK	14	P34896	SHMT1	Serine hydroxymethyltransferase, cytosolic	60	72
AVLEALGSCLNNKYSEGYPGQR	AVLEALGSC[681.3850]LNNKYSEGYPGQR	6	P34896	SHMT1	Serine hydroxymethyltransferase, cytosolic	60	81
AVLECKPLGIK	AVLEC[681.3850]KPLGIK	4	Q63HN8	RNF213	E3 ubiquitin-protein ligase RNF213	4344	4354
AVLFCLSDDKR	AVLFC[681.3850]LSDDKR	16	Q9Y281	CFL2	Cofilin-2	35	45
AVLFCLSEDK	AVLFC[681.3850]LSEDK	41	P23528	CFL1	Cofilin-1	35	44
AVLFCLSEDKK	AVLFC[681.3850]LSEDKK	134	P23528	CFL1	Cofilin-1	35	45
AVLFCLSEDKKNIILEEGK	AVLFC[681.3850]LSEDKKNIILEEGK	57	P23528	CFL1	Cofilin-1	35	53
AVLGEVKLCEK	AVLGEVKLC[681.3850]EK	24	P26641	EEF1G	Elongation factor 1-gamma	202	212
AVLGEVKLCEKMAQFDAK	AVLGEVKLC[681.3850]EKMAQFDAK	1	P26641	EEF1G	Elongation factor 1-gamma	202	219
AVLLASDAQECTLEEVVER	AVLLASDAQEC[681.3850]TLEEVVER	1	Q27J81	INF2	Inverted formin-2	0	0
AVLLTQDTKCFTK	AVLLTQDTKC[681.3850]FTK	8	Q9BV44	THUMPD3	tRNA (guanine(6)-N2)-methyltransferase THUMP3	441	453
AVLLVGLCDSGK	AVLLVGLC[681.3850]DSGK	12	Q9Y5M8	SRPRB	Signal recognition particle receptor subunit beta	66	77
AVLLVGLCDSGKTLLFVR	AVLLVGLC[681.3850]DSGKTLLFVR	4	Q9Y5M8	SRPRB	Signal recognition particle receptor subunit beta	0	0
AVLNPLCQVDYR	AVLNPLC[681.3850]QVDYR	5	Q15436	SEC23A	Protein transport protein Sec23A	68	79
AVLPLLDAQQPCYLLYR	AVLPLLDAQQPC[681.3850]YLLYR	1	Q6IBS0	TWF2	Twinfilin-2	0	0
AVLPVTCHR	AVLPVTC[681.3850]HR	1	Q96N67	DOCK7	Dedicator of cytokinesis protein 7	2119	2127
AVLQWTKHDDSSDNFCEADDIQSPEAEYVDLLLNPER	AVLQWTKHDDSSDNFC[681.3850]EADDIQSPEAEYVDLLLNPER	4	Q96HE7	ERO1A	ERO1-like protein alpha	151	187
AVLSCIAPSAK	AVLSC[681.3850]IAPSAK	10	Q9BPX3	NCAPG	Condensin complex subunit 3	198	208
AVLTCSEQDGSPPSEYTWFKDGIVMPTNPK	AVLTC[681.3850]SEQDGSPPSEYTWFKDGIVMPTNPK	12	Q9Y624	F11R	Junctional adhesion molecule A	149	178
AVLVTGCDSGFGFSLAK	AVLVTGC[681.3850]DSGFGFSLAK	10	Q02338	BDH1	D-beta-hydroxybutyrate dehydrogenase, mitochondrial	57	73
AVLVVLGPWCADK	AVLVVLGPWC[681.3850]ADK	1	Q9UPY3	DICER1	Endoribonuclease Dicer	308	320
AVMQSQKPPKNCR	AVMQSQKPPKNC[681.3850]R	3	Q96SB8	SMC6	Structural maintenance of chromosomes protein 6	622	634
AVNDVNGLKQCLAEFKR	AVNDVNGLKQC[681.3850]LAEFKR	3	Q99848	EBNA1BP2	Probable rRNA-processing protein EBP2	46	62
AVNEKSCNCLLLK	AVNEKSC[57.0215]NC[681.3850]LLLK	3	P06733	ENO1	Alpha-enolase	331	343
AVNENHKDYMFLECILFITEMK	AVNENHKDYMFLEC[681.3850]ILFITEMK	10	Q15257	PTPA	Serine/threonine-protein phosphatase 2A activator	278	299
AVNENHKDYMFLECILFITEMK	AVNENHKDYM[15.9949]FLEC[681.3850]ILFITEMK	1	Q15257	PTPA	Serine/threonine-protein phosphatase 2A activator	278	299
AVNILPNRVVGSVGQHTGEPVEELALSHCGR	AVNILPNRVVGSVGQHTGEPVEELALSHC[681.3850]GR	17	Q9H6Y2	WDR55	WD repeat-containing protein 55	278	308
AVPFENLNIHCGDAMDLGLEAIFDQVVRR	AVPFENLNIHC[681.3850]GDAMDLGLEAIFDQVVRR	8	P18440	NAT1	Arylamine N-acetyltransferase 1	34	62
AVPTGDMEDLPCGLVLSSIGYK	AVPTGDMEDLPC[681.3850]GLVLSSIGYK	9	P22570	FDXR	NADPH:adrenodoxin oxidoreductase, mitochondrial	342	363
AVQADGQVKECYQSHR	AVQADGQVKEC[681.3850]YQSHR	2	Q8WUM4	PDCD6IP	Programmed cell death 6-interacting protein	502	517
AVQALCAVYEHWVPR	AVQALC[681.3850]AVYEHWVPR	90	O60701	UGDH	UDP-glucose 6-dehydrogenase	191	205
AVQALCAVYEHWVPREK	AVQALC[681.3850]AVYEHWVPREK	4	O60701	UGDH	UDP-glucose 6-dehydrogenase	191	207
AVQCLNTSSK	AVQC[681.3850]LNTSSK	5	Q5T4S7	UBR4	E3 ubiquitin-protein ligase UBR4	2551	2560
AVQCLNTSSKEGK	AVQC[681.3850]LNTSSKEGK	2	Q5T4S7	UBR4	E3 ubiquitin-protein ligase UBR4	2551	2563
AVQCLNTSSKEGKDLDPEVFQR	AVQC[681.3850]LNTSSKEGKDLDPEVFQR	1	Q5T4S7	UBR4	E3 ubiquitin-protein ligase UBR4	0	0
AVQDLCGWR	AVQDLC[681.3850]GWR	2	Q9P258	RCC2	Protein RCC2	423	431
AVQFGTGELCDAISAVEEK	AVQFGTGELC[681.3850]DAISAVEEK	7	Q96EK5	KIFBP	KIF-binding protein	362	380
AVQFGTGELCDAISAVEEKVSYLR	AVQFGTGELC[681.3850]DAISAVEEKVSYLR	1	Q96EK5	KIFBP	KIF-binding protein	362	385
AVQFGTGELCDAISAVEEKVSYLRPLDFEEAR	AVQFGTGELC[681.3850]DAISAVEEKVSYLRPLDFEEAR	1	Q96EK5	KIFBP	KIF-binding protein	362	393
AVQGCGAHPAIR	AVQGC[681.3850]GAHPAIR	1	P21359	NF1	Neurofibromin	450	461
AVQGMLDFDYVCSR	AVQGMLDFDYVC[681.3850]SR	20	P53396	ACLY	ATP-citrate synthase	508	521
AVQMCSKPR	AVQMC[681.3850]SKPR	5	Q12830	BPTF	Nucleosome-remodeling factor subunit BPTF	936	944
AVSCAEIVK	AVSC[681.3850]AEIVK	5	Q8N5L8	RPP25L	Ribonuclease P protein subunit p25-like protein	67	75
AVSCAEIVKR	AVSC[681.3850]AEIVKR	14	Q8N5L8	RPP25L	Ribonuclease P protein subunit p25-like protein	67	76
AVSCLATAQEGAR	AVSC[681.3850]LATAQEGAR	6	Q9H2Y7	ZNF106	Zinc finger protein 106	1658	1670
AVSEVCR	AVSEVC[681.3850]R	1	P10155	RO60	RNA-binding protein RO60	114	120
AVSEVCRIPTHLFTFIQFK	AVSEVC[681.3850]RIPTHLFTFIQFK	1	P10155	RO60	RNA-binding protein RO60	114	132
AVSEVCRIPTHLFTFIQFKK	AVSEVC[681.3850]RIPTHLFTFIQFKK	13	P10155	RO60	RNA-binding protein RO60	114	133
AVSTCAHLFWSGR	AVSTC[681.3850]AHLFWSGR	30	Q96QK1	VPS35	Vacuolar protein sorting-associated protein 35	669	681
AVSTGVQAGIPMPCFTTALSFYDGYR	AVSTGVQAGIPMPC[681.3850]FTTALSFYDGYR	13	P52209	PGD	6-phosphogluconate dehydrogenase, decarboxylating	409	434
AVSTGVQAGIPMPCFTTALSFYDGYRHEMLPASLIQAQR	AVSTGVQAGIPMPC[681.3850]FTTALSFYDGYRHEMLPASLIQAQR	6	P52209	PGD	6-phosphogluconate dehydrogenase, decarboxylating	409	447
AVSTGVQAGIPMPCFTTALSFYDGYR	AVSTGVQAGIPM[15.9949]PC[681.3850]FTTALSFYDGYR	2	P52209	PGD	6-phosphogluconate dehydrogenase, decarboxylating	409	434
AVTDSINQLITMCTQQAPGQK	AVTDSINQLITMC[681.3850]TQQAPGQK	7	Q9Y490	TLN1	Talin-1	1341	1361
AVTEGAQAVEEPSIC	AVTEGAQAVEEPSIC[681.3850]	1	P28331	NDUFS1	NADH-ubiquinone oxidoreductase 75 kDa subunit, mitochondrial	0	0
AVTIHDTEKCQAWDLGTNFFLSEDDVVNKR	AVTIHDTEKC[681.3850]QAWDLGTNFFLSEDDVVNKR	11	A0AVT1	UBA6	Ubiquitin-like modifier-activating enzyme 6	87	116
AVTNHSVYCSTK	AVTNHSVYC[681.3850]STK	35	Q7Z4W1	DCXR	L-xylulose reductase	142	153
AVTSANIQEFAGCKK	AVTSANIQEFAGC[681.3850]KK	6	P04626	ERBB2	Receptor tyrosine-protein kinase erbB-2	355	369
AVVEAVHRLDLILCNK	AVVEAVHRLDLILC[681.3850]NK	3	Q9UPR3	SMG5	Nonsense-mediated mRNA decay factor SMG5	26	41
AVVKTDIQIALPSGCYGR	AVVKTDIQIALPSGC[681.3850]YGR	14	P33316	DUT	Deoxyuridine 5'-triphosphate nucleotidohydrolase, mitochondrial	152	169
AVVMISCNR	AVVMISC[681.3850]NR	6	P20645	M6PR	Cation-dependent mannose-6-phosphate receptor	139	147
AVVVCPK	AVVVC[681.3850]PK	20	Q00839	HNRNPU	Heterogeneous nuclear ribonucleoprotein U	603	609
AVVVCPKDEDYKQR	AVVVC[681.3850]PKDEDYKQR	13	Q00839	HNRNPU	Heterogeneous nuclear ribonucleoprotein U	603	616
AVVVPWGSCHFLEK	AVVVPWGSC[681.3850]HFLEK	10	Q8TCT8	SPPL2A	Signal peptide peptidase-like 2A	87	100
AVYLALNQCSVSTTHK	AVYLALNQC[681.3850]SVSTTHK	6	Q13488	TCIRG1	V-type proton ATPase 116 kDa subunit a 3	301	316
AVYQARPQLHKNTVLCNVVEQFLQADLAR	AVYQARPQLHKNTVLC[681.3850]NVVEQFLQADLAR	10	Q14258	TRIM25	E3 ubiquitin/ISG15 ligase TRIM25	55	83
AVYSTNCPVWEEAFR	AVYSTNC[681.3850]PVWEEAFR	1	Q9BSJ8	ESYT1	Extended synaptotagmin-1	516	530
AVYTQDCPLAAAK	AVYTQDC[681.3850]PLAAAK	20	P49588	AARS1	Alanine--tRNA ligase, cytoplasmic	665	677
AWALGQGLECFETSVK	AWALGQGLEC[681.3850]FETSVK	25	Q9BW83	IFT27	Intraflagellar transport protein 27 homolog	140	155
AWEVDTCR	AWEVDTC[681.3850]R	3	P53621	COPA	Coatomer subunit alpha	239	246
AWHGGCLALAELGRR	AWHGGC[681.3850]LALAELGRR	1	Q9BTW9	TBCD	Tubulin-specific chaperone D	415	429
AWLPEVMILVCDR	AWLPEVMILVC[681.3850]DR	3	Q6PD74	AAGAB	Alpha- and gamma-adaptin-binding protein p34	104	116
AWLQQYHNQCQEVLHHISMIPAK	AWLQQYHNQC[681.3850]QEVLHHISMIPAK	5	Q9BQ52	ELAC2	Zinc phosphodiesterase ELAC protein 2	586	608
AWNAYPYCR	AWNAYPYC[681.3850]R	5	P48739	PITPNB	Phosphatidylinositol transfer protein beta isoform	87	95
AWTVGWCVELLQAFFLVADDIMDSSLTRR	AWTVGWC[681.3850]VELLQAFFLVADDIMDSSLTRR	5	P14324	FDPS	Farnesyl pyrophosphate synthase	151	179
AWVWNTHADFADECPKPELLAIR	AWVWNTHADFADEC[681.3850]PKPELLAIR	22	P43487	RANBP1	Ran-specific GTPase-activating protein	119	141
AYAACQDALWALDSLGQVFIR	AYAAC[681.3850]QDALWALDSLGQVFIR	1	O15040	TECPR2	Tectonin beta-propeller repeat-containing protein 2	1173	1193
AYCEGCYVATLEK	AYC[57.0215]EGC[681.3850]YVATLEK	6	Q15654	TRIP6	Thyroid receptor-interacting protein 6	326	338
AYCHILLGNYCVAVADAKK	AYC[57.0215]HILLGNYC[681.3850]VAVADAKK	1	Q9Y2Z0	SUGT1	Protein SGT1 homolog	52	70
AYCEGCYVATLEK	AYC[681.3850]EGC[57.0215]YVATLEK	4	Q15654	TRIP6	Thyroid receptor-interacting protein 6	326	338
AYCHILLGNYCVAVADAKK	AYC[681.3850]HILLGNYC[681.3850]VAVADAKK	3	Q9Y2Z0	SUGT1	Protein SGT1 homolog	52	70
AYCRKDYFDMFAPK	AYC[681.3850]RKDYFDMFAPK	1	P49023	PXN	Paxillin	462	475
AYEDGCK	AYEDGC[681.3850]K	1	P31948	STIP1	Stress-induced-phosphoprotein 1	57	63
AYEDGCKTVDLKPDWGK	AYEDGC[681.3850]KTVDLKPDWGK	2	P31948	STIP1	Stress-induced-phosphoprotein 1	57	73
AYEFAERCNEPAVWSQLAK	AYEFAERC[681.3850]NEPAVWSQLAK	1	Q00610	CLTC	Clathrin heavy chain 1	1095	1113
AYEPQELKPFVTAISSALVIAAVFDRDINCR	AYEPQELKPFVTAISSALVIAAVFDRDINC[681.3850]R	8	Q9BTW9	TBCD	Tubulin-specific chaperone D	477	507
AYEYVECPIR	AYEYVEC[681.3850]PIR	7	P53701	HCCS	Holocytochrome c-type synthase	60	69
AYFQQYGCTFTAVIPTNVFGPHDNFNIEDGHVLPGLIHK	AYFQQYGC[681.3850]TFTAVIPTNVFGPHDNFNIEDGHVLPGLIHK	1	Q13630	GFUS	GDP-L-fucose synthase	156	194
AYFSKFPGIWAHGDYCR	AYFSKFPGIWAHGDYC[681.3850]R	6	Q86V21	AACS	Acetoacetyl-CoA synthetase	510	526
AYFTTPIFYVNAAPHIGHLYSALLADALCR	AYFTTPIFYVNAAPHIGHLYSALLADALC[681.3850]R	3	Q96GW9	MARS2	Methionine--tRNA ligase, mitochondrial	45	74
AYGFSCDGEGVLK	AYGFSC[681.3850]DGEGVLK	4	Q99622	C12orf57	Protein C10	68	80
AYGGSMCAK	AYGGSMC[681.3850]AK	19	P49207	RPL34	60S ribosomal protein L34	77	85
AYGGSMCAK	AYGGSM[15.9949]C[681.3850]AK	1	P49207	RPL34	60S ribosomal protein L34	77	85
AYGPYSVTNCGEHDTTEYKLR	AYGPYSVTNC[681.3850]GEHDTTEYKLR	2	P29350	PTPN6	Tyrosine-protein phosphatase non-receptor type 6	373	393
AYHEQLTVAEITNACFEPANQMVK	AYHEQLTVAEITNAC[681.3850]FEPANQMVK	27	Q9BQE3	TUBA1C	Tubulin alpha-1C chain	281	304
AYICAHPLDR	AYIC[681.3850]AHPLDR	12	Q9H845	ACAD9	Complex I assembly factor ACAD9, mitochondrial	610	619
AYIKDCVSPSEYTAACSR	AYIKDC[681.3850]VSPSEYTAAC[681.3850]SR	1	Q9UK41	VPS28	Vacuolar protein sorting-associated protein 28 homolog	0	0
AYKYIVTCAVVQK	AYKYIVTC[681.3850]AVVQK	6	P51808	DYNLT3	Dynein light chain Tctex-type 3	61	73
AYLEGTCVEWLR	AYLEGTC[681.3850]VEWLR	3	P10321	HLA-C	HLA class I histocompatibility antigen, C alpha chain	182	193
AYLEGTCVEWLRR	AYLEGTC[681.3850]VEWLRR	13	P10321	HLA-C	HLA class I histocompatibility antigen, C alpha chain	182	194
AYLQQLRQETGLRLCEK	AYLQQLRQETGLRLC[681.3850]EK	2	O15145	ARPC3	Actin-related protein 2/3 complex subunit 3	131	147
AYMCPFMQFIEGGR	AYMC[681.3850]PFMQFIEGGR	13	O94855	SEC24D	Protein transport protein Sec24D	368	381
AYMCPFMQFIEGGRR	AYMC[681.3850]PFMQFIEGGRR	20	O94855	SEC24D	Protein transport protein Sec24D	368	382
AYMELVNNMLLTAELYLQWCDEATVGEITHAR	AYMELVNNMLLTAELYLQWC[681.3850]DEATVGEITHAR	1	O75431	MTX2	Metaxin-2	113	144
AYMKGQLACGSVR	AYMKGQLAC[681.3850]GSVR	1	Q9HA77	CARS2	Probable cysteine--tRNA ligase, mitochondrial	379	391
AYNILIGELDCSK	AYNILIGELDC[681.3850]SK	5	Q9H3C7	GGNBP2	Gametogenetin-binding protein 2	226	238
AYPSQLAMMNSILRGLNSKQHCLLESPTGSGK	AYPSQLAM[15.9949]MNSILRGLNSKQHC[681.3850]LLESPTGSGK	1	Q9BX63	BRIP1	Fanconi anemia group J protein	21	52
AYPTSVCFSPDGKK	AYPTSVC[681.3850]FSPDGKK	7	Q96BP3	PPWD1	Peptidylprolyl isomerase domain and WD repeat-containing protein 1	281	294
AYPVSGCFDYLSEDLPDTIHIGGR	AYPVSGC[681.3850]FDYLSEDLPDTIHIGGR	1	Q9BTC0	DIDO1	Death-inducer obliterator 1	1073	1096
AYQCVVLLQGK	AYQC[681.3850]VVLLQGK	7	P54136	RARS1	Arginine--tRNA ligase, cytoplasmic	290	300
AYQCVVLLQGKNPDITK	AYQC[681.3850]VVLLQGKNPDITK	30	P54136	RARS1	Arginine--tRNA ligase, cytoplasmic	290	306
AYSDMCELTEEVSEKK	AYSDMC[681.3850]ELTEEVSEKK	12	Q96TC7	RMDN3	Regulator of microtubule dynamics protein 3	283	298
AYSFAMGCWPK	AYSFAMGC[681.3850]WPK	7	O43414	ERI3	ERI1 exoribonuclease 3	278	288
AYSFKVVLLGEGCVGK	AYSFKVVLLGEGC[681.3850]VGK	9	Q9UL25	RAB21	Ras-related protein Rab-21	17	32
AYSSWPTYPQLYVSGELIGGLDIIKELEASEELDTICPK	AYSSWPTYPQLYVSGELIGGLDIIKELEASEELDTIC[681.3850]PK	7	O76003	GLRX3	Glutaredoxin-3	193	231
AYSSWPTYPQLYVSGELIGGLDIIKELEASEELDTICPKAPK	AYSSWPTYPQLYVSGELIGGLDIIKELEASEELDTIC[681.3850]PKAPK	9	O76003	GLRX3	Glutaredoxin-3	0	0
AYTSQFVSLVMFALMMCDDR	AYTSQFVSLVMFALMMC[681.3850]DDR	9	Q06210	GFPT1	Glutamine--fructose-6-phosphate aminotransferase [isomerizing] 1	495	514
AYTSQFVSLVMFALMMCDDRISMQER	AYTSQFVSLVMFALMMC[681.3850]DDRISMQER	7	Q06210	GFPT1	Glutamine--fructose-6-phosphate aminotransferase [isomerizing] 1	495	520
AYTSQFVSLVMFALMMCDDRISMQER	AYTSQFVSLVMFALMMC[681.3850]DDRISM[15.9949]QER	3	Q06210	GFPT1	Glutamine--fructose-6-phosphate aminotransferase [isomerizing] 1	495	520
AYTSQFVSLVMFALMMCDDRISMQER	AYTSQFVSLVMFALMM[15.9949]C[681.3850]DDRISMQER	1	Q06210	GFPT1	Glutamine--fructose-6-phosphate aminotransferase [isomerizing] 1	495	520
AYTSQFVSLVMFALMMCDDRISMQER	AYTSQFVSLVM[15.9949]FALMMC[681.3850]DDRISMQER	1	Q06210	GFPT1	Glutamine--fructose-6-phosphate aminotransferase [isomerizing] 1	495	520
AYVKDHYSNGFCTVYAK	AYVKDHYSNGFC[681.3850]TVYAK	23	P52907	CAPZA1	F-actin-capping protein subunit alpha-1	130	146
AYVKEHYPNGVCTVYGK	AYVKEHYPNGVC[681.3850]TVYGK	26	P47755	CAPZA2	F-actin-capping protein subunit alpha-2	130	146
AYVKEHYPNGVCTVYGKK	AYVKEHYPNGVC[681.3850]TVYGKK	13	P47755	CAPZA2	F-actin-capping protein subunit alpha-2	130	147
AYWQVHLDQVEVASGLTLCK	AYWQVHLDQVEVASGLTLC[681.3850]K	47	P07339	CTSD	Cathepsin D	268	287
AYYRGDIMITHFEPSISFEGLCNEVR	AYYRGDIM[15.9949]ITHFEPSISFEGLC[681.3850]NEVR	1	P41743	PRKCI	Protein kinase C iota type	30	55
CFLTYQSCQSLIYR	C[57.0215]FLTYQSC[681.3850]QSLIYR	3	Q9UKN8	GTF3C4	General transcription factor 3C polypeptide 4	773	786
CFSVLGFCK	C[57.0215]FSVLGFC[681.3850]K	3	P13010	XRCC5	X-ray repair cross-complementing protein 5	339	347
CGPLIDLCR	C[57.0215]GPLIDLC[681.3850]R	1	P26639	TARS1	Threonine--tRNA ligase 1, cytoplasmic	254	262
CHTIMNCTR	C[57.0215]HTIMNC[681.3850]TR	1	P21912	SDHB	Succinate dehydrogenase [ubiquinone] iron-sulfur subunit, mitochondrial	243	251
CIACQNPGKQNQTTSAVSTPASSETSKAPK	C[57.0215]IAC[681.3850]QNPGKQNQTTSAVSTPASSETSKAPK	1	P49792	RANBP2	E3 SUMO-protein ligase RanBP2	1626	1655
CLAPIANTTNGQGCTDYVSEVVK	C[57.0215]LAPIANTTNGQGC[681.3850]TDYVSEVVK	1	Q7Z333	SETX	Probable helicase senataxin	1110	1132
CNLLAEKQYGFCK	C[57.0215]NLLAEKQYGFC[681.3850]K	1	P02765	AHSG	Alpha-2-HS-glycoprotein	219	231
CPEALFQPSFLGMESCGIHETTFNSIMK	C[57.0215]PEALFQPSFLGMESC[681.3850]GIHETTFNSIMK	2	P60709	ACTB	Actin, cytoplasmic 1	257	284
CPFQKGLVPAC	C[57.0215]PFQKGLVPAC[681.3850]	1	Q8N2W9	PIAS4	E3 SUMO-protein ligase PIAS4	0	0
CPPGVVPACHNSK	C[57.0215]PPGVVPAC[681.3850]HNSK	8	P49327	FASN	Fatty acid synthase	634	646
CAAALMASR	C[681.3850]AAALMASR	4	Q15345	LRRC41	Leucine-rich repeat-containing protein 41	297	305
CAADAGMKR	C[681.3850]AADAGMKR	2	Q8N2K0	ABHD12	Lysophosphatidylserine lipase ABHD12	52	60
CAADAGMKR	C[681.3850]AADAGM[15.9949]KR	6	Q8N2K0	ABHD12	Lysophosphatidylserine lipase ABHD12	52	60
CAADAGRPPGEL	C[681.3850]AADAGRPPGEL	1	Q8NBJ7	SUMF2	Inactive C-alpha-formylglycine-generating enzyme 2	0	0
CAADLGLNK	C[681.3850]AADLGLNK	4	P49773	HINT1	Adenosine 5'-monophosphoramidase HINT1	84	92
CAADLGLNKGYR	C[681.3850]AADLGLNKGYR	36	P49773	HINT1	Adenosine 5'-monophosphoramidase HINT1	84	95
CAAGLAELAAR	C[681.3850]AAGLAELAAR	36	Q13098	GPS1	COP9 signalosome complex subunit 1	251	261
CAAGLAELAARK	C[681.3850]AAGLAELAARK	9	Q13098	GPS1	COP9 signalosome complex subunit 1	251	262
CAALSVRPDTVR	C[681.3850]AALSVRPDTVR	1	Q9H3S7	PTPN23	Tyrosine-protein phosphatase non-receptor type 23	425	436
CAAMLVYGTR	C[681.3850]AAMLVYGTR	6	Q10570	CPSF1	Cleavage and polyadenylation specificity factor subunit 1	0	0
CAAPRPPSSSPEQR	C[681.3850]AAPRPPSSSPEQR	15	Q5H9R7	PPP6R3	Serine/threonine-protein phosphatase 6 regulatory subunit 3	844	857
CAAPSKEVVLQHVR	C[681.3850]AAPSKEVVLQHVR	3	P07204	THBD	Thrombomodulin	554	567
CAAQALQNIAAISLAINYPNKATR	C[681.3850]AAQALQNIAAISLAINYPNKATR	6	O43149	ZZEF1	Zinc finger ZZ-type and EF-hand domain-containing protein 1	0	0
CAAQPHTVRR	C[681.3850]AAQPHTVRR	1	Q8N5C6	SRBD1	S1 RNA-binding domain-containing protein 1	120	129
CAASAAEESGAGKK	C[681.3850]AASAAEESGAGKK	2	Q15464	SHB	SH2 domain-containing adapter protein B	224	237
CAASPYLRPLTLHYR	C[681.3850]AASPYLRPLTLHYR	9	O95848	NUDT14	Uridine diphosphate glucose pyrophosphatase NUDT14	12	26
CAASPYLRPLTLHYRQNGAQK	C[681.3850]AASPYLRPLTLHYRQNGAQK	6	O95848	NUDT14	Uridine diphosphate glucose pyrophosphatase NUDT14	12	32
CAAVDVEPPSK	C[681.3850]AAVDVEPPSK	1	Q15020	SART3	Squamous cell carcinoma antigen recognized by T-cells 3	670	680
CAAVDVEPPSKQK	C[681.3850]AAVDVEPPSKQK	7	Q15020	SART3	Squamous cell carcinoma antigen recognized by T-cells 3	670	682
CAAVDVEPPSKQKEK	C[681.3850]AAVDVEPPSKQKEK	1	Q15020	SART3	Squamous cell carcinoma antigen recognized by T-cells 3	670	684
CADDSETANYISAHTK	C[681.3850]ADDSETANYISAHTK	13	O95376	ARIH2	E3 ubiquitin-protein ligase ARIH2	280	295
CADDVAYINVETK	C[681.3850]ADDVAYINVETK	14	Q9P0R6	GSKIP	GSK3B-interacting protein	59	71
CADDVAYINVETKER	C[681.3850]ADDVAYINVETKER	2	Q9P0R6	GSKIP	GSK3B-interacting protein	59	73
CADVTLEGQVYPGK	C[681.3850]ADVTLEGQVYPGK	4	Q14696	MESD	LRP chaperone MESD	180	193
CADVTLEGQVYPGKGGGSK	C[681.3850]ADVTLEGQVYPGKGGGSK	11	Q14696	MESD	LRP chaperone MESD	180	198
CADVTLEGQVYPGKGGGSKEK	C[681.3850]ADVTLEGQVYPGKGGGSKEK	1	Q14696	MESD	LRP chaperone MESD	180	200
CAEALAPLLSSLNVADR	C[681.3850]AEALAPLLSSLNVADR	15	Q8NB46	ANKRD52	Serine/threonine-protein phosphatase 6 regulatory ankyrin repeat subunit C	122	138
CAEALVPLLSNVNVSDRAGR	C[681.3850]AEALVPLLSNVNVSDRAGR	1	O15084	ANKRD28	Serine/threonine-protein phosphatase 6 regulatory ankyrin repeat subunit A	122	141
CAEGYALYAQALTDQQQFGK	C[681.3850]AEGYALYAQALTDQQQFGK	5	O94826	TOMM70	Mitochondrial import receptor subunit TOM70	475	494
CAEGYALYAQALTDQQQFGKADEMYDK	C[681.3850]AEGYALYAQALTDQQQFGKADEMYDK	12	O94826	TOMM70	Mitochondrial import receptor subunit TOM70	475	501
CAEIFAR	C[681.3850]AEIFAR	7	Q9NSD9	FARSB	Phenylalanine--tRNA ligase beta subunit	548	554
CAFISQASATMHLPATIGDYTDFYSSR	C[681.3850]AFISQASATMHLPATIGDYTDFYSSR	1	P16930	FAH	Fumarylacetoacetase	105	131
CAFLLFCMAPR	C[681.3850]AFLLFC[681.3850]MAPR	1	Q96HR9	REEP6	Receptor expression-enhancing protein 6	117	127
CAFWGNVEVGRDVTVPELR	C[681.3850]AFWGNVEVGRDVTVPELR	13	P22570	FDXR	NADPH:adrenodoxin oxidoreductase, mitochondrial	105	123
CAGAPQK	C[681.3850]AGAPQK	2	Q9Y6N5	SQOR	Sulfide:quinone oxidoreductase, mitochondrial	201	207
CAGEHRGLGAGVSK	C[681.3850]AGEHRGLGAGVSK	1	Q96P48	ARAP1	Arf-GAP with Rho-GAP domain, ANK repeat and PH domain-containing protein 1	573	586
CAGGHDDATLAR	C[681.3850]AGGHDDATLAR	7	P49916	LIG3	DNA ligase 3	0	0
CAGIHRNLGVHISR	C[681.3850]AGIHRNLGVHISR	1	Q8IYB5	SMAP1	Stromal membrane-associated protein 1	56	69
CAGLLMTLK	C[681.3850]AGLLMTLK	12	P04424	ASL	Argininosuccinate lyase	307	315
CAGNEDIITLR	C[681.3850]AGNEDIITLR	13	P12004	PCNA	Proliferating cell nuclear antigen	81	91
CAGNEDIITLRAEDNADTLALVFEAPNQEKVSDYEMK	C[681.3850]AGNEDIITLRAEDNADTLALVFEAPNQEKVSDYEMK	6	P12004	PCNA	Proliferating cell nuclear antigen	0	0
CAGPTPEAELQALAR	C[681.3850]AGPTPEAELQALAR	3	Q15050	RRS1	Ribosome biogenesis regulatory protein homolog	52	66
CAHGQEELNEWLDRR	C[681.3850]AHGQEELNEWLDRR	7	Q9UGR2	ZC3H7B	Zinc finger CCCH domain-containing protein 7B	909	923
CAHIEAK	C[681.3850]AHIEAK	6	Q99733	NAP1L4	Nucleosome assembly protein 1-like 4	77	83
CAHILTK	C[681.3850]AHILTK	6	Q9Y678	COPG1	Coatomer subunit gamma-1	44	50
CAHQAVVVPQGGGQLWVFGGEFASPNGEQFYHYK	C[681.3850]AHQAVVVPQGGGQLWVFGGEFASPNGEQFYHYK	2	Q8TBB5	KLHDC4	Kelch domain-containing protein 4	120	153
CAIGVTHFQLVQMK	C[681.3850]AIGVTHFQLVQMK	6	Q92896	GLG1	Golgi apparatus protein 1	734	747
CAIKVEQSAER	C[681.3850]AIKVEQSAER	18	P63010	AP2B1	AP-2 complex subunit beta	380	390
CALDFFR	C[681.3850]ALDFFR	12	P51970	NDUFA8	NADH dehydrogenase [ubiquinone] 1 alpha subcomplex subunit 8	66	72
CALGVFRK	C[681.3850]ALGVFRK	11	Q13200	PSMD2	26S proteasome non-ATPase regulatory subunit 2	251	258
CALGWDHQEK	C[681.3850]ALGWDHQEK	14	Q14247	CTTN	Src substrate cortactin	0	0
CALLAAQANKESSSESFISR	C[681.3850]ALLAAQANKESSSESFISR	4	Q9P2R3	ANKFY1	Rabankyrin-5	0	0
CALLASEVPQLALQLLQDPESYVR	C[681.3850]ALLASEVPQLALQLLQDPESYVR	1	Q6PJG6	BRAT1	BRCA1-associated ATM activator 1	539	562
CALMEALVLISNQFK	C[681.3850]ALMEALVLISNQFK	7	Q9HAV4	XPO5	Exportin-5	646	660
CALMEALVLISNQFKNYER	C[681.3850]ALMEALVLISNQFKNYER	5	Q9HAV4	XPO5	Exportin-5	646	664
CALMEQVAHQTIVMQFILELAK	C[681.3850]ALMEQVAHQTIVMQFILELAK	14	Q16543	CDC37	Hsp90 co-chaperone Cdc37	203	224
CALMILAETQDLGLINATNSALQMPLHIAAR	C[681.3850]ALMILAETQDLGLINATNSALQMPLHIAAR	8	Q8NB46	ANKRD52	Serine/threonine-protein phosphatase 6 regulatory ankyrin repeat subunit C	940	970
CALRDAR	C[681.3850]ALRDAR	1	P58107	EPPK1	Epiplakin	2433	2439
CALSSVDIYR	C[681.3850]ALSSVDIYR	8	Q9Y316	MEMO1	Protein MEMO1	88	97
CALSSVDIYRTPLYDLR	C[681.3850]ALSSVDIYRTPLYDLR	4	Q9Y316	MEMO1	Protein MEMO1	88	104
CALWHRVWQGR	C[681.3850]ALWHRVWQGR	2	Q9H6E5	TUT1	Speckle targeted PIP5K1A-regulated poly(A) polymerase	768	778
CAMLEYTTGSR	C[681.3850]AMLEYTTGSR	1	Q12789	GTF3C1	General transcription factor 3C polypeptide 1	1091	1101
CAMTALSSK	C[681.3850]AMTALSSK	18	Q99832	CCT7	T-complex protein 1 subunit eta	0	0
CAMTALSSKLISQQK	C[681.3850]AMTALSSKLISQQK	7	Q99832	CCT7	T-complex protein 1 subunit eta	158	172
CAMTALSSK	C[681.3850]AM[15.9949]TALSSK	7	Q99832	CCT7	T-complex protein 1 subunit eta	0	0
CANLFEALVGTLK	C[681.3850]ANLFEALVGTLK	13	Q9P1F3	ABRACL	Costars family protein ABRACL	39	51
CANVNNSSTTSQR	C[681.3850]ANVNNSSTTSQR	3	Q5VZ89	DENND4C	DENN domain-containing protein 4C	126	138
CAPGVDVCTEAVGAVETIHGQFSLAVR	C[681.3850]APGVDVC[681.3850]TEAVGAVETIHGQFSLAVR	1	O95274	LYPD3	Ly6/PLAUR domain-containing protein 3	54	80
CAPGVVGPAEADIDFDIIRNDNDTFTVK	C[681.3850]APGVVGPAEADIDFDIIRNDNDTFTVK	16	P21333	FLNA	Filamin-A	810	837
CAPGVVGPAEADIDFDIIRNDNDTFTVKYTPR	C[681.3850]APGVVGPAEADIDFDIIRNDNDTFTVKYTPR	4	P21333	FLNA	Filamin-A	810	841
CAQAAEVAATVPGAGVGNVGLRPPMVPR	C[681.3850]AQAAEVAATVPGAGVGNVGLRPPMVPR	5	Q7L5N7	LPCAT2	Lysophosphatidylcholine acyltransferase 2	4	31
CAQAKQWGWTQGRWPK	C[681.3850]AQAKQWGWTQGRWPK	11	P18621	RPL17	60S ribosomal protein L17	70	85
CAQELLLANNWVGAQEALQLHESLQGQR	C[681.3850]AQELLLANNWVGAQEALQLHESLQGQR	1	Q8TEQ6	GEMIN5	Gem-associated protein 5	0	0
CAQESSQKQDGTIQNLK	C[681.3850]AQESSQKQDGTIQNLK	3	Q5VU43	PDE4DIP	Myomegalin	271	287
CAQESSQKQDGTIQNLKETLK	C[681.3850]AQESSQKQDGTIQNLKETLK	7	Q5VU43	PDE4DIP	Myomegalin	271	291
CAQIEAK	C[681.3850]AQIEAK	9	P55209	NAP1L1	Nucleosome assembly protein 1-like 1	88	94
CAQNQNKT	C[681.3850]AQNQNKT	4	Q5TC12	ATPAF1	ATP synthase mitochondrial F1 complex assembly factor 1	0	0
CAQSAYCNTK	C[681.3850]AQSAYC[57.0215]NTK	1	Q96QG7	MTMR9	Myotubularin-related protein 9	380	389
CAQYKKDGADFAK	C[681.3850]AQYKKDGADFAK	190	P00883	ALDOA	Fructose-bisphosphate aldolase A	135	147
CAQYWPQK	C[681.3850]AQYWPQK	3	P18031	PTPN1	Tyrosine-protein phosphatase non-receptor type 1	121	128
CAQYWPQKEEK	C[681.3850]AQYWPQKEEK	32	P18031	PTPN1	Tyrosine-protein phosphatase non-receptor type 1	121	131
CASCPYLGMPAFKPGEK	C[681.3850]ASC[681.3850]PYLGMPAFKPGEK	3	Q6FI81	CIAPIN1	Anamorsin	285	301
CASIQKFGER	C[681.3850]ASIQKFGER	2	P02769	ALB	Albumin	223	232
CASKYGR	C[681.3850]ASKYGR	16	Q9UBM7	DHCR7	7-dehydrocholesterol reductase	451	457
CASKYGRDWER	C[681.3850]ASKYGRDWER	6	Q9UBM7	DHCR7	7-dehydrocholesterol reductase	451	461
CASQAGMTAYGTR	C[681.3850]ASQAGM[15.9949]TAYGTR	1	Q15417	CNN3	Calponin-3	173	185
CASQSGMTAYGTR	C[681.3850]ASQSGMTAYGTR	7	Q99439	CNN2	Calponin-2	175	187
CASQSGMTAYGTRR	C[681.3850]ASQSGMTAYGTRR	7	Q99439	CNN2	Calponin-2	175	188
CASQSGMTAYGTR	C[681.3850]ASQSGM[15.9949]TAYGTR	4	Q99439	CNN2	Calponin-2	175	187
CASQSGMTAYGTRR	C[681.3850]ASQSGM[15.9949]TAYGTRR	4	Q99439	CNN2	Calponin-2	175	188
CASQVGMTAPGTR	C[681.3850]ASQVGMTAPGTR	4	Q99439	CNN2	Calponin-2	215	227
CASQVGMTAPGTRR	C[681.3850]ASQVGMTAPGTRR	5	Q99439	CNN2	Calponin-2	215	228
CASQVGMTAPGTRR	C[681.3850]ASQVGM[15.9949]TAPGTRR	2	Q99439	CNN2	Calponin-2	215	228
CASSNWSERK	C[681.3850]ASSNWSERK	10	O75122	CLASP2	CLIP-associating protein 2	662	671
CASYVLALRPWSFSASLTPVALGSALAYR	C[681.3850]ASYVLALRPWSFSASLTPVALGSALAYR	1	Q9Y5Z9	UBIAD1	UbiA prenyltransferase domain-containing protein 1	46	74
CATITPDEAR	C[681.3850]ATITPDEAR	6	P48735	IDH2	Isocitrate dehydrogenase [NADP], mitochondrial	113	122
CATITPDEK	C[681.3850]ATITPDEK	4	O75874	IDH1	Isocitrate dehydrogenase [NADP] cytoplasmic	73	81
CATITPDEKR	C[681.3850]ATITPDEKR	33	O75874	IDH1	Isocitrate dehydrogenase [NADP] cytoplasmic	73	82
CATPLKDEER	C[681.3850]ATPLKDEER	1	Q9Y4A5	TRRAP	Transformation/transcription domain-associated protein	1217	1226
CATSKPAFFAEK	C[681.3850]ATSKPAFFAEK	3	P04083	ANXA1	Annexin A1	0	0
CATSQGVR	C[681.3850]ATSQGVR	5	Q2M296	MTHFSD	Methenyltetrahydrofolate synthase domain-containing protein	113	120
CATTPMAVHR	C[681.3850]ATTPMAVHR	1	O95071	UBR5	E3 ubiquitin-protein ligase UBR5	2267	2276
CATVSAAVAER	C[681.3850]ATVSAAVAER	7	Q9H0U9	TSPYL1	Testis-specific Y-encoded-like protein 1	160	170
CATVTENATGDLATSR	C[681.3850]ATVTENATGDLATSR	12	O43291	SPINT2	Kunitz-type protease inhibitor 2	88	103
CAVEHHAFFR	C[681.3850]AVEHHAFFR	14	Q9H329	EPB41L4B	Band 4.1-like protein 4B	0	0
CAVGLRQPAPFSDEIEVDFSKPYVR	C[681.3850]AVGLRQPAPFSDEIEVDFSKPYVR	31	P49585	PCYT1A	Choline-phosphate cytidylyltransferase A	37	61
CAVGLVDAVK	C[681.3850]AVGLVDAVK	6	Q8WTW3	COG1	Conserved oligomeric Golgi complex subunit 1	72	81
CAVSDVEMQEHYDEFFEEVFTEMEEK	C[681.3850]AVSDVEMQEHYDEFFEEVFTEMEEK	2	Q01081	U2AF1	Splicing factor U2AF 35 kDa subunit	67	92
CAVVDVPFGGAK	C[681.3850]AVVDVPFGGAK	5	P00366	GLUD1	Glutamate dehydrogenase 1, mitochondrial	172	183
CAYEVSQAHK	C[681.3850]AYEVSQAHK	10	O00186	STXBP3	Syntaxin-binding protein 3	546	555
CAYEVSQAHKSCEVIIGSTHVLTPK	C[681.3850]AYEVSQAHKSC[681.3850]EVIIGSTHVLTPK	1	O00186	STXBP3	Syntaxin-binding protein 3	546	570
CAYQILVQVK	C[681.3850]AYQILVQVK	7	P53041	PPP5C	Serine/threonine-protein phosphatase 5	208	217
CAYVYKAK	C[681.3850]AYVYKAK	7	P18077	RPL35A	60S ribosomal protein L35a	47	54
CCLTYCFNKPEDK	C[681.3850]C[57.0215]LTYC[57.0215]FNKPEDK	4	P62979	RPS27A	Ubiquitin-40S ribosomal protein S27a	0	0
CCLTYCFNKPEDK	C[681.3850]C[57.0215]LTYC[681.3850]FNKPEDK	1	P62979	RPS27A	Ubiquitin-40S ribosomal protein S27a	0	0
CCSGAIIVLTK	C[681.3850]C[57.0215]SGAIIVLTK	24	P14618	PKM	Pyruvate kinase PKM	423	433
CCTKPESER	C[681.3850]C[57.0215]TKPESER	22	P02769	ALB	Albumin	460	468
CCSGAIIVLTK	C[681.3850]C[681.3850]SGAIIVLTK	6	P14618	PKM	Pyruvate kinase PKM	423	433
CCTESLVNR	C[681.3850]C[681.3850]TESLVNR	2	P02769	ALB	Albumin	499	507
CCTKPESER	C[681.3850]C[681.3850]TKPESER	10	P02769	ALB	Albumin	460	468
CDAIVDLIHDIQIVSTTR	C[681.3850]DAIVDLIHDIQIVSTTR	2	Q8TEM1	NUP210	Nuclear pore membrane glycoprotein 210	109	126
CDAQTHGGATALHR	C[681.3850]DAQTHGGATALHR	31	Q53RE8	ANKRD39	Ankyrin repeat domain-containing protein 39	90	103
CDAVSVLEK	C[681.3850]DAVSVLEK	2	O43237	DYNC1LI2	Cytoplasmic dynein 1 light intermediate chain 2	234	242
CDDDQMSNDKER	C[681.3850]DDDQMSNDKER	2	P27540	ARNT	Aryl hydrocarbon receptor nuclear translocator	62	73
CDDDQMSNDKER	C[681.3850]DDDQM[15.9949]SNDKER	1	P27540	ARNT	Aryl hydrocarbon receptor nuclear translocator	62	73
CDDFVVNDTKLGLVQK	C[681.3850]DDFVVNDTKLGLVQK	1	Q9Y6I4	USP3	Ubiquitin carboxyl-terminal hydrolase 3	98	113
CDDLEALK	C[681.3850]DDLEALK	2	P05556	ITGB1	Integrin beta-1	64	71
CDDLEALKK	C[681.3850]DDLEALKK	23	P05556	ITGB1	Integrin beta-1	64	72
CDDLEALKKK	C[681.3850]DDLEALKKK	20	P05556	ITGB1	Integrin beta-1	64	73
CDDLTRR	C[681.3850]DDLTRR	6	Q92841	DDX17	Probable ATP-dependent RNA helicase DDX17	431	437
CDEKVKVFSVR	C[681.3850]DEKVKVFSVR	5	P13804	ETFA	Electron transfer flavoprotein subunit alpha, mitochondrial	159	169
CDELTRK	C[681.3850]DELTRK	17	P17844	DDX5	Probable ATP-dependent RNA helicase DDX5	354	360
CDENILWLDYK	C[681.3850]DENILWLDYK	6	P14618	PKM	Pyruvate kinase PKM	152	162
CDENILWLDYKNICK	C[681.3850]DENILWLDYKNIC[57.0215]K	14	P14618	PKM	Pyruvate kinase PKM	152	166
CDENILWLDYKNICK	C[681.3850]DENILWLDYKNIC[681.3850]K	12	P14618	PKM	Pyruvate kinase PKM	152	166
CDEPILSNR	C[681.3850]DEPILSNR	1	P30086	PEBP1	Phosphatidylethanolamine-binding protein 1	133	141
CDEPLSILVR	C[681.3850]DEPLSILVR	1	P05161	ISG15	Ubiquitin-like protein ISG15	78	87
CDEYIEALNTGK	C[681.3850]DEYIEALNTGK	1	O14802	POLR3A	DNA-directed RNA polymerase III subunit RPC1	0	0
CDFPIMK	C[681.3850]DFPIMK	9	Q04760	GLO1	Lactoylglutathione lyase	61	67
CDFTQMSQYFK	C[681.3850]DFTQMSQYFK	2	P11387	TOP1	DNA topoisomerase 1	300	310
CDGDASPPSPAR	C[681.3850]DGDASPPSPAR	1	Q14493	SLBP	Histone RNA hairpin-binding protein	15	26
CDIDIRK	C[681.3850]DIDIRK	1	P62736	ACTA2	Actin, aortic smooth muscle	287	293
CDIDIRKDLYANNVLSGGTTMYPGIADR	C[681.3850]DIDIRKDLYANNVLSGGTTM[15.9949]YPGIADR	1	P62736	ACTA2	Actin, aortic smooth muscle	287	314
CDKEFMWALK	C[681.3850]DKEFMWALK	4	P58546	MTPN	Myotrophin	2	11
CDKEKNLLHVTDTGVGMTR	C[681.3850]DKEKNLLHVTDTGVGMTR	2	P14625	HSP90B1	Endoplasmin	138	156
CDKEKNLLHVTDTGVGMTR	C[681.3850]DKEKNLLHVTDTGVGM[15.9949]TR	1	P14625	HSP90B1	Endoplasmin	138	156
CDKTVYFAEK	C[681.3850]DKTVYFAEK	16	P52943	CRIP2	Cysteine-rich protein 2	8	17
CDLEDERVVGK	C[681.3850]DLEDERVVGK	3	A6NIZ1		Ras-related protein Rap-1b-like protein	118	128
CDLEDERVVGKEQGQNLAR	C[681.3850]DLEDERVVGKEQGQNLAR	7	A6NIZ1		Ras-related protein Rap-1b-like protein	118	136
CDLELETNGR	C[681.3850]DLELETNGR	1	P21980	TGM2	Protein-glutamine gamma-glutamyltransferase 2	10	19
CDLHAVNIHGDSPLHIAAR	C[681.3850]DLHAVNIHGDSPLHIAAR	2	Q9H9B1	EHMT1	Histone-lysine N-methyltransferase EHMT1	930	948
CDLHAVNYHGDTPLHIAAR	C[681.3850]DLHAVNYHGDTPLHIAAR	3	Q96KQ7	EHMT2	Histone-lysine N-methyltransferase EHMT2	842	860
CDLHRLEEGPPVTTVLTR	C[681.3850]DLHRLEEGPPVTTVLTR	8	P08559	PDHA1	Pyruvate dehydrogenase E1 component subunit alpha, somatic form, mitochondrial	41	58
CDLLQAMPR	C[681.3850]DLLQAMPR	5	Q8NDZ4	DIPK2A	Divergent protein kinase domain 2A	135	143
CDLNGRPR	C[681.3850]DLNGRPR	3	Q13438	OS9	Protein	181	188
CDLRSAIQVPTDLAQK	C[681.3850]DLRSAIQVPTDLAQK	1	Q9H082	RAB33B	Ras-related protein Rab-33B	150	165
CDLTTKK	C[681.3850]DLTTKK	2	P62820	RAB1A	Ras-related protein Rab-1A	126	132
CDLVLDAAHEK	C[681.3850]DLVLDAAHEK	6	Q99700	ATXN2	Ataxin-2	301	311
CDLVNYSYGEATHWPNSGR	C[681.3850]DLVNYSYGEATHWPNSGR	1	P29144	TPP2	Tripeptidyl-peptidase 2	322	340
CDMDDKR	C[681.3850]DMDDKR	9	P61026	RAB10	Ras-related protein Rab-10	124	130
CDMDDKRVVPK	C[681.3850]DMDDKRVVPK	15	P61026	RAB10	Ras-related protein Rab-10	124	134
CDMNDKR	C[681.3850]DMNDKR	2	Q92930	RAB8B	Ras-related protein Rab-8B	123	129
CDNFTSSWR	C[681.3850]DNFTSSWR	1	Q15149	PLEC	Plectin	317	325
CDNFTSSWRDGR	C[681.3850]DNFTSSWRDGR	6	Q15149	PLEC	Plectin	0	0
CDPDAAR	C[681.3850]DPDAAR	9	Q15181	PPA1	Inorganic pyrophosphatase	254	260
CDPELPKTSSFAASGPLIPEENKER	C[681.3850]DPELPKTSSFAASGPLIPEENKER	1	Q9Y6B7	AP4B1	AP-4 complex subunit beta-1	584	608
CDPRHGK	C[681.3850]DPRHGK	10	P0DPH7	TUBA3C	Tubulin alpha-3C chain	305	311
CDPVPAANGAIR	C[681.3850]DPVPAANGAIR	4	Q9UPN9	TRIM33	E3 ubiquitin-protein ligase TRIM33	447	458
CDPYAGKEDIVPQLK	C[681.3850]DPYAGKEDIVPQLK	20	Q9NZM1	MYOF	Myoferlin	1402	1416
CDQATAESNPVTQK	C[681.3850]DQATAESNPVTQK	7	O43149	ZZEF1	Zinc finger ZZ-type and EF-hand domain-containing protein 1	0	0
CDQCSLGTFSLDAANPK	C[681.3850]DQC[681.3850]SLGTFSLDAANPK	1	O15230	LAMA5	Laminin subunit alpha-5	1607	1623
CDQDAQNPLSAGLQGACLMETVELLQAK	C[681.3850]DQDAQNPLSAGLQGAC[681.3850]LMETVELLQAK	2	Q13561	DCTN2	Dynactin subunit 2	240	267
CDQGNTAATQTEVPSLVVKK	C[681.3850]DQGNTAATQTEVPSLVVKK	11	Q14149	MORC3	MORC family CW-type zinc finger protein 3	632	651
CDQLQAEQK	C[681.3850]DQLQAEQK	2	Q86VP1	TAX1BP1	Tax1-binding protein 1	196	204
CDRNLAMGVNLTSMSK	C[681.3850]DRNLAMGVNLTSMSK	14	P12004	PCNA	Proliferating cell nuclear antigen	62	77
CDSFLHQSPSSSSVPTLR	C[681.3850]DSFLHQSPSSSSVPTLR	1	Q9UPN3	MACF1	Microtubule-actin cross-linking factor 1, isoforms 1/2/3/4/5	1115	1132
CDSMTMTPGPWLGLPAVPAVTLYKHDDPALTLVAGLTSNKPTDK	C[681.3850]DSMTM[15.9949]TPGPWLGLPAVPAVTLYKHDDPALTLVAGLTSNKPTDK	1	Q6P996	PDXDC1	Pyridoxal-dependent decarboxylase domain-containing protein 1	0	0
CDSQFYSVQVADSTFTVLKR	C[681.3850]DSQFYSVQVADSTFTVLKR	2	P45984	MAPK9	Mitogen-activated protein kinase 9	6	25
CDSSPDSAEDVR	C[681.3850]DSSPDSAEDVR	19	P02765	AHSG	Alpha-2-HS-glycoprotein	132	143
CDSSPDSAEDVRK	C[681.3850]DSSPDSAEDVRK	57	P02765	AHSG	Alpha-2-HS-glycoprotein	132	144
CDVDIRK	C[681.3850]DVDIRK	92	P60709	ACTB	Actin, cytoplasmic 1	285	291
CDVDIRKDLYANTVLSGGSTMYPGIADR	C[681.3850]DVDIRKDLYANTVLSGGSTM[15.9949]YPGIADR	1	Q562R1	ACTBL2	Beta-actin-like protein 2	286	313
CDVDIRKDLYANTVLSGGTTMYPGIADR	C[681.3850]DVDIRKDLYANTVLSGGTTMYPGIADR	124	P60709	ACTB	Actin, cytoplasmic 1	285	312
CDVDIRKDLYANTVLSGGTTMYPGIADR	C[681.3850]DVDIRKDLYANTVLSGGTTM[15.9949]YPGIADR	9	P60709	ACTB	Actin, cytoplasmic 1	285	312
CDVIAQGIVMAVK	C[681.3850]DVIAQGIVMAVK	4	Q9P2R7	SUCLA2	Succinate--CoA ligase [ADP-forming] subunit beta, mitochondrial	384	396
CDVNDKR	C[681.3850]DVNDKR	6	P61006	RAB8A	Ras-related protein Rab-8A	123	129
CDVNDKRQVSK	C[681.3850]DVNDKRQVSK	3	P61006	RAB8A	Ras-related protein Rab-8A	123	133
CDVTDNQSEVADKTEDYLWLK	C[681.3850]DVTDNQSEVADKTEDYLWLK	1	Q8N1F7	NUP93	Nuclear pore complex protein Nup93	0	0
CDWLDGKHVVFGK	C[681.3850]DWLDGKHVVFGK	33	O43447	PPIH	Peptidyl-prolyl cis-trans isomerase H	131	143
CDWSSTRR	C[681.3850]DWSSTRR	3	P06756	ITGAV	Integrin alpha-V	89	96
CDYMDEVTYGELEKEEAQPIVTK	C[681.3850]DYMDEVTYGELEKEEAQPIVTK	10	Q1KMD3	HNRNPUL2	Heterogeneous nuclear ribonucleoprotein U-like protein 2	602	624
CEAFGWHAIIVDGHSVEELCK	C[681.3850]EAFGWHAIIVDGHSVEELC[57.0215]K	4	P29401	TKT	Transketolase	206	226
CEAFGWHAIIVDGHSVEELCK	C[681.3850]EAFGWHAIIVDGHSVEELC[681.3850]K	16	P29401	TKT	Transketolase	206	226
CEAFGWHAIIVDGHSVEELCKAFGQAK	C[681.3850]EAFGWHAIIVDGHSVEELC[681.3850]KAFGQAK	15	P29401	TKT	Transketolase	206	232
CEAPAAAPEVSEEPRCPR	C[681.3850]EAPAAAPEVSEEPRC[681.3850]PR	1	Q9UM47	NOTCH3	Neurogenic locus notch homolog protein 3	1372	1389
CEASEQK	C[681.3850]EASEQK	1	Q9Y6X9	MORC2	ATPase MORC2	536	542
CEAVIGHFNGK	C[681.3850]EAVIGHFNGK	3	P29558	RBMS1	RNA-binding motif, single-stranded-interacting protein 1	194	204
CEAVTADSRPHSPQYPHDGRDDR	C[681.3850]EAVTADSRPHSPQYPHDGRDDR	8	P17643	TYRP1	5,6-dihydroxyindole-2-carboxylic acid oxidase	65	87
CEAVVAELKQEDQR	C[681.3850]EAVVAELKQEDQR	1	Q9UPN4	CEP131	Centrosomal protein of 131 kDa	648	661
CEDKFTK	C[681.3850]EDKFTK	20	P05198	EIF2S1	Eukaryotic translation initiation factor 2 subunit 1	98	104
CEDLEKQNR	C[681.3850]EDLEKQNR	8	P12270	TPR	Nucleoprotein TPR	0	0
CEDLETQTQSEK	C[681.3850]EDLETQTQSEK	5	O00592	PODXL	Podocalyxin	344	355
CEDRPVVFTHLLTADHGPPR	C[681.3850]EDRPVVFTHLLTADHGPPR	49	Q6P1X6	C8orf82	UPF0598 protein C8orf82	0	0
CEEEAQEIVR	C[681.3850]EEEAQEIVR	4	Q5TKA1	LIN9	Protein lin-9 homolog	435	444
CEEEIAK	C[681.3850]EEEIAK	2	P33176	KIF5B	Kinesin-1 heavy chain	0	0
CEEELHRQER	C[681.3850]EEELHRQER	4	Q9HBF4	ZFYVE1	Zinc finger FYVE domain-containing protein 1	0	0
CEELHGK	C[681.3850]EELHGK	2	Q9Y6A5	TACC3	Transforming acidic coiled-coil-containing protein 3	662	668
CEELLEK	C[681.3850]EELLEK	1	O75367	MACROH2A1	Core histone macro-H2A.1	0	0
CEELLHFQASQR	C[681.3850]EELLHFQASQR	4	Q9Y6K9	IKBKG	NF-kappa-B essential modulator	76	87
CEELSGLHGQLQEAR	C[681.3850]EELSGLHGQLQEAR	9	Q9P2E9	RRBP1	Ribosome-binding protein 1	933	947
CEESFVKIPGEK	C[681.3850]EESFVKIPGEK	1	P08174	CD55	Complement decay-accelerating factor	65	76
CEESFVKIPGEKDSVICLK	C[681.3850]EESFVKIPGEKDSVIC[681.3850]LK	3	P08174	CD55	Complement decay-accelerating factor	65	83
CEFDPLHTLLLK	C[681.3850]EFDPLHTLLLK	11	Q53SF7	COBLL1	Cordon-bleu protein-like 1	180	191
CEFEEVQGFLDQVAHKLPFAAK	C[681.3850]EFEEVQGFLDQVAHKLPFAAK	9	Q9NX20	MRPL16	39S ribosomal protein L16, mitochondrial	167	188
CEFFNAGGSVK	C[681.3850]EFFNAGGSVK	3	P35520	CBS	Cystathionine beta-synthase	109	119
CEFQDAYVLLSEK	C[681.3850]EFQDAYVLLSEK	22	P10809	HSPD1	60 kDa heat shock protein, mitochondrial	237	249
CEFQDAYVLLSEKK	C[681.3850]EFQDAYVLLSEKK	36	P10809	HSPD1	60 kDa heat shock protein, mitochondrial	237	250
CEFVMEVTNK	C[681.3850]EFVMEVTNK	1	Q16851	UGP2	UTP--glucose-1-phosphate uridylyltransferase	276	285
CEGFELHFWR	C[681.3850]EGFELHFWR	12	Q9UGI8	TES	Testin	29	38
CEGINISGNFYR	C[681.3850]EGINISGNFYR	1	P40429	RPL13A	60S ribosomal protein L13a	38	49
CEGSSVQTR	C[681.3850]EGSSVQTR	4	P07996	THBS1	Thrombospondin-1	413	421
CEHDPHVLLAVAK	C[681.3850]EHDPHVLLAVAK	23	O94906	PRPF6	Pre-mRNA-processing factor 6	0	0
CEHLLASAK	C[681.3850]EHLLASAK	6	Q5T1M5	FKBP15	FK506-binding protein 15	809	817
CEHNLSKPEFNPTSIK	C[681.3850]EHNLSKPEFNPTSIK	6	Q9UJW0	DCTN4	Dynactin subunit 4	280	295
CEIDPMFQK	C[681.3850]EIDPM[15.9949]FQK	1	Q15003	NCAPH	Condensin complex subunit 2	239	247
CEIEATLER	C[681.3850]EIEATLER	2	Q9NYL2	MAP3K20	Mitogen-activated protein kinase kinase kinase 20	0	0
CEIKVAQPK	C[681.3850]EIKVAQPK	4	O14979	HNRNPDL	Heterogeneous nuclear ribonucleoprotein D-like	303	311
CEKEEAATQSSEK	C[681.3850]EKEEAATQSSEK	1	Q9Y2L5	TRAPPC8	Trafficking protein particle complex subunit 8	1163	1175
CEKGTTAVLTEK	C[681.3850]EKGTTAVLTEK	8	Q99436	PSMB7	Proteasome subunit beta type-7	247	258
CEKHFPIEIDSTDYVSSGPSVRNPR	C[681.3850]EKHFPIEIDSTDYVSSGPSVRNPR	2	P82673	MRPS35	28S ribosomal protein S35, mitochondrial	143	167
CEKPFLGHR	C[681.3850]EKPFLGHR	3	P48059	LIMS1	LIM and senescent cell antigen-like-containing domain protein 1	222	230
CEKPFLGHRHYER	C[681.3850]EKPFLGHRHYER	8	P48059	LIMS1	LIM and senescent cell antigen-like-containing domain protein 1	222	234
CEKQPGAGGGGGSGSGGSGAK	C[681.3850]EKQPGAGGGGGSGSGGSGAK	20	P55317	FOXA1	Hepatocyte nuclear factor 3-alpha	268	288
CEKQPGAGGGGGSGSGGSGAKGGPESR	C[681.3850]EKQPGAGGGGGSGSGGSGAKGGPESR	6	P55317	FOXA1	Hepatocyte nuclear factor 3-alpha	268	294
CELGPLHQQESQSLQLHFR	C[681.3850]ELGPLHQQESQSLQLHFR	7	P08648	ITGA5	Integrin alpha-5	921	939
CELIKESEVK	C[681.3850]ELIKESEVK	6	P60510	PPP4C	Serine/threonine-protein phosphatase 4 catalytic subunit	17	26
CELNRHTTEAAAGALQNITAGDRR	C[681.3850]ELNRHTTEAAAGALQNITAGDRR	11	Q9Y446	PKP3	Plakophilin-3	618	641
CELNVTEDALK	C[681.3850]ELNVTEDALK	3	O76031	CLPX	ATP-dependent Clp protease ATP-binding subunit clpX-like, mitochondrial	538	548
CELPVSYLEPK	C[681.3850]ELPVSYLEPK	17	Q96NB2	SFXN2	Sideroflexin-2	0	0
CELSSSVQTDINLPYLTMDSSGPK	C[681.3850]ELSSSVQTDINLPYLTMDSSGPK	3	P38646	HSPA9	Stress-70 protein, mitochondrial	317	340
CEMLFEDLLLNEIPEKK	C[681.3850]EMLFEDLLLNEIPEKK	3	Q5SWX8	ODR4	Protein odr-4 homolog	317	333
CEMPELVQHKLDDIFEPVLIPEPK	C[681.3850]EMPELVQHKLDDIFEPVLIPEPK	14	Q14008	CKAP5	Cytoskeleton-associated protein 5	1500	1523
CEMSEHPSQTVR	C[681.3850]EMSEHPSQTVR	14	Q32MZ4	LRRFIP1	Leucine-rich repeat flightless-interacting protein 1	750	761
CEMSEHPSQTVRK	C[681.3850]EMSEHPSQTVRK	20	Q32MZ4	LRRFIP1	Leucine-rich repeat flightless-interacting protein 1	750	762
CEMSEHPSQTVR	C[681.3850]EM[15.9949]SEHPSQTVR	20	Q32MZ4	LRRFIP1	Leucine-rich repeat flightless-interacting protein 1	750	761
CEMSEHPSQTVRK	C[681.3850]EM[15.9949]SEHPSQTVRK	10	Q32MZ4	LRRFIP1	Leucine-rich repeat flightless-interacting protein 1	750	762
CENIQKPLSSVQENIQQK	C[681.3850]ENIQKPLSSVQENIQQK	1	P52732	KIF11	Kinesin-like protein KIF11	740	757
CENKHIANYISGIQTIGHR	C[681.3850]ENKHIANYISGIQTIGHR	3	Q15393	SF3B3	Splicing factor 3B subunit 3	981	999
CENKIQTR	C[681.3850]ENKIQTR	14	Q6P2Q9	PRPF8	Pre-mRNA-processing-splicing factor 8	1291	1298
CENLSTPTMLKK	C[681.3850]ENLSTPTMLKK	2	P42858	HTT	Huntingtin	1961	1972
CENSLEQLCYVAAFTVSSYSTTVFR	C[681.3850]ENSLEQLC[681.3850]YVAAFTVSSYSTTVFR	7	P22059	OSBP	Oxysterol-binding protein 1	466	490
CENVQPSGSFK	C[681.3850]ENVQPSGSFK	9	Q96GA7	SDSL	Serine dehydratase-like	38	48
CEPIAMTVPR	C[681.3850]EPIAMTVPR	8	P31146	CORO1A	Coronin-1A	345	354
CEPIIMTVPR	C[681.3850]EPIIMTVPR	16	Q6QEF8	CORO6	Coronin-6	344	353
CEPIVMTVPR	C[681.3850]EPIVMTVPR	24	Q9BR76	CORO1B	Coronin-1B	345	354
CEQDPEKK	C[681.3850]EQDPEKK	8	Q8IYI6	EXOC8	Exocyst complex component 8	664	671
CEQEEEK	C[681.3850]EQEEEK	1	Q15042	RAB3GAP1	Rab3 GTPase-activating protein catalytic subunit	858	864
CEQEEEKEDLER	C[681.3850]EQEEEKEDLER	14	Q15042	RAB3GAP1	Rab3 GTPase-activating protein catalytic subunit	858	869
CEQVLIEK	C[681.3850]EQVLIEK	2	Q13616	CUL1	Cullin-1	291	298
CERPLQGYSVEYQLLNGGELHR	C[681.3850]ERPLQGYSVEYQLLNGGELHR	7	P16144	ITGB4	Integrin beta-4	0	0
CESAEPR	C[681.3850]ESAEPR	10	O94906	PRPF6	Pre-mRNA-processing factor 6	901	907
CESAFLSK	C[681.3850]ESAFLSK	15	P83731	RPL24	60S ribosomal protein L24	36	43
CESAFLSKR	C[681.3850]ESAFLSKR	41	P83731	RPL24	60S ribosomal protein L24	36	44
CESAFLSKRNPR	C[681.3850]ESAFLSKRNPR	5	P83731	RPL24	60S ribosomal protein L24	36	47
CESAPGCGVWQRPVIDNPNYKGK	C[681.3850]ESAPGC[57.0215]GVWQRPVIDNPNYKGK	1	P27824	CANX	Calnexin	360	382
CESAPGCGVWQRPVIDNPNYKGK	C[681.3850]ESAPGC[681.3850]GVWQRPVIDNPNYKGK	2	P27824	CANX	Calnexin	360	382
CESGGFLSK	C[681.3850]ESGGFLSK	10	Q14573	ITPR3	Inositol 1,4,5-trisphosphate receptor type 3	0	0
CESGKGR	C[681.3850]ESGKGR	2	Q99985	SEMA3C	Semaphorin-3C	159	165
CESHQHGSEER	C[681.3850]ESHQHGSEER	6	Q6NUM6	TYW1B	S-adenosyl-L-methionine-dependent tRNA 4-demethylwyosine synthase TYW1B	215	225
CESKKFGGPGAR	C[681.3850]ESKKFGGPGAR	13	P62249	RPS16	40S ribosomal protein S16	127	138
CETMVYHPNIDLEGNVCLNILR	C[681.3850]ETMVYHPNIDLEGNVC[681.3850]LNILR	14	P61081	UBE2M	NEDD8-conjugating enzyme Ubc12	95	116
CETMVYHPNIDLEGNVCLNILR	C[681.3850]ETM[15.9949]VYHPNIDLEGNVC[681.3850]LNILR	2	P61081	UBE2M	NEDD8-conjugating enzyme Ubc12	95	116
CETQNPVSARR	C[681.3850]ETQNPVSARR	1	P06731	CEACAM5	Carcinoembryonic antigen-related cell adhesion molecule 5	215	225
CEVAVHITDVASFVPRDGVLDVEAR	C[681.3850]EVAVHITDVASFVPRDGVLDVEAR	1	Q9BYK8	HELZ2	Helicase with zinc finger domain 2	1366	1390
CEVLQYSAR	C[681.3850]EVLQYSAR	2	O95299	NDUFA10	NADH dehydrogenase [ubiquinone] 1 alpha subcomplex subunit 10, mitochondrial	253	261
CEVSSLAGALGK	C[681.3850]EVSSLAGALGK	5	Q9H8H0	NOL11	Nucleolar protein 11	0	0
CEYPAACNALETLLIHR	C[681.3850]EYPAAC[681.3850]NALETLLIHR	6	P54886	ALDH18A1	Delta-1-pyrroline-5-carboxylate synthase	606	622
CEYSAHK	C[681.3850]EYSAHK	1	Q9GZN8	C20orf27	UPF0687 protein C20orf27	106	112
CEYSAHKEGVLK	C[681.3850]EYSAHKEGVLK	34	Q9GZN8	C20orf27	UPF0687 protein C20orf27	106	117
CFAETPNKK	C[681.3850]FAETPNKK	4	Q15029	EFTUD2	116 kDa U5 small nuclear ribonucleoprotein component	674	682
CFAHYKQVK	C[681.3850]FAHYKQVK	2	Q13217	DNAJC3	DnaJ homolog subfamily C member 3	258	266
CFAQSVVLR	C[681.3850]FAQSVVLR	5	Q9BUK6	MSTO1	Protein misato homolog 1	411	419
CFASLADRFTR	C[681.3850]FASLADRFTR	1	Q9ULT8	HECTD1	E3 ubiquitin-protein ligase HECTD1	209	219
CFEFLDLLLQEWQTHSLER	C[681.3850]FEFLDLLLQEWQTHSLER	1	Q7Z460	CLASP1	CLIP-associating protein 1	464	482
CFEISDADTK	C[681.3850]FEISDADTK	4	P53350	PLK1	Serine/threonine-protein kinase PLK1	67	76
CFEISDADTKEVFAGK	C[681.3850]FEISDADTKEVFAGK	9	P53350	PLK1	Serine/threonine-protein kinase PLK1	67	82
CFEMSSFVETK	C[681.3850]FEMSSFVETK	1	Q01970	PLCB3	1-phosphatidylinositol 4,5-bisphosphate phosphodiesterase beta-3	614	624
CFEYYEK	C[681.3850]FEYYEK	1	Q8WXK3	ASB13	Ankyrin repeat and SOCS box protein 13	231	237
CFGEQNK	C[681.3850]FGEQNK	1	Q13155	AIMP2	Aminoacyl tRNA synthase complex-interacting multifunctional protein 2	168	174
CFGEQNKK	C[681.3850]FGEQNKK	19	Q13155	AIMP2	Aminoacyl tRNA synthase complex-interacting multifunctional protein 2	168	175
CFGEQNKKQPR	C[681.3850]FGEQNKKQPR	55	Q13155	AIMP2	Aminoacyl tRNA synthase complex-interacting multifunctional protein 2	168	178
CFGFVTYSNVEEADAAMAASPHAVDGNTVELK	C[681.3850]FGFVTYSNVEEADAAMAASPHAVDGNTVELK	1	Q13151	HNRNPA0	Heterogeneous nuclear ribonucleoprotein A0	49	80
CFGGLQK	C[681.3850]FGGLQK	1	P10768	ESD	S-formylglutathione hydrolase	11	17
CFGILTAKPIPQIPHFPVYTR	C[681.3850]FGILTAKPIPQIPHFPVYTR	5	Q9UPY3	DICER1	Endoribonuclease Dicer	801	821
CFGLLLSPGKDVR	C[681.3850]FGLLLSPGKDVR	12	Q9Y3P9	RABGAP1	Rab GTPase-activating protein 1	346	358
CFHQLMK	C[681.3850]FHQLMK	13	P23919	DTYMK	Thymidylate kinase	163	169
CFHQLMKDTTLNWK	C[681.3850]FHQLMKDTTLNWK	37	P23919	DTYMK	Thymidylate kinase	163	176
CFHQLMK	C[681.3850]FHQLM[15.9949]K	2	P23919	DTYMK	Thymidylate kinase	163	169
CFHQLMKDTTLNWK	C[681.3850]FHQLM[15.9949]KDTTLNWK	10	P23919	DTYMK	Thymidylate kinase	163	176
CFICGREGHIK	C[681.3850]FIC[57.0215]GREGHIK	2	Q5VYS8	TUT7	Terminal uridylyltransferase 7	1453	1463
CFIEEIPDETMVIGNYR	C[681.3850]FIEEIPDETMVIGNYR	6	Q7Z7H5	TMED4	Transmembrane emp24 domain-containing protein 4	41	57
CFIVGADNVGSK	C[681.3850]FIVGADNVGSK	14	P05388	RPLP0	60S acidic ribosomal protein P0	27	38
CFIVGADNVGSKQMQQIR	C[681.3850]FIVGADNVGSKQMQQIR	5	P05388	RPLP0	60S acidic ribosomal protein P0	27	44
CFIVGADNVGSKQMQQIR	C[681.3850]FIVGADNVGSKQM[15.9949]QQIR	2	P05388	RPLP0	60S acidic ribosomal protein P0	27	44
CFLAQPVTLLDIYTHWQQTSELGR	C[681.3850]FLAQPVTLLDIYTHWQQTSELGR	7	Q13428	TCOF1	Treacle protein	38	61
CFLFTATLEQAR	C[681.3850]FLFTATLEQAR	1	Q96T60	PNKP	Bifunctional polynucleotide phosphatase/kinase	447	458
[truncated: 16,447 more rows]

## Sheet: NAIA-5 modified Cys
Protein ID and Cys site	Control_1 MaxLFQ Intensity	Control_2 MaxLFQ Intensity	H2O2_1 MaxLFQ Intensity	H2O2_2 MaxLFQ Intensity	H2O2+NAC_1 MaxLFQ Intensity	H2O2+NAC_2 MaxLFQ Intensity
A0A024RBG1_C2	0	0	0	0	0	0
A0A024RBG1_C3	165697	187424	185975	207196	350656	313310
A0A075B759_C52	139257	124988	182763	198353	162778	144075
A0A075B759_C62	1.00579e+06	1.53331e+06	1.09469e+06	1.25521e+06	1.02602e+06	770214
A0A096LP55_C2	180304	148426	362819	252352	281246	168331
A0A096LP55_C37	0	0	0	0	0	0
A0A0B4J2A2_C115	0	0	0	0	0	0
A0A0B4J2D5_C153	537288	426837	583707	540740	551900	440207
A0A0B4J2D5_C176	17024.7	0	57343.4	39921.4	48946.7	42766.4
A0A0B4J2D5_C221	23687.2	0	0	0	27612.8	26423
A0A0B4J2D5_C244	747065	738615	767864	886764	760158	532754
A0A1B0GUS4_C137	382980	163439	347150	181104	223941	267696
A0A1B0GUS4_C86	449912	585732	517462	396739	347559	520321
A0A2R8Y4L2_C130	5.07292e+06	6.63354e+06	3.89963e+06	3.39098e+06	2.97842e+06	3.40974e+06
A0A3B3IRV3_C13	24757.9	63850.2	28009.5	9785.04	24999.2	0
A0A3B3IRV3_C9	242749	437450	192641	301080	231194	210203
A0A804HLA8_C39	79724.3	185368	42260.3	120070	80062.4	43179.1
A0AV96_C119	0	0	0	0	0	0
A0AV96_C71	115128	105812	89201.6	86924.3	84405.7	88922.2
A0AVT1_C2	79486.6	29825.3	93984.8	64266.9	87895.3	84696.5
A0AVT1_C31	27637.9	0	0	38394.3	0	0
A0AVT1_C311	0	0	0	0	0	0
A0AVT1_C4	63597.5	98126.9	73836.4	83078.1	104594	63771.7
A0AVT1_C546	18305.3	0	0	16109.5	28922.7	32930.3
A0AVT1_C581	0	0	0	46966.6	47813.4	0
A0AVT1_C6	55292.3	41546	57972.4	93150.8	106763	99689.2
A0AVT1_C770	0	0	0	0	0	0
A0AVT1_C9	57621.5	40340.9	46792.7	57750.2	55264.3	46321.9
A0AVT1_C924	8488.9	0	0	20880.7	0	0
A0AVT1_C96	110650	102125	127756	125931	129880	136577
A0FGR8_C810	14259.2	28190.5	0	0	0	0
A0JNW5_C592	0	38512.7	34325.8	59769.3	70819.4	49982
A0MZ66_C442	25426.9	60321.9	29211.6	39009.8	43349.1	38476
A0PK00_C43	83909.8	42077.8	86826.4	90969.1	82445.6	94195.6
A1L0T0_C16	38884.1	27501.5	33397.5	42111.9	29646.2	34070.2
A1L0T0_C173	34598.5	0	27663.8	37264.7	33566.2	22664.5
A1L0T0_C315	119199	150082	79704.1	110428	110121	80919.3
A1L0T0_C608	146787	77384.2	94912.9	97804.9	117766	101887
A1L188_C0	74273.4	0	87093.8	0	94248.9	0
A1L188_C25	94750.5	0	93719.6	86321.2	71512.9	64620.2
A1L188_C61	25545.3	0	31861.6	0	0	0
A1L390_C30	0	0	33343.7	32303.3	0	63068.7
A2RRP1_C1594	16692.9	0	0	20729.9	0	0
A2RUC4_C257	29416.3	47644.3	33338.8	44072.1	38022.5	26644
A3KMH1_C858	0	0	0	0	0	0
A3KN83_C1354	0	47353.1	39313.1	73625.2	114052	32997.3
A4D126_C56	30065.6	19675.4	35561.2	30475.2	31030.8	33670.3
A4D1E9_C167	34100.2	48883.9	28711.3	41359.3	26007.1	27195.6
A4D1E9_C338	60509	61751.9	45162.2	45538.9	35293	40034.2
A4D2B0_C7	0	0	0	0	0	0
A4QPH2_C571	33442.4	0	35230	27853.3	0	38621.8
A5A3E0_C917	168737	193831	485584	421668	1.56361e+06	736912
A5A3E0_C957	36329.1	58877.8	31165.9	40807.5	41836	35186.4
A5A3E0_C965	0	0	0	0	0	0
A5PLL7_C140	0	0	0	0	0	0
A5PLN9_C254	42729.3	0	52129.4	51965	50631	49790
A5YKK6_C1420	0	0	0	0	0	0
A5YKK6_C1457	0	0	18495.1	0	32119.7	22122.5
A5YKK6_C624	42632.7	0	44981.2	49052.9	129655	155338
A5YKK6_C890	21387.7	27485.7	14640.8	25736	22681.8	22135.5
A6NDG6_C104	98585.9	94414.3	118392	124832	111420	102619
A6NDG6_C11	0	0	44815.6	0	43988.7	92129.6
A6NDG6_C193	67802.6	188272	56442.5	52235	56907.7	39534.5
A6NDG6_C217	75595.4	347719	120622	70978.5	83022.1	75186
A6NDG6_C243	31422.9	34102.8	99056	68512.7	68694.1	103559
A6NDG6_C272	343938	280536	465506	485945	459325	464764
A6NDG6_C297	87145.4	58306.7	81204.7	86173.3	384878	457677
A6NDG6_C35	98873.4	47905	158988	153899	82261.2	158376
A6NDU8_C268	0	0	0	0	0	0
A6NDU8_C51	0	0	0	0	0	0
A6NDY0_C180	141108	176678	105462	114318	107882	117008
A6NEC2_C339	0	122909	0	62704	0	0
A6NEC2_C9	0	0	0	0	0	0
A6NHG4_C24	882645	782504	735285	1.35925e+06	953075	779310
A6NHL2_C322	729330	960802	499672	642157	682171	422464
A6NHR9_C1433	0	0	0	64695.5	74857.6	0
A6NHR9_C1445	32714.6	0	28567.7	0	0	0
A6NHR9_C1710	0	0	0	0	0	0
A6NHR9_C1823	0	0	14030.3	0	0	15286.6
A6NHR9_C7	0	0	0	0	0	0
A6NHR9_C84	0	0	0	0	0	0
A6NIH7_C193	15021.5	0	28096.5	0	0	27865.4
A6NIH7_C2	0	0	0	0	0	0
A6NIR3_C582	0	0	0	0	8073.43	11438.5
A6NIZ1_C118	271781	386560	344663	382825	311103	236768
A6NIZ1_C141	74324.8	388275	105219	107824	91967.8	56388.3
A6NK58_C127	0	0	0	0	0	0
A6NK58_C8	0	0	0	0	0	0
A6NKF1_C340	40375	0	52686.2	37169.3	47168.3	44411.3
A6NKH3_C40	0	0	51967.1	0	101453	0
A6NKT7_C320	0	0	0	0	0	0
A6NKT7_C481	32331.4	13070.4	14976.6	0	0	25857.8
A6NKT7_C537	88591.3	0	36582	60951.1	98467.8	101010
A6NMY6_C133	499611	884140	589714	499902	718011	527833
A6NMY6_C5	158728	489707	167186	164133	195761	127831
A6NMY6_C7	856287	1.19989e+06	1.03905e+06	882283	2510841	1.0487e+06
A6NNZ2_C11	0	0	0	0	0	0
A6NNZ2_C127	0	0	0	0	0	0
A6NNZ2_C239	0	0	0	0	0	0
A6NNZ2_C303	57564.2	401976	196155	354185	353063	139975
A6NNZ2_C354	2.36139e+06	1.66619e+06	1.86121e+06	2.03591e+06	2.0287e+06	2.13573e+06
A7E2Y1_C744	39272.1	75564.8	79892.7	100262	90700.7	34337.7
A8MT19_C296	0	0	23970.6	0	0	28338
A8MT19_C554	0	0	0	0	19222	20326.2
A8MUU1_C4	30683	29337.5	29272.3	32372	30741.8	25350.7
A8MUU1_C53	78413.8	61107.4	99568.8	154591	105445	70873.3
A8MVJ9_C2	0	0	0	0	0	0
A8MVJ9_C30	42861.1	0	80217.9	51236.6	80359.1	77175.5
A9QM74_C227	272346	595515	224591	199735	202079	206497
A9UHW6_C49	8079.45	0	21734.7	17928.1	0	41108.7
A9UHW6_C59	76667	72421.3	67833.8	40781.8	33919.8	0
B2RPK0_C23	417361	1.16725e+06	407202	407146	432511	284520
B4DXR9_C20	0	0	33216.8	0	43722.5	0
B4DXR9_C4	0	0	0	0	0	0
B5ME19_C444	0	0	0	0	0	0
B5ME19_C620	88225.3	131469	68533.9	58862	56929.5	71826.5
B5ME19_C753	118533	146594	89410.9	77229.1	119043	110482
B5ME19_C79	55396.3	72321.7	70902.9	63429.5	67261	0
B9EJG8_C66	0	0	0	0	0	0
E9PQ53_C39	0	0	0	0	0	0
O00115_C308	0	0	0	0	0	0
O00115_C327	153887	210396	178788	141308	199691	134787
O00139_C334	70121.7	51839.6	34658.1	50325.8	58793.7	48460.5
O00139_C491	0	0	18688.3	0	0	24681.3
O00139_C537	0	0	0	58401.7	52732.2	0
O00148_C164	154637	200995	161470	156192	205330	136179
O00148_C197	282315	172453	209159	214768	185844	240254
O00148_C223	0	0	16969.1	42068.6	40552.7	46556.5
O00148_C238	367818	0	188710	319518	373097	214786
O00148_C299	262916	170139	119592	260439	145650	184778
O00148_C74	12594.1	0	0	11972	10764.3	0
O00151_C307	55041.5	70077.2	58616.1	50285.8	50310.6	33371.7
O00151_C45	47760.4	0	0	50858.8	57972.9	0
O00151_C73	39077.8	0	23399.7	0	0	0
O00154_C117	31432.5	37034.4	37049.4	36543.5	48347.8	41621.6
O00154_C266	64859.2	0	103542	48008.8	71080.8	92616.6
O00154_C288	38533.3	41608.6	32917.2	39622.2	46289.8	34393.2
O00154_C92	2.29561e+06	1.79454e+06	3.85672e+06	4283599	4.04766e+06	3.92275e+06
O00159_C11	0	0	0	0	0	0
O00159_C161	0	57569.6	0	15923.5	0	0
O00159_C575	0	36306.6	46897	46823.1	44419.5	0
O00159_C585	0	0	0	0	0	0
O00159_C625	114707	52774.4	102352	159390	117693	88760.3
O00159_C679	0	0	0	0	0	0
O00159_C802	152446	130674	127095	156379	161989	123092
O00160_C577	0	0	0	0	0	0
O00160_C584	0	0	0	0	0	0
O00170_C208	439824	540625	542152	582937	440584	638951
O00170_C254	26043.4	81919.4	56519.7	59231.2	53211.4	35583.4
O00170_C78	58184.4	72013.4	88452.7	99361.9	116070	87130.8
O00170_C90	78297.5	48495.7	79400.5	41809.9	44512	81336.7
O00178_C360	0	0	0	0	0	0
O00178_C515	0	0	0	0	0	0
O00178_C531	36527.5	0	0	29167.8	0	0
O00186_C10	15839.3	0	0	19846.9	0	0
O00186_C114	29177	0	46262.6	28471.3	34898.8	44720.5
O00186_C26	43562.1	0	38142	53430.1	0	50188.9
O00186_C402	81375.6	0	0	108926	76779.7	0
O00186_C546	71880	58411.4	58789.2	68463	66293.3	53412.1
O00186_C557	85744.2	64557.7	80697.3	83464.5	94274.3	89409.6
O00186_C90	152475	77578.5	221212	199072	183922	255314
O00189_C431	0	0	0	0	30168.1	24905.4
O00192_C543	0	0	0	0	0	0
O00192_C770	0	0	26540.8	0	0	27250.3
O00203_C507	72419.4	0	40992.7	0	0	25642.2
O00204_C10	0	0	52484.2	0	41364.7	43529
O00204_C225	130414	148893	89502.9	134978	104500	93493.4
O00204_C278	32754.2	78054.6	65369.9	0	63321	64318.7
O00204_C3	0	0	0	0	0	0
O00204_C81	61810	67103.5	41442.9	46701.5	0	32147.2
O00212_C129	41073.3	0	37814.4	60820.7	49631.2	33581.5
O00212_C28	0	0	0	0	0	0
O00212_C9	118645	74479.2	80294.4	77510.4	89854.2	51959.7
O00217_C117	0	0	20024	25406	33948.6	0
O00217_C3	0	0	0	0	0	0
O00221_C335	53835.5	0	50308.5	44772.4	33539.4	38178
O00221_C438	29240.6	60825.9	23813.3	26012.3	41309.8	34140.6
O00221_C457	0	31568.5	40801.7	61495	43133.8	54990.6
O00231_C202	0	33711.1	41748.5	34846.8	38161.4	24667.9
O00231_C257	0	0	32581	0	21042.6	24459.3
O00231_C289	245682	468833	294955	219408	159343	179507
O00231_C7	469691	339480	209845	543002	275803	307762
O00232_C15	250995	395931	212072	221119	205540	197923
O00232_C193	48551.6	59240.1	27172.6	35141.8	27447	32748.4
O00232_C255	7864.4	42594.2	33937	22572.8	22208.1	31474.6
O00233_C4	160197	237919	123690	95533.4	92753.8	79044.6
O00233_C81	97220.8	84573.6	84153.5	95573.9	73584.5	66530.7
O00244_C12	0	0	27528.9	0	46557.1	25577.4
O00244_C41	555539	525616	678861	464670	775176	508561
O00264_C129	0	297057	88438.5	165519	85312.5	85781.2
O00267_C638	0	0	0	0	0	0
O00267_C740	0	0	0	0	0	0
O00273_C21	21526	97025.3	0	36421.1	0	0
O00273_C289	0	59930.8	61525.2	68372.8	0	0
O00273_C38	43297.2	77479.4	50319.9	44018.5	41146	31576.6
O00273_C47	89707.3	70809.6	113576	105757	37612.6	33172.6
O00291_C10	0	0	0	0	0	0
O00291_C249	45450.9	23084.8	17581.2	28107.3	0	21018
O00291_C613	0	0	0	39915	75054.6	69934.7
O00291_C63	78775.2	58845.4	65710.4	63244.9	0	0
O00291_C9	80754.4	51036	69184.8	54359.2	56411.8	0
O00299_C1	270142	371231	228547	162184	241159	267609
O00299_C10	52756.4	40658.9	74139.6	0	75159.1	86079.6
O00299_C11	314731	1.35497e+06	414948	686314	980700	520357
O00299_C12	409784	291201	433339	485866	480854	556202
O00299_C191	3.65449e+06	2.3133e+06	3.94801e+06	3.66621e+06	3.38124e+06	3.35003e+06
O00299_C223	0	190952	23483.7	30166.2	41055.1	22675.7
O00299_C24	289014	337049	248548	122055	254661	254835
O00299_C3	287733	591152	202705	175907	272694	408419
O00299_C39	0	0	14551.5	0	19719.7	14153.6
O00299_C59	217364	490332	328830	405419	458320	394039
O00299_C6	0	0	0	0	0	0
O00299_C89	85440.1	0	36457.2	71897.8	36809.5	53961.5
O00299_C9	195139	105116	233902	347896	316722	337689
O00308_C8	37021	49663.1	50771.1	95668.8	66303.2	53238.3
O00308_C838	58917.6	0	0	65145.7	0	0
O00399_C18	136121	69882.5	139732	134431	110703	121401
O00401_C431	0	0	0	0	0	0
O00410_C11	0	0	44488.7	66845.9	76766.3	46814.7
O00410_C110	93808.9	820765	66413.9	634523	682232	71634.1
O00410_C180	35634.8	54252.8	40738.3	40291.2	38136	26530.1
O00410_C348	22929.1	0	0	0	0	19602.5
O00410_C389	0	0	0	0	0	0
O00410_C4	91009.3	102029	104958	176161	127509	108630
O00410_C420	116281	92240.4	158543	209988	162212	147466
O00410_C473	46916.6	55752.2	0	74057.3	39670.8	0
O00410_C560	109226	59225.5	60407.6	111828	53922.2	92472.2
O00410_C733	578248	333316	478856	597811	474061	616069
O00410_C750	37828.3	0	27936.9	28907.2	0	29869.7
O00410_C915	0	0	14273.3	21260.4	24851.6	11794.5
O00410_C944	0	68686.2	0	0	61467.7	0
O00410_C972	113971	97903.1	281946	147191	157825	181693
O00410_C986	49288.3	0	68866.3	53001.1	44108.8	57133.9
O00411_C1192	0	0	0	0	0	0
O00418_C314	26914	0	0	14273.4	16845.2	19406.7
O00422_C26	44876.5	125717	0	32189.2	25108.5	26087.1
O00423_C276	0	0	16499.3	0	0	15435.1
O00423_C770	15601.9	16356.9	14752.7	0	0	18418.3
O00429_C345	0	64422.5	34063.9	49917.8	53561.3	38081.9
O00429_C361	87603.4	175242	68268.7	93089.3	152628	83190.6
O00429_C367	0	17977.4	0	0	33426.7	31809.5
O00429_C4	0	0	33911.3	0	0	63431.3
O00429_C431	137722	122175	97855	106624	117507	121034
O00429_C470	54856	0	36404	41055.7	92946.2	120120
O00442_C153	0	0	0	32637.4	33255.1	29943.5
O00442_C28	146759	96204.4	89490.7	106358	82815.7	137969
O00443_C514	0	0	0	0	25887.5	22614.3
O00451_C200	38394.1	0	62981.3	0	0	37047.4
O00468_C1624	42130	0	71576.9	52706.7	65411.9	67651.5
O00468_C1822	43702.1	0	0	33415.4	48361.4	31448.7
O00468_C650	0	0	0	0	0	0
O00469_C562	12714.7	0	22423.6	25731.9	23352.7	22457.7
O00469_C576	0	0	0	0	0	0
O00471_C542	0	0	0	0	0	0
O00471_C675	31140.1	57512	0	78109.9	138245	57951.6
O00471_C71	0	0	0	0	0	0
O00483_C44	97952.6	318784	74651.1	96700.8	80960.2	34690.7
O00483_C8	82206.5	242551	43138.1	84592.2	54307.2	47000.5
O00487_C16	42599.5	38667.5	18555.7	14003.3	0	13913
O00487_C17	42346.6	55335.1	5982.81	0	0	0
O00487_C238	34484.8	66741.5	4422.46	0	30116.7	25576.2
O00505_C228	63625.8	0	40148.7	46261.7	34641.8	44284.4
O00505_C325	28472.1	36623.5	34683.1	37649.1	34977.8	41385
O00506_C357	0	42056.2	0	42037.2	0	18584.4
O00507_C1773	34789.9	0	19371.1	31840.6	26108.1	26687.8
O00515_C428	0	0	0	0	0	0
O00519_C293	71786.2	0	78695.1	76220.3	64668.8	80115.1
O00519_C5	0	0	91719	0	0	67181.4
O00522_C142	0	0	0	33952.9	34176.1	31404.8
O00522_C2	0	0	0	0	0	0
O00541_C141	0	0	19413.6	26366.7	0	21942.1
O00541_C38	0	0	0	0	0	0
O00560_C118	62360.8	0	0	35213.9	39392.7	47815.5
O00560_C166	90805.6	92962	59525.6	0	53096.1	64388.7
O00560_C239	0	36033.2	0	0	20143.3	0
O00560_C4	14048.5	0	16233.2	0	22896.6	19058.5
O00567_C142	0	0	0	0	0	0
O00567_C376	0	0	49503.7	0	33497.3	43439.1
O00567_C4	103054	108153	76854.8	101823	99306.2	108079
O00567_C8	0	0	0	37797.9	42067.2	0
O00571_C1	147040	191505	161393	238587	347366	291489
O00571_C223	594225	921621	711632	740971	940779	779513
O00571_C298	270137	169682	235478	158992	256223	155843
O00571_C317	24525.9	0	80379.3	0	40681.9	69670.2
O00571_C341	170765	356891	323744	246070	272625	314818
O00571_C468	180874	330739	141670	248096	190769	201691
O00584_C121	362043	405259	462507	499465	333215	296363
O00584_C241	0	0	0	0	0	0
O00584_C48	39625.6	22980.3	50691.7	65767.6	44968.2	42275.5
O00592_C344	46624.3	58757.1	51206.3	52883.3	56322.6	0
O00592_C9	50647.2	0	67069.7	51126.3	53325.5	57402.2
O00622_C100	0	0	0	0	0	0
O00625_C106	43809.5	51140.7	0	32047.6	26842	41986.1
O00628_C5	50752.8	39672	34155.3	35766.3	46847.4	68449.1
O00629_C122	181259	112809	187918	205648	206357	212357
O00629_C228	142988	111651	82048.9	116297	91361.2	80710.2
O00629_C325	42103.7	115124	63375.6	70229.9	75793.2	57738.8
O00629_C417	0	0	0	0	0	0
O00629_C456	0	0	0	0	0	0
O00712_C6	0	0	0	0	29028.2	27190.1
O00712_C7	0	0	30028.8	25377.4	55246.2	40914.3
O00743_C0	98460.9	0	153067	105325	148859	159016
O00743_C1	0	0	22263.2	0	0	18012.7
O00743_C161	33500.4	33781.1	52839.3	63689	36527.1	75794.5
O00743_C192	0	0	0	0	0	0
O00743_C265	203178	237709	242114	285599	270689	207253
O00762_C114	72024.4	33817.7	135789	86873.1	112431	80318.9
O00764_C112	0	0	12808.5	21310.9	0	0
O14495_C181	25898.9	22806.5	28731.3	24947.8	25850.8	28181.4
O14497_C1968	42575.9	34141.8	0	0	30355	33007.3
O14524_C67	0	36589.8	29667.7	25327.7	25609.3	0
O14530_C12	0	0	34187.7	0	0	28704.3
O14530_C4	0	92303.1	0	0	42930	0
O14530_C94	54574.3	67466.9	50529.1	47718.5	46362.2	0
O14545_C109	124766	0	79523.7	71731.6	66465.4	54910.7
O14545_C267	26208.8	36988.1	35242.5	34840.4	52908.7	67226.7
O14545_C32	0	0	0	0	0	0
O14545_C5	117374	0	66749.2	75119.1	60666.9	43600.4
O14545_C6	0	0	73445.5	71526.1	44316.2	34299
O14545_C66	0	0	0	0	0	0
O14556_C12	0	0	0	0	0	0
O14556_C19	2.35803e+06	759874	1205914	1951980	1232925	1.5149e+06
O14561_C140	101895	201773	96353.2	219769	168490	100429
O14561_C2	145479	109466	148140	229192	143825	165006
O14562_C185	316842	512061	226208	234952	316541	327343
O14576_C394	0	0	56296.2	97891.8	50127.9	57833
O14578_C343	0	0	15880.5	32731.7	28634.7	24117.4
O14578_C465	0	32999.3	41418.8	57088.3	0	0
O14578_C514	0	0	14073	12454.3	0	17206.2
O14578_C62	0	0	0	0	0	0
O14579_C148	115174	82069.7	79713.8	68060.9	69383	71643.3
O14579_C212	0	0	0	0	0	0
O14579_C225	0	0	0	15585.5	33513.6	0
O14579_C9	0	0	0	0	0	0
O14602_C1	0	0	0	0	0	0
O14617_C1089	41516	60355.9	56810.3	46623.7	54104.1	50992
O14617_C11	13786.9	29165.9	23643.3	30555.1	0	0
O14617_C1103	0	0	0	33944.2	25831	48442.9
O14617_C1117	52344.6	54904.5	0	48011.2	56235.8	49478
O14617_C1133	20789.3	0	28974.2	20799.7	33352.9	29953.4
O14617_C208	33068.7	32411	42732.9	41084.1	43151.7	35848.3
O14617_C574	59297.3	100018	11858.9	20435.3	0	32149.8
O14618_C227	0	48417.7	25794.9	29047.7	51931.7	0
O14653_C17	28270.3	25741.8	32965.8	0	0	25955.3
O14653_C7	0	0	0	0	0	0
O14656_C319	43010.7	75575.7	73819.8	85105.4	62231.1	74111.6
O14656_C44	0	0	0	0	0	0
O14657_C326	150341	55099.7	150326	61893.8	53848.8	120246
O14662_C1	116606	409141	134196	169016	221382	77463.1
O14662_C279	0	0	0	0	0	0
O14662_C3	0	88887.8	63720	0	66626.5	49397.5
O14672_C222	18971.5	31296.2	24621	33130.8	34329.2	26348.1
O14672_C399	42571.9	0	38754.7	54790.2	33561.3	32179.4
O14672_C435	0	0	0	0	0	0
O14672_C639	36482.8	33409.1	45515.1	49097.6	42554.7	34230.8
O14681_C9	32802.9	36468.4	34148.9	42223.1	40901.1	53361.2
O14684_C137	0	0	0	0	0	0
O14715_C188	124781	45366.9	71331.6	104390	123992	93069.8
O14730_C171	30832.8	0	0	0	42710.8	42847.1
O14730_C346	20874.2	0	24003.8	0	24645.1	24310.6
O14744_C196	57347.6	50559.9	55906.4	47374.7	40971.5	43627.7
O14744_C22	419393	379077	93472.1	130635	131164	51310.2
O14744_C344	24035.2	37522.6	0	0	26611.5	0
O14744_C42	283203	227614	416188	320087	397311	423921
O14744_C449	0	0	0	12956.3	9467.85	9596.43
O14744_C518	19062.4	0	0	24033.6	0	0
O14744_C599	0	38784.9	0	0	27884.9	0
O14744_C622	47061.8	66683.7	33228.4	59070.9	55748.9	25785.2
O14745_C206	202815	232409	99252	167356	141764	96257.7
O14757_C168	0	0	0	0	0	0
O14772_C0	0	0	0	0	0	0
O14772_C544	0	0	0	0	0	0
O14776_C1062	0	99107.6	29873.9	29898.9	31385.7	0
O14786_C82	0	0	16817.3	26225.6	23538.6	0
O14787_C154	40480.2	0	29228.4	78142.8	65862.8	60375.6
O14787_C184	0	0	0	0	0	0
O14787_C195	0	0	0	0	0	0
O14787_C375	0	0	33527.2	37164.6	36264.7	27656.7
O14787_C672	19423.5	0	21665	31158.7	30598.4	32011.3
O14787_C789	0	0	0	0	0	0
O14787_C805	176527	106626	140247	181499	200326	112446
O14795_C329	0	0	0	0	0	0
O14795_C527	0	0	0	0	0	0
O14795_C608	0	0	0	0	0	0
O14798_C53	0	0	0	0	0	0
O14802_C0	0	0	0	0	0	0
O14802_C109	26986.1	24226.4	25297.1	29702.6	0	24510.5
O14802_C261	26982.8	0	18255.9	0	20056.8	0
O14815_C367	0	292461	0	0	60555	0
O14818_C2	0	472612	360368	354413	314709	195430
O14818_C4	825243	861777	531866	741843	722975	653373
O14818_C63	0	0	0	0	0	0
O14818_C70	14232.4	0	63808.9	64043.9	92210.6	48396.7
O14874_C242	165891	85245.7	193637	142320	155338	179216
O14880_C131	0	0	0	0	87160.7	91950.3
O14893_C10	45171	0	72174	0	54178.4	63900.4
O14893_C264	65830.4	41427	63635.7	95732.7	55208.1	131218
O14893_C34	0	0	0	0	0	0
O14893_C63	0	33219.7	0	0	70852.6	0
O14908_C100	0	0	0	0	0	0
O14908_C14	44642.4	65855.9	0	19177.1	9539.03	0
O14908_C189	27045.4	43570.3	26088.8	30294.6	32313.7	23302.6
O14920_C12	72282.6	36486.2	68654	72385.4	68792	57802.3
O14920_C716	0	0	0	12719	32411.5	20226.1
O14929_C0	181029	243981	95163.8	192183	147399	137035
O14929_C120	39885.3	33852.5	30519.3	67991.1	56162	55129.4
O14929_C168	38434.3	27865.4	34620.2	31928.8	32011.2	37216.4
O14929_C294	0	0	43387.7	39724.6	49324.9	0
O14929_C376	103657	79555.6	111035	80309.1	158445	173129
O14929_C5	35656.6	23374	21361.8	25854.1	26328.4	29944.8
O14929_C6	0	0	0	0	0	0
O14936_C132	35057.4	39062.5	32730.8	46452.9	33786.6	0
O14936_C146	0	36587.3	0	38461.4	27679.5	0
O14936_C15	19478.1	25254.6	139153	131278	109552	153227
O14950_C109	0	27325.7	12940.7	0	0	0
O14964_C166	39770.4	0	26705.8	60120	41728.1	42122.5
O14964_C193	53400.2	0	81044.9	0	56553.4	53229.3
O14964_C212	0	0	0	0	0	0
O14964_C32	0	0	76570.8	66717.3	43337.7	85333
O14964_C75	259342	228021	178545	301098	254885	162524
O14965_C247	19378.8	40622	12889.9	17037.5	25680.8	19905
O14965_C393	56819.4	85955.5	43728.2	65835.6	129930	95329.5
O14966_C120	0	0	0	0	0	0
O14967_C185	67499.9	102025	66421.2	67501.4	56402.8	56448.3
O14972_C137	25530.4	0	49347.2	67638.1	69435.4	67304.2
O14974_C256	0	23184.2	28824	0	0	33083.3
O14974_C48	9869.19	0	26968.7	0	0	22154.2
O14976_C190	43905.2	53957.3	45013	41420.8	75279.1	72889.3
O14976_C472	0	0	24991.9	0	0	34005.1
O14976_C489	0	0	26604.4	0	33604	0
O14979_C177	301047	505473	193208	245685	177395	162348
O14979_C2	32511.7	50136.6	30267.4	26152.9	28123.9	27872.7
O14979_C3	156328	75277	161535	110355	88903.7	108400
O14979_C303	244213	91744.6	220194	98091.4	89603.9	175806
O14980_C0	0	0	0	0	0	0
O14980_C119	0	33857.5	44628.5	49029.8	61445.7	67909.8
O14980_C164	0	24822.2	0	0	32537.8	0
O14980_C17	58664.5	34490.7	65115.7	60120.4	56446.4	60343.8
O14980_C267	19888.7	18919.9	22068.8	30099.6	0	35389.8
O14980_C327	0	16796.3	19472.5	17947.2	0	32501.2
O14980_C34	151047	201751	153805	213169	215021	207867
O14980_C5	0	55281.2	0	26228.5	35764.3	0
O14980_C528	0	0	0	0	0	0
O14980_C585	0	0	0	0	0	0
O14980_C723	158138	81385.8	200605	133944	184053	242944
O14980_C829	0	0	0	0	0	0
O14980_C99	285323	141096	228087	253276	239326	249069
O14981_C2	0	0	0	0	66685	74812.1
O15013_C1335	0	0	0	0	0	0
O15020_C1	0	0	0	0	0	0
O15020_C1140	0	0	0	0	0	0
O15020_C115	139977	244483	147400	143630	168173	169487
O15020_C1843	0	0	0	0	0	0
O15020_C186	0	0	0	0	0	0
O15020_C1966	51293.7	55869.7	65572.2	52359.7	61352.5	63726.4
O15020_C2043	33179.1	18777	24502.3	23977.5	25379.5	29970.1
O15020_C2248	0	0	52278.4	0	0	46188.3
O15020_C627	63359.4	42862.1	41744.4	61021.4	47906.8	49954.3
O15027_C1522	0	0	0	0	0	0
O15027_C1545	0	0	0	0	0	0
O15027_C1742	35533.4	0	33802	29934	41975.6	54880.9
O15027_C1797	0	0	0	0	0	0
O15027_C1826	59453.5	39635.1	38616.6	43593	80058.4	71110.7
O15031_C112	73253.1	45637.4	90064.7	81262.9	60059.9	70451.8
O15031_C312	0	36117.3	0	40314.1	0	42342.8
O15031_C330	0	0	0	0	0	0
O15031_C351	0	0	0	0	0	0
O15037_C46	0	0	0	0	0	0
O15040_C1177	0	0	0	0	0	0
O15042_C320	40108	51284.2	39857.6	41210.5	46916.3	48911.9
O15042_C624	0	0	0	0	0	0
O15067_C1027	0	0	0	0	0	0
O15067_C270	0	0	0	0	0	0
O15067_C318	0	0	0	0	0	0
O15067_C336	237881	149472	175764	186617	191729	177620
O15067_C502	0	0	0	0	0	0
O15067_C606	60243.3	0	49273.2	0	72661	95319.3
O15067_C66	0	0	77436.7	79387.4	81114	92576.6
O15067_C697	0	39694.2	26409	40792.5	89601.3	0
O15067_C871	0	45371.6	46324.2	40056.8	66370	37807.5
O15067_C975	38134.5	0	46083.7	17444.1	43238.1	50324.2
O15084_C122	0	0	0	0	0	0
O15084_C13	127263	64020	121208	122453	110433	116297
O15084_C14	176347	61098.7	215974	175931	166925	182417
O15084_C201	97480.9	0	81482.6	107783	96776.8	82484.1
O15084_C420	0	0	28191.9	30952.6	30215.5	23873.8
O15084_C487	0	0	18433.9	28047.8	24992.8	0
O15084_C701	93390.8	48179.2	92356.4	112174	113038	111563
O15084_C85	122675	104349	125846	104952	114426	126872
O15091_C507	0	0	19604.8	0	40201.9	34580.2
O15111_C30	0	0	0	0	0	0
O15111_C614	0	0	0	0	0	0
O15111_C658	0	0	0	0	0	0
O15120_C248	0	0	0	0	0	0
O15131_C241	801311	676024	635668	635934	724751	562796
O15131_C299	0	0	0	34106.9	35079.9	0
O15131_C9	98317.2	49797	84943.6	0	88783.4	81544.2
O15143_C101	0	0	59963	0	51119.8	58133.7
O15143_C13	1.25672e+06	1.23611e+06	1.34913e+06	1.50054e+06	1.48446e+06	1.45446e+06
O15143_C162	172617	133559	176267	247124	201506	202931
O15143_C227	377805	287246	231803	389665	399826	370439
O15143_C26	99566	100257	224297	194173	161897	138906
O15143_C70	370346	374079	347600	509366	541761	418481
O15144_C120	319700	888650	245055	81580.1	77993.5	212062
O15144_C257	34980.1	0	46566.9	0	0	50173.7
O15145_C11	75126.4	42713.2	49290.9	18710.3	0	34184.2
O15145_C145	18599.6	0	27118.8	0	0	25123.6
O15145_C16	218215	109278	176362	109800	78020	130065
O15145_C162	714734	381188	549857	840870	575776	563504
O15145_C78	467625	206096	307038	286344	149770	265235
O15145_C85	673524	65413.4	1.62287e+06	557287	928643	917121
O15156_C5	30975.7	29329.6	26663.4	26011.6	31214.8	33644.3
O15156_C55	74481.3	54659.9	60015.1	62683.8	42108.5	0
O15160_C146	155342	0	123651	80812.3	76542	95708.2
O15160_C256	59495.1	44782.7	69275.3	64322.7	56938.4	65165.5
O15164_C246	29646	29400.3	31842.9	35602.7	36992	32620.4
O15164_C73	0	0	0	0	0	0
O15164_C882	0	0	0	27980.9	31450.5	0
O15173_C159	68186.8	116569	58518.3	48798.1	43491.4	47769.1
O15198_C312	18964.3	47369.4	34560	36017.4	40352	32594.3
O15213_C172	0	0	0	0	16830.3	28913.8
O15213_C515	27082.8	0	0	0	0	11539.4
O15226_C246	34527.6	52419.2	0	40051.3	49818.3	26771.3
O15226_C37	79987.5	79933.4	66399.7	85380.9	208689	209942
O15226_C386	0	0	20730.8	21882	0	25768.9
O15226_C424	182508	123667	150368	149434	310776	326931
O15228_C668	0	0	0	0	0	0
O15230_C10	0	0	0	0	0	0
O15230_C1607	0	0	0	0	0	0
O15230_C1831	0	0	0	0	0	0
O15230_C494	0	0	0	51622.4	36506.2	0
O15230_C64	0	0	55454.3	47958	50590.3	53807.8
O15231_C317	0	0	0	0	43842.7	43546.7
O15231_C466	65982.3	0	38014.8	57268.1	59038	38280.2
O15235_C2	0	0	0	0	0	0
O15235_C3	21112.2	0	56490	23537.2	40129.5	41942.1
O15235_C4	238889	206017	197808	214524	152368	138012
O15235_C64	0	0	0	76310.7	54968.1	0
O15235_C93	0	29674.2	0	35783.9	29687.3	0
O15254_C2	0	0	51792.7	76999	68814.1	45400.8
O15254_C422	121682	58633.4	133444	113340	114183	115193
O15260_C32	56598.5	106550	29918.1	52714.2	31755	27056.6
O15264_C40	32112.5	62425.8	26616.7	0	33638.5	0
O15269_C100	0	0	0	0	0	0
O15269_C133	0	0	23236	0	13097	24946.4
O15269_C336	0	0	0	0	0	0
O15269_C419	82403.8	222630	0	32801.6	36726.1	0
O15270_C1	14179.1	0	0	47721.2	12363.3	34313.3
O15270_C139	137832	104433	112052	151833	117749	116011
O15270_C188	523389	389376	485658	485907	545953	397606
O15270_C19	0	0	0	0	0	0
O15270_C204	176731	100242	181513	180036	187355	160075
O15270_C438	0	0	26600.2	25940.8	26716.3	0
O15270_C511	142450	202270	112748	137909	102149	100783
O15270_C99	33050.8	21668.9	26630	31685.6	63116.8	67761.4
O15294_C297	0	42943.3	58547.5	79378.3	74480	72928.1
O15294_C323	127925	52991.5	147805	161429	211555	203339
O15294_C417	0	0	0	0	0	0
O15294_C44	32746.1	32109.7	37180.2	0	35341.8	0
O15294_C620	0	0	0	0	37072.4	33354.4
O15294_C68	33809.3	0	41680.8	43392	44617.3	46405.9
O15297_C104	45033.1	61096.2	38578.3	42267.5	41549.1	46887.1
O15297_C346	0	0	40798.7	0	26084.4	25441.4
O15304_C62	0	0	0	0	0	0
O15305_C103	58834.8	17887.6	66482.8	47215.9	40249.6	55177.7
O15305_C136	916845	794598	964665	1091528	979660	927690
O15305_C2	0	42756.5	53688.1	0	33877.8	0
O15305_C9	1.65739e+06	1.25591e+06	2.98567e+06	3.16044e+06	3.55951e+06	2857836
O15321_C67	0	0	0	0	0	0
O15327_C11	0	0	0	0	0	0
O15327_C278	42279.3	32669.4	39179.5	35184.3	59507.1	84509.8
O15327_C3	33314.1	28211.6	0	25582.9	28086.7	34172.6
O15327_C304	39483.6	40574.5	47328.4	41248.8	48674.9	54909.1
O15327_C47	55376.9	0	40316.9	61581.7	95795.2	106030
O15327_C534	24230.6	30093.1	0	21496.1	32171.7	28897.2
O15327_C831	65680.1	37090.5	48262.5	38896.6	33909.7	49888.8
O15347_C104	187508	123109	107056	130684	99857.2	65900.6
O15347_C23	94783.4	184693	57596.6	71448.9	90187.8	51146.8
O15347_C45	313010	131757	586320	59326.7	298524	460825
O15355_C0	255180	433986	170054	210165	246030	144625
O15355_C13	0	0	0	0	0	0
O15355_C164	594000	422769	377773	320510	1.39838e+06	1.35495e+06
O15355_C241	37270.3	35378.9	28259.4	49261.6	64866.6	53612.4
O15355_C351	75287	291304	126708	121661	86284.5	78678.5
O15355_C71	5638.58	0	31920.6	13841.3	24156.9	15895.5
O15357_C1121	324550	0	383213	448286	531991	366858
O15357_C12	0	0	0	0	0	0
O15357_C405	71929.8	81988.9	0	24347.1	63521.6	73232.9
O15357_C5	0	30204.6	22080.1	24566.3	45829.6	49918.8
O15360_C824	0	0	0	0	0	0
O15360_C846	0	0	0	0	0	0
O15371_C15	16019.9	5714.22	0	0	0	22251.1
O15371_C19	0	86688.4	42314.2	35572.2	32449.8	32100.3
O15371_C2	822978	48223.9	0	0	0	458745
O15371_C258	205851	217619	302956	332472	330689	303291
O15371_C327	487551	590197	535584	564385	586342	494630
O15371_C404	104461	129569	92346.4	94396.1	102570	90197.8
O15372_C13	0	64216	0	0	38025.4	0
O15372_C327	0	0	0	0	0	0
O15379_C59	33891.4	37863.2	42889.5	81728.9	85541.6	39983.5
O15381_C626	0	0	0	0	0	0
O15382_C195	0	0	0	0	0	0
O15391_C313	0	0	0	0	0	0
O15394_C380	80420.8	140857	108717	97794.2	80296	82093.4
O15394_C93	0	92282.3	58858.6	0	0	0
O15397_C749	38775.6	0	0	25739.7	0	0
O15467_C37	0	151898	264715	111516	215542	241166
O15484_C3	14564.1	0	19791.6	37839.6	25156.7	19743.9
O15498_C66	0	0	0	0	0	0
O15514_C104	0	0	0	0	0	0
O15533_C91	0	97467.2	0	91874.3	0	88873.2
O15541_C15	0	42171	0	0	52182.9	40773
O15550_C1023	0	0	0	0	0	0
O15550_C384	0	54148.1	46849.2	33424	99346.4	77008.4
O43143_C174	193844	154423	181022	126402	143979	145850
O43143_C190	1.34095e+06	900560	1.58202e+06	1.32584e+06	1.42086e+06	1.32422e+06
O43143_C226	0	290232	65133.8	137980	126107	101131
O43143_C5	0	0	335285	0	199914	214947
O43143_C644	0	0	0	0	0	0
O43143_C750	482145	412094	460899	410349	321386	400802
O43143_C774	92501.4	182509	91447.3	66442.4	82129.9	56734.3
O43148_C206	186330	160382	122403	144271	167829	124161
O43148_C225	167050	127511	103606	153359	134509	124692
O43148_C236	0	0	18030.1	0	17207.1	0
O43149_C0	45986	47253.2	76520	70126.9	97039.2	81962.9
O43149_C1	0	0	0	0	0	0
O43149_C2192	0	0	0	0	0	0
O43149_C2546	0	0	0	0	93498.9	95888.9
O43149_C728	32691.7	0	21446.7	0	0	0
O43149_C901	0	0	10426.5	0	0	16614.1
O43150_C354	0	0	0	31190.2	40019.5	35401.5
O43150_C365	101589	53444.6	80250.8	78672.4	98005.9	89316.5
O43150_C551	49389.3	0	33670.3	52662.4	48383.3	44930.7
O43150_C669	0	0	0	0	0	0
O43156_C18	0	0	36696.9	39803.2	83825.4	25095.7
O43156_C3	0	0	0	0	0	0
O43172_C263	82196.5	133256	77336.5	91130.1	113458	86768.4
O43172_C299	0	0	0	0	0	0
O43172_C342	0	0	55685	88348.9	76177.7	0
O43172_C399	13718.4	0	0	0	36938.7	0
O43172_C441	218264	128557	322911	313327	324852	270704
O43172_C6	288690	179129	82511.9	160227	141751	98838.2
O43175_C18	0	0	33775.9	0	38281.8	0
O43175_C254	293368	404778	355848	314766	354936	419364
O43175_C281	305067	177575	257797	254638	207625	281618
O43175_C295	175906	201987	263130	202795	219052	172817
O43175_C48	0	0	18727.3	0	19622.7	18907.9
O43237_C104	0	0	0	0	0	0
O43237_C231	202040	150553	114683	126258	122812	134142
O43237_C234	0	0	0	0	0	0
O43237_C262	49790.3	74914.3	33019.9	27458.9	37145.8	23407.6
O43242_C210	0	107882	49732.5	79127.9	47140.9	0
O43242_C483	55482.8	106909	0	97430.4	0	26612.5
O43252_C127	48615	103277	74205.7	88172.5	67107	106726
O43252_C165	295053	187662	297083	281332	261835	338432
O43252_C323	41499.4	0	39214.9	57074.6	45961.3	37855.2
O43252_C360	63870.7	36467.9	112316	47924.8	52914.1	55680.9
O43252_C53	68709.4	47708.1	221394	274747	270421	130224
O43252_C7	216570	122640	148006	167136	677556	733098
O43255_C138	53664.7	0	60628.2	62359.6	59117.2	54660.8
O43255_C15	0	0	26582.7	42429.6	76418.4	68669.3
O43257_C140	38359.2	0	36988.1	40547	40284.7	37899.3
O43264_C404	113382	83157.8	121072	116748	122631	111369
O43264_C5	21931.6	0	32871.5	36235.9	50501	53766.8
O43264_C568	0	32689.3	0	0	31618.5	33602.1
O43264_C588	103082	121558	81238.2	82509.2	110427	99004.1
O43264_C650	0	27197.7	21101.1	23365.6	22744.4	0
O43264_C686	29098	25392	34750.1	46522.2	42175.5	41055
O43264_C7	0	0	0	0	0	0
O43278_C250	50423.4	0	57387.3	0	34218.9	35837.5
O43278_C283	50639.6	42833.8	68175.4	74308.1	65613	72365.4
O43278_C331	0	0	0	0	0	0
O43278_C391	0	0	0	32861.4	32924	17756.4
O43278_C416	0	0	30014.2	42993.3	27683.3	28588.6
O43278_C87	0	0	0	72584.1	60562.8	0
O43290_C645	114668	135572	56729.5	68231	35579.4	50795.6
O43290_C674	0	0	0	0	0	0
O43291_C179	44655.7	153338	107126	194068	173525	88807.3
O43291_C38	171423	185671	153658	144991	179273	144790
O43291_C47	0	0	0	0	0	0
O43291_C5	0	0	0	0	0	0
O43291_C88	127686	31262.6	109772	206175	161805	145333
O43299_C505	0	0	0	0	0	0
O43301_C564	0	26057.8	14522.3	0	0	0
O43314_C900	47888.4	38332.7	0	38368	50799.5	74038.1
O43318_C266	0	34070.1	0	0	0	26858.9
O43318_C527	40316.3	38286.7	0	116745	73807.9	69186
O43318_C588	0	57427	0	0	38035.3	0
O43324_C147	98080.9	204162	63710.9	90751.2	73713.3	70162.6
O43347_C167	46726.5	51209.5	55191.7	62157.4	46935.6	47206.6
O43353_C455	0	0	0	0	32292.5	32167.8
O43353_C6	18849.6	84269.3	0	25317	68553.8	0
O43390_C15	0	0	0	0	0	0
O43390_C214	297264	375338	229494	385968	222843	205127
O43390_C226	172433	261538	95543.3	196705	126237	98010.1
O43390_C292	705231	1.85726e+06	599459	801243	645224	615769
O43390_C4	106770	223316	81987.8	135840	96680.8	94596
O43390_C99	77907.3	270958	83679.9	86589.3	117130	114378
O43395_C37	0	0	0	0	0	0
O43395_C630	65249.3	156160	0	87317.9	86986	78369.1
O43395_C651	0	86009.4	46005.1	38142.3	40629.8	42039.6
O43399_C74	230392	292099	124301	110970	108218	75819.5
O43402_C12	114226	59170.8	169123	123540	126144	127325
O43402_C15	0	0	0	0	0	0
O43402_C24	155588	150160	95678.7	178743	168474	110505
O43402_C31	38950.6	0	89244.1	46131.1	88647.4	83352.6
O43414_C12	16174.3	16773.2	15270.9	0	0	0
O43414_C258	0	0	0	0	0	0
O43414_C285	116899	56428.6	0	75341.5	0	151054
O43414_C313	55035.2	28522.8	35303.8	62257.7	43013.3	39423.9
O43422_C230	0	33213.1	32537.1	29577.8	32704.8	27651.7
O43432_C1364	0	0	0	0	0	0
O43432_C841	103391	109116	91762.9	0	0	86771.6
O43432_C9	128312	138274	155632	196825	133791	178859
O43447_C131	223400	122449	330508	251160	250233	309480
O43447_C47	1.32701e+06	689661	1.36347e+06	1.17921e+06	1.13541e+06	1.13648e+06
O43447_C7	273069	378390	164488	208491	200396	141222
O43462_C371	0	0	59012.8	49120	44481.8	48979.4
O43462_C377	159756	0	172152	115921	120783	0
O43462_C6	35080.5	0	27809.2	31610.3	33337.5	28177.8
O43488_C214	0	99092.6	42461.3	0	35832.4	31670.3
O43488_C26	86448.6	41494.1	156310	171042	154738	103869
O43488_C27	0	0	0	0	0	0
O43488_C98	0	0	0	0	20357.8	27916.6
O43491_C1	0	0	0	0	0	0
O43491_C232	0	0	0	0	0	0
O43491_C248	23808	21728.9	33843.9	29157.9	27028.5	29581.3
O43502_C68	39724	28103.9	45505.2	40521.4	90513.1	88363.4
O43505_C146	34057.1	0	31885.8	35691.8	25894.3	26272.6
O43513_C4	229858	0	195909	228404	0	0
O43542_C193	0	0	0	0	0	0
O43542_C310	0	0	0	0	0	0
O43542_C86	122872	114169	122806	142202	138071	136504
O43570_C230	136367	121426	40796.1	64119.5	54883.8	46306.2
O43570_C259	14284.9	0	0	26127.8	0	0
O43583_C11	0	0	27460.8	0	26507.5	30480.4
O43583_C13	279012	142081	275545	283998	483001	275648
O43583_C132	57394.8	72984	49032.3	38178.3	30046.7	27487.6
O43583_C53	0	140398	166879	65973.1	0	58800.6
O43592_C56	32932.9	36010.1	27860.6	0	0	0
O43592_C650	121198	119621	72589.5	94437.1	53115.2	159721
O43592_C714	0	0	0	0	0	0
O43598_C117	294478	253236	303885	293964	266261	283694
O43598_C26	376467	585436	307205	313553	280768	220541
O43615_C426	0	0	0	0	0	0
O43617_C31	0	0	0	70153.2	55404.9	0
O43617_C68	0	64336.7	0	45402.5	0	26239.1
O43660_C0	137026	181340	68202.7	78738.2	71929.2	66100.3
O43660_C264	108964	86875.6	151936	132037	133634	153595
O43660_C272	36571.1	0	40512	39539.6	43218.2	44526.1
O43660_C306	41783.7	0	26144.4	0	0	0
O43660_C338	59053.5	0	92079.4	33507	64647.1	104222
O43663_C14	66955.8	76764.1	46465.5	56896.9	82002.1	48852.3
O43663_C6	0	0	0	0	58822	49253.1
O43678_C1	106640	153588	114644	119228	279787	55376.6
O43679_C207	0	0	0	0	0	0
O43681_C289	0	0	0	0	0	0
O43681_C53	43753.2	59803.1	0	31373.1	0	0
O43684_C12	47177.4	0	108103	0	0	33418.5
O43684_C129	248278	140048	231325	228026	193823	226972
O43684_C2	96086.8	105854	124176	146843	133838	91969.6
O43684_C4	90368.4	0	81800.7	46139.3	65651.6	100312
O43684_C5	0	0	42760.3	0	27854.5	29157.9
O43684_C62	45135.6	34395.5	55920	53774.8	25678.7	48035.7
O43688_C1	35447.9	0	30992.2	33919.1	43973	0
O43707_C0	0	0	0	0	0	0
O43707_C173	1.08868e+06	1.40563e+06	652854	589311	598518	538984
O43707_C282	339855	0	431837	167926	237368	487738
O43707_C495	80223.1	0	230087	110632	119271	132317
O43707_C499	347990	329024	266728	348406	255959	206267
O43707_C60	1.64837e+06	1.63404e+06	1.50288e+06	1.30728e+06	1.20585e+06	1.16776e+06
O43707_C793	58728.9	75835.3	52520.7	56030.4	36647.5	31113.7
O43707_C879	100016	139633	93705.7	79311.3	70589	0
O43708_C12	115011	68725.2	110094	112646	111351	152010
O43708_C205	176109	170466	158565	265244	203589	199862
O43709_C144	71443.6	30664	30628.7	25208	0	23255.9
O43715_C18	234693	43307.2	149245	94812.8	47057.6	0
O43715_C37	565110	176068	285796	248610	162220	146274
O43715_C47	145517	406856	332727	304820	218300	80283.3
O43715_C7	954105	393416	499256	495004	343637	310588
O43715_C8	0	0	0	0	0	0
O43719_C480	45628.7	32864.7	37975.9	44563.2	70627.2	102405
O43719_C512	31442.1	0	31909.7	33493	0	50113.4
O43734_C370	0	0	0	0	0	0
O43747_C106	23903.9	0	17821.4	0	0	0
O43747_C160	304112	176749	307676	285630	288669	284272
O43747_C17	338020	172983	370354	368870	364265	398286
O43747_C202	0	42125	0	44550.3	41792.1	32366.4
O43747_C31	62129.9	0	72548.4	0	65232.8	87356.8
O43747_C353	291694	185830	330641	291956	285133	287801
O43747_C400	115545	116765	78035.1	168936	118989	83337.2
O43747_C47	42562.9	0	56740.2	0	45306	77152.7
O43760_C32	15276.9	0	14616.8	0	0	0
O43760_C59	0	0	0	0	0	0
O43760_C68	0	0	0	0	0	0
O43765_C129	39826.5	84357.2	0	0	0	0
O43765_C148	0	89107.2	0	52944	59694.1	24173.4
O43765_C153	0	0	0	0	67378.5	44730.9
O43766_C106	0	0	0	0	0	0
O43772_C283	9902.42	0	9132.24	20447	0	10438
O43776_C11	19985.8	31168.9	19795.3	30472.5	29245.2	23839.3
O43776_C114	0	0	0	0	0	0
O43776_C12	36137.3	37970.2	33790.2	35268.2	40491.5	0
O43776_C202	0	0	0	0	0	0
O43776_C255	117829	66879.8	115951	119587	100323	98772.4
O43776_C359	0	0	51235	68981.3	49830	38465.2
O43776_C438	125402	237491	253899	156116	230571	226608
O43776_C511	521695	440254	400868	574982	491562	385069
O43776_C537	549620	184299	740935	469906	617360	721065
O43795_C1123	0	0	49682.3	0	34790.1	0
O43795_C129	192679	152402	31342.7	149550	55077.1	191482
O43795_C483	16127.7	0	11365.6	19349.7	12654.5	16140
O43795_C509	0	33943.5	37332.7	34522.5	0	35878
O43795_C595	144438	39324.3	182838	107717	61723.6	81187
O43795_C6	0	0	0	27417.7	0	16686.3
O43795_C613	40486.3	50953.2	22429.1	48347.1	44294	28699.7
O43795_C779	0	0	0	0	0	0
O43813_C108	73235.3	0	58272.7	73288.3	50578	55930.7
O43813_C183	0	0	0	0	0	0
O43813_C252	49237.3	46823.6	34095.7	73765.2	55586.3	41385.2
O43813_C9	49589.7	57601.4	48942.1	50856.5	53329.5	43650
O43815_C740	82910.2	82289.6	68166.6	83009.9	87370.2	67735.3
O43815_C765	172186	248776	165419	273940	263661	182165
O43818_C1	0	0	0	0	0	0
O43818_C30	95230.4	66742	130902	171557	123094	139384
O43818_C36	0	0	0	0	0	0
O43818_C416	0	0	34524.9	47080.4	39131.4	53789
O43818_C460	0	0	0	0	0	0
O43837_C233	0	0	0	0	0	0
O43847_C269	296277	289907	206150	217044	240173	202464
O43847_C620	59157.6	87755.6	29479.9	69933.1	46875.3	38082.4
O43847_C674	100067	116579	63066.6	122030	78354	73657.1
O43847_C690	27224.2	0	0	59453.7	25891.6	0
O43847_C948	0	0	0	0	0	0
O43847_C966	54356	50283.2	62880.6	63959.6	38284.8	29771.5
O43865_C106	0	0	71198.3	59276.8	54439.9	0
O43865_C211	0	0	0	0	0	0
O43865_C215	0	0	0	0	0	0
O43865_C272	190072	167276	63917.9	101946	87715.3	163793
O43865_C373	71199.3	81098.2	63911.2	151422	96885.2	52234.5
O43865_C447	29559	0	0	18082.3	0	24924.2
O43913_C10	82257.9	50950.5	67129.4	79685	58304.5	67339
O43913_C219	0	0	0	0	0	0
O43920_C43	91404.8	173554	99876	128594	122716	56254.8
O43920_C66	362266	373742	544479	558633	596891	545032
O43929_C16	71343.9	72573.4	45496.8	70217	55737.3	60388.1
O43929_C17	0	0	0	0	0	0
O43929_C421	0	0	0	0	0	0
O43933_C27	59317.8	0	72632.9	79017.7	62267.3	66035
O43933_C759	0	0	0	0	0	0
O60216_C392	0	0	0	0	0	0
O60216_C585	127775	251202	99255.3	80114.9	104999	107409
O60216_C78	0	0	0	0	0	0
O60220_C0	127274	179016	206724	265119	215818	160386
O60220_C43	110988	48078.5	153317	132199	134409	111061
O60220_C62	0	0	0	0	0	0
O60231_C0	0	0	0	0	0	0
O60231_C714	0	0	0	0	0	0
O60231_C836	0	0	0	0	0	0
O60232_C125	368068	156558	277362	244307	461740	484617
O60232_C18	0	0	35861	33829.8	105765	0
O60232_C187	0	28408.2	42042	120113	68929.4	0
O60244_C172	0	0	37353.3	0	0	44528.6
O60256_C135	0	54524.9	0	34730.5	32701.7	0
O60256_C2	72585.7	130750	44083	60694.6	95204	78648.5
O60256_C31	96774.7	136254	112591	112198	147757	129707
O60256_C96	257108	60734.2	110933	111888	27046.6	109590
O60262_C39	0	0	0	0	0	0
O60264_C1001	38545.7	200803	76299.4	115806	125617	109347
O60264_C11	45330.5	51289.9	30720.9	46553.3	34205.7	33999.1
O60264_C13	60826.4	0	33270.8	0	0	29927.7
O60264_C165	0	0	152972	188698	80977.8	41178.5
O60264_C259	161553	218146	130635	162233	173750	156475
O60264_C519	37374.3	51630.6	40072.5	41465.6	54405.1	28720
O60264_C891	0	0	0	0	0	0
O60282_C296	0	297528	168940	148210	163207	131287
O60306_C1144	0	0	0	0	0	0
O60306_C1245	19259.6	35503.3	27218.8	29412.8	29729.6	0
O60313_C375	22932.8	41127.7	26123.2	33061	26876.3	0
O60313_C786	337446	450334	340546	217646	323419	353733
O60313_C801	157575	190981	148965	141565	154088	156156
O60330_C102	0	0	0	0	0	0
O60341_C360	0	0	0	0	0	0
O60341_C4	0	0	0	0	0	0
O60341_C573	54103.4	42638.8	70938.3	41909.4	55585	98443.6
O60343_C402	32309.8	0	28591.8	33483.5	32475.5	42190.1
O60343_C45	0	0	0	0	45289	42897.1
O60343_C74	0	0	0	0	167862	171818
O60343_C885	0	0	0	0	0	0
O60361_C1	49579.2	0	0	53374.3	0	0
O60361_C94	3.04183e+06	1.97661e+06	3.72649e+06	3.00334e+06	3.30073e+06	2.99011e+06
O60427_C407	0	0	0	0	0	0
O60437_C660	87969.3	62830.4	48019.2	63378.2	81371	78087
O60437_C682	0	0	0	0	0	0
O60437_C694	46890.5	52906.8	53058.7	51161.2	45951.1	49273.9
O60437_C788	39556.2	54900.6	0	25964.8	31904.4	0
O60476_C1	0	0	0	0	0	0
O60476_C494	0	44608.5	41659.8	35586.6	0	45464.1
O60493_C140	116096	393104	74811.6	66983.5	61141	77028.6
O60502_C166	56176.4	0	0	41292.6	0	0
O60502_C62	55206	42196.7	49847.7	44381	42586.1	50388.2
O60502_C863	401043	173482	330348	474106	435755	431465
O60502_C878	147334	69068.3	215274	181857	167153	267001
O60502_C896	0	51089.9	50031.9	85088.5	108647	107435
O60502_C9	0	0	0	0	0	0
O60506_C211	159780	642617	293370	122705	178323	281742
O60506_C289	108091	370170	159419	107094	119206	77258.4
O60506_C7	160904	204594	200502	190922	220220	170236
O60508_C3	0	0	0	0	0	0
O60508_C366	0	0	0	0	0	0
O60518_C11	0	0	0	0	0	0
O60518_C428	42620	36619.2	51336.8	55683.8	44121.1	50561.3
O60518_C690	50393.4	0	0	47012.6	21351.6	21794.9
O60518_C741	0	0	0	0	0	0
O60518_C952	46050.2	0	37889.8	62045.7	62191.4	55413.9
O60524_C15	0	0	0	0	0	0
O60524_C201	33409.2	43195.3	20793.6	37257.5	36745.3	34671.5
O60547_C142	0	0	0	0	0	0
O60547_C237	64505.3	64122.7	51546	70563.9	66952	59661.6
O60547_C336	106025	147425	76840.2	138138	152185	104256
O60547_C8	0	0	0	0	0	0
O60547_C92	71046.7	103547	45447.3	73444.3	67428.2	54163.2
O60551_C296	23865.9	30897	0	26364	26478.1	0
O60551_C7	77176.1	65143.2	48413.1	56482	48662.2	44422.4
O60551_C8	0	24875.6	0	8049.2	6334.66	0
O60563_C111	13000.6	0	0	0	15424.9	0
O60563_C261	0	0	0	0	0	0
O60568_C698	0	0	47351.5	0	0	48842.8
O60610_C1027	0	0	0	0	0	0
O60610_C1227	126484	173435	48983.1	55952.3	181761	141126
O60610_C164	147069	229209	86544.5	205455	161355	108410
O60610_C314	0	29241.9	0	48572.7	35991.5	0
O60610_C437	25959.2	42689.6	0	24898.4	0	0
O60610_C796	27130.2	46972	0	0	0	0
O60610_C964	0	65516.5	0	24589.6	0	0
O60658_C119	0	0	0	0	0	0
O60664_C341	0	0	0	0	0	0
O60664_C60	0	0	0	0	52043.6	59904.8
O60678_C264	24539.1	22025.2	0	0	0	0
O60678_C67	57646.4	0	45497.8	60684.9	68533.5	69122.6
O60684_C208	0	0	34081.5	65416.5	35862.5	43361
O60684_C3	41489.5	76919.2	0	35440.9	37517.4	0
O60684_C467	66686.6	130798	65217.8	76495.1	67513.4	51800.5
O60701_C112	1.27905e+06	399978	1.898e+06	958818	1.45726e+06	2.12341e+06
O60701_C196	2.09496e+06	1.61943e+06	2.67095e+06	2.43057e+06	2.48048e+06	2.1813e+06
O60701_C20	0	0	27702.3	31646.4	28682.7	0
O60701_C241	47699.1	97140	73063.6	225205	361796	71011.6
O60701_C276	208982	355401	241267	235523	266619	175486
O60701_C288	191588	118658	437816	534886	352889	546296
O60701_C405	16096.3	0	63500.9	33454.9	56014	29538
O60701_C64	163402	215913	342711	172913	255160	218324
O60716_C394	134891	118795	127046	160256	103401	109934
O60716_C429	107060	93290.2	76847.8	110354	72017.4	62175.6
O60716_C5	0	0	0	0	0	0
O60716_C516	96574.1	0	84876.3	90693.9	96501.4	75855.1
O60716_C533	68443.2	29066.1	65101.5	61312.6	87307.4	69310.6
O60716_C551	21862.1	24668.7	51534.1	55024.8	27726.1	56772.4
O60716_C618	0	0	81246.8	50186.5	65848	65145.5
O60716_C692	217988	227786	263309	303534	247471	279933
O60739_C69	270562	240758	292065	315021	272988	241415
O60739_C94	132052	63302.6	93161.7	116159	89656.8	87754.2
O60749_C332	0	0	0	0	0	0
O60763_C678	49064.1	61059.8	43457.2	47130.3	69103.4	56055.9
O60765_C505	0	0	0	0	0	0
O60783_C91	198982	387135	327790	391481	176443	367044
O60784_C77	12703	0	0	0	0	19392.9
O60825_C0	0	0	0	0	0	0
O60825_C397	0	0	16100.5	0	27313.3	0
O60826_C215	25318.3	55674.8	0	31338.7	25142.6	23043.8
O60830_C17	43697.5	179112	262235	131139	245835	188030
O60832_C310	71692.9	148194	91529.8	122311	96710.4	94508.6
O60832_C74	57160.6	177338	85788.2	88563.7	59070.2	85998
O60841_C1	132091	149482	76864.6	70598.6	65012.5	70888.1
O60841_C1092	0	0	0	0	0	0
O60841_C1126	34807.8	35259.9	45163.9	34433.5	43786.2	42683.7
O60841_C1158	0	0	218682	130596	248485	134893
O60841_C635	45936.6	157371	74222.9	93558	88294.7	69909.4
O60841_C720	23149.8	0	8362.5	0	0	0
O60841_C749	0	0	0	0	0	0
O60841_C853	0	0	0	0	0	0
O60870_C212	0	71084.9	0	0	79943.5	0
O60884_C143	0	0	0	0	0	0
O60884_C280	340278	215321	481273	303294	366414	417282
O60884_C308	211390	44641.4	279196	151937	211640	207756
O60906_C221	29051.8	26794.9	27180.1	34754.1	32601.8	34769.6
O60907_C10	104707	79499.3	88991.5	109694	91721.4	80184
O60907_C13	31666	0	33364.2	38816.3	37080.9	36843.9
O60907_C497	0	39336.4	68430.9	54067.1	72200.7	0
O60907_C528	32437.6	32605.4	30694.9	64476.2	49538.3	47390.8
O60921_C10	0	0	0	31246.3	31889.3	0
O60921_C12	124375	115223	99325.6	96755.7	101146	94383
O60934_C323	0	0	0	39065.2	47982.5	48751.3
O60942_C419	0	0	0	0	0	0
O60942_C453	0	98568.9	41253.8	0	50226.3	46687.4
O60942_C565	0	0	96368.2	99151.4	112417	80329.9
O60942_C7	0	0	0	0	0	0
O75044_C1020	0	0	0	0	0	0
O75044_C588	0	0	0	0	0	0
O75044_C98	86249	55322.3	18023.7	23081.4	27552.8	67248
O75052_C8	0	36850	24885.8	35742.7	34350.4	33251.9
O75083_C1	575263	579959	520795	574107	643102	525092
O75083_C170	624033	443778	617740	550698	647720	627148
O75083_C225	177593	186567	201942	225710	173510	203978
O75083_C285	0	27195.1	27074.4	63948	65609.8	25043.3
O75083_C325	369920	124021	203755	294917	231141	293658
O75083_C382	0	0	0	0	0	0
O75083_C39	57702.9	0	94944.4	0	42812.7	0
O75083_C507	0	59146.7	123693	81683	82148.9	75505.5
O75110_C492	0	0	0	0	0	0
O75110_C6	0	0	0	0	0	0
O75110_C686	0	0	0	0	0	0
O75112_C718	60267.2	163951	83743.6	104037	0	55911.1
O75116_C236	0	56830	36891.5	42251.9	0	0
O75116_C275	0	0	0	0	0	0
O75116_C314	0	0	0	0	0	0
O75116_C330	85500.9	96205.2	78529.5	81262.2	80968.7	72422.6
O75116_C649	36669.6	0	0	23908.4	40139.6	36973.7
O75122_C11	19032	19481.2	16997.8	21431.1	22341.9	20995.2
O75122_C1179	0	24803.8	37493.2	30602.2	44042.4	15797.5
O75122_C1184	257203	236343	238525	190548	187578	342029
O75122_C221	0	0	0	0	0	0
O75122_C662	49873.2	31961.1	58447.4	44592.9	59889.4	49640.8
O75127_C16	0	0	0	0	0	0
O75127_C332	17428.6	20696.8	0	25628.2	0	0
O75128_C185	0	0	0	0	0	0
O75131_C15	402894	287534	351229	379680	349081	321772
O75131_C202	102926	99881	83500.6	111726	112524	93548.6
O75131_C249	143973	103798	146858	86094	133646	173552
O75131_C31	0	0	0	0	0	0
O75131_C385	0	0	0	0	0	0
O75131_C5	58885.8	246987	270995	396311	467700	349560
O75131_C506	0	0	65139.4	18938.9	44437.3	66020.5
O75131_C54	261130	187747	267187	227620	210976	235655
O75145_C122	29878.7	0	25812.7	33346.1	36003.6	39560.6
O75146_C10	0	0	0	26652.1	27317.1	0
O75146_C105	53799.4	118720	52461	47117.4	41370.2	40870
O75146_C15	11019.1	29175.7	0	0	0	0
O75146_C650	0	98810.1	0	56366.1	47536.9	77084.4
O75147_C1467	0	0	0	0	0	0
O75150_C890	48784.2	79398.1	46991.4	40121.1	55253.1	56330.2
O75150_C986	82933.2	53377.5	109472	70611.2	82847.3	92267.6
O75152_C80	45631.1	33346	40734.1	0	50227.9	0
O75153_C1196	0	0	0	0	0	0
O75153_C153	0	0	33821.2	40509.2	34668.6	39791.2
O75153_C184	124958	51129.8	144915	150226	149274	188527
O75153_C200	87532.9	71606.9	58100.7	91685.8	79316.6	78310.1
O75153_C214	253051	150593	148059	199865	163534	166621
O75153_C588	0	51253.3	36438.9	0	45177	0
O75153_C6	0	0	0	0	0	0
O75153_C753	91008.8	0	19266.5	32760.3	27282.9	23173.8
O75153_C847	0	0	22234.5	21750.3	14365.5	24867
O75153_C88	44813.4	28871.1	29960.3	41695	34014.5	35827.3
O75157_C158	0	0	0	0	0	0
O75157_C182	32922.8	45116.7	0	0	61710.4	53497.6
O75157_C63	0	0	0	0	0	0
O75165_C12	54362.5	0	56766	49255.2	51443.9	0
O75165_C2082	0	0	0	32194.2	32066.3	27717.4
O75165_C2110	0	0	0	0	0	0
O75177_C34	0	31849.5	18403.3	0	0	28445
O75177_C47	33443.1	31745.3	55970	65553	56938.7	51362.5
O75179_C1158	165999	42305	52823.8	114606	125194	109813
O75179_C1260	56251.2	62060.4	35920.5	47249.5	45499.1	38593.9
O75179_C210	0	37574.3	0	0	57379.1	39784.9
O75179_C409	0	0	0	0	0	0
O75190_C275	0	71881.9	16463.1	0	26392.7	39354.8
O75191_C161	3611.55	0	0	11193.6	0	35437.8
O75192_C25	0	95595	99599.7	99798.3	70009.8	77210.6
O75223_C11	32078.2	55917.5	40783.5	0	0	44589.1
O75223_C122	214515	159290	291123	186010	305169	296526
O75223_C144	185671	324137	297425	308930	229143	267038
O75223_C6	158467	287448	95913.1	72830.2	125434	154248
O75223_C7	447344	458146	240219	344730	431267	427629
O75251_C153	0	29276.6	36381.3	41451.1	44197.3	27901.8
O75251_C183	0	0	101010	187943	144790	140447
O75306_C347	0	0	0	0	0	0
O75319_C117	0	24481.4	0	0	25332.1	0
O75323_C85	62986	86233.2	69441.9	113515	80787.3	56049.5
O75323_C93	88500.7	87024.8	79586.9	131273	80930.7	55472.1
O75334_C1044	0	33848	16788.8	20488.4	0	0
O75348_C104	94133.1	211208	98147.7	108039	100331	128080
O75348_C69	0	0	0	0	147945	123979
O75351_C240	46615.2	55611.8	42452.4	42193.6	75113.6	70196.1
O75351_C62	0	0	0	0	0	0
O75352_C22	0	0	0	0	0	0
O75362_C286	0	0	0	0	0	0
O75362_C310	0	0	0	0	28340.3	27143.5
O75362_C351	47809.4	16888.9	33756.8	25976.3	63938.8	125967
O75362_C641	0	0	0	0	47804.9	42270.5
O75362_C674	0	0	0	0	175620	151872
O75363_C343	0	0	0	0	61153.8	100087
O75367_C0	0	0	0	0	0	0
O75367_C1	28685	52380.8	29458.4	55054.6	49749.2	52451.2
O75367_C273	0	24059.6	0	24305.2	0	0
O75367_C283	0	0	30480.8	41785.2	52144.7	30385.3
O75367_C294	57823.9	42081.6	123087	77056.5	80855.9	114062
O75367_C4	0	0	0	0	0	0
O75369_C1081	0	0	26585.5	0	12411	24514.5
O75369_C1326	130239	84724.1	295531	438724	279167	382782
O75369_C1375	137096	97443.2	120791	147995	162401	119651
O75369_C1617	268698	286378	200654	244195	181543	182658
O75369_C1952	0	23455.6	28588.5	14427.2	32854.8	36485.7
O75369_C2057	0	0	0	0	0	0
O75369_C2115	214877	156128	223390	157410	162073	192502
O75369_C2501	1157429	586502	992099	762946	1.62935e+06	1.82819e+06
O75369_C2537	81379.7	107339	81852.1	107991	125207	86002.3
O75369_C2556	79094.6	129416	60736.7	81035.7	79925.8	61609.3
O75369_C26	85485.1	289685	91772.5	91041.3	113888	113559
O75369_C3	107979	61083.4	0	29139.1	34084.1	25714.7
O75369_C416	323447	152187	420239	371356	327036	304279
O75369_C450	0	0	31675.8	33738.3	42203.9	24994.6
O75369_C604	103041	125905	137365	153894	121874	85972.9
O75369_C660	258925	336176	256062	307084	282031	237016
O75369_C706	1.10791e+06	781918	1.03097e+06	1.18551e+06	1.0669e+06	814255
O75369_C991	77983.6	64128.5	67116.9	72983.4	67700.4	51897.4
O75380_C87	47549.8	33917.5	38682.2	35958.6	28389.7	26392.4
O75390_C211	863188	671289	636102	467775	349646	429206
O75390_C359	0	0	0	0	0	0
O75390_C6	0	0	0	0	0	0
O75390_C8	775139	853779	570580	454981	377748	296919
O75394_C29	64844.6	211507	96715.4	90222.7	74915.2	74903.3
O75396_C70	0	0	0	0	0	0
O75427_C571	31844.3	22637.3	26814.5	32492	37981.9	34969.6
O75431_C132	0	0	0	0	0	0
O75431_C51	0	24660.7	26480.3	50336	43356.8	39219.5
O75436_C12	0	23441	0	18991.9	0	0
O75438_C25	0	0	0	0	0	0
O75439_C265	0	0	73506.9	61637	64244.4	48829
O75439_C277	0	0	0	0	41492	24790.6
O75439_C3	82793.9	0	78438.2	56834.3	65861.9	73363.6
O75439_C389	238147	135801	168888	278844	286066	255876
O75439_C419	43917.8	37133	44541.5	43298.2	45642.9	47252.9
O75439_C454	0	35643.3	105130	56582.8	80675.6	0
O75439_C485	72700	33878.2	73341.7	80430	79926.9	73324.9
O75439_C62	51021.5	50394.5	51322.4	47388	60746.4	53889.2
O75446_C112	104036	100510	87942.7	103062	100974	87863.4
O75446_C184	83011.6	66162.2	65745.1	80923.6	96252.8	90946.9
O75448_C218	0	0	78822.9	64327.6	62616.6	66878.4
O75449_C314	0	0	0	0	0	0
O75477_C312	15882.1	36846.1	18815.5	0	25787.8	19699.5
O75487_C244	31759	0	25411.7	0	0	0
O75487_C341	44729.6	37656.9	34961.6	63100	51995.8	37362
O75521_C368	12565.6	31836	0	21797.5	0	0
O75521_C380	50581.1	62638	125290	129469	136517	101506
O75528_C7	38135	55752.1	0	38607.9	41928.6	35699.9
O75530_C182	72132.4	100574	26197.8	0	0	50866
O75530_C254	0	0	26893.6	0	0	24320.5
O75530_C3	50462.9	0	0	36218.4	0	0
O75530_C311	34284.8	0	52432	34686	45052.3	37201.5
O75530_C401	22643.5	0	20710.5	27235	23055.8	0
O75530_C5	0	0	0	0	0	0
O75530_C84	9804.37	29176.7	33233.9	44274.1	39526	33019.5
O75531_C2	0	191430	103366	88942.9	125335	0
O75531_C67	1.77844e+06	1.03165e+06	2.1439e+06	2.16293e+06	1.46234e+06	1.1358e+06
O75533_C1035	145222	357713	104813	144812	204528	122607
O75533_C1059	0	0	0	0	0	0
O75533_C1250	159307	46062.8	145783	174623	188394	165470
O75533_C6	63812.9	71732.3	51760.6	53897	45685.4	45771.2
O75533_C677	33360.7	32483.8	13828.6	30758.3	29409.9	21187
O75533_C8	154524	232122	154771	163798	179380	189773
O75534_C1	64189.8	32078.4	142515	32866.5	106355	155329
O75534_C17	70856.3	51945.9	83035.1	82624.1	62511.8	75493.3
O75534_C365	0	75685.4	73064.9	78636.3	72114.9	73812.6
O75534_C4	41650.3	0	47700.7	43382.8	57320.3	72027.5
O75534_C42	214914	491495	73468.9	62892.2	79179.9	69322.5
O75534_C53	85072.5	114778	39475.6	91561.9	48720.6	82643.5
O75534_C645	74844.6	76445.2	90489.6	121283	144482	91326.2
O75534_C657	48985.3	55558.1	32896.6	67372	53139.3	43752.1
O75534_C680	0	0	52735.4	49118	0	0
O75534_C7	27360.6	32072.8	0	12943.1	0	31926.2
O75534_C9	167871	272987	129225	197571	167671	94374.3
O75569_C106	0	0	0	0	0	0
O75569_C21	0	0	37715.7	0	0	27094.8
O75569_C213	41809.2	33812.7	54587	32275	34158.6	47637.4
O75569_C54	175829	0	83702.1	40314.4	73421.8	36601.4
O75569_C7	115489	100058	96423.9	112298	148648	134116
O75569_C77	160408	389800	174285	236998	227246	161984
O75582_C631	0	0	12097.1	0	20947.8	19006.4
O75586_C137	24164.7	31180.7	35184.1	46757.3	40406.1	0
O75586_C45	0	0	0	0	0	0
O75592_C1906	0	0	21524.7	35448.3	33297.9	27167.4
O75600_C8	0	0	0	0	0	0
O75607_C2	28602	140915	0	0	22222.9	0
O75607_C41	0	26068.2	26372	26221.2	27472.3	32573.5
O75607_C70	14047.7	12416.8	32422.2	39444.8	43252.4	39109.7
O75607_C79	33241.5	0	34012.3	32475.1	80103.4	34410.4
O75608_C10	0	0	0	13255.5	26049.6	0
O75608_C144	937737	474810	1.05739e+06	1.09911e+06	1166579	802353
O75608_C211	57115.8	217076	78329.1	183382	84022.7	55067.7
O75608_C9	16595.3	23783.3	49871.5	33954.9	40369.9	40119.5
O75616_C150	0	0	0	51795.6	58515.6	40026.4
O75616_C240	37511.4	27393.4	31098.3	32638.4	30121	44031.3
O75616_C278	0	0	0	0	0	0
O75643_C1115	22871.9	27887.2	0	32936.7	24128.2	0
O75643_C1127	97474.9	135035	25309.8	37049.7	62030.2	27644
O75643_C1278	0	0	0	0	0	0
O75643_C133	119635	147318	117506	185584	144762	141258
O75643_C1359	80240.9	62271.9	34100.4	55640.2	40062.1	37179.4
O75643_C1580	405131	222072	501668	541042	611420	590428
O75643_C1592	37424	35087.2	34394.5	42270.4	47512.1	39914.2
O75643_C2011	276573	176359	262736	268114	263915	289801
O75643_C3	185943	187789	151364	135350	132753	167293
O75643_C428	182666	171344	174969	158575	176602	175895
O75643_C502	0	68781	5410.39	0	0	0
O75643_C516	116390	117932	97116.9	145742	128987	142541
O75643_C576	78103.7	41271.1	70578.8	91669.4	84168.5	79746.6
O75643_C7	0	22844.7	0	9741.35	0	0
O75643_C742	106291	113232	47984.6	52227.4	59247.3	104009
O75643_C769	64244	63028.1	100679	171663	151818	121379
O75648_C9	0	0	5875.92	0	7990.83	0
O75663_C13	60175.2	28960.7	73166.8	24423.2	75556.2	116060
O75663_C14	0	39116.7	0	0	43848.6	0
O75663_C2	71900.2	62672	46955.7	102854	118195	76183.2
O75663_C28	22648.4	99525.2	57243.4	46279.7	63505.6	49295.7
O75663_C75	29077.8	42084.2	0	35244.6	36454.8	24873.1
O75663_C87	0	0	55199.1	0	95036.3	65998.4
O75674_C39	23116.9	33732.1	26008.7	17807.6	28800	19701.3
O75683_C19	67762.4	126158	82357.5	68152.5	175881	185001
O75688_C149	47827.6	59852.9	59780.2	50589.4	60909.7	55298.4
O75688_C294	75204.4	49221.8	63474.1	70472.9	57306.2	67057.2
O75688_C71	0	34027.5	0	0	33326.7	0
O75691_C2537	0	0	0	20151.3	18759.3	14017.4
O75694_C5	0	0	0	0	0	0
O75694_C704	0	0	0	28857.3	44350.2	42266.8
O75717_C156	36568.4	0	0	0	49757.7	44722.3
O75717_C180	28238.8	0	80151.3	56196.3	60325	51543
O75717_C304	0	0	0	0	0	0
O75717_C598	0	0	0	25003.6	27323.3	18695.3
O75717_C781	38315.3	27954.2	44878.7	49828	56474.3	58717.9
O75718_C118	0	0	270518	186625	171966	224656
O75746_C14	40617	34026.6	34291.5	270299	16537.7	22098.9
O75746_C375	0	0	41269.7	53739.8	46132.6	35056
O75746_C563	397087	417317	305422	256397	221042	259117
O75752_C300	0	0	0	0	0	0
O75792_C181	313646	201767	265647	252182	238691	221812
O75792_C24	104417	26375.3	80683.9	75479.2	58547.7	93882.9
O75794_C289	58003.6	44189.1	64862.4	47357.7	49034.3	49214.4
O75815_C261	0	0	0	0	0	0
O75815_C699	0	0	0	0	9953.92	12269.9
O75817_C66	70862.5	140533	90824.6	106918	111347	97514.9
O75818_C17	35076.9	51051.3	55447.6	0	38983.7	25897.8
O75818_C49	224904	107081	167363	208495	170232	185236
O75821_C160	0	0	0	0	0	0
O75821_C169	36230.6	43271.6	0	40894.4	0	0
O75821_C25	0	97624.6	0	43043	41250.7	44552.3
O75822_C188	55653.4	67880.6	49039.8	48320.4	38938.1	45908.8
O75822_C207	319335	823436	374950	402685	531113	367033
O75828_C122	31819.4	0	43703.9	31359.7	35147.4	43872
O75828_C150	0	50024.8	58857.9	61395.5	78595.8	0
O75832_C10	0	0	0	0	0	0
O75832_C107	189139	236479	360739	205678	229846	192910
O75832_C3	51083.8	98378.4	12777.1	14846.1	10965	26425.1
O75832_C9	0	0	0	0	0	0
O75843_C17	44981.2	32587.6	44419.7	44361.5	49718.7	49641.6
O75843_C180	31182.6	70900.3	43409.7	45236	61357.7	30257
O75843_C32	0	0	0	0	0	0
O75843_C354	68428.3	56876.5	73164.8	80314.2	88097.6	115885
O75844_C2	26289.3	57934.1	25341.4	23648.9	0	0
O75845_C7	40610.4	57962.4	0	0	64595.8	68258.5
O75864_C1	0	0	0	0	0	0
O75864_C17	37482.2	33345.1	40012.2	54394.2	52608.7	45788.9
O75864_C192	0	52362.3	0	32480.3	0	0
O75864_C451	84652.1	67153.7	78549.8	70495.2	84408.8	98858.4
O75865_C124	45208.5	0	41893.3	56048.9	42025.1	42468.5
O75874_C114	0	0	0	0	0	0
O75874_C269	21827	102780	13957.2	13200.4	26423.7	21870.5
O75874_C379	95919.5	106653	116692	119517	76057.8	146465
O75874_C73	713292	417949	774505	740786	574511	599074
O75879_C170	0	0	0	0	9196.51	7193.11
O75884_C127	20018.5	0	0	20466.9	0	19756.7
O75884_C163	160331	159420	130355	183086	146076	165408
O75884_C39	566702	583803	444708	379285	382301	308724
O75884_C65	121424	71071.1	117206	99007.8	63420.7	102036
O75886_C85	65495.1	77551	59639.4	79265.1	101201	71772.1
O75909_C113	43183.2	0	36655	27668.6	32100.6	0
O75914_C424	85842.5	192442	73525	85212.4	73859.7	80933.4
O75925_C335	84185.6	0	119382	84936.6	128316	0
O75934_C106	0	39470.6	30645.1	39717.8	50824	38771
O75934_C132	48383.1	191064	35892.1	74021.3	83608.2	35061.7
O75935_C140	0	0	0	0	0	0
O75935_C9	0	0	0	0	0	0
O75940_C214	56943.3	37197.2	39763.3	40854.7	47825.6	49047.7
O75947_C101	154140	1.00397e+06	131293	142379	92041.7	71282.1
O75955_C34	0	0	0	0	0	0
O75955_C85	0	71647.5	0	52274.8	0	0
O75962_C2327	28372.4	0	0	0	45469.1	69122
O75976_C1012	15737	0	24203.7	0	0	16049.5
O75976_C1049	0	0	0	0	0	0
O76003_C11	32917.4	0	0	0	17219.9	0
O76003_C146	1.87011e+06	2.26063e+06	1.07907e+06	1.47926e+06	1.41871e+06	849937
O76003_C229	553810	747975	355626	435260	334121	281224
O76003_C36	0	16665.7	41383.4	15463.8	37805.6	22578.1
O76003_C46	19356.6	25026.2	8924.6	0	0	0
O76021_C197	0	93668.8	24910.5	0	108989	0
O76021_C47	285587	454748	309297	378797	335769	326315
O76021_C96	71795.9	349288	385583	369842	478233	285257
O76024_C690	0	0	19610.3	24977	0	0
O76031_C105	0	0	130112	55921.5	0	80312.2
O76031_C538	0	79134.1	44174.8	0	0	0
O76039_C152	61108.2	35730.5	46499.5	47432.5	44139.6	0
O76054_C254	37901.3	29313.6	55529.5	33295.9	32366.2	40248.6
O76061_C109	22075	0	28478.8	0	0	29802.7
O76061_C120	251197	135140	316890	327963	374658	360878
O76061_C181	0	0	28050.2	34409.7	27853	29653.6
O76061_C85	14858.1	35506.7	24287.8	75666.1	75100.1	34033.3
O76062_C406	0	29077	0	24966.2	0	0
O76071_C212	113002	0	124029	92972.9	103101	114735
O76071_C322	0	0	0	33119.8	26892.9	30844.7
O76071_C52	19525.4	0	48717.3	42898.2	50480.5	49724.2
O76071_C86	0	0	18366.6	16948.7	26006.1	0
O76071_C97	0	0	27845.7	33162.1	35384.5	24762
O76074_C624	0	21190.2	14551.2	0	19620.2	0
O76074_C763	0	0	0	0	0	0
O76075_C26	0	0	45932.5	52923.6	36827	0
O76075_C316	37873.8	57386.6	46978.4	62822.9	46240.6	43491.2
O76094_C128	196878	182889	207771	222135	226542	203491
O76094_C206	0	0	86336.5	100297	0	0
O76094_C323	212745	259150	193353	203444	188762	147625
O76094_C349	203677	259451	235631	248822	280887	254923
O76094_C50	53999.2	87823.8	94177	122009	132996	110179
O76094_C54	0	0	143610	118735	65606.5	138838
O76095_C74	120478	157826	138169	272130	229858	217765
O76095_C85	38208.1	194139	392124	312757	375918	334112
O77932_C108	37262.4	26795.8	38812.2	48392.8	32789.4	37130.4
O77932_C51	56129.8	54565.6	51465.1	58117.8	45933.9	51901
O94760_C74	0	0	10148.4	8649.53	0	8885.41
O94761_C389	0	0	0	0	0	0
O94761_C749	0	0	0	0	0	0
O94761_C897	0	0	80099.7	60189.9	86329.3	0
O94762_C12	39508	0	37313.7	26212	34129.7	35225.8
O94762_C61	92685.4	57196.1	88266.4	87439.1	104607	101302
O94776_C209	273978	249601	270838	249863	330406	319625
O94776_C495	100995	101821	101610	84433.6	116085	104065
O94804_C0	43693.5	46653.6	46961.2	46378.5	63044.5	52889.4
O94805_C32	0	0	0	0	0	0
O94805_C420	341413	224333	427625	424049	488129	307623
O94808_C461	56338.5	70516.2	49468.9	70708.1	59576.3	48987.3
O94822_C283	58550.4	41740	41909.6	46243.2	41676	48592.3
O94822_C3	16781.4	0	0	0	19046.9	0
O94822_C555	0	0	31734.1	32677.6	38739.3	32795.1
O94822_C6	18810.8	0	21710.9	0	0	25039
O94822_C91	0	0	0	50407.8	47357	0
O94826_C15	92764.4	46391.8	128912	143581	140067	144295
O94826_C176	237343	106259	265641	234477	227446	191405
O94826_C317	51116.9	13384.9	59549.3	68036.1	59472.3	60756.7
O94826_C442	55969.7	0	119478	31978.8	63453	99199.4
O94826_C475	44946.2	0	61000.4	68007.3	57415.1	49106.6
O94826_C588	97160.8	108449	97114	120412	96957	90518.5
O94829_C558	0	0	0	0	0	0
O94829_C838	0	0	0	39550.3	41542.9	0
O94829_C848	46435.2	0	45425.1	40538.3	39747.8	40355.7
O94832_C1	0	0	67521	39764.3	0	0
O94832_C143	0	82716.9	0	31581.5	0	0
O94832_C930	0	0	0	0	0	0
O94832_C97	0	0	0	0	0	0
O94832_C970	0	0	0	0	0	0
O94842_C601	0	0	0	0	0	0
O94854_C1	0	0	0	0	0	0
O94854_C1473	29321.1	47695.8	22278.9	30790	28050.7	21138
O94854_C3315	0	0	0	0	0	0
O94854_C3372	0	0	0	0	0	0
O94855_C371	319808	235394	186306	230775	225595	182823
O94855_C769	13866	0	0	29695.5	21888.8	25155.2
O94855_C780	0	64885.8	53086.7	64862.6	71932.4	49236.6
O94855_C848	105527	60872.4	74911.4	106644	88719.6	89018
O94855_C853	40737	35304.7	40249.1	70128.7	64780.2	40169.2
O94874_C372	0	0	0	0	0	0
O94874_C708	118092	182938	80134.7	112690	106441	90785.9
O94888_C15	0	0	0	0	0	0
O94901_C2	0	0	0	0	0	0
O94901_C630	49618.2	76527.7	51899.1	0	62113.9	57205.7
O94903_C86	34802.8	21332.2	102843	32801.9	101847	128854
O94905_C16	0	0	0	0	0	0
O94905_C262	201883	90398.8	145538	102321	75974.1	97076.8
O94906_C0	222456	152930	218120	207995	205393	235083
O94906_C1	413674	423951	358132	309418	375684	228391
O94906_C339	43597.7	0	64597	0	44480.8	45491.3
O94906_C522	143934	139182	149051	146212	182719	111971
O94906_C698	276972	248147	327066	288739	382555	358366
O94906_C807	217221	189233	204379	205902	216766	234225
O94906_C9	27254.8	0	44434.5	0	24997.7	33424
O94906_C901	621400	413892	413792	692570	788251	558631
O94906_C913	410908	341608	472909	426311	472473	472384
O94907_C138	0	0	47330.8	33560.5	39426.2	0
O94907_C189	0	0	0	0	0	0
O94907_C3	0	0	0	0	0	0
O94915_C70	23008.3	30136.5	46187.8	46764.1	44249.8	50154.2
O94916_C108	0	0	0	0	0	0
O94919_C190	0	0	0	0	0	0
O94925_C203	129359	65327.3	117151	172442	147973	94682.5
O94925_C266	0	0	27101.6	25111.2	25845	0
O94925_C283	0	0	0	22906.4	21653.4	0
O94925_C500	0	0	0	0	0	0
O94927_C533	0	0	19624.9	0	34327.4	38904
O94953_C13	0	0	0	0	0	0
O94964_C267	82774	0	108047	93644.6	118146	105781
O94966_C258	56198.7	0	48547.8	47514.4	63981.4	91362.9
O94967_C633	0	0	0	0	26333	15599.9
O94973_C1	0	0	0	0	0	0
O94973_C134	5126.34	0	0	10820.4	0	0
O94973_C17	0	0	66694	39949.1	55753.3	55792.6
O94973_C23	31349.6	0	46950.5	0	23954.8	50015.7
O94973_C282	188989	61894.6	156579	182834	233123	175141
O94973_C330	122247	106989	191612	209277	178229	165523
O94973_C353	157405	195036	158079	216874	189656	167928
O94973_C396	52527.6	51335.4	41172.6	61055.7	47798.2	43568.3
O94973_C491	29829.5	54970.4	28031.3	41400	20843.7	0
O94973_C5	0	49570.1	24613.4	34964.8	0	0
O94979_C1	268163	101690	177134	137599	133036	170735
O94979_C1130	317698	214978	304509	57416.9	241852	320005
O94979_C18	0	0	0	43452	42088.2	0
O94979_C216	262627	122439	189689	211483	180831	206748
O94979_C279	50624.9	29209.1	111918	99911.7	80687.4	111184
O94979_C60	121454	79378	138849	156607	87285.7	0
O94979_C644	88664.4	62038.2	0	83669.6	80303.5	0
O95067_C314	101793	110602	58944.6	75510.2	88632.4	80782.3
O95071_C1942	0	0	0	0	0	0
O95071_C2267	0	0	0	0	35457	27921.8
O95071_C572	0	0	0	0	0	0
O95071_C730	0	0	41136.9	56530.6	0	69018.4
O95071_C739	12986.4	0	0	0	0	17559.2
O95071_C826	0	0	5970.91	28326.2	32462.1	30483.1
O95081_C107	103898	88809.5	0	0	0	0
O95081_C30	0	0	0	0	54971.5	50760
O95084_C160	63847.1	79143.8	66547.9	80860.8	63865.1	67198.7
O95104_C102	0	0	0	0	0	0
O95104_C506	0	34871.8	16657.4	0	0	21749.1
O95104_C54	30648.2	32184.5	33877.9	27729.2	0	37767.3
O95140_C348	0	0	0	0	0	0
O95140_C482	49307	47621.8	50090.4	68536.8	52895.5	49013.6
O95155_C1129	21049.2	0	37805.5	39779.7	38775.9	41902.1
O95159_C16	197178	150639	238475	270223	219908	209905
O95159_C230	69010.8	113021	114511	132496	158023	73806
O95159_C56	0	0	0	0	0	0
O95163_C1025	105889	104064	0	0	97630.7	81180.7
O95163_C1033	0	0	0	0	0	0
O95163_C319	0	0	0	0	0	0
O95163_C476	23969.4	0	0	0	39519.3	36899.2
O95168_C93	37042.1	24851	0	0	0	0
O95202_C19	53964.1	70530.4	29326.8	56236.7	29231.7	29721.4
O95202_C22	48921.8	41649.3	41483.1	42000.3	37235.3	38259.1
O95202_C25	0	0	0	0	0	0
O95210_C168	14289.9	44403.1	0	0	9304.12	20045.9
O95219_C172	0	0	0	0	0	0
O95219_C342	0	0	0	32164.9	24009.1	23821.6
O95219_C433	35531.8	0	34476	59468.7	34921	38493.6
O95232_C35	39783.2	43611.2	75317.9	64628	63431.3	48773.5
O95232_C58	0	53001.7	48375.3	0	44178.5	0
O95235_C2	0	0	0	0	32147.7	24939.4
O95235_C407	0	0	0	0	0	0
O95235_C440	19315.7	0	32285.4	0	31572.7	44263.9
O95239_C190	46056.6	3922.61	26766.2	32713.8	34227.7	43172.3
O95239_C269	0	19068.8	0	17167.1	18609.2	0
O95239_C895	0	0	0	0	0	0
O95239_C965	0	55500.7	0	0	57989.6	0
O95243_C254	0	0	0	0	87739.8	83331.8
O95243_C268	0	0	0	0	0	0
O95249_C34	69934.2	90310.7	65655.9	61934.1	50499.3	54163.7
O95260_C79	41940.3	0	39959.3	58335.1	42750.8	0
O95274_C108	172070	105750	62266	50993.1	54320.1	64981.6
O95274_C44	184035	0	276906	348586	92562	154101
O95274_C54	0	0	0	0	0	0
O95274_C82	326463	725904	221276	237533	218184	196371
O95292_C121	556084	845908	756293	594220	816622	496351
O95292_C4	0	0	235399	262309	327723	242754
O95292_C41	716424	459146	569557	605680	586316	487760
O95292_C5	236422	332086	204700	296065	232174	155359
O95294_C654	40092	0	33935.9	53560.4	48140.3	49785.4
O95299_C112	262040	203633	166611	104026	208820	193875
O95299_C183	106855	73606.6	82598	93650.4	92536.9	75080.1
O95299_C253	0	146107	104685	0	103789	65157.9
O95299_C67	220082	289672	194016	224267	232293	168606
O95299_C8	35264.7	0	42017.2	15761.2	30405.4	33129.7
O95302_C102	0	0	0	0	0	0
O95302_C214	36858.5	39470.1	0	39392.9	0	0
O95302_C437	0	0	0	0	0	0
O95302_C47	0	94585.7	93628.2	76081.7	84649	75552.7
O95336_C1	545156	597236	462021	351560	510855	437272
O95336_C156	0	17357.4	0	20181.7	41123.2	0
O95336_C5	185164	197538	306377	128576	241918	180081
O95340_C117	209213	91148.4	299257	254402	218573	313568
O95340_C155	56144.8	45137.1	108769	78106.1	81026.4	100329
O95340_C202	14767.9	0	29885.9	27075.5	26636.2	26111.9
O95340_C350	88492.3	113360	99693.7	74053.2	158263	96420
O95340_C73	146818	133804	104160	126491	77617	83616.8
O95347_C132	0	28042.9	0	18324.5	0	25712.3
O95347_C46	0	0	0	0	0	0
O95352_C298	44064	0	36144.5	42969.5	34239.3	48799.3
O95352_C322	35447.9	0	52969.9	51603.4	81783.3	79075.9
O95352_C406	46603.8	33298.4	34515.5	37478.5	44075.3	31018
O95352_C572	0	0	0	0	0	0
O95352_C6	56858.8	0	46510.4	42519.2	0	68228.8
O95361_C178	47482.7	49423	77257	57200.6	104795	73651.9
O95361_C286	0	0	0	0	0	0
O95365_C123	29587.4	33866.8	0	0	36966.7	0
O95365_C214	0	0	0	0	0	0
O95372_C171	363569	237619	365513	374042	356470	359681
O95372_C213	49182.2	108676	0	50511.4	67127.2	33454.3
O95372_C56	166562	235117	122042	154230	138159	147005
O95372_C6	80418.8	54864.3	119994	70956.5	137256	117835
O95372_C9	14824.8	85717.7	32878.4	49577.8	62636.4	47759.3
O95373_C11	42115.2	45784.6	35584.6	41559.3	36914.2	32116.1
O95373_C4	37281.1	104549	87419.2	128936	115846	92289.1
O95373_C401	0	42503.5	0	25063	37778.9	0
O95373_C477	0	0	0	0	0	0
O95373_C6	0	0	0	33474.3	29708.4	30845.2
O95376_C270	0	0	26185.7	34540.9	25826.1	0
O95376_C280	65286.7	35594.7	83616.8	73928.3	87371.2	68836.5
O95376_C340	39441.7	35344.1	41912.6	54453.5	41066.1	28807
O95379_C10	33684.6	48193.1	43989.7	34629.8	36751.9	38742.6
O95394_C168	338265	218645	321550	289387	272317	300030
O95394_C2	67044.1	64457.4	49987.5	74988.6	75730.7	53357.3
O95394_C200	0	0	0	0	0	0
O95394_C212	55188	30704	89902	41123.7	82778.3	81297.5
O95394_C249	430205	274944	274708	408858	291145	277724
O95394_C348	208017	222037	176591	148135	134002	150783
O95394_C5	112990	112424	88152.4	117164	113393	76356.1
O95396_C193	31162.7	35900.1	25644.2	33104.4	36722.5	30050.8
O95425_C1928	53321.7	55277.8	29821.3	28490	29234.2	30170.5
O95425_C1949	0	0	0	0	0	0
O95425_C1966	48845.8	38993	59806.9	76012.7	81534.6	58760.8
O95425_C2091	52156.8	98017.2	40639.9	52975.3	45912.1	34532.4
O95425_C671	0	0	0	0	0	0
O95425_C76	0	0	0	0	14805.7	14466.7
O95433_C207	140115	213615	99625.4	123879	77314.2	71705.1
O95433_C301	114435	146829	72612.8	53026.9	26412	55183.5
O95453_C108	43770.9	20273.8	40201	49820.2	46545.5	59007.3
O95453_C302	0	0	0	0	0	0
O95453_C543	0	0	0	0	50727.7	49935.8
O95455_C55	0	0	0	0	0	0
O95456_C121	21521.1	35915.8	43970.6	50968.8	54308.1	51986.5
O95456_C14	526776	234787	741208	442145	858711	1.1285e+06
O95456_C169	146203	128253	99862.9	155748	169285	124037
O95456_C235	133198	29502.6	135351	109210	84947.3	126095
O95456_C68	63579.9	93376.5	41937.8	74937.4	74131.9	87375.9
O95456_C7	160807	45488.5	56708.3	103932	62529.4	122761
O95470_C34	40543.7	0	26547.2	0	74173.1	0
O95470_C6	20850.3	0	0	39822.2	0	38640.1
O95471_C107	0	49533.8	26421.7	35800.8	41856.9	27491.7
O95478_C193	130119	168086	218411	329872	257169	248482
O95479_C86	104908	60916.5	85310.4	111034	76434.6	81957.8
O95486_C388	0	46355.2	0	0	25592.1	0
O95487_C18	49270.6	27530.9	54684.2	60059.3	46632	61964.8
O95487_C555	58360	34530.6	43000.8	72715.1	54191.5	61783.1
O95544_C1	39025.9	48895.3	46278.7	42855.8	58537.8	56341.2
O95544_C126	0	0	0	0	0	0
O95544_C424	0	0	0	28452.1	27899.2	27584.3
O95544_C69	44396.3	0	0	33722.7	0	50642
O95551_C273	0	37075.9	24354.3	40033.6	44429.3	33997.4
O95551_C5	73035.9	26737.1	50081.1	57657.7	94748	137119
O95563_C4	23190.7	36884	0	22117.8	0	13664.7
O95568_C196	0	0	0	0	0	0
O95571_C170	0	0	0	51262.6	109453	72298.9
O95571_C219	0	0	161492	73609.7	126647	79803.3
O95571_C34	0	0	0	0	0	0
O95571_C80	0	0	28164.3	0	31480.1	27588.1
O95573_C429	99603.6	62022.6	94126.9	79706.6	85313.1	91546
O95573_C85	0	41352.8	0	0	37702.7	0
O95602_C1205	44613.2	0	57285.8	0	61114.2	54832.9
O95602_C1699	0	0	30299.1	38601.9	0	30526.9
O95602_C582	0	0	0	0	0	0
O95602_C822	73653.9	63079.3	88343.8	100982	81266.6	71246.8
O95602_C880	0	0	58377.6	56362	56573.1	0
O95602_C968	0	0	0	45549.4	48960.3	44633.9
O95630_C264	176932	139225	185878	207926	218291	74538.3
O95630_C390	92906.5	124366	77671.1	136790	97597.5	77471
O95639_C124	20757.1	23585.3	25998	37004.3	30891.5	28064.3
O95639_C41	119462	104081	156247	147834	176124	130565
O95639_C68	35736.3	0	63385.6	39385.2	49317.9	53619
O95671_C12	0	0	0	20357.9	37713.4	29797.2
O95671_C130	36389.3	32842.8	0	26676.6	26799.3	0
O95671_C205	10846.2	0	7837.65	16703.2	12615.3	8865.46
O95671_C274	123292	46730.9	136929	150061	280577	283348
O95671_C3	31788.8	25708.8	26508.1	28932.8	40670.3	48126.6
O95671_C342	31485.4	18903.3	27278	29726.4	24481	37559
O95671_C441	98758.5	94801.1	54402.6	66169.8	79521.8	46230.5
O95671_C546	234817	124790	229273	279243	264997	288063
O95671_C592	0	0	20691.4	0	9797.44	32775
O95685_C2	0	42416.7	41744.4	0	84484.2	84472.6
O95685_C279	0	0	0	24319.1	35371.1	0
O95685_C41	0	0	0	0	0	0
O95714_C1657	0	0	27369.4	0	0	29156.3
O95714_C2	0	0	0	0	0	0
O95714_C2040	0	0	0	0	0	0
O95714_C2111	0	0	0	0	0	0
O95714_C3158	0	0	26055.7	0	36279.3	0
O95714_C33	0	0	0	0	0	0
O95714_C3316	0	0	0	21977.1	49776.2	0
O95714_C4308	0	0	0	0	0	0
O95716_C184	0	67268.6	32144.2	40431.2	39646.9	0
O95747_C191	14441.5	51535.4	0	25212.6	31595.2	0
O95747_C36	42965.9	84994.5	137782	85690.6	95302	95090.1
O95747_C53	0	0	0	0	0	0
O95757_C12	176098	54855.3	192664	161543	158916	195004
O95757_C13	0	0	0	0	0	0
O95757_C245	49295.3	0	0	48168.6	29813.5	53544.6
O95757_C290	19587.8	28066.4	29527	35967.3	33444.6	48791.7
O95757_C310	141530	0	141924	162983	134655	201911
O95757_C376	181083	523876	119864	133911	149734	92322.5
O95757_C4	0	182433	79080.1	74538.2	103536	50319.1
O95757_C540	23901.8	0	0	41638	48384.6	56573.4
O95757_C740	0	0	0	21254.9	18732.7	0
O95757_C8	0	0	0	0	0	0
O95758_C500	79319.5	132497	65155	0	0	22426.5
O95758_C55	53091.9	73668.6	0	36705.2	81110.6	0
O95758_C68	7806.63	0	26787.6	0	87954.2	97668
O95782_C1	0	47116.2	67845.6	46894.1	63428.5	0
O95782_C17	93070.8	46273.2	125927	95026.2	104076	125042
O95782_C2	0	0	0	0	0	0
O95782_C283	241613	218489	343745	308520	330273	283254
O95782_C3	0	0	0	0	0	0
O95782_C397	221578	188674	148505	212887	149556	130364
O95782_C492	67382.6	80256.8	57935.6	70890.9	42892.8	54087.1
O95782_C5	70576.1	54024	90035.1	87552.9	66839.2	62337.5
O95782_C533	0	0	0	0	0	0
O95789_C458	0	0	49853.2	38566.8	45442.2	0
O95793_C4	83622.6	120162	94177.4	133470	77827.9	66340.5
O95801_C5	38486	35827.5	43384.8	37062.9	94893.4	99993.9
O95816_C142	0	0	0	0	0	0
O95816_C162	76218	51260.2	68221.2	62419.3	73845.7	73997.7
O95817_C151	0	0	0	0	0	0
O95825_C1	0	65306.8	46673.6	0	0	0
O95825_C177	0	0	0	0	0	0
O95825_C184	0	0	0	0	0	0
O95825_C2	29459.4	0	22342.5	22583.5	22314.7	26378.4
O95831_C10	0	0	0	0	0	0
O95831_C256	41378.2	155912	49281.5	56575.3	44746.5	28111.6
O95831_C317	0	53364.2	0	0	22783.8	0
O95833_C10	78269.4	112313	63554.1	59009.2	75058.2	48335.5
O95833_C11	300306	518042	358274	450189	514973	370304
O95833_C12	35936.2	0	37930.7	43706.6	42764.7	38570.2
O95833_C187	1.44534e+06	818538	1.32587e+06	1.16635e+06	1.19476e+06	1.20418e+06
O95833_C2	606053	821714	465399	694256	518255	449288
O95833_C5	809384	732897	834374	839183	815455	889629
O95834_C301	45716.2	45068.5	42993.5	62509.8	54957.6	47038.8
O95834_C395	0	15815.8	23127.8	21559.6	26808.3	24044.6
O95834_C5	0	0	0	0	0	0
O95848_C12	114660	106180	169251	170536	173934	148154
O95857_C128	0	0	37408.3	41476.8	0	0
O95857_C151	0	0	0	0	0	0
O95861_C1	47757.5	0	95980.2	34236.7	78382.4	102816
O95861_C206	122740	106547	122709	61255.2	107699	108476
O95861_C243	1.02338e+06	669473	801316	1.10656e+06	959962	840736
O95861_C3	194360	105661	123910	255194	184136	151942
O95861_C4	713010	383878	253541	556618	375519	361433
O95861_C42	91707.3	112648	157708	113924	124459	131530
O95861_C59	1.19981e+06	942025	962158	1.00787e+06	1.04786e+06	1.03887e+06
O95865_C10	12850.9	0	42390.5	25725.9	43782	24262
O95865_C11	172499	179957	104882	180784	96894	97700.2
O95865_C176	69739.3	46526	41859.4	59351.7	49546	0
O95865_C220	0	0	0	0	0	0
O95865_C262	71571.6	78401.6	65063.5	55587.6	44113.8	42013.5
O95865_C8	444459	221809	463429	444455	378636	412993
O95870_C205	0	0	0	0	0	0
O95870_C248	0	50082.7	25942.7	0	0	0
O95870_C258	0	0	0	26681.5	0	22408.7
O95870_C3	0	0	26704.3	0	45362.1	0
O95905_C211	41414.7	0	32112	34262.5	35465.4	40404.8
O95905_C312	36454.1	0	33877	34061.8	33331.9	0
O95983_C215	0	0	0	0	0	0
O95985_C424	0	0	0	36272	0	39401.4
O95985_C522	31229.2	35843.5	31525.8	36316	34552.6	33033.7
O95985_C819	0	0	0	0	34194.9	33826.8
O95989_C2	75233.6	86812.9	61756.3	71155.5	62274.7	68766.2
O95989_C68	0	0	0	0	0	0
O95994_C81	2.38834e+06	5.331e+06	1.72752e+06	1.60016e+06	1.26646e+06	1.32651e+06
O96000_C107	402984	189384	481911	370522	356299	299450
O96000_C119	46679.1	98339.3	166114	75413.1	70885	0
O96000_C71	62565.8	0	94050.2	96522.6	66776.7	62662.5
O96005_C308	82380.3	110774	0	80232.8	46722.8	0
O96007_C8	0	0	0	28327	41798.3	0
O96008_C0	63111.5	109104	70373.8	72877.4	71697.2	67391
O96008_C4	0	0	0	0	0	0
O96011_C2	33968	36201.5	29722	36856.2	34460.5	33103.2
O96011_C216	42788.8	0	17412.3	30880	29699.3	13387
O96011_C25	162605	98949.6	263456	285682	306508	281462
O96011_C85	0	0	26297.9	20050.8	40821.7	0
O96011_C99	53269.2	80434.9	41739.4	73362.7	89664.4	49779.3
O96013_C421	0	14706.9	0	15336.3	0	10295
O96013_C462	94140.1	134230	87187.9	49271.3	81440.6	68157.8
O96017_C108	0	0	0	0	0	0
O96017_C15	27159.1	0	0	31954.1	47658.6	64058.2
O96017_C385	0	0	0	0	0	0
O96019_C152	79429.4	67826	110703	117137	109047	116555
O96019_C206	72658.4	94278.4	139698	93600.7	97254.7	79691.9
O96028_C406	0	0	0	0	0	0
O96028_C8	0	0	0	25917.1	31611.8	26466.6
O96033_C4	48451.4	27914	27632.2	25645.5	0	24889
P00338_C12	164568	166207	415644	85559.4	154815	303605
P00338_C131	56662	66484	156232	50900.9	79224.8	132692
P00338_C163	3.84717e+06	3.40404e+06	3.58162e+06	3.28165e+06	3.54574e+06	2.93737e+06
P00338_C18	83695.3	57675	180972	64429.9	137855	188894
P00338_C20	30841.1	13301.8	12076.7	17649.3	0	0
P00338_C293	436360	337593	378124	448437	370159	352784
P00338_C35	232326	132089	157206	250442	240420	154189
P00338_C5	0	0	0	0	0	0
P00366_C112	1.39055e+06	1.20033e+06	1.02254e+06	874581	825968	768852
P00366_C146	3.20725e+06	1.78757e+06	1.95799e+06	1.47866e+06	1.18047e+06	1.92334e+06
P00366_C172	0	129218	79065.5	88199.6	77802.4	66542
P00367_C376	0	0	0	0	0	0
P00374_C6	0	0	0	0	0	0
P00374_C7	0	68052.2	0	23890.2	0	0
P00387_C204	23795.1	42814	33097.8	39241.5	31230.6	28461.4
P00390_C102	19810.6	0	67428.1	48912.1	118575	51441.3
P00390_C107	0	0	0	0	0	0
P00390_C134	144233	54089.1	82969.4	136423	156517	168610
P00390_C278	87041.4	61499.4	81511.6	85775	147596	152483
P00390_C328	54927.5	56933.3	68268.4	118253	91644.8	110931
P00390_C377	164365	302798	252725	163186	297239	152824
P00390_C467	340114	262847	339177	346604	464424	398171
P00390_C484	31123.2	81373.4	0	55693.4	74743.2	0
P00441_C112	199945	157635	177061	207128	30260.1	280284
P00441_C58	70683.8	34067.5	84994.3	27837.8	25920.4	92555.1
P00491_C78	0	83161	0	38050.6	0	0
P00491_C8	0	0	0	0	0	0
P00492_C106	71941.4	106713	68805.8	85552.4	90679.2	41494.5
P00492_C206	74991.5	60001.2	72417.2	76852	68891.9	0
P00492_C23	0	0	0	0	0	0
P00492_C66	38201.4	29748.1	33657.9	46454.3	25563.2	25566.3
P00505_C106	200198	268817	181847	203524	152270	130357
P00505_C17	73966.8	131237	124444	119433	102208	79269.3
P00505_C187	0	0	0	0	0	0
P00505_C212	0	0	15111	14011.1	21179.4	0
P00505_C272	0	0	0	0	0	0
P00505_C295	528924	444838	411080	295949	338943	312386
P00558_C108	419470	898620	492626	448937	553822	363075
P00558_C316	142351	229566	150756	117350	116993	158344
P00558_C50	1.69248e+06	1.6204e+06	1.71772e+06	1.26478e+06	1.3916e+06	1.55735e+06
P00558_C99	650889	329456	802169	648378	772798	671360
P00568_C14	39778.6	99273.2	44308.3	47174.3	41650.9	40799.8
P00568_C15	274407	465982	203020	219684	230461	201729
P00568_C25	387622	631463	380902	344427	309643	297520
P00734_C129	0	26272.9	42752.2	0	0	0
P00883_C135	2.76709e+06	2.39155e+06	3.75666e+06	1.67837e+06	2.55113e+06	2.98113e+06
P00883_C150	0	0	35215.6	0	26208	23657.3
P00883_C178	2.16587e+06	2.14677e+06	7.04731e+06	6.39677e+06	6.19581e+06	2.33942e+06
P00883_C202	9.64692e+06	8.75853e+06	9.21027e+06	8.72117e+06	8.56719e+06	7.51821e+06
P00883_C240	4.51386e+06	4.08258e+06	3.75136e+06	4.1398e+06	3.50933e+06	3.203e+06
P00883_C290	885763	3335835	515751	960844	767434	583640
P00883_C339	1.80929e+07	1.8582e+07	8.23775e+06	1.12275e+07	9.72568e+06	8371021
P00883_C73	3.66956e+06	3.04061e+06	3.52519e+06	3.81441e+06	3.3854e+06	3.12166e+06
P00918_C205	0	226806	172951	138561	43903.5	127225
P00966_C132	279708	293918	204030	286002	192513	187876
P00966_C331	64617.2	93595.3	42324.4	72680.6	62661.1	56595.5
P00966_C97	252358	173068	145228	209573	176553	105340
P01008_C127	0	0	0	20494.4	27122.7	0
P01033_C168	0	0	0	42111	38394.7	32045.4
P01033_C189	0	0	39714.2	28179	31320.5	0
P01033_C93	24464.5	0	17049.7	25882.2	20222.1	12698.5
P01111_C118	166936	287359	201480	271931	295776	199165
P01111_C51	0	20907.7	0	0	21513.6	0
P01111_C80	36811.2	40262.5	55670	35555.8	40539.6	0
P01112_C118	0	39490.8	24412.3	38414.3	42151.1	0
P01112_C80	0	42528.9	35695.8	0	54461.7	0
P01116_C118	0	55147.1	29311.6	40080.6	34367.7	25937.8
P01871_C20	0	0	0	0	0	0
P01871_C244	46900.6	0	45149.4	0	0	31102.7
P01889_C283	115486	100024	83973.3	92630.6	85523.1	88855.6
P02144_C111	0	30392	0	17839.7	0	0
P02545_C522	0	0	0	0	0	0
P02545_C570	0	0	0	0	0	0
P02675_C437	115240	106737	102852	123477	127013	107952
P02679_C365	0	29630.8	0	27545.1	0	0
P02751_C141	90108.2	38394.9	70358.7	113434	97936.4	83019.6
P02751_C231	171328	57819	200975	213074	261560	187340
P02751_C2336	0	0	0	0	0	0
P02751_C2342	0	0	45933.5	53720.7	0	0
P02765_C132	1.02327e+06	1.34442e+06	1.23819e+06	2.16773e+06	1.77119e+06	1.13108e+06
P02765_C230	0	0	0	0	0	0
P02769_C13	439759	399743	508631	602537	490172	309451
P02769_C147	586933	266772	524392	539019	481389	442333
P02769_C15	0	0	0	15450.1	0	13033.1
P02769_C2	818610	730298	1.01807e+06	1.19018e+06	1.03269e+06	867092
P02769_C21	21040.2	0	55755.3	18798.2	27088.4	34466.2
P02769_C223	0	0	450072	233635	223683	249348
P02769_C23	0	16093.3	37073.5	17161	27376	0
P02769_C288	0	0	21509.2	0	0	27145.1
P02769_C301	77757.1	63988.8	204017	205159	281584	111823
P02769_C312	496143	266989	716783	501178	424794	534246
P02769_C339	60014.1	13623.8	52573.8	65472.7	67969.9	64200.8
P02769_C384	39801.5	35553.6	0	21288.1	0	0
P02769_C392	238010	148633	333653	308430	339575	280425
P02769_C460	103161	212680	166309	139832	238803	159776
P02769_C484	275515	204144	383656	333848	265023	297335
P02769_C499	0	0	0	0	0	0
P02769_C5	24549.8	0	30955.4	39981.3	0	41958.4
P02769_C510	240161	220288	228921	349538	345842	233095
P02769_C537	760326	710829	905582	706488	796643	759028
P02769_C58	33331.1	35399.5	69290.8	48849.4	51104.6	50123.4
P02769_C7	102235	99191.2	119301	97026.8	77198.3	103837
P02769_C86	175333	334645	143981	342927	225938	178633
P02769_C99	601597	675170	804067	659643	829578	839228
P02787_C137	0	100892	102183	189089	105072	0
P02788_C200	0	0	0	0	0	0
P02788_C424	0	50460.6	0	0	21568.6	0
P02788_C478	29537.6	107147	195202	202163	122464	0
P02794_C131	20845.8	38000.7	33956	29036.1	0	0
P02794_C91	0	0	0	0	0	0
P03372_C245	0	32136.5	109073	100868	110554	59081.9
P04035_C843	0	0	22846.8	28093.6	25974.7	27961.8
P04040_C377	68536.1	0	60182.4	61741.6	56383.5	52831.4
P04040_C460	47155.6	34438.5	40852.8	30626.3	37482.4	33661
P04049_C176	0	0	0	0	0	0
P04049_C184	0	0	0	0	0	0
P04049_C9	0	19296.3	0	0	20174.3	0
P04062_C287	0	28616.7	21727.6	0	27553.7	0
P04075_C240	221296	92384.3	155456	75322.1	82044.4	99987.6
P04075_C290	1.40765e+06	632514	853356	444828	614224	739716
P04075_C7	673969	434641	1.09556e+06	290923	586046	790256
P04075_C8	258809	385108	496402	136632	289220	215180
P04080_C2	432828	696396	212855	155759	1.21019e+06	965736
P04080_C3	0	0	0	0	0	0
P04083_C0	54695	0	0	49419	53911.4	51222.7
P04155_C56	0	0	35226.5	17715.8	41298.3	0
P04156_C214	76633	106772	66584.8	73133.4	63078.4	57712.5
P04179_C164	35302.9	25174.1	25768.5	21706	0	18735.1
P04181_C14	43263.1	163319	0	42119.1	27771.1	0
P04181_C150	11031.5	0	44227.5	0	13692.8	23151
P04181_C20	34648.2	0	76482.5	41995.8	56161.4	57805
P04181_C306	26823.2	0	37922.9	42020.1	36601	26168.7
P04181_C7	96255.1	86252.3	78464.3	64918	60924.7	60096.7
P04181_C93	67143.5	154562	49044.5	85348.7	34395.9	41629.8
P04183_C10	242980	0	45471.6	43709	170405	739686
P04183_C109	0	19672.6	29910.1	40176.1	23638.8	69913
P04183_C14	96633.1	100403	99422.6	94335.9	164034	159703
P04183_C19	29690.1	39583.9	34363.7	25030	52381.7	53372.9
P04183_C206	198086	136886	177482	237293	711988	1.03809e+06
P04183_C3	187322	97055.4	164813	140433	1.24557e+06	1.24562e+06
P04183_C66	0	0	0	74269.5	193338	158769
P04183_C79	0	205556	0	47075.3	93643.9	65265.1
P04350_C11	2.81329e+06	3.05595e+06	3149041	2.70357e+06	2.96092e+06	2.41247e+06
P04350_C12	740425	818641	459202	704877	562685	599681
P04350_C22	0	54617	59277.8	29504.2	87009.1	27805.9
P04350_C239	954853	1.48416e+06	1.60336e+06	1.52453e+06	1.91896e+06	1.59815e+06
P04350_C303	580513	204613	1.2e+06	262734	828061	1.19227e+06
P04406_C12	3.09008e+06	4.29939e+06	1.69573e+06	3461918	2.53861e+06	1876528
P04406_C152	21251.8	35230.9	69614.4	25292.1	61308.2	44733.8
P04406_C156	636669	2.85842e+06	569915	756789	966839	435972
P04406_C19	1.2036e+06	962614	1.1823e+06	993368	1.06188e+06	1.0457e+06
P04406_C247	77621.7	88403.9	26234.4	21124.3	23876.8	19346.8
P04406_C27	2.68649e+06	715575	5454162	1.82093e+06	4.01977e+06	4.79554e+06
P04424_C129	0	31372.4	22920.9	25216	21317.5	14968.6
P04424_C264	28136.4	86106.9	20482.1	26157.7	0	0
P04424_C307	49339.7	59185.5	53457.5	44331.2	42250.3	42841.3
P04626_C342	0	0	0	0	0	0
P04626_C367	53541.9	36822.7	40584.6	49098.6	41685.7	41791.8
P04632_C144	57371.9	49731.7	98452.9	82496.1	59058	52253.6
P04632_C190	75064.2	138597	66766.5	97113.3	84148.9	54369.1
P04818_C180	0	0	0	26563.5	62611	0
P04843_C477	72896.3	150035	30596.1	40926.1	123804	93931.6
P04843_C545	100123	336198	95960.3	103038	127446	75689.6
P04843_C8	0	0	0	50202.7	45093.1	0
P04844_C72	320174	403533	181647	258777	147451	108865
P04899_C140	202447	144415	148980	172727	158175	132375
P04899_C255	45336.3	38148.5	47721.5	75177.2	63174.7	55879.8
P04899_C326	29766.9	32086	0	46953	37926.4	0
P04899_C66	58660.2	101917	77000.4	81822.2	114565	76583.6
P05023_C211	30644.4	0	37868.2	46289.8	55031.5	38217.8
P05023_C249	0	0	0	0	0	0
P05023_C374	94707.1	60733.2	90322.4	132083	115881	90828.3
P05023_C428	0	0	0	0	0	0
P05023_C518	159523	32485.3	186940	156570	151258	162934
P05023_C606	0	0	77757.1	34153	49695.8	55637.5
P05023_C663	120248	62847.5	242434	179913	190121	228845
P05023_C705	0	0	0	0	0	0
P05023_C971	0	0	0	0	0	0
P05026_C213	103634	83589	67491.9	94251.9	64689	64297.5
P05067_C133	0	0	0	0	0	0
P05067_C144	13653.5	0	0	0	8526.88	0
P05141_C129	5511.85	0	0	26318	0	0
P05141_C160	1.97752e+06	1.6323e+06	2.43021e+06	1.44994e+06	1.76543e+06	1.86033e+06
P05141_C257	3.56355e+06	5.53881e+06	3.23588e+06	4.35634e+06	3.48464e+06	2.78471e+06
P05141_C57	0	0	0	0	0	0
P05161_C78	408749	502050	279523	272559	244804	267539
P05165_C0	28956.8	27156.8	26020.8	27313.2	24410.7	26093.1
P05165_C111	0	0	0	63777.9	52642.8	35448.7
P05165_C76	0	0	0	0	0	0
P05166_C365	62084.3	35063.1	64701.9	61239.3	48396	50245.5
P05166_C381	0	0	0	0	0	0
P05198_C199	34911.1	141094	33446.7	0	30295.8	77076.1
P05198_C218	107074	215458	70813.6	154730	138825	103734
P05198_C70	157049	158823	146774	199380	151481	175416
P05198_C98	406465	356074	332938	349794	307394	252805
P05386_C61	0	0	0	0	0	0
P05386_C9	4355161	2020687	4.55457e+06	4.02119e+06	2.89432e+06	3.96293e+06
P05388_C119	35309.8	127223	39694.7	68004.5	33955.4	39348.6
P05388_C226	162710	217139	89744.2	156208	98661.3	110589
P05388_C27	1.2455e+06	2130146	1.43693e+06	1.15782e+06	1.27692e+06	1.14175e+06
P05423_C5	0	0	0	0	0	0
P05455_C18	101758	232611	69046.1	62167	87622	0
P05455_C232	35364.2	50704.3	0	0	0	0
P05455_C245	109936	331672	160523	142531	136084	95680.8
P05549_C243	168065	66772.5	178965	194949	250607	252983
P05556_C27	69081	0	126636	58690.4	79367	74854.3
P05556_C64	337235	104665	480718	511476	391325	363997
P05556_C691	0	0	0	0	0	0
P05771_C488	0	0	0	45929.8	30773.8	0
P06132_C308	0	35374.3	0	0	22311.3	0
P06132_C35	29756.9	27977.3	0	0	0	0
P06132_C65	0	0	0	26960.5	28640.5	0
P06280_C378	9987.72	0	41215.7	53787.8	79966.8	20470.6
P06396_C215	0	0	0	0	0	0
P06396_C331	184969	191650	165472	208966	176395	151218
P06396_C672	58253.2	396836	83817.9	63401.5	0	43757.8
P06401_C603	0	0	0	0	0	0
P06493_C119	0	0	0	0	0	0
P06703_C3	446595	126497	80195.2	116388	72606.7	96283.9
P06730_C170	74463.3	184780	49860.4	132699	110001	61001.9
P06731_C215	0	0	0	0	0	0
P06733_C119	5.5608e+06	6.20224e+06	5.67261e+06	4.2058e+06	3.33952e+06	4.36369e+06
P06733_C13	875492	953825	778027	633485	645696	559125
P06733_C16	0	0	56978.7	37824.2	60023.4	38602.3
P06733_C337	569813	1.52952e+06	665802	608661	701938	457446
P06733_C357	25307.8	70494.7	314208	89898.5	91334.4	211009
P06733_C389	1.06508e+06	4.4777e+06	4.32643e+06	6.98513e+06	7.24163e+06	6.148e+06
P06737_C143	0	0	0	0	0	0
P06737_C446	0	0	138981	0	0	95293.5
P06737_C496	0	0	0	0	0	0
P06744_C133	0	117072	60035.4	0	57953.8	0
P06744_C330	0	0	0	0	0	0
P06744_C404	581956	1.8994e+06	617610	653520	576105	482015
P06748_C0	0	0	0	0	0	0
P06748_C104	0	67870.3	93708.9	18557.9	88553.1	105671
P06748_C20	0	129292	0	0	27607.5	0
P06748_C21	80475	124116	79987.5	94927.7	73654.5	18893.9
P06748_C275	0	0	0	0	0	0
P06756_C138	127289	83023.5	151690	122221	104615	141169
P06756_C158	0	0	0	0	0	0
P06756_C172	0	70528	0	50213.2	0	0
P06756_C565	30089	47692.9	34901.9	37811	0	31929.6
P06756_C89	0	61195.3	0	74924.1	0	54601
P06756_C97	83007.8	79115.7	63259.3	122487	76405.8	84459.6
P06865_C12	22951.9	40537.8	40174.7	37590.2	32988.7	25857
P07204_C554	0	0	0	0	24665.7	28262.8
P07205_C108	15755.9	14170.3	0	17584.2	0	0
P07237_C11	221268	386120	232813	169387	244778	242780
P07237_C2	0	0	0	0	0	0
P07237_C3	509563	711709	242819	387724	266081	400366
P07237_C343	305641	69983.6	525573	359616	399054	420392
P07339_C117	957351	463434	951347	1.46606e+06	973427	912317
P07339_C286	972836	521940	1.16057e+06	1.15008e+06	903333	962786
P07339_C329	613072	1.34857e+06	654904	564245	528119	484708
P07339_C366	46742.9	28345.2	44462.7	172484	55994.8	21627.2
P07355_C12	393202	271759	441377	536133	458087	445174
P07355_C15	164021	269493	319560	346167	420443	212944
P07355_C262	0	0	0	0	0	0
P07384_C11	226470	118794	165259	191322	74212.8	78280.7
P07384_C115	0	0	9284.88	11835.7	0	0
P07384_C351	317892	375026	184641	238367	205187	201222
P07384_C384	258117	774366	170085	163710	245268	226479
P07384_C417	93552.1	132170	92642.1	84485.2	105302	88056.7
P07384_C49	94885.1	126906	113165	127095	119765	111865
P07437_C12	0	0	52200.3	0	37799.1	81659.3
P07437_C303	356274	121190	835543	170159	468669	756578
P07602_C241	0	0	45589.2	49465.5	54207.6	36447.8
P07602_C265	0	0	69222.6	0	0	43962.3
P07602_C315	0	0	0	0	0	0
P07602_C346	0	0	79411.7	49049.2	53011.4	59432.7
P07602_C4	45086.5	68675.1	118177	0	48068.1	24685.9
P07602_C451	0	0	0	0	0	0
P07602_C476	66501.9	16028.5	29030.9	29604.6	0	0
P07602_C48	34280.5	45622.1	85285.8	105584	78277.9	33322.4
P07602_C482	40627.1	0	49875.4	49032.7	45609.7	33052.3
P07686_C309	0	34567.1	16514.2	0	0	0
P07737_C128	3.10789e+07	2.43326e+07	2.91979e+07	3.08602e+07	2.84702e+07	2.62321e+07
P07737_C17	110086	112748	222558	261965	233719	180566
P07737_C71	1.88105e+06	623117	2.9546e+06	872763	2.14986e+06	2.26126e+06
P07741_C140	12773.6	0	24748.7	9004.75	0	9317.55
P07741_C153	265131	186601	345956	300970	336118	333314
P07741_C17	86745.8	214154	99963.3	132251	109640	63096.5
P07741_C83	161435	301239	663691	698713	568613	632498
P07814_C0	0	0	134504	0	52015.1	107043
P07814_C105	0	0	24359.5	25309.6	53837.6	24804.9
P07814_C1076	24090.4	0	32383.8	40653.7	44342.4	36534.2
P07814_C1148	200790	156075	209956	202170	226815	211618
P07814_C123	0	0	0	0	0	0
P07814_C1309	0	0	10086.7	0	11204.1	0
P07814_C1377	586864	283993	715002	496575	633530	577889
P07814_C1448	0	0	53142.3	23523.3	41758	24453.4
P07814_C1453	0	0	63421	50424.4	78810.9	25357.5
P07814_C1487	131721	59922.3	234042	211126	307471	166474
P07814_C1495	0	76166.3	0	39364.8	0	0
P07814_C337	0	0	0	0	0	0
P07814_C350	308811	135977	342738	341534	326173	287892
P07814_C359	117859	86930.1	131384	88901.9	118543	98783.3
P07814_C381	145832	241295	275839	222574	325875	198144
P07814_C660	264856	128529	257244	263380	229115	227293
P07814_C697	130470	73977.2	163073	137644	124187	122082
P07814_C856	262941	134244	201665	235460	213977	227791
P07858_C211	280131	247196	388582	525884	480466	322408
P07858_C319	47012.8	96364.8	55925	114753	132711	40982.9
P07858_C93	0	0	27633.2	0	0	26662
P07900_C374	273248	294826	287520	230594	259349	284893
P07900_C420	590438	844079	349285	512849	365292	390676
P07900_C481	417896	1.44346e+06	504531	633570	702165	454265
P07900_C529	1.86073e+06	2.08977e+06	1.42476e+06	1.0307e+06	1.10166e+06	1.3431e+06
P07900_C572	838417	1.08328e+06	1.2665e+06	1.09492e+06	878549	895468
P07900_C597	0	0	0	0	0	0
P07910_C46	0	477752	0	73811.5	60028.9	37643
P07919_C53	531086	259357	426796	405755	485540	382827
[truncated: 10,587 more rows]
