# Supplementary material for: N-Acryloylindole-alkyne (NAIA) enables imaging and profiling new ligandable cysteines and oxidized thiols by chemoproteomics
Source: Nat Commun. 2023 Jun 15;14:3564. doi: 10.1038/s41467-023-39268-w (PMC10272157; doi:10.1038/s41467-023-39268-w)
Supplement: Supplementary file 5 — Supplementary Data 2 [file 41467_2023_39268_MOESM5_ESM.xlsx]

## Sheet: Table of content
Supplementary Data 2. NAIA-5 vs IAA to profile functional cysteines in HepG2 cell lysates
Worksheet	Description
NAIA5_mod	#PSM and number of Cys modifications by NAIA-5 found in the 3 replicate experiments by Maxquant
IAA_mod	#PSM and number of Cys modifications by IAA found in the 3 replicate experiments by Maxquant
NAIA5_Site of mod on proteins	NAIA-5-modified Cys site found in the 3 replicate experiments by Maxquant
IAA_Site of mod on proteins	IAA-modified Cys site found in the 3 replicate experiments by Maxquant
Open search	Open search result from MSFragger on HepG2 cell lysates labeled by NAIA-5/IAA

## Sheet: NAIA5_mod (C)
Peptide sequence	Modifications	# PSMs	No of Cys modifications	Proteins	Gene Names	Protein Names	Mass	Retention time / min	PEP
AAAAAAVGPGAGGAGSAVPGGAGPCATVSVFPGAR	Acetyl (Protein N-term);NAIA-DTB (C)	2	2	Q86X55	CARM1	Histone-arginine methyltransferase CARM1	3629.84	92.332	6.0824e-46
AAAAAVGNAVPCGAR	Acetyl (Protein N-term);NAIA-DTB (C)	2	2	Q9HD20	ATP13A1	Manganese-transporting ATPase 13A1	2078.07	77.434	5.1365e-15
AAAAECDVVMAATEPELLDDQEAK	Acetyl (Protein N-term);NAIA-DTB (C)	1	1	Q99615	DNAJC7	DnaJ homolog subfamily C member 7	3269.55	105.01	2.3644e-06
AAAAECDVVMAATEPELLDDQEAKR	Acetyl (Protein N-term);NAIA-DTB (C)	3	3	Q99615	DNAJC7	DnaJ homolog subfamily C member 7	3425.65	96.801	1.2126e-12
AAAAGGGSCPGPGSAR	Acetyl (Protein N-term);NAIA-DTB (C)	2	2	Q9UMN6	KMT2B	Histone-lysine N-methyltransferase 2B	2066	62.573	0.000188
AAAAGGPCVR	Acetyl (Protein N-term);NAIA-DTB (C)	4	4	Q5SRE5	NUP188	Nucleoporin NUP188 homolog	1651.85	68.51	0.00022785
AAAAVAAAASSCRPLGSGAGPGPTGAAPVSAPAPGPGPAGK	NAIA-DTB (C)	1	1	Q9NRL3	STRN4	Striatin-4	4131.13	63.888	1.105e-15
AAADGDRDCVLQK	NAIA-DTB (C)	1	1	Q96D53	ADCK4	AarF domain-containing protein kinase 4	2099.05	52.654	0.0013886
AAAEEGCSVGAEADR	Acetyl (Protein N-term);NAIA-DTB (C)	2	2	P40855	PEX19	Peroxisomal biogenesis factor 19	2215.02	69.38	4.2231e-28
AAAGEFADDPCSSVK	NAIA-DTB (C)	1	1	P35221	CTNNA1	Catenin alpha-1	2205.04	66.668	0.014345
AAAGEFADDPCSSVKR	NAIA-DTB (C)	4	4	P35221	CTNNA1	Catenin alpha-1	2361.14	56.945	0.00076712
AAAGGLAMLTSMRPTLCSR	NAIA-DTB (C)	3	3	Q9H3U1	UNC45A	Protein unc-45 homolog A	2644.37	79.434	4.1515e-07
AAAIGIDLGTTYSCVGVFQHGK	NAIA-DTB (C)	2	2	P0DMV9;P0DMV8	HSPA1B;HSPA1A	Heat shock 70 kDa protein 1B;Heat shock 70 kDa protein 1A	2945.51	81.996	0.0051432
AAALEACLDVTK	NAIA-DTB (C)	1	1	Q9H0G5	NSRP1	Nuclear speckle splicing regulatory protein 1	1942.02	75.809	2.824e-05
AAAPAPEEEMDECEQALAAEPK	NAIA-DTB (C)	2	2	P26641	EEF1G	Elongation factor 1-gamma	3037.4	81.354	1.5849e-77
AAAPAPEEEMDECEQALAAEPK	Oxidation (M);NAIA-DTB (C)	2	2	P26641	EEF1G	Elongation factor 1-gamma	3053.4	68.517	6.6654e-42
AAAPAPVSEAVCR	NAIA-DTB (C)	2	2	P20810	CAST	Calpastatin	1979.03	62.905	5.9748e-09
AAASGQPRPEMQCPAEHEEDMYR	NAIA-DTB (C)	2	2	Q96BN8	OTULIN	Ubiquitin thioesterase otulin	3340.51	50.518	7.5973e-09
AAATIVHDTSEAVELCPAYGLYLKPITK	Acetyl (Protein N-term);NAIA-DTB (C)	3	3	Q02040	AKAP17A	A-kinase anchor protein 17A	3753.97	100.59	3.0709e-100
AACCLAGAR	NAIA-DTB (C)	1	1	O95336	PGLS	6-phosphogluconolactonase	1629.81	58.316	0.0035912
AACEQLHQQQQQQQEETAAATLLLQGEEEGEED	NAIA-DTB (C)	1	1	Q00577	PURA	Transcriptional activator protein Pur-alpha	4420.04	76.898	9.184e-46
AACFAIQK	NAIA-DTB (C)	1	1	O15269	SPTLC1	Serine palmitoyltransferase 1	1588.84	64.059	0.019235
AACIAEQYHTVLK	NAIA-DTB (C)	2	2	O95235	KIF20A	Kinesin-like protein KIF20A	2184.14	58.806	2.6859e-06
AACLLDGVPVALK	NAIA-DTB (C)	2	2	Q8TDX7	NEK7	Serine/threonine-protein kinase Nek7	2007.12	85.747	0.0046278
AACNLLQR	NAIA-DTB (C)	5	5	Q01813	PFKP	ATP-dependent 6-phosphofructokinase, platelet type	1625.87	72.552	0.0032167
AACSAAAMEEDSEASSSR	NAIA-DTB (C)	1	1	Q05086	UBE3A	Ubiquitin-protein ligase E3A	2510.11	56.479	7.4341e-10
AACSAAAMEEDSEASSSR	Oxidation (M);NAIA-DTB (C)	1	1	Q05086	UBE3A	Ubiquitin-protein ligase E3A	2526.1	49.159	4.4789e-07
AADCISEPVNR	NAIA-DTB (C)	1	1	P43304	GPD2	Glycerol-3-phosphate dehydrogenase, mitochondrial	1911.95	59.145	0.00098514
AADCISEPVNREPPSR	NAIA-DTB (C)	3	3	P43304	GPD2	Glycerol-3-phosphate dehydrogenase, mitochondrial	2478.23	51.046	0.0052175
AADETLCQTK	NAIA-DTB (C)	1	1	P49916	LIG3	DNA ligase 3	1816.9	58.394	0.022764
AADIASKVDASACGMER	NAIA-DTB (C)	1	1	O95671	ASMTL	N-acetylserotonin O-methyltransferase-like protein	2432.18	58.546	0.012025
AADISESSGADCK	Acetyl (Protein N-term);NAIA-DTB (C)	3	3	O43583	DENR	Density-regulated protein	2032.94	66.667	2.9427e-53
AADISESSGADCKGDPR	Acetyl (Protein N-term);NAIA-DTB (C)	5	5	O43583	DENR	Density-regulated protein	2458.14	56.727	2.1224e-28
AADLLYAMCDR	NAIA-DTB (C)	1	1	O95782	AP2A1	AP-2 complex subunit alpha-1	1978.96	82.915	0.0023825
AADSICDGDLVDSQIR	NAIA-DTB (C)	1	1	P35251	RFC1	Replication factor C subunit 1	2415.17	76.213	1.0545e-14
AADSTSQCGK	NAIA-DTB (C)	1	1	Q6VMQ6	ATF7IP	Activating transcription factor 7-interacting protein 1	1704.81	44.142	0.0079931
AAEATAVAGSGAVGGCLAK	Acetyl (Protein N-term);NAIA-DTB (C)	3	3	Q9Y259	CHKB	Choline/ethanolamine kinase	2383.22	80.606	1.2299e-110
AAEATVCANNSK	NAIA-DTB (C)	1	1	Q3T8J9	GON4L	GON-4-like protein	1915.95	50.274	0.00038857
AAECNIVVTQPR	NAIA-DTB (C)	1	1	Q08211	DHX9	ATP-dependent RNA helicase A	2038.07	64.491	0.0025551
AAEEAASTLASSIHPEQCIK	NAIA-DTB (C)	5	5	Q7Z460	CLASP1	CLIP-associating protein 1	2793.4	65.489	1.8329e-15
AAEEPQQQKQEPLGSDSEGVNCLAYDEAIMAQQDR	Acetyl (Protein N-term);NAIA-DTB (C)	1	1	Q96FW1	OTUB1	Ubiquitin thioesterase OTUB1	4628.14	84.24	6.5583e-80
AAEQAGCMVSASR	NAIA-DTB (C)	1	1	Q2T9J0	TYSND1	Peroxisomal leader peptide-processing protease;Peroxisomal leader peptide-processing protease, 15 kDa form;Peroxisomal leader peptide-processing protease, 45 kDa form	2017.97	56.679	4.5124e-06
AAETCQEPK	NAIA-DTB (C)	3	3	Q9P032	NDUFAF4	NADH dehydrogenase [ubiquinone] 1 alpha subcomplex assembly factor 4	1713.84	46.776	0.0012941
AAFGLSEAGFNTACVTK	NAIA-DTB (C)	2	2	P31040	SDHA	Succinate dehydrogenase [ubiquinone] flavoprotein subunit, mitochondrial	2424.21	77.855	8.0571e-24
AAGAPGAACRPGCSQK	NAIA-DTB (C)	2	2	O95685	PPP1R3D	Protein phosphatase 1 regulatory subunit 3D	2239.1	37.476	0.012819
AAGCNIPVASVAAGFPAGQTHLK	NAIA-DTB (C)	5	5	Q9Y315	DERA	Deoxyribose-phosphate aldolase	2917.53	74.115	3.346e-17
AAGDGDCGTTHSR	NAIA-DTB (C)	2	2	Q3LXA3	DAK	Bifunctional ATP-dependent dihydroxyacetone kinase/FAD-AMP lyase (cyclizing);ATP-dependent dihydroxyacetone kinase;FAD-AMP lyase (cyclizing)	1984.91	38.923	2.3853e-07
AAGGAVAAAPECR	Acetyl (Protein N-term);NAIA-DTB (C)	2	2	Q9UL63	MKLN1	Muskelin	1922.97	69.739	1.1934e-07
AAGGSPAVGCTTR	NAIA-DTB (C)	1	1	Q7Z624	CAMKMT	Calmodulin-lysine N-methyltransferase	1884.95	53.382	0.0024973
AAGPLLTDECR	NAIA-DTB (C)	1	1	Q9BQ69	MACROD1	O-acetyl-ADP-ribose deacetylase MACROD1	1882.96	68.557	0.00097608
AAGVDCGDGVGAR	Acetyl (Protein N-term);NAIA-DTB (C)	4	4	Q5TBB1	RNASEH2B	Ribonuclease H2 subunit B	1926.93	71.436	1.4585e-07
AAHEALGQFCCALHK	NAIA-DTB (C)	1	1	Q8TEX9	IPO4	Importin-4	2393.18	54.99	0.0096249
AAHGCVTAVSGK	NAIA-DTB (C)	3	3	O75410	TACC1	Transforming acidic coiled-coil-containing protein 1	1837.95	44.612	0.00046952
AAHIFFTDTCPEPLFSELGR	NAIA-DTB (C)	2	2	Q15833	STXBP2	Syntaxin-binding protein 2	2988.48	89.48	0.00067581
AAHIFNEALVCHQIR	NAIA-DTB (C)	5	5	O43795	MYO1B	Unconventional myosin-Ib	2459.29	59.899	2.7223e-10
AAHLCAEAALR	NAIA-DTB (C)	1	1	Q9UQ80	PA2G4	Proliferation-associated protein 2G4	1862.98	54.998	0.00078804
AAHTEDINACTLTTSPR	NAIA-DTB (C)	2	2	P04049	RAF1	RAF proto-oncogene serine/threonine-protein kinase	2538.25	59.244	1.951e-41
AAHVFFTDSCPDALFNELVK	NAIA-DTB (C)	1	1	P61764	STXBP1	Syntaxin-binding protein 1	2961.47	93.233	0.00095693
AAHYCHSTLKR	NAIA-DTB (C)	2	2	Q96EK5	KIAA1279	KIF1-binding protein	2024.04	28.816	0.0037001
AAICQNLQHVLAVVR	NAIA-DTB (C)	2	2	Q96HA7	TONSL	Tonsoku-like protein	2372.32	80.334	1.4981e-17
AAISDSADCSLSPDVDPVLAFQR	NAIA-DTB (C)	1	1	Q8TEW0	PARD3	Partitioning defective 3 homolog	3114.53	90.485	1.7003e-34
AALCAVHVIR	NAIA-DTB (C)	2	2	O43747	AP1G1	AP-1 complex subunit gamma-1	1790	60.856	0.0019219
AALDCSTSHLDEFYSDPHAVAGALK	NAIA-DTB (C)	1	1	Q68EM7	ARHGAP17	Rho GTPase-activating protein 17	3355.62	69.999	2.8823e-18
AALEALGSCLNNK	NAIA-DTB (C)	4	4	P34897	SHMT2	Serine hydroxymethyltransferase, mitochondrial	2041.07	74.985	7.6896e-23
AALEALGSCLNNKYSEGYPGKR	NAIA-DTB (C)	2	2	P34897	SHMT2	Serine hydroxymethyltransferase, mitochondrial	3078.56	63.989	1.2567e-32
AALETDENLLLCAPTGAGK	NAIA-DTB (C)	1	1	O75643	SNRNP200	U5 small nuclear ribonucleoprotein 200 kDa helicase	2624.35	83.15	0.00017263
AALGHLAGEAAAAPGPGTPCASR	Acetyl (Protein N-term);NAIA-DTB (C)	3	3	Q9H7E9	C8orf33	UPF0488 protein C8orf33	2825.43	73.901	4.7284e-25
AALLEAGMPECTEDK	NAIA-DTB (C)	2	2	Q9C0C9	UBE2O	E2/E3 hybrid ubiquitin-protein ligase UBE2O	2315.12	73.901	0.00099173
AALQEELQLCK	NAIA-DTB (C)	4	4	P49327	FASN	Fatty acid synthase;[Acyl-carrier-protein] S-acetyltransferase;[Acyl-carrier-protein] S-malonyltransferase;3-oxoacyl-[acyl-carrier-protein] synthase;3-oxoacyl-[acyl-carrier-protein] reductase;3-hydroxyacyl-[acyl-carrier-protein] dehydratase;Enoyl-[acyl-carrier-protein] reductase;Oleoyl-[acyl-carrier-protein] hydrolase	1983.05	74.889	3.9278e-39
AANGLEADNSCPNSK	NAIA-DTB (C)	1	1	Q86V48	LUZP1	Leucine zipper protein 1	2228.05	52.064	0.0005008
AANILVGENLVCK	NAIA-DTB (C)	2	2	P07947;P12931	YES1;SRC	Tyrosine-protein kinase Yes;Proto-oncogene tyrosine-protein kinase Src	2081.13	77.876	1.0337e-11
AANIPEHNTIGFMFACVGR	NAIA-DTB (C)	1	1	Q8NEZ5	FBXO22	F-box only protein 22	2785.38	81.815	0.00027154
AAPAPGAGAASGGAGCSGGGAGAGAGSGSGAAGAGGR	Acetyl (Protein N-term);NAIA-DTB (C)	1	1	P0C2W1	FBXO45	F-box/SPRY domain-containing protein 1	3435.6	59.066	6.7919e-09
AAPCEGQAFAVGVEK	Acetyl (Protein N-term);NAIA-DTB (C)	2	2	Q86WB0	ZC3HC1	Nuclear-interacting partner of ALK	2256.12	82.201	2.5731e-18
AAPCEGQAFAVGVEKNWGAVVR	Acetyl (Protein N-term);NAIA-DTB (C)	2	2	Q86WB0	ZC3HC1	Nuclear-interacting partner of ALK	3038.54	88.441	6.7065e-08
AAPGPALCLFDVDGTLTAPR	Acetyl (Protein N-term);NAIA-DTB (C)	2	2	O15305	PMM2	Phosphomannomutase 2	2764.43	106.37	1.0193e-22
AAPLDSIHSLAAYYIDCIR	NAIA-DTB (C)	2	2	P49327	FASN	Fatty acid synthase;[Acyl-carrier-protein] S-acetyltransferase;[Acyl-carrier-protein] S-malonyltransferase;3-oxoacyl-[acyl-carrier-protein] synthase;3-oxoacyl-[acyl-carrier-protein] reductase;3-hydroxyacyl-[acyl-carrier-protein] dehydratase;Enoyl-[acyl-carrier-protein] reductase;Oleoyl-[acyl-carrier-protein] hydrolase	2829.45	97.07	1.4617e-07
AAPMNGQVCVVTGASR	Acetyl (Protein N-term);NAIA-DTB (C)	2	2	Q96LJ7	DHRS1	Dehydrogenase/reductase SDR family member 1	2340.17	79.516	1.0736e-06
AAPPGEYFSVGSQVSCR	Acetyl (Protein N-term);NAIA-DTB (C)	2	2	Q3MHD2	LSM12	Protein LSM12 homolog	2534.23	84.55	3.4555e-21
AAPVLSCEAATQTER	NAIA-DTB (C)	1	1	Q15884	FAM189A2	Protein FAM189A2	2284.15	65.468	0.0022854
AAQCVTK	Acetyl (Protein N-term);NAIA-DTB (C)	5	5	O75131	CPNE3	Copine-3	1499.78	65.083	0.0042249
AAQCVTKVALNVSCANLLDKDIGSK	Acetyl (Protein N-term);NAIA-DTB (C)	1	1	O75131	CPNE3	Copine-3	3397.77	86.681	8.5632e-09
AAQDLCEEALR	NAIA-DTB (C)	4	4	O94906	PRPF6	Pre-mRNA-processing factor 6	1955.98	70.584	0.00025158
AAQGPPAPAVPPNTDVMACTQTALLQK	NAIA-DTB (C)	2	2	O60232	SSSCA1	Sjoegren syndrome/scleroderma autoantigen 1	3427.76	81.96	7.8156e-11
AAQGPPAPAVPPNTDVMACTQTALLQK	Oxidation (M);NAIA-DTB (C)	1	1	O60232	SSSCA1	Sjoegren syndrome/scleroderma autoantigen 1	3443.76	74.471	0.0001353
AAQLFLCSLGLK	NAIA-DTB (C)	1	1	Q9UPY3	DICER1	Endoribonuclease Dicer	2001.11	91.216	0.00037564
AAQLQLPQLPLAALQALGEAASCQLLAR	NAIA-DTB (C)	2	2	P23610	F8A1	Factor VIII intron 22 protein	3595.99	107.62	3.2166e-09
AAQVALLYLQELAEELSTALPAPVSCPEGPK	NAIA-DTB (C)	1	1	Q8WUA4	GTF3C2	General transcription factor 3C polypeptide 2	3946.08	107.85	7.017e-39
AAQYACSLLGHALQR	NAIA-DTB (C)	1	1	O96011	PEX11B	Peroxisomal membrane protein 11B	2339.22	70.666	0.0022001
AASALYACTK	Acetyl (Protein N-term);NAIA-DTB (C)	2	2	Q5HYJ3	FAM76B	Protein FAM76B	1777.91	81.228	0.00010741
AASCGEGK	NAIA-DTB (C)	1	1	Q6FI81	CIAPIN1	Anamorsin	1459.71	44.657	0.022512
AASCVLLHTGQK	Acetyl (Protein N-term);NAIA-DTB (C)	6	6	P14550	AKR1A1	Alcohol dehydrogenase [NADP(+)]	2007.06	74.377	5.8201e-30
AASDKGSSCSSSR	NAIA-DTB (C)	1	1	Q8NAN2	FAM73A	Protein FAM73A	1979.94	33.801	0.0050738
AASIENVLQDSSPEHCGR	NAIA-DTB (C)	1	1	O60291	MGRN1	E3 ubiquitin-protein ligase MGRN1	2650.28	64.992	4.3908e-05
AASPQDLAGGYTSSLACHR	NAIA-DTB (C)	1	1	P51948	MNAT1	CDK-activating kinase assembly factor MAT1	2642.29	62.744	0.00047887
AASSTSQSGLSNSSHNCSNKPSIGK	NAIA-DTB (C)	1	1	Q9BYI3	FAM126A	Hyccin	3186.54	35.927	9.1297e-05
AASVFVLYATSCANNFAMK	NAIA-DTB (C)	4	4	Q9NRF9	POLE3	DNA polymerase epsilon subunit 3	2745.37	95.772	1.1537e-146
AASVFVLYATSCANNFAMK	Oxidation (M);NAIA-DTB (C)	3	3	Q9NRF9	POLE3	DNA polymerase epsilon subunit 3	2761.36	91.615	1.9751e-109
AASYIECSALTQK	NAIA-DTB (C)	1	1	Q7L0Q8	RHOU	Rho-related GTP-binding protein RhoU	2122.08	68.46	0.0055405
AATCEGSESSGFGKLPK	NAIA-DTB (C)	2	2	Q9UPN4	CEP131	Centrosomal protein of 131 kDa	2406.19	51.933	8.2237e-05
AATCFAEKLPSSNLLK	NAIA-DTB (C)	2	2	O95210	STBD1	Starch-binding domain-containing protein 1	2430.3	69.903	2.5504e-06
AATESVPCSPSPLAGEIR	NAIA-DTB (C)	1	1	Q8N9M1	C19orf47	Uncharacterized protein C19orf47	2522.28	73.215	0.00068935
AATFFGEVVKAPCR	Acetyl (Protein N-term);NAIA-DTB (C)	7	7	O95456	PSMG1	Proteasome assembly chaperone 1	2275.18	91.788	1.1931e-42
AATGEEVSAEDLGGADLHCR	NAIA-DTB (C)	8	8	Q9HCC0	MCCC2	Methylcrotonoyl-CoA carboxylase beta chain, mitochondrial	2738.3	61.197	6.697e-165
AATGEEVSAEDLGGADLHCRK	NAIA-DTB (C)	4	4	Q9HCC0	MCCC2	Methylcrotonoyl-CoA carboxylase beta chain, mitochondrial	2866.39	52.621	1.426e-11
AATMSAVEAATCR	NAIA-DTB (C)	3	3	Q53H96	PYCRL	Pyrroline-5-carboxylate reductase 3	2018.99	62.494	1.243e-40
AATMSAVEAATCR	Oxidation (M);NAIA-DTB (C)	3	3	Q53H96	PYCRL	Pyrroline-5-carboxylate reductase 3	2034.99	54.697	2.4034e-06
AATSTLSVCDFLGEK	NAIA-DTB (C)	3	3	Q8N128	FAM177A1	Protein FAM177A1	2279.15	87.219	1.1823e-13
AATVMINCLLQER	NAIA-DTB (C)	1	1	Q8NDA8	MROH1	Maestro heat-like repeat-containing protein family member 1	2199.15	83.242	0.0017918
AAVATCGSVAASTGSAVATASK	Acetyl (Protein N-term);NAIA-DTB (C)	3	3	Q96EB1	ELP4	Elongator complex protein 4	2660.35	80.64	2.9282e-119
AAVEEGIVLGGGCALLR	NAIA-DTB (C)	29	29	P10809	HSPD1	60 kDa heat shock protein, mitochondrial	2365.28	97.933	9.7524e-42
AAVGCSLSNGGAE	NAIA-DTB (C)	1	1	Q6P1M3	LLGL2	Lethal(2) giant larvae protein homolog 2	1872.9	70.408	9.7092e-07
AAVKDSCGKGEMATGNGRR	Acetyl (Protein N-term);NAIA-DTB (C)	2	2	P61758	VBP1	Prefoldin subunit 3	2687.33	41.088	6.1586e-08
AAVKDSCGKGEMATGNGRR	Acetyl (Protein N-term);Oxidation (M);NAIA-DTB (C)	1	1	P61758	VBP1	Prefoldin subunit 3	2703.32	37.514	0.0095041
AAVLYVMDLSEQCGHGLR	NAIA-DTB (C)	1	1	Q9BZE4	GTPBP4	Nucleolar GTP-binding protein 1	2699.36	80.087	0.0013237
AAVPLGGFLCNVADK	NAIA-DTB (C)	2	2	Q7L8L6	FASTKD5	FAST kinase domain-containing protein 5	2212.17	87.797	0.00094925
AAVVESHKLGGTCVNVGCVPK	NAIA-DTB (C)	1	1	P00390	GSR	Glutathione reductase, mitochondrial	2862.49	51.241	0.02479
AAYEAFCR	NAIA-DTB (C)	1	1	P51649	ALDH5A1	Succinate-semialdehyde dehydrogenase, mitochondrial	1667.81	66.274	0.019275
ACAAAR	Acetyl (Protein N-term);NAIA-DTB (C)	3	3	P09132	SRP19	Signal recognition particle 19 kDa protein	1341.69	64.897	0.0087101
ACAAGTPAVIR	NAIA-DTB (C)	2	2	P51610	HCFC1	Host cell factor 1;HCF N-terminal chain 1;HCF N-terminal chain 2;HCF N-terminal chain 3;HCF N-terminal chain 4;HCF N-terminal chain 5;HCF N-terminal chain 6;HCF C-terminal chain 1;HCF C-terminal chain 2;HCF C-terminal chain 3;HCF C-terminal chain 4;HCF C-terminal chain 5;HCF C-terminal chain 6	1766.95	59.264	0.00079428
ACAAQTK	NAIA-DTB (C)	2	2	P17980	PSMC3	26S protease regulatory subunit 6A	1429.74	42.897	0.024061
ACADATLSQITNNIDPVGR	NAIA-DTB (C)	1	1	P62873	GNB1	Guanine nucleotide-binding protein G(I)/G(S)/G(T) subunit beta-1	2696.36	81.373	5.9047e-37
ACAEQLSLGGGLGPLVSLASHPK	NAIA-DTB (C)	2	2	Q96C12	ARMC5	Armadillo repeat-containing protein 5	2942.57	83.553	0.00010538
ACALQVLSAILEGSK	NAIA-DTB (C)	3	3	Q6AI08	HEATR6	HEAT repeat-containing protein 6	2240.22	105.55	4.852e-18
ACARPLISVYSEK	Acetyl (Protein N-term);NAIA-DTB (C)	11	11	P36578	RPL4	60S ribosomal protein L4	2216.17	84.61	3.2316e-09
ACARPLISVYSEKGESSGK	Acetyl (Protein N-term);NAIA-DTB (C)	10	10	P36578	RPL4	60S ribosomal protein L4	2761.41	66.226	1.6566e-30
ACARPLISVYSEKGESSGKNVTLPAVFK	Acetyl (Protein N-term);NAIA-DTB (C)	2	2	P36578	RPL4	60S ribosomal protein L4	3730.98	78.36	3.7779e-47
ACASPSAQVEGSPVAGSDGSQPAVK	NAIA-DTB (C)	2	2	Q9UFC0	LRWD1	Leucine-rich repeat and WD repeat-containing protein 1	3037.48	56.066	3.5486e-25
ACATKPEELSVHNNVSTQSNGSQQAWGMR	NAIA-DTB (C)	3	3	Q9HCM4	EPB41L5	Band 4.1-like protein 5	3867.84	49.898	3.9122e-18
ACATKPEELSVHNNVSTQSNGSQQAWGMR	Oxidation (M);NAIA-DTB (C)	1	1	Q9HCM4	EPB41L5	Band 4.1-like protein 5	3883.84	46.63	7.4961e-08
ACAVEVKR	NAIA-DTB (C)	2	2	Q8WX92	NELFB	Negative elongation factor B	1612.88	46.405	0.012817
ACAYQDR	NAIA-DTB (C)	1	1	Q96FZ2	HMCES	Embryonic stem cell-specific 5-hydroxymethylcytosine-binding protein	1563.75	48.944	0.0067304
ACDESFQPLGDIMK	NAIA-DTB (C)	1	1	Q6Y7W6	GIGYF2	PERQ amino acid-rich with GYF domain-containing protein 2	2291.1	82.234	4.4e-05
ACDILAIDK	NAIA-DTB (C)	1	1	O00273	DFFA	DNA fragmentation factor subunit alpha	1698.9	75.826	0.033227
ACDLPAWVHFPDTER	NAIA-DTB (C)	5	5	A0FGR8	ESYT2	Extended synaptotagmin-2	2494.21	81.254	3.7974e-15
ACDRPVAK	NAIA-DTB (C)	2	2	Q86WX3	RPS19BP1	Active regulator of SIRT1	1596.84	37.625	0.0099985
ACDSVTSNVLPLLLEQFHK	NAIA-DTB (C)	2	2	Q96T76	MMS19	MMS19 nucleotide excision repair protein homolog	2851.49	95.706	0.0012068
ACDTPDKPVQVTK	NAIA-DTB (C)	3	3	Q9BUB4	ADAT1	tRNA-specific adenosine deaminase 1	2139.1	45.793	0.0075443
ACEAAKK	NAIA-DTB (C)	2	2	O60563	CCNT1	Cyclin-T1	1457.77	34.072	0.013812
ACEAITVGK	NAIA-DTB (C)	1	1	P36915	GNL1	Guanine nucleotide-binding protein-like 1	1628.86	58.923	0.0045281
ACELVQPNRGTVLAQS	NAIA-DTB (C)	1	1	Q8IWY9	CDAN1	Codanin-1	2423.26	68.497	0.032915
ACESASHDNQSVR	NAIA-DTB (C)	6	6	Q8TBZ6	TRMT10A	tRNA methyltransferase 10 homolog A	2141	35.945	8.3288e-09
ACFGAENLMR	NAIA-DTB (C)	1	1	Q9NVN8	GNL3L	Guanine nucleotide-binding protein-like 3-like protein	1848.9	71.959	0.0019295
ACFGGLFANLIRPGDAK	NAIA-DTB (C)	4	4	Q9NR09	BIRC6	Baculoviral IAP repeat-containing protein 6	2487.31	87.502	0.0001246
ACFLGATVK	NAIA-DTB (C)	5	5	Q9H9P8	L2HGDH	L-2-hydroxyglutarate dehydrogenase, mitochondrial	1646.89	70.299	0.0012922
ACFQVGTSEEMK	NAIA-DTB (C)	1	1	P35658	NUP214	Nuclear pore complex protein Nup214	2066.98	65.781	7.8673e-06
ACFYNLDKFR	NAIA-DTB (C)	5	5	Q96I25	RBM17	Splicing factor 45	2014.01	66.677	0.0017389
ACGATLKR	Acetyl (Protein N-term);NAIA-DTB (C)	1	1	Q9H9L7;Q53H80	AKIRIN1;AKIRIN2	Akirin-1;Akirin-2	1598.86	59.421	0.01556
ACGDSTLTQITAGLDPVGR	NAIA-DTB (C)	1	1	P62879	GNB2	Guanine nucleotide-binding protein G(I)/G(S)/G(T) subunit beta-2	2612.33	85.175	9.6484e-83
ACGEPTALPK	NAIA-DTB (C)	1	1	Q86V87	FAM160B2	Protein FAM160B2	1723.9	57.625	0.034499
ACGGPDSQIQR	NAIA-DTB (C)	1	1	Q96RW7	HMCN1	Hemicentin-1	1868.92	50.513	0.0072138
ACGLNFADLMAR	NAIA-DTB (C)	3	3	Q99536	VAT1	Synaptic vesicle membrane protein VAT-1 homolog	2019.01	88.267	0.00047914
ACGLVASNLNLK	Acetyl (Protein N-term);NAIA-DTB (C)	2	2	P09382	LGALS1	Galectin-1	1982.07	93.521	3.7457e-95
ACGLVASNLNLKPGECLR	Acetyl (Protein N-term);NAIA-DTB (C)	16	16	P09382	LGALS1	Galectin-1	2694.4	83.801	3.8736e-63
ACGSEIMQK	Oxidation (M);NAIA-DTB (C)	1	1	P15924	DSP	Desmoplakin	1719.83	48.904	0.016931
ACGVDYEVK	NAIA-DTB (C)	2	2	P49407	ARRB1	Beta-arrestin-1	1720.85	60.659	0.0016722
ACGVLETIR	NAIA-DTB (C)	1	1	Q9ULV0;Q9NQX4;Q9Y4I1	MYO5B;MYO5C;MYO5A	Unconventional myosin-Vb;Unconventional myosin-Vc;Unconventional myosin-Va	1698.91	70.938	0.0027157
ACGVSRPVIACSVTIK	NAIA-DTB (C)	3	3	P55769	NHP2L1	NHP2-like protein 1;NHP2-like protein 1, N-terminally processed	2398.29	59.315	0.00023448
ACHPHENSSDR	NAIA-DTB (C)	1	1	Q5THK1	PRR14L	Protein PRR14L	1989.91	26.016	0.0024502
ACINTLQFLYSR	NAIA-DTB (C)	1	1	Q8WVB6	CHTF18	Chromosome transmission fidelity protein 18 homolog	2166.13	85.836	0.0019473
ACIPYLKK	NAIA-DTB (C)	2	2	Q6YN16	HSDL2	Hydroxysteroid dehydrogenase-like protein 2	1672.94	56.578	0.024553
ACKVDSPTVNTTLR	NAIA-DTB (C)	3	3	Q9H0B6	KLC2	Kinesin light chain 2	2242.18	53.163	2.7723e-10
ACKVDSPTVTTTLK	NAIA-DTB (C)	4	4	Q07866	KLC1	Kinesin light chain 1	2201.18	53.852	0.00052295
ACLAEAITLVESTHSR	NAIA-DTB (C)	2	2	Q8IVH4	MMAA	Methylmalonic aciduria type A protein, mitochondrial	2438.26	78.706	6.9162e-15
ACLDDSYASGEGLKR	NAIA-DTB (C)	3	3	Q6DN90	IQSEC1	IQ motif and SEC7 domain-containing protein 1	2322.13	55.122	1.544e-17
ACLDHLAPDSK	NAIA-DTB (C)	1	1	Q86VI3	IQGAP3	Ras GTPase-activating-like protein IQGAP3	1906.96	57.546	0.00018275
ACLDTAVENMPSLK	NAIA-DTB (C)	1	1	P49327	FASN	Fatty acid synthase;[Acyl-carrier-protein] S-acetyltransferase;[Acyl-carrier-protein] S-malonyltransferase;3-oxoacyl-[acyl-carrier-protein] synthase;3-oxoacyl-[acyl-carrier-protein] reductase;3-hydroxyacyl-[acyl-carrier-protein] dehydratase;Enoyl-[acyl-carrier-protein] reductase;Oleoyl-[acyl-carrier-protein] hydrolase	2229.12	76.037	1.9414e-09
ACLILTTQREPK	NAIA-DTB (C)	1	1	P42345	MTOR	Serine/threonine-protein kinase mTOR	2110.16	60.214	0.024954
ACLLETPIR	Acetyl (Protein N-term);NAIA-DTB (C)	6	6	Q8IUR7	ARMC8	Armadillo repeat-containing protein 8	1794.97	99.551	2.2209e-06
ACLPDAK	NAIA-DTB (C)	1	1	O15091	KIAA0391	Mitochondrial ribonuclease P protein 3	1454.76	57.941	0.047664
ACLQPSQDPQMR	NAIA-DTB (C)	1	1	Q86Y56	DNAAF5	Dynein assembly factor 5, axonemal	2111.03	57.684	0.0002679
ACLQQDLK	NAIA-DTB (C)	1	1	Q86WJ1	CHD1L	Chromodomain-helicase-DNA-binding protein 1-like	1655.87	58.039	0.0035625
ACLVHNELLEKEFTEK	NAIA-DTB (C)	1	1	Q9UK61	FAM208A	Protein FAM208A	2640.36	62.743	0.00028975
ACLVTTVTSSGPSQSTIK	NAIA-DTB (C)	1	1	Q9BZH6	WDR11	WD repeat-containing protein 11	2517.31	68.439	0.0055034
ACNLTDTQK	NAIA-DTB (C)	1	1	Q7LBC6	KDM3B	Lysine-specific demethylase 3B	1730.87	54.356	0.012148
ACNLTDTQKEVK	NAIA-DTB (C)	3	3	Q7LBC6	KDM3B	Lysine-specific demethylase 3B	2087.07	48.678	0.00043412
ACNPLDAGPMVVHCSAGVGR	NAIA-DTB (C)	1	1	P10586	PTPRF	Receptor-type tyrosine-protein phosphatase F	2748.33	66.376	0.0011534
ACNQLGQFLQHR	NAIA-DTB (C)	2	2	O94973;O95782	AP2A2;AP2A1	AP-2 complex subunit alpha-2;AP-2 complex subunit alpha-1	2152.1	63.974	0.0014115
ACPLEK	Acetyl (Protein N-term);NAIA-DTB (C)	1	1	P26447	S100A4	Protein S100-A4	1439.75	77.289	0.021516
ACPLQPDHTNDEKE	NAIA-DTB (C)	1	1	Q15004	KIAA0101	PCNA-associated factor	2334.09	54.861	9.3001e-07
ACPRPEGLNFQDLK	NAIA-DTB (C)	2	2	P15927	RPA2	Replication protein A 32 kDa subunit	2325.19	63.89	4.213e-05
ACQALGAMLSK	NAIA-DTB (C)	3	3	Q8IXH7	NELFCD	Negative elongation factor C/D	1829.95	72.175	0.00018778
ACQEQIEALLESSLR	NAIA-DTB (C)	1	1	P24385	CCND1	G1/S-specific cyclin-D1	2427.25	93.46	0.023154
ACQEVLEK	NAIA-DTB (C)	2	2	Q9UBF8	PI4KB	Phosphatidylinositol 4-kinase beta	1656.85	54.879	0.0067651
ACQGQYETIER	NAIA-DTB (C)	2	2	Q9BXI6	TBC1D10A	TBC1 domain family member 10A	2034.98	52.477	0.00057912
ACQIFVR	NAIA-DTB (C)	2	2	P52272	HNRNPM	Heterogeneous nuclear ribonucleoprotein M	1573.84	68.034	0.019638
ACQSCPSEPNTAALQAALAR	NAIA-DTB (C)	1	1	Q8TEX9	IPO4	Importin-4	2796.37	71.979	4.0902e-05
ACQSIYPLHDVFVR	NAIA-DTB (C)	7	7	P61247	RPS3A	40S ribosomal protein S3a	2385.23	72.832	6.9932e-18
ACQSIYPLHDVFVRK	NAIA-DTB (C)	5	5	P61247	RPS3A	40S ribosomal protein S3a	2513.33	63.501	9.753e-05
ACQSLASR	NAIA-DTB (C)	2	2	Q12789	GTF3C1	General transcription factor 3C polypeptide 1	1572.81	51.593	0.0033504
ACQVALDEIK	NAIA-DTB (C)	1	1	Q9Y6D5	ARFGEF2	Brefeldin A-inhibited guanine nucleotide-exchange protein 2	1826.96	67.709	0.0097958
ACQVTQSR	NAIA-DTB (C)	1	1	Q14919	DRAP1	Dr1-associated corepressor	1629.83	48.552	0.0054785
ACRPPGSPGR	NAIA-DTB (C)	1	1	O95685	PPP1R3D	Protein phosphatase 1 regulatory subunit 3D	1734.9	41.279	0.0027566
ACSEQEGR	NAIA-DTB (C)	4	4	O14662	STX16	Syntaxin-16	1616.76	42.055	0.00090203
ACSGDGGVSYTQGQSPEPR	NAIA-DTB (C)	1	1	Q6P1X6	C8orf82	UPF0598 protein C8orf82	2633.22	51.181	0.0019625
ACSLAK	NAIA-DTB (C)	1	1	P63104;P31946	YWHAZ;YWHAB	14-3-3 protein zeta/delta;14-3-3 protein beta/alpha;14-3-3 protein beta/alpha, N-terminally processed	1329.71	53.894	0.060423
ACSMPQELPQSPR	NAIA-DTB (C)	1	1	Q8N5J2	FAM63A	Protein FAM63A	2181.07	62.586	0.0015805
ACSMPQELPQSPR	Oxidation (M);NAIA-DTB (C)	1	1	Q8N5J2	FAM63A	Protein FAM63A	2197.07	52.929	0.00027655
ACSTVEGK	NAIA-DTB (C)	2	2	Q96RL1	UIMC1	BRCA1-A complex subunit RAP80	1531.77	47.298	0.0062145
ACTAQSLGNLLDMMYREPAR	NAIA-DTB (C)	2	2	Q16854	DGUOK	Deoxyguanosine kinase, mitochondrial	2977.46	88.412	2.3316e-07
ACTILLR	NAIA-DTB (C)	1	1	P49368	CCT3	T-complex protein 1 subunit gamma	1526.86	72.371	0.017834
ACTNGSGSMGSTTSVSSGTATAATHAAADLGSPSLQHSR	NAIA-DTB (C)	2	2	Q14669	TRIP12	E3 ubiquitin-protein ligase TRIP12	4372.04	53.146	4.4986e-132
ACTNGSGSMGSTTSVSSGTATAATHAAADLGSPSLQHSR	Oxidation (M);NAIA-DTB (C)	1	1	Q14669	TRIP12	E3 ubiquitin-protein ligase TRIP12	4388.04	49.197	1.304e-23
ACTQLVDNLVEHILK	NAIA-DTB (C)	2	2	Q6KC79	NIPBL	Nipped-B-like protein	2433.31	95.195	5.6415e-10
ACTQPRPNYASNFSVIGAR	NAIA-DTB (C)	3	3	O14976	GAK	Cyclin-G-associated kinase	2789.41	58.9	3.1878e-30
ACTTEAHK	NAIA-DTB (C)	1	1	Q16514	TAF12	Transcription initiation factor TFIID subunit 12	1597.79	35.985	0.002583
ACTTEAHKQR	NAIA-DTB (C)	6	6	Q16514	TAF12	Transcription initiation factor TFIID subunit 12	1881.95	27.169	0.00038587
ACTTEEDQEK	NAIA-DTB (C)	1	1	P49915	GMPS	GMP synthase [glutamine-hydrolyzing]	1890.87	45.223	0.0017347
ACTTEEDQEKLMQITSLHSLNAFLLPIK	NAIA-DTB (C)	2	2	P49915	GMPS	GMP synthase [glutamine-hydrolyzing]	3911.02	91.299	2.888e-11
ACTTEEDQEKLMQITSLHSLNAFLLPIK	Oxidation (M);NAIA-DTB (C)	1	1	P49915	GMPS	GMP synthase [glutamine-hydrolyzing]	3927.02	86.166	3.5992e-15
ACVCQTLGISPEEK	NAIA-DTB (C)	1	1	A6NHR9	SMCHD1	Structural maintenance of chromosomes flexible hinge domain-containing protein 1	2272.12	65.387	0.00017851
ACVGNAYHK	NAIA-DTB (C)	1	1	Q9UKX7	NUP50	Nuclear pore complex protein Nup50	1699.85	41.016	0.0016722
ACVLQNPQTIMHIQDPASQR	NAIA-DTB (C)	1	1	O95544	NADK	NAD kinase	2987.51	71.749	0.0036289
ACVVHGSDLK	NAIA-DTB (C)	1	1	P05023;P50993	ATP1A1;ATP1A2	Sodium/potassium-transporting ATPase subunit alpha-1;Sodium/potassium-transporting ATPase subunit alpha-2	1765.92	48.317	0.0021689
ACWAWGPSSPKPGEAQNGR	NAIA-DTB (C)	2	2	Q16584	MAP3K11	Mitogen-activated protein kinase kinase kinase 11	2736.32	61.907	0.0034719
ACYALENFVENLGPK	NAIA-DTB (C)	1	1	Q8TEX9	IPO4	Importin-4	2405.21	92.643	7.5605e-05
ACYEESLK	NAIA-DTB (C)	1	1	Q9Y618	NCOR2	Nuclear receptor corepressor 2	1679.82	56.263	0.0060584
ACYEESLKSRPGTASSSGGSIAR	NAIA-DTB (C)	1	1	Q9Y618	NCOR2	Nuclear receptor corepressor 2	3051.51	41.891	1.2979e-06
ACYLSINPQKDEALETEK	NAIA-DTB (C)	2	2	P42025	ACTR1B	Beta-centractin	2789.39	64.035	2.0065e-34
ACYLSINPQKDETLETEK	NAIA-DTB (C)	5	5	P61163	ACTR1A	Alpha-centractin	2819.41	64.035	2.5377e-21
ADCASGIFLAAEK	NAIA-DTB (C)	2	2	O43747	AP1G1	AP-1 complex subunit gamma-1	2033.03	76.789	0.0011144
ADCGPQHR	NAIA-DTB (C)	1	1	P29597	TYK2	Non-receptor tyrosine-protein kinase TYK2	1620.78	39.838	0.0031829
ADDLDFETGDAGASATFPMQCSALR	Acetyl (Protein N-term);NAIA-DTB (C)	1	1	P63241;Q6IS14	EIF5A;EIF5AL1	Eukaryotic translation initiation factor 5A-1;Eukaryotic translation initiation factor 5A-1-like	3368.53	99.605	4.8092e-26
ADDLDFETGDAGASATFPMQCSALRK	Acetyl (Protein N-term);NAIA-DTB (C)	2	2	P63241;Q6IS14	EIF5A;EIF5AL1	Eukaryotic translation initiation factor 5A-1;Eukaryotic translation initiation factor 5A-1-like	3496.63	87.801	1.6487e-45
ADDQGCIEEQGVEDSANEDSVDAKPDR	Acetyl (Protein N-term);NAIA-DTB (C)	1	1	P55210	CASP7	Caspase-7;Caspase-7 subunit p20;Caspase-7 subunit p11	3671.62	64.637	8.202e-59
ADEASELACPTPK	NAIA-DTB (C)	6	6	P49327	FASN	Fatty acid synthase;[Acyl-carrier-protein] S-acetyltransferase;[Acyl-carrier-protein] S-malonyltransferase;3-oxoacyl-[acyl-carrier-protein] synthase;3-oxoacyl-[acyl-carrier-protein] reductase;3-hydroxyacyl-[acyl-carrier-protein] dehydratase;Enoyl-[acyl-carrier-protein] reductase;Oleoyl-[acyl-carrier-protein] hydrolase	2069.01	66.515	3.8691e-96
ADELLCWEDSAGHWLYE	NAIA-DTB (C)	1	1	Q13232	NME3	Nucleoside diphosphate kinase 3	2774.27	97.407	0.00046304
ADEQTTCEVLDYFLRR	NAIA-DTB (C)	1	1	Q8N201	INTS1	Integrator complex subunit 1	2696.33	91.815	0.00096246
ADFAQACQDAGVR	NAIA-DTB (C)	1	1	P11498	PC	Pyruvate carboxylase, mitochondrial	2089.01	65.88	9.1146e-05
ADFCIIHYAGK	NAIA-DTB (C)	1	1	P35580;P35579	MYH10;MYH9	Myosin-10;Myosin-9	1975	69.774	0.01112
ADGQMPFSCHYPSR	Acetyl (Protein N-term);NAIA-DTB (C)	3	3	Q9UJY1	HSPB8	Heat shock protein beta-8	2375.08	74.837	7.6561e-05
ADHQPLTEASYVNLPTIALCNTDSPLR	NAIA-DTB (C)	1	1	P08865	RPSA	40S ribosomal protein SA	3676.86	89.415	3.9258e-87
ADHVQSLAQLENLCK	Acetyl (Protein N-term);NAIA-DTB (C)	5	5	Q9UIA9	XPO7	Exportin-7	2448.25	86.442	1.019e-99
ADIDVSGPKVDVECPDVNIEGPEGK	NAIA-DTB (C)	1	1	Q09666	AHNAK	Neuroblast differentiation-associated protein AHNAK	3319.63	73.705	0.00022607
ADIIHACDIVEDAAIAYGYNNIQMTLPK	NAIA-DTB (C)	1	1	Q9NSD9	FARSB	Phenylalanine--tRNA ligase beta subunit	3799.9	104.58	4.4805e-20
ADLLLEPCSHYR	NAIA-DTB (C)	1	1	Q7Z406	MYH14	Myosin-14	2154.09	69.583	0.00019355
ADLPEGVAVSGPSPAEFCR	NAIA-DTB (C)	1	1	Q8IXI1	RHOT2	Mitochondrial Rho GTPase 2	2639.31	80.261	0.00054127
ADLVISHAGAGSCLETLEK	NAIA-DTB (C)	3	3	Q9NP73	ALG13	Putative bifunctional UDP-N-acetylglucosamine transferase and deubiquitinase ALG13	2651.36	70.673	5.1238e-07
ADNEPSCSPAAQELLTR	NAIA-DTB (C)	1	1	Q9C0D5	TANC1	Protein TANC1	2539.24	71.174	3.6584e-21
ADPAIKEPLPVEDVCPK	NAIA-DTB (C)	3	3	Q92667	AKAP1	A-kinase anchor protein 1, mitochondrial	2558.35	71.265	2.5471e-06
ADPDCSNGQPQAAPTPGAPQNR	NAIA-DTB (C)	1	1	Q9BW85	CCDC94	Coiled-coil domain-containing protein 94	2929.38	50.67	0.00030321
ADPDCSNGQPQAAPTPGAPQNRK	NAIA-DTB (C)	1	1	Q9BW85	CCDC94	Coiled-coil domain-containing protein 94	3057.47	43.388	0.00029739
ADPECMLGHLLR	NAIA-DTB (C)	1	1	Q9Y4B6	VPRBP	Protein VPRBP	2092.06	75.686	0.00077064
ADPEVCCFITK	Acetyl (Protein N-term);NAIA-DTB (C)	2	2	Q7Z2W4	ZC3HAV1	Zinc finger CCCH-type antiviral protein 1	2061.99	88.98	0.00041558
ADPGVLAALCEK	NAIA-DTB (C)	1	1	Q8WVB6	CHTF18	Chromosome transmission fidelity protein 18 homolog	1924.01	81.828	0.0014039
ADPWQGC	NAIA-DTB (C)	1	1	P82921	MRPS21	28S ribosomal protein S21, mitochondrial	1513.7	79.362	0.029384
ADSASCENR	NAIA-DTB (C)	1	1	Q92833	JARID2	Protein Jumonji	1689.78	45.262	0.0011914
ADSASESDTDGAGGNSSSSAAMQSSCSSTSGGGGGGGGGGGGGK	Acetyl (Protein N-term);NAIA-DTB (C)	1	1	Q16204	CCDC6	Coiled-coil domain-containing protein 6	4390.81	57.171	1.317e-200
ADSASESDTDGAGGNSSSSAAMQSSCSSTSGGGGGGGGGGGGGK	Acetyl (Protein N-term);Oxidation (M);NAIA-DTB (C)	1	1	Q16204	CCDC6	Coiled-coil domain-containing protein 6	4406.8	51.573	8.027e-17
ADSCSQAAGTK	NAIA-DTB (C)	2	2	Q9H7N4	SCAF1	Splicing factor, arginine/serine-rich 19	1775.85	44.601	0.0011314
ADTDLFMECEEEELEPWQK	Acetyl (Protein N-term);NAIA-DTB (C)	1	1	Q7Z3K3	POGZ	Pogo transposable element with ZNF domain	3121.39	105.28	9.8781e-05
ADTILCLGSSLK	NAIA-DTB (C)	2	2	Q9NRC8	SIRT7	NAD-dependent protein deacetylase sirtuin-7	1958.05	80.375	0.00064299
ADTLTPEECQQFK	NAIA-DTB (C)	1	1	Q16181	2021-09-07	Septin-7	2247.09	67.061	8.9614e-05
ADTLTPEECQQFKK	NAIA-DTB (C)	2	2	Q16181	2021-09-07	Septin-7	2375.18	56.341	6.5556e-18
ADTSQEICSPR	NAIA-DTB (C)	4	4	P52948	NUP98	Nuclear pore complex protein Nup98-Nup96;Nuclear pore complex protein Nup98;Nuclear pore complex protein Nup96	1943.94	58.797	0.00075842
ADTVGLACEAINR	NAIA-DTB (C)	3	3	O75165	DNAJC13	DnaJ homolog subfamily C member 13	2070.06	71.643	0.00037813
ADVEDGEETCALASHSGSSGSK	Acetyl (Protein N-term);NAIA-DTB (C)	3	3	Q9UBF6	RNF7	RING-box protein 2	2916.31	65.133	3.1978e-17
ADVEGELLACR	NAIA-DTB (C)	3	3	P46013	MKI67	Antigen KI-67	1912.97	68.041	0.00081347
ADVIVLAGTVCDFR	NAIA-DTB (C)	1	1	A1L0T0	ILVBL	Acetolactate synthase-like protein	2216.17	92.185	8.8448e-09
AEAAALSTQCR	NAIA-DTB (C)	2	2	Q9H6T0	ESRP2	Epithelial splicing regulatory protein 2	1857.94	56.155	0.00021808
AEAATEACQLPTSSGDAGR	NAIA-DTB (C)	1	1	Q8IWE4	DCUN1D3	DCN1-like protein 3	2572.22	63.474	1.364e-07
AEADDPQDMACTPSGDSLETK	NAIA-DTB (C)	1	1	Q9UHF7	TRPS1	Zinc finger transcription factor Trps1	2918.3	65.564	2.8751e-11
AEAEAASEVWCR	NAIA-DTB (C)	2	2	O95081	AGFG2	Arf-GAP domain and FG repeat-containing protein 2	2058.98	68.389	9.8908e-06
AEAEKDGVKVPTTLAEYCIK	NAIA-DTB (C)	3	3	Q712K3	UBE2R2	Ubiquitin-conjugating enzyme E2 R2	2902.51	66.429	2.2464e-16
AEAELCAEAEETR	NAIA-DTB (C)	3	3	Q7Z406	MYH14	Myosin-14	2159.02	62.657	8.726e-07
AEAELCAEAEETRGR	NAIA-DTB (C)	1	1	Q7Z406	MYH14	Myosin-14	2372.14	54.841	0.010155
AEAGEAGQATAEAECHR	NAIA-DTB (C)	6	6	O95671	ASMTL	N-acetylserotonin O-methyltransferase-like protein	2438.13	43.101	1.2889e-28
AEASATGACGEAMAAAEGSSGPAGLTLGR	Acetyl (Protein N-term);NAIA-DTB (C)	3	3	Q99611	SEPHS2	Selenide, water dikinase 2	3343.58	90.829	4.0748e-225
AEASATGACGEAMAAAEGSSGPAGLTLGR	Acetyl (Protein N-term);Oxidation (M);NAIA-DTB (C)	2	2	Q99611	SEPHS2	Selenide, water dikinase 2	3359.58	81.794	2.6855e-123
AEASSANLGSGCEEK	Acetyl (Protein N-term);NAIA-DTB (C)	4	4	Q6P1K2	PMF1	Polyamine-modulated factor 1	2232.04	65.268	1.5516e-116
AEASSANLGSGCEEKR	Acetyl (Protein N-term);NAIA-DTB (C)	3	3	Q6P1K2	PMF1	Polyamine-modulated factor 1	2388.14	55.686	1.9041e-14
AEAYVLACTDQQYLVPK	NAIA-DTB (C)	1	1	O95602	POLR1A	DNA-directed RNA polymerase I subunit RPA1	2649.35	80.189	9.2769e-06
AECGASGSGSSGDSLDK	Acetyl (Protein N-term);NAIA-DTB (C)	3	3	Q9NVE7	PANK4	Pantothenate kinase 4	2307.03	65.656	4.1803e-21
AECLEKFPVIQHFK	NAIA-DTB (C)	3	3	Q15257	PPP2R4	Serine/threonine-protein phosphatase 2A activator	2426.28	63.994	0.00043398
AECSIRLPK	NAIA-DTB (C)	1	1	O94776	MTA2	Metastasis-associated protein MTA2	1753.95	58.015	0.011773
AEDCIDTK	NAIA-DTB (C)	1	1	Q9BX63	BRIP1	Fanconi anemia group J protein	1631.79	56.401	0.013634
AEDCWELQISPELLAHGR	NAIA-DTB (C)	1	1	Q14807	KIF22	Kinesin-like protein KIF22	2804.4	83.865	0.0053152
AEDIKGTECVK	NAIA-DTB (C)	3	3	Q96KR1	ZFR	Zinc finger RNA-binding protein	1929.99	46.777	0.0003356
AEDMAELTCLNEASVLHNLR	NAIA-DTB (C)	5	5	Q7Z406	MYH14	Myosin-14	2966.46	83.38	5.5695e-11
AEDQTESSCESHR	NAIA-DTB (C)	4	4	Q9BU76	MMTAG2	Multiple myeloma tumor-associated protein 2	2215.98	38.679	8.1548e-10
AEDQTESSCESHRK	NAIA-DTB (C)	6	6	Q9BU76	MMTAG2	Multiple myeloma tumor-associated protein 2	2344.08	30.334	2.854e-24
AEDSICLADSKPLPHQNVTNHVGK	NAIA-DTB (C)	3	3	Q7Z5K2	WAPAL	Wings apart-like protein homolog	3310.68	48.12	2.0738e-08
AEEATEAQEVVEATPEGACTEPR	NAIA-DTB (C)	2	2	O75683	SURF6	Surfeit locus protein 6	3154.48	66.52	8.7351e-78
AEEDVEPECIMEK	NAIA-DTB (C)	2	2	Q9UJU6	DBNL	Drebrin-like protein	2259.04	68.584	1.2606e-06
AEEDVEPECIMEK	Oxidation (M);NAIA-DTB (C)	1	1	Q9UJU6	DBNL	Drebrin-like protein	2275.04	61.717	5.6787e-07
AEEEQTCPVPQEEEEEVR	NAIA-DTB (C)	1	1	Q96A54	ADIPOR1	Adiponectin receptor protein 1	2868.31	62.488	7.4794e-07
AEEKENHCPTMLRPLSHR	NAIA-DTB (C)	2	2	Q14807	KIF22	Kinesin-like protein KIF22	2885.44	42.598	0.0094001
AEENKKEPLCR	NAIA-DTB (C)	5	5	O14562	UBFD1	Ubiquitin domain-containing protein UBFD1	2054.06	40.094	0.00071043
AEEQEFTQLCK	Acetyl (Protein N-term);NAIA-DTB (C)	1	1	Q53GT1	KLHL22	Kelch-like protein 22	2105.01	85.944	0.00010451
AEETCAPSVSYFK	NAIA-DTB (C)	1	1	P24385	CCND1	G1/S-specific cyclin-D1	2169.05	69.465	0.0010524
AEFGSLGPLLCSQVVK	NAIA-DTB (C)	1	1	P49848	TAF6	Transcription initiation factor TFIID subunit 6	2385.28	91.088	3.3151e-06
AEFYFQPWAQEAVCR	NAIA-DTB (C)	1	1	Q96GM5	SMARCD1	SWI/SNF-related matrix-associated actin-dependent regulator of chromatin subfamily D member 1	2582.24	88.657	0.00033328
AEGAPPQQGPFAPPPCK	NAIA-DTB (C)	1	1	P06401	PGR	Progesterone receptor	2429.22	67.218	0.022607
AEGHPDSLKDNSSCSVMSEEPEGR	NAIA-DTB (C)	1	1	Q96NY8	PVRL4	Nectin-4;Processed poliovirus receptor-related protein 4	3298.49	50.69	2.5561e-12
AEGINCNNQY	NAIA-DTB (C)	1	1	Q92674	CENPI	Centromere protein I	1862.86	67.081	0.024591
AEGLATGFCR	NAIA-DTB (C)	1	1	Q0PNE2	ELP6	Elongator complex protein 6	1761.89	70.29	0.012716
AEGLEEADTGASGCHSHPEEQPTSISPSR	NAIA-DTB (C)	2	2	Q9BV36	MLPH	Melanophilin	3716.7	45.495	2.1111e-77
AEGSDVANAVLDGADCIMLSGETAK	NAIA-DTB (C)	4	4	P14618	PKM	Pyruvate kinase PKM	3174.52	95.82	2.5012e-18
AEGSDVANAVLDGADCIMLSGETAK	Oxidation (M);NAIA-DTB (C)	1	1	P14618	PKM	Pyruvate kinase PKM	3190.52	87.101	3.315e-08
AEGSDVANAVLDGADCIMLSGETAKGDYPLEAVR	NAIA-DTB (C)	1	1	P14618	PKM	Pyruvate kinase PKM	4175.02	96.455	5.2835e-80
AEIISLCK	NAIA-DTB (C)	2	2	Q9BXP5	SRRT	Serrate RNA effector molecule homolog	1613.89	73.992	0.010416
AEIISLCKR	NAIA-DTB (C)	2	2	Q9BXP5	SRRT	Serrate RNA effector molecule homolog	1769.99	62.712	0.0031641
AEINILLCGDPGTSK	NAIA-DTB (C)	1	1	P33991	MCM4	DNA replication licensing factor MCM4	2268.18	84.552	0.00088107
AEIPCEDEQEQEHNGPLDNK	NAIA-DTB (C)	1	1	Q96SB4	SRPK1	SRSF protein kinase 1	3032.38	56.835	0.007353
AEISFVLCK	NAIA-DTB (C)	3	3	Q8N9N8	EIF1AD	Probable RNA-binding protein EIF1AD	1746.94	81.287	0.00087084
AEISFVLCKDHVR	NAIA-DTB (C)	1	1	Q8N9N8	EIF1AD	Probable RNA-binding protein EIF1AD	2254.19	62.25	0.001692
AELCYLTVVTKYPEEQLK	NAIA-DTB (C)	2	2	Q9H4I2	ZHX3	Zinc fingers and homeoboxes protein 3	2864.5	77.896	0.0018194
AEMDAAIASCK	NAIA-DTB (C)	2	2	Q02252	ALDH6A1	Methylmalonate-semialdehyde dehydrogenase [acylating], mitochondrial	1846.9	64.564	0.00070875
AEMDAAIASCKR	NAIA-DTB (C)	3	3	Q02252	ALDH6A1	Methylmalonate-semialdehyde dehydrogenase [acylating], mitochondrial	2003	54.252	6.1775e-15
AENGKNCDQR	Acetyl (Protein N-term);NAIA-DTB (C)	1	1	Q96GC9	VMP1	Vacuole membrane protein 1	1913.91	43.191	0.0012249
AENGKNCDQRR	Acetyl (Protein N-term);NAIA-DTB (C)	1	1	Q96GC9	VMP1	Vacuole membrane protein 1	2070.01	35.02	0.0050041
AENGLLMTPCYTANFVAPEVLK	NAIA-DTB (C)	2	2	Q15418;P51812	RPS6KA1;RPS6KA3	Ribosomal protein S6 kinase alpha-1;Ribosomal protein S6 kinase alpha-3	3118.59	97.087	2.5957e-06
AENGLLMTPCYTANFVAPEVLKR	NAIA-DTB (C)	1	1	Q15418;P51812	RPS6KA1;RPS6KA3	Ribosomal protein S6 kinase alpha-1;Ribosomal protein S6 kinase alpha-3	3274.69	88.112	0.00012756
AENHCELLSPAR	Acetyl (Protein N-term);NAIA-DTB (C)	2	2	Q9NXV2	KCTD5	BTB/POZ domain-containing protein KCTD5	2119.05	70.646	0.0037029
AEPGFEPADCKR	NAIA-DTB (C)	1	1	P17676	CEBPB	CCAAT/enhancer-binding protein beta	2057	52.359	0.0010511
AEPSAATQSHSISSSSFGAEPSAPGGGGSPGACPALGTK	Acetyl (Protein N-term);NAIA-DTB (C)	1	1	O95197	RTN3	Reticulon-3	4293.03	70.31	3.1707e-171
AEPTESCEQIAVQVNNGDAGR	NAIA-DTB (C)	1	1	P23497	SP100	Nuclear autoantigen Sp-100	2925.39	67.375	0.00035256
AEPTVCSFLTK	Acetyl (Protein N-term);NAIA-DTB (C)	4	4	Q96H79	ZC3HAV1L	Zinc finger CCCH-type antiviral protein 1-like	1975.01	96.814	0.00013898
AEPYCSVLPGFTFIQHLPLSER	NAIA-DTB (C)	1	1	Q9BUJ2	HNRNPUL1	Heterogeneous nuclear ribonucleoprotein U-like protein 1	3241.66	99.418	0.00087259
AEQFYCGDTEGK	NAIA-DTB (C)	1	1	Q02218	OGDH	2-oxoglutarate dehydrogenase, mitochondrial	2084.95	62.211	0.0095143
AEQFYCGDTEGKK	NAIA-DTB (C)	1	1	Q02218	OGDH	2-oxoglutarate dehydrogenase, mitochondrial	2213.05	52.969	2.3741e-07
AEQLSPGKAVDQVCTFLFKKPGR	Acetyl (Protein N-term);NAIA-DTB (C)	1	1	O15541	RNF113A	RING finger protein 113A	3298.75	91.157	4.2416e-44
AESCGSFDETESEESSK	NAIA-DTB (C)	1	1	Q9Y343	SNX24	Sorting nexin-24	2559.1	58.099	1.6487e-21
AESCGSGNSTGYQIR	NAIA-DTB (C)	1	1	Q9H2U1	DHX36	ATP-dependent RNA helicase DHX36	2267.06	53.146	0.00090336
AESECPGMNTHSR	NAIA-DTB (C)	1	1	O75030	MITF	Microphthalmia-associated transcription factor	2155.98	46.884	0.0032492
AESLIGVYPEQGDCVISK	NAIA-DTB (C)	1	1	Q14683	SMC1A	Structural maintenance of chromosomes protein 1A	2645.34	78.638	6.1869e-10
AESPEEVACRK	NAIA-DTB (C)	2	2	Q7Z6Z7	HUWE1	E3 ubiquitin-protein ligase HUWE1	1955.98	46.484	0.0016082
AESQLLECK	NAIA-DTB (C)	2	2	P12270	TPR	Nucleoprotein TPR	1757.9	64.188	0.0031546
AESSQTCHSEQGDK	NAIA-DTB (C)	4	4	P46063	RECQL	ATP-dependent DNA helicase Q1	2244.01	33.396	3.3192e-42
AESSQTCHSEQGDKK	NAIA-DTB (C)	7	7	P46063	RECQL	ATP-dependent DNA helicase Q1	2372.11	28.105	7.6949e-36
AESSQTCHSEQGDKKMEEK	NAIA-DTB (C)	1	1	P46063	RECQL	ATP-dependent DNA helicase Q1	2889.33	24.965	3.6623e-58
AESSQTCHSEQGDKKMEEK	Oxidation (M);NAIA-DTB (C)	2	2	P46063	RECQL	ATP-dependent DNA helicase Q1	2905.32	22.144	0.0022671
AETEKPANQKEPTTCHTVK	NAIA-DTB (C)	3	3	Q9Y4C8	RBM19	Probable RNA-binding protein 19	2849.44	29.14	3.4502e-16
AETKLPGQEGAAAPGEAGAVCLKK	NAIA-DTB (C)	3	3	Q7Z2K8	GPRIN1	G protein-regulated inducer of neurite outgrowth 1	3033.6	50.589	1.6533e-06
AEVLISTVGPEDCVVPFLTRPK	NAIA-DTB (C)	1	1	P56192	MARS	Methionine--tRNA ligase, cytoplasmic	3107.67	92.332	0.00066606
AEVSELKCGDLEEELKNVTNNLK	NAIA-DTB (C)	1	1	P67936	TPM4	Tropomyosin alpha-4 chain	3312.69	81.28	4.255e-06
AEYLCR	NAIA-DTB (C)	1	1	Q15008	PSMD6	26S proteasome non-ATPase regulatory subunit 6	1491.75	59.785	0.044807
AFAAGADIKEMQNLSFQDCYSSK	NAIA-DTB (C)	2	2	P30084	ECHS1	Enoyl-CoA hydratase, mitochondrial	3261.55	75.293	8.9585e-06
AFAETYPAASSLPNGDCGRPR	Acetyl (Protein N-term);NAIA-DTB (C)	6	6	P30520	ADSS	Adenylosuccinate synthetase isozyme 2	2959.43	74.343	2.5313e-51
AFCGFEDPR	NAIA-DTB (C)	2	2	Q15149	PLEC	Plectin	1778.85	72.911	0.0022684
AFDKHMNLILCDCDEFRK	NAIA-DTB (C)	3	3	P63162;P14678	SNRPN;SNRPB	Small nuclear ribonucleoprotein-associated protein N;Small nuclear ribonucleoprotein-associated proteins B and B'	2992.44	67.048	4.3107e-07
AFDTAGNGYCR	NAIA-DTB (C)	3	3	P49327	FASN	Fatty acid synthase;[Acyl-carrier-protein] S-acetyltransferase;[Acyl-carrier-protein] S-malonyltransferase;3-oxoacyl-[acyl-carrier-protein] synthase;3-oxoacyl-[acyl-carrier-protein] reductase;3-hydroxyacyl-[acyl-carrier-protein] dehydratase;Enoyl-[acyl-carrier-protein] reductase;Oleoyl-[acyl-carrier-protein] hydrolase	1911.89	60.253	0.0001041
AFEWYGTYLELCGVLHK	NAIA-DTB (C)	2	2	Q8N6R0	METTL13	Methyltransferase-like protein 13	2766.39	97.05	0.0005644
AFFIESVCDDPTVVASNIMEVK	NAIA-DTB (C)	1	1	Q16875	PFKFB3	6-phosphofructo-2-kinase/fructose-2,6-bisphosphatase 3;6-phosphofructo-2-kinase;Fructose-2,6-bisphosphatase	3151.56	103.72	3.55e-08
AFFIICTSK	NAIA-DTB (C)	1	1	O15085	ARHGEF11	Rho guanine nucleotide exchange factor 11	1766.94	83.692	0.0075912
AFGCPSLFQR	NAIA-DTB (C)	1	1	P16415	ZNF823	Zinc finger protein 823	1862.95	80.983	0.0050764
AFLLDPDRCVVQR	NAIA-DTB (C)	1	1	Q9BTY7	HGH1	Protein HGH1 homolog	2269.2	73.253	0.0015192
AFLLSCMLLGGR	NAIA-DTB (C)	2	2	Q8TCU6	PREX1	Phosphatidylinositol 3,4,5-trisphosphate-dependent Rac exchanger 1 protein	2018.08	100.04	0.0027482
AFLLSCMLLGGRK	NAIA-DTB (C)	4	4	Q8TCU6	PREX1	Phosphatidylinositol 3,4,5-trisphosphate-dependent Rac exchanger 1 protein	2146.18	86.045	8.6139e-05
AFLLSSCLVQHQR	NAIA-DTB (C)	1	1	Q96LW9	ZSCAN31	Zinc finger and SCAN domain-containing protein 31	2239.19	74.023	0.0025571
AFMECQKR	NAIA-DTB (C)	1	1	Q12789	GTF3C1	General transcription factor 3C polypeptide 1	1749.87	51.279	0.014641
AFPMLCSLALHK	NAIA-DTB (C)	1	1	Q92766	RREB1	Ras-responsive element-binding protein 1	2068.1	81.57	0.0047276
AFQLEEGEETEPDCK	NAIA-DTB (C)	1	1	P38432	COIL	Coilin	2462.13	65.111	1.3849e-10
AFQLEEGEETEPDCKYSK	NAIA-DTB (C)	2	2	P38432	COIL	Coilin	2840.32	57.949	1.429e-05
AFQNTATACAPVSHYR	NAIA-DTB (C)	6	6	Q9H814	PHAX	Phosphorylated adapter RNA export protein	2474.22	54.073	1.4361e-36
AFQYVETHGEVCPANWTPDSPTIKPSPAASK	NAIA-DTB (C)	1	1	P30048	PRDX3	Thioredoxin-dependent peroxide reductase, mitochondrial	4065.99	65.88	3.0942e-153
AFTCLNSLK	NAIA-DTB (C)	1	1	Q9ULM2	ZNF490	Zinc finger protein 490	1733.92	71.781	0.0051128
AFTCWINSQLAR	NAIA-DTB (C)	1	1	Q8WXH0	SYNE2	Nesprin-2	2147.1	82.624	0.00071614
AFTEANDGSLCLAMEYGGEK	NAIA-DTB (C)	1	1	Q96KB5	PBK	Lymphokine-activated killer T-cell-originated protein kinase	2843.31	80.124	1.6488e-16
AFTPFSVMIACSIR	NAIA-DTB (C)	1	1	Q6AI08	HEATR6	HEAT repeat-containing protein 6	2280.18	100.93	7.1183e-11
AGAGGGNDIQWCFSQVK	Acetyl (Protein N-term);NAIA-DTB (C)	1	1	P63151	PPP2R2A	Serine/threonine-protein phosphatase 2A 55 kDa regulatory subunit B alpha isoform	2517.21	92.76	6.9278e-15
AGAHVNSEDDRTSCIVR	NAIA-DTB (C)	2	2	Q9ULJ7	ANKRD50	Ankyrin repeat domain-containing protein 50	2567.26	45.679	0.00070319
AGAIAPCEVTVPAQNTGLGPEK	NAIA-DTB (C)	3	3	P05388;Q8NHW5	RPLP0;RPLP0P6	60S acidic ribosomal protein P0;60S acidic ribosomal protein P0-like	2860.48	73.908	7.2681e-08
AGALQCSPSDAYTK	NAIA-DTB (C)	1	1	Q9Y490	TLN1	Talin-1	2149.05	61.599	0.0021028
AGALQCSPSDAYTKK	NAIA-DTB (C)	1	1	Q9Y490	TLN1	Talin-1	2277.15	53.087	2.7655e-05
AGAPVAASALCKPASK	NAIA-DTB (C)	1	1	Q9HCJ0	TNRC6C	Trinucleotide repeat-containing gene 6C protein	2179.18	55.908	0.034414
AGASCPSGGHVADIYLANINK	NAIA-DTB (C)	3	3	O75044	SRGAP2	SLIT-ROBO Rho GTPase-activating protein 2	2795.41	65.418	0.001216
AGCAVTSLLASELTK	NAIA-DTB (C)	3	3	O60610	DIAPH1	Protein diaphanous homolog 1	2201.18	89.586	3.652e-35
AGCAVTSLLASELTKDDAMAAVPAK	NAIA-DTB (C)	4	4	O60610	DIAPH1	Protein diaphanous homolog 1	3170.64	87.695	5.9869e-25
AGCAVTSLLASELTKDDAMAAVPAK	Oxidation (M);NAIA-DTB (C)	1	1	O60610	DIAPH1	Protein diaphanous homolog 1	3186.63	82.902	0.00042875
AGCAVTSLLASELTKDDAMAAVPAKVSK	NAIA-DTB (C)	1	1	O60610	DIAPH1	Protein diaphanous homolog 1	3484.83	82.143	0.00010657
AGCIPEEK	Acetyl (Protein N-term);NAIA-DTB (C)	2	2	Q8WY54	PPM1E	Protein phosphatase 1E	1625.81	74.589	0.0027125
AGCSGLGHPIQLDPNQKTPENSK	NAIA-DTB (C)	2	2	Q9Y6K5	OAS3	2'-5'-oligoadenylate synthase 3	3128.57	52.3	3.1431e-44
AGDDCFSLRR	NAIA-DTB (C)	1	1	P29597	TYK2	Non-receptor tyrosine-protein kinase TYK2	1876.93	59.6	0.018211
AGDELAYNSSSACASSR	NAIA-DTB (C)	2	2	Q86Y37	CACUL1	CDK2-associated and cullin domain-containing protein 1	2426.12	57.141	5.9302e-24
AGDKDDITEPAVCALR	NAIA-DTB (C)	1	1	P14923	JUP	Junction plakoglobin	2411.22	67.572	0.0031006
AGDRDPLGNDCPEQDRLPQR	NAIA-DTB (C)	1	1	Q9Y5Z9	UBIAD1	UbiA prenyltransferase domain-containing protein 1	2989.45	50.52	0.0011376
AGDSEAPLCS	NAIA-DTB (C)	1	1	Q9Y256	RCE1	CAAX prenyl protease 2	1686.79	74.667	0.001431
AGDTHCPAEPLAR	Acetyl (Protein N-term);NAIA-DTB (C)	2	2	Q8N371	KDM8	Lysine-specific demethylase 8	2117.04	64.023	0.0018724
AGEAEESSAVCQVDAEQR	NAIA-DTB (C)	1	1	Q8N3D4	EHBP1L1	EH domain-binding protein 1-like protein 1	2616.21	59.679	1.3674e-51
AGEGTYALDSESCMEK	NAIA-DTB (C)	1	1	O00541	PES1	Pescadillo homolog	2428.09	64.814	1.0015e-09
AGEGTYALDSESCMEK	Oxidation (M);NAIA-DTB (C)	1	1	O00541	PES1	Pescadillo homolog	2444.09	58.947	0.0001289
AGEMCAFNK	NAIA-DTB (C)	1	1	O60244	MED14	Mediator of RNA polymerase II transcription subunit 14	1707.81	63.494	0.019599
AGEMELKPFNGEDYTCITFQPDLSK	NAIA-DTB (C)	1	1	P11388	TOP2A	DNA topoisomerase 2-alpha	3570.71	83.948	1.1205e-05
AGEPNSPDAEEANSPDVTAGCDPAGVHPPR	NAIA-DTB (C)	1	1	Q08J23	NSUN2	tRNA (cytosine(34)-C(5))-methyltransferase	3694.7	60.412	1.2177e-18
AGEVICIDD	NAIA-DTB (C)	1	1	Q12873	CHD3	Chromodomain-helicase-DNA-binding protein 3	1671.82	81.627	0.019066
AGFCIQR	NAIA-DTB (C)	1	1	Q7Z624	CAMKMT	Calmodulin-lysine N-methyltransferase	1531.8	63.221	0.020506
AGFQTEDFSLYACASPK	NAIA-DTB (C)	2	2	P15056	BRAF	Serine/threonine-protein kinase B-raf	2572.23	80.909	0.0001255
AGGDSGNVDDDCER	NAIA-DTB (C)	1	1	Q96K76	USP47	Ubiquitin carboxyl-terminal hydrolase 47	2146.92	51.004	1.532e-09
AGGHCGSFPAAAAGSGEIVQLNVGGTR	Acetyl (Protein N-term);NAIA-DTB (C)	2	2	Q9Y597	KCTD3	BTB/POZ domain-containing protein KCTD3	3263.61	78.107	9.9399e-20
AGGLQQDCALR	NAIA-DTB (C)	1	1	P36956	SREBF1	Sterol regulatory element-binding protein 1;Processed sterol regulatory element-binding protein 1	1868.96	63.039	0.0094018
AGGPPQVAGAQAACSEDR	NAIA-DTB (C)	1	1	Q9H3R5	CENPH	Centromere protein H	2422.17	55.79	0.00015784
AGGSLCHILAAAYK	NAIA-DTB (C)	1	1	Q8TAQ2	SMARCC2	SWI/SNF complex subunit SMARCC2	2112.12	70.41	0.0038877
AGHCAPSEAIEK	NAIA-DTB (C)	2	2	Q15257	PPP2R4	Serine/threonine-protein phosphatase 2A activator	1949.97	44.579	0.00010841
AGHLCTVQFLISK	NAIA-DTB (C)	7	7	Q8IWZ3	ANKHD1	Ankyrin repeat and KH domain-containing protein 1	2154.17	72.363	7.8669e-12
AGHVCTVQFLISK	NAIA-DTB (C)	5	5	O75179	ANKRD17	Ankyrin repeat domain-containing protein 17	2140.15	69.253	1.1448e-09
AGIDGESIGNCPFSQR	NAIA-DTB (C)	1	1	Q9NZA1	CLIC5	Chloride intracellular channel protein 5	2388.15	68.872	0.015119
AGIICQLNAR	NAIA-DTB (C)	2	2	P33991	MCM4	DNA replication licensing factor MCM4	1795.98	70.015	0.0018598
AGIKVTVAGLAGKDPVQCSR	NAIA-DTB (C)	1	1	Q99497	PARK7	Protein deglycase DJ-1	2707.48	58.748	0.0066218
AGIPCPTVVLLKK	NAIA-DTB (C)	1	1	O14730	RIOK3	Serine/threonine-protein kinase RIO3	2076.22	76.448	0.021241
AGKPPCGATK	NAIA-DTB (C)	1	1	Q9BY42	RTFDC1	Protein RTF2 homolog	1666.89	39.702	0.0071933
AGKPPCGATKR	NAIA-DTB (C)	3	3	Q9BY42	RTFDC1	Protein RTF2 homolog	1822.99	31.037	0.001582
AGKPVICATQMLESMIK	NAIA-DTB (C)	9	9	P14618	PKM	Pyruvate kinase PKM	2557.35	90.753	2.693e-29
AGKPVICATQMLESMIK	Oxidation (M);NAIA-DTB (C)	1	1	P14618	PKM	Pyruvate kinase PKM	2573.34	72.096	2.0686e-05
AGLEVLFASAAPAITCR	Acetyl (Protein N-term);NAIA-DTB (C)	2	2	Q92530	PSMF1	Proteasome inhibitor PI31 subunit	2469.31	107.46	2.0036e-29
AGLSPANCQSDRVNLEK	NAIA-DTB (C)	4	4	Q14692	BMS1	Ribosome biogenesis protein BMS1 homolog	2539.29	53.932	0.00047581
AGMAAVASPTGNCDLER	NAIA-DTB (C)	1	1	Q6P1M0	SLC27A4	Long-chain fatty acid transport protein 4	2400.16	66.037	8.2943e-07
AGMAAVASPTGNCDLER	Oxidation (M);NAIA-DTB (C)	1	1	Q6P1M0	SLC27A4	Long-chain fatty acid transport protein 4	2416.15	60.967	0.00036585
AGNSCPELVPSRR	NAIA-DTB (C)	1	1	O75410	TACC1	Transforming acidic coiled-coil-containing protein 1	2123.09	53.457	0.0038247
AGPDSAGIALYSHEDVCVFK	NAIA-DTB (C)	2	2	Q86X55	CARM1	Histone-arginine methyltransferase CARM1	2816.38	74.601	4.3476e-05
AGPGSLELCGLPSQK	NAIA-DTB (C)	2	2	Q14684	RRP1B	Ribosomal RNA processing protein 1 homolog B	2194.15	75.605	6.3102e-05
AGPLGPGPGDGCFTLPGHR	NAIA-DTB (C)	2	2	O00192	ARVCF	Armadillo repeat protein deleted in velo-cardio-facial syndrome	2543.27	71.396	0.00047788
AGQAGLPCDYTANSK	NAIA-DTB (C)	1	1	P07199	CENPB	Major centromere autoantigen B	2233.08	64.007	0.00077036
AGQATEGHCPR	NAIA-DTB (C)	2	2	P57772	EEFSEC	Selenocysteine-specific elongation factor	1863.9	37.86	0.011539
AGQCVIGLQMGTNK	NAIA-DTB (C)	3	3	Q99439	CNN2	Calponin-2	2157.11	72.348	7.3021e-09
AGQLEATLTSCR	NAIA-DTB (C)	1	1	Q96ED9	HOOK2	Protein Hook homolog 2	1987.02	66.376	0.001077
AGQPHSSSDAAQAPAEQPHSSSDAAQAPCPR	NAIA-DTB (C)	3	3	P29372	MPG	DNA-3-methyladenine glycosylase	3793.75	40.404	5.0596e-226
AGSDGAKIGNCPFSQR	NAIA-DTB (C)	1	1	O00299	CLIC1	Chloride intracellular channel protein 1	2345.16	67.853	0.00059072
AGSDGESIGNCPFSQR	NAIA-DTB (C)	1	1	Q9Y696	CLIC4	Chloride intracellular channel protein 4	2362.1	69.07	1.4364e-15
AGSPTLLNCLMYK	NAIA-DTB (C)	2	2	Q8TCJ2	STT3B	Dolichyl-diphosphooligosaccharide--protein glycosyltransferase subunit STT3B	2148.11	87.183	0.00011861
AGSVELLGAMAYCAPK	NAIA-DTB (C)	6	6	Q92616	GCN1L1	Translational activator GCN1	2318.18	82.852	3.8159e-154
AGTAPSCR	NAIA-DTB (C)	1	1	P57737	CORO7	Coronin-7	1499.76	48.121	0.021597
AGTDSPVSCASVTEER	NAIA-DTB (C)	1	1	Q69YH5	CDCA2	Cell division cycle-associated protein 2	2346.12	62.921	0.00061079
AGTSCANCQTTTTTLWR	NAIA-DTB (C)	2	2	P23771	GATA3	Trans-acting T-cell-specific transcription factor GATA-3	2609.24	64.874	4.2064e-34
AGVACLGK	Acetyl (Protein N-term);NAIA-DTB (C)	2	2	Q15653	NFKBIB	NF-kappa-B inhibitor beta	1497.8	78.591	0.0020275
AGVCAALEAWPALQIAVENGFGGVHSQEK	NAIA-DTB (C)	2	2	Q969E8	TSR2	Pre-rRNA-processing protein TSR2 homolog	3689.87	103.4	6.976e-23
AGVNSDSPNNCSGK	NAIA-DTB (C)	1	1	Q9Y4C1	KDM3A	Lysine-specific demethylase 3A	2086.97	45.593	2.9659e-09
AGVNSDSPNNCSGKK	NAIA-DTB (C)	2	2	Q9Y4C1	KDM3A	Lysine-specific demethylase 3A	2215.07	36.08	0.0004434
AGVSGCFSTFQPTTGHR	NAIA-DTB (C)	2	2	Q96EK4	THAP11	THAP domain-containing protein 11	2490.21	66.28	4.3558e-10
AGWACPGQDPGPEPR	NAIA-DTB (C)	1	1	Q9H9F9	ACTR5	Actin-related protein 5	2275.08	65.998	0.016995
AGWGSPCHLSGESVILLGPTVGTESK	NAIA-DTB (C)	1	1	Q7Z5J4	RAI1	Retinoic acid-induced protein 1	3319.69	82.604	3.4753e-05
AGYAGEDCPK	NAIA-DTB (C)	1	1	O96019;O94805	ACTL6A;ACTL6B	Actin-like protein 6A;Actin-like protein 6B	1747.82	52.398	0.0090906
AGYAGEDCPKVDFPTAIGMVVER	NAIA-DTB (C)	1	1	O96019	ACTL6A	Actin-like protein 6A	3162.55	84.143	0.00015181
AHCIQQMTSK	NAIA-DTB (C)	2	2	Q99719	2021-09-05	Septin-5	1883.94	44.096	0.00036374
AHCKEVIKEK	NAIA-DTB (C)	1	1	Q9NPA8	ENY2	Transcription and mRNA export factor ENY2	1922.04	29.115	0.012237
AHCVTLVQLSISCDHLIDK	Acetyl (Protein N-term);NAIA-DTB (C)	1	1	Q99829	CPNE1	Copine-1	2931.5	85.024	0.00016911
AHEILPNLVCCSAK	NAIA-DTB (C)	1	1	P50990	CCT8	T-complex protein 1 subunit theta	2292.18	69.661	3.061e-09
AHGCFQDGR	NAIA-DTB (C)	2	2	Q9H1B7	IRF2BPL	Interferon regulatory factor 2-binding protein-like	1727.82	47.851	0.0019655
AHGISSYFPVQAAVIPALLESAACGFLVGR	NAIA-DTB (C)	1	1	Q8N8A6	DDX51	ATP-dependent RNA helicase DDX51	3782	107.08	5.4705e-24
AHIAQLCEK	NAIA-DTB (C)	1	1	Q00610;P53675	CLTC;CLTCL1	Clathrin heavy chain 1;Clathrin heavy chain 2	1749.92	52.398	0.00032542
AHQCGDDDK	NAIA-DTB (C)	1	1	Q9BQ61	C19orf43	Uncharacterized protein C19orf43	1725.78	36.627	0.0014193
AHQCGDDDKTRPLVK	NAIA-DTB (C)	5	5	Q9BQ61	C19orf43	Uncharacterized protein C19orf43	2420.23	34.251	3.5714e-16
AHQETFPALCQLGK	NAIA-DTB (C)	2	2	P10276	RARA	Retinoic acid receptor alpha	2280.17	70.222	2.0338e-13
AHQETFPSLCQLGK	NAIA-DTB (C)	2	2	P13631;P10826	RARG;RARB	Retinoic acid receptor gamma;Retinoic acid receptor beta	2296.17	69.653	1.7455e-10
AHQLVLPPCDVVIK	NAIA-DTB (C)	4	4	Q9NZB2;Q9NX05	FAM120A;FAM120C	Constitutive coactivator of PPAR-gamma-like protein 1;Constitutive coactivator of PPAR-gamma-like protein 2	2269.27	83.79	3.4531e-07
AHQLVMEGYNWCHDR	NAIA-DTB (C)	3	3	P67775;P62714	PPP2CA;PPP2CB	Serine/threonine-protein phosphatase 2A catalytic subunit alpha isoform;Serine/threonine-protein phosphatase 2A catalytic subunit beta isoform	2596.21	58.885	0.00010041
AHQSYCHSNK	NAIA-DTB (C)	3	3	Q96S59	RANBP9	Ran-binding protein 9	1911.9	29.521	0.00043992
AHSEPLALCGETAPR	NAIA-DTB (C)	1	1	Q66K64	DCAF15	DDB1- and CUL4-associated factor 15	2289.16	63.039	0.00077954
AHSLFLASAEFCNILSR	NAIA-DTB (C)	1	1	Q9UER7	DAXX	Death domain-associated protein 6	2616.35	90.188	0.00041007
AHSNPDFLPVDNCLQSVLGQR	NAIA-DTB (C)	3	3	Q5VSL9	STRIP1	Striatin-interacting protein 1	3047.53	91.134	1.7147e-05
AHTVLAASCAR	NAIA-DTB (C)	2	2	Q8WUY1	THEM6	Protein THEM6	1836.97	49.763	0.00049434
AHVFECNLESSVESIISPK	NAIA-DTB (C)	1	1	O60216	RAD21	Double-strand-break repair protein rad21 homolog	2826.43	86.452	0.0001147
AHVVPCFDASK	NAIA-DTB (C)	4	4	P21333	FLNA	Filamin-A	1910.97	60.18	0.00035604
AHVVPCFDASKVK	NAIA-DTB (C)	1	1	P21333	FLNA	Filamin-A	2138.13	53.628	0.0033239
AIACLLFGGSR	NAIA-DTB (C)	6	6	P33992	MCM5	DNA replication licensing factor MCM5	1845	86.567	0.00027779
AIACQLSR	NAIA-DTB (C)	1	1	Q5T160	RARS2	Probable arginine--tRNA ligase, mitochondrial	1598.86	62.389	0.0042766
AIACVVTACSAELEK	NAIA-DTB (C)	2	2	Q5VYK3	ECM29	Proteasome-associated protein ECM29 homolog	2302.17	71.335	2.9132e-06
AIAESLNSCRPSDASATR	NAIA-DTB (C)	2	2	Q96RL1	UIMC1	BRCA1-A complex subunit RAP80	2586.29	54.487	5.2989e-06
AIANECQANFISIK	NAIA-DTB (C)	2	2	P55072	VCP	Transitional endoplasmic reticulum ATPase	2259.17	74.954	6.8811e-54
AICFNLSAHIESLGK	NAIA-DTB (C)	1	1	Q6ZN18	AEBP2	Zinc finger protein AEBP2	2340.23	75.478	0.00048443
AICGLTPGRR	NAIA-DTB (C)	1	1	Q02241	KIF23	Kinesin-like protein KIF23	1780.98	55.272	0.033637
AICIDPAYSK	NAIA-DTB (C)	2	2	O43765	SGTA	Small glutamine-rich tetratricopeptide repeat-containing protein alpha	1817.94	67.73	0.00442
AICTEAGLMALR	NAIA-DTB (C)	3	3	P62191	PSMC1	26S protease regulatory subunit 4	1986.04	77.879	3.0692e-05
AIEIDEQQGCKEQER	NAIA-DTB (C)	1	1	Q9NVK5	FGFR1OP2	FGFR1 oncogene partner 2	2513.22	49.198	0.0027841
AIELQPHFPDAYCNLANALK	NAIA-DTB (C)	1	1	O15294	OGT	UDP-N-acetylglucosamine--peptide N-acetylglucosaminyltransferase 110 kDa subunit	2965.52	84.811	1.7449e-07
AIGNEVTVDKWEPLLNNLGHVCR	NAIA-DTB (C)	1	1	Q13042	CDC16	Cell division cycle protein 16 homolog	3314.72	82.977	3.0446e-05
AIHTAPVATMAFDPTSTLLATGGCDGAVR	NAIA-DTB (C)	1	1	Q12788	TBL3	Transducin beta-like protein 3	3581.8	85.797	4.3745e-23
AIHTLQDVSTCETK	NAIA-DTB (C)	1	1	Q5VWN6	FAM208B	Protein FAM208B	2283.16	55.849	3.1231e-09
AIIQEVCFMK	NAIA-DTB (C)	1	1	O14976	GAK	Cyclin-G-associated kinase	1919	80.723	0.016191
AILFSQPLQITDTQQGCIAPVELR	NAIA-DTB (C)	2	2	Q8NBF2	NHLRC2	NHL repeat-containing protein 2	3378.8	95.269	3.7614e-08
AILLPMDLDAHISSMLSSGASCAAAAQR	NAIA-DTB (C)	1	1	Q14573	ITPR3	Inositol 1,4,5-trisphosphate receptor type 3	3537.78	98.806	8.9465e-05
AILQQLGLNSTCDDSILVK	NAIA-DTB (C)	5	5	P19367	HK1	Hexokinase-1	2768.48	88.448	2.9322e-82
AINCATSGVVGLVNCLR	NAIA-DTB (C)	6	6	P49327	FASN	Fatty acid synthase;[Acyl-carrier-protein] S-acetyltransferase;[Acyl-carrier-protein] S-malonyltransferase;3-oxoacyl-[acyl-carrier-protein] synthase;3-oxoacyl-[acyl-carrier-protein] reductase;3-hydroxyacyl-[acyl-carrier-protein] dehydratase;Enoyl-[acyl-carrier-protein] reductase;Oleoyl-[acyl-carrier-protein] hydrolase	2484.3	86.307	1.0862e-06
AINCATSGVVGLVNCLRR	NAIA-DTB (C)	5	5	P49327	FASN	Fatty acid synthase;[Acyl-carrier-protein] S-acetyltransferase;[Acyl-carrier-protein] S-malonyltransferase;3-oxoacyl-[acyl-carrier-protein] synthase;3-oxoacyl-[acyl-carrier-protein] reductase;3-hydroxyacyl-[acyl-carrier-protein] dehydratase;Enoyl-[acyl-carrier-protein] reductase;Oleoyl-[acyl-carrier-protein] hydrolase	2640.4	77.127	7.9185e-05
AIQEGANSIVSSLHQAAAAACLSR	NAIA-DTB (C)	2	2	P25054	APC	Adenomatous polyposis coli protein	3105.6	82.315	1.2768e-44
AIQTVSCLLQGPCDAGNR	NAIA-DTB (C)	1	1	Q9H3U1	UNC45A	Protein unc-45 homolog A	2640.32	79.304	8.7009e-15
AISTICSLEK	NAIA-DTB (C)	1	1	Q9UJX3	ANAPC7	Anaphase-promoting complex subunit 7	1801.96	70.174	0.021528
AITIAGIPQSIIECVK	NAIA-DTB (C)	7	7	Q15366	PCBP2	Poly(rC)-binding protein 2	2393.34	97.956	7.0935e-135
AITIAGVPQSVTECVK	NAIA-DTB (C)	6	6	Q15365	PCBP1	Poly(rC)-binding protein 1	2353.27	88.451	5.7637e-36
AITIAGVPQSVTECVKQICLVMLETLSQSPQGR	NAIA-DTB (C)	1	1	Q15365	PCBP1	Poly(rC)-binding protein 1	4294.25	107.27	6.2845e-18
AITIANQTNCPLYITK	NAIA-DTB (C)	2	2	Q16555	DPYSL2	Dihydropyrimidinase-related protein 2	2501.34	78.107	1.7645e-15
AITTQNCNTK	NAIA-DTB (C)	1	1	Q15796	SMAD2	Mothers against decapentaplegic homolog 2	1830.93	47.343	0.010539
AIWIECLPSMPSPAGSQELSSR	NAIA-DTB (C)	2	2	O15231	ZNF185	Zinc finger protein 185	3096.54	93.936	0.00023271
AIYDTPCIQAESEK	NAIA-DTB (C)	1	1	O00232	PSMD12	26S proteasome non-ATPase regulatory subunit 12	2305.13	68.32	5.9088e-05
AIYDTPCIQAESEKWQQALK	NAIA-DTB (C)	2	2	O00232	PSMD12	26S proteasome non-ATPase regulatory subunit 12	3059.54	74.631	0.0024109
AIYHSLGMTGIPIINVNNNCATGSTALFMAR	NAIA-DTB (C)	1	1	P22307	SCP2	Non-specific lipid-transfer protein	3988.02	91.496	6.7523e-62
AIYTAMNTVLCK	NAIA-DTB (C)	2	2	Q6JQN1	ACAD10	Acyl-CoA dehydrogenase family member 10	2065.07	76.268	3.0877e-05
AKADAECYTAMK	NAIA-DTB (C)	1	1	O94905	ERLIN2	Erlin-2	2038.99	50.611	0.0025984
AKADPDCSNGQPQAAPTPGAPQNR	NAIA-DTB (C)	1	1	Q9BW85	CCDC94	Coiled-coil domain-containing protein 94	3128.51	43.037	0.00034513
AKADPDCSNGQPQAAPTPGAPQNRK	NAIA-DTB (C)	3	3	Q9BW85	CCDC94	Coiled-coil domain-containing protein 94	3256.6	36.468	1.5446e-12
AKCDVDETVSSATLSEETEKPK	NAIA-DTB (C)	2	2	O14981	BTAF1	TATA-binding protein-associated factor 172	3104.52	51.841	1.5282e-58
AKCELSSSVQTDINLPYLTMDSSGPK	NAIA-DTB (C)	1	1	P38646	HSPA9	Stress-70 protein, mitochondrial	3521.74	81.491	3.8238e-11
AKCELSSSVQTDINLPYLTMDSSGPK	Oxidation (M);NAIA-DTB (C)	1	1	P38646	HSPA9	Stress-70 protein, mitochondrial	3537.74	77.269	0.00010829
AKEGCQSDSMR	NAIA-DTB (C)	2	2	Q12830	BPTF	Nucleosome-remodeling factor subunit BPTF	1948.91	38.819	0.0030922
AKEGCQSDSMR	Oxidation (M);NAIA-DTB (C)	1	1	Q12830	BPTF	Nucleosome-remodeling factor subunit BPTF	1964.91	34.351	0.0044743
AKEICLEQR	NAIA-DTB (C)	1	1	Q8N9B5	JMY	Junction-mediating and -regulatory protein	1826.97	50.376	0.0018349
AKENDENCGPTTTVFVGNISEK	NAIA-DTB (C)	2	2	P49756	RBM25	RNA-binding protein 25	3090.5	64.656	3.0935e-41
AKFENLCK	NAIA-DTB (C)	2	2	P08238;Q58FF8	HSP90AB1;HSP90AB2P	Heat shock protein HSP 90-beta;Putative heat shock protein HSP 90-beta 2	1689.89	54.536	0.00046742
AKHTQENCETWGVNGETGTLVDMK	NAIA-DTB (C)	1	1	P49368	CCT3	T-complex protein 1 subunit gamma	3385.61	60.908	1.5394e-26
AKHTQENCETWGVNGETGTLVDMK	Oxidation (M);NAIA-DTB (C)	1	1	P49368	CCT3	T-complex protein 1 subunit gamma	3401.6	55.314	5.3146e-12
AKIGLIQFCLSAPK	NAIA-DTB (C)	2	2	P50991	CCT4	T-complex protein 1 subunit delta	2226.26	79.506	7.121e-07
AKINEAVECLLSLK	NAIA-DTB (C)	4	4	P07814	EPRS	Bifunctional glutamate/proline--tRNA ligase;Glutamate--tRNA ligase;Proline--tRNA ligase	2268.26	83.313	2.0519e-10
AKLENSTQAEEGFDVPDCKK	NAIA-DTB (C)	1	1	Q00987	MDM2	E3 ubiquitin-protein ligase Mdm2	2946.44	52.753	0.0011119
AKLIECGWK	NAIA-DTB (C)	1	1	Q9NPA8	ENY2	Transcription and mRNA export factor ENY2	1784.96	62.508	0.010743
AKLIECGWKDQLK	NAIA-DTB (C)	1	1	Q9NPA8	ENY2	Transcription and mRNA export factor ENY2	2269.23	57.196	2.9278e-05
AKLTPGCEAEAETEAICFFVQQFTDMEHNR	NAIA-DTB (C)	1	1	P49327	FASN	Fatty acid synthase;[Acyl-carrier-protein] S-acetyltransferase;[Acyl-carrier-protein] S-malonyltransferase;3-oxoacyl-[acyl-carrier-protein] synthase;3-oxoacyl-[acyl-carrier-protein] reductase;3-hydroxyacyl-[acyl-carrier-protein] dehydratase;Enoyl-[acyl-carrier-protein] reductase;Oleoyl-[acyl-carrier-protein] hydrolase	4209.96	104.65	1.7462e-18
AKNECYR	NAIA-DTB (C)	1	1	Q66K14	TBC1D9B	TBC1 domain family member 9B	1620.81	39.215	0.012869
AKPCGVR	Acetyl (Protein N-term);NAIA-DTB (C)	3	3	Q9UL46	PSME2	Proteasome activator complex subunit 2	1509.81	53.302	0.014261
AKPKAPPPSLTDCIGTVDSR	NAIA-DTB (C)	1	1	Q9NZZ3	CHMP5	Charged multivesicular body protein 5	2790.47	61.086	2.1208e-07
AKPPSSSSTCTDSATR	NAIA-DTB (C)	1	1	Q96EV8	DTNBP1	Dysbindin	2333.13	38.767	0.00041797
AKVEVCKDESVDLEEFR	NAIA-DTB (C)	2	2	Q8WYQ5	DGCR8	Microprocessor complex subunit DGCR8	2733.37	60.759	1.0331e-09
ALACVADVLGCMAEGR	NAIA-DTB (C)	1	1	Q8N0W3	FUK	L-fucose kinase	2373.16	91.239	0.0074915
ALADLVHSHIQSNELCSK	NAIA-DTB (C)	1	1	P22830	FECH	Ferrochelatase, mitochondrial	2702.39	63.221	0.00087948
ALALAALAAVEPACGSR	Acetyl (Protein N-term);NAIA-DTB (C)	7	7	Q9BT67	NDFIP1	NEDD4 family-interacting protein 1	2363.27	107.82	1.3215e-29
ALANECSQGDKR	NAIA-DTB (C)	3	3	Q6PL18	ATAD2	ATPase family AAA domain-containing protein 2	2029.01	43.757	9.6798e-05
ALANSLACQGK	NAIA-DTB (C)	2	2	P04075	ALDOA	Fructose-bisphosphate aldolase A	1812.96	59.494	8.9144e-39
ALANVNIGSLICNVGAGGPAPAAGAAPAGGPAPSTAAAPAEEK	NAIA-DTB (C)	1	1	P05386	RPLP1	60S acidic ribosomal protein P1	4489.31	90.835	1.1103e-107
ALANVNIGSLICNVGAGGPAPAAGAAPAGGPAPSTAAAPAEEKK	NAIA-DTB (C)	1	1	P05386	RPLP1	60S acidic ribosomal protein P1	4617.4	84.299	1.6243e-107
ALAPEPPVSQELPCSSEGSR	NAIA-DTB (C)	1	1	Q66K89	E4F1	Transcription factor E4F1	2791.39	72.253	0.0036401
ALAPLLLAFVTKPNSALESCSFAR	NAIA-DTB (C)	4	4	P46060	RANGAP1	Ran GTPase-activating protein 1	3256.77	103.35	3.6246e-88
ALASNTSFFSGCSPIEEEAH	NAIA-DTB (C)	2	2	O95239;Q2VIQ3	KIF4A;KIF4B	Chromosome-associated kinesin KIF4A;Chromosome-associated kinesin KIF4B	2834.32	82.883	4.3309e-82
ALCAIASLGSSDLLPQEHILLR	NAIA-DTB (C)	3	3	Q96N21	ENTHD2	AP-4 complex accessory subunit tepsin	3057.67	91.121	1.8554e-05
ALCDPLEEVR	NAIA-DTB (C)	2	2	Q92616	GCN1L1	Translational activator GCN1	1881.97	79.149	0.0013194
ALCDPLEEVREAAAK	NAIA-DTB (C)	1	1	Q92616	GCN1L1	Translational activator GCN1	2352.21	77.051	0.0062673
ALCDYKQDQK	NAIA-DTB (C)	1	1	P15924	DSP	Desmoplakin	1948.97	51.24	8.6955e-06
ALCEAAGCGSALLWPR	Acetyl (Protein N-term);NAIA-DTB (C)	1	1	Q2TAA2	IAH1	Isoamyl acetate-hydrolyzing esterase 1 homolog	2454.22	103.97	6.2654e-07
ALCGGDGAAALREPGAGLR	NAIA-DTB (C)	1	1	Q17RN3	FAM98C	Protein FAM98C	2492.3	61.319	3.7794e-05
ALCGLDESK	NAIA-DTB (C)	2	2	P36776	LONP1	Lon protease homolog, mitochondrial	1672.85	67.356	0.021112
ALCHALTFPSLQR	NAIA-DTB (C)	2	2	Q96P11;Q3KNT7;Q63ZY6	NSUN5;NSUN5P1;NSUN5P2	Probable 28S rRNA (cytosine-C(5))-methyltransferase;Putative NOL1/NOP2/Sun domain family member 5B;Putative methyltransferase NSUN5C	2194.17	73.539	0.00016816
ALCHLNVPVTVVLDAAVGYIMEK	NAIA-DTB (C)	2	2	Q14232	EIF2B1	Translation initiation factor eIF-2B subunit alpha	3192.71	105.9	1.3045e-17
ALCIDQLDVFLQK	NAIA-DTB (C)	1	1	Q5T8P6	RBM26	RNA-binding protein 26	2243.2	96.536	0.00087927
ALCNGDSK	Acetyl (Protein N-term);NAIA-DTB (C)	5	5	P49915	GMPS	GMP synthase [glutamine-hydrolyzing]	1586.78	72.571	0.0016481
ALCNGDSKLENAGGDLK	Acetyl (Protein N-term);NAIA-DTB (C)	3	3	P49915	GMPS	GMP synthase [glutamine-hydrolyzing]	2484.23	69.786	3.121e-10
ALCPDHDSDSSGKDPR	NAIA-DTB (C)	1	1	Q13433	SLC39A6	Zinc transporter ZIP6	2437.13	44.209	0.0058355
ALCQITDSTMLQAIER	NAIA-DTB (C)	1	1	Q9Y678	COPG1	Coatomer subunit gamma-1	2530.29	87.743	1.5568e-22
ALCVLVQHNLVSYQVHKR	NAIA-DTB (C)	2	2	Q9BUI4	POLR3C	DNA-directed RNA polymerase III subunit RPC3	2844.56	56.917	2.1558e-10
ALDCSSSIRQPSLHMSAAAASR	NAIA-DTB (C)	3	3	O94776	MTA2	Metastasis-associated protein MTA2	2996.5	55.557	4.1456e-24
ALDCSSSIRQPSLHMSAAAASR	Oxidation (M);NAIA-DTB (C)	1	1	O94776	MTA2	Metastasis-associated protein MTA2	3012.49	49.585	0.001057
ALDCSSSVRQPSLHMSAAAASR	NAIA-DTB (C)	3	3	Q13330;Q9BTC8	MTA1;MTA3	Metastasis-associated protein MTA1;Metastasis-associated protein MTA3	2982.48	52.781	8.3706e-43
ALDCSSSVRQPSLHMSAAAASR	Oxidation (M);NAIA-DTB (C)	1	1	Q13330;Q9BTC8	MTA1;MTA3	Metastasis-associated protein MTA1;Metastasis-associated protein MTA3	2998.48	46.672	0.0069534
ALDDKNCWEK	NAIA-DTB (C)	1	1	P53621	COPA	Coatomer subunit alpha;Xenin;Proxenin	1958.96	56.027	0.001188
ALDLDSSCK	NAIA-DTB (C)	2	2	P31948	STIP1	Stress-induced-phosphoprotein 1	1688.84	64.745	0.0018445
ALDLDSSCKEAADGYQR	NAIA-DTB (C)	4	4	P31948	STIP1	Stress-induced-phosphoprotein 1	2579.23	60.738	4.4303e-16
ALDVGSGSGILTACFAR	NAIA-DTB (C)	3	3	P22061	PCMT1	Protein-L-isoaspartate(D-aspartate) O-methyltransferase	2375.23	89.478	1.0345e-179
ALEAPGCGPRPLAR	NAIA-DTB (C)	1	1	Q6ZNE5	ATG14	Beclin 1-associated autophagy-related key regulator	2145.15	57.23	0.032445
ALEAVSSCVR	NAIA-DTB (C)	1	1	Q96GW9	MARS2	Methionine--tRNA ligase, mitochondrial	1771.93	62.791	0.0055749
ALEIPGEELPGVCSAR	NAIA-DTB (C)	1	1	P22570	FDXR	NADPH:adrenodoxin oxidoreductase, mitochondrial	2378.23	81.588	0.059185
ALEMCPSCFQK	NAIA-DTB (C)	1	1	Q99614	TTC1	Tetratricopeptide repeat protein 1	2050.97	70.31	0.00046214
ALEMCPSCFQK	Oxidation (M);NAIA-DTB (C)	1	1	Q99614	TTC1	Tetratricopeptide repeat protein 1	2066.96	62.014	0.0017093
ALEQKPDDAQYYCQR	NAIA-DTB (C)	1	1	Q9Y2Z0	SUGT1	Suppressor of G2 allele of SKP1 homolog	2565.23	51.789	0.00017252
ALESLMTEFFHDCTTNER	NAIA-DTB (C)	1	1	Q96QU8	XPO6	Exportin-6	2881.34	93.109	0.00010606
ALESSIAPIVIFASNRGNCVIR	NAIA-DTB (C)	2	2	Q9Y265	RUVBL1	RuvB-like 1	3067.66	87.407	1.6299e-07
ALETCGGDLK	NAIA-DTB (C)	4	4	P43897	TSFM	Elongation factor Ts, mitochondrial	1743.89	61.134	0.0014351
ALETCGGDLKQAEIWLHK	NAIA-DTB (C)	1	1	P43897	TSFM	Elongation factor Ts, mitochondrial	2749.43	69.254	0.0019661
ALGLVTPAGVLLAGPPGCGK	NAIA-DTB (C)	4	4	O15381	NVL	Nuclear valosin-containing protein-like	2528.42	93.777	9.6399e-11
ALGNICYDSHEGR	NAIA-DTB (C)	1	1	P52306	RAP1GDS1	Rap1 GTPase-GDP dissociation stimulator 1	2172.04	58.67	0.00053499
ALGSGMAVDCSTLTSK	NAIA-DTB (C)	2	2	P09758	TACSTD2	Tumor-associated calcium signal transducer 2	2278.13	72.431	1.4189e-09
ALGSLGLCENQEAR	NAIA-DTB (C)	1	1	Q9H7X3	ZNF696	Zinc finger protein 696	2198.12	71.861	0.00061551
ALGVYVLFPCLR	NAIA-DTB (C)	1	1	Q6AI08	HEATR6	HEAT repeat-containing protein 6	2088.16	102.65	0.0015459
ALHVDSAEYSCLK	NAIA-DTB (C)	1	1	P24468;P10589	NR2F2;NR2F1	COUP transcription factor 2;COUP transcription factor 1	2173.09	60.987	5.6733e-07
ALIERPSQNNIGIQTMECSLR	NAIA-DTB (C)	1	1	Q12888	TP53BP1	Tumor suppressor p53-binding protein 1	3110.6	70.683	2.4558e-05
ALIERPSQNNIGIQTMECSLR	Oxidation (M);NAIA-DTB (C)	1	1	Q12888	TP53BP1	Tumor suppressor p53-binding protein 1	3126.6	63.711	0.0012815
ALIVGHCMPGPR	NAIA-DTB (C)	2	2	Q6P1L8	MRPL14	39S ribosomal protein L14, mitochondrial	1988.05	61.244	0.004776
ALKADCGPQHR	NAIA-DTB (C)	1	1	P29597	TYK2	Non-receptor tyrosine-protein kinase TYK2	1933	38.962	0.010208
ALKDENLPPVICQDVENLQK	NAIA-DTB (C)	1	1	Q9BVL2	NUPL1	Nucleoporin p58/p45	3003.57	76.949	0.0057827
ALKDLYCHK	NAIA-DTB (C)	3	3	P16220	CREB1	Cyclic AMP-responsive element-binding protein 1	1827.97	58.221	0.0004724
ALKDLYCHKSD	NAIA-DTB (C)	2	2	P16220	CREB1	Cyclic AMP-responsive element-binding protein 1	2030.03	49.36	0.0066232
ALKETEGGCPDTTFIEDAVHVLLK	NAIA-DTB (C)	2	2	Q9P2G1	ANKIB1	Ankyrin repeat and IBR domain-containing protein 1	3323.71	97.373	1.0559e-08
ALLAEIQNGCKR	NAIA-DTB (C)	2	2	O75864	PPP1R37	Protein phosphatase 1 regulatory subunit 37	2053.11	61.19	8.4256e-05
ALLAMYTNQAEQCR	NAIA-DTB (C)	2	2	O76094	SRP72	Signal recognition particle subunit SRP72	2349.16	70.796	2.7033e-09
ALLAMYTNQAEQCRK	NAIA-DTB (C)	4	4	O76094	SRP72	Signal recognition particle subunit SRP72	2477.26	59.547	0.0012551
ALLCKPITQTK	NAIA-DTB (C)	1	1	Q5VZL5	ZMYM4	Zinc finger MYM-type protein 4	1953.11	58.967	0.014572
ALLDSSENCDR	NAIA-DTB (C)	1	1	Q5VT52	RPRD2	Regulation of nuclear pre-mRNA domain-containing protein 2	1959.94	61.225	0.0011393
ALLGLVQDVIGDLHQCQR	NAIA-DTB (C)	1	1	Q70J99	UNC13D	Protein unc-13 homolog D	2715.45	99.509	0.00081495
ALLVTASQCQQPAENK	NAIA-DTB (C)	3	3	Q01518	CAP1	Adenylyl cyclase-associated protein 1	2438.26	63.755	7.7838e-135
ALMGLYHGQVLCK	NAIA-DTB (C)	5	5	P40939	HADHA	Trifunctional enzyme subunit alpha, mitochondrial;Long-chain enoyl-CoA hydratase;Long chain 3-hydroxyacyl-CoA dehydrogenase	2170.14	67.181	1.1284e-06
ALMGLYHGQVLCK	Oxidation (M);NAIA-DTB (C)	3	3	P40939	HADHA	Trifunctional enzyme subunit alpha, mitochondrial;Long-chain enoyl-CoA hydratase;Long chain 3-hydroxyacyl-CoA dehydrogenase	2186.14	61.427	0.0018348
ALMGLYHGQVLCKK	NAIA-DTB (C)	2	2	P40939	HADHA	Trifunctional enzyme subunit alpha, mitochondrial;Long-chain enoyl-CoA hydratase;Long chain 3-hydroxyacyl-CoA dehydrogenase	2298.24	57.304	0.0032939
ALNALCDGLIDELNQALK	NAIA-DTB (C)	4	4	P30084	ECHS1	Enoyl-CoA hydratase, mitochondrial	2651.4	105.69	2.1811e-139
ALNLFQGSVEDTTGSQSLAALLNKCK	NAIA-DTB (C)	1	1	P43246	MSH2	DNA mismatch repair protein Msh2	3445.79	90.664	5.5873e-09
ALNSASTSLPTSCPGSEPVPTHQQGQPALELK	NAIA-DTB (C)	1	1	Q9Y6A5	TACC3	Transforming acidic coiled-coil-containing protein 3	3983.01	66.156	3.0733e-23
ALNVEPDGTGLTCSLAPNIISQL	NAIA-DTB (C)	1	1	P30044	PRDX5	Peroxiredoxin-5, mitochondrial	3063.6	105.79	1.1455e-180
ALPCIVDVRDEQQISAAVEK	NAIA-DTB (C)	1	1	Q6YN16	HSDL2	Hydroxysteroid dehydrogenase-like protein 2	2921.53	76.192	2.6859e-07
ALPNPEKCQDNEK	NAIA-DTB (C)	1	1	Q99575	POP1	Ribonucleases P/MRP protein subunit POP1	2223.1	47.748	0.026662
ALPNPEKCQDNEKVR	NAIA-DTB (C)	1	1	Q99575	POP1	Ribonucleases P/MRP protein subunit POP1	2478.27	43.623	0.010061
ALQEGAEIVVCTPGR	NAIA-DTB (C)	2	2	Q86XP3	DDX42	ATP-dependent RNA helicase DDX42	2280.19	72.155	3.7627e-17
ALQELPLCLR	NAIA-DTB (C)	3	3	Q9NQS1	AVEN	Cell death regulator Aven	1893.05	82.659	0.0015506
ALQFLQIDSCR	NAIA-DTB (C)	1	1	Q7L5Y1	ENOSF1	Mitochondrial enolase superfamily member 1	2031.06	82.487	0.00024893
ALQHCEELIQQYNR	NAIA-DTB (C)	1	1	Q7Z5K2	WAPAL	Wings apart-like protein homolog	2482.24	61.619	3.1467e-09
ALQLLHCFPLDIR	NAIA-DTB (C)	4	4	A0AVT1	UBA6	Ubiquitin-like modifier-activating enzyme 6	2276.25	89.984	1.086e-06
ALQLLQMYYEGRFPCLEEK	NAIA-DTB (C)	4	4	Q9H0A0	NAT10	N-acetyltransferase 10	3068.55	89.218	5.5565e-06
ALQLLVNYHSCR	NAIA-DTB (C)	1	1	Q9BTX7	TTPAL	Alpha-tocopherol transfer protein-like	2154.14	65.57	0.00021618
ALQLVQFDCSPELFKK	NAIA-DTB (C)	1	1	Q8N2W9	PIAS4	E3 SUMO-protein ligase PIAS4	2603.38	83.434	0.00054712
ALQSLACGKPTQR	NAIA-DTB (C)	2	2	Q13618	CUL3	Cullin-3	2110.14	52.19	3.5783e-07
ALQVGCLLR	NAIA-DTB (C)	1	1	O95782	AP2A1	AP-2 complex subunit alpha-1	1709.97	77.972	0.035398
ALRLDVGNFSWGSECCTRK	NAIA-DTB (C)	1	1	P62241	RPS8	40S ribosomal protein S8	2936.44	68.5	0.00046244
ALRPGDPGFCAR	NAIA-DTB (C)	2	2	Q96ST2	IWS1	Protein IWS1 homolog	1997.03	57.378	0.0062919
ALSAFLTCGNWK	NAIA-DTB (C)	1	1	O95163	IKBKAP	Elongator complex protein 1	2048.06	84.983	3.1577e-05
ALSCHPDKNPDNPR	NAIA-DTB (C)	1	1	Q9NVM6	DNAJC17	DnaJ homolog subfamily C member 17	2301.13	39.441	0.0019379
ALSCLGPTHMGPLALGILK	NAIA-DTB (C)	2	2	Q6PJG6	BRAT1	BRCA1-associated ATM activator 1	2629.45	86.558	6.1182e-15
ALSCTLNR	Acetyl (Protein N-term);NAIA-DTB (C)	3	3	Q7Z4G4	TRMT11	tRNA (guanine(10)-N2)-methyltransferase homolog	1656.87	81.385	0.0028368
ALSELTTCLR	NAIA-DTB (C)	2	2	Q9P246	STIM2	Stromal interaction molecule 2	1843.99	75.183	0.0015649
ALSETACEDSEENKQR	NAIA-DTB (C)	3	3	Q7L1W4	LRRC8D	Volume-regulated anion channel subunit LRRC8D	2547.19	46.38	9.2493e-07
ALSGYCGFMAANLYAR	NAIA-DTB (C)	3	3	P53618	COPB1	Coatomer subunit beta	2445.2	86.307	5.5037e-58
ALSTGEKGFGYKGSCFHR	NAIA-DTB (C)	1	1	P62937	PPIA	Peptidyl-prolyl cis-trans isomerase A;Peptidyl-prolyl cis-trans isomerase A, N-terminally processed	2682.34	45.965	3.5473e-07
ALSVGNIDDALQCYSEAIK	NAIA-DTB (C)	1	1	P31948	STIP1	Stress-induced-phosphoprotein 1	2747.38	92.799	1.9589e-10
ALSVLGCGHTSSTK	NAIA-DTB (C)	3	3	Q5T4S7	UBR4	E3 ubiquitin-protein ligase UBR4	2098.09	57.76	7.554e-05
ALTDAGCNLNPLQYIK	NAIA-DTB (C)	1	1	Q8WVM8	SCFD1	Sec1 family domain-containing protein 1	2471.29	92.138	0.00021759
ALTDCGELALK	NAIA-DTB (C)	2	2	Q13129	RLF	Zinc finger protein Rlf	1870.99	74.272	0.00077793
ALTDGGWCLPK	Acetyl (Protein N-term);NAIA-DTB (C)	1	1	Q92908	GATA6	Transcription factor GATA-6	1939.99	95.366	0.00050624
ALTNLPHTDFTLCK	NAIA-DTB (C)	3	3	Q9UBQ5	EIF3K	Eukaryotic translation initiation factor 3 subunit K	2311.2	72.198	0.0003029
ALTVPELTQQMFDAKNMMAACDPR	NAIA-DTB (C)	2	2	P04350;P68371;Q13509	TUBB4A;TUBB4B;TUBB3	Tubulin beta-4A chain;Tubulin beta-4B chain;Tubulin beta-3 chain	3418.65	93.427	4.2864e-08
ALTVPELTQQVFDAKNMMAACDPR	NAIA-DTB (C)	1	1	P07437	TUBB	Tubulin beta chain	3386.68	93.396	3.8186e-05
ALVDGPCTQVR	NAIA-DTB (C)	7	7	P50914	RPL14	60S ribosomal protein L14	1895.99	67.817	0.00021668
ALVDGPCTQVRR	NAIA-DTB (C)	3	3	P50914	RPL14	60S ribosomal protein L14	2052.09	55.523	0.001118
ALVDHENVISCPHLGASTK	NAIA-DTB (C)	2	2	O43175	PHGDH	D-3-phosphoglycerate dehydrogenase	2728.4	58.978	1.9775e-07
ALVEFTNSPDCLSK	NAIA-DTB (C)	1	1	Q9UIA9	XPO7	Exportin-7	2261.14	75.704	3.1302e-05
ALVGICTGHSNPGEDAR	NAIA-DTB (C)	3	3	Q14699	RFTN1	Raftlin	2434.21	59.681	6.9832e-05
ALVPLGIGIATGEQCHNR	NAIA-DTB (C)	6	6	Q7L5Y1	ENOSF1	Mitochondrial enolase superfamily member 1	2586.37	72.768	2.9822e-14
AMAQQVFMLDTQCSPK	NAIA-DTB (C)	2	2	Q5TH69	ARFGEF3	Brefeldin A-inhibited guanine nucleotide-exchange protein 3	2535.23	79.169	0.00053073
AMDHIEELVSLKPCK	NAIA-DTB (C)	1	1	Q8N3P4	VPS8	Vacuolar protein sorting-associated protein 8 homolog	2450.27	68.46	0.00053571
AMDQVNALCEQLVK	Acetyl (Protein N-term);NAIA-DTB (C)	3	3	Q9HAV4	XPO5	Exportin-5	2341.18	104.52	1.716e-42
AMDQVNALCEQLVK	Acetyl (Protein N-term);Oxidation (M);NAIA-DTB (C)	4	4	Q9HAV4	XPO5	Exportin-5	2357.18	94.207	4.5453e-10
AMEALATAEQACK	NAIA-DTB (C)	4	4	Q9P2E9	RRBP1	Ribosome-binding protein 1	2074.02	68.03	9.0095e-31
AMEALATAEQACK	Oxidation (M);NAIA-DTB (C)	2	2	Q9P2E9	RRBP1	Ribosome-binding protein 1	2090.02	60.418	2.1575e-06
AMEALATAEQACKEK	NAIA-DTB (C)	5	5	Q9P2E9	RRBP1	Ribosome-binding protein 1	2331.16	60.101	3.9289e-14
AMELLSACQGPAR	NAIA-DTB (C)	1	1	O60551	NMT2	Glycylpeptide N-tetradecanoyltransferase 2	2084.05	75.007	0.021
AMFEEAYSNYCKR	NAIA-DTB (C)	3	3	Q8NI60	ADCK3	Atypical kinase ADCK3, mitochondrial	2349.09	62.109	0.00010848
AMHQAQTMEGCSSPMVVK	NAIA-DTB (C)	1	1	Q92879	CELF1	CUGBP Elav-like family member 1	2672.26	56.677	0.027789
AMLTLNNCR	NAIA-DTB (C)	1	1	Q9BXW9	FANCD2	Fanconi anemia group D2 protein	1772.91	67.769	0.0031173
AMNYNAKDEVDGGPPCAPGGTAK	Acetyl (Protein N-term);NAIA-DTB (C)	1	1	Q9NV96	TMEM30A	Cell cycle control protein 50A	3042.42	65.426	5.7905e-05
AMTEDGFLAVCSEAK	NAIA-DTB (C)	2	2	P08243	ASNS	Asparagine synthetase [glutamine-hydrolyzing]	2309.11	82.222	0.0018294
AMTGSTPCSSMSNHTK	Acetyl (Protein N-term);NAIA-DTB (C)	6	6	Q15208	STK38	Serine/threonine-protein kinase 38	2419.1	61.848	8.7618e-16
AMTGSTPCSSMSNHTK	Acetyl (Protein N-term);Oxidation (M);NAIA-DTB (C)	2	2	Q15208	STK38	Serine/threonine-protein kinase 38	2435.09	56.747	2.7472e-07
AMTGSTPCSSMSNHTK	Acetyl (Protein N-term);2 Oxidation (M);NAIA-DTB (C)	1	1	Q15208	STK38	Serine/threonine-protein kinase 38	2451.09	50.356	0.0020705
AMTNHCK	NAIA-DTB (C)	1	1	Q14966	ZNF638	Zinc finger protein 638	1541.75	36.763	0.016024
ANAAAMCAK	NAIA-DTB (C)	3	3	P18583	SON	Protein SON	1587.79	52.903	0.00069993
ANCDASLIVTEELHLITFETEVYHQGLK	NAIA-DTB (C)	1	1	P40763	STAT3	Signal transducer and activator of transcription 3	3910.98	104.09	8.9305e-47
ANCEPQTYGIGLK	NAIA-DTB (C)	1	1	Q16134	ETFDH	Electron transfer flavoprotein-ubiquinone oxidoreductase, mitochondrial	2131.08	66.628	0.0020981
ANCIDSTASAEAVFASEVK	NAIA-DTB (C)	1	1	P22087	FBL	rRNA 2'-O-methyltransferase fibrillarin	2650.29	81.042	0.00029374
ANCIDSTASAEAVFASEVKK	NAIA-DTB (C)	6	6	P22087	FBL	rRNA 2'-O-methyltransferase fibrillarin	2778.39	71.653	6.3506e-59
ANDGGLAAGAPAMHMASYGPEPCTDNSDSLIAK	NAIA-DTB (C)	1	1	O43823	AKAP8	A-kinase anchor protein 8	3969.83	72.587	1.6297e-24
ANDGGLAAGAPAMHMASYGPEPCTDNSDSLIAK	Oxidation (M);NAIA-DTB (C)	2	2	O43823	AKAP8	A-kinase anchor protein 8	3985.83	66.746	3.4838e-11
ANDQEPCGWWLAK	NAIA-DTB (C)	2	2	P51114	FXR1	Fragile X mental retardation syndrome-related protein 1	2255.08	82.373	6.9626e-09
ANEAYPCPCDIGHR	Acetyl (Protein N-term);NAIA-DTB (C)	2	2	Q96DG6	CMBL	Carboxymethylenebutenolidase homolog	2382.09	67.761	6.4638e-07
ANEAYPCPCDIGHRLEYGGLGR	Acetyl (Protein N-term);NAIA-DTB (C)	1	1	Q96DG6	CMBL	Carboxymethylenebutenolidase homolog	3227.53	72.838	0.00025079
ANEQEPCGWWLAR	NAIA-DTB (C)	2	2	P51116	FXR2	Fragile X mental retardation syndrome-related protein 2	2297.11	82.623	2.212e-06
ANFIEADKYFLPFELACQSK	NAIA-DTB (C)	2	2	Q9Y6D5	ARFGEF2	Brefeldin A-inhibited guanine nucleotide-exchange protein 2	3071.55	94.876	6.0452e-08
ANFSLPEKCDYMDEVTYGELEKEEAQPIVTK	NAIA-DTB (C)	1	1	Q1KMD3	HNRNPUL2	Heterogeneous nuclear ribonucleoprotein U-like protein 2	4314.08	77.42	1.0371e-23
ANGCVANGEVR	NAIA-DTB (C)	1	1	O15270	SPTLC2	Serine palmitoyltransferase 2	1826.91	51.966	0.00075004
ANILEDVSLDELKNFVHAQCLELK	NAIA-DTB (C)	1	1	Q9NU22	MDN1	Midasin	3478.82	99.851	0.00031312
ANNNAAVAPTTCPLQPVTDPFAFSR	NAIA-DTB (C)	2	2	O15027	SEC16A	Protein transport protein Sec16A	3339.67	92.06	0.00047414
ANNNVGTGTCDK	NAIA-DTB (C)	1	1	O15550	KDM6A	Lysine-specific demethylase 6A	1930.92	46.63	0.0019201
ANNNVGTGTCDKVNNIHPAVHTK	NAIA-DTB (C)	2	2	O15550	KDM6A	Lysine-specific demethylase 6A	3141.58	39.222	4.8327e-05
ANNSPALTGNSQPQHQAAAAAAQQQQQCGGGGATKPAVSGK	NAIA-DTB (C)	3	3	Q5VTL8	PRPF38B	Pre-mRNA-splicing factor 38B	4638.27	39.932	0
ANNSPALTGNSQPQHQAAAAAAQQQQQCGGGGATKPAVSGK	Acetyl (Protein N-term);NAIA-DTB (C)	2	2	Q5VTL8	PRPF38B	Pre-mRNA-splicing factor 38B	4680.29	46.148	1.4256e-92
ANSGCK	Acetyl (Protein N-term);NAIA-DTB (C)	1	1	O75223	GGCT	Gamma-glutamylcyclotransferase	1358.67	56.894	0.016752
ANSGCKDVTGPDEESFLYFAYGSNLLTER	Acetyl (Protein N-term);NAIA-DTB (C)	2	2	O75223	GGCT	Gamma-glutamylcyclotransferase	3962.87	99.055	4.6987e-23
ANSIQGCK	NAIA-DTB (C)	1	1	Q86WR0	CCDC25	Coiled-coil domain-containing protein 25	1557.8	50.219	0.033777
ANSSVVSVNCK	NAIA-DTB (C)	3	3	O60502	MGEA5	Protein O-GlcNAcase	1844.95	57.18	0.00018778
ANVPWAEVCEK	Acetyl (Protein N-term);NAIA-DTB (C)	2	2	Q96EK5	KIAA1279	KIF1-binding protein	2025	91.526	0.00012464
APAALPALCDLLASAADPQIR	NAIA-DTB (C)	4	4	Q8TEX9	IPO4	Importin-4	2814.51	105.87	1.6315e-57
APCAGPSREEELAAVR	NAIA-DTB (C)	3	3	Q9BU76	MMTAG2	Multiple myeloma tumor-associated protein 2	2393.22	51.988	0.00029681
APEILLGCK	NAIA-DTB (C)	3	3	P24941	CDK2	Cyclin-dependent kinase 2	1680.93	74.673	0.0014704
APETCSTAGR	NAIA-DTB (C)	1	1	Q86VY4	TSPYL5	Testis-specific Y-encoded-like protein 5	1729.85	38.773	0.045191
APFEEIAAQCESK	NAIA-DTB (C)	4	4	Q14156	EFR3A	Protein EFR3 homolog A	2160.06	71.552	7.3957e-07
APGAAAPSSGPGPCAAAR	NAIA-DTB (C)	1	1	Q8TCU6	PREX1	Phosphatidylinositol 3,4,5-trisphosphate-dependent Rac exchanger 1 protein	2246.13	55.453	1.5628e-24
APGASGCLLPR	NAIA-DTB (C)	1	1	P06401	PGR	Progesterone receptor	1778.95	68.537	0.0018605
APIICVLGHVDTGK	NAIA-DTB (C)	3	3	O60841	EIF5B	Eukaryotic translation initiation factor 5B	2160.18	73.261	0.0012467
APPCEYKDWLTK	NAIA-DTB (C)	4	4	P78527	PRKDC	DNA-dependent protein kinase catalytic subunit	2188.1	64.635	2.7173e-06
APPPSLTDCIGTVDSR	NAIA-DTB (C)	5	5	Q9NZZ3	CHMP5	Charged multivesicular body protein 5	2366.19	77.65	4.0637e-07
APPPTPAPSGCDPR	NAIA-DTB (C)	1	1	O95685	PPP1R3D	Protein phosphatase 1 regulatory subunit 3D	2100.05	56.322	0.023583
APPSSGAPPASTAQAPCGQAAYGQFGQGDVQNGPSSTVQMQR	NAIA-DTB (C)	1	1	P53992	SEC24C	Protein transport protein Sec24C	4839.28	66.254	2.8889e-42
APPTACYAGAAPAPSQVK	NAIA-DTB (C)	3	3	P17676	CEBPB	CCAAT/enhancer-binding protein beta	2437.25	59.472	9.117e-36
APPWVPAMGFTLAPSLGCFVGSR	NAIA-DTB (C)	4	4	P30536	TSPO	Translocator protein	3098.59	105.72	3.1837e-17
APPWVPAMGFTLAPSLGCFVGSR	Oxidation (M);NAIA-DTB (C)	3	3	P30536	TSPO	Translocator protein	3114.58	103.59	1.5612e-05
APQCLGK	NAIA-DTB (C)	1	1	Q00839	HNRNPU	Heterogeneous nuclear ribonucleoprotein U	1453.78	54.742	0.04311
APQCLGKFIEIAAR	NAIA-DTB (C)	1	1	Q00839	HNRNPU	Heterogeneous nuclear ribonucleoprotein U	2254.23	89.941	0.00013984
APSSDEECFFDLLTK	NAIA-DTB (C)	2	2	Q86YR5	GPSM1	G-protein-signaling modulator 1	2439.17	96.86	1.3502e-06
APSVATVGSICDLNLK	NAIA-DTB (C)	2	2	O75369	FLNB	Filamin-B	2325.24	83.594	0.0013342
APVPCFGPVFTEVEK	NAIA-DTB (C)	1	1	Q5T8I9	HENMT1	Small RNA 2'-O-methyltransferase	2357.21	87.911	0.00010386
APVPSTCSSTFPEELSPPSHQAK	NAIA-DTB (C)	3	3	Q14980	NUMA1	Nuclear mitotic apparatus protein 1	3134.54	64.558	2.0996e-06
AQADFDSCISSQR	NAIA-DTB (C)	1	1	Q5JSZ5	PRRC2B	Protein PRRC2B	2165.02	65.978	4.071e-05
AQAISPCVQNFCSALDSK	NAIA-DTB (C)	1	1	Q8WTW3	COG1	Conserved oligomeric Golgi complex subunit 1	2676.3	78.188	0.00027255
AQASLLACEGLAGVSLVPTAASK	Acetyl (Protein N-term);NAIA-DTB (C)	1	1	Q8NDX6	ZNF740	Zinc finger protein 740	2936.57	105.75	1.1982e-33
AQASLLACEGLAGVSLVPTAASKK	Acetyl (Protein N-term);NAIA-DTB (C)	4	4	Q8NDX6	ZNF740	Zinc finger protein 740	3064.66	98.712	9.6555e-56
AQAVASTSTVPSPSQTMPSCTSPSR	NAIA-DTB (C)	1	1	Q8WV99	ZFAND2B	AN1-type zinc finger protein 2B	3215.56	63.73	3.4312e-08
AQCETLSPDGLPEEQPQTTK	NAIA-DTB (C)	2	2	Q7Z6Z7	HUWE1	E3 ubiquitin-protein ligase HUWE1	2909.41	65.367	2.8056e-49
AQCPIVER	NAIA-DTB (C)	2	2	P46782	RPS5	40S ribosomal protein S5;40S ribosomal protein S5, N-terminally processed	1652.87	61.541	0.020132
AQDIEAGDGTTSVVIIAGSLLDSCTK	NAIA-DTB (C)	2	2	P50991	CCT4	T-complex protein 1 subunit delta	3301.68	105.09	3.8195e-20
AQDIQCGLQSR	NAIA-DTB (C)	1	1	Q8WVJ2	NUDCD2	NudC domain-containing protein 2	1955.99	61.166	0.00031249
AQDITLPHLCSVLLAFAR	NAIA-DTB (C)	1	1	Q969Z0	TBRG4	Protein TBRG4	2705.47	105.14	0.00063812
AQDSDTLCVGGFIR	NAIA-DTB (C)	1	1	Q9ULJ7	ANKRD50	Ankyrin repeat domain-containing protein 50	2219.1	80.535	0.00028828
AQEACHGNTSNK	NAIA-DTB (C)	1	1	P51587	BRCA2	Breast cancer type 2 susceptibility protein	1996.94	32.108	0.00053894
AQEADAGPAPWAASSAAACELVLTTMHR	NAIA-DTB (C)	1	1	Q9BXF6	RAB11FIP5	Rab11 family-interacting protein 5	3562.73	97.123	2.5597e-05
AQEAEALYQACVR	NAIA-DTB (C)	1	1	Q9P107	GMIP	GEM-interacting protein	2189.09	69.561	6.4752e-05
AQELAQPGDLCK	NAIA-DTB (C)	2	2	Q9NX74	DUS2	tRNA-dihydrouridine(20) synthase [NAD(P)+]-like	2010.02	66.668	3.1369e-05
AQELSALLGCEVDADQVILSHSPMK	NAIA-DTB (C)	4	4	Q9BXW7	CECR5	Cat eye syndrome critical region protein 5	3391.72	97.323	8.7591e-18
AQELSALLGCEVDADQVILSHSPMK	Oxidation (M);NAIA-DTB (C)	1	1	Q9BXW7	CECR5	Cat eye syndrome critical region protein 5	3407.71	90.808	3.0461e-05
AQEPLVDGCSGGGR	NAIA-DTB (C)	2	2	Q7Z2K6	ERMP1	Endoplasmic reticulum metallopeptidase 1	2083.02	61.431	1.1217e-06
AQESVGIYEVTHQFVKC	NAIA-DTB (C)	1	1	Q9NWV4	C1orf123	UPF0587 protein C1orf123	2675.34	77.543	0.0011627
AQFEYDPAKDDLIPCK	NAIA-DTB (C)	1	1	O14936	CASK	Peripheral plasma membrane protein CASK	2590.28	72.048	0.00053612
AQGTDNSDQSEICK	NAIA-DTB (C)	1	1	Q15643	TRIP11	Thyroid receptor-interacting protein 11	2233.03	56.204	0.016637
AQHELHFQAATYLCLLR	NAIA-DTB (C)	1	1	Q96HJ9	C7orf55	UPF0562 protein C7orf55	2751.43	75.15	0.00010214
AQICSLVELLATTLK	NAIA-DTB (C)	1	1	Q8WTW3	COG1	Conserved oligomeric Golgi complex subunit 1	2340.31	106.48	0.00076958
AQIEQVIANCEHK	NAIA-DTB (C)	2	2	Q92621	NUP205	Nuclear pore complex protein Nup205	2220.14	62.764	0.00071808
AQIIELLCIVEALK	NAIA-DTB (C)	1	1	Q9Y5K6	CD2AP	CD2-associated protein	2293.31	106.41	1.1279e-25
AQIIELLCIVEALKK	NAIA-DTB (C)	4	4	Q9Y5K6	CD2AP	CD2-associated protein	2421.41	99.897	4.738e-14
AQISCAK	NAIA-DTB (C)	1	1	Q9NX70	MED29	Mediator of RNA polymerase II transcription subunit 29	1457.77	51.651	0.044748
AQLNIGNVLPVGTMPEGTIVCCLEEKPGDRGK	NAIA-DTB (C)	1	1	P62917	RPL8	60S ribosomal protein L8	4133.11	89.123	6.9971e-18
AQLSGLQLQPCLYK	NAIA-DTB (C)	1	1	O43159	RRP8	Ribosomal RNA-processing protein 8	2299.24	79.382	4.4162e-05
AQLVEIVGCHFR	NAIA-DTB (C)	8	8	O75446	SAP30	Histone deacetylase complex subunit SAP30	2109.12	74.378	1.1791e-09
AQLVLAACESLLTSR	NAIA-DTB (C)	1	1	Q27J81	INF2	Inverted formin-2	2312.26	94.482	1.9378e-14
AQNTWGCGNSLR	NAIA-DTB (C)	3	3	P02545	LMNA	Prelamin-A/C;Lamin-A/C	2043.99	63.448	5.9716e-05
AQPPPDVEGDDCLPAYR	Acetyl (Protein N-term);NAIA-DTB (C)	1	1	Q9NUI1	DECR2	Peroxisomal 2,4-dienoyl-CoA reductase	2622.24	82.175	0.0017838
AQQACIEAK	NAIA-DTB (C)	3	3	Q9UNE7	STUB1	E3 ubiquitin-protein ligase CHIP	1698.88	51.391	1.6161e-06
AQQMHTGPVLDVCWSDDGSKVFTASCDK	NAIA-DTB (C)	1	1	P78406	RAE1	mRNA export factor	3819.77	71.033	2.8804e-05
AQTPPGPSLSGSKSPCPQEK	NAIA-DTB (C)	1	1	Q9UQ35	SRRM2	Serine/arginine repetitive matrix protein 2	2733.38	49.846	0.0028037
AQVAFECDEDKDER	NAIA-DTB (C)	1	1	Q96RT1	ERBB2IP	Protein LAP2	2392.1	56.993	0.00028961
AQVCLISSSK	NAIA-DTB (C)	3	3	Q9Y5Q9	GTF3C3	General transcription factor 3C polypeptide 3	1772.95	64.799	0.0020553
AQVPGSSPGLLSLSLNQQPAAPECK	NAIA-DTB (C)	2	2	Q86W42	THOC6	THO complex subunit 6 homolog	3229.68	80.876	8.6486e-09
ARCDPVPAANGAIR	NAIA-DTB (C)	2	2	Q9UPN9	TRIM33	E3 ubiquitin-protein ligase TRIM33	2148.13	53.56	0.00089177
ARDCLIPMGITSENVAER	NAIA-DTB (C)	1	1	P09110	ACAA1	3-ketoacyl-CoA thiolase, peroxisomal	2712.37	73.764	0.00077404
ARFEELCSDLFR	NAIA-DTB (C)	2	2	P17066;P48741;P0DMV9;P0DMV8	HSPA6;HSPA7;HSPA1B;HSPA1A	Heat shock 70 kDa protein 6;Putative heat shock 70 kDa protein 7;Heat shock 70 kDa protein 1B;Heat shock 70 kDa protein 1A	2223.11	81.801	0.0085465
ARGGCPGGEATLSQPPPR	NAIA-DTB (C)	1	1	P20290	BTF3	Transcription factor BTF3	2488.26	48.042	1.3789e-06
ARHGFCGIPITDTGR	NAIA-DTB (C)	7	7	P12268	IMPDH2	Inosine-5'-monophosphate dehydrogenase 2	2338.2	60.368	0.00037526
ARHSTCK	NAIA-DTB (C)	1	1	Q14181	POLA2	DNA polymerase alpha subunit B	1539.8	24.142	0.013894
ARLTEGCSFR	NAIA-DTB (C)	4	4	P42677;Q71UM5	RPS27;RPS27L	40S ribosomal protein S27;40S ribosomal protein S27-like	1876.96	53.747	0.0036089
ARNQLDAVLQCLLEK	NAIA-DTB (C)	3	3	Q96GY3	LIN37	Protein lin-37 homolog	2451.33	92.572	0.00041249
ARQYPWGVVQVENENHCDFVK	NAIA-DTB (C)	2	2	Q9NVA2;Q92599;Q9P0V9	SEPT11;SEPT8;SEPT10	Septin-11;Septin-8;Septin-10	3255.59	66.128	5.4434e-17
ARVECQSHR	NAIA-DTB (C)	3	3	O14818	PSMA7	Proteasome subunit alpha type-7	1822.93	31.385	0.011427
ASACGAPGPGGALGSQAPSWYHR	Acetyl (Protein N-term);NAIA-DTB (C)	3	3	O15357	INPPL1	Phosphatidylinositol 3,4,5-trisphosphate 5-phosphatase 2	2977.43	73.547	2.6688e-06
ASAGPQPLLVQSCK	NAIA-DTB (C)	1	1	Q9Y490	TLN1	Talin-1	2136.14	68.694	2.2646e-05
ASALACLK	NAIA-DTB (C)	1	1	P10515	DLAT	Dihydrolipoyllysine-residue acetyltransferase component of pyruvate dehydrogenase complex, mitochondrial	1513.83	67.12	0.02404
ASALCDR	NAIA-DTB (C)	1	1	P63151;Q00005	PPP2R2A;PPP2R2B	Serine/threonine-protein phosphatase 2A 55 kDa regulatory subunit B alpha isoform;Serine/threonine-protein phosphatase 2A 55 kDa regulatory subunit B beta isoform	1472.74	56.479	0.026385
ASAQQENSSTCIGSAIK	NAIA-DTB (C)	1	1	Q9NXV6	CDKN2AIP	CDKN2A-interacting protein	2432.2	61.225	0.0037806
ASAYVFASPGCK	NAIA-DTB (C)	1	1	O95861	BPNT1	3'(2'),5'-bisphosphate nucleotidase 1	1937.97	66.246	0.021145
ASCASIDIEDATQHLR	Acetyl (Protein N-term);NAIA-DTB (C)	7	7	Q6P2E9	EDC4	Enhancer of mRNA-decapping protein 4	2509.23	81.508	8.2423e-30
ASCASIDIEDATQHLRDILK	Acetyl (Protein N-term);NAIA-DTB (C)	1	1	Q6P2E9	EDC4	Enhancer of mRNA-decapping protein 4	2978.52	98.806	7.1072e-05
ASCFTGLNPTIVQEYTK	NAIA-DTB (C)	1	1	Q8IY18	SMC5	Structural maintenance of chromosomes protein 5	2609.32	83.422	0.0073607
ASCFTGLNPTIVQEYTKR	NAIA-DTB (C)	3	3	Q8IY18	SMC5	Structural maintenance of chromosomes protein 5	2765.42	74.246	0.001645
ASCILQLVK	NAIA-DTB (C)	3	3	O14617	AP3D1	AP-3 complex subunit delta-1	1711.97	80.703	0.0012902
ASCPAAAPLMER	NAIA-DTB (C)	1	1	Q96CD2	PPCDC	Phosphopantothenoylcysteine decarboxylase	1953.98	68.557	0.00024197
ASCPDSDNSWVLAGSESLPVETLGPASR	Acetyl (Protein N-term);NAIA-DTB (C)	2	2	Q96AQ6	PBXIP1	Pre-B-cell leukemia transcription factor-interacting protein 1	3624.74	99.418	4.5561e-20
ASCQESAR	NAIA-DTB (C)	1	1	Q9Y6K9	IKBKG	NF-kappa-B essential modulator	1588.77	42.23	0.050935
ASCQPQPLER	NAIA-DTB (C)	1	1	Q9H1P3	OSBPL2	Oxysterol-binding protein-related protein 2	1865.95	55.294	0.00072719
ASCSSSSIAASYPVSR	NAIA-DTB (C)	1	1	Q96PE2	ARHGEF17	Rho guanine nucleotide exchange factor 17	2310.13	59.699	0.011192
ASCTSSTSGSK	NAIA-DTB (C)	1	1	P13807	GYS1	Glycogen [starch] synthase, muscle	1752.84	42.216	0.00083018
ASCTSSTSGSKR	NAIA-DTB (C)	6	6	P13807	GYS1	Glycogen [starch] synthase, muscle	1908.94	33.55	0.00017083
ASDGISKGDTHEASACLGFQEEDPPGEK	NAIA-DTB (C)	1	1	Q7Z5J4	RAI1	Retinoic acid-induced protein 1	3612.67	58.434	1.6294e-05
ASDHGWVCDQR	NAIA-DTB (C)	1	1	Q9HC36	RNMTL1	rRNA methyltransferase 3, mitochondrial	2010.94	55.275	0.00047668
ASDQCLKEQSCSTK	NAIA-DTB (C)	2	2	P56159	GFRA1	GDNF family receptor alpha-1	2322.1	40.574	0.0018204
ASDSSSPSCSSGPRVPK	NAIA-DTB (C)	1	1	Q92610	ZNF592	Zinc finger protein 592	2386.16	44.657	0.00038371
ASEDGESVGHCPSCQR	NAIA-DTB (C)	2	2	O95833	CLIC3	Chloride intracellular channel protein 3	2456.08	42.781	6.3714e-05
ASEELACK	Acetyl (Protein N-term);NAIA-DTB (C)	4	4	Q9BUP0	EFHD1	EF-hand domain-containing protein D1	1629.81	71.188	1.7555e-05
ASEELACKLER	Acetyl (Protein N-term);NAIA-DTB (C)	3	3	Q9BUP0	EFHD1	EF-hand domain-containing protein D1	2028.04	67.423	0.00011003
ASEELACKLERR	Acetyl (Protein N-term);NAIA-DTB (C)	1	1	Q9BUP0	EFHD1	EF-hand domain-containing protein D1	2184.14	57.298	0.00078139
ASFENNCEIGCFAK	NAIA-DTB (C)	2	2	P56537	EIF6	Eukaryotic translation initiation factor 6	2327.07	71.655	1.5074e-05
ASGAVGLSYGAHSNLCINQLVR	NAIA-DTB (C)	1	1	P26440	IVD	Isovaleryl-CoA dehydrogenase, mitochondrial	2967.54	70.758	1.3782e-05
ASGGGGCSASER	Acetyl (Protein N-term);NAIA-DTB (C)	4	4	Q13596	SNX1	Sorting nexin-1	1817.84	56.202	5.1988e-06
ASGPDGECDSNGPGFYLYDLGSTHGTFLNK	NAIA-DTB (C)	3	3	Q9BWU0	SLC4A1AP	Kanadaptin	3856.77	81.848	9.6022e-62
ASGPEACKQESPQK	NAIA-DTB (C)	1	1	Q9P219	CCDC88C	Protein Daple	2197.08	38.767	0.0010738
ASGQGPGPPRQECGEPALPSASEEQVAQDTEEVFR	Acetyl (Protein N-term);NAIA-DTB (C)	1	1	Q16611	BAK1	Bcl-2 homologous antagonist/killer	4433.09	80.769	4.535e-36
ASGQPAGPDNKENCPVPGKPGEAVAAR	NAIA-DTB (C)	3	3	P04183	TK1	Thymidine kinase, cytosolic	3354.68	45.855	5.1215e-46
ASGSTLNSGSGNCPR	NAIA-DTB (C)	1	1	Q96JK2	DCAF5	DDB1- and CUL4-associated factor 5	2145.03	48.904	7.2113e-10
ASGVQVADEVCR	Acetyl (Protein N-term);NAIA-DTB (C)	9	9	P60981	DSTN	Destrin	2013	82.837	5.3637e-30
ASGVQVADEVCRIFYDMK	Acetyl (Protein N-term);NAIA-DTB (C)	1	1	P60981	DSTN	Destrin	2810.38	105.99	1.9984e-35
ASGVQVADEVCRIFYDMK	Acetyl (Protein N-term);Oxidation (M);NAIA-DTB (C)	2	2	P60981	DSTN	Destrin	2826.37	103.31	1.1538e-07
ASGVQVADEVCRIFYDMKVR	Acetyl (Protein N-term);NAIA-DTB (C)	1	1	P60981	DSTN	Destrin	3065.55	104.63	1.782e-30
ASGVQVADEVCRIFYDMKVR	Acetyl (Protein N-term);Oxidation (M);NAIA-DTB (C)	1	1	P60981	DSTN	Destrin	3081.54	95.27	8.6962e-06
ASGVQVADEVCRIFYDMKVRK	Acetyl (Protein N-term);NAIA-DTB (C)	2	2	P60981	DSTN	Destrin	3193.64	94.32	1.7862e-23
ASGVTCLYFVEEGQR	NAIA-DTB (C)	1	1	Q8IZ69	TRMT2A	tRNA (uracil-5-)-methyltransferase homolog A	2396.18	80.359	0.00012649
ASHLLETLLCK	NAIA-DTB (C)	4	4	Q03701	CEBPZ	CCAAT/enhancer-binding protein zeta	1965.08	74.97	3.0905e-06
ASHNNTQIQVVSASNEPLAFASCGTEGFR	NAIA-DTB (C)	1	1	P82912	MRPS11	28S ribosomal protein S11, mitochondrial	3772.83	76.858	8.9052e-15
ASHPTAESSSEQGASEADIDSDSGYCSPK	NAIA-DTB (C)	1	1	Q93073	SECISBP2L	Selenocysteine insertion sequence-binding protein 2-like	3650.6	52.674	9.5323e-09
ASIQECILPDSPLYHNK	NAIA-DTB (C)	1	1	Q9NXE4	SMPD4	Sphingomyelin phosphodiesterase 4	2665.36	75.117	0.00042463
ASISHVTCVDQSEHTMVLR	NAIA-DTB (C)	2	2	O14523	C2CD2L	C2 domain-containing protein 2-like	2850.42	54.502	1.0895e-21
ASLLLCGSDLPLHK	NAIA-DTB (C)	1	1	Q8WXH0	SYNE2	Nesprin-2	2204.2	78.345	4.9093e-05
ASLLSAPPCRDIVIEMEDTKPLLASK	NAIA-DTB (C)	1	1	Q9NZM1	MYOF	Myoferlin	3534.88	86.942	1.6908e-08
ASLNGADIYSGCCTLK	NAIA-DTB (C)	1	1	P14866	HNRNPL	Heterogeneous nuclear ribonucleoprotein L	2410.17	70.801	6.4301e-16
ASNETLVSCSSSGSDQQR	NAIA-DTB (C)	1	1	Q96N06	SPATA33	Spermatogenesis-associated protein 33	2593.21	58.927	0.00021444
ASNHSLCSGSSASK	NAIA-DTB (C)	1	1	O75460	ERN1	Serine/threonine-protein kinase/endoribonuclease IRE1;Serine/threonine-protein kinase;Endoribonuclease	2072.99	43.017	0.0012387
ASNLEGESNSSETPSTSTVWGGTCK	NAIA-DTB (C)	1	1	Q8N5C6	SRBD1	S1 RNA-binding domain-containing protein 1	3266.5	66.215	1.0113e-06
ASNLEGESNSSETPSTSTVWGGTCKK	NAIA-DTB (C)	3	3	Q8N5C6	SRBD1	S1 RNA-binding domain-containing protein 1	3394.6	55.094	3.6659e-36
ASNPVIAAQLCSK	NAIA-DTB (C)	2	2	Q9H329	EPB41L4B	Band 4.1-like protein 4B	2039.09	69.735	1.4729e-31
ASPQLCR	Acetyl (Protein N-term);NAIA-DTB (C)	3	3	P25325	MPST	3-mercaptopyruvate sulfurtransferase	1553.8	72.762	0.0082332
ASPSVTCK	NAIA-DTB (C)	1	1	O15014	ZNF609	Zinc finger protein 609	1529.79	51.749	0.039336
ASSCAVQVK	Acetyl (Protein N-term);NAIA-DTB (C)	1	1	P42568	MLLT3	Protein AF-9	1671.87	69.356	0.00088495
ASSDLEQLCSHVNEK	Acetyl (Protein N-term);NAIA-DTB (C)	1	1	Q96BD8	SKA1	Spindle and kinetochore-associated protein 1	2439.17	77.832	0.00014085
ASSGDDACSFSGFRPATLTVTNFFK	NAIA-DTB (C)	1	1	Q96HP0	DOCK6	Dedicator of cytokinesis protein 6	3363.62	91.165	7.1969e-05
ASSPAVDVSCR	Acetyl (Protein N-term);NAIA-DTB (C)	1	1	Q9BU19	ZNF692	Zinc finger protein 692	1870.92	72.303	0.00025886
ASSTCPLTFENVKVPEANILGQIGHGYK	NAIA-DTB (C)	1	1	P45954	ACADSB	Short/branched chain specific acyl-CoA dehydrogenase, mitochondrial	3710.91	81.753	2.3799e-05
ASSVTTFTGEPNTCPR	NAIA-DTB (C)	1	1	P52943	CRIP2	Cysteine-rich protein 2	2405.17	62.014	0.00012767
ASTAPGAEASPSPCITER	NAIA-DTB (C)	1	1	Q66PJ3	ARL6IP4	ADP-ribosylation factor-like protein 6-interacting protein 4	2482.22	60.531	0.001185
ASTASPCNNNINAATAVALQEPR	NAIA-DTB (C)	2	2	Q71RC2	LARP4	La-related protein 4	3050.52	69.956	8.64e-181
ASTTTCTR	Acetyl (Protein N-term);NAIA-DTB (C)	3	3	Q13557	CAMK2D	Calcium/calmodulin-dependent protein kinase type II subunit delta	1619.8	59.395	0.003496
ASVGCGSEAAR	NAIA-DTB (C)	1	1	Q63HN8	RNF213	E3 ubiquitin-protein ligase RNF213	1744.86	51.024	0.0092107
ASVGECPAPVPVK	Acetyl (Protein N-term);NAIA-DTB (C)	4	4	P56134	ATP5J2	ATP synthase subunit f, mitochondrial	2033.07	80.211	3.3211e-12
ASVGECPAPVPVKDK	Acetyl (Protein N-term);NAIA-DTB (C)	3	3	P56134	ATP5J2	ATP synthase subunit f, mitochondrial	2276.19	68.61	6.6192e-07
ASVGECPAPVPVKDKK	Acetyl (Protein N-term);NAIA-DTB (C)	8	8	P56134	ATP5J2	ATP synthase subunit f, mitochondrial	2404.28	62.723	1.1237e-14
ASVGFGGSCFQK	NAIA-DTB (C)	2	2	O60701	UGDH	UDP-glucose 6-dehydrogenase	1924.95	68.616	1.0197e-05
ASVKEQDYLCHVYVR	NAIA-DTB (C)	1	1	O15498	YKT6	Synaptobrevin homolog YKT6	2547.29	58.119	0.00038799
ASVPTIQDQASAMQLSQCAK	NAIA-DTB (C)	1	1	Q9Y490	TLN1	Talin-1	2814.4	70.957	0.00028551
ASVSELACIYSALILHDDEVTVTEDK	Acetyl (Protein N-term);NAIA-DTB (C)	1	1	P05386	RPLP1	60S acidic ribosomal protein P1	3600.79	106.85	2.4069e-07
ASVSELACIYSALILHDDEVTVTEDKINALIK	Acetyl (Protein N-term);NAIA-DTB (C)	2	2	P05386	RPLP1	60S acidic ribosomal protein P1	4253.22	106.47	1.0009e-238
ASYFDEHDCEPSDPEQETR	Acetyl (Protein N-term);NAIA-DTB (C)	2	2	Q9P0P0	RNF181	E3 ubiquitin-protein ligase RNF181	3034.29	70.875	2.0127e-05
ASYFQCVQR	NAIA-DTB (C)	1	1	P30281	CCND3	G1/S-specific cyclin-D3	1838.91	65.86	0.025518
ATACQMLVYYAK	NAIA-DTB (C)	2	2	O60518	RANBP6	Ran-binding protein 6	2099.06	78.614	0.00017754
ATATVASVSHPQGPSSCR	NAIA-DTB (C)	4	4	Q76L83	ASXL2	Putative Polycomb group protein ASXL2	2493.24	45.053	1.5038e-51
ATATVASVSHPQGPSSCRQEK	NAIA-DTB (C)	1	1	Q76L83	ASXL2	Putative Polycomb group protein ASXL2	2878.44	37.833	0.00069212
ATAVDPTCAR	NAIA-DTB (C)	2	2	Q8IY26	PPAPDC2	Presqualene diphosphate phosphatase	1741.88	54.197	0.0014349
ATCAEILR	Acetyl (Protein N-term);NAIA-DTB (C)	4	4	Q9NUQ8	ABCF3	ATP-binding cassette sub-family F member 3	1655.87	85.789	0.00092314
ATCAPQHGAPGPGPADASK	NAIA-DTB (C)	11	11	P21333	FLNA	Filamin-A	2470.21	44.623	2.5013e-41
ATCAPQHGAPGPGPADASKVVAK	NAIA-DTB (C)	1	1	P21333	FLNA	Filamin-A	2867.48	42.053	1.2695e-06
ATCGTVGDDNEEAK	NAIA-DTB (C)	1	1	P38432	COIL	Coilin	2146.98	52.359	0.00090714
ATCGTVGDDNEEAKR	NAIA-DTB (C)	4	4	P38432	COIL	Coilin	2303.09	44.415	9.5374e-14
ATCGTVGDDNEEAKRK	NAIA-DTB (C)	1	1	P38432	COIL	Coilin	2431.18	38.281	0.0061487
ATCIEMVTSLAYTHHGR	NAIA-DTB (C)	2	2	Q16401	PSMD5	26S proteasome non-ATPase regulatory subunit 5	2627.3	71.776	0.00043158
ATCIGNNSAAAVSMLK	NAIA-DTB (C)	1	1	P25789	PSMA4	Proteasome subunit alpha type-4	2288.17	70.074	0.0065043
ATCKDLVMFI	NAIA-DTB (C)	1	1	P54819	AK2	Adenylate kinase 2, mitochondrial;Adenylate kinase 2, mitochondrial, N-terminally processed	1877.98	92.266	0.014857
ATCTLSGNRDTLWHLFNTLQR	NAIA-DTB (C)	3	3	Q7Z434	MAVS	Mitochondrial antiviral-signaling protein	3184.62	80.932	1.211e-50
ATEASAVEQTAESCEVQEMLK	NAIA-DTB (C)	1	1	Q5M775	SPECC1	Cytospin-B	2991.42	77.641	8.0716e-17
ATEDCATGATGPELEAK	NAIA-DTB (C)	2	2	A6NDB9	PALM3	Paralemmin-3	2401.15	58.096	2.607e-10
ATEETGQAQSGQANCQGLSPVSVASK	NAIA-DTB (C)	2	2	Q9UHF7	TRPS1	Zinc finger transcription factor Trps1	3285.59	63.592	8.1597e-36
ATEETGQAQSGQANCQGLSPVSVASKNPQVPSDGGVR	NAIA-DTB (C)	1	1	Q9UHF7	TRPS1	Zinc finger transcription factor Trps1	4392.14	59.619	1.8551e-71
ATEGIAMEIDYASCKR	NAIA-DTB (C)	3	3	Q96ST3	SIN3A	Paired amphipathic helix protein Sin3a	2495.22	64.377	0.0040027
ATEGMVVADKNCSK	NAIA-DTB (C)	4	4	Q99436	PSMB7	Proteasome subunit beta type-7	2190.08	46.446	0.0002568
ATELFVQCLATYSYR	NAIA-DTB (C)	2	2	Q9NRG0	CHRAC1	Chromatin accessibility complex protein 1	2502.26	90.076	1.5215e-45
ATEPVATSNPAGDPVGSTRCPASEPGLDATTASESR	NAIA-DTB (C)	1	1	Q27J81	INF2	Inverted formin-2	4237.02	59.976	6.308e-85
ATESCLSEQHDQHVYK	NAIA-DTB (C)	1	1	Q5T8I9	HENMT1	Small RNA 2'-O-methyltransferase	2612.23	43.134	0.0038979
ATEVEECQQSENAPAAGSGHLTVGQQQQVLR	NAIA-DTB (C)	1	1	Q2PPJ7	RALGAPA2	Ral GTPase-activating protein subunit alpha-2	4002.95	54.88	1.4027e-23
ATFCLPILGVK	NAIA-DTB (C)	1	1	O95478	NSA2	Ribosome biogenesis protein NSA2 homolog	1899.07	93.828	0.0007269
ATGEPGTFVCTSHLPAAASASPK	NAIA-DTB (C)	2	2	Q8IY33	MICALL2	MICAL-like protein 2	2937.47	62.091	2.3796e-05
ATGHSGGGCISQGR	NAIA-DTB (C)	3	3	Q9HA64	FN3KRP	Ketosamine-3-kinase	2024.98	40.68	1.9376e-06
ATGQDSCQER	NAIA-DTB (C)	1	1	Q8TF76	GSG2	Serine/threonine-protein kinase haspin	1831.85	44.15	0.0014134
ATGSAGLLGDPECEGSPPEHSPEQGR	NAIA-DTB (C)	1	1	Q5TH69	ARFGEF3	Brefeldin A-inhibited guanine nucleotide-exchange protein 3	3315.55	59.956	1.4913e-10
ATHGQTCAR	Acetyl (Protein N-term);NAIA-DTB (C)	6	6	P45880	VDAC2	Voltage-dependent anion-selective channel protein 2	1723.85	44.897	0.00024268
ATHGQTCARPMCIPPSYADLGK	Acetyl (Protein N-term);NAIA-DTB (C)	3	3	P45880	VDAC2	Voltage-dependent anion-selective channel protein 2	3153.52	65.807	0.00077666
ATHPVTSGSERPCGK	NAIA-DTB (C)	1	1	Q6NTE8	C5orf45	UPF0544 protein C5orf45	2264.14	33.425	0.0048531
ATIELCSTHANDASALR	NAIA-DTB (C)	1	1	P55060	CSE1L	Exportin-2	2510.26	61.544	0.0028809
ATILDLSCNK	NAIA-DTB (C)	3	3	Q96AG4	LRRC59	Leucine-rich repeat-containing protein 59	1814.96	75.482	2.1375e-20
ATILDLSCNKLTTLPSDFCGLTHLVK	NAIA-DTB (C)	1	1	Q96AG4	LRRC59	Leucine-rich repeat-containing protein 59	3597.89	94.486	6.7511e-05
ATKIPCESPPLEVVDTTASTKR	NAIA-DTB (C)	2	2	P46013	MKI67	Antigen KI-67	3080.62	62.561	7.1497e-05
ATLECHPLTMTDPIEEHR	NAIA-DTB (C)	1	1	Q99661	KIF2C	Kinesin-like protein KIF2C	2830.38	64.756	0.0015097
ATLPCSGLGISEEER	NAIA-DTB (C)	1	1	Q9P2E3	ZNFX1	NFX1-type zinc finger-containing protein 1	2299.15	74.98	0.00022234
ATLQAALCLENFSSQVVER	NAIA-DTB (C)	5	5	P59998	ARPC4	Actin-related protein 2/3 complex subunit 4	2816.45	91.848	3.2248e-57
ATMNLALAGDILAAGQDAHCQLLR	Oxidation (M);NAIA-DTB (C)	1	1	Q9HCU5	PREB	Prolactin regulatory element-binding protein	3219.65	85.609	0.0012943
ATNVCTR	NAIA-DTB (C)	2	2	O60264	SMARCA5	SWI/SNF-related matrix-associated actin-dependent regulator of chromatin subfamily A member 5	1501.77	49.79	0.028151
ATQCVPK	NAIA-DTB (C)	1	1	Q9HAV7	GRPEL1	GrpE protein homolog 1, mitochondrial	1483.79	50.415	0.050921
ATQCVPKEEIKDDNPHLK	NAIA-DTB (C)	3	3	Q9HAV7	GRPEL1	GrpE protein homolog 1, mitochondrial	2802.44	41.289	2.6179e-10
ATQTPSCWAEEGAEKR	NAIA-DTB (C)	1	1	Q86VQ1	GLCCI1	Glucocorticoid-induced transcript 1 protein	2501.2	54.248	0.00088933
ATSACAPISSPK	NAIA-DTB (C)	3	3	Q9UPQ3	AGAP1	Arf-GAP with GTPase, ANK repeat and PH domain-containing protein 1	1869.97	57.263	1.4821e-05
ATSCKPHTQNK	NAIA-DTB (C)	1	1	Q5VZL5	ZMYM4	Zinc finger MYM-type protein 4	1951.99	25.739	0.025698
ATSEEDVSIKSPICEK	NAIA-DTB (C)	1	1	Q5UIP0	RIF1	Telomere-associated protein RIF1	2473.24	59.283	5.0592e-06
ATTATCTR	Acetyl (Protein N-term);NAIA-DTB (C)	3	3	Q13555	CAMK2G	Calcium/calmodulin-dependent protein kinase type II subunit gamma	1603.8	61.392	0.0015633
ATVAPEDVSEVIFGHVLAAGCGQNPVR	NAIA-DTB (C)	1	1	Q9BWD1	ACAT2	Acetyl-CoA acetyltransferase, cytosolic	3473.78	95.405	5.7468e-06
ATVAVSEEHCAPGATSVR	NAIA-DTB (C)	3	3	Q9BY89	KIAA1671	Uncharacterized protein KIAA1671	2522.26	49.422	8.286e-26
ATVCEAAALEK	NAIA-DTB (C)	1	1	Q9NUE0	ZDHHC18	Palmitoyltransferase ZDHHC18	1842.95	63.592	0.0032591
ATVECVKDQFGFINYEVGDSKK	NAIA-DTB (C)	3	3	O75534	CSDE1	Cold shock domain-containing protein E1	3214.6	68.263	1.137e-23
ATVFLNPAACK	NAIA-DTB (C)	1	1	Q53H12	AGK	Acylglycerol kinase, mitochondrial	1872	72.96	0.0014308
ATYDKLCK	NAIA-DTB (C)	6	6	P62851	RPS25	40S ribosomal protein S25	1678.88	52.974	0.0027732
ATYDKLCKEVPNYK	NAIA-DTB (C)	1	1	P62851	RPS25	40S ribosomal protein S25	2409.24	60.582	0.0001411
ATYIHNCLK	NAIA-DTB (C)	3	3	Q9NP79	VTA1	Vacuolar protein sorting-associated protein VTA1 homolog	1799.94	52.545	0.0022684
AVACSGAAQVR	NAIA-DTB (C)	1	1	Q92797	SYMPK	Symplekin	1769.92	53.126	0.0039393
AVAHHTDCTFIR	NAIA-DTB (C)	4	4	P62195	PSMC5	26S protease regulatory subunit 8	2108.06	50.09	0.00033893
AVAILCNHQR	NAIA-DTB (C)	6	6	P11387	TOP1	DNA topoisomerase 1	1862	54.207	0.00043603
AVASQLDCNFLK	NAIA-DTB (C)	4	4	P62333	PSMC6	26S protease regulatory subunit 10B	2046.06	77.79	2.5401e-08
AVASQLDCNFLKVVSSSIVDKYIGESAR	NAIA-DTB (C)	1	1	P62333	PSMC6	26S protease regulatory subunit 10B	3736.95	96.299	8.7637e-06
AVASVVGGWLLCLR	NAIA-DTB (C)	3	3	Q86Y56	DNAAF5	Dynein assembly factor 5, axonemal	2181.21	101.96	8.8466e-42
AVCEADQSHGGPR	NAIA-DTB (C)	6	6	O14545	TRAFD1	TRAF-type zinc finger domain-containing protein 1	2063.98	42.963	6.8251e-06
AVCIAVIAK	Acetyl (Protein N-term);NAIA-DTB (C)	1	1	Q9UL33	TRAPPC2L	Trafficking protein particle complex subunit 2-like protein	1666.95	98.916	0.00039607
AVCLEFSPK	NAIA-DTB (C)	1	1	Q9BY44	EIF2A	Eukaryotic translation initiation factor 2A;Eukaryotic translation initiation factor 2A, N-terminally processed	1730.91	71.272	0.006668
AVCLLTGASR	NAIA-DTB (C)	4	4	P35270	SPR	Sepiapterin reductase	1727.94	70.866	0.00036408
AVCMLSNTTAIAEAWAR	NAIA-DTB (C)	10	10	P68363;P68366;Q71U36;P0DPH8;P0DPH7;Q6PEY2	TUBA1B;TUBA4A;TUBA1A;TUBA3E	Tubulin alpha-1B chain;Tubulin alpha-4A chain;Tubulin alpha-1A chain;Tubulin alpha-3E chain	2545.28	91.072	1.6547e-62
AVCMLSNTTAIAEAWAR	Oxidation (M);NAIA-DTB (C)	2	2	P68363;P68366;Q71U36;P0DPH8;P0DPH7;Q6PEY2	TUBA1B;TUBA4A;TUBA1A;TUBA3E	Tubulin alpha-1B chain;Tubulin alpha-4A chain;Tubulin alpha-1A chain;Tubulin alpha-3E chain	2561.28	82.421	1.5232e-25
AVCMLSNTTAVAEAWAR	NAIA-DTB (C)	2	2	Q9BQE3	TUBA1C	Tubulin alpha-1C chain	2531.27	85.077	4.6703e-75
AVCMLSNTTAVAEAWAR	Oxidation (M);NAIA-DTB (C)	1	1	Q9BQE3	TUBA1C	Tubulin alpha-1C chain	2547.26	78.501	2.2379e-21
AVCMNGTEAAQLSTK	NAIA-DTB (C)	1	1	Q15831	STK11	Serine/threonine-protein kinase STK11	2261.12	60.57	0.0017123
AVDALLTHCK	NAIA-DTB (C)	2	2	O76021	RSL1D1	Ribosomal L1 domain-containing protein 1	1807.97	60.857	0.0015983
AVDERFPGCMQGR	NAIA-DTB (C)	2	2	Q16822	PCK2	Phosphoenolpyruvate carboxykinase [GTP], mitochondrial	2203.07	59.39	0.0013103
AVDQVCTFLFK	NAIA-DTB (C)	5	5	O15541	RNF113A	RING finger protein 113A	2008.05	89.135	0.00018778
AVDQVCTFLFKKPGR	NAIA-DTB (C)	2	2	O15541	RNF113A	RING finger protein 113A	2446.32	70.532	0.00026929
AVDQVCTFLFKKPGRK	NAIA-DTB (C)	1	1	O15541	RNF113A	RING finger protein 113A	2574.41	61.43	0.00072663
AVEALHCGLNPR	Acetyl (Protein N-term);NAIA-DTB (C)	3	3	Q8N8I0	SAMD12	Sterile alpha motif domain-containing protein 12	2059.07	75.851	5.3332e-06
AVEGCVSASQAATEDGQLLR	NAIA-DTB (C)	1	1	Q9Y490	TLN1	Talin-1	2742.36	69.445	0.050582
AVELMCLVPK	NAIA-DTB (C)	1	1	O60229	KALRN	Kalirin	1840	83.283	0.0043652
AVEVACYVCK	NAIA-DTB (C)	1	1	P45985	MAP2K4	Dual specificity mitogen-activated protein kinase kinase 4	1878.94	64.695	0.0082035
AVEVMCIVPR	NAIA-DTB (C)	1	1	O75962	TRIO	Triple functional domain protein	1853.99	77.734	0.021012
AVFVLSCLLK	NAIA-DTB (C)	1	1	Q8WU76	SCFD2	Sec1 family domain-containing protein 2	1830.05	96.31	0.001942
AVFYPLLGLGGAVNMCYR	NAIA-DTB (C)	1	1	Q96QT6	PHF12	PHD finger protein 12	2681.39	102.78	6.5795e-15
AVGDGILCNTYIDSYK	NAIA-DTB (C)	1	1	Q53EL6	PDCD4	Programmed cell death protein 4	2469.22	80.652	0.0017714
AVGQGCVEIGSQR	NAIA-DTB (C)	1	1	P06400	RB1	Retinoblastoma-associated protein	2041.04	60.987	0.01409
AVGYSCMPSNKDEDGLVVLVFNKK	NAIA-DTB (C)	1	1	Q7Z3B4	NUP54	Nucleoporin p54	3350.7	75.805	2.4812e-44
AVIFCLSADKK	NAIA-DTB (C)	4	4	P60981	DSTN	Destrin	1932.05	68.434	0.0026018
AVLAACSHYFK	NAIA-DTB (C)	1	1	O15156	ZBTB7B	Zinc finger and BTB domain-containing protein 7B	1947.01	61.994	0.0065796
AVLAQLGCPIK	NAIA-DTB (C)	1	1	Q86UT6	NLRX1	NLR family member X1	1850.05	77.59	0.00072996
AVLCKPLTMTK	NAIA-DTB (C)	1	1	Q9UBW7	ZMYM2	Zinc finger MYM-type protein 2	1942.08	62.369	0.01108
AVLCPPPVK	NAIA-DTB (C)	4	4	P63000;P60763	RAC1;RAC3	Ras-related C3 botulinum toxin substrate 1;Ras-related C3 botulinum toxin substrate 3	1660.94	67.154	0.0053542
AVLEALGSCLNNK	NAIA-DTB (C)	1	1	P34896	SHMT1	Serine hydroxymethyltransferase, cytosolic	2069.1	79.004	0.0014928
AVLEALGSCLNNKYSEGYPGQR	NAIA-DTB (C)	1	1	P34896	SHMT1	Serine hydroxymethyltransferase, cytosolic	3106.55	75.196	5.7704e-05
AVLECKPLGIK	NAIA-DTB (C)	2	2	Q63HN8	RNF213	E3 ubiquitin-protein ligase RNF213	1908.09	66.27	0.0028839
AVLFCLSEDK	NAIA-DTB (C)	1	1	P23528	CFL1	Cofilin-1	1861.96	81.354	0.0039644
AVLFCLSEDKK	NAIA-DTB (C)	10	10	P23528	CFL1	Cofilin-1	1990.06	69.528	0.0006355
AVLFCLSEDKKNIILEEGK	NAIA-DTB (C)	1	1	P23528	CFL1	Cofilin-1	2886.56	70.645	0.0015905
AVLLASDAQECTLEEVVER	NAIA-DTB (C)	3	3	Q27J81	INF2	Inverted formin-2	2812.43	84.832	6.2547e-145
AVLLVGLCDSGK	NAIA-DTB (C)	2	2	Q9Y5M8	SRPRB	Signal recognition particle receptor subunit beta	1912.05	83.963	3.1562e-05
AVLPVTCHR	NAIA-DTB (C)	2	2	Q96N67	DOCK7	Dedicator of cytokinesis protein 7	1732.94	57.241	0.0071385
AVMEQIPEIQKDSLDQFDCK	NAIA-DTB (C)	3	3	Q9HAV4	XPO5	Exportin-5	3074.51	74.938	9.916e-50
AVMEQIPEIQKDSLDQFDCK	Oxidation (M);NAIA-DTB (C)	1	1	Q9HAV4	XPO5	Exportin-5	3090.5	70.174	0.0002326
AVPAAAMGPSALGQSGPGSMAPWCSVSSGPSR	Acetyl (Protein N-term);NAIA-DTB (C)	2	2	Q96J01	THOC3	THO complex subunit 3	3750.8	98.905	5.0496e-35
AVPAAAMGPSALGQSGPGSMAPWCSVSSGPSR	Acetyl (Protein N-term);Oxidation (M);NAIA-DTB (C)	2	2	Q96J01	THOC3	THO complex subunit 3	3766.79	93.207	1.7975e-28
AVQADGQVKECYQSHR	NAIA-DTB (C)	1	1	Q8WUM4	PDCD6IP	Programmed cell death 6-interacting protein	2556.25	40.075	8.0825e-05
AVQALCAVYEHWVPR	NAIA-DTB (C)	5	5	O60701	UGDH	UDP-glucose 6-dehydrogenase	2479.28	78.703	2.9917e-22
AVQCLNTSSK	NAIA-DTB (C)	2	2	Q5T4S7	UBR4	E3 ubiquitin-protein ligase UBR4	1787.92	56.01	0.0016927
AVQDLCGWR	NAIA-DTB (C)	3	3	Q9P258	RCC2	Protein RCC2	1784.9	74.457	0.0058232
AVQGMLDFDYVCSR	NAIA-DTB (C)	1	1	P53396	ACLY	ATP-citrate synthase	2341.12	85.857	0.024628
AVRPEVNTVASSDEVCDGDREK	NAIA-DTB (C)	1	1	O75151	PHF2	Lysine-specific demethylase PHF2	3113.51	47.763	8.8286e-08
AVSTCAHLFWSGR	NAIA-DTB (C)	1	1	Q96QK1	VPS35	Vacuolar protein sorting-associated protein 35	2172.09	68.846	0.0004723
AVSTGDCGQVLR	NAIA-DTB (C)	2	2	Q6PJG2	ELMSAN1	ELM2 and SANT domain-containing protein 1	1942.99	62.665	0.00011037
AVTDSINQLITMCTQQAPGQK	NAIA-DTB (C)	3	3	Q9Y490	TLN1	Talin-1	2984.51	95.679	1.6672e-11
AVTEGAQAVEEPSIC	NAIA-DTB (C)	2	2	P28331	NDUFS1	NADH-ubiquinone oxidoreductase 75 kDa subunit, mitochondrial	2241.1	80.945	1.0763e-17
AVTEMLQLCGR	NAIA-DTB (C)	2	2	Q96IY1	NSL1	Kinetochore-associated protein NSL1 homolog	1958.01	79.188	0.0016434
AVTGSGSHLCDLK	NAIA-DTB (C)	1	1	Q9UHK0	NUFIP1	Nuclear fragile X mental retardation-interacting protein 1	2025.04	55.137	0.028956
AVTVAFCTLPTR	NAIA-DTB (C)	1	1	Q5TA50	CPTP	Ceramide-1-phosphate transfer protein	2016.09	81.135	0.0030097
AVVHLLRPTLCTSGFDR	NAIA-DTB (C)	1	1	Q9Y6J0	CABIN1	Calcineurin-binding protein cabin-1	2622.41	65.2	0.00077082
AVVVCPK	NAIA-DTB (C)	1	1	Q00839	HNRNPU	Heterogeneous nuclear ribonucleoprotein U	1452.82	59.645	0.040015
AVVVCPKDEDYK	NAIA-DTB (C)	1	1	Q00839	HNRNPU	Heterogeneous nuclear ribonucleoprotein U	2103.07	54.248	0.003529
AVVVCPKDEDYKQR	NAIA-DTB (C)	5	5	Q00839	HNRNPU	Heterogeneous nuclear ribonucleoprotein U	2387.23	46.552	1.7773e-09
AVVVDITEHCH	NAIA-DTB (C)	2	2	O15431	SLC31A1	High affinity copper uptake protein 1	1959.99	62.444	0.0043717
AVYSTNCPVWEEAFR	NAIA-DTB (C)	1	1	Q9BSJ8	ESYT1	Extended synaptotagmin-1	2509.21	84.104	0.00123
AVYTQDCPLAAAK	NAIA-DTB (C)	1	1	P49588	AARS	Alanine--tRNA ligase, cytoplasmic	2088.07	69.622	0.00074506
AWCSHSFR	NAIA-DTB (C)	2	2	Q6IA17	SIGIRR	Single Ig IL-1-related receptor	1730.84	53.993	0.0066037
AWHLAETEHCGATPSNR	NAIA-DTB (C)	3	3	P36941	LTBR	Tumor necrosis factor receptor superfamily member 3	2617.25	49.092	0.00046028
AWLVSSGCPLQVK	NAIA-DTB (C)	1	1	Q8IX01	SUGP2	SURP and G-patch domain-containing protein 2	2125.14	83.539	0.0018148
AWNAYPYCR	NAIA-DTB (C)	2	2	Q00169;P48739	PITPNA;PITPNB	Phosphatidylinositol transfer protein alpha isoform;Phosphatidylinositol transfer protein beta isoform	1880.9	68.734	0.0016722
AWQDAAACPR	NAIA-DTB (C)	1	1	Q86UR1	NOXA1	NADPH oxidase activator 1	1825.89	60.562	0.0074944
AWVWNTHADFADECPKPELLAIR	NAIA-DTB (C)	5	5	P43487	RANBP1	Ran-specific GTPase-activating protein	3419.71	87.324	8.1739e-56
AYCHILLGNYCVAVADAKK	NAIA-DTB (C)	1	1	Q9Y2Z0	SUGT1	Suppressor of G2 allele of SKP1 homolog	2846.46	65.856	0.0028311
AYEDGCK	NAIA-DTB (C)	1	1	P31948	STIP1	Stress-induced-phosphoprotein 1	1522.71	50.611	0.014274
AYEFLCTK	NAIA-DTB (C)	1	1	O75165	DNAJC13	DnaJ homolog subfamily C member 13	1711.86	70.86	0.021306
AYEYVECPIR	NAIA-DTB (C)	3	3	P53701	HCCS	Cytochrome c-type heme lyase	1979.98	73.211	0.00050894
AYGGSMCAK	NAIA-DTB (C)	3	3	P49207	RPL34	60S ribosomal protein L34	1624.77	53.727	0.001012
AYGSPWCNK	NAIA-DTB (C)	1	1	A5YKK6	CNOT1	CCR4-NOT transcription complex subunit 1	1762.85	63.414	0.0058978
AYHDLCDGSANQLQQLQSQLAHQTEQK	NAIA-DTB (C)	1	1	Q9UPN3	MACF1	Microtubule-actin cross-linking factor 1, isoforms 1/2/3/5	3791.83	72.038	2.8583e-14
AYHEQLSVAEITNACFEPANQMVK	NAIA-DTB (C)	2	2	P68363;P68366;Q71U36;P0DPH8;P0DPH7;Q6PEY2	TUBA1B;TUBA4A;TUBA1A;TUBA3E	Tubulin alpha-1B chain;Tubulin alpha-4A chain;Tubulin alpha-1A chain;Tubulin alpha-3E chain	3430.67	81.5	2.5948e-145
AYHEQLSVAEITNACFEPANQMVK	Oxidation (M);NAIA-DTB (C)	2	2	P68363;P68366;Q71U36;P0DPH8;P0DPH7;Q6PEY2	TUBA1B;TUBA4A;TUBA1A;TUBA3E	Tubulin alpha-1B chain;Tubulin alpha-4A chain;Tubulin alpha-1A chain;Tubulin alpha-3E chain	3446.66	77.132	1.1927e-87
AYHEQLTVAEITNACFEPANQMVK	NAIA-DTB (C)	2	2	Q9BQE3	TUBA1C	Tubulin alpha-1C chain	3444.68	82.312	4.6102e-129
AYHEQLTVAEITNACFEPANQMVK	Oxidation (M);NAIA-DTB (C)	1	1	Q9BQE3	TUBA1C	Tubulin alpha-1C chain	3460.68	77.894	1.3226e-08
AYICAHPLDR	NAIA-DTB (C)	2	2	Q9H845	ACAD9	Acyl-CoA dehydrogenase family member 9, mitochondrial	1895.97	55.306	0.0030978
AYPVSGCFDYLSEDLPDTIHIGGR	NAIA-DTB (C)	1	1	Q9BTC0	DIDO1	Death-inducer obliterator 1	3362.63	94.01	0.00030589
AYSFAMGCWPK	NAIA-DTB (C)	1	1	O43414	ERI3	ERI1 exoribonuclease 3	1997.95	81.802	0.00093728
AYSPLHGGSGSYSVCSNSDTK	NAIA-DTB (C)	1	1	Q96BY9	SARAF	Store-operated calcium entry-associated regulatory factor	2854.32	54.723	7.5687e-05
AYSPTCSPTLGFK	NAIA-DTB (C)	2	2	Q5TGY3	AHDC1	AT-hook DNA-binding motif-containing protein 1	2109.06	72.109	0.0010524
CAAALMASR	NAIA-DTB (C)	2	2	Q15345	LRRC41	Leucine-rich repeat-containing protein 41	1630.83	60.619	0.0010527
CAAALMASRR	NAIA-DTB (C)	1	1	Q15345	LRRC41	Leucine-rich repeat-containing protein 41	1786.93	49.891	0.018666
CAADAGMK	NAIA-DTB (C)	1	1	Q8N2K0	ABHD12	Monoacylglycerol lipase ABHD12	1503.72	50.023	0.051277
CAADAGMKR	NAIA-DTB (C)	2	2	Q8N2K0	ABHD12	Monoacylglycerol lipase ABHD12	1659.82	40.742	0.0022032
CAAGLAELAAR	NAIA-DTB (C)	1	1	Q13098	GPS1	COP9 signalosome complex subunit 1	1782.95	68.399	0.01112
CAAHSKDEAR	NAIA-DTB (C)	2	2	Q6P4F7	ARHGAP11A	Rho GTPase-activating protein 11A	1824.89	25.175	0.002105
CAAQPHTVR	NAIA-DTB (C)	1	1	Q8N5C6	SRBD1	S1 RNA-binding domain-containing protein 1	1719.89	37.386	0.0014423
CAAQTLEK	NAIA-DTB (C)	1	1	O75152	ZC3H11A	Zinc finger CCCH domain-containing protein 11A	1600.83	50.965	0.013262
CAAQTLEKR	NAIA-DTB (C)	3	3	O75152	ZC3H11A	Zinc finger CCCH domain-containing protein 11A	1756.93	42.602	0.00052424
CAASAAEESGAGKK	NAIA-DTB (C)	3	3	Q15464	SHB	SH2 domain-containing adapter protein B	2016.99	36.568	0.0017619
CAAVDVEPPSK	NAIA-DTB (C)	1	1	Q15020	SART3	Squamous cell carcinoma antigen recognized by T-cells 3	1852.94	59.046	0.0050757
CAAVDVEPPSKQKEK	NAIA-DTB (C)	1	1	Q15020	SART3	Squamous cell carcinoma antigen recognized by T-cells 3	2366.23	42.722	0.0035939
CADDVAYINVETK	NAIA-DTB (C)	1	1	Q9P0R6	GSKIP	GSK3-beta interaction protein	2178.07	65.739	0.0014544
CAEEAQLISSLK	NAIA-DTB (C)	1	1	P42566	EPS15	Epidermal growth factor receptor substrate 15	2029.06	70.983	0.0043999
CAEGYALYAQALTDQQQFGK	NAIA-DTB (C)	1	1	O94826	TOMM70A	Mitochondrial import receptor subunit TOM70	2942.43	78.541	0.00022615
CAEIDREMISSLGVSK	NAIA-DTB (C)	1	1	Q92878	RAD50	DNA repair protein RAD50	2475.25	68.46	0.0033609
CAENPKK	NAIA-DTB (C)	1	1	P46013	MKI67	Antigen KI-67	1526.79	32.049	0.029121
CAESLQPVAAAVEER	NAIA-DTB (C)	1	1	Q8NFC6	BOD1L1	Biorientation of chromosomes in cell division protein 1-like 1	2310.17	68.36	0.0012233
CAGNEDIITLR	NAIA-DTB (C)	1	1	P12004	PCNA	Proliferating cell nuclear antigen	1942	68.596	0.00021049
CAGPTPEAELQALAR	NAIA-DTB (C)	1	1	Q15050	RRS1	Ribosome biogenesis regulatory protein homolog	2264.16	75.92	7.6165e-18
CALGVFRK	NAIA-DTB (C)	1	1	Q13200	PSMD2	26S proteasome non-ATPase regulatory subunit 2	1630.9	59.857	0.021081
CALGWDHQEK	NAIA-DTB (C)	6	6	Q14247	CTTN	Src substrate cortactin	1923.93	58.744	0.00042947
CALNWTDIPVAMEHQPPYIIAVLPR	NAIA-DTB (C)	2	2	Q96JC1	VPS39	Vam6/Vps39-like protein	3584.87	101.66	1.3595e-05
CALSSPSLAFTPPIK	NAIA-DTB (C)	1	1	Q8NFH5	NUP35	Nucleoporin NUP53	2269.22	83.403	1.5845e-07
CAMLQFSEFHEK	NAIA-DTB (C)	1	1	Q9NR09	BIRC6	Baculoviral IAP repeat-containing protein 6	2207.05	70.015	0.00089947
CAMTALSSK	NAIA-DTB (C)	5	5	Q99832	CCT7	T-complex protein 1 subunit eta	1648.83	59.957	0.0012832
CANLFEALVGTLK	NAIA-DTB (C)	3	3	Q9P1F3	ABRACL	Costars family protein ABRACL	2116.14	104.57	1.4729e-31
CANVNNSSTTSQR	NAIA-DTB (C)	1	1	Q5VZ89	DENND4C	DENN domain-containing protein 4C	2119.01	42.803	0.0002653
CAPMSDLTDLK	NAIA-DTB (C)	2	2	P46013	MKI67	Antigen KI-67	1930.95	82.271	0.0018784
CAPSAGSPAAAVGR	NAIA-DTB (C)	4	4	Q7L2J0	MEPCE	7SK snRNA methylphosphate capping enzyme	1951.99	51.76	1.0286e-08
CAQESSQKQDGTIQNLK	NAIA-DTB (C)	4	4	Q5VU43	PDE4DIP	Myomegalin	2615.3	41.583	8.4057e-10
CAQESSQKQDGTIQNLKETLK	NAIA-DTB (C)	2	2	Q5VU43	PDE4DIP	Myomegalin	3086.57	45.873	9.72e-53
CAQNQNK	NAIA-DTB (C)	1	1	Q5TC12	ATPAF1	ATP synthase mitochondrial F1 complex assembly factor 1	1542.76	36.474	0.043471
CAQNQNKT	NAIA-DTB (C)	4	4	Q5TC12	ATPAF1	ATP synthase mitochondrial F1 complex assembly factor 1	1643.81	37.15	0.00044358
CAQYKK	NAIA-DTB (C)	1	1	P04075;P09972;P05062	ALDOA;ALDOC;ALDOB	Fructose-bisphosphate aldolase A;Fructose-bisphosphate aldolase C;Fructose-bisphosphate aldolase B	1477.78	33.728	0.047511
CAQYWPQKEEK	NAIA-DTB (C)	6	6	P18031	PTPN1	Tyrosine-protein phosphatase non-receptor type 1	2147.05	49.462	6.7896e-06
CASEIHMTLQPTAGGTSK	NAIA-DTB (C)	3	3	Q8WXH0	SYNE2	Nesprin-2	2569.27	56.865	8.7511e-05
CASQSGMTAYGTR	NAIA-DTB (C)	4	4	Q99439	CNN2	Calponin-2	2069.97	50.153	2.2801e-07
CASQSGMTAYGTR	Oxidation (M);NAIA-DTB (C)	1	1	Q99439	CNN2	Calponin-2	2085.96	43.409	0.0015641
CASQSGMTAYGTRR	NAIA-DTB (C)	4	4	Q99439	CNN2	Calponin-2	2226.07	41.716	4.9815e-07
CASQVGMTAPGTR	NAIA-DTB (C)	1	1	Q99439	CNN2	Calponin-2	2015.99	54.012	1.9002e-05
CASQVGMTAPGTR	Oxidation (M);NAIA-DTB (C)	1	1	Q99439	CNN2	Calponin-2	2031.99	47.081	0.0012372
CASQVGMTAPGTRR	NAIA-DTB (C)	5	5	Q99439	CNN2	Calponin-2	2172.09	44.957	1.6785e-09
CATITPDEAR	NAIA-DTB (C)	2	2	P48735	IDH2	Isocitrate dehydrogenase [NADP], mitochondrial	1813.9	57.003	0.0020791
CATPNISPATSVVQHSHLR	NAIA-DTB (C)	2	2	Q9Y597	KCTD3	BTB/POZ domain-containing protein KCTD3	2755.42	53.583	1.3137e-11
CATPVIIDEILPSKK	NAIA-DTB (C)	5	5	Q9ULW0	TPX2	Targeting protein for Xklp2	2364.31	78.96	4.0457e-22
CATQLVWER	NAIA-DTB (C)	1	1	Q9GZT4	SRR	Serine racemase	1842.95	69.149	0.01782
CATTPMAVHR	NAIA-DTB (C)	2	2	O95071	UBR5	E3 ubiquitin-protein ligase UBR5	1823.92	47.875	0.0014632
CATTPMAVHR	Oxidation (M);NAIA-DTB (C)	1	1	O95071	UBR5	E3 ubiquitin-protein ligase UBR5	1839.91	41.358	0.031138
CATVSAAVAER	NAIA-DTB (C)	1	1	Q9H0U9	TSPYL1	Testis-specific Y-encoded-like protein 1	1814.93	54.642	0.0050374
CAVGLRQPAPFSDEIEVDFSKPYVR	NAIA-DTB (C)	1	1	P49585	PCYT1A	Choline-phosphate cytidylyltransferase A	3560.81	75.13	6.2312e-13
CAVGLVDAVK	NAIA-DTB (C)	1	1	Q8WTW3	COG1	Conserved oligomeric Golgi complex subunit 1	1711.93	69.745	0.031532
CAVPVETEWLK	NAIA-DTB (C)	1	1	Q8WYP5	AHCTF1	Protein ELYS	2012.04	79.226	0.0062351
CAVSDVEMQEHYDEFFEEVFTEMEEK	NAIA-DTB (C)	1	1	P0DN76;Q01081	U2AF1	Splicing factor U2AF 35 kDa subunit	3937.7	104.29	3.4565e-06
CAVSEAAIILNSCVEPK	NAIA-DTB (C)	1	1	Q96KR1	ZFR	Zinc finger RNA-binding protein	2541.3	80.702	0.0043392
CAVVDVPFGGAK	NAIA-DTB (C)	1	1	P00367;P49448	GLUD1;GLUD2	Glutamate dehydrogenase 1, mitochondrial;Glutamate dehydrogenase 2, mitochondrial	1899.99	75.176	0.00083707
CAYEVSQAHK	NAIA-DTB (C)	3	3	O00186	STXBP3	Syntaxin-binding protein 3	1872.92	43.964	0.0015894
CCLTYCFNKPEDK	NAIA-DTB (C)	6	6	P62979;A0A2R8Y422	RPS27A	Ubiquitin-40S ribosomal protein S27a;Ubiquitin;40S ribosomal protein S27a	2415.11	59.23	3.4432e-07
CCSGAIIVLTK	NAIA-DTB (C)	3	3	P14618	PKM	Pyruvate kinase PKM	1902.01	71.052	0.0010445
CDAERENFHR	NAIA-DTB (C)	2	2	Q9H3U1	UNC45A	Protein unc-45 homolog A	2013.95	37.13	0.010435
CDAGGPR	NAIA-DTB (C)	1	1	Q9NXG2	THUMPD1	THUMP domain-containing protein 1	1412.69	46.298	0.028381
CDAQTHGGATALHR	NAIA-DTB (C)	4	4	Q53RE8	ANKRD39	Ankyrin repeat domain-containing protein 39	2175.06	35.351	0.00061706
CDDDQMSNDKER	Oxidation (M);NAIA-DTB (C)	2	2	P27540	ARNT	Aryl hydrocarbon receptor nuclear translocator	2208.94	36.029	7.953e-06
CDDDQMSNDKER	NAIA-DTB (C)	1	1	P27540	ARNT	Aryl hydrocarbon receptor nuclear translocator	2192.95	41.026	0.00081481
CDDSPAPRKER	NAIA-DTB (C)	1	1	Q9H1J1	UPF3A	Regulator of nonsense transcripts 3A	2010.99	31.79	0.0036325
CDDSPRTPSNTPSAEADWSPGLELHPDYK	NAIA-DTB (C)	2	2	Q9Y3Z3	SAMHD1	Deoxynucleoside triphosphate triphosphohydrolase SAMHD1	3922.81	60.934	4.5824e-49
CDEKPEDLLEEPK	NAIA-DTB (C)	1	1	Q13029	PRDM2	PR domain zinc finger protein 2	2282.11	62.409	3.7683e-07
CDELTRK	NAIA-DTB (C)	1	1	P17844	DDX5	Probable ATP-dependent RNA helicase DDX5	1601.82	43.623	0.02572
CDENILWLDYK	NAIA-DTB (C)	1	1	P14618	PKM	Pyruvate kinase PKM	2149.06	84.591	0.0018793
CDETAAAK	NAIA-DTB (C)	2	2	Q8NCN4	RNF169	E3 ubiquitin-protein ligase RNF169	1545.75	44.656	0.013202
CDFPIMK	NAIA-DTB (C)	1	1	Q04760	GLO1	Lactoylglutathione lyase	1590.79	74.902	0.012602
CDFTEDQTAEFK	Acetyl (Protein N-term);NAIA-DTB (C)	2	2	P60660	MYL6	Myosin light polypeptide 6	2213	85.916	6.5988e-22
CDFTEDQTAEFKEAFQLFDR	Acetyl (Protein N-term);NAIA-DTB (C)	5	5	P60660	MYL6	Myosin light polypeptide 6	3219.49	105.18	1.6773e-36
CDFTEDQTAEFKEAFQLFDRTGDGK	Acetyl (Protein N-term);NAIA-DTB (C)	1	1	P60660	MYL6	Myosin light polypeptide 6	3677.7	99.418	6.1891e-103
CDGDASPPSPAR	NAIA-DTB (C)	1	1	Q14493	SLBP	Histone RNA hairpin-binding protein	1909.9	48.63	0.012926
CDGETDKHWR	NAIA-DTB (C)	3	3	Q9NXV6	CDKN2AIP	CDKN2A-interacting protein	1983.93	38.108	0.00085667
CDIEEATNQLLDVNLHENQK	Acetyl (Protein N-term);NAIA-DTB (C)	5	5	Q9BV44	THUMPD3	THUMP domain-containing protein 3	3105.51	95.567	3.1659e-145
CDIRQFLSLRPEEK	NAIA-DTB (C)	2	2	O94761	RECQL4	ATP-dependent DNA helicase Q4	2471.3	74.313	0.011224
CDKEFMWALK	Acetyl (Protein N-term);NAIA-DTB (C)	6	6	P58546	MTPN	Myotrophin	2050.01	87.458	3.2733e-06
CDKEFMWALK	Acetyl (Protein N-term);Oxidation (M);NAIA-DTB (C)	3	3	P58546	MTPN	Myotrophin	2066	82.089	0.0001687
CDKEFMWALK	NAIA-DTB (C)	1	1	P58546	MTPN	Myotrophin	2008	87.071	0.0005833
CDKEFMWALKNGDLDEVK	Acetyl (Protein N-term);NAIA-DTB (C)	1	1	P58546	MTPN	Myotrophin	2920.41	83.516	0.00093015
CDKEFMWALKNGDLDEVKDYVAK	Acetyl (Protein N-term);NAIA-DTB (C)	3	3	P58546	MTPN	Myotrophin	3496.7	83.814	4.3287e-114
CDKEFMWALKNGDLDEVKDYVAK	Acetyl (Protein N-term);Oxidation (M);NAIA-DTB (C)	2	2	P58546	MTPN	Myotrophin	3512.7	79.383	2.4989e-18
CDKGNLYNFSK	NAIA-DTB (C)	1	1	Q9ULG1	INO80	DNA helicase INO80	2026	53.599	0.0020991
CDKTVYFAEK	NAIA-DTB (C)	1	1	P52943	CRIP2	Cysteine-rich protein 2	1940.97	52.575	0.00055726
CDLHAVNYHGDTPLHIAAR	NAIA-DTB (C)	1	1	Q96KQ7	EHMT2	Histone-lysine N-methyltransferase EHMT2	2840.42	54.459	1.5607e-10
CDLHRLEEGPPVTTVLTR	NAIA-DTB (C)	1	1	P08559	PDHA1	Pyruvate dehydrogenase E1 component subunit alpha, somatic form, mitochondrial	2773.46	67.825	6.8843e-05
CDLISIPK	NAIA-DTB (C)	3	3	Q9ULV4	CORO1C	Coronin-1C	1625.89	75.657	0.012803
CDLISIPKK	NAIA-DTB (C)	2	2	Q9ULV4	CORO1C	Coronin-1C	1753.98	63.087	0.0047218
CDLISIPKKTTDTASVQNEAK	NAIA-DTB (C)	2	2	Q9ULV4	CORO1C	Coronin-1C	2999.56	56.538	2.2055e-11
CDLQEQR	NAIA-DTB (C)	1	1	Q9NYR9	NKIRAS2	NF-kappa-B inhibitor-interacting Ras-like protein 2	1628.8	53.126	0.013876
CDNFAEK	NAIA-DTB (C)	1	1	Q9H6U6	BCAS3	Breast carcinoma-amplified sequence 3	1563.74	53.343	0.035658
CDNFTSSWR	NAIA-DTB (C)	1	1	Q15149	PLEC	Plectin	1852.86	65.505	0.0052853
CDPADQDVVHTALR	NAIA-DTB (C)	1	1	Q8WV74	NUDT8	Nucleoside diphosphate-linked moiety X motif 8, mitochondrial	2277.12	58.71	0.0042121
CDPAPFYLFDEIDQALDAQHRK	NAIA-DTB (C)	1	1	Q9UQE7	SMC3	Structural maintenance of chromosomes protein 3	3329.62	97.727	1.2348e-05
CDPYAGKEDIVPQLK	NAIA-DTB (C)	2	2	Q9NZM1	MYOF	Myoferlin	2413.24	62.988	1.9064e-06
CDQATAESNPVTQK	NAIA-DTB (C)	1	1	O43149	ZZEF1	Zinc finger ZZ-type and EF-hand domain-containing protein 1	2229.07	48.63	0.00026089
CDQGNTAATQTEVPSLVVK	NAIA-DTB (C)	1	1	Q14149	MORC3	MORC family CW-type zinc finger protein 3	2698.36	65.741	6.2667e-22
CDQGNTAATQTEVPSLVVKK	NAIA-DTB (C)	4	4	Q14149	MORC3	MORC family CW-type zinc finger protein 3	2826.46	55.201	9.3032e-50
CDRHHTSSAIPVPK	NAIA-DTB (C)	1	1	Q9P2Y5	UVRAG	UV radiation resistance-associated gene protein	2285.17	36.192	0.015395
CDSADLRHDIDR	NAIA-DTB (C)	4	4	Q9NYF8	BCLAF1	Bcl-2-associated transcription factor 1	2153.03	47.55	0.00043371
CDSADLRHDIDRR	NAIA-DTB (C)	4	4	Q9NYF8	BCLAF1	Bcl-2-associated transcription factor 1	2309.13	42.576	6.2801e-05
CDSLLHFTENLFPSPNKK	NAIA-DTB (C)	1	1	Q56NI9	ESCO2	N-acetyltransferase ESCO2	2827.44	80.641	0.00047434
CDSQFYSVQVADSTFTVLKR	NAIA-DTB (C)	2	2	P45984	MAPK9	Mitogen-activated protein kinase 9	3031.51	77.116	0.00013306
CDSVEHLR	NAIA-DTB (C)	1	1	Q7L8J4	SH3BP5L	SH3 domain-binding protein 5-like	1695.84	47.239	0.01067
CDTVVSEISTGQR	NAIA-DTB (C)	1	1	Q5T160	RARS2	Probable arginine--tRNA ligase, mitochondrial	2132.06	64.519	2.4171e-06
CDVDETVSSATLSEETEKPK	NAIA-DTB (C)	1	1	O14981	BTAF1	TATA-binding protein-associated factor 172	2905.39	58.668	0.0010204
CDVDIRK	NAIA-DTB (C)	6	6	P60709;P63261;Q562R1	ACTB;ACTG1;ACTBL2	Actin, cytoplasmic 1;Actin, cytoplasmic 1, N-terminally processed;Actin, cytoplasmic 2;Actin, cytoplasmic 2, N-terminally processed;Beta-actin-like protein 2	1585.83	53.178	0.0094746
CDVDIRKDLYANTVLSGGTTMYPGIADR	NAIA-DTB (C)	1	1	P60709;P63261	ACTB;ACTG1	Actin, cytoplasmic 1;Actin, cytoplasmic 1, N-terminally processed;Actin, cytoplasmic 2;Actin, cytoplasmic 2, N-terminally processed	3781.88	79.147	2.2998e-157
CDVIAQGIVMAVK	NAIA-DTB (C)	2	2	Q9P2R7	SUCLA2	Succinyl-CoA ligase [ADP-forming] subunit beta, mitochondrial	2084.12	82.212	0.00037702
CDYMDEVTYGELEKEEAQPIVTK	NAIA-DTB (C)	2	2	Q1KMD3	HNRNPUL2	Heterogeneous nuclear ribonucleoprotein U-like protein 2	3427.62	72.791	0.00012336
CEAEEAEPPAATQPQTSETQTSHLPESER	NAIA-DTB (C)	1	1	Q9UKV3	ACIN1	Apoptotic chromatin condensation inducer in the nucleus	3890.79	48.865	1.4282e-05
CEALAGAPLDNAPK	NAIA-DTB (C)	1	1	P52815	MRPL12	39S ribosomal protein L12, mitochondrial	2107.08	66.451	0.0058324
CEAQQELR	NAIA-DTB (C)	1	1	Q5M775	SPECC1	Cytospin-B	1713.85	50.985	0.0032726
CEDLETQTQSEK	NAIA-DTB (C)	1	1	O00592	PODXL	Podocalyxin	2148	52.615	3.2401e-06
CEDLPDLHEYASINR	NAIA-DTB (C)	2	2	Q9H2F5	EPC1	Enhancer of polycomb homolog 1	2512.21	67.019	1.3646e-05
CEELSGLHGQLQEAR	NAIA-DTB (C)	7	7	Q9P2E9	RRBP1	Ribosome-binding protein 1	2407.2	54.652	8.7262e-22
CEEYPLTR	NAIA-DTB (C)	1	1	Q92621	NUP205	Nuclear pore complex protein Nup205	1747.86	59.699	0.011466
CEFDPLHTLLLK	NAIA-DTB (C)	1	1	Q53SF7	COBLL1	Cordon-bleu protein-like 1	2166.15	88.071	0.00076827
CEFEEVQGFLDQVAHK	NAIA-DTB (C)	1	1	Q9NX20	MRPL16	39S ribosomal protein L16, mitochondrial	2616.27	85.003	9.2512e-16
CEFEEVQGFLDQVAHKLPFAAK	NAIA-DTB (C)	2	2	Q9NX20	MRPL16	39S ribosomal protein L16, mitochondrial	3243.64	100.14	8.7238e-24
CEFQDAYVLLSEK	NAIA-DTB (C)	5	5	P10809	HSPD1	60 kDa heat shock protein, mitochondrial	2282.13	85.728	2.1421e-66
CEFQDAYVLLSEKK	NAIA-DTB (C)	10	10	P10809	HSPD1	60 kDa heat shock protein, mitochondrial	2410.22	77.022	1.3227e-53
CEGINISGNFYR	NAIA-DTB (C)	1	1	P40429	RPL13A	60S ribosomal protein L13a	2110.03	72.705	0.00093061
CEGKEEEEETDGSGKESK	NAIA-DTB (C)	2	2	Q9P2D1	CHD7	Chromodomain-helicase-DNA-binding protein 7	2708.21	29.152	0.00014858
CEGSQPWNLTPR	NAIA-DTB (C)	1	1	P15735	PHKG2	Phosphorylase b kinase gamma catalytic chain, liver/testis isoform	2125.04	66.668	0.00015606
CEHAAR	NAIA-DTB (C)	4	4	Q92945	KHSRP	Far upstream element-binding protein 2	1423.7	31.011	0.029031
CEHDPHVLLAVAK	NAIA-DTB (C)	4	4	O94906	PRPF6	Pre-mRNA-processing factor 6	2169.14	54.296	0.00074244
CEHLLASAK	NAIA-DTB (C)	1	1	Q5T1M5	FKBP15	FK506-binding protein 15	1708.9	49.061	0.0014467
CEIALEK	NAIA-DTB (C)	1	1	Q96RN5	MED15	Mediator of RNA polymerase II transcription subunit 15	1542.81	63.75	0.052901
CEIDPMFQK	NAIA-DTB (C)	1	1	Q15003	NCAPH	Condensin complex subunit 2	1847.89	73.391	0.0063893
CEKQPGAGGGGGSGSGGSGAK	NAIA-DTB (C)	6	6	P55317	FOXA1	Hepatocyte nuclear factor 3-alpha	2443.16	29.632	4.6157e-50
CELFDQNLK	NAIA-DTB (C)	1	1	Q9Y296	TRAPPC4	Trafficking protein particle complex subunit 4	1846.93	73.882	0.0040209
CELLYEGPPDDEAAMGIK	NAIA-DTB (C)	1	1	P13639	EEF2	Elongation factor 2	2688.28	80.75	0.000486
CELSGQWLAHAIQTVR	NAIA-DTB (C)	2	2	Q96KP1	EXOC2	Exocyst complex component 2	2549.32	79.974	1.2943e-09
CELSSSVQTDINLPYLTMDSSGPK	NAIA-DTB (C)	2	2	P38646	HSPA9	Stress-70 protein, mitochondrial	3322.61	89.425	1.7212e-07
CELSSSVQTDINLPYLTMDSSGPK	Oxidation (M);NAIA-DTB (C)	1	1	P38646	HSPA9	Stress-70 protein, mitochondrial	3338.61	84.824	1.844e-11
CEMPELVQHK	NAIA-DTB (C)	1	1	Q14008	CKAP5	Cytoskeleton-associated protein 5	1950.97	60.452	0.0020911
CEMPELVQHKLDDIFEPVLIPEPK	NAIA-DTB (C)	3	3	Q14008	CKAP5	Cytoskeleton-associated protein 5	3556.84	92.044	4.8001e-12
CEMPELVQHKLDDIFEPVLIPEPK	Oxidation (M);NAIA-DTB (C)	1	1	Q14008	CKAP5	Cytoskeleton-associated protein 5	3572.83	82.963	6.1352e-05
CEMSEHPSQTVR	NAIA-DTB (C)	5	5	Q32MZ4	LRRFIP1	Leucine-rich repeat flightless-interacting protein 1	2141	42.894	2.6543e-07
CEMSEHPSQTVRK	NAIA-DTB (C)	1	1	Q32MZ4	LRRFIP1	Leucine-rich repeat flightless-interacting protein 1	2269.1	35.007	0.0059424
CENGHCIPNRWK	2 NAIA-DTB (C)	1	2	Q92673	SORL1	Sortilin-related receptor	2932.46	60.916	0.023804
CEQDLTIKNDYSGK	NAIA-DTB (C)	2	2	Q8NFC6	BOD1L1	Biorientation of chromosomes in cell division protein 1-like 1	2351.15	51.106	2.5681e-10
CEQDLTIKNDYSGKWTDQASAEK	NAIA-DTB (C)	1	1	Q8NFC6	BOD1L1	Biorientation of chromosomes in cell division protein 1-like 1	3367.6	52.794	0.001962
CEQDPEKK	NAIA-DTB (C)	2	2	Q8IYI6	EXOC8	Exocyst complex component 8	1713.84	34.867	0.01965
CEQEEEKEDLER	NAIA-DTB (C)	3	3	Q15042	RAB3GAP1	Rab3 GTPase-activating protein catalytic subunit	2274.05	41.152	1.2574e-07
CERPLQGYSVEYQLLNGGELHR	NAIA-DTB (C)	1	1	P16144	ITGB4	Integrin beta-4	3298.66	65.979	8.1659e-06
CESAFLSK	NAIA-DTB (C)	3	3	P83731	RPL24	60S ribosomal protein L24	1621.82	74.752	0.004461
CESAFLSKR	NAIA-DTB (C)	9	9	P83731	RPL24	60S ribosomal protein L24	1777.92	55.327	0.00017942
CESAFLSKRNPR	NAIA-DTB (C)	1	1	P83731	RPL24	60S ribosomal protein L24	2145.12	42.824	0.007303
CESGGFLSK	NAIA-DTB (C)	2	2	Q14573	ITPR3	Inositol 1,4,5-trisphosphate receptor type 3	1664.82	81.659	0.0015195
CEVSHR	NAIA-DTB (C)	1	1	P98194	ATP2C1	Calcium-transporting ATPase type 2C member 1	1467.73	38.553	0.04347
CEVSSLAGALGK	NAIA-DTB (C)	1	1	Q9H8H0	NOL11	Nucleolar protein 11	1871.98	71.659	0.0030514
CFEISDADTKEVFAGK	NAIA-DTB (C)	1	1	P53350	PLK1	Serine/threonine-protein kinase PLK1	2497.22	69.08	0.0058679
CFFLSK	NAIA-DTB (C)	1	1	P78527	PRKDC	DNA-dependent protein kinase catalytic subunit	1481.77	76.526	0.054077
CFFLSKIEEK	NAIA-DTB (C)	1	1	P78527	PRKDC	DNA-dependent protein kinase catalytic subunit	1981.04	69.765	0.00056299
CFGEQNKKQPR	NAIA-DTB (C)	3	3	Q13155	AIMP2	Aminoacyl tRNA synthase complex-interacting multifunctional protein 2	2072.06	37.15	0.00015465
CFHAWSAFCK	NAIA-DTB (C)	1	1	Q13045	FLII	Protein flightless-1 homolog	1993.93	67.966	0.00087659
CFHQLMKDTTLNWK	NAIA-DTB (C)	2	2	P23919	DTYMK	Thymidylate kinase	2502.26	62.209	1.912e-09
CFIVGADNVGSK	NAIA-DTB (C)	2	2	P05388;Q8NHW5	RPLP0;RPLP0P6	60S acidic ribosomal protein P0;60S acidic ribosomal protein P0-like	1946.99	70.94	0.006217
CFLAQPVTLLDIYTHWQQTSELGR	NAIA-DTB (C)	2	2	Q13428	TCOF1	Treacle protein	3556.82	104.95	9.5631e-88
CFLAQPVTLLDIYTHWQQTSELGRK	NAIA-DTB (C)	1	1	Q13428	TCOF1	Treacle protein	3684.91	98.477	0.00034963
CFNPPPKPEPFQFGQSSQKPPVAGGK	NAIA-DTB (C)	3	3	Q9H814	PHAX	Phosphorylated adapter RNA export protein	3506.78	58.509	3.8793e-35
CFNTLTNSFQPSLLGR	NAIA-DTB (C)	1	1	P55265	ADAR	Double-stranded RNA-specific adenosine deaminase	2535.29	85.661	0.00015796
CFQEMLEEEEEHEWFIPAR	NAIA-DTB (C)	2	2	Q9BPZ3	PAIP2	Polyadenylate-binding protein-interacting protein 2	3189.46	88.013	1.7345e-07
CFQEQEQK	NAIA-DTB (C)	1	1	Q6N021	TET2	Methylcytosine dioxygenase TET2	1776.85	51.377	0.0013105
CFQLGGGSTAISHSSQVAR	NAIA-DTB (C)	2	2	Q9Y620	RAD54B	DNA repair and recombination protein RAD54B	2643.32	57.665	0.00074179
CFQPPIHQSLASS	NAIA-DTB (C)	1	1	Q7L576	CYFIP1	Cytoplasmic FMR1-interacting protein 1	2152.08	67.238	2.3013e-07
CFSLAATR	NAIA-DTB (C)	1	1	Q9NYL9	TMOD3	Tropomodulin-3	1605.83	67.926	0.0030143
CFVVPAGPR	NAIA-DTB (C)	1	1	Q86UR1	NOXA1	NADPH oxidase activator 1	1682.9	69.779	0.00048542
CFVVPEEPDAAPSLVLIHK	NAIA-DTB (C)	1	1	Q9H9D4	ZNF408	Zinc finger protein 408	2801.48	82.758	0.0034433
CGAALAGHQLIR	NAIA-DTB (C)	8	8	P78527	PRKDC	DNA-dependent protein kinase catalytic subunit	1947.05	54.525	1.9224e-14
CGAETQHEGLELR	NAIA-DTB (C)	1	1	Q9HCU5	PREB	Prolactin regulatory element-binding protein	2180.07	51.514	0.024031
CGAQDKEHPR	NAIA-DTB (C)	4	4	Q96GX9	APIP	Methylthioribulose-1-phosphate dehydratase	1877.92	28.937	2.5718e-09
CGASVPIPVPTQVQNYQR	NAIA-DTB (C)	1	1	O75385	ULK1	Serine/threonine-protein kinase ULK1	2694.4	75.313	0.0071275
CGDLEEELKNVTNNLK	NAIA-DTB (C)	2	2	P67936	TPM4	Tropomyosin alpha-4 chain	2556.29	78.009	0.00012043
CGDLVFAK	NAIA-DTB (C)	2	2	P51858	HDGF	Hepatoma-derived growth factor	1589.83	69.76	0.012359
CGDYGGALAAYTQALGLDATPQDQAVLHR	NAIA-DTB (C)	3	3	Q9H3U1	UNC45A	Protein unc-45 homolog A	3712.83	86.715	8.6548e-08
CGEDYKLHFIFR	NAIA-DTB (C)	2	2	P27824;O14967	CANX;CLGN	Calnexin;Calmegin	2265.14	66.199	0.00029373
CGEEIAVQFVDMVK	NAIA-DTB (C)	1	1	O43175	PHGDH	D-3-phosphoglycerate dehydrogenase	2305.15	92.041	0.0037357
CGEMLHIR	NAIA-DTB (C)	3	3	Q92482	AQP3	Aquaporin-3	1695.86	57.181	0.0024594
CGENTSPVLDAVLK	NAIA-DTB (C)	1	1	Q9BYW2	SETD2	Histone-lysine N-methyltransferase SETD2	2183.13	77.582	0.0019599
CGESGHLAR	NAIA-DTB (C)	3	3	P62633	CNBP	Cellular nucleic acid-binding protein	1666.83	39.683	0.00041704
CGESSKR	NAIA-DTB (C)	1	1	Q70Z53	FRA10AC1	Protein FRA10AC1	1503.75	33.767	0.031265
CGETQKR	NAIA-DTB (C)	1	1	Q9Y371	SH3GLB1	Endophilin-B1	1558.79	34.312	0.042648
CGFLPGNEK	NAIA-DTB (C)	1	1	Q9UL46	PSME2	Proteasome activator complex subunit 2	1701.85	84.37	0.0038049
CGFSELYSWQR	NAIA-DTB (C)	1	1	Q9NSE4	IARS2	Isoleucine--tRNA ligase, mitochondrial	2113.01	80.222	0.0011057
CGGIDEMQSSR	NAIA-DTB (C)	1	1	Q9UQR1	ZNF148	Zinc finger protein 148	1919.89	57.723	0.00023482
CGGIQYLQNAIESR	NAIA-DTB (C)	1	1	Q9UM54	MYO6	Unconventional myosin-VI	2289.16	77.132	0.00058083
CGHTNNLRPK	NAIA-DTB (C)	6	6	P62987	UBA52	Ubiquitin-60S ribosomal protein L40;Ubiquitin;60S ribosomal protein L40	1876.97	29.925	7.4698e-06
CGIGQEEMEASSSQDQSK	NAIA-DTB (C)	1	1	Q9C0C2	TNKS1BP1	182 kDa tankyrase-1-binding protein	2651.18	58.454	2.0055e-121
CGIGQEEMEASSSQDQSK	Oxidation (M);NAIA-DTB (C)	1	1	Q9C0C2	TNKS1BP1	182 kDa tankyrase-1-binding protein	2667.18	54.17	2.1764e-06
CGIIHVR	NAIA-DTB (C)	3	3	Q9BXP5	SRRT	Serrate RNA effector molecule homolog	1534.84	59.949	0.0049837
CGIPEALVQR	NAIA-DTB (C)	1	1	O94885	SASH1	SAM and SH3 domain-containing protein 1	1822.98	71.507	0.006344
CGKHQPHK	NAIA-DTB (C)	1	1	Q969Q0;P83881	RPL36AL;RPL36A	60S ribosomal protein L36a-like;60S ribosomal protein L36a	1671.87	16.371	0.015118
CGLALALNK	NAIA-DTB (C)	2	2	Q92616	GCN1L1	Translational activator GCN1	1639.91	72.972	0.0034117
CGLDLIVQAK	NAIA-DTB (C)	1	1	Q9UHI6	DDX20	Probable ATP-dependent RNA helicase DDX20	1796.99	80.183	0.0052841
CGLEHER	NAIA-DTB (C)	4	4	Q9Y3X0	CCDC9	Coiled-coil domain-containing protein 9	1580.78	44.736	0.00661
CGLVDSTAGGSVASGILDR	NAIA-DTB (C)	1	1	Q5THK1	PRR14L	Protein PRR14L	2515.27	78.815	0.0066661
CGLVIGR	NAIA-DTB (C)	1	1	Q92945	KHSRP	Far upstream element-binding protein 2	1454.81	67.526	0.040007
CGNCGPGYSTPLEAMK	NAIA-DTB (C)	1	1	Q13228	SELENBP1	Selenium-binding protein 1	2422.11	65.387	0.0015998
CGPTHQGSEDPSMLSQAQSATEVEER	NAIA-DTB (C)	1	1	Q9BVS5	TRMT61B	tRNA (adenine(58)-N(1))-methyltransferase, mitochondrial	3511.6	55.572	0.00016423
CGQEEHDVLLSNEEDRK	NAIA-DTB (C)	2	2	Q9UGI8	TES	Testin	2738.3	46.813	0.00014239
CGQYIQK	NAIA-DTB (C)	1	1	Q9NZM1	MYOF	Myoferlin	1576.81	49.964	0.02283
CGSALVSSLATGLKPR	NAIA-DTB (C)	1	1	Q69YN2	CWF19L1	CWF19-like protein 1	2297.26	69.243	4.7233e-14
CGSETHHTR	NAIA-DTB (C)	3	3	Q7Z333	SETX	Probable helicase senataxin	1764.84	26.212	0.00032541
CGSGPVHISGQHLVAVEEDAESEDEEEEDVK	NAIA-DTB (C)	1	1	P06748	NPM1	Nucleophosmin	4060.85	58.257	1.9875e-61
CGSKDNIK	NAIA-DTB (C)	2	2	P27816;P10636	MAP4;MAPT	Microtubule-associated protein 4;Microtubule-associated protein tau	1601.82	36.28	0.0050045
CGSKDNIKHVPGGGNVQIQNK	NAIA-DTB (C)	1	1	P27816	MAP4	Microtubule-associated protein 4	2930.52	34.261	2.136e-05
CGSLGNIHHKPGGGQVEVK	NAIA-DTB (C)	1	1	P10636	MAPT	Microtubule-associated protein tau	2654.38	35.168	0.00083221
CGSPSDSSTTEEMEVAVSK	NAIA-DTB (C)	1	1	P31751	AKT2	RAC-beta serine/threonine-protein kinase	2681.22	61.304	3.0589e-07
CGSSEDLHDSVR	NAIA-DTB (C)	8	8	Q7Z4V5	HDGFRP2	Hepatoma-derived growth factor-related protein 2	2041.95	44.903	1.253e-21
CGVEFSEPSLATK	NAIA-DTB (C)	1	1	Q6PJG2	ELMSAN1	ELM2 and SANT domain-containing protein 1	2105.05	70.82	3.911e-05
CGVEFSEPSLATKR	NAIA-DTB (C)	4	4	Q6PJG2	ELMSAN1	ELM2 and SANT domain-containing protein 1	2261.15	61.629	0.00026513
CGVPFTDLLDAAK	NAIA-DTB (C)	2	2	Q01433	AMPD2	AMP deaminase 2	2087.08	91.695	0.00075314
CGVTSVPDIR	NAIA-DTB (C)	1	1	Q9H0C8	ILKAP	Integrin-linked kinase-associated serine/threonine phosphatase 2C	1783.93	66.096	0.00053305
CGVTSVPDIRR	NAIA-DTB (C)	6	6	Q9H0C8	ILKAP	Integrin-linked kinase-associated serine/threonine phosphatase 2C	1940.03	55.349	0.00019509
CGYAGSNFPEHIFPALVGRPIIR	NAIA-DTB (C)	3	3	P61160	ACTR2	Actin-related protein 2	3251.71	78.741	6.8514e-114
CGYKEPTPIQR	NAIA-DTB (C)	1	1	Q9BUQ8	DDX23	Probable ATP-dependent RNA helicase DDX23	2029.05	47.298	0.00023681
CGYPAKR	NAIA-DTB (C)	3	3	P61927	RPL37	60S ribosomal protein L37	1531.8	39.998	0.015314
CHAEHTPEEEIDHTGAK	NAIA-DTB (C)	1	1	O95757	HSPA4L	Heat shock 70 kDa protein 4L	2641.22	34.184	8.1271e-10
CHCMSESHQR	NAIA-DTB (C)	3	3	O60870	KIN	DNA/RNA-binding protein KIN17	2011.88	28.29	0.001469
CHDGTIEFTSIDAHNGVAPSR	NAIA-DTB (C)	4	4	Q99986	VRK1	Serine/threonine-protein kinase VRK1	2964.42	55.269	3.286e-67
CHDYYTTEFLYNLYSSEGK	NAIA-DTB (C)	2	2	P17858	PFKL	ATP-dependent 6-phosphofructokinase, liver type	3070.41	81.227	6.3339e-05
CHEDNVVVAVDSTTNR	NAIA-DTB (C)	1	1	Q13144	EIF2B5	Translation initiation factor eIF-2B subunit epsilon	2496.21	54.505	0.00021468
CHHATER	NAIA-DTB (C)	1	1	O15270	SPTLC2	Serine palmitoyltransferase 2	1590.77	22.687	0.043603
CHKQQLSR	NAIA-DTB (C)	3	3	Q92551	IP6K1	Inositol hexakisphosphate kinase 1	1736.91	26.611	0.0018909
CHLDTTGTYTQYR	NAIA-DTB (C)	1	1	P16144	ITGB4	Integrin beta-4	2296.09	53.225	2.9262e-07
CHLLVEHETQK	NAIA-DTB (C)	6	6	O94804;Q9H2G2	STK10;SLK	Serine/threonine-protein kinase 10;STE20-like serine/threonine-protein kinase	2074.07	45.959	0.00016767
CHMEENQR	NAIA-DTB (C)	6	6	Q96TC7	RMDN3	Regulator of microtubule dynamics protein 3	1783.81	38.044	0.00055241
CHMEENQR	Oxidation (M);NAIA-DTB (C)	2	2	Q96TC7	RMDN3	Regulator of microtubule dynamics protein 3	1799.81	30.685	0.028867
CHNPSLEVEDLSLENAIGKPFDK	NAIA-DTB (C)	2	2	Q92889	ERCC4	DNA repair endonuclease XPF	3292.64	73.392	5.2525e-18
CHNQVKR	NAIA-DTB (C)	1	1	Q9BRP0	OVOL2	Transcription factor Ovo-like 2	1621.85	23.532	0.012268
CHNTDSEPLKNEDLLK	NAIA-DTB (C)	2	2	Q99551	MTERF1	Transcription termination factor 1, mitochondrial	2593.28	49.139	0.00033179
CHQGPIKPYQQGR	NAIA-DTB (C)	4	4	P49790	NUP153	Nuclear pore complex protein Nup153	2249.15	34.954	2.8534e-05
CHREPPPSLR	NAIA-DTB (C)	1	1	Q96PE2	ARHGEF17	Rho guanine nucleotide exchange factor 17	1929	35.208	0.0042095
CHTPPLYR	NAIA-DTB (C)	6	6	Q02543	RPL18A	60S ribosomal protein L18a	1723.89	49.379	0.0015114
CHVQTIQLCR	NAIA-DTB (C)	2	2	O00541	PES1	Pescadillo homolog	1995.02	54.73	0.00024587
CHVQTIQLCRR	NAIA-DTB (C)	1	1	O00541	PES1	Pescadillo homolog	2151.12	46.237	0.0060246
CHVSSHTR	NAIA-DTB (C)	2	2	Q5T5P2	KIAA1217	Sickle tail protein homolog	1663.83	27.719	0.0055901
CHWSDMFTGR	NAIA-DTB (C)	3	3	P46060	RANGAP1	Ran GTPase-activating protein 1	1976.9	69.493	0.0010366
CHYEALGVRR	NAIA-DTB (C)	1	1	Q5F1R6	DNAJC21	DnaJ homolog subfamily C member 21	1941	44.111	0.0003744
CIALAQLLVEQNFPAIAIHR	NAIA-DTB (C)	4	4	Q13838	DDX39B	Spliceosome RNA helicase DDX39B	2957.63	99.972	1.4697e-15
CIDSKEPIERPEEKPK	NAIA-DTB (C)	2	2	Q9Y520	PRRC2C	Protein PRRC2C	2635.37	36.392	0.0025663
CIENQVLQLER	NAIA-DTB (C)	1	1	Q6IA69	NADSYN1	Glutamine-dependent NAD(+) synthetase	2082.09	71.763	0.00021049
CIESLIAVFQK	NAIA-DTB (C)	7	7	P31949	S100A11	Protein S100-A11;Protein S100-A11, N-terminally processed	1988.08	91.971	3.0275e-39
CIHSFQNLGIQCVK	NAIA-DTB (C)	4	4	Q04206	RELA	Transcription factor p65	2384.21	61.612	1.4086e-09
CIHVYKK	NAIA-DTB (C)	4	4	Q6P1L8	MRPL14	39S ribosomal protein L14, mitochondrial	1627.89	35.9	0.013422
CIIPNHEK	NAIA-DTB (C)	1	1	P35580;P35579;P35749	MYH10;MYH9;MYH11	Myosin-10;Myosin-9;Myosin-11	1690.89	49.905	0.0046451
CIIPNHEKK	NAIA-DTB (C)	1	1	P35579	MYH9	Myosin-9	1818.98	41.807	0.0038595
CIIVEEGK	NAIA-DTB (C)	3	3	P60981	DSTN	Destrin	1627.86	63.021	0.0026547
CIKGDSSIQKR	NAIA-DTB (C)	3	3	P17706	PTPN2	Tyrosine-protein phosphatase non-receptor type 2	1972.06	33.505	0.0031075
CIKPAPVIHPASVIFTVPATTVK	NAIA-DTB (C)	1	1	Q9H869	YY1AP1	YY1-associated protein 1	3126.77	70.46	0.0018206
CILPFDKETGFHR	NAIA-DTB (C)	3	3	Q9GZT3	SLIRP	SRA stem-loop-interacting RNA-binding protein, mitochondrial	2300.18	64.952	2.427e-05
CILPLVTSGDEEEEKDYKGPNPR	NAIA-DTB (C)	1	1	Q96DZ1	ERLEC1	Endoplasmic reticulum lectin 1	3326.65	67.312	0.0033829
CILQTDVK	NAIA-DTB (C)	1	1	Q9H0G5	NSRP1	Nuclear speckle splicing regulatory protein 1	1656.89	65.919	0.011411
CILVITWIQHLIPK	NAIA-DTB (C)	1	1	Q9UL46	PSME2	Proteasome activator complex subunit 2	2414.39	105.79	0.0040552
CIPALDSLTPANEDQK	NAIA-DTB (C)	4	4	P10809	HSPD1	60 kDa heat shock protein, mitochondrial	2452.23	85.133	6.8413e-29
CIPALDSLTPANEDQKIGIEIIK	NAIA-DTB (C)	2	2	P10809	HSPD1	60 kDa heat shock protein, mitochondrial	3218.73	84.724	2.0167e-05
CIPALDSLTPANEDQKIGIEIIKR	NAIA-DTB (C)	1	1	P10809	HSPD1	60 kDa heat shock protein, mitochondrial	3374.83	77.092	1.2881e-17
CIPQLDPFTTFQAWQLATK	NAIA-DTB (C)	1	1	O75362	ZNF217	Zinc finger protein 217	2945.51	104.62	3.8826e-05
CIPYAVLLEALALR	NAIA-DTB (C)	1	1	Q9UBW8	COPS7A	COP9 signalosome complex subunit 7a	2282.29	106.29	0.00035678
CIQEKDEK	NAIA-DTB (C)	1	1	Q86UP2	KTN1	Kinectin	1729.87	37.872	0.031007
CIQHVKR	NAIA-DTB (C)	2	2	Q9Y697	NFS1	Cysteine desulfurase, mitochondrial	1620.89	29.528	0.029121
CIQSILKEEGEHIR	NAIA-DTB (C)	2	2	Q99567	NUP88	Nuclear pore complex protein Nup88	2392.26	55.965	0.00010952
CIRPSVLGPLKR	NAIA-DTB (C)	3	3	Q7Z309	FAM122B	Protein FAM122B	2076.2	51.851	7.2945e-06
CISQLELAQLIGTGVKPR	NAIA-DTB (C)	2	2	Q9Y6D6	ARFGEF1	Brefeldin A-inhibited guanine nucleotide-exchange protein 1	2663.48	82.088	1.2384e-24
CITDTLQELVNQSK	NAIA-DTB (C)	1	1	O75694	NUP155	Nuclear pore complex protein Nup155	2329.2	89.648	0.00027448
CITGQESK	NAIA-DTB (C)	1	1	Q8NFC6	BOD1L1	Biorientation of chromosomes in cell division protein 1-like 1	1602.81	49.14	0.027725
CIVNNVSAETVQTVR	NAIA-DTB (C)	1	1	Q8N0X7	SPG20	Spartin	2370.24	66.983	4.5237e-07
CIVPNHEKR	NAIA-DTB (C)	2	2	Q7Z406	MYH14	Myosin-14	1832.97	38.554	0.0070317
CIYEIFSK	NAIA-DTB (C)	1	1	Q13569	TDG	G/T mismatch-specific thymine DNA glycosylase	1739.9	77.257	0.013727
CIYNLLQSSSPAVK	NAIA-DTB (C)	2	2	P53618	COPB1	Coatomer subunit beta	2260.19	77.095	0.00086647
CIYNLLQSSSPAVKYEAAGTLVTLSSAPTAIK	NAIA-DTB (C)	1	1	P53618	COPB1	Coatomer subunit beta	4034.14	89.039	1.6696e-13
CKDISSALR	NAIA-DTB (C)	2	2	P13489	RNH1	Ribonuclease inhibitor	1729.92	52.487	0.0021355
CKELGITALHIK	NAIA-DTB (C)	2	2	P62263	RPS14	40S ribosomal protein S14	2063.16	58.315	0.00069282
CKETPYSEEDFQHLQK	NAIA-DTB (C)	1	1	Q9H081	MIS12	Protein MIS12 homolog	2719.3	47.457	0.049991
CKFVWGPQDK	NAIA-DTB (C)	1	1	Q9NZT2	OGFR	Opioid growth factor receptor	1944.99	61.564	0.015859
CKHFELGGDK	NAIA-DTB (C)	6	6	Q969Q0;P83881	RPL36AL;RPL36A	60S ribosomal protein L36a-like;60S ribosomal protein L36a	1870.94	44.575	0.00079549
CKHFELGGDKK	NAIA-DTB (C)	7	7	Q969Q0;P83881	RPL36AL;RPL36A	60S ribosomal protein L36a-like;60S ribosomal protein L36a	1999.04	37.676	0.00084753
CKHFELGGDKKR	NAIA-DTB (C)	8	8	Q969Q0;P83881	RPL36AL;RPL36A	60S ribosomal protein L36a-like;60S ribosomal protein L36a	2155.14	34.652	9.0331e-05
CKHMQSQQLENYKK	NAIA-DTB (C)	2	2	Q96EV8	DTNBP1	Dysbindin	2502.25	29.28	5.314e-06
CKHSHGEAPSVDADPK	NAIA-DTB (C)	1	1	O75362	ZNF217	Zinc finger protein 217	2415.16	27.598	0.0017952
CKHSHGEAPSVDADPKLPSSK	NAIA-DTB (C)	2	2	O75362	ZNF217	Zinc finger protein 217	2927.46	32.237	0.00046659
CKIPALDLLIK	NAIA-DTB (C)	1	1	P78527	PRKDC	DNA-dependent protein kinase catalytic subunit	1964.15	84.064	0.02515
CKIPNTVEEAVR	NAIA-DTB (C)	1	1	Q12996	CSTF3	Cleavage stimulation factor subunit 3	2096.11	57.566	0.00087012
CKLNLPPYLTQEAR	NAIA-DTB (C)	1	1	P23443	RPS6KB1	Ribosomal protein S6 kinase beta-1	2383.27	70.603	0.011574
CKPEYKVPGLYVIDSIVR	NAIA-DTB (C)	1	1	Q9UPN6;O95104	SCAF8;SCAF4	Protein SCAF8;Splicing factor, arginine/serine-rich 15	2816.53	77.277	0.0019989
CKPIDVFDFPDNSDVSSIGR	NAIA-DTB (C)	1	1	Q71F23	CENPU	Centromere protein U	2948.44	82.69	0.025966
CKPSQGLSTEENLSASITK	NAIA-DTB (C)	2	2	Q6NXT6	TAPT1	Transmembrane anterior posterior transformation protein 1 homolog	2730.39	54.645	0.00021351
CKTPQGQR	NAIA-DTB (C)	1	1	P43246	MSH2	DNA mismatch repair protein Msh2	1654.86	32.647	0.020317
CLAAEDVVFIGPDTHAIQAMGDKIESK	NAIA-DTB (C)	1	1	P05165	PCCA	Propionyl-CoA carboxylase alpha chain, mitochondrial	3595.81	79.638	5.0282e-05
CLAALASLR	NAIA-DTB (C)	2	2	Q12906	ILF3	Interleukin enhancer-binding factor 3	1654.92	75.022	0.0033464
CLADAVVK	NAIA-DTB (C)	1	1	Q5TGZ0	MINOS1	MICOS complex subunit MIC10	1555.84	65.111	0.00155
CLAFHDISPQAPTHFLVIPK	NAIA-DTB (C)	3	3	P49773	HINT1	Histidine triad nucleotide-binding protein 1	2971.58	76.712	9.7975e-31
CLALPAMHWPR	NAIA-DTB (C)	1	1	Q14687	GSE1	Genetic suppressor element 1	2032.05	76.356	0.0011034
CLAPMMSEVIR	NAIA-DTB (C)	1	1	P40939	HADHA	Trifunctional enzyme subunit alpha, mitochondrial;Long-chain enoyl-CoA hydratase;Long chain 3-hydroxyacyl-CoA dehydrogenase	1987.01	80.124	0.0018605
CLATGPGIASTVK	NAIA-DTB (C)	1	1	O75369	FLNB	Filamin-B	1955.06	63.75	0.0068316
CLATHGR	NAIA-DTB (C)	2	2	P49327	FASN	Fatty acid synthase;[Acyl-carrier-protein] S-acetyltransferase;[Acyl-carrier-protein] S-malonyltransferase;3-oxoacyl-[acyl-carrier-protein] synthase;3-oxoacyl-[acyl-carrier-protein] reductase;3-hydroxyacyl-[acyl-carrier-protein] dehydratase;Enoyl-[acyl-carrier-protein] reductase;Oleoyl-[acyl-carrier-protein] hydrolase	1494.78	40.831	0.016961
CLDAVVSTR	NAIA-DTB (C)	3	3	Q86VP6	CAND1	Cullin-associated NEDD8-dissociated protein 1	1700.89	63.831	0.0024326
CLDAVVSTRHEMLPEFYK	NAIA-DTB (C)	1	1	Q86VP6	CAND1	Cullin-associated NEDD8-dissociated protein 1	2875.44	68.724	0.0017155
CLDDHKYK	NAIA-DTB (C)	1	1	Q99460	PSMD1	26S proteasome non-ATPase regulatory subunit 1	1758.88	39.507	0.0054646
CLDDLKER	NAIA-DTB (C)	2	2	Q7Z2Z2	EFTUD1	Elongation factor Tu GTP-binding domain-containing protein 1	1728.89	53.329	0.012238
CLDPAQR	NAIA-DTB (C)	1	1	Q6ZN06;Q86XN6;A2RRD8;Q5VIY5;Q7L2R6;Q9NV72;Q8WV37;Q6PDB4;Q3MIS6;P17035;P0CJ79;Q9HCG1;Q96IR2	ZNF813;ZNF761;ZNF320;ZNF468;ZNF765;ZNF701;ZNF480;ZNF880;ZNF528;ZNF28;ZNF888;ZNF160;ZNF845	Zinc finger protein 813;Zinc finger protein 761;Zinc finger protein 320;Zinc finger protein 468;Zinc finger protein 765;Zinc finger protein 701;Zinc finger protein 480;Zinc finger protein 880;Zinc finger protein 528;Zinc finger protein 28;Zinc finger protein 888;Zinc finger protein 160;Zinc finger protein 845	1539.79	54.9	0.017496
CLEDEHLLQAISK	NAIA-DTB (C)	1	1	Q9Y217	MTMR6	Myotubularin-related protein 6	2236.16	69.724	0.00025315
CLEEKNEILQGK	NAIA-DTB (C)	1	1	Q14980	NUMA1	Nuclear mitotic apparatus protein 1	2141.12	53.56	0.00048232
CLEEQGLKFVGQDVEGER	NAIA-DTB (C)	1	1	P17812	CTPS1	CTP synthase 1	2773.37	67.026	0.0004577
CLEGMILAAK	NAIA-DTB (C)	2	2	Q5T0N5	FNBP1L	Formin-binding protein 1-like	1785.95	76.442	0.0013867
CLEHLFFFK	NAIA-DTB (C)	1	1	P28702;P19793;P48443	RXRB;RXRA;RXRG	Retinoic acid receptor RXR-beta;Retinoic acid receptor RXR-alpha;Retinoic acid receptor RXR-gamma	1921	82.266	0.00049074
CLELFSELAEDKENYKK	NAIA-DTB (C)	2	2	P08238	HSP90AB1	Heat shock protein HSP 90-beta	2796.4	71.581	6.7903e-05
CLELFTELAEDKENYKK	NAIA-DTB (C)	2	2	P07900	HSP90AA1	Heat shock protein HSP 90-alpha	2810.42	73.22	8.6198e-05
CLELVEHFGPNELR	NAIA-DTB (C)	1	1	Q969Z0	TBRG4	Protein TBRG4	2393.22	74.543	3.518e-09
CLELVEHFGPNELRK	NAIA-DTB (C)	2	2	Q969Z0	TBRG4	Protein TBRG4	2521.32	66.045	3.1451e-06
CLEPSGNGGEGTR	NAIA-DTB (C)	1	1	O14508	SOCS2	Suppressor of cytokine signaling 2	2013.96	52.123	0.00072341
CLEPTVALLR	NAIA-DTB (C)	1	1	Q8TCG1	KIAA1524	Protein CIP2A	1852.03	79.577	0.0011246
CLFGGQEPAPK	NAIA-DTB (C)	1	1	Q6PJG2	ELMSAN1	ELM2 and SANT domain-containing protein 1	1883.96	67.179	0.0072138
CLGHPEEFYNLVR	NAIA-DTB (C)	5	5	P37268	FDFT1	Squalene synthase	2314.16	72.514	2.5525e-06
CLGHYVNGK	NAIA-DTB (C)	1	1	Q8IZ83	ALDH16A1	Aldehyde dehydrogenase family 16 member A1	1727.88	46.082	0.00032152
CLGIPNTAHFANVTQIEDAVSLWAK	NAIA-DTB (C)	2	2	Q12874	SF3A3	Splicing factor 3A subunit 3	3435.76	97.363	1.4642e-18
CLGPPTTPGPYR	NAIA-DTB (C)	1	1	P29372	MPG	DNA-3-methyladenine glycosylase	1996.02	62.862	1.0065e-05
CLHDIALAHR	NAIA-DTB (C)	5	5	Q96B36	AKT1S1	Proline-rich AKT1 substrate 1	1886	49.251	0.00057327
CLHEFVK	NAIA-DTB (C)	3	3	Q9NR46	SH3GLB2	Endophilin-B2	1612.84	51.688	0.015181
CLHHEVKR	NAIA-DTB (C)	5	5	Q9H5N1	RABEP2	Rab GTPase-binding effector protein 2	1758.94	25.227	0.0041898
CLHMFLQDEIIDK	NAIA-DTB (C)	5	5	O60493	SNX3	Sorting nexin-3	2342.18	75.003	1.8583e-16
CLHMFLQDEIIDKSYTPSK	NAIA-DTB (C)	1	1	O60493	SNX3	Sorting nexin-3	3005.5	69.683	2.1735e-10
CLHMFLQDEIIDKSYTPSK	Oxidation (M);NAIA-DTB (C)	1	1	O60493	SNX3	Sorting nexin-3	3021.5	63.766	0.00043472
CLHMFLQEEAIDR	NAIA-DTB (C)	4	4	Q9UMY4	SNX12	Sorting nexin-12	2342.16	69.483	2.4478e-07
CLHMFLQEEAIDRNYVPGK	NAIA-DTB (C)	1	1	Q9UMY4	SNX12	Sorting nexin-12	3000.5	66.081	0.002364
CLKDEDPYVR	NAIA-DTB (C)	1	1	Q10567;P63010	AP1B1;AP2B1	AP-1 complex subunit beta-1;AP-2 complex subunit beta	1974.99	51.043	0.00092805
CLKDEDPYVRK	NAIA-DTB (C)	3	3	Q10567;P63010	AP1B1;AP2B1	AP-1 complex subunit beta-1;AP-2 complex subunit beta	2103.08	42.087	0.00067133
CLKELMELK	NAIA-DTB (C)	1	1	Q9UN81	L1RE1	LINE-1 retrotransposable element ORF1 protein	1843.99	67.312	0.0043024
CLKKDDESNLVEEK	NAIA-DTB (C)	2	2	Q07866	KLC1	Kinesin light chain 1	2387.2	42.2	9.1036e-05
CLLDTFKHTDEEFLK	NAIA-DTB (C)	1	1	Q9H0C8	ILKAP	Integrin-linked kinase-associated serine/threonine phosphatase 2C	2576.3	75.355	0.0013161
CLLIHPNPESALNEEAGR	NAIA-DTB (C)	2	2	Q16763	UBE2S	Ubiquitin-conjugating enzyme E2 S	2700.37	66.66	5.5474e-15
CLLLGAGTLGCNVAR	NAIA-DTB (C)	2	2	O95352	ATG7	Ubiquitin-like modifier-activating enzyme ATG7	2255.19	81.597	1.853e-07
CLLLVHEPK	NAIA-DTB (C)	1	1	Q99661	KIF2C	Kinesin-like protein KIF2C	1789	63.561	0.014071
CLLSDELSNIAMQVR	NAIA-DTB (C)	1	1	Q86YH6	PDSS2	Decaprenyl-diphosphate synthase subunit 2	2429.24	97.757	0.00030957
CLLSDELSNIAMQVRK	NAIA-DTB (C)	1	1	Q86YH6	PDSS2	Decaprenyl-diphosphate synthase subunit 2	2557.34	88.112	0.0016783
CLLTYKPDVYTYLGIYR	NAIA-DTB (C)	4	4	Q9H3H3	C11orf68	UPF0696 protein C11orf68	2818.48	85.132	7.1599e-05
CLMALKVPTTEKPTVTVNFR	NAIA-DTB (C)	2	2	Q04637	EIF4G1	Eukaryotic translation initiation factor 4 gamma 1	2985.62	67.971	3.6246e-16
CLMALKVPTTEKPTVTVNFR	Oxidation (M);NAIA-DTB (C)	1	1	Q04637	EIF4G1	Eukaryotic translation initiation factor 4 gamma 1	3001.61	62.506	0.00059119
CLMALKVPTTEKPTVTVNFRK	NAIA-DTB (C)	2	2	Q04637	EIF4G1	Eukaryotic translation initiation factor 4 gamma 1	3113.71	60.136	4.8057e-06
CLMDQATDPNILGR	NAIA-DTB (C)	3	3	P78527	PRKDC	DNA-dependent protein kinase catalytic subunit	2284.13	87.175	6.9819e-54
CLMDQATDPNILGR	Oxidation (M);NAIA-DTB (C)	1	1	P78527	PRKDC	DNA-dependent protein kinase catalytic subunit	2300.13	67.69	3.0944e-06
CLMGHSEIVVQGLSGEDVLARPQR	NAIA-DTB (C)	2	2	Q96LA8	PRMT6	Protein arginine N-methyltransferase 6	3331.72	68.33	6.6477e-25
CLNAGSGTETAER	NAIA-DTB (C)	1	1	Q08999	RBL2	Retinoblastoma-like protein 2	2045.98	51.338	0.00019831
CLNALASLR	NAIA-DTB (C)	2	2	Q96SI9	STRBP	Spermatid perinuclear RNA-binding protein	1697.93	104.97	0.009539
CLNNLAASQLKLDHYR	NAIA-DTB (C)	1	1	Q14318	FKBP8	Peptidyl-prolyl cis-trans isomerase FKBP8	2596.36	58.627	0.0011815
CLPIESNPHSFDSPHTK	NAIA-DTB (C)	2	2	Q8N3C0	ASCC3	Activating signal cointegrator 1 complex subunit 3	2646.29	51.659	1.4618e-06
CLPLNFRK	NAIA-DTB (C)	1	1	Q6PL18	ATAD2	ATPase family AAA domain-containing protein 2	1727.95	61.047	0.011955
CLPPPSIR	NAIA-DTB (C)	2	2	O15269	SPTLC1	Serine palmitoyltransferase 1	1619.89	61.136	0.0070483
CLPQEPPGSATDA	NAIA-DTB (C)	1	1	Q8IY17	PNPLA6	Neuropathy target esterase	2022.97	66.333	0.0020241
CLPQVQLDPLPTTLTLAFASQLKK	NAIA-DTB (C)	1	1	Q9NZC9	SMARCAL1	SWI/SNF-related matrix-associated actin-dependent regulator of chromatin subfamily A-like protein 1	3362.87	101.15	0.00078178
CLPTPK	NAIA-DTB (C)	1	1	Q02543	RPL18A	60S ribosomal protein L18a	1395.76	55.373	0.054366
CLQDNNWDYTR	NAIA-DTB (C)	1	1	Q9UBU9	NXF1	Nuclear RNA export factor 1	2165	64.323	0.00022248
CLQEAQEEGNSILPERR	NAIA-DTB (C)	2	2	Q9BYW2	SETD2	Histone-lysine N-methyltransferase SETD2	2709.35	56.446	1.8043e-05
CLQHQEVKPYTLALAFK	NAIA-DTB (C)	1	1	P49914	MTHFS	5-formyltetrahydrofolate cyclo-ligase	2726.46	63.282	0.0013597
CLQLLGNLGSLEK	NAIA-DTB (C)	1	1	Q96HW7	INTS4	Integrator complex subunit 4	2125.16	86.945	0.0069418
CLQSEPARRPTAR	NAIA-DTB (C)	2	2	Q9UHY1	NRBP1	Nuclear receptor-binding protein	2222.17	34.122	0.0030452
CLQTLLDTK	NAIA-DTB (C)	3	3	Q92616	GCN1L1	Translational activator GCN1	1771.95	71.824	2.9878e-14
CLSDPGPHPEPGEGEPFFPK	NAIA-DTB (C)	2	2	P19634	SLC9A1	Sodium/hydrogen exchanger 1	2874.37	66.684	1.2453e-05
CLSPGGHPTYRPAYLLENEEEER	NAIA-DTB (C)	2	2	Q8NFF5	FLAD1	FAD synthase;Molybdenum cofactor biosynthesis protein-like region;FAD synthase region	3397.64	56.886	4.9127e-09
CLSQQADVR	NAIA-DTB (C)	1	1	Q9NVI1	FANCI	Fanconi anemia group I protein	1756.89	52.005	0.0069973
CLTPLVPEDLRK	NAIA-DTB (C)	1	1	O60216	RAD21	Double-strand-break repair protein rad21 homolog	2121.17	68.029	0.011416
CLTQQAVALQR	NAIA-DTB (C)	2	2	O75153	CLUH	Clustered mitochondria protein homolog	1968.06	61.639	1.9359e-05
CLTQSGIAGGYKPFNLETCR	NAIA-DTB (C)	4	4	P30626	SRI	Sorcin	2952.46	66.912	3.1074e-16
CLTSNLLQSR	NAIA-DTB (C)	1	1	Q96GX5	MASTL	Serine/threonine-protein kinase greatwall	1871.99	69.917	0.00041565
CLVAGLLSPR	NAIA-DTB (C)	1	1	Q8WYP5	AHCTF1	Protein ELYS	1765.99	82.506	0.019159
CLVDSAETK	NAIA-DTB (C)	1	1	Q6P1M3	LLGL2	Lethal(2) giant larvae protein homolog 2	1702.86	59.837	0.0075543
CLVFSLIGLHFK	NAIA-DTB (C)	3	3	P61326;Q96A72	MAGOH;MAGOHB	Protein mago nashi homolog;Protein mago nashi homolog 2	2114.18	95.499	1.778e-07
CLYALEEGIVR	NAIA-DTB (C)	2	2	Q9P0M9	MRPL27	39S ribosomal protein L27, mitochondrial	2003.06	77.364	1.7961e-05
CLYASVLTAQPR	NAIA-DTB (C)	2	2	P13639	EEF2	Elongation factor 2	2059.09	73.112	0.0021286
CLYYLYASLDPNAVK	NAIA-DTB (C)	1	1	Q29RF7	PDS5A	Sister chromatid cohesion protein PDS5 homolog A	2470.26	87.297	0.00017947
CMALAQLLVEQNFPAIAIHR	NAIA-DTB (C)	4	4	O00148	DDX39A	ATP-dependent RNA helicase DDX39A	2975.59	98.261	4.1662e-36
CMALAQLLVEQNFPAIAIHR	Oxidation (M);NAIA-DTB (C)	1	1	O00148	DDX39A	ATP-dependent RNA helicase DDX39A	2991.58	91.381	0.0031825
CMALSTAVLVGEAK	NAIA-DTB (C)	3	3	Q02252	ALDH6A1	Methylmalonate-semialdehyde dehydrogenase [acylating], mitochondrial	2130.12	79.32	1.3167e-08
CMALSTAVLVGEAKK	NAIA-DTB (C)	5	5	Q02252	ALDH6A1	Methylmalonate-semialdehyde dehydrogenase [acylating], mitochondrial	2258.22	68.884	0.00018404
CMDKDSPEVHQDLNALK	NAIA-DTB (C)	1	1	Q9NWA0	MED9	Mediator of RNA polymerase II transcription subunit 9	2680.3	49.953	6.3655e-07
CMGEADPSIQLHGAK	NAIA-DTB (C)	2	2	Q6AI08	HEATR6	HEAT repeat-containing protein 6	2294.12	55.206	1.2332e-05
CMIDQAHQEERPIR	NAIA-DTB (C)	3	3	Q9UBQ5	EIF3K	Eukaryotic translation initiation factor 3 subunit K	2463.22	46.653	1.6902e-09
CMLDAALATLNTHGK	NAIA-DTB (C)	5	5	Q92616	GCN1L1	Translational activator GCN1	2296.17	79.201	1.6548e-14
CMPTFQFFK	NAIA-DTB (C)	10	10	P10599	TXN	Thioredoxin	1885.93	92.902	7.7337e-14
CMPTFQFFK	Oxidation (M);NAIA-DTB (C)	3	3	P10599	TXN	Thioredoxin	1901.92	84.724	0.006249
CMPTFQFFKK	NAIA-DTB (C)	6	6	P10599	TXN	Thioredoxin	2014.02	74.599	0.0001858
CMPTFQFFKKGQK	NAIA-DTB (C)	1	1	P10599	TXN	Thioredoxin	2327.2	60.937	0.015742
CMQLTDFILK	NAIA-DTB (C)	10	10	P50914	RPL14	60S ribosomal protein L14	1949.02	95.159	1.4085e-13
CMQLTDFILK	Oxidation (M);NAIA-DTB (C)	2	2	P50914	RPL14	60S ribosomal protein L14	1965.01	93.408	0.0032845
CMQLTDFILKFPHSAHQK	NAIA-DTB (C)	3	3	P50914	RPL14	60S ribosomal protein L14	2881.48	74.592	2.5357e-25
CMQSQFSVLYNESLQLK	NAIA-DTB (C)	1	1	Q5VTR2	RNF20	E3 ubiquitin-protein ligase BRE1A	2755.37	84.474	8.8377e-16
CMQVGGNANATAFFR	NAIA-DTB (C)	1	1	Q8N6H7	ARFGAP2	ADP-ribosylation factor GTPase-activating protein 2	2324.12	73.176	2.4065e-05
CMTNTPVVVR	NAIA-DTB (C)	2	2	P32322	PYCR1	Pyrroline-5-carboxylate reductase 1, mitochondrial	1856.96	61.126	0.00038357
CMVEVPQELETSTGHSLEK	NAIA-DTB (C)	4	4	Q32MZ4	LRRFIP1	Leucine-rich repeat flightless-interacting protein 1	2854.39	67.446	5.98e-05
CNAEEHVR	NAIA-DTB (C)	1	1	P11279	LAMP1	Lysosome-associated membrane glycoprotein 1	1694.82	36.837	0.005689
CNAHGEPR	NAIA-DTB (C)	1	1	Q96EP0	RNF31	E3 ubiquitin-protein ligase RNF31	1620.78	33.067	0.010547
CNAHYNLQNAFNLAEK	NAIA-DTB (C)	4	4	O15020	SPTBN2	Spectrin beta chain, non-erythrocytic 2	2587.26	65.16	3.9539e-10
CNAHYNLQNAFNLAEKELGLTK	NAIA-DTB (C)	2	2	O15020	SPTBN2	Spectrin beta chain, non-erythrocytic 2	3228.64	85.025	1.5742e-05
CNEEHPAYLASDEITTVR	NAIA-DTB (C)	2	2	O60313	OPA1	Dynamin-like 120 kDa protein, mitochondrial;Dynamin-like 120 kDa protein, form S1	2785.34	58.315	3.873e-10
CNEEHPAYLASDEITTVRK	NAIA-DTB (C)	3	3	O60313	OPA1	Dynamin-like 120 kDa protein, mitochondrial;Dynamin-like 120 kDa protein, form S1	2913.43	50.375	4.8723e-70
CNEPAVWSQLAK	NAIA-DTB (C)	1	1	Q00610	CLTC	Clathrin heavy chain 1	2083.06	71.547	0.00049609
CNEQPNR	NAIA-DTB (C)	1	1	Q7L576;Q96F07	CYFIP1;CYFIP2	Cytoplasmic FMR1-interacting protein 1;Cytoplasmic FMR1-interacting protein 2	1597.77	40.753	0.00974
CNEQPNRVEIYEK	NAIA-DTB (C)	6	6	Q7L576;Q96F07	CYFIP1;CYFIP2	Cytoplasmic FMR1-interacting protein 1;Cytoplasmic FMR1-interacting protein 2	2359.16	46.456	8.6788e-12
CNGVLEGIR	NAIA-DTB (C)	1	1	P35580;P12883;P13535;Q9UKX3;Q9Y623;P13533;P12882;P11055;Q9UKX2;A7E2Y1;Q7Z406;P35579;P35749	MYH10;MYH7;MYH8;MYH13;MYH4;MYH6;MYH1;MYH3;MYH2;MYH7B;MYH14;MYH9;MYH11	Myosin-10;Myosin-7;Myosin-8;Myosin-13;Myosin-4;Myosin-6;Myosin-1;Myosin-3;Myosin-2;Myosin-7B;Myosin-14;Myosin-9;Myosin-11	1697.89	65.919	0.0067697
CNINNFIFHK	NAIA-DTB (C)	5	5	Q05655	PRKCD	Protein kinase C delta type;Protein kinase C delta type regulatory subunit;Protein kinase C delta type catalytic subunit	1987.01	73.427	0.00053275
CNISYLEEWLKDK	NAIA-DTB (C)	1	1	Q9NQX4	MYO5C	Unconventional myosin-Vc	2378.2	82.061	5.839e-09
CNLEEISNYYGVSGFQTTEHFLTAVAHR	NAIA-DTB (C)	1	1	Q9NVN8	GNL3L	Guanine nucleotide-binding protein-like 3-like protein	3923.89	92.78	3.9569e-11
CNLENKKEEVSR	NAIA-DTB (C)	3	3	P12270	TPR	Nucleoprotein TPR	2186.12	36.295	1.8729e-07
CNLHMNGNVITSDQPILLR	NAIA-DTB (C)	1	1	Q9BY77	POLDIP3	Polymerase delta-interacting protein 3	2875.48	73.588	0.00015965
CNNSKPK	NAIA-DTB (C)	1	1	Q06124	PTPN11	Tyrosine-protein phosphatase non-receptor type 11	1527.79	28.268	0.034021
CNNVLYIR	NAIA-DTB (C)	2	2	P62306	SNRPF	Small nuclear ribonucleoprotein F	1731.91	65.699	0.0019034
CNPSEAGASLLVGSIEPSLSNQDRK	NAIA-DTB (C)	1	1	Q9BSJ5	C17orf80	Uncharacterized protein C17orf80	3309.67	75.927	0.00038746
CNRHVESVDKR	NAIA-DTB (C)	1	1	Q14160	SCRIB	Protein scribble homolog	2080.06	23.925	0.0067616
CNSMQSEYR	NAIA-DTB (C)	1	1	Q12846	STX4	Syntaxin-4	1854.84	48.513	0.0010802
CNTGSEGSEAQPPGKPSTEAR	NAIA-DTB (C)	2	2	O00562	PITPNM1	Membrane-associated phosphatidylinositol transfer protein 1	2840.34	37.307	0.0050661
CNTNTAIELK	NAIA-DTB (C)	1	1	O14929	HAT1	Histone acetyltransferase type B catalytic subunit	1843.95	59.362	0.00442
CNTPTYCDLGK	Acetyl (Protein N-term);NAIA-DTB (C)	4	4	Q9Y277	VDAC3	Voltage-dependent anion-selective channel protein 3	2050.95	75.827	0.00031853
CNYLALVGGGK	NAIA-DTB (C)	1	1	Q5MNZ6	WDR45B	WD repeat domain phosphoinositide-interacting protein 3	1831.97	74.766	0.0080612
CNYLALVGGGKKPK	NAIA-DTB (C)	1	1	Q5MNZ6	WDR45B	WD repeat domain phosphoinositide-interacting protein 3	2185.21	54.953	0.014284
CPAAMTVMHLR	NAIA-DTB (C)	1	1	P35226	BMI1	Polycomb complex protein BMI-1	1966.99	62.996	0.00015652
CPAGQQPPQHR	NAIA-DTB (C)	3	3	Q96SB3	PPP1R9B	Neurabin-2	1955.98	37.234	0.00023389
CPAITQNNFLT	NAIA-DTB (C)	1	1	O14524	TMEM194A	Transmembrane protein 194A	1958.99	84.221	0.0065796
CPARPPPSGSQGLLEEMLAASSSK	NAIA-DTB (C)	1	1	Q9C0C2	TNKS1BP1	182 kDa tankyrase-1-binding protein	3150.58	76.409	0.00036917
CPASEPGLDATTASESR	NAIA-DTB (C)	1	1	Q27J81	INF2	Inverted formin-2	2429.15	58.119	1.7198e-06
CPEALFQPSFLGMESCGIHETTFNSIMK	NAIA-DTB (C)	3	3	P60709;P63261	ACTB;ACTG1	Actin, cytoplasmic 1;Actin, cytoplasmic 1, N-terminally processed;Actin, cytoplasmic 2;Actin, cytoplasmic 2, N-terminally processed	3911.84	92.094	2.0512e-46
CPEALFQPSFLGMESCGIHETTFNSIMK	Oxidation (M);NAIA-DTB (C)	4	4	P60709;P63261	ACTB;ACTG1	Actin, cytoplasmic 1;Actin, cytoplasmic 1, N-terminally processed;Actin, cytoplasmic 2;Actin, cytoplasmic 2, N-terminally processed	3927.83	87.542	9.826e-21
CPEALFQPSFLGMESCGIHETTFNSIMK	2 NAIA-DTB (C)	1	2	P60709;P63261	ACTB;ACTG1	Actin, cytoplasmic 1;Actin, cytoplasmic 1, N-terminally processed;Actin, cytoplasmic 2;Actin, cytoplasmic 2, N-terminally processed	4593.22	102.86	4.3897e-09
CPENAFFLDHVR	NAIA-DTB (C)	6	6	O00159	MYO1C	Unconventional myosin-Ic	2185.08	68.211	8.2385e-06
CPFTGNVSIR	NAIA-DTB (C)	8	8	P62280	RPS11	40S ribosomal protein S11	1830.95	71.203	0.00036287
CPGESLINPGFK	NAIA-DTB (C)	5	5	Q9BUH6	C9orf142	Protein PAXX	1999.02	79.973	0.00077064
CPGPIITYHSVTVPLVGEPGPK	NAIA-DTB (C)	1	1	Q15906	VPS72	Vacuolar protein sorting-associated protein 72 homolog	2998.6	76.485	0.00066265
CPGPLAVANGVVK	NAIA-DTB (C)	1	1	Q9Y6Y8	SEC23IP	SEC23-interacting protein	1962.08	72.784	0.019722
CPHSTPLWLLLSR	NAIA-DTB (C)	2	2	O94906	PRPF6	Pre-mRNA-processing factor 6	2260.22	89.644	8.9103e-05
CPIFPMAR	NAIA-DTB (C)	1	1	Q7Z401	DENND4A	C-myc promoter-binding protein	1671.86	78.912	0.0059597
CPIQLNEGVSFQDLDTAK	NAIA-DTB (C)	1	1	A6NDU8	C5orf51	UPF0600 protein C5orf51	2715.36	82.506	0.00023163
CPLDPYFIMPDK	NAIA-DTB (C)	1	1	P33992	MCM5	DNA replication licensing factor MCM5	2176.07	90.621	0.0015937
CPLLKPWALTFSYGR	NAIA-DTB (C)	3	3	P04075	ALDOA	Fructose-bisphosphate aldolase A	2489.33	87.054	3.1338e-10
CPPAYTMVGLHNLEPR	NAIA-DTB (C)	1	1	Q86YV5	SGK223	Tyrosine-protein kinase SgK223	2535.28	68.261	0.0002669
CPPPPVRR	NAIA-DTB (C)	4	4	Q9H9J2	MRPL44	39S ribosomal protein L44, mitochondrial	1658.91	46.429	0.0049698
CPQVEEAIVQSGQKK	NAIA-DTB (C)	4	4	Q9BVP2	GNL3	Guanine nucleotide-binding protein-like 3	2381.24	55.164	2.1405e-22
CPRPVSLHPMPR	NAIA-DTB (C)	3	3	P21860	ERBB3	Receptor tyrosine-protein kinase erbB-3	2127.12	46.189	0.0030775
CPSIAAAIAAVNALHGR	NAIA-DTB (C)	6	6	Q14498	RBM39	RNA-binding protein 39	2372.28	86.101	6.2558e-29
CPSILGGLAPEKDQPK	NAIA-DTB (C)	2	2	A5YKK6	CNOT1	CCR4-NOT transcription complex subunit 1	2390.27	68.248	2.1785e-09
CPSQLQPAPR	NAIA-DTB (C)	1	1	P35568	IRS1	Insulin receptor substrate 1	1833.96	54.545	0.00038616
CPSQSSSRPAAMISQPPTPPTGQPVREDAK	NAIA-DTB (C)	1	1	Q6PKG0	LARP1	La-related protein 1	3857.92	48.172	0.00016522
CPTQFPLILWHPYAR	NAIA-DTB (C)	5	5	Q96TA1	FAM129B	Niban-like protein 1	2579.35	87.297	1.142e-06
CPTSGR	NAIA-DTB (C)	1	1	Q9ULA0	DNPEP	Aspartyl aminopeptidase	1357.68	44.265	0.034405
CPVKQDSVESQLKR	NAIA-DTB (C)	3	3	Q5T8I3	FAM102B	Protein FAM102B	2354.24	42.882	5.9969e-07
CPWKEYK	NAIA-DTB (C)	3	3	O75400	PRPF40A	Pre-mRNA-processing factor 40 homolog A	1690.85	61.358	0.0059236
CQDEELEK	NAIA-DTB (C)	1	1	O95239	KIF4A	Chromosome-associated kinesin KIF4A	1730.82	50.062	0.0012748
CQDNEKVR	NAIA-DTB (C)	2	2	Q99575	POP1	Ribonucleases P/MRP protein subunit POP1	1728.86	34.818	0.012134
CQDVIVAAR	NAIA-DTB (C)	1	1	O43264	ZW10	Centromere/kinetochore protein zw10 homolog	1711.91	61.126	0.015566
CQEANQK	NAIA-DTB (C)	1	1	Q9Y6D9	MAD1L1	Mitotic spindle assembly checkpoint protein MAD1	1557.76	38.542	0.036576
CQEAQNGSESEVWTHQSK	NAIA-DTB (C)	2	2	Q9Y2Z0	SUGT1	Suppressor of G2 allele of SKP1 homolog	2785.28	44.947	0.0039908
CQEHSK	NAIA-DTB (C)	3	3	Q9NQW6	ANLN	Actin-binding protein anillin	1468.71	29.494	0.014257
CQEHSKESPAR	NAIA-DTB (C)	3	3	Q9NQW6	ANLN	Actin-binding protein anillin	2008.98	24.245	0.0087366
CQGITAPIEAQVR	NAIA-DTB (C)	1	1	P52756	RBM5	RNA-binding protein 5	2123.12	67.375	0.018327
CQGTNQR	NAIA-DTB (C)	1	1	Q96FZ2	HMCES	Embryonic stem cell-specific 5-hydroxymethylcytosine-binding protein	1543.76	39.117	0.0046239
CQHAAEIITDLLR	NAIA-DTB (C)	4	4	Q96AE4	FUBP1	Far upstream element-binding protein 1	2220.17	79.271	8.864e-07
CQHLQAEK	NAIA-DTB (C)	1	1	P35579	MYH9	Myosin-9	1693.86	37.308	0.0067643
CQIPVHSQENR	NAIA-DTB (C)	1	1	Q9C0D5	TANC1	Protein TANC1	2048.03	47.944	0.00020928
CQLEINFNTLQTK	NAIA-DTB (C)	1	1	P12814;P35609;Q08043;O43707	ACTN1;ACTN2;ACTN3;ACTN4	Alpha-actinin-1;Alpha-actinin-2;Alpha-actinin-3;Alpha-actinin-4	2289.18	80.73	8.422e-05
CQLLFALK	NAIA-DTB (C)	4	4	Q9BRJ7	NUDT16L1	Protein syndesmos	1672.94	84.678	0.0019443
CQLPDGSFR	NAIA-DTB (C)	1	1	O75643	SNRNP200	U5 small nuclear ribonucleoprotein 200 kDa helicase	1759.87	66.195	0.0035719
CQLQQAAALNAQHK	NAIA-DTB (C)	1	1	Q96DF8	DGCR14	Protein DGCR14	2261.17	52.595	2.0711e-09
CQNALQQVVAR	NAIA-DTB (C)	2	2	Q06210	GFPT1	Glutamine--fructose-6-phosphate aminotransferase [isomerizing] 1	1967.04	62.842	0.00019863
CQNEQLQTAVTQQVSQIQQHK	NAIA-DTB (C)	4	4	O60763	USO1	General vesicular transport factor p115	3176.6	60.443	2.1722e-50
CQNEQLQTAVTQQVSQIQQHKDQYNLLK	NAIA-DTB (C)	3	3	O60763	USO1	General vesicular transport factor p115	4051.06	67.232	9.4888e-21
CQNTHKR	NAIA-DTB (C)	2	2	Q8WXH0	SYNE2	Nesprin-2	1623.83	20.768	0.012998
CQNYLAESKPSGR	NAIA-DTB (C)	1	1	Q9BY89	KIAA1671	Uncharacterized protein KIAA1671	2190.09	48.552	0.00010394
CQPEANKPTHNNR	NAIA-DTB (C)	2	2	Q659C4	LARP1B	La-related protein 1B	2246.1	27.231	0.0010724
CQPKPSEEAPK	NAIA-DTB (C)	4	4	Q9H6F5	CCDC86	Coiled-coil domain-containing protein 86	1950.99	36.116	0.00033483
CQPVFSFGNSEQTK	NAIA-DTB (C)	1	1	P49790	NUP153	Nuclear pore complex protein Nup153	2309.12	72.587	0.00028828
CQPVFSFGNSEQTKDENSSK	NAIA-DTB (C)	3	3	P49790	NUP153	Nuclear pore complex protein Nup153	2969.39	63.666	1.291e-07
CQQLQQEYSR	NAIA-DTB (C)	1	1	Q96JB5	CDK5RAP3	CDK5 regulatory subunit-associated protein 3	2019.98	51.357	0.00036669
CQQLSATILTDHQYLER	NAIA-DTB (C)	3	3	Q9NUX5	POT1	Protection of telomeres protein 1	2756.4	68.264	5.39e-21
CQQQMAEDK	NAIA-DTB (C)	1	1	Q9Y6K9	IKBKG	NF-kappa-B essential modulator	1817.84	43.994	0.0075912
CQQQMAEDKASVK	NAIA-DTB (C)	3	3	Q9Y6K9	IKBKG	NF-kappa-B essential modulator	2203.08	38.14	3.7826e-07
CQQQQR	NAIA-DTB (C)	1	1	Q9UBC1	NFKBIL1	NF-kappa-B inhibitor-like protein 1	1527.76	37.191	0.03266
CQSLGGPAAAYATGK	NAIA-DTB (C)	1	1	Q9ULL5	PRR12	Proline-rich protein 12	2132.07	59.679	0.0072476
CQSLTEDLEFRK	NAIA-DTB (C)	1	1	P20700	LMNB1	Lamin-B1	2206.11	63.335	0.0012776
CQSPWTEALWVR	NAIA-DTB (C)	1	1	Q6PJG6	BRAT1	BRCA1-associated ATM activator 1	2213.11	84.824	1.02e-05
CQTAEADSESDHEVPEPESEMK	NAIA-DTB (C)	3	3	Q9BPX3	NCAPG	Condensin complex subunit 3	3185.38	48.579	3.4662e-05
CQTAEADSESDHEVPEPESEMK	Oxidation (M);NAIA-DTB (C)	1	1	Q9BPX3	NCAPG	Condensin complex subunit 3	3201.38	44.001	0.0059874
CQTSMDELLK	NAIA-DTB (C)	1	1	Q9UEW8;O95747	STK39;OXSR1	STE20/SPS1-related proline-alanine-rich protein kinase;Serine/threonine-protein kinase OSR1	1904.94	70.251	0.0051512
CQVENLQSLQDEAESSEGSWEK	NAIA-DTB (C)	1	1	Q8WXH0	SYNE2	Nesprin-2	3233.48	74.471	5.2284e-18
CQVFEETQIGGER	NAIA-DTB (C)	1	1	Q99832	CCT7	T-complex protein 1 subunit eta	2233.08	67.592	4.0282e-09
CQVGEDYGEPAPEEPPPAPRPSR	Acetyl (Protein N-term);NAIA-DTB (C)	2	2	Q2VPK5	CTU2	Cytoplasmic tRNA 2-thiolation protein 2	3257.55	67.861	5.4429e-18
CQYQER	NAIA-DTB (C)	1	1	Q13439	GOLGA4	Golgin subfamily A member 4	1563.75	45.437	0.031245
CRDDSFFGETSHNYHK	NAIA-DTB (C)	1	1	P43243	MATR3	Matrin-3	2680.21	44.711	6.16e-05
CREAAVSASDILQESAIHSPGTVEK	NAIA-DTB (C)	1	1	Q96C57	C12orf43	Uncharacterized protein C12orf43	3335.68	60.235	0.00024242
CREFFPNHQWVK	NAIA-DTB (C)	3	3	P18031	PTPN1	Tyrosine-protein phosphatase non-receptor type 1	2328.16	54.464	0.011044
CRNPEWGLR	NAIA-DTB (C)	1	1	Q96S19	C16orf13	UPF0585 protein C16orf13	1867.95	52.013	0.001664
CRPDQLTGLSLLPLSEK	NAIA-DTB (C)	3	3	Q15149	PLEC	Plectin	2607.41	82.565	7.771e-08
CRPLEENTADNEK	NAIA-DTB (C)	1	1	P49792	RANBP2	E3 SUMO-protein ligase RanBP2	2256.08	45.136	0.016256
CRSPGMLEPLGSSR	NAIA-DTB (C)	2	2	Q9UQ35	SRRM2	Serine/arginine repetitive matrix protein 2	2227.12	58.378	0.00022897
CSACNVWR	NAIA-DTB (C)	1	1	O75534	CSDE1	Cold shock domain-containing protein E1	1732.82	59.837	0.01218
CSAEPDSSQNK	NAIA-DTB (C)	1	1	Q9H6P5	TASP1	Threonine aspartase 1;Threonine aspartase subunit alpha;Threonine aspartase subunit beta	1902.88	44.813	0.0017614
CSAEQFDLPQDHLWEHK	NAIA-DTB (C)	1	1	O95568	METTL18	Histidine protein methyltransferase 1 homolog	2820.33	64.532	0.012053
CSAFPLEQEADLIEAAEPGGPHSSR	NAIA-DTB (C)	2	2	Q86XL3	ANKLE2	Ankyrin repeat and LEM domain-containing protein 2	3348.61	83.912	0.00013336
CSAGELLR	Acetyl (Protein N-term);NAIA-DTB (C)	3	3	Q8N8J7	C4orf32	Uncharacterized protein C4orf32	1627.84	84.397	3.6111e-05
CSAGSQK	NAIA-DTB (C)	1	1	Q8WZA9	IRGQ	Immunity-related GTPase family Q protein	1417.7	39.34	0.021917
CSASNR	NAIA-DTB (C)	5	5	P63220	RPS21	40S ribosomal protein S21	1374.67	36.339	0.030693
CSATPSAQVKPIVSASPPSR	NAIA-DTB (C)	2	2	Q96EV2	RBM33	RNA-binding protein 33	2720.43	52.465	2.5961e-05
CSAVKHNR	NAIA-DTB (C)	3	3	P11388	TOP2A	DNA topoisomerase 2-alpha	1651.86	26.464	0.00030583
CSDFTEEICRR	NAIA-DTB (C)	1	1	P50213	IDH3A	Isocitrate dehydrogenase [NAD] subunit alpha, mitochondrial	2153	55.071	0.0059981
CSDMSSENTTGPPSSMDR	NAIA-DTB (C)	1	1	P28290	SSFA2	Sperm-specific antigen 2	2639.13	52.831	1.0105e-22
CSDNSSYEEPLSPISASSSTSR	NAIA-DTB (C)	1	1	Q8IXK0	PHC2	Polyhomeotic-like protein 2	3041.39	64.204	6.1828e-32
CSDNTEVEVSNLENKQPVESTSAK	NAIA-DTB (C)	3	3	Q9NQW6	ANLN	Actin-binding protein anillin	3345.6	52.932	7.7512e-34
CSDQIK	NAIA-DTB (C)	1	1	Q12830	BPTF	Nucleosome-remodeling factor subunit BPTF	1430.72	48.513	0.05897
CSDSDEEKK	NAIA-DTB (C)	2	2	Q14677	CLINT1	Clathrin interactor 1	1777.82	34.078	0.0064892
CSDSDEEKKAR	NAIA-DTB (C)	1	1	Q14677	CLINT1	Clathrin interactor 1	2004.96	28.327	0.0033739
CSEGSFLLTTFPRPVTVEPMDQLDDEEGLPEK	NAIA-DTB (C)	1	1	Q15233	NONO	Non-POU domain-containing octamer-binding protein	4317.09	90.718	3.5934e-35
CSEKDSIR	NAIA-DTB (C)	2	2	Q9H3U1	UNC45A	Protein unc-45 homolog A	1674.84	39.517	0.0073805
CSELTQSQASLQSASSVGSAR	NAIA-DTB (C)	1	1	Q9BZC7	ABCA2	ATP-binding cassette sub-family A member 2	2834.39	58.572	0.00010754
CSENNETINHIIPNGK	NAIA-DTB (C)	3	3	P53794	SLC5A3	Sodium/myo-inositol cotransporter	2520.24	53.902	4.7699e-05
CSETYETK	NAIA-DTB (C)	1	1	O94901;Q9UH99	SUN1;SUN2	SUN domain-containing protein 1;SUN domain-containing protein 2	1697.8	46.415	0.010985
CSFDVVKR	NAIA-DTB (C)	8	8	Q9Y678	COPG1	Coatomer subunit gamma-1	1690.89	59.574	0.00089383
CSFSDFFEGIGKK	NAIA-DTB (C)	5	5	Q5TGY3	AHDC1	AT-hook DNA-binding motif-containing protein 1	2202.08	83.462	6.527e-12
CSGASQKLPR	NAIA-DTB (C)	2	2	Q9H9L3	ISG20L2	Interferon-stimulated 20 kDa exonuclease-like 2	1783.94	38.933	0.0020054
CSGDGVGAPR	NAIA-DTB (C)	2	2	O15355	PPM1G	Protein phosphatase 1G	1655.81	48.434	0.00091278
CSGDKETGK	NAIA-DTB (C)	3	3	Q8N5C7	DTWD1	DTW domain-containing protein 1	1661.81	32.26	0.0034855
CSGDKETGKLTH	NAIA-DTB (C)	2	2	Q8N5C7	DTWD1	DTW domain-containing protein 1	2013	32.924	0.00011203
CSGEKEPVVSPK	NAIA-DTB (C)	3	3	Q5THK1	PRR14L	Protein PRR14L	1997.03	41.109	0.00036961
CSGPGLSPGMVR	NAIA-DTB (C)	1	1	P21333	FLNA	Filamin-A	1897.95	62.29	0.0018779
CSGRTAICK	IAA-DTB (C);NAIA-DTB (C)	1	1	O75182	SIN3B	Paired amphipathic helix protein Sin3b	2227.2	80.889	0.042508
CSHALIR	NAIA-DTB (C)	1	1	O95865	DDAH2	N(G),N(G)-dimethylarginine dimethylaminohydrolase 2	1536.82	45.613	0.020642
CSHNTEVGETR	NAIA-DTB (C)	2	2	Q8WY36	BBX	HMG box transcription factor BBX	1969.93	34.883	8.9323e-05
CSHQPISLLGSFLTEESPDKEK	NAIA-DTB (C)	3	3	A5YM69	ARHGEF35	Rho guanine nucleotide exchange factor 35	3182.6	76.085	1.3387e-05
CSHSLN	NAIA-DTB (C)	1	1	Q16637	SMN1	Survival motor neuron protein	1397.68	46.18	0.022685
CSILAAANPAYGR	NAIA-DTB (C)	1	1	P33993	MCM7	DNA replication licensing factor MCM7	2044.06	71.959	0.00063015
CSILNYLK	NAIA-DTB (C)	2	2	P48506	GCLC	Glutamate--cysteine ligase catalytic subunit	1690.91	79.812	0.014895
CSKEVATAIR	NAIA-DTB (C)	1	1	P15880	RPS2	40S ribosomal protein S2	1814.97	44.463	0.020755
CSLAPLKEELR	NAIA-DTB (C)	1	1	Q86W50	METTL16	Methyltransferase-like protein 16	1996.08	63.109	0.0036942
CSLASGATGGR	Acetyl (Protein N-term);NAIA-DTB (C)	4	4	O60678	PRMT3	Protein arginine N-methyltransferase 3	1758.87	75.92	1.4411e-29
CSLEPTLAVSAPK	NAIA-DTB (C)	2	2	Q92817	EVPL	Envoplakin	2053.09	71.909	0.0010693
CSLFKPLDETEKR	NAIA-DTB (C)	2	2	Q7L7V1	DHX32	Putative pre-mRNA-splicing factor ATP-dependent RNA helicase DHX32	2303.2	60.79	8.7712e-05
CSLGLFPPPPPR	Acetyl (Protein N-term);NAIA-DTB (C)	5	5	Q9NRG9	AAAS	Aladin	2060.09	101.43	4.4734e-06
CSLHSASPASVR	NAIA-DTB (C)	3	3	Q9P206	KIAA1522	Uncharacterized protein KIAA1522	1951.99	45.805	8.1504e-06
CSLLDPFAAVR	NAIA-DTB (C)	2	2	Q86Y56	DNAAF5	Dynein assembly factor 5, axonemal	1929.02	92.564	0.0041839
CSLLDPFAAVRR	NAIA-DTB (C)	5	5	Q86Y56	DNAAF5	Dynein assembly factor 5, axonemal	2085.12	81.22	4.6593e-06
CSLPAEEDSVLEK	NAIA-DTB (C)	1	1	P27816	MAP4	Microtubule-associated protein 4	2157.07	68.32	0.00028088
CSLQAAAILDANDAHQTETSSSQVK	NAIA-DTB (C)	5	5	Q9UHB9	SRP68	Signal recognition particle subunit SRP68	3325.62	65.869	1.3651e-88
CSLSAEVRR	NAIA-DTB (C)	1	1	Q8N8R5	C2orf69	UPF0565 protein C2orf69	1757.92	48.832	0.019471
CSLSEPLESDEADLAK	NAIA-DTB (C)	1	1	Q03188	CENPC	Centromere protein C	2444.18	73.078	0.00070258
CSNDSFSVIADYFGR	NAIA-DTB (C)	1	1	Q9H270	VPS11	Vacuolar protein sorting-associated protein 11 homolog	2418.13	90.31	0.045751
CSNEEVAAMIR	NAIA-DTB (C)	3	3	Q27J81	INF2	Inverted formin-2	1959.95	64.902	0.00079802
CSNHLQDK	NAIA-DTB (C)	4	4	Q9UHR5	SAP30BP	SAP30-binding protein	1681.82	37.392	0.0009179
CSNHLQDKIQK	NAIA-DTB (C)	1	1	Q9UHR5	SAP30BP	SAP30-binding protein	2051.06	35.705	0.00037966
CSNILLNNSGQIK	NAIA-DTB (C)	1	1	Q9NYV4	CDK12	Cyclin-dependent kinase 12	2141.13	67.651	0.0034194
CSNPLDTSVKEK	NAIA-DTB (C)	1	1	P17812	CTPS1	CTP synthase 1	2058.05	53.323	0.0012355
CSNTSELKEFVNPSLPR	NAIA-DTB (C)	1	1	P38398	BRCA1	Breast cancer type 1 susceptibility protein	2658.35	64.286	0.00017516
CSPEKDGLGSSPR	NAIA-DTB (C)	3	3	P52569	SLC7A2	Cationic amino acid transporter 2	2070.02	43.829	0.00040503
CSPIGVYTSGK	NAIA-DTB (C)	1	1	P33992	MCM5	DNA replication licensing factor MCM5	1848.94	63.454	0.0066193
CSPSSSSINNSSSKPTK	NAIA-DTB (C)	3	3	O15265	ATXN7	Ataxin-7	2448.2	37.495	2.856e-06
CSPTLLLLNGQAACHMAQGR	NAIA-DTB (C)	5	5	O14579	COPE	Coatomer subunit epsilon	2878.44	72.955	1.0062e-41
CSPVPGLSSSPSGSPLHGK	NAIA-DTB (C)	4	4	Q9H6U6	BCAS3	Breast carcinoma-amplified sequence 3	2531.28	58.477	0.00030692
CSPYKK	NAIA-DTB (C)	2	2	P55265	ADAR	Double-stranded RNA-specific adenosine deaminase	1462.76	37.188	0.026
CSQAPVYGR	NAIA-DTB (C)	1	1	Q96L91	EP400	E1A-binding protein p400	1717.86	51.201	0.0035719
CSQAVYAAEK	NAIA-DTB (C)	1	1	P21291	CSRP1	Cysteine and glycine-rich protein 1	1806.9	48.926	0.0014374
CSQDPESLLLQHNLR	NAIA-DTB (C)	1	1	P52630	STAT2	Signal transducer and activator of transcription 2	2490.27	66.643	0.010247
CSQDQGVLASELAQNK	NAIA-DTB (C)	1	1	Q9H6F5	CCDC86	Coiled-coil domain-containing protein 86	2428.21	62.921	1.9878e-06
CSQHNR	NAIA-DTB (C)	1	1	Q14258	TRIM25	E3 ubiquitin/ISG15 ligase TRIM25	1481.72	28.287	0.030693
CSQISLSQSTTASLSKK	NAIA-DTB (C)	3	3	Q86TP1	PRUNE	Protein prune homolog	2506.31	52.996	0.0003334
CSQVQQDHLNQTDASATK	NAIA-DTB (C)	6	6	Q9UJC3	HOOK1	Protein Hook homolog 1	2711.3	40.162	1.5373e-34
CSSEEAQLEHAELQEQLHR	NAIA-DTB (C)	2	2	Q9BQS8	FYCO1	FYVE and coiled-coil domain-containing protein 1	2974.42	49.93	1.032e-22
CSSKENILR	NAIA-DTB (C)	3	3	Q9NQX3	GPHN	Gephyrin;Molybdopterin adenylyltransferase;Molybdopterin molybdenumtransferase	1786.94	45.843	0.0014147
CSSLLKR	NAIA-DTB (C)	4	4	Q9BZF1	OSBPL8	Oxysterol-binding protein-related protein 8	1543.85	48.981	0.0090847
CSSLQAPIMLLSGHEGEVYCCK	NAIA-DTB (C)	1	1	Q96DI7	SNRNP40	U5 small nuclear ribonucleoprotein 40 kDa protein	3219.52	78.082	0.0012688
CSSQGHR	NAIA-DTB (C)	1	1	Q8NDX6	ZNF740	Zinc finger protein 740	1511.73	30.228	0.027407
CSSQGHRK	NAIA-DTB (C)	5	5	Q8NDX6	ZNF740	Zinc finger protein 740	1639.83	23.752	0.00030587
CSSSSGGGSSGDEDGLELDGAPGGGKR	NAIA-DTB (C)	3	3	Q9P258	RCC2	Protein RCC2	3176.43	49.813	8.2714e-27
CSSVMLLGMMAR	NAIA-DTB (C)	1	1	Q15021	NCAPD2	Condensin complex subunit 1	2036.01	85.96	0.0080083
CSSYSESSEAAQLEEVTSVLEANSK	NAIA-DTB (C)	1	1	Q7Z5K2	WAPAL	Wings apart-like protein homolog	3385.59	86.167	7.6432e-45
CSTAGSSPNSVSELSLASLTEK	NAIA-DTB (C)	1	1	Q5M775	SPECC1	Cytospin-B	2905.44	74.647	1.7774e-05
CSTAHTNGDR	NAIA-DTB (C)	1	1	Q15058	KIF14	Kinesin-like protein KIF14	1798.84	32.547	0.007957
CSTAIATGLK	NAIA-DTB (C)	1	1	Q9BW19	KIFC1	Kinesin-like protein KIFC1	1701.91	59.931	0.019659
CSTAIATGLKNQKPVPAVPVQK	NAIA-DTB (C)	1	1	Q9BW19	KIFC1	Kinesin-like protein KIFC1	2987.66	50.994	1.2894e-06
CSTPEEIK	NAIA-DTB (C)	5	5	P60981	DSTN	Destrin	1643.82	51.932	0.00078492
CSTPEEIKK	NAIA-DTB (C)	8	8	P60981	DSTN	Destrin	1771.92	41.784	0.00048616
CSTPEEIKKR	NAIA-DTB (C)	10	10	P60981	DSTN	Destrin	1928.02	33.089	0.00027544
CSTPELGLDEQSVQPWER	NAIA-DTB (C)	1	1	Q7Z3B3	KANSL1	KAT8 regulatory NSL complex subunit 1	2811.35	76.468	3.4408e-10
CSTPELGLDEQSVQPWERR	NAIA-DTB (C)	1	1	Q7Z3B3	KANSL1	KAT8 regulatory NSL complex subunit 1	2967.45	67.948	0.0006784
CSTPLLHQQYTSR	NAIA-DTB (C)	1	1	Q9HCK8	CHD8	Chromodomain-helicase-DNA-binding protein 8	2271.15	54.307	2.4309e-07
CSTSNNR	NAIA-DTB (C)	1	1	Q16513	PKN2	Serine/threonine-protein kinase N2	1518.72	39.682	0.0066494
CSVASIK	NAIA-DTB (C)	1	1	P20042	EIF2S2	Eukaryotic translation initiation factor 2 subunit 2	1444.77	56.993	0.04656
CSVKNDHSAYK	NAIA-DTB (C)	1	1	Q7L576;Q96F07	CYFIP1;CYFIP2	Cytoplasmic FMR1-interacting protein 1;Cytoplasmic FMR1-interacting protein 2	1988.98	31.969	0.031528
CSVKNDHSAYKR	NAIA-DTB (C)	4	4	Q7L576;Q96F07	CYFIP1;CYFIP2	Cytoplasmic FMR1-interacting protein 1;Cytoplasmic FMR1-interacting protein 2	2145.08	26.254	0.0039452
CSVLAAANPVYGR	NAIA-DTB (C)	1	1	P25205	MCM3	DNA replication licensing factor MCM3	2058.07	70.761	0.00016894
CSVLAAANSVFGR	NAIA-DTB (C)	1	1	P33992	MCM5	DNA replication licensing factor MCM5	2032.06	82.819	0.00087927
CSVLNSEEIHYVIK	NAIA-DTB (C)	2	2	O15228	GNPAT	Dihydroxyacetone phosphate acyltransferase	2371.22	67.767	2.7192e-09
CSVPVDQASESLLK	NAIA-DTB (C)	1	1	Q9NVN8	GNL3L	Guanine nucleotide-binding protein-like 3-like protein	2213.14	72.018	0.0003029
CSVSSLGFNVH	NAIA-DTB (C)	1	1	Q92878	RAD50	DNA repair protein RAD50	1886.93	74.451	0.0040194
CSWLVPSPK	NAIA-DTB (C)	3	3	Q3SXM5	HSDL1	Inactive hydroxysteroid dehydrogenase-like protein 1	1753.92	74.934	0.0017154
CSYVVTNGLGINVFKDPVADPNKR	NAIA-DTB (C)	2	2	P43490	NAMPT	Nicotinamide phosphoribosyltransferase	3343.74	72.964	1.0191e-34
CTAEQTLQSDFLKDVELSK	NAIA-DTB (C)	2	2	Q9NYV4	CDK12	Cyclin-dependent kinase 12	2892.46	78.437	0.0010973
CTDFDDISLLHAK	NAIA-DTB (C)	2	2	P20585	MSH3	DNA mismatch repair protein Msh3	2215.1	72.118	1.4296e-07
CTDNKR	NAIA-DTB (C)	3	3	Q7Z3D4	LYSMD3	LysM and putative peptidoglycan-binding domain-containing protein 3	1473.74	30.53	0.021012
CTDPPAGKPAMAPK	NAIA-DTB (C)	1	1	Q86V15	CASZ1	Zinc finger protein castor homolog 1	2121.08	42.764	0.00070532
CTENPMVR	NAIA-DTB (C)	1	1	Q9BU89	DOHH	Deoxyhypusine hydroxylase	1686.82	54.267	0.036832
CTESEEEEVTK	NAIA-DTB (C)	1	1	P54578	USP14	Ubiquitin carboxyl-terminal hydrolase 14	2020.93	46.298	0.038278
CTGGEVGATSALAPK	NAIA-DTB (C)	3	3	P30050	RPL12	60S ribosomal protein L12	2099.07	56.584	0.00010938
CTGPLANSLSEK	NAIA-DTB (C)	1	1	Q13191	CBLB	E3 ubiquitin-protein ligase CBL-B	1957	62.803	0.0045569
CTHWAEGGK	NAIA-DTB (C)	2	2	P11586	MTHFD1	C-1-tetrahydrofolate synthase, cytoplasmic;Methylenetetrahydrofolate dehydrogenase;Methenyltetrahydrofolate cyclohydrolase;Formyltetrahydrofolate synthetase;C-1-tetrahydrofolate synthase, cytoplasmic, N-terminally processed	1725.83	42.503	0.0010635
CTHWAEGGKGALALAQAVQR	NAIA-DTB (C)	3	3	P11586	MTHFD1	C-1-tetrahydrofolate synthase, cytoplasmic;Methylenetetrahydrofolate dehydrogenase;Methenyltetrahydrofolate cyclohydrolase;Formyltetrahydrofolate synthetase;C-1-tetrahydrofolate synthase, cytoplasmic, N-terminally processed	2804.45	57.253	1.5153e-49
CTKPDRK	NAIA-DTB (C)	1	1	P60059	SEC61G	Protein transport protein Sec61 subunit gamma	1584.84	25.044	0.019258
CTLAEK	NAIA-DTB (C)	4	4	P23528	CFL1	Cofilin-1	1401.73	56.989	0.028171
CTLAEKLGGSAVISLEGKPL	NAIA-DTB (C)	1	1	P23528	CFL1	Cofilin-1	2723.49	77.914	2.6197e-29
CTLDQAFR	NAIA-DTB (C)	1	1	Q96FV9	THOC1	THO complex subunit 1	1690.85	69.227	0.0076265
CTLSANLVASGELMSSK	NAIA-DTB (C)	1	1	O75643	SNRNP200	U5 small nuclear ribonucleoprotein 200 kDa helicase	2448.24	78.462	0.0037806
CTPGTGLGTSPALAGDEAASAADLDNR	NAIA-DTB (C)	2	2	P35568	IRS1	Insulin receptor substrate 1	3268.57	70.516	2.2671e-59
CTPGTGLGTSPALAGDEAASAADLDNRFR	NAIA-DTB (C)	1	1	P35568	IRS1	Insulin receptor substrate 1	3571.74	70.192	8.235e-08
CTQALYHSSIDALEVMSDQELKELFK	NAIA-DTB (C)	2	2	Q9Y2Z4	YARS2	Tyrosine--tRNA ligase, mitochondrial	3735.85	95.267	5.1253e-27
CTQALYHSSIDALEVMSDQELKELFK	Oxidation (M);NAIA-DTB (C)	1	1	Q9Y2Z4	YARS2	Tyrosine--tRNA ligase, mitochondrial	3751.85	85.178	0.00015845
CTQEEAR	NAIA-DTB (C)	2	2	Q9H2U2	PPA2	Inorganic pyrophosphatase 2, mitochondrial	1573.76	41.075	0.0086363
CTSHSETPTVDDEEK	NAIA-DTB (C)	3	3	O95425	SVIL	Supervillin	2415.09	39.295	6.3909e-70
CTSHSETPTVDDEEKVDER	NAIA-DTB (C)	3	3	O95425	SVIL	Supervillin	2914.33	38.2	1.9783e-145
CTSLSAVQIIK	NAIA-DTB (C)	2	2	Q9NQX4	MYO5C	Unconventional myosin-Vc	1900.05	71.386	0.00093881
CTTEAEQDIEEEKVEK	NAIA-DTB (C)	3	3	Q8IUW5	RELL1	RELT-like protein 1	2618.24	47.249	0.00031157
CTTEGQQKPPTR	NAIA-DTB (C)	1	1	Q9HBM0	VEZT	Vezatin	2083.05	34.681	0.00076166
CTTSILHNLSHHR	NAIA-DTB (C)	1	1	P14923	JUP	Junction plakoglobin	2256.16	45.145	0.025517
CTVDGSPHELESR	NAIA-DTB (C)	1	1	Q9NRL3	STRN4	Striatin-4	2167.04	49.355	1.6933e-06
CTVDGSPHELESRR	NAIA-DTB (C)	1	1	Q9NRL3	STRN4	Striatin-4	2323.14	42.568	0.00097738
CTVFHGAQVEDAFR	NAIA-DTB (C)	1	1	P49327	FASN	Fatty acid synthase;[Acyl-carrier-protein] S-acetyltransferase;[Acyl-carrier-protein] S-malonyltransferase;3-oxoacyl-[acyl-carrier-protein] synthase;3-oxoacyl-[acyl-carrier-protein] reductase;3-hydroxyacyl-[acyl-carrier-protein] dehydratase;Enoyl-[acyl-carrier-protein] reductase;Oleoyl-[acyl-carrier-protein] hydrolase	2317.13	63.2	0.0011454
CTWLTTPK	NAIA-DTB (C)	1	1	Q9BQ70	TCF25	Transcription factor 25	1686.88	68.521	0.0020176
CVDEVAFQEEVVAVLKK	NAIA-DTB (C)	4	4	P35249	RFC4	Replication factor C subunit 4	2643.4	84.683	3.5786e-06
CVDFQTLK	NAIA-DTB (C)	1	1	P33992	MCM5	DNA replication licensing factor MCM5	1690.88	66.821	0.0066037
CVDKIR	NAIA-DTB (C)	1	1	P11387	TOP1	DNA topoisomerase 1	1470.8	43.779	0.052355
CVDKSWIPEGVVR	NAIA-DTB (C)	2	2	P51159	RAB27A	Ras-related protein Rab-27A	2225.17	65.448	0.00068942
CVEDPETGLR	NAIA-DTB (C)	1	1	Q15149	PLEC	Plectin	1855.91	58.513	0.00047186
CVEGQLLR	NAIA-DTB (C)	2	2	Q96PZ0	PUS7	Pseudouridylate synthase 7 homolog	1654.89	63.187	0.0018892
CVELADLMTQNAVNLAIK	NAIA-DTB (C)	2	2	O75717	WDHD1	WD repeat and HMG-box DNA-binding protein 1	2683.41	95.36	2.0801e-11
CVELVHEEMQR	NAIA-DTB (C)	3	3	O00429	DNM1L	Dynamin-1-like protein	2110.03	55.818	0.00014018
CVELVHEEMQR	Oxidation (M);NAIA-DTB (C)	2	2	O00429	DNM1L	Dynamin-1-like protein	2126.03	51.444	0.0052549
CVEVETDVVSNTSGSAR	NAIA-DTB (C)	1	1	Q15024	EXOSC7	Exosome complex component RRP42	2490.21	61.245	5.9254e-21
CVEYNAL	NAIA-DTB (C)	1	1	Q99633	PRPF18	Pre-mRNA-splicing factor 18	1548.76	74.902	0.03502
CVFELPAENDKPHDVEINK	NAIA-DTB (C)	1	1	O95292	VAPB	Vesicle-associated membrane protein-associated protein B/C	2934.46	63.057	4.9308e-08
CVGAELEYDSEHSDWHGFD	NAIA-DTB (C)	3	3	Q9GZN8	C20orf27	UPF0687 protein C20orf27	2933.26	71.819	8.1776e-58
CVGALVGLAVLELNNKEADSIKNGVQLLSR	NAIA-DTB (C)	1	1	Q6PD62	CTR9	RNA polymerase-associated protein CTR9 homolog	3861.12	99.871	3.2854e-11
CVGNFGNSSGEVDTKK	NAIA-DTB (C)	3	3	Q69YN2	CWF19L1	CWF19-like protein 1	2379.15	48.919	1.0934e-09
CVHIWNTQSGNLVHSYR	NAIA-DTB (C)	1	1	O60907	TBL1X	F-box-like/WD repeat-containing protein TBL1X	2751.37	53.907	0.0003931
CVHIWNTQTGALVHSYR	NAIA-DTB (C)	1	1	Q9BZK7	TBL1XR1	F-box-like/WD repeat-containing protein TBL1XR1	2722.38	56.638	9.01e-05
CVKDQNGNHVVQK	NAIA-DTB (C)	1	1	Q14671;Q8TB72	PUM1;PUM2	Pumilio homolog 1;Pumilio homolog 2	2206.13	28.72	0.0095603
CVLLSNLSSTSHVPEVDPGSAELQK	NAIA-DTB (C)	2	2	P49327	FASN	Fatty acid synthase;[Acyl-carrier-protein] S-acetyltransferase;[Acyl-carrier-protein] S-malonyltransferase;3-oxoacyl-[acyl-carrier-protein] synthase;3-oxoacyl-[acyl-carrier-protein] reductase;3-hydroxyacyl-[acyl-carrier-protein] dehydratase;Enoyl-[acyl-carrier-protein] reductase;Oleoyl-[acyl-carrier-protein] hydrolase	3347.71	75.07	9.6538e-06
CVLMPMPSLGFNR	NAIA-DTB (C)	1	1	Q9BSR8	YIPF4	Protein YIPF4	2202.12	92.216	0.011676
CVLNEGMPIYR	NAIA-DTB (C)	1	1	P31689	DNAJA1	DnaJ homolog subfamily A member 1	2032.03	74.451	0.00020918
CVLPEEDSGELAKPK	NAIA-DTB (C)	5	5	Q9Y3F4	STRAP	Serine-threonine kinase receptor-associated protein	2352.2	57.995	1.4179e-05
CVMDDDNEVRDR	NAIA-DTB (C)	4	4	Q9Y678	COPG1	Coatomer subunit gamma-1	2204	50.88	4.1612e-08
CVMTSRPR	NAIA-DTB (C)	2	2	O60783	MRPS14	28S ribosomal protein S14, mitochondrial	1686.87	43.259	0.0045851
CVNGNEL	NAIA-DTB (C)	1	1	Q9BTE3	MCMBP	Mini-chromosome maintenance complex-binding protein	1485.73	66.608	0.046879
CVPGEAGDSGKPGAAFHQVGLLR	NAIA-DTB (C)	2	2	Q9BUB4	ADAT1	tRNA-specific adenosine deaminase 1	3003.54	56.691	3.7206e-06
CVPKDK	NAIA-DTB (C)	1	1	P62854	RPS26	40S ribosomal protein S26	1426.76	36.238	0.052688
CVPQIIAFLNSK	NAIA-DTB (C)	1	1	O94874	UFL1	E3 UFM1-protein ligase 1	2070.13	91.423	0.01514
CVSAPDLTIEK	NAIA-DTB (C)	1	1	Q8NCN4	RNF169	E3 ubiquitin-protein ligase RNF169	1913	66.924	0.01112
CVSHVQVDSR	NAIA-DTB (C)	1	1	Q9H7E2	TDRD3	Tudor domain-containing protein 3	1866.94	43.037	0.00036715
CVSSPHFQVAER	NAIA-DTB (C)	1	1	Q13362;Q15173;Q14738;Q16537	PPP2R5C;PPP2R5B;PPP2R5D;PPP2R5E	Serine/threonine-protein phosphatase 2A 56 kDa regulatory subunit gamma isoform;Serine/threonine-protein phosphatase 2A 56 kDa regulatory subunit beta isoform;Serine/threonine-protein phosphatase 2A 56 kDa regulatory subunit delta isoform;Serine/threonine-protein phosphatase 2A 56 kDa regulatory subunit epsilon isoform	2097.05	52.064	0.0020652
CVSTLLDLIQTK	NAIA-DTB (C)	1	1	Q10567;P63010	AP1B1;AP2B1	AP-1 complex subunit beta-1;AP-2 complex subunit beta	2071.14	91.196	3.944e-05
CVSVQTDPTDEIPTK	NAIA-DTB (C)	1	1	P18583	SON	Protein SON	2370.18	63.019	0.00028333
CVSVQTDPTDEIPTKK	NAIA-DTB (C)	6	6	P18583	SON	Protein SON	2498.27	54.19	4.2342e-58
CVTDPAYEDVNNCHER	NAIA-DTB (C)	4	4	Q9HCS7	XAB2	Pre-mRNA-splicing factor SYF1	2659.18	50.87	1.3149e-14
CVVEEWLSEFK	NAIA-DTB (C)	3	3	Q8IXS8	FAM126B	Protein FAM126B	2106.05	97.32	0.00020274
CVVPQTTVILNNDRQNAIVAK	NAIA-DTB (C)	2	2	Q8N9N5	BANP	Protein BANP	3033.64	65.941	0.00011146
CVVSEAGK	NAIA-DTB (C)	1	1	O15355	PPM1G	Protein phosphatase 1G	1529.79	52.753	0.014707
CVWSPLASPSTSILKR	NAIA-DTB (C)	4	4	Q5UIP0	RIF1	Telomere-associated protein RIF1	2482.34	73.882	0.0013403
CVYDKYVKPTEPVTDYR	NAIA-DTB (C)	1	1	Q9GZR2	REXO4	RNA exonuclease 4	2813.41	53.526	0.00036312
CVYTIPAHQNLVTGVK	NAIA-DTB (C)	1	1	O43172	PRPF4	U4/U6 small nuclear ribonucleoprotein Prp4	2480.32	60.644	0.00045645
CWMDALELALK	NAIA-DTB (C)	2	2	Q9BZF1	OSBPL8	Oxysterol-binding protein-related protein 8	2030.04	101.96	0.0010318
CWYIHDLLK	NAIA-DTB (C)	1	1	Q9Y3C8	UFC1	Ubiquitin-fold modifier-conjugating enzyme 1	1928	75.134	0.009073
CYASDQEVLDMHGFLR	NAIA-DTB (C)	4	4	P29590	PML	Protein PML	2621.24	74.518	6.8146e-37
CYASDQEVLDMHGFLR	Oxidation (M);NAIA-DTB (C)	1	1	P29590	PML	Protein PML	2637.24	65.719	2.774e-05
CYDFDVHTMK	NAIA-DTB (C)	2	2	Q13042	CDC16	Cell division cycle protein 16 homolog	1995.92	60.828	0.0094303
CYDPVGKTPGSLGSSASAGQAAASAPLPLESGELSR	NAIA-DTB (C)	1	1	Q9BZE9	ASPSCR1	Tether containing UBX domain for GLUT4	4169.07	71.213	2.4568e-15
CYEHKQYR	NAIA-DTB (C)	1	1	Q9BXJ9	NAA15	N-alpha-acetyltransferase 15, NatA auxiliary subunit	1863.91	29.925	0.015943
CYEMASHLRR	NAIA-DTB (C)	3	3	P07737;CON__P02584	PFN1	Profilin-1	2002.99	43.142	0.00027083
CYESLILK	NAIA-DTB (C)	2	2	O15550;O14607	KDM6A;UTY	Lysine-specific demethylase 6A;Histone demethylase UTY	1705.91	71.674	0.00089586
CYGGLWEKDQLSIAK	NAIA-DTB (C)	4	4	Q9BT40	INPP5K	Inositol polyphosphate 5-phosphatase K	2448.25	66.672	7.5399e-10
CYGLHAFIVPIR	NAIA-DTB (C)	3	3	Q15067	ACOX1	Peroxisomal acyl-coenzyme A oxidase 1	2126.15	76.945	4.0026e-05
CYGPIPYGLIR	NAIA-DTB (C)	1	1	Q96LU5	IMMP1L	Mitochondrial inner membrane protease subunit 1	1989.05	81.96	0.038001
CYHGKTGR	NAIA-DTB (C)	2	2	P46778	RPL21	60S ribosomal protein L21	1658.84	30.794	0.0054967
CYIASAGADALAK	NAIA-DTB (C)	3	3	O43815	STRN	Striatin	1991.02	66.243	5.6769e-09
CYLLVHQAK	NAIA-DTB (C)	6	6	Q08J23	NSUN2	tRNA (cytosine(34)-C(5))-methyltransferase	1811.98	57.373	0.00082893
CYLLVHQAKR	NAIA-DTB (C)	1	1	Q08J23	NSUN2	tRNA (cytosine(34)-C(5))-methyltransferase	1968.08	49.116	0.0021336
CYLTMTQALEAR	NAIA-DTB (C)	3	3	Q14204	DYNC1H1	Cytoplasmic dynein 1 heavy chain 1	2137.07	76.018	2.1884e-11
CYNDLLASAK	NAIA-DTB (C)	1	1	Q53EZ4	CEP55	Centrosomal protein of 55 kDa	1834.93	66.765	0.0018418
CYNEMALIR	NAIA-DTB (C)	1	1	Q9C0C9	UBE2O	E2/E3 hybrid ubiquitin-protein ligase UBE2O	1849.92	70.448	0.0029261
CYSAEVVTLWYRPPDVLFGAK	NAIA-DTB (C)	2	2	Q00535	CDK5	Cyclin-dependent-like kinase 5	3151.62	93.384	8.8867e-05
CYSDAAAKK	NAIA-DTB (C)	1	1	Q9Y446	PKP3	Plakophilin-3	1693.85	38.209	0.038253
CYYFDYK	NAIA-DTB (C)	1	1	P48556	PSMD8	26S proteasome non-ATPase regulatory subunit 8	1738.81	68.852	0.03237
DAAFQNVLTHVCLD	NAIA-DTB (C)	6	6	Q8NBU5	ATAD1	ATPase family AAA domain-containing protein 1	2283.14	96.692	2.6385e-09
DAAGLECKPRPLHK	NAIA-DTB (C)	2	2	Q9BXP5	SRRT	Serrate RNA effector molecule homolog	2272.22	43.876	0.0002148
DAAHMLQANKTYGCVPVANKR	NAIA-DTB (C)	3	3	O75391	SPAG7	Sperm-associated antigen 7	3024.54	51.826	2.7269e-05
DAALLCVR	NAIA-DTB (C)	1	1	Q8NBU5	ATAD1	ATPase family AAA domain-containing protein 1	1597.87	75.998	0.028564
DAAQEAEAGTGLEPGSNSGQCSVPLKK	NAIA-DTB (C)	1	1	Q7Z2E3	APTX	Aprataxin	3381.65	60.471	7.8934e-11
DAAQQDAKAEENKKEPLCR	NAIA-DTB (C)	1	1	O14562	UBFD1	Ubiquitin domain-containing protein UBFD1	2881.44	39.005	4.038e-30
DACELIER	NAIA-DTB (C)	1	1	Q96EY4	TMA16	Translation machinery-associated protein 16	1685.84	72.007	0.0066129
DACRDHMEGYHYR	NAIA-DTB (C)	3	3	Q13641	TPBG	Trophoblast glycoprotein	2390.07	40.511	0.0011592
DADADAGGGADGGDGRGGHSCR	NAIA-DTB (C)	6	6	Q14657	LAGE3	EKC/KEOPS complex subunit LAGE3	2711.17	35.359	1.8379e-41
DAGMAEAWLCSQEPLVR	NAIA-DTB (C)	1	1	O15020	SPTBN2	Spectrin beta chain, non-erythrocytic 2	2613.27	91.691	0.00039446
DAGSRDEKAEAGEAGQATAEAECHR	NAIA-DTB (C)	1	1	O95671	ASMTL	N-acetylserotonin O-methyltransferase-like protein	3296.51	38.28	6.7967e-18
DAHWSEDSEADCHAL	NAIA-DTB (C)	4	4	Q9BW91	NUDT9	ADP-ribose pyrophosphatase, mitochondrial	2423.05	64.449	4.7308e-36
DAMEQCHNYNAR	NAIA-DTB (C)	3	3	Q92785	DPF2	Zinc finger protein ubi-d4	2188.98	48.087	0.00064047
DANSENCNK	NAIA-DTB (C)	4	4	P15924	DSP	Desmoplakin	1731.79	44.933	0.00081166
DANSENCNKNK	NAIA-DTB (C)	1	1	P15924	DSP	Desmoplakin	1973.93	34.561	0.0010369
DAPQPYELNTAINCR	NAIA-DTB (C)	1	1	Q7L2J0	MEPCE	7SK snRNA methylphosphate capping enzyme	2442.2	74.608	7.7174e-15
DAQEVHCDEATK	NAIA-DTB (C)	1	1	P43251	BTD	Biotinidase	2082.97	47.298	0.0078128
DASALLDPMECTDTAEEQR	NAIA-DTB (C)	1	1	Q9BTE3	MCMBP	Mini-chromosome maintenance complex-binding protein	2832.29	85.758	3.5037e-41
DASVLPDLCLSHANQLMIMLQNHR	NAIA-DTB (C)	1	1	Q8TDY2	RB1CC1	RB1-inducible coiled-coil protein 1	3456.75	96.104	0.00017927
DATHQEAVSALLRPCLELSLLVR	NAIA-DTB (C)	2	2	Q14160	SCRIB	Protein scribble homolog	3271.78	101.55	2.6249e-06
DATSNEQQELFCQK	NAIA-DTB (C)	1	1	Q15172	PPP2R5A	Serine/threonine-protein phosphatase 2A 56 kDa regulatory subunit alpha isoform	2378.12	68.911	2.2422e-09
DAVAHCHEAER	NAIA-DTB (C)	3	3	P49792;O14715;Q99666	RANBP2;RGPD8;RGPD5	E3 SUMO-protein ligase RanBP2;RANBP2-like and GRIP domain-containing protein 8;RANBP2-like and GRIP domain-containing protein 5/6	1974.94	36.807	0.00044624
DAWASPCHSYPLVATR	NAIA-DTB (C)	4	4	Q13425	SNTB2	Beta-2-syntrophin	2511.24	71.158	0.00042796
DAYCCAQQGK	NAIA-DTB (C)	1	1	Q9NR33	POLE4	DNA polymerase epsilon subunit 4	1880.85	53.973	0.012067
DAYELQEVIGSGATAVVQAALCKPR	NAIA-DTB (C)	2	2	Q9UEW8	STK39	STE20/SPS1-related proline-alanine-rich protein kinase	3326.73	104.07	1.8111e-12
DCALTVVALR	NAIA-DTB (C)	2	2	Q8N6M0	OTUD6B	OTU domain-containing protein 6B	1797.98	84.159	0.0015506
DCDLEKR	NAIA-DTB (C)	2	2	P23025	XPA	DNA repair protein complementing XP-A cells	1615.8	51.065	0.018313
DCDPGEVNK	NAIA-DTB (C)	1	1	Q9NYK5	MRPL39	39S ribosomal protein L39, mitochondrial	1713.8	55.612	0.0036255
DCDPGSPR	NAIA-DTB (C)	1	1	Q00341	HDLBP	Vigilin	1583.74	53.776	0.0040375
DCEAEVR	NAIA-DTB (C)	1	1	P30153;P30154	PPP2R1A;PPP2R1B	Serine/threonine-protein phosphatase 2A 65 kDa regulatory subunit A alpha isoform;Serine/threonine-protein phosphatase 2A 65 kDa regulatory subunit A beta isoform	1558.74	56.342	0.0068456
DCEDPNPLIR	NAIA-DTB (C)	2	2	Q10567;P63010	AP1B1;AP2B1	AP-1 complex subunit beta-1;AP-2 complex subunit beta	1908.94	70.791	7.4387e-06
DCEESSHKK	NAIA-DTB (C)	2	2	Q70Z53	FRA10AC1	Protein FRA10AC1	1799.85	30.598	0.0050214
DCEHGEAAAPAPTVR	NAIA-DTB (C)	1	1	P55199	ELL	RNA polymerase II elongation factor ELL	2261.09	48.591	0.00038794
DCEIKQPVFGANYIK	NAIA-DTB (C)	6	6	Q969T9	WBP2	WW domain-binding protein 2	2462.27	71.191	5.9544e-29
DCEIKQPVFGANYIKGTVK	NAIA-DTB (C)	1	1	Q969T9	WBP2	WW domain-binding protein 2	2847.5	64.647	4.1856e-05
DCEVIER	NAIA-DTB (C)	1	1	O00429	DNM1L	Dynamin-1-like protein	1600.79	64.026	0.0072429
DCEVVMMIGLPGAGK	Oxidation (M);NAIA-DTB (C)	2	2	Q00839	HNRNPU	Heterogeneous nuclear ribonucleoprotein U	2273.13	89.055	0.0034769
DCGATWVVLGHSER	NAIA-DTB (C)	2	2	P60174	TPI1	Triosephosphate isomerase	2267.12	71.479	0.00017851
DCGGAAAVLGAFR	NAIA-DTB (C)	1	1	Q8NDH3	NPEPL1	Probable aminopeptidase NPEPL1	1944.99	85.953	0.0091016
DCGGAAQLAGPAAEADPLGR	NAIA-DTB (C)	3	3	Q9Y508	RNF114	E3 ubiquitin-protein ligase RNF114	2577.26	74.869	6.6217e-11
DCGKNTANKK	NAIA-DTB (C)	2	2	Q96S59	RANBP9	Ran-binding protein 9	1815.93	28.464	0.009544
DCGRVPLDIKR	NAIA-DTB (C)	1	1	Q9BY89	KIAA1671	Uncharacterized protein KIAA1671	2009.09	53.71	0.00025712
DCGSLNGTQILRPPK	NAIA-DTB (C)	1	1	Q14676	MDC1	Mediator of DNA damage checkpoint protein 1	2336.23	65.611	0.0002
DCGSVSTVDEFPEAR	NAIA-DTB (C)	2	2	Q01804	OTUD4	OTU domain-containing protein 4	2349.09	71.331	0.00073134
DCHEEVYAGSHQYPGR	NAIA-DTB (C)	5	5	Q9H3P7	ACBD3	Golgi resident protein GCP60	2585.18	44.612	7.4641e-23
DCHHLGIQNNFDYKR	NAIA-DTB (C)	3	3	Q9Y3Z3	SAMHD1	Deoxynucleoside triphosphate triphosphohydrolase SAMHD1	2597.26	48.643	3.8782e-05
DCIFPYAFK	NAIA-DTB (C)	1	1	P09884	POLA1	DNA polymerase alpha catalytic subunit	1840.92	88.524	0.029642
DCKVNKEVER	NAIA-DTB (C)	1	1	P0DPI2;A0A0B4J2D5			1957.01	38.199	0.0094347
DCLADVDTKPAYQNLR	NAIA-DTB (C)	4	4	Q8NFC6;Q96IK1	BOD1L1;BOD1	Biorientation of chromosomes in cell division protein 1-like 1;Biorientation of chromosomes in cell division protein 1	2559.28	65.02	1.0396e-06
DCLHGIEAK	NAIA-DTB (C)	2	2	Q8N684	CPSF7	Cleavage and polyadenylation specificity factor subunit 7	1722.88	58.597	0.0031347
DCLILVLRK	NAIA-DTB (C)	1	1	Q9NVI1	FANCI	Fanconi anemia group I protein	1810.05	77.898	0.00044945
DCLINAAK	NAIA-DTB (C)	6	6	P17987	TCP1	T-complex protein 1 subunit alpha	1584.83	70.121	0.0010556
DCLIPMGITSENVAER	NAIA-DTB (C)	3	3	P09110	ACAA1	3-ketoacyl-CoA thiolase, peroxisomal	2485.23	87.503	1.3318e-05
DCLNVLNK	NAIA-DTB (C)	4	4	Q99471	PFDN5	Prefoldin subunit 5	1655.87	73.671	0.00022753
DCLTPLNQTAMTALL	NAIA-DTB (C)	1	1	Q8N8Z6	DCBLD1	Discoidin, CUB and LCCL domain-containing protein 1	2342.2	106.25	0.00443
DCNGDTPNLSFYR	NAIA-DTB (C)	1	1	Q9NZT2	OGFR	Opioid growth factor receptor	2239.04	72.862	2.3133e-07
DCNSLVSIQR	NAIA-DTB (C)	1	1	Q5THK1	PRR14L	Protein PRR14L	1871.96	70.212	0.00047443
DCPDNPHIWLQLEGPK	NAIA-DTB (C)	1	1	O15037	KHNYN	Protein KHNYN	2599.29	77.324	0.0036882
DCPDNPHIWLQLEGPKENASR	NAIA-DTB (C)	2	2	O15037	KHNYN	Protein KHNYN	3156.55	68.871	9.9189e-09
DCPHISQR	NAIA-DTB (C)	1	1	Q9Y2S7	POLDIP2	Polymerase delta-interacting protein 2	1692.84	48.519	0.015488
DCPIKEEK	NAIA-DTB (C)	3	3	P18031	PTPN1	Tyrosine-protein phosphatase non-receptor type 1	1698.87	51.795	0.008939
DCQELASISVGSGSRPSSDLQAR	NAIA-DTB (C)	2	2	Q96T58	SPEN	Msx2-interacting protein	3100.52	65.88	6.043e-09
DCQIAHGAAQFLR	NAIA-DTB (C)	6	6	P30876	POLR2B	DNA-directed RNA polymerase II subunit RPB2	2167.1	71.409	3.7484e-23
DCQLLEHK	NAIA-DTB (C)	1	1	Q9UPN9;O15164	TRIM33;TRIM24	E3 ubiquitin-protein ligase TRIM33;Transcription intermediary factor 1-alpha	1722.88	61.626	0.0079031
DCQLLEHKEHR	NAIA-DTB (C)	2	2	Q9UPN9;O15164	TRIM33;TRIM24	E3 ubiquitin-protein ligase TRIM33;Transcription intermediary factor 1-alpha	2145.08	46.525	0.00061136
DCQLNAHKDHQYQFLEDAVR	NAIA-DTB (C)	1	1	Q13263	TRIM28	Transcription intermediary factor 1-beta	3167.52	59.224	0.00015867
DCQTGATSANAPNSGSHK	NAIA-DTB (C)	4	4	Q8NC26	ZNF114	Zinc finger protein 114	2483.15	40.764	0.00025028
DCSFPGLPR	NAIA-DTB (C)	1	1	O43734	TRAF3IP2	Adapter protein CIKS	1728.87	79.675	0.0036389
DCSHREEK	NAIA-DTB (C)	2	2	Q92766	RREB1	Ras-responsive element-binding protein 1	1740.83	29.705	0.0054721
DCSWIEMIRK	NAIA-DTB (C)	4	4	Q9NXF1	TEX10	Testis-expressed sequence 10 protein	2018.01	78.667	0.00065859
DCSYGAVTSPTSTLESR	NAIA-DTB (C)	1	1	Q9HCD6	TANC2	Protein TANC2	2511.2	68.36	4.3558e-10
DCTALLHLFHAAVQR	NAIA-DTB (C)	2	2	Q8NFF5	FLAD1	FAD synthase;Molybdenum cofactor biosynthesis protein-like region;FAD synthase region	2432.28	85.679	9.2721e-05
DCTSALALVPFSIKPLLR	NAIA-DTB (C)	2	2	Q15785	TOMM34	Mitochondrial import receptor subunit TOM34	2681.5	103.13	0.0042625
DCTVEMPILK	NAIA-DTB (C)	2	2	Q13363;P56545	CTBP1;CTBP2	C-terminal-binding protein 1;C-terminal-binding protein 2	1885.97	83.764	0.0014932
DCVAVAGPLGVTHFLILSK	NAIA-DTB (C)	2	2	Q9NQ55	PPAN	Suppressor of SWI4 1 homolog	2677.47	94.753	0.00038052
DCVGPEVEK	NAIA-DTB (C)	1	1	P00558	PGK1	Phosphoglycerate kinase 1	1712.84	59.719	0.041125
DCVLIINHDTGEYVLEK	NAIA-DTB (C)	1	1	Q96JC9	EAF1	ELL-associated factor 1	2698.37	75.994	7.0727e-05
DCYEKEIEALNFK	NAIA-DTB (C)	1	1	Q9NQX4	MYO5C	Unconventional myosin-Vc	2339.15	73.233	1.2951e-08
DCYPAVQK	NAIA-DTB (C)	1	1	Q14974	KPNB1	Importin subunit beta-1	1660.83	59.956	0.033777
DDDIAALVVDNGSGMCK	Acetyl (Protein N-term);NAIA-DTB (C)	42	42	P60709	ACTB	Actin, cytoplasmic 1;Actin, cytoplasmic 1, N-terminally processed	2502.18	101.79	8.0782e-230
DDDIAALVVDNGSGMCK	Acetyl (Protein N-term);Oxidation (M);NAIA-DTB (C)	23	23	P60709	ACTB	Actin, cytoplasmic 1;Actin, cytoplasmic 1, N-terminally processed	2518.17	93.451	0
DDDIAALVVDNGSGMCK	NAIA-DTB (C)	1	1	P60709	ACTB	Actin, cytoplasmic 1;Actin, cytoplasmic 1, N-terminally processed	2460.17	87.82	8.11e-10
DDDIAALVVDNGSGMCKAGFAGDDAPR	Acetyl (Protein N-term);NAIA-DTB (C)	1	1	P60709	ACTB	Actin, cytoplasmic 1;Actin, cytoplasmic 1, N-terminally processed	3459.61	94.672	2.1018e-14
DDDRTPGLHGDCDDDKYR	NAIA-DTB (C)	4	4	O95159	ZFPL1	Zinc finger protein-like 1	2830.26	44.33	1.8597e-07
DDFLGSFCR	NAIA-DTB (C)	1	1	Q9NXE4	SMPD4	Sphingomyelin phosphodiesterase 4	1796.86	88.544	0.0035999
DDGQADSEVLGECAR	NAIA-DTB (C)	1	1	Q8NCN4	RNF169	E3 ubiquitin-protein ligase RNF169	2302.05	70.074	0.009367
DDHLSLPDVTCENFISK	NAIA-DTB (C)	3	3	Q8TD26	CHD6	Chromodomain-helicase-DNA-binding protein 6	2670.3	84.153	4.072e-10
DDISILATGCK	NAIA-DTB (C)	1	1	Q12888	TP53BP1	Tumor suppressor p53-binding protein 1	1872.97	78.964	0.0014303
DDKCANLFEALVGTLK	NAIA-DTB (C)	5	5	Q9P1F3	ABRACL	Costars family protein ABRACL	2474.29	104.71	4.5841e-46
DDTEFQHPCFLR	NAIA-DTB (C)	1	1	Q00613	HSF1	Heat shock factor protein 1	2245.06	71.515	0.0015937
DEATEPGDQENKPCR	NAIA-DTB (C)	1	1	P42858	HTT	Huntingtin	2426.12	44.97	1.9189e-06
DECIDPFSK	NAIA-DTB (C)	2	2	Q9Y5B0	CTDP1	RNA polymerase II subunit A C-terminal domain phosphatase	1790.85	76.257	0.0038316
DEDCDLLEGQKK	NAIA-DTB (C)	2	2	Q5SWX8	ODR4	Protein odr-4 homolog	2130.03	63.217	0.0010276
DEECVLEAENKK	NAIA-DTB (C)	1	1	Q9UHQ4	BCAP29	B-cell receptor-associated protein 29	2144.05	58.69	1.1503e-05
DEENQEMSSCK	NAIA-DTB (C)	1	1	O60934	NBN	Nibrin	2036.88	55.235	0.0016319
DEIKQEEETCKR	NAIA-DTB (C)	3	3	Q96T23	RSF1	Remodeling and spacing factor 1	2245.1	39.754	0.00055695
DEKAEAGEAGQATAEAECHR	NAIA-DTB (C)	2	2	O95671	ASMTL	N-acetylserotonin O-methyltransferase-like protein	2810.29	42.477	6.0312e-11
DEQHQCSLGNLK	NAIA-DTB (C)	1	1	A0FGR8	ESYT2	Extended synaptotagmin-2	2109.03	59.956	9.1553e-06
DETVSDCSPHIANIGR	NAIA-DTB (C)	6	6	P47756	CAPZB	F-actin-capping protein subunit beta	2451.19	63.942	2.3868e-19
DEVCVNPYHYQR	NAIA-DTB (C)	1	1	Q15796;P84022	SMAD2;SMAD3	Mothers against decapentaplegic homolog 2;Mothers against decapentaplegic homolog 3	2260.07	58.158	0.00087443
DEVLDNLLAFVCDIRPEIHENYR	NAIA-DTB (C)	2	2	O75348	ATP6V1G1	V-type proton ATPase subunit G 1	3510.76	105.61	1.5631e-87
DEWLRPEDLPIKYAGLSTCFR	NAIA-DTB (C)	2	2	P49591	SARS	Serine--tRNA ligase, cytoplasmic	3246.65	88.823	7.0598e-24
DFCFGPWK	NAIA-DTB (C)	2	2	O75663	TIPRL	TIP41-like protein	1736.84	88.238	0.0034926
DFCFGPWKLTASK	NAIA-DTB (C)	1	1	O75663	TIPRL	TIP41-like protein	2237.13	84.625	0.00079644
DFDKCR	NAIA-DTB (C)	3	3	Q9UJ70	NAGK	N-acetyl-D-glucosamine kinase	1520.74	51.122	0.039569
DFEDDYTHSACR	NAIA-DTB (C)	2	2	Q5BKZ1	ZNF326	DBIRD complex subunit ZNF326	2195.96	74.917	0.00015381
DFGIQPVEDKGACR	NAIA-DTB (C)	1	1	Q96GX2	ATXN7L3B	Putative ataxin-7-like protein 3B	2272.13	62.822	0.0007709
DFGYGVEEEEEEAAAAGGGVGAGAGGGCGPGGADSSKPR	NAIA-DTB (C)	1	1	Q9HB90	RRAGC	Ras-related GTP-binding protein C	4262.91	68.399	4.5163e-17
DFTPVCTTELGR	NAIA-DTB (C)	1	1	P30041	PRDX6	Peroxiredoxin-6	2076.03	77.914	0.00045785
DFWDGFEIICKR	NAIA-DTB (C)	2	2	Q7LBC6	KDM3B	Lysine-specific demethylase 3B	2266.12	95.246	3.7458e-06
DGCAGGGSR	NAIA-DTB (C)	1	1	P22413	ENPP1	Ectonucleotide pyrophosphatase/phosphodiesterase family member 1;Alkaline phosphodiesterase I;Nucleotide pyrophosphatase	1516.71	48.611	0.0087199
DGDMHSSSLTVECSK	NAIA-DTB (C)	2	2	Q12888	TP53BP1	Tumor suppressor p53-binding protein 1	2333.07	57.645	0.00054558
DGDPLPSSLSCK	NAIA-DTB (C)	2	2	P53602	MVD	Diphosphomevalonate decarboxylase	1955.97	74.743	1.3749e-05
DGEECTNEGK	NAIA-DTB (C)	1	1	Q86XN7	PROSER1	Proline and serine-rich protein 1	1818.81	49.355	0.0042036
DGGFTLEDICMLR	NAIA-DTB (C)	3	3	Q8NCE2	MTMR14	Myotubularin-related protein 14	2207.08	101.82	3.0958e-07
DGGVQACFSR	NAIA-DTB (C)	1	1	P08754	GNAI3	Guanine nucleotide-binding protein G(k) subunit alpha	1776.86	69.168	0.012291
DGHATDEEKLASTSCGQK	NAIA-DTB (C)	2	2	O75410	TACC1	Transforming acidic coiled-coil-containing protein 1	2614.23	44.571	0.0015151
DGKKEDCVKGDPVEK	NAIA-DTB (C)	1	1	Q9NWH9	SLTM	SAFB-like transcription modulator	2384.2	35.987	0.00077919
DGLAFCAILHR	NAIA-DTB (C)	2	2	Q8IY33;Q8N3F8	MICALL2;MICALL1	MICAL-like protein 2;MICAL-like protein 1	1953.03	83.594	0.0010301
DGLAQLMCELK	NAIA-DTB (C)	1	1	P34913	EPHX2	Bifunctional epoxide hydrolase 2;Cytosolic epoxide hydrolase 2;Lipid-phosphate phosphatase	1958	90.333	0.0016955
DGLLENQTPEFFQDVCKPK	NAIA-DTB (C)	5	5	P49327	FASN	Fatty acid synthase;[Acyl-carrier-protein] S-acetyltransferase;[Acyl-carrier-protein] S-malonyltransferase;3-oxoacyl-[acyl-carrier-protein] synthase;3-oxoacyl-[acyl-carrier-protein] reductase;3-hydroxyacyl-[acyl-carrier-protein] dehydratase;Enoyl-[acyl-carrier-protein] reductase;Oleoyl-[acyl-carrier-protein] hydrolase	2945.46	85.856	2.6362e-41
DGLPLSASTDYEQSTGMQECR	NAIA-DTB (C)	1	1	Q96IW7	SEC22A	Vesicle-trafficking protein SEC22a	3025.38	74.353	0.00016195
DGNASGTTLLEALDCILPPTRPTDKPLR	NAIA-DTB (C)	4	4	Q5VTE0;P68104	EEF1A1P5;EEF1A1	Putative elongation factor 1-alpha-like 3;Elongation factor 1-alpha 1	3701.95	98.737	1.9841e-140
DGNASGTTLLEALDCILPPTRPTDKPLRLPLQDVYK	NAIA-DTB (C)	2	2	Q5VTE0;P68104	EEF1A1P5;EEF1A1	Putative elongation factor 1-alpha-like 3;Elongation factor 1-alpha 1	4658.48	99.921	2.0314e-07
DGQVHLFEHILNGYCK	NAIA-DTB (C)	2	2	Q15061	WDR43	WD repeat-containing protein 43	2610.31	76.85	0.00040002
DGSLCQQQNEHR	NAIA-DTB (C)	2	2	Q8IVH8	MAP4K3	Mitogen-activated protein kinase kinase kinase kinase 3	2152.01	49.355	5.8976e-15
DGTDTSQSGEDGGCWQR	NAIA-DTB (C)	1	1	Q9NPI1	BRD7	Bromodomain-containing protein 7	2536.09	63.019	1.3973e-41
DGTILCTLMNK	NAIA-DTB (C)	1	1	Q99439	CNN2	Calponin-2	1946	86.478	0.00091872
DGTSLWDLLSSCHFTEEQRR	NAIA-DTB (C)	2	2	P58107	EPPK1	Epiplakin	3117.5	91.659	0.00011243
DGTVLCELINALYPEGQAPVKK	NAIA-DTB (C)	1	1	P37802	TAGLN2	Transgelin-2	3095.64	104.54	0.0010885
DGVCGPPPSKK	NAIA-DTB (C)	2	2	Q08J23	NSUN2	tRNA (cytosine(34)-C(5))-methyltransferase	1821.94	49.955	0.01717
DGVCVLGLHLAK	NAIA-DTB (C)	1	1	Q5SRE5	NUP188	Nucleoporin NUP188 homolog	1962.08	76.935	0.01727
DGVKVPTTLAEYCVK	NAIA-DTB (C)	2	2	P49427	CDC34	Ubiquitin-conjugating enzyme E2 R1	2360.24	73.382	0.0017975
DHCVAHKLFNNLK	NAIA-DTB (C)	1	1	P07919;A0A096LP55	UQCRH;UQCRHL	Cytochrome b-c1 complex subunit 6, mitochondrial;Cytochrome b-c1 complex subunit 6	2276.19	50.459	0.0040299
DHENYVACSR	NAIA-DTB (C)	1	1	Q96HU1	SGSM3	Small G protein signaling modulator 3	1930.9	51.396	0.00036344
DHQPCIIFMDEIDAIGGR	NAIA-DTB (C)	6	6	P62333	PSMC6	26S protease regulatory subunit 10B	2767.35	95.212	1.6739e-51
DHQPCIIFMDEIDAIGGRR	NAIA-DTB (C)	5	5	P62333	PSMC6	26S protease regulatory subunit 10B	2923.45	87.81	4.3956e-82
DHQPCIIFMDEIDAIGGRR	Oxidation (M);NAIA-DTB (C)	2	2	P62333	PSMC6	26S protease regulatory subunit 10B	2939.44	78.902	1.4251e-05
DHRPPCAQEAPR	NAIA-DTB (C)	2	2	Q13501	SQSTM1	Sequestosome-1	2114.05	39.515	0.0057308
DHTVSGDEDYCPR	NAIA-DTB (C)	2	2	Q9UIG0	BAZ1B	Tyrosine-protein kinase BAZ1B	2231	54.9	7.5578e-10
DHVFLCEGEEPK	NAIA-DTB (C)	4	4	Q9H910	HN1L	Hematological and neurological expressed 1-like protein	2140.03	64.887	8.4928e-11
DHVFLCEGEEPKSDLK	NAIA-DTB (C)	3	3	Q9H910	HN1L	Hematological and neurological expressed 1-like protein	2583.27	59.539	1.2807e-06
DHVPPVSLVCQNIPR	NAIA-DTB (C)	1	1	Q9H089	LSG1	Large subunit GTPase 1 homolog	2411.28	75.744	0.00046064
DHWVHVLVPMGFVIGCYLDRK	NAIA-DTB (C)	1	1	O75438	NDUFB1	NADH dehydrogenase [ubiquinone] 1 beta subcomplex subunit 1	3221.67	91.732	1.5963e-05
DIAQQLQATCTSLGSSIQGLPTNVK	NAIA-DTB (C)	1	1	O60664	PLIN3	Perilipin-3	3310.72	101.04	2.475e-07
DIAQQLQATCTSLGSSIQGLPTNVKDQVQQAR	NAIA-DTB (C)	1	1	O60664	PLIN3	Perilipin-3	4136.13	94.821	2.128e-18
DIATIVADKCVNPETK	NAIA-DTB (C)	1	1	Q9Y3A5	SBDS	Ribosome maturation protein SBDS	2454.28	72.842	0.00019319
DICACAATGTGK	NAIA-DTB (C)	2	2	Q96GQ7	DDX27	Probable ATP-dependent RNA helicase DDX27	1904.91	61.043	0.0033362
DIDFLKEEEHDCFLEEIMTK	NAIA-DTB (C)	2	2	P12268	IMPDH2	Inosine-5'-monophosphate dehydrogenase 2	3221.53	93.323	1.9734e-07
DIDFLKEEEHDCFLEEIMTK	Oxidation (M);NAIA-DTB (C)	2	2	P12268	IMPDH2	Inosine-5'-monophosphate dehydrogenase 2	3237.53	85.194	1.6026e-05
DIDFLKEEEHDCFLEEIMTKR	NAIA-DTB (C)	2	2	P12268	IMPDH2	Inosine-5'-monophosphate dehydrogenase 2	3377.63	85.942	2.9251e-67
DIEREDIEFICK	NAIA-DTB (C)	4	4	P50991	CCT4	T-complex protein 1 subunit delta	2247.12	75.557	1.7161e-05
DIGKPEVEYDCDNLQHSK	NAIA-DTB (C)	1	1	Q9UPN9	TRIM33	E3 ubiquitin-protein ligase TRIM33	2827.35	56.184	4.485e-29
DIGKPEVEYDCDNLQHSKK	NAIA-DTB (C)	2	2	Q9UPN9	TRIM33	E3 ubiquitin-protein ligase TRIM33	2955.44	48.91	0.00039239
DIHTALLDCANK	NAIA-DTB (C)	8	8	Q9NX70	MED29	Mediator of RNA polymerase II transcription subunit 29	2051.05	70.097	1.2058e-21
DIHTALLDCANKVTGK	NAIA-DTB (C)	5	5	Q9NX70	MED29	Mediator of RNA polymerase II transcription subunit 29	2436.28	73.871	8.4671e-16
DIIEHLNTSGAPADTSDPLQQICK	NAIA-DTB (C)	1	1	P37198	NUP62	Nuclear pore glycoprotein p62	3303.64	82.448	0.0034237
DIKWDFTPCK	NAIA-DTB (C)	3	3	P38606	ATP6V1A	V-type proton ATPase catalytic subunit A	1990	77.039	0.00056194
DIKWDFTPCKNLR	NAIA-DTB (C)	1	1	P38606	ATP6V1A	V-type proton ATPase catalytic subunit A	2373.23	71.586	0.0001908
DILCGAADEVLAVLK	NAIA-DTB (C)	1	1	O75643	SNRNP200	U5 small nuclear ribonucleoprotein 200 kDa helicase	2267.22	106.1	2.6094e-06
DINAYNCEEPTEK	NAIA-DTB (C)	2	2	P30041	PRDX6	Peroxiredoxin-6	2263.05	63	1.2679e-07
DINAYNCEEPTEKLPFPIIDDR	NAIA-DTB (C)	1	1	P30041	PRDX6	Peroxiredoxin-6	3329.63	86.576	9.7307e-05
DIPFSAIYFPCYAHVK	NAIA-DTB (C)	1	1	Q9UJS0	SLC25A13	Calcium-binding mitochondrial carrier protein Aralar2	2608.32	91.627	0.0032066
DISNCWAPK	NAIA-DTB (C)	2	2	Q15061	WDR43	WD repeat-containing protein 43	1770.88	73.616	0.0058232
DISVQAIACR	NAIA-DTB (C)	1	1	Q9Y426	C2CD2	C2 domain-containing protein 2	1812.96	75.411	0.0014437
DITDPLSLNTCTDEGHVVLASPLK	NAIA-DTB (C)	2	2	Q7L2J0	MEPCE	7SK snRNA methylphosphate capping enzyme	3275.67	87.266	3.1999e-34
DIVENICGR	NAIA-DTB (C)	2	2	P42166	TMPO	Lamina-associated polypeptide 2, isoform alpha;Thymopoietin;Thymopentin	1755.9	78.051	1.5465e-05
DKADFCIIHYAGK	NAIA-DTB (C)	2	2	P35580;P35579	MYH10;MYH9	Myosin-10;Myosin-9	2218.12	64.809	0.0010716
DKASQEGGDVLGARQDCTPSLK	NAIA-DTB (C)	1	1	Q5SW96	LDLRAP1	Low density lipoprotein receptor adapter protein 1	3012.5	55.501	0.0024167
DKDIIPFIDKYWECMTTR	NAIA-DTB (C)	2	2	Q9UBL3	ASH2L	Set1/Ash2 histone methyltransferase complex subunit ASH2	3011.49	91.967	2.345e-05
DKEAELQCTQLDLER	NAIA-DTB (C)	2	2	O95361	TRIM16	Tripartite motif-containing protein 16	2528.26	68.32	8.7181e-10
DKEEEEEVAGGDCIGSTVYSK	NAIA-DTB (C)	1	1	Q96ER3	SAAL1	Protein SAAL1	2982.38	63.261	0.00031888
DKEEIVICDR	NAIA-DTB (C)	5	5	Q9NRR5	UBQLN4	Ubiquilin-4	1957	65.45	5.3609e-29
DKENTGVLHAFPPCEFSQQFLDSPAK	NAIA-DTB (C)	2	2	Q96T37	RBM15	Putative RNA-binding protein 15	3642.78	83.205	1.9824e-10
DKEPEVVFIGDSLVQLMHQCEIWR	Oxidation (M);NAIA-DTB (C)	1	1	Q15102	PAFAH1B3	Platelet-activating factor acetylhydrolase IB subunit gamma	3624.81	100.43	0.0045745
DKEPEVVFIGDSLVQLMHQCEIWR	NAIA-DTB (C)	1	1	Q15102	PAFAH1B3	Platelet-activating factor acetylhydrolase IB subunit gamma	3608.82	105.69	2.5228e-08
DKFNECGHVLYADIK	NAIA-DTB (C)	6	6	P52272	HNRNPM	Heterogeneous nuclear ribonucleoprotein M	2489.24	62.996	6.1779e-14
DKGGINLTATCPQSELDAETVK	NAIA-DTB (C)	1	1	Q9Y295	DRG1	Developmentally-regulated GTP-binding protein 1	3027.52	70.389	0.00047806
DKGSNTFQCR	NAIA-DTB (C)	1	1	Q8WXH0	SYNE2	Nesprin-2	1892.92	52.32	0.0039889
DKISDSNDQESANCDAK	NAIA-DTB (C)	4	4	Q9Y5Q9	GTF3C3	General transcription factor 3C polypeptide 3	2577.17	44.335	3.5123e-05
DKLNNLVLFDKATYDKLCK	NAIA-DTB (C)	6	6	P62851	RPS25	40S ribosomal protein S25	2978.59	76.663	8.9797e-82
DKMCSMVK	NAIA-DTB (C)	1	1	P61247	RPS3A	40S ribosomal protein S3a	1678.82	55.334	0.013686
DKMCSMVKK	NAIA-DTB (C)	5	5	P61247	RPS3A	40S ribosomal protein S3a	1806.92	45.545	0.004617
DKMCSMVKK	Oxidation (M);NAIA-DTB (C)	2	2	P61247	RPS3A	40S ribosomal protein S3a	1822.91	37.243	0.026019
DKPLKDVIIADCGK	NAIA-DTB (C)	1	1	P23284	PPIB	Peptidyl-prolyl cis-trans isomerase B	2252.22	62.783	0.0044486
DKPYPDCPFLLLDVR	NAIA-DTB (C)	1	1	Q9BYV8	CEP41	Centrosomal protein of 41 kDa	2528.31	95.672	0.0010835
DKRPPILECLEK	NAIA-DTB (C)	1	1	Q96T23	RSF1	Remodeling and spacing factor 1	2178.19	68.911	0.0011838
DKTGTDSNSTESSETSTGSLCK	NAIA-DTB (C)	3	3	Q8N3X1	FNBP4	Formin-binding protein 4	2972.36	53.689	4.6383e-06
DKVLTAEELNAAQTSVAYGCIK	NAIA-DTB (C)	1	1	P54136	RARS	Arginine--tRNA ligase, cytoplasmic	3061.58	73.734	6.7522e-05
DKVMCIEHEIK	NAIA-DTB (C)	2	2	P42224	STAT1	Signal transducer and activator of transcription 1-alpha/beta	2082.06	52.06	0.00033643
DKVNCSFYFK	NAIA-DTB (C)	3	3	P0DN76;Q01081;Q8WU68	U2AF1;U2AF1L4	Splicing factor U2AF 35 kDa subunit;Splicing factor U2AF 26 kDa subunit	1987.99	67.812	0.0013978
DKWLCPLSGKK	NAIA-DTB (C)	3	3	Q9BXP5	SRRT	Serrate RNA effector molecule homolog	2012.09	60.716	0.0017053
DKYLDVCPVSAR	NAIA-DTB (C)	1	1	O15047	SETD1A	Histone-lysine N-methyltransferase SETD1A	2103.08	69.208	0.0005553
DLAACIK	NAIA-DTB (C)	1	1	O75874	IDH1	Isocitrate dehydrogenase [NADP] cytoplasmic	1470.79	71.822	0.034682
DLAALEQQCDEHR	NAIA-DTB (C)	4	4	Q9UKD1	GMEB2	Glucocorticoid modulatory element-binding protein 2	2265.08	65.546	1.143e-07
DLAALEQQCDEHRR	NAIA-DTB (C)	3	3	Q9UKD1	GMEB2	Glucocorticoid modulatory element-binding protein 2	2421.19	57.509	1.9204e-06
DLAALEQQCDEHRRR	NAIA-DTB (C)	1	1	Q9UKD1	GMEB2	Glucocorticoid modulatory element-binding protein 2	2577.29	51.732	3.4528e-10
DLAASDDYRGCLDLK	NAIA-DTB (C)	1	1	Q9H147	DNTTIP1	Deoxynucleotidyltransferase terminal-interacting protein 1	2392.17	71.495	0.00069289
DLAGAPPGEVVGCFTPQSR	NAIA-DTB (C)	1	1	Q9Y446	PKP3	Plakophilin-3	2638.32	82.897	6.2314e-07
DLAGCIHGLSNVK	NAIA-DTB (C)	8	8	P48735	IDH2	Isocitrate dehydrogenase [NADP], mitochondrial	2064.08	74.601	6.7571e-12
DLAILQCHGELDPMVPVR	NAIA-DTB (C)	2	2	O95372	LYPLA2	Acyl-protein thioesterase 2	2743.42	86.719	1.3197e-06
DLATPVMQPCTALDSHK	NAIA-DTB (C)	1	1	Q9NUQ3	TXLNG	Gamma-taxilin	2564.28	74.765	0.00069259
DLATVAFCDAQSTQEIHEK	NAIA-DTB (C)	6	6	P56545	CTBP2	C-terminal-binding protein 2	2843.38	72.666	4.6114e-50
DLAVVTQSAEAPAEEDLLGPNCYYDK	NAIA-DTB (C)	2	2	Q9BX40	LSM14B	Protein LSM14 homolog B	3548.7	87.431	1.8177e-45
DLCFSPGLMEASHVVNDVNEAVQLVFRK	NAIA-DTB (C)	2	2	Q9BXW7	CECR5	Cat eye syndrome critical region protein 5	3854.95	105.87	8.7033e-141
DLCFSPGLMEASHVVNDVNEAVQLVFRK	Oxidation (M);NAIA-DTB (C)	1	1	Q9BXW7	CECR5	Cat eye syndrome critical region protein 5	3870.94	105.51	7.0955e-73
DLCQVSHPHTK	NAIA-DTB (C)	1	1	Q12802	AKAP13	A-kinase anchor protein 13	2002.01	46.814	0.0085707
DLCSQVMR	NAIA-DTB (C)	1	1	Q8TDD1	DDX54	ATP-dependent RNA helicase DDX54	1688.84	74.765	0.0016294
DLDANGDAQVDFSEFIVFVAAITSACHK	NAIA-DTB (C)	3	3	P25815	S100P	Protein S100-P	3720.81	108.03	7.1656e-113
DLDANGDAQVDFSEFIVFVAAITSACHKYFEK	NAIA-DTB (C)	2	2	P25815	S100P	Protein S100-P	4288.08	107.66	0
DLDQCR	NAIA-DTB (C)	1	1	P60903	S100A10	Protein S100-A10	1486.72	59.916	0.037074
DLDQCRDGK	NAIA-DTB (C)	5	5	P60903	S100A10	Protein S100-A10	1786.87	50.361	0.00074562
DLEAEHVEVEDTTLNRCSCSFR	NAIA-DTB (C)	1	1	Q9H3K6	BOLA2	BolA-like protein 2	3347.56	63.211	0.00022225
DLECALLLR	NAIA-DTB (C)	1	1	Q9UL54	TAOK2	Serine/threonine-protein kinase TAO2	1782.97	90.784	0.0061342
DLEEDHACIPIK	NAIA-DTB (C)	3	3	P13639	EEF2	Elongation factor 2	2120.06	67.14	6.8117e-08
DLEEDHACIPIKK	NAIA-DTB (C)	6	6	P13639	EEF2	Elongation factor 2	2248.16	55.761	4.7462e-12
DLEFCLEEHREK	NAIA-DTB (C)	1	1	Q86W92	PPFIBP1	Liprin-beta-1	2285.12	63.404	6.4968e-05
DLEVTCDPDSGGSQGLR	NAIA-DTB (C)	1	1	Q9C0C2	TNKS1BP1	182 kDa tankyrase-1-binding protein	2486.17	72.744	1.1559e-06
DLFAECAK	NAIA-DTB (C)	1	1	P32780	GTF2H1	General transcription factor IIH subunit 1	1633.82	75.529	0.017339
DLFEGRPPMEQPPCGVGK	NAIA-DTB (C)	1	1	Q15170	TCEAL1	Transcription elongation factor A protein-like 1	2694.33	72.018	0.00038665
DLFTCTIKR	NAIA-DTB (C)	1	1	Q86VP6	CAND1	Cullin-associated NEDD8-dissociated protein 1	1833.98	70.266	0.0014763
DLGCHVELR	NAIA-DTB (C)	3	3	Q6NXE6	ARMC6	Armadillo repeat-containing protein 6	1778.91	64.888	0.0015989
DLGGIVLANACGPCIGQWDRK	NAIA-DTB (C)	1	1	Q99798	ACO2	Aconitate hydratase, mitochondrial	2980.51	83.426	0.00085795
DLGPTLLVHGVTPVTCTDL	NAIA-DTB (C)	1	1	Q9BXP2	SLC12A9	Solute carrier family 12 member 9	2688.42	99.157	1.9539e-21
DLHLSQQCELLKK	NAIA-DTB (C)	2	2	Q15147	PLCB4	1-phosphatidylinositol 4,5-bisphosphate phosphodiesterase beta-4	2292.23	61.487	6.4332e-07
DLLADLIGCQR	NAIA-DTB (C)	3	3	Q13523	PRPF4B	Serine/threonine-protein kinase PRP4 homolog	1954.03	99.117	0.0022916
DLLEVADVLEKATQCVPK	NAIA-DTB (C)	1	1	Q9HAV7	GRPEL1	GrpE protein homolog 1, mitochondrial	2708.45	105.35	1.2591e-06
DLLGLCEQK	NAIA-DTB (C)	2	2	O14980	XPO1	Exportin-1	1755.92	84.026	0.00089714
DLLGLCEQKR	NAIA-DTB (C)	5	5	O14980	XPO1	Exportin-1	1912.02	73.877	0.00060073
DLLHSEGSENEGPVSSSSSDCRETEELVGSNSSK	NAIA-DTB (C)	1	1	Q9NY27	PPP4R2	Serine/threonine-protein phosphatase 4 regulatory subunit 2	4289.95	61.461	1.0089e-06
DLLLYDCMPWTR	NAIA-DTB (C)	1	1	Q13425	SNTB2	Beta-2-syntrophin	2263.12	103.39	0.0011367
DLLSCTSSEPLTL	NAIA-DTB (C)	1	1	Q969K7	TMEM54	Transmembrane protein 54	2116.08	103.73	9.0668e-07
DLLVENVPYCDAPTQKQ	NAIA-DTB (C)	1	1	Q5U5X0	LYRM7	Complex III assembly factor LYRM7	2670.34	81.569	5.0784e-21
DLLVQQASQCLSK	NAIA-DTB (C)	2	2	Q1KMD3	HNRNPUL2	Heterogeneous nuclear ribonucleoprotein U-like protein 2	2170.15	79.434	7.0784e-16
DLMACAQTGSGK	NAIA-DTB (C)	4	4	O00571;O15523;Q9NQI0	DDX3X;DDX3Y;DDX4	ATP-dependent RNA helicase DDX3X;ATP-dependent RNA helicase DDX3Y;Probable ATP-dependent RNA helicase DDX4	1918.93	67.42	1.0439e-05
DLMACAQTGSGK	Oxidation (M);NAIA-DTB (C)	1	1	O00571;O15523;Q9NQI0	DDX3X;DDX3Y;DDX4	ATP-dependent RNA helicase DDX3X;ATP-dependent RNA helicase DDX3Y;Probable ATP-dependent RNA helicase DDX4	1934.92	58.71	0.008669
DLMNQLCTYIR	NAIA-DTB (C)	1	1	Q86W50	METTL16	Methyltransferase-like protein 16	2107.06	94.955	0.00026298
DLNCNPNNK	NAIA-DTB (C)	1	1	O60343	TBC1D4	TBC1 domain family member 4	1768.86	57.921	0.0018854
DLNCVPEIADTLGAVAK	NAIA-DTB (C)	1	1	O14744	PRMT5	Protein arginine N-methyltransferase 5;Protein arginine N-methyltransferase 5, N-terminally processed	2466.28	98.924	0.013686
DLNYCFSGMSDHR	NAIA-DTB (C)	12	12	P31943;P55795	HNRNPH1;HNRNPH2	Heterogeneous nuclear ribonucleoprotein H;Heterogeneous nuclear ribonucleoprotein H, N-terminally processed;Heterogeneous nuclear ribonucleoprotein H2	2282.02	74.58	3.48e-41
DLNYCFSGMSDHR	Oxidation (M);NAIA-DTB (C)	6	6	P31943;P55795	HNRNPH1;HNRNPH2	Heterogeneous nuclear ribonucleoprotein H;Heterogeneous nuclear ribonucleoprotein H, N-terminally processed;Heterogeneous nuclear ribonucleoprotein H2	2298.02	67.937	8.8672e-09
DLPIKLNQWCNVVR	NAIA-DTB (C)	2	2	P07814	EPRS	Bifunctional glutamate/proline--tRNA ligase;Glutamate--tRNA ligase;Proline--tRNA ligase	2435.31	86.127	4.2657e-07
DLPLGQPHYDSPSCK	NAIA-DTB (C)	1	1	Q5TGY3	AHDC1	AT-hook DNA-binding motif-containing protein 1	2394.17	62.211	2.6148e-14
DLQAEALCK	NAIA-DTB (C)	3	3	Q99933	BAG1	BAG family molecular chaperone regulator 1	1727.89	70.75	0.0012745
DLQPFPTCQALVYR	NAIA-DTB (C)	1	1	Q14137	BOP1	Ribosome biogenesis protein BOP1	2388.23	89.668	3.5267e-10
DLSHIGDAVVISCAK	NAIA-DTB (C)	2	2	P12004	PCNA	Proliferating cell nuclear antigen	2265.18	76.715	2.128e-10
DLSIEEQSECAQDFYHNVAER	NAIA-DTB (C)	1	1	Q9UJ41	RABGEF1	Rab5 GDP/GTP exchange factor	3220.48	77.015	1.5572e-11
DLSKPEVEYDCDAPSHNSEK	NAIA-DTB (C)	1	1	O15164	TRIM24	Transcription intermediary factor 1-alpha	3000.38	51.156	5.8631e-11
DLSMALPSGQVCHDQQR	NAIA-DTB (C)	1	1	Q9NZQ3	NCKIPSD	NCK-interacting protein with SH3 domain	2622.27	68.261	0.0012018
DLSYCLSGMYDHR	NAIA-DTB (C)	12	12	P52597	HNRNPF	Heterogeneous nuclear ribonucleoprotein F;Heterogeneous nuclear ribonucleoprotein F, N-terminally processed	2297.06	83.184	2.6852e-41
DLSYCLSGMYDHR	Oxidation (M);NAIA-DTB (C)	3	3	P52597	HNRNPF	Heterogeneous nuclear ribonucleoprotein F;Heterogeneous nuclear ribonucleoprotein F, N-terminally processed	2313.06	69.179	1.8389e-11
DLTEFTQVVQHDTACTIAATASVVK	NAIA-DTB (C)	2	2	Q9NW68	BSDC1	BSD domain-containing protein 1	3385.72	102.66	1.6869e-12
DLTPAVTDNDEADKKAGQATEGHCPR	NAIA-DTB (C)	1	1	P57772	EEFSEC	Selenocysteine-specific elongation factor	3476.66	44.424	3.5763e-06
DLTTAGAVTQCYR	NAIA-DTB (C)	4	4	Q02543	RPL18A	60S ribosomal protein L18a	2136.07	69.358	2.2757e-23
DLVTQQLPHLMPSNCGLEEK	NAIA-DTB (C)	6	6	Q9HCY8	S100A14	Protein S100-A14	2989.5	81.432	6.7264e-11
DLVTQQLPHLMPSNCGLEEK	Oxidation (M);NAIA-DTB (C)	2	2	Q9HCY8	S100A14	Protein S100-A14	3005.5	74.966	6.7625e-06
DLYHRVDVIFCDK	NAIA-DTB (C)	1	1	Q93009	USP7	Ubiquitin carboxyl-terminal hydrolase 7	2360.2	71.729	0.015362
DMFCAGR	NAIA-DTB (C)	1	1	Q99832	CCT7	T-complex protein 1 subunit eta	1536.72	69.345	0.026468
DMGTVVLGKLESGSICK	NAIA-DTB (C)	1	1	P15170	GSPT1	Eukaryotic peptide chain release factor GTP-binding subunit ERF3A	2474.29	83.885	0.0035421
DMGYGNWISKPQEEKNFYLCPV	NAIA-DTB (C)	1	1	P55265	ADAR	Double-stranded RNA-specific adenosine deaminase	3355.6	89.434	8.6905e-05
DMIREVCGFAPYER	NAIA-DTB (C)	4	4	Q9Y3U8	RPL36	60S ribosomal protein L36	2423.18	78.885	4.2999e-05
DMIREVCGFAPYERR	NAIA-DTB (C)	1	1	Q9Y3U8	RPL36	60S ribosomal protein L36	2579.28	70.686	3.1107e-05
DMLLLACSQDEQKK	NAIA-DTB (C)	4	4	Q13464	ROCK1	Rho-associated protein kinase 1	2359.19	74.514	8.1044e-05
DMVCNMLGLNK	NAIA-DTB (C)	1	1	Q9ULK4	MED23	Mediator of RNA polymerase II transcription subunit 23	1974.97	86.401	0.0017339
DNACNDMGK	NAIA-DTB (C)	1	1	Q99622	C12orf57	Protein C10	1704.76	55.453	0.056211
DNKDLIVCLFSK	NAIA-DTB (C)	2	2	O94832	MYO1D	Unconventional myosin-Id	2132.13	86.32	4.6503e-05
DNTIEHLLPLFLAQLKDECPEVR	NAIA-DTB (C)	3	3	P30153	PPP2R1A	Serine/threonine-protein phosphatase 2A 65 kDa regulatory subunit A alpha isoform	3430.8	105.24	1.6295e-128
DNVVCLSPK	NAIA-DTB (C)	2	2	Q96D46	NMD3	60S ribosomal export protein NMD3	1711.9	67.223	0.0024561
DNYQAFCK	NAIA-DTB (C)	1	1	P15924	DSP	Desmoplakin	1725.82	66.589	0.0084064
DPALCQHKPLTPQGDELSEPR	NAIA-DTB (C)	1	1	Q8NFA0	USP32	Ubiquitin carboxyl-terminal hydrolase 32	3068.54	56.086	2.8171e-24
DPETLVGYSMVGCQR	NAIA-DTB (C)	3	3	P49327	FASN	Fatty acid synthase;[Acyl-carrier-protein] S-acetyltransferase;[Acyl-carrier-protein] S-malonyltransferase;3-oxoacyl-[acyl-carrier-protein] synthase;3-oxoacyl-[acyl-carrier-protein] reductase;3-hydroxyacyl-[acyl-carrier-protein] dehydratase;Enoyl-[acyl-carrier-protein] reductase;Oleoyl-[acyl-carrier-protein] hydrolase	2392.16	79.693	4.6288e-29
DPETLVGYSMVGCQR	Oxidation (M);NAIA-DTB (C)	1	1	P49327	FASN	Fatty acid synthase;[Acyl-carrier-protein] S-acetyltransferase;[Acyl-carrier-protein] S-malonyltransferase;3-oxoacyl-[acyl-carrier-protein] synthase;3-oxoacyl-[acyl-carrier-protein] reductase;3-hydroxyacyl-[acyl-carrier-protein] dehydratase;Enoyl-[acyl-carrier-protein] reductase;Oleoyl-[acyl-carrier-protein] hydrolase	2408.15	71.783	0.00020046
DPFTCPGFASQDK	NAIA-DTB (C)	1	1	Q9BTC0	DIDO1	Death-inducer obliterator 1	2150.01	78.619	0.00032679
DPHLACVAYER	NAIA-DTB (C)	1	1	Q00610;P53675	CLTC;CLTCL1	Clathrin heavy chain 1;Clathrin heavy chain 2	2011	62.054	0.0051469
DPNCLLPFIK	NAIA-DTB (C)	1	1	Q5VWN6	FAM208B	Protein FAM208B	1897.02	95.448	0.00098764
DQDLASCDR	NAIA-DTB (C)	1	1	Q9Y383	LUC7L2	Putative RNA-binding protein Luc7-like 2	1759.82	59.956	0.013093
DQDLASCDRDR	NAIA-DTB (C)	1	1	Q9Y383	LUC7L2	Putative RNA-binding protein Luc7-like 2	2030.95	51.926	0.046218
DQNVLSPVNCWNLLLNQVKR	NAIA-DTB (C)	2	2	O75044;P0DMP2	SRGAP2;SRGAP2B	SLIT-ROBO Rho GTPase-activating protein 2;SLIT-ROBO Rho GTPase-activating protein 2B	3090.64	104.05	4.9091e-05
DQSAQCTASK	NAIA-DTB (C)	3	3	Q7Z6Z7	HUWE1	E3 ubiquitin-protein ligase HUWE1	1775.85	47.768	0.0018343
DQTIALEECNQEGEPGTPANSPSSTSQR	NAIA-DTB (C)	1	1	Q8N6C5	IGSF1	Immunoglobulin superfamily member 1	3683.7	67.159	6.0045e-10
DRCTLAEK	NAIA-DTB (C)	1	1	P23528	CFL1	Cofilin-1	1672.86	49.708	0.038339
DRDDRDFDFCR	NAIA-DTB (C)	1	1	Q9UPN6	SCAF8	Protein SCAF8	2197	62.913	0.0042001
DRHCAADLALAPLGDAQLVLLRPR	NAIA-DTB (C)	2	2	Q86Y79	PTRH1	Probable peptidyl-tRNA hydrolase	3321.81	83.288	1.2566e-06
DRIPGPVCK	NAIA-DTB (C)	2	2	Q8TDN6	BRIX1	Ribosome biogenesis protein BRX1 homolog	1721.93	55.465	0.0012282
DRLEFWCTDVK	NAIA-DTB (C)	1	1	Q9UNM6	PSMD13	26S proteasome non-ATPase regulatory subunit 13	2149.07	75.973	0.0011387
DRPPCSPSR	NAIA-DTB (C)	1	1	O95758	PTBP3	Polypyrimidine tract-binding protein 3	1751.88	45.849	0.044402
DRPSCAPSASIPK	NAIA-DTB (C)	1	1	Q6NUJ5	PWWP2B	PWWP domain-containing protein 2B	2066.06	53.973	0.0016354
DRSDCLGEHLYVMVNAK	NAIA-DTB (C)	1	1	P54105	CLNS1A	Methylosome subunit pICln	2687.32	69.377	0.00023783
DRSDCLGEHLYVMVNAK	Oxidation (M);NAIA-DTB (C)	2	2	P54105	CLNS1A	Methylosome subunit pICln	2703.31	62.255	0.00074919
DRTQEFLSACK	NAIA-DTB (C)	2	2	Q13190	STX5	Syntaxin-5	2035.02	64.212	0.033229
DRVVVVSHDENLCR	NAIA-DTB (C)	3	3	Q7L5L3	GDPD3	Glycerophosphodiester phosphodiesterase domain-containing protein 3	2378.22	52.27	4.8898e-14
DSAQCAAIAER	NAIA-DTB (C)	3	3	Q96RS6	NUDCD1	NudC domain-containing protein 1	1871.92	60.947	0.00085797
DSASEEVFTTMASVCHTLMVQHR	NAIA-DTB (C)	2	2	Q15386	UBE3C	Ubiquitin-protein ligase E3C	3316.57	101.33	8.7351e-69
DSASPSTSSFCLGVSVAASSHVPIQK	NAIA-DTB (C)	1	1	Q13620	CUL4B	Cullin-4B	3299.65	76.895	5.2295e-05
DSAVNAICYGAK	NAIA-DTB (C)	3	3	O60832	DKC1	H/ACA ribonucleoprotein complex subunit 4	1948.97	69.942	0.0019201
DSCGKGEMATGNGR	NAIA-DTB (C)	4	4	P61758	VBP1	Prefoldin subunit 3	2119.98	42.388	9.4155e-07
DSCGKGEMATGNGR	Oxidation (M);NAIA-DTB (C)	1	1	P61758	VBP1	Prefoldin subunit 3	2135.97	36.957	0.00059694
DSCGKGEMATGNGRR	NAIA-DTB (C)	4	4	P61758	VBP1	Prefoldin subunit 3	2276.08	35.028	4.3475e-05
DSCPLDCK	NAIA-DTB (C)	3	3	P84103	SRSF3	Serine/arginine-rich splicing factor 3	1674.77	65.209	0.0023506
DSDLATQNRPLWQCFLGR	NAIA-DTB (C)	1	1	Q29RF7	PDS5A	Sister chromatid cohesion protein PDS5 homolog A	2857.43	87.911	0.0099347
DSELASQNKPLWQCYLGR	NAIA-DTB (C)	1	1	Q9NTI5	PDS5B	Sister chromatid cohesion protein PDS5 homolog B	2845.42	78.011	0.0061365
DSFDNCSLGESSK	NAIA-DTB (C)	2	2	Q5UIP0	RIF1	Telomere-associated protein RIF1	2125.96	68.488	2.5577e-06
DSFKQSLESLSSGLCK	NAIA-DTB (C)	5	5	Q7LBC6	KDM3B	Lysine-specific demethylase 3B	2466.25	80.998	1.5297e-07
DSFKQSLESLSSGLCKGR	NAIA-DTB (C)	1	1	Q7LBC6	KDM3B	Lysine-specific demethylase 3B	2679.37	73.144	8.481e-07
DSGAALGLGIALHSPCYAQVR	NAIA-DTB (C)	1	1	Q9BUM1	G6PC3	Glucose-6-phosphatase 3	2836.47	80.949	0.00048928
DSGAASEQATAAPNPCSSSSR	NAIA-DTB (C)	1	1	Q9BU23	LMF2	Lipase maturation factor 2	2731.25	59.599	5.3297e-172
DSGGQTSAGCPSGWLGTR	NAIA-DTB (C)	1	1	Q18PE1	DOK7	Protein Dok-7	2474.16	73.784	9.876e-07
DSISSDSETSEPLSCR	NAIA-DTB (C)	1	1	O75164	KDM4A	Lysine-specific demethylase 4A	2450.13	66.431	1.1266e-36
DSIVQLCTARPERPMAFLR	NAIA-DTB (C)	2	2	P10644	PRKAR1A	cAMP-dependent protein kinase type I-alpha regulatory subunit;cAMP-dependent protein kinase type I-alpha regulatory subunit, N-terminally processed	2940.55	75.336	4.0529e-05
DSLDQFDCK	NAIA-DTB (C)	1	1	Q9HAV4	XPO5	Exportin-5	1807.85	70.703	0.0031347
DSLEEGELRDHCMEITIR	NAIA-DTB (C)	2	2	Q9UQ88	CDK11A	Cyclin-dependent kinase 11A	2883.39	67.828	0.0013098
DSLTEKECVK	NAIA-DTB (C)	1	1	P26358	DNMT1	DNA (cytosine-5)-methyltransferase 1	1888.96	50.651	0.0005607
DSNECNNGNR	NAIA-DTB (C)	1	1	Q9NX05	FAM120C	Constitutive coactivator of PPAR-gamma-like protein 2	1859.82	45.73	0.0032672
DSNNLCLHFNPR	NAIA-DTB (C)	4	4	P09382	LGALS1	Galectin-1	2167.06	66.933	2.2391e-06
DSPCKENK	NAIA-DTB (C)	1	1	A3KN83	SBNO1	Protein strawberry notch homolog 1	1657.81	41.728	0.013978
DSPQSLTDESCSEK	NAIA-DTB (C)	2	2	Q9BV36	MLPH	Melanophilin	2263.03	58.414	5.8172e-13
DSSKPPFSLENHSACLDSVAK	NAIA-DTB (C)	3	3	Q7Z5J4	RAI1	Retinoic acid-induced protein 1	2969.46	63.417	0.00029512
DSSQGPCEPLPGPLTQPR	NAIA-DTB (C)	1	1	O15027	SEC16A	Protein transport protein Sec16A	2616.3	78.188	1.26e-28
DSSSLSSCTSGILEER	NAIA-DTB (C)	1	1	Q9H3Q1	CDC42EP4	Cdc42 effector protein 4	2408.15	78.09	4.4177e-23
DSSTCPGDYVLSVSENSR	NAIA-DTB (C)	1	1	P46109	CRKL	Crk-like protein	2653.23	78.09	0.00050757
DSSTSYTETKDPSSGQEVATPPVPQLQVCEPK	NAIA-DTB (C)	1	1	Q9UKV3	ACIN1	Apoptotic chromatin condensation inducer in the nucleus	4143	75.92	4.2426e-35
DSVTCSPGMVR	NAIA-DTB (C)	1	1	Q96KC8	DNAJC1	DnaJ homolog subfamily C member 1	1888.92	64.833	0.0021663
DSYSECNSNR	NAIA-DTB (C)	1	1	Q8TCU6	PREX1	Phosphatidylinositol 3,4,5-trisphosphate-dependent Rac exchanger 1 protein	1911.84	51.514	0.0014087
DTAIQLQHQCALSLRR	NAIA-DTB (C)	1	1	Q8TDM6	DLG5	Disks large homolog 5	2590.38	59.645	0.0041174
DTAPVLEGLKEEEITKEEIDILSDACSK	NAIA-DTB (C)	1	1	O95202	LETM1	LETM1 and EF-hand domain-containing protein 1, mitochondrial	3812.93	92.92	2.519e-05
DTAQQGVVNFPYDDFIQCVMSV	NAIA-DTB (C)	2	2	P30626	SRI	Sorcin	3213.52	108.4	2.4786e-17
DTCEHSSEAK	NAIA-DTB (C)	1	1	Q9BWW4	SSBP3	Single-stranded DNA-binding protein 3	1843.84	38.3	0.003202
DTCYSPKPSVYLSTPSSASK	NAIA-DTB (C)	2	2	Q9Y5K6	CD2AP	CD2-associated protein	2855.41	61.098	1.6351e-08
DTDSDTQDANDSSCK	NAIA-DTB (C)	1	1	Q9Y2H0	DLGAP4	Disks large-associated protein 4	2338.99	51.181	5.6188e-70
DTLLTLAGCTPYEVR	NAIA-DTB (C)	1	1	Q9H1B7	IRF2BPL	Interferon regulatory factor 2-binding protein-like	2389.24	91.126	7.547e-10
DTQTSITDSCAVYR	NAIA-DTB (C)	2	2	Q9Y5M8	SRPRB	Signal recognition particle receptor subunit beta	2297.1	69.819	0.00024692
DTSFTVCPDVPR	NAIA-DTB (C)	1	1	P30307	CDC25C	M-phase inducer phosphatase 3	2074.02	78.658	0.00067887
DTTSDKDDSLGSQQTNEQCAQK	NAIA-DTB (C)	1	1	P23497	SP100	Nuclear autoantigen Sp-100	3136.43	45.867	0.0077764
DTVSLHQQCSHR	NAIA-DTB (C)	3	3	Q8IWZ3	ANKHD1	Ankyrin repeat and KH domain-containing protein 1	2148.05	40.149	0.00080469
DVASAMQQMLTESCK	NAIA-DTB (C)	3	3	Q6UWE0	LRSAM1	E3 ubiquitin-protein ligase LRSAM1	2379.13	95.175	8.296e-16
DVATVAFCDAQSTQEIHEK	NAIA-DTB (C)	4	4	Q13363	CTBP1	C-terminal-binding protein 1	2829.36	68.231	1.0077e-41
DVCLYPR	NAIA-DTB (C)	1	1	O43776	NARS	Asparagine--tRNA ligase, cytoplasmic	1602.82	69.897	0.010616
DVFNMFCYLGPHLSHDPILFAK	NAIA-DTB (C)	2	2	Q8NI27	THOC2	THO complex subunit 2	3301.65	98.122	0.00019779
DVGDTCSVGKKDEEQAALGQK	NAIA-DTB (C)	1	1	Q1ED39	KNOP1	Lysine-rich nucleolar protein 1	2915.43	49.688	2.0883e-07
DVIATFTDHCIK	NAIA-DTB (C)	1	1	O43149	ZZEF1	Zinc finger ZZ-type and EF-hand domain-containing protein 1	2100.07	75.809	0.0017144
DVIEEYFKCKK	NAIA-DTB (C)	3	3	P25398	RPS12	40S ribosomal protein S12	2139.11	69.304	0.0043785
DVITCEPQGSLIDTK	NAIA-DTB (C)	1	1	Q93074	MED12	Mediator of RNA polymerase II transcription subunit 12	2356.2	77.152	6.8425e-05
DVLLTELSNCTVR	NAIA-DTB (C)	3	3	Q15814	TBCC	Tubulin-specific chaperone C	2200.16	89.076	9.0095e-31
DVNLASCAADGSVK	NAIA-DTB (C)	1	1	O43172	PRPF4	U4/U6 small nuclear ribonucleoprotein Prp4	2087.04	69.243	0.0021082
DVPPLSSFCKPKPK	NAIA-DTB (C)	1	1	O75362	ZNF217	Zinc finger protein 217	2280.23	63.561	0.015257
DVQIGDIVTVGECRPLSK	NAIA-DTB (C)	9	9	P62280	RPS11	40S ribosomal protein S11	2666.41	80.77	7.3486e-255
DVSLKDCMR	NAIA-DTB (C)	3	3	P52701	MSH6	DNA mismatch repair protein Msh6	1803.9	63.607	0.00059271
DVTCDVHYENYR	NAIA-DTB (C)	1	1	Q99719	2021-09-05	Septin-5	2251.04	57.927	0.0020652
DVVICPDASLEDAKK	NAIA-DTB (C)	4	4	Q99497	PARK7	Protein deglycase DJ-1	2340.2	69.06	1.718e-14
DWDAWKVCLR	NAIA-DTB (C)	1	1	P04181	OAT	Ornithine aminotransferase, mitochondrial;Ornithine aminotransferase, hepatic form;Ornithine aminotransferase, renal form	2029.02	82.677	0.0014334
DWKPLQCLK	NAIA-DTB (C)	2	2	O75153	CLUH	Clustered mitochondria protein homolog	1868	73.11	0.0032175
DYEEIGPSICR	NAIA-DTB (C)	1	1	P61158	ACTR3	Actin-related protein 3	2018.98	76.624	0.00026016
DYHSLCER	NAIA-DTB (C)	1	1	P43250	GRK6	G protein-coupled receptor kinase 6	1759.84	57.822	0.0048354
DYQLEGLNWLAHSWCK	NAIA-DTB (C)	1	1	O14647	CHD2	Chromodomain-helicase-DNA-binding protein 2	2700.32	95.795	3.9287e-05
DYTGCSTSESLSPVK	NAIA-DTB (C)	1	1	O95297	MPZL1	Myelin protein zero-like protein 1	2311.1	66.648	0.0048307
EAACESSTPSWASDHNYNAVKPEK	NAIA-DTB (C)	1	1	Q9BTC0	DIDO1	Death-inducer obliterator 1	3358.56	50.004	7.5546e-45
EAADDCAK	NAIA-DTB (C)	1	1	Q92616	GCN1L1	Translational activator GCN1	1559.73	48.65	0.052144
EACANENAHKDFKK	NAIA-DTB (C)	1	1	P51114	FXR1	Fragile X mental retardation syndrome-related protein 1	2342.15	28.065	0.042286
[truncated: 5,953 more rows]

## Sheet: IAA_mod (C)
Peptide sequence	Modifications	# PSMs	No of Cys modifications	Proteins	Gene Names	Protein Names	Mass	Retention time / min	PEP
AAAAECDVVMAATEPELLDDQEAKR	Acetyl (Protein N-term);IAA-DTB (C)	1	1	Q99615	DNAJC7	DnaJ homolog subfamily C member 7	3238.59	82.351	1.0487e-05
AAAAGGPCVR	Acetyl (Protein N-term);IAA-DTB (C)	2	2	Q5SRE5	NUP188	Nucleoporin NUP188 homolog	1464.79	47.529	0.0038966
AAAIGIDLGTTYSCVGVFQHGK	IAA-DTB (C)	2	2	P0DMV9;P0DMV8	HSPA1B;HSPA1A	Heat shock 70 kDa protein 1B;Heat shock 70 kDa protein 1A	2758.45	68.656	0.0034449
AAAPAPEEEMDECEQALAAEPK	IAA-DTB (C)	1	1	P26641	EEF1G	Elongation factor 1-gamma	2850.34	60.135	0.0019848
AAAPAPVSEAVCR	IAA-DTB (C)	1	1	P20810	CAST	Calpastatin	1791.97	43.98	0.025736
AACCLAGAR	IAA-DTB (C)	2	2	O95336	PGLS	6-phosphogluconolactonase	1442.75	36.953	0.0046313
AACSAAAMEEDSEASSSR	IAA-DTB (C)	1	1	Q05086	UBE3A	Ubiquitin-protein ligase E3A	2323.04	37.847	5.2899e-06
AADISESSGADCK	Acetyl (Protein N-term);IAA-DTB (C)	3	3	O43583	DENR	Density-regulated protein	1845.88	48.229	7.8028e-22
AADISESSGADCKGDPR	Acetyl (Protein N-term);IAA-DTB (C)	2	2	O43583	DENR	Density-regulated protein	2271.08	40.839	1.2657e-24
AAECNIVVTQPR	IAA-DTB (C)	1	1	Q08211	DHX9	ATP-dependent RNA helicase A	1851	46.175	0.01443
AAETCQEPK	IAA-DTB (C)	1	1	Q9P032	NDUFAF4	NADH dehydrogenase [ubiquinone] 1 alpha subcomplex assembly factor 4	1526.78	25.265	0.005283
AAFGLSEAGFNTACVTK	IAA-DTB (C)	1	1	P31040	SDHA	Succinate dehydrogenase [ubiquinone] flavoprotein subunit, mitochondrial	2237.15	64.491	2.1434e-13
AAGCNIPVASVAAGFPAGQTHLK	IAA-DTB (C)	1	1	Q9Y315	DERA	Deoxyribose-phosphate aldolase	2730.46	60.957	0.0044973
AAGDGDCGTTHSR	IAA-DTB (C)	1	1	Q3LXA3	DAK	Bifunctional ATP-dependent dihydroxyacetone kinase/FAD-AMP lyase (cyclizing);ATP-dependent dihydroxyacetone kinase;FAD-AMP lyase (cyclizing)	1797.84	17.727	0.00051335
AAQLCGAGMAAVVDK	Oxidation (M);IAA-DTB (C)	3	3	P19367	HK1	Hexokinase-1	1971.03	43.545	2.5009e-14
AAQLCGAGMAAVVDK	IAA-DTB (C)	2	2	P19367	HK1	Hexokinase-1	1955.03	54.543	9.1274e-13
AAQLCGAGMAAVVDKIR	IAA-DTB (C)	2	2	P19367	HK1	Hexokinase-1	2224.22	58.814	3.1038e-09
AASCVLLHTGQK	Acetyl (Protein N-term);IAA-DTB (C)	2	2	P14550	AKR1A1	Alcohol dehydrogenase [NADP(+)]	1820	56.155	8.8204e-05
AASVFVLYATSCANNFAMK	IAA-DTB (C)	1	1	Q9NRF9	POLE3	DNA polymerase epsilon subunit 3	2558.3	80.6	1.2609e-20
AATFFGEVVKAPCR	Acetyl (Protein N-term);IAA-DTB (C)	2	2	O95456	PSMG1	Proteasome assembly chaperone 1	2088.12	77.906	2.0981e-10
AATGEEVSAEDLGGADLHCR	IAA-DTB (C)	2	2	Q9HCC0	MCCC2	Methylcrotonoyl-CoA carboxylase beta chain, mitochondrial	2551.23	47.135	4.0548e-30
AATGEEVSAEDLGGADLHCRK	IAA-DTB (C)	1	1	Q9HCC0	MCCC2	Methylcrotonoyl-CoA carboxylase beta chain, mitochondrial	2679.33	40.091	2.6519e-07
AATMSAVEAATCR	IAA-DTB (C)	3	3	Q53H96	PYCRL	Pyrroline-5-carboxylate reductase 3	1831.93	45.529	1.9354e-95
AAVEEGIVLGGGCALLR	IAA-DTB (C)	9	9	P10809	HSPD1	60 kDa heat shock protein, mitochondrial	2178.22	72.415	2.3034e-157
ACALQVLSAILEGSK	IAA-DTB (C)	2	2	Q6AI08	HEATR6	HEAT repeat-containing protein 6	2053.16	102.46	2.981e-07
ACARPLISVYSEK	Acetyl (Protein N-term);IAA-DTB (C)	6	6	P36578	RPL4	60S ribosomal protein L4	2029.1	61.214	2.1007e-80
ACARPLISVYSEKGESSGK	Acetyl (Protein N-term);IAA-DTB (C)	6	6	P36578	RPL4	60S ribosomal protein L4	2574.35	51.555	6.0056e-41
ACAVEVKR	IAA-DTB (C)	3	3	Q8WX92	NELFB	Negative elongation factor B	1425.81	27.754	0.00398
ACDLPAWVHFPDTER	IAA-DTB (C)	2	2	A0FGR8	ESYT2	Extended synaptotagmin-2	2307.15	69.905	2.4204e-06
ACEAAKK	IAA-DTB (C)	1	1	O60563	CCNT1	Cyclin-T1	1270.71	13.249	0.028908
ACESASHDNQSVR	IAA-DTB (C)	1	1	Q8TBZ6	TRMT10A	tRNA methyltransferase 10 homolog A	1953.93	17.28	0.0087873
ACFLGATVK	IAA-DTB (C)	1	1	Q9H9P8	L2HGDH	L-2-hydroxyglutarate dehydrogenase, mitochondrial	1459.82	55.968	0.040839
ACFQVGTSEEMK	IAA-DTB (C)	3	3	P35658	NUP214	Nuclear pore complex protein Nup214	1879.92	48.941	0.00011986
ACGLVASNLNLKPGECLR	Acetyl (Protein N-term);IAA-DTB (C)	4	4	P09382	LGALS1	Galectin-1	2507.34	70.252	1.9702e-42
ACLLETPIR	Acetyl (Protein N-term);IAA-DTB (C)	1	1	Q8IUR7	ARMC8	Armadillo repeat-containing protein 8	1607.91	84.338	0.0034485
ACNLTDTQKEVK	IAA-DTB (C)	1	1	Q7LBC6	KDM3B	Lysine-specific demethylase 3B	1900.01	31.434	0.0042267
ACQEVLEK	IAA-DTB (C)	2	2	Q9UBF8	PI4KB	Phosphatidylinositol 4-kinase beta	1469.79	37.062	0.049695
ACQGQYETIER	IAA-DTB (C)	2	2	Q9BXI6	TBC1D10A	TBC1 domain family member 10A	1847.92	36.714	0.011777
ACQSIYPLHDVFVR	IAA-DTB (C)	2	2	P61247	RPS3A	40S ribosomal protein S3a	2198.17	61.513	3.7675e-07
ACSEQEGR	IAA-DTB (C)	2	2	O14662	STX16	Syntaxin-16	1429.7	21.045	0.0028085
ACSTVEGK	IAA-DTB (C)	2	2	Q96RL1	UIMC1	BRCA1-A complex subunit RAP80	1344.71	26.237	0.032684
ACTTEAHKQR	IAA-DTB (C)	4	4	Q16514	TAF12	Transcription initiation factor TFIID subunit 12	1694.89	9.3441	0.0007914
ACTTEEDQEK	IAA-DTB (C)	1	1	P49915	GMPS	GMP synthase [glutamine-hydrolyzing]	1703.8	24.161	0.0071432
ACYEESLK	IAA-DTB (C)	1	1	Q9Y618	NCOR2	Nuclear receptor corepressor 2	1492.76	40.383	0.039658
ADEASELACPTPK	IAA-DTB (C)	3	3	P49327	FASN	Fatty acid synthase;[Acyl-carrier-protein] S-acetyltransferase;[Acyl-carrier-protein] S-malonyltransferase;3-oxoacyl-[acyl-carrier-protein] synthase;3-oxoacyl-[acyl-carrier-protein] reductase;3-hydroxyacyl-[acyl-carrier-protein] dehydratase;Enoyl-[acyl-carrier-protein] reductase;Oleoyl-[acyl-carrier-protein] hydrolase	1881.95	44.876	8.3273e-95
ADEASELACPTPKEDGLAQQQTQLNLR	IAA-DTB (C)	1	1	P49327	FASN	Fatty acid synthase;[Acyl-carrier-protein] S-acetyltransferase;[Acyl-carrier-protein] S-malonyltransferase;3-oxoacyl-[acyl-carrier-protein] synthase;3-oxoacyl-[acyl-carrier-protein] reductase;3-hydroxyacyl-[acyl-carrier-protein] dehydratase;Enoyl-[acyl-carrier-protein] reductase;Oleoyl-[acyl-carrier-protein] hydrolase	3476.76	54.861	1.4961e-06
ADELLCWEDSAGHWLYE	IAA-DTB (C)	1	1	Q13232	NME3	Nucleoside diphosphate kinase 3	2587.21	88.423	3.1235e-07
ADLVISHAGAGSCLETLEK	IAA-DTB (C)	1	1	Q9NP73	ALG13	Putative bifunctional UDP-N-acetylglucosamine transferase and deubiquitinase ALG13	2464.3	56.637	3.9067e-21
ADPDGPEAQAEACSGER	IAA-DTB (C)	4	4	Q9NX24	NHP2	H/ACA ribonucleoprotein complex subunit 2	2253.03	36.41	5.9323e-33
ADSASESDTDGAGGNSSSSAAMQSSCSSTSGGGGGGGGGGGGGK	Acetyl (Protein N-term);IAA-DTB (C)	1	1	Q16204	CCDC6	Coiled-coil domain-containing protein 6	4203.74	39.526	1.9972e-29
ADVEDGEETCALASHSGSSGSK	Acetyl (Protein N-term);IAA-DTB (C)	1	1	Q9UBF6	RNF7	RING-box protein 2	2729.24	48.022	9.4235e-06
AEADCEKLER	IAA-DTB (C)	1	1	Q9H0H5	RACGAP1	Rac GTPase-activating protein 1	1713.87	28.518	0.032636
AEAGEAGQATAEAECHR	IAA-DTB (C)	2	2	O95671	ASMTL	N-acetylserotonin O-methyltransferase-like protein	2251.07	26.467	8.935e-06
AEAGEAGQATAEAECHRTR	IAA-DTB (C)	1	1	O95671	ASMTL	N-acetylserotonin O-methyltransferase-like protein	2508.21	21.134	0.0028302
AEASATGACGEAMAAAEGSSGPAGLTLGR	Acetyl (Protein N-term);IAA-DTB (C)	1	1	Q99611	SEPHS2	Selenide, water dikinase 2	3156.52	74.372	1.0848e-30
AEASSANLGSGCEEK	Acetyl (Protein N-term);IAA-DTB (C)	2	2	Q6P1K2	PMF1	Polyamine-modulated factor 1	2044.97	46.607	7.2297e-17
AECGASGSGSSGDSLDK	Acetyl (Protein N-term);IAA-DTB (C)	1	1	Q9NVE7	PANK4	Pantothenate kinase 4	2119.97	44.618	0.0022315
AEDQTESSCESHR	IAA-DTB (C)	1	1	Q9BU76	MMTAG2	Multiple myeloma tumor-associated protein 2	2028.92	18.022	0.0026859
AEDQTESSCESHRK	IAA-DTB (C)	2	2	Q9BU76	MMTAG2	Multiple myeloma tumor-associated protein 2	2157.01	11.632	3.975e-07
AEGLEEADTGASGCHSHPEEQPTSISPSR	IAA-DTB (C)	1	1	Q9BV36	MLPH	Melanophilin	3529.64	33.921	3.6299e-06
AENGKNCDQR	Acetyl (Protein N-term);IAA-DTB (C)	2	2	Q96GC9	VMP1	Vacuole membrane protein 1	1726.84	22.998	0.0037655
AENGKNCDQRR	Acetyl (Protein N-term);IAA-DTB (C)	2	2	Q96GC9	VMP1	Vacuole membrane protein 1	1882.94	15.928	0.0013657
AEPSAATQSHSISSSSFGAEPSAPGGGGSPGACPALGTK	Acetyl (Protein N-term);IAA-DTB (C)	1	1	O95197	RTN3	Reticulon-3	4105.97	57.151	1.2333e-18
AEQFYCGDTEGKK	IAA-DTB (C)	1	1	Q02218	OGDH	2-oxoglutarate dehydrogenase, mitochondrial	2025.98	33.624	0.0027854
AESPEEVACR	IAA-DTB (C)	1	1	Q7Z6Z7	HUWE1	E3 ubiquitin-protein ligase HUWE1	1640.82	36.782	0.023016
AESSQTCHSEQGDKK	IAA-DTB (C)	5	5	P46063	RECQL	ATP-dependent DNA helicase Q1	2185.04	9.364	1.21e-17
AEYLASIFGTEKDKVNCSFYFK	Acetyl (Protein N-term);IAA-DTB (C)	2	2	P0DN76;Q01081;Q8WU68	U2AF1;U2AF1L4	Splicing factor U2AF 35 kDa subunit;Splicing factor U2AF 26 kDa subunit	3152.59	92.881	0.0030985
AFAETYPAASSLPNGDCGRPR	Acetyl (Protein N-term);IAA-DTB (C)	1	1	P30520	ADSS	Adenylosuccinate synthetase isozyme 2	2772.37	62.586	6.7887e-18
AFCAKSLEEK	IAA-DTB (C)	1	1	P32121	ARRB2	Beta-arrestin-2	1675.9	97.081	0.03334
AFDTAGNGYCR	IAA-DTB (C)	2	2	P49327	FASN	Fatty acid synthase;[Acyl-carrier-protein] S-acetyltransferase;[Acyl-carrier-protein] S-malonyltransferase;3-oxoacyl-[acyl-carrier-protein] synthase;3-oxoacyl-[acyl-carrier-protein] reductase;3-hydroxyacyl-[acyl-carrier-protein] dehydratase;Enoyl-[acyl-carrier-protein] reductase;Oleoyl-[acyl-carrier-protein] hydrolase	1724.83	41.065	4.0698e-09
AFLLSSCLVQHQR	IAA-DTB (C)	2	2	Q96LW9	ZSCAN31	Zinc finger and SCAN domain-containing protein 31	2052.13	57.522	0.0011954
AFQYVETHGEVCPANWTPDSPTIKPSPAASK	IAA-DTB (C)	1	1	P30048	PRDX3	Thioredoxin-dependent peroxide reductase, mitochondrial	3878.93	55.612	3.397e-169
AFTKYCKK	IAA-DTB (C)	1	1	P39023	RPL3	60S ribosomal protein L3	1538.86	18.766	0.028779
AGALQCSPSDAYTK	IAA-DTB (C)	2	2	Q9Y490	TLN1	Talin-1	1961.99	41.301	0.0025764
AGALQCSPSDAYTKK	IAA-DTB (C)	2	2	Q9Y490	TLN1	Talin-1	2090.08	33.563	1.052e-07
AGCALSAESSR	IAA-DTB (C)	1	1	Q96HP0	DOCK6	Dedicator of cytokinesis protein 6	1601.82	37.26	0.0096966
AGCAVTSLLASELTK	IAA-DTB (C)	1	1	O60610	DIAPH1	Protein diaphanous homolog 1	2014.11	75.851	0.014255
AGDELAYNSSSACASSR	IAA-DTB (C)	1	1	Q86Y37	CACUL1	CDK2-associated and cullin domain-containing protein 1	2239.05	39.934	0.0070439
AGDKDDITEPAVCALR	IAA-DTB (C)	1	1	P14923	JUP	Junction plakoglobin	2224.15	50.259	6.8886e-14
AGEGTYALDSESCMEK	IAA-DTB (C)	2	2	O00541	PES1	Pescadillo homolog	2241.03	47.664	1.6702e-21
AGHCAPSEAIEK	IAA-DTB (C)	3	3	Q15257	PPP2R4	Serine/threonine-protein phosphatase 2A activator	1762.9	27.049	7.6324e-06
AGHLCTVQFLISK	IAA-DTB (C)	1	1	Q8IWZ3	ANKHD1	Ankyrin repeat and KH domain-containing protein 1	1967.1	59.006	4.7672e-07
AGIDGESIGNCPFSQR	IAA-DTB (C)	1	1	Q9NZA1	CLIC5	Chloride intracellular channel protein 5	2201.09	50.317	0.021656
AGKPPCGATKR	IAA-DTB (C)	1	1	Q9BY42	RTFDC1	Protein RTF2 homolog	1635.92	11.439	0.043661
AGLEVLFASAAPAITCR	Acetyl (Protein N-term);IAA-DTB (C)	2	2	Q92530	PSMF1	Proteasome inhibitor PI31 subunit	2282.25	106.29	4.4787e-14
AGQPHSSSDAAQAPAEQPHSSSDAAQAPCPR	IAA-DTB (C)	2	2	P29372	MPG	DNA-3-methyladenine glycosylase	3606.69	24.386	1.7146e-49
AGRLPACVVDCGTGYTK	Acetyl (Protein N-term);IAA-DTB (C)	1	1	P61158	ACTR3	Actin-related protein 3	2360.2	58.67	8.6204e-05
AGSDGESIGNCPFSQR	IAA-DTB (C)	2	2	Q9Y696	CLIC4	Chloride intracellular channel protein 4	2175.04	50.18	1.4289e-05
AGSVELLGAMAYCAPK	IAA-DTB (C)	2	2	Q92616	GCN1L1	Translational activator GCN1	2131.12	69.504	4.7382e-05
AGSVGLALCGQTLVVR	Acetyl (Protein N-term);IAA-DTB (C)	1	1	P57081	WDR4	tRNA (guanine-N(7)-)-methyltransferase non-catalytic subunit WDR4	2136.21	85.178	0.00079957
AGVSGCFSTFQPTTGHR	IAA-DTB (C)	1	1	Q96EK4	THAP11	THAP domain-containing protein 11	2303.15	49.59	1.6275e-06
AHAPARCPSAR	Acetyl (Protein N-term);IAA-DTB (C)	2	2	O60547	GMDS	GDP-mannose 4,6 dehydratase	1728.92	22.969	0.0014569
AHGCFQDGR	IAA-DTB (C)	1	1	Q9H1B7	IRF2BPL	Interferon regulatory factor 2-binding protein-like	1540.76	27.029	0.01566
AHIAQLCEK	IAA-DTB (C)	1	1	Q00610;P53675	CLTC;CLTCL1	Clathrin heavy chain 1;Clathrin heavy chain 2	1562.86	32.647	0.035031
AHQLVLPPCDVVIK	IAA-DTB (C)	2	2	Q9NZB2;Q9NX05	FAM120A;FAM120C	Constitutive coactivator of PPAR-gamma-like protein 1;Constitutive coactivator of PPAR-gamma-like protein 2	2082.2	59.55	5.8367e-09
AHTVLAASCAR	IAA-DTB (C)	4	4	Q8WUY1	THEM6	Protein THEM6	1649.9	31.416	8.1003e-79
AHVVPCFDASK	IAA-DTB (C)	2	2	P21333	FLNA	Filamin-A	1723.91	43.359	0.0019966
AICTEAGLMALR	IAA-DTB (C)	2	2	P62191	PSMC1	26S protease regulatory subunit 4	1798.98	62.777	0.006166
AIEIDEQQGCKEQER	IAA-DTB (C)	1	1	Q9NVK5	FGFR1OP2	FGFR1 oncogene partner 2	2326.16	33.605	0.00025219
AITTQNCNTK	IAA-DTB (C)	1	1	Q15796	SMAD2	Mothers against decapentaplegic homolog 2	1643.87	27.696	0.0059284
AIYHSLGMTGIPIINVNNNCATGSTALFMAR	IAA-DTB (C)	1	1	P22307	SCP2	Non-specific lipid-transfer protein	3800.95	83.383	6.4937e-39
AKCELSSSVQTDINLPYLTMDSSGPK	IAA-DTB (C)	1	1	P38646	HSPA9	Stress-70 protein, mitochondrial	3334.68	72.155	0.0053435
AKNECYR	IAA-DTB (C)	1	1	Q66K14	TBC1D9B	TBC1 domain family member 9B	1433.74	18.896	0.043604
AKPCGVR	Acetyl (Protein N-term);IAA-DTB (C)	3	3	Q9UL46	PSME2	Proteasome activator complex subunit 2	1322.75	31.793	0.025232
AKVDEFPLCGHMVSDEYEQLSSEALEAAR	IAA-DTB (C)	1	1	P27635	RPL10	60S ribosomal protein L10	3774.82	76.174	5.0989e-19
ALALAALAAVEPACGSR	Acetyl (Protein N-term);IAA-DTB (C)	6	6	Q9BT67	NDFIP1	NEDD4 family-interacting protein 1	2176.2	106.57	3.756e-61
ALANECSQGDKR	IAA-DTB (C)	2	2	Q6PL18	ATAD2	ATPase family AAA domain-containing protein 2	1841.94	23.217	8.0607e-06
ALANSLACQGK	IAA-DTB (C)	2	2	P04075	ALDOA	Fructose-bisphosphate aldolase A	1625.89	41.337	1.8352e-28
ALANVNIGSLICNVGAGGPAPAAGAAPAGGPAPSTAAAPAEEK	IAA-DTB (C)	2	2	P05386	RPLP1	60S acidic ribosomal protein P1	4302.24	79.245	1.9589e-41
ALAPLLLAFVTKPNSALESCSFAR	IAA-DTB (C)	3	3	P46060	RANGAP1	Ran GTPase-activating protein 1	3069.7	93.411	0.00063288
ALAQEWGCPFMETSAK	IAA-DTB (C)	1	1	Q9Y3L5	RAP2C	Ras-related protein Rap-2c	2319.14	69.425	0.0006303
ALCAIASLGSSDLLPQEHILLR	IAA-DTB (C)	2	2	Q96N21	ENTHD2	AP-4 complex accessory subunit tepsin	2870.61	81.321	6.2363e-08
ALCDYKQDQK	IAA-DTB (C)	2	2	P15924	DSP	Desmoplakin	1761.91	30.082	0.00070356
ALDCSSSIRQPSLHMSAAAASR	IAA-DTB (C)	1	1	O94776	MTA2	Metastasis-associated protein MTA2	2809.43	41.952	0.0007076
ALDCSSSVRQPSLHMSAAAASR	IAA-DTB (C)	2	2	Q13330;Q9BTC8	MTA1;MTA3	Metastasis-associated protein MTA1;Metastasis-associated protein MTA3	2795.42	39.256	0.00017397
ALDVGSGSGILTACFAR	IAA-DTB (C)	1	1	P22061	PCMT1	Protein-L-isoaspartate(D-aspartate) O-methyltransferase	2188.17	72.611	2.4654e-05
ALEQKPDDAQYYCQR	IAA-DTB (C)	1	1	Q9Y2Z0	SUGT1	Suppressor of G2 allele of SKP1 homolog	2378.17	34.807	1.331e-13
ALGKHPVSCKDTPGFIVNR	IAA-DTB (C)	1	1	Q16836	HADH	Hydroxyacyl-coenzyme A dehydrogenase, mitochondrial	2589.42	35.081	0.0010728
ALKDLYCHKSD	IAA-DTB (C)	1	1	P16220	CREB1	Cyclic AMP-responsive element-binding protein 1	1842.97	34.101	0.0038761
ALLVTASQCQQPAENK	IAA-DTB (C)	1	1	Q01518	CAP1	Adenylyl cyclase-associated protein 1	2251.2	46.726	0.0090762
ALNALCDGLIDELNQALK	IAA-DTB (C)	2	2	P30084	ECHS1	Enoyl-CoA hydratase, mitochondrial	2464.34	95.706	1.2921e-07
ALNVEPDGTGLTCSLAPNIISQL	IAA-DTB (C)	1	1	P30044	PRDX5	Peroxiredoxin-5, mitochondrial	2876.53	99.293	7.8438e-07
ALRPGDPGFCAR	IAA-DTB (C)	1	1	Q96ST2	IWS1	Protein IWS1 homolog	1809.97	40.13	0.0067168
ALSTGEKGFGYKGSCFHR	IAA-DTB (C)	1	1	P62937	PPIA	Peptidyl-prolyl cis-trans isomerase A;Peptidyl-prolyl cis-trans isomerase A, N-terminally processed	2495.27	32.188	0.0083181
ALSVLGCGHTSSTK	IAA-DTB (C)	2	2	Q5T4S7	UBR4	E3 ubiquitin-protein ligase UBR4	1911.02	40.825	0.001194
ALVDGPCTQVR	IAA-DTB (C)	3	3	P50914	RPL14	60S ribosomal protein L14	1708.93	46.857	0.0022045
ALVDGPCTQVRR	IAA-DTB (C)	1	1	P50914	RPL14	60S ribosomal protein L14	1865.03	38.203	0.0003813
ALVPLGIGIATGEQCHNR	IAA-DTB (C)	1	1	Q7L5Y1	ENOSF1	Mitochondrial enolase superfamily member 1	2399.31	62.25	9.9908e-09
AMTGSTPCSSMSNHTK	Acetyl (Protein N-term);IAA-DTB (C)	3	3	Q15208	STK38	Serine/threonine-protein kinase 38	2232.03	42.783	1.372e-06
AMTGSTPCSSMSNHTK	Acetyl (Protein N-term);Oxidation (M);IAA-DTB (C)	2	2	Q15208	STK38	Serine/threonine-protein kinase 38	2248.03	36.646	0.003345
ANCIDSTASAEAVFASEVKK	IAA-DTB (C)	3	3	P22087	FBL	rRNA 2'-O-methyltransferase fibrillarin	2591.33	58.558	2.1173e-07
ANDGGLAAGAPAMHMASYGPEPCTDNSDSLIAK	IAA-DTB (C)	1	1	O43823	AKAP8	A-kinase anchor protein 8	3782.77	61.915	2.9119e-10
ANEAYPCPCDIGHR	Acetyl (Protein N-term);IAA-DTB (C)	1	1	Q96DG6	CMBL	Carboxymethylenebutenolidase homolog	2195.03	51.22	0.0012487
ANGCVANGEVR	IAA-DTB (C)	2	2	O15270	SPTLC2	Serine palmitoyltransferase 2	1639.85	33.204	0.0027121
ANNSPALTGNSQPQHQAAAAAAQQQQQCGGGGATKPAVSGK	Acetyl (Protein N-term);IAA-DTB (C)	3	3	Q5VTL8	PRPF38B	Pre-mRNA-splicing factor 38B	4493.22	34.965	3.2761e-50
ANSIQGCK	IAA-DTB (C)	2	2	Q86WR0	CCDC25	Coiled-coil domain-containing protein 25	1370.73	27.565	0.010878
ANSSVVSVNCK	IAA-DTB (C)	1	1	O60502	MGEA5	Protein O-GlcNAcase	1657.88	37.876	0.032026
APGAAAPSSGPGPCAAAR	IAA-DTB (C)	2	2	Q8TCU6	PREX1	Phosphatidylinositol 3,4,5-trisphosphate-dependent Rac exchanger 1 protein	2059.06	35.45	0.0010658
APPWVPAMGFTLAPSLGCFVGSR	IAA-DTB (C)	6	6	P30536	TSPO	Translocator protein	2911.52	102.34	7.2087e-17
AQASLLACEGLAGVSLVPTAASK	Acetyl (Protein N-term);IAA-DTB (C)	1	1	Q8NDX6	ZNF740	Zinc finger protein 740	2749.5	95.407	8.3609e-05
AQCPIVER	IAA-DTB (C)	2	2	P46782	RPS5	40S ribosomal protein S5;40S ribosomal protein S5, N-terminally processed	1465.81	40.436	0.014758
AQDIEAGDGTTSVVIIAGSLLDSCTK	IAA-DTB (C)	1	1	P50991	CCT4	T-complex protein 1 subunit delta	3114.61	93.191	7.0438e-19
AQDIQCGLQSR	IAA-DTB (C)	3	3	Q8WVJ2	NUDCD2	NudC domain-containing protein 2	1768.93	39.749	0.009733
AQEPLVDGCSGGGR	IAA-DTB (C)	2	2	Q7Z2K6	ERMP1	Endoplasmic reticulum metallopeptidase 1	1895.95	42.333	0.011397
AQLVEIVGCHFR	IAA-DTB (C)	2	2	O75446	SAP30	Histone deacetylase complex subunit SAP30	1922.06	56.088	7.3154e-05
AQNTWGCGNSLR	IAA-DTB (C)	2	2	P02545	LMNA	Prelamin-A/C;Lamin-A/C	1856.93	44.188	0.016348
AQQACIEAK	IAA-DTB (C)	2	2	Q9UNE7	STUB1	E3 ubiquitin-protein ligase CHIP	1511.81	33.124	0.0041043
ARDCLIPMGITSENVAER	IAA-DTB (C)	1	1	P09110	ACAA1	3-ketoacyl-CoA thiolase, peroxisomal	2525.31	62.744	0.00010261
ARHGFCGIPITDTGR	IAA-DTB (C)	4	4	P12268	IMPDH2	Inosine-5'-monophosphate dehydrogenase 2	2151.14	43.85	1.1239e-09
ARQYPWGVVQVENENHCDFVK	IAA-DTB (C)	2	2	Q9NVA2;Q92599;Q9P0V9	SEPT11;SEPT8;SEPT10	Septin-11;Septin-8;Septin-10	3068.53	54.295	2.1596e-07
ARVECQSHR	IAA-DTB (C)	2	2	O14818	PSMA7	Proteasome subunit alpha type-7	1635.86	11.749	0.035862
ASCASIDIEDATQHLR	Acetyl (Protein N-term);IAA-DTB (C)	3	3	Q6P2E9	EDC4	Enhancer of mRNA-decapping protein 4	2322.16	68.805	0.00010452
ASCTSSTSGSK	IAA-DTB (C)	1	1	P13807	GYS1	Glycogen [starch] synthase, muscle	1565.77	19.02	0.012788
ASCTSSTSGSKR	IAA-DTB (C)	2	2	P13807	GYS1	Glycogen [starch] synthase, muscle	1721.87	12.644	0.00037547
ASEDGESVGHCPSCQR	IAA-DTB (C)	6	6	O95833	CLIC3	Chloride intracellular channel protein 3	2269.02	25.019	2.0927e-100
ASEELACK	Acetyl (Protein N-term);IAA-DTB (C)	1	1	Q9BUP0	EFHD1	EF-hand domain-containing protein D1	1442.74	50.18	0.0063309
ASGGGGCSASER	Acetyl (Protein N-term);IAA-DTB (C)	3	3	Q13596	SNX1	Sorting nexin-1	1630.77	33.974	8.666e-05
ASGQPAGPDNKENCPVPGKPGEAVAAR	IAA-DTB (C)	1	1	P04183	TK1	Thymidine kinase, cytosolic	3167.61	30.928	0.00051088
ASGVQVADEVCR	Acetyl (Protein N-term);IAA-DTB (C)	3	3	P60981	DSTN	Destrin	1825.94	59.335	1.4452e-129
ASGVQVADEVCRIFYDMK	Acetyl (Protein N-term);IAA-DTB (C)	1	1	P60981	DSTN	Destrin	2623.31	97.225	6.5479e-07
ASVGECPAPVPVKDKK	Acetyl (Protein N-term);IAA-DTB (C)	2	2	P56134	ATP5J2	ATP synthase subunit f, mitochondrial	2217.22	40.618	0.0001682
ASVGFGGSCFQK	IAA-DTB (C)	1	1	O60701	UGDH	UDP-glucose 6-dehydrogenase	1737.89	50.553	1.4539e-29
ASVSELACIYSALILHDDEVTVTEDKINALIK	Acetyl (Protein N-term);IAA-DTB (C)	1	1	P05386	RPLP1	60S acidic ribosomal protein P1	4066.15	105.85	2.8648e-28
ASYFQCVQR	IAA-DTB (C)	1	1	P30281	CCND3	G1/S-specific cyclin-D3	1651.85	47.787	0.037612
ATAVDPTCAR	IAA-DTB (C)	2	2	Q8IY26	PPAPDC2	Presqualene diphosphate phosphatase	1554.82	35.47	0.0052005
ATCAPQHGAPGPGPADASK	IAA-DTB (C)	4	4	P21333	FLNA	Filamin-A	2283.14	24.754	2.656e-21
ATCAPQHGAPGPGPADASKVVAK	IAA-DTB (C)	1	1	P21333	FLNA	Filamin-A	2680.41	29.431	0.014553
ATEGMVVADKNCSK	IAA-DTB (C)	2	2	Q99436	PSMB7	Proteasome subunit beta type-7	2003.02	30.28	0.00051844
ATELFVQCLATYSYR	IAA-DTB (C)	2	2	Q9NRG0	CHRAC1	Chromatin accessibility complex protein 1	2315.2	75.234	4.5032e-09
ATGHSGGGCISQGR	IAA-DTB (C)	3	3	Q9HA64	FN3KRP	Ketosamine-3-kinase	1837.92	21.516	5.5997e-09
ATHGQTCAR	Acetyl (Protein N-term);IAA-DTB (C)	4	4	P45880	VDAC2	Voltage-dependent anion-selective channel protein 2	1536.78	24.332	0.0034784
ATQCVPKEEIKDDNPHLK	IAA-DTB (C)	2	2	Q9HAV7	GRPEL1	GrpE protein homolog 1, mitochondrial	2615.37	28.018	0.0035468
ATQTPSCWAEEGAEKR	IAA-DTB (C)	1	1	Q86VQ1	GLCCI1	Glucocorticoid-induced transcript 1 protein	2314.14	37.347	7.6162e-05
ATSACAPISSPK	IAA-DTB (C)	1	1	Q9UPQ3	AGAP1	Arf-GAP with GTPase, ANK repeat and PH domain-containing protein 1	1682.9	37.36	0.005512
ATSAGSSPSCSLAGR	IAA-DTB (C)	2	2	Q9BXB5	OSBPL10	Oxysterol-binding protein-related protein 10	1901.96	36.664	2.3614e-16
ATTATCTR	Acetyl (Protein N-term);IAA-DTB (C)	1	1	Q13555	CAMK2G	Calcium/calmodulin-dependent protein kinase type II subunit gamma	1416.74	39.651	0.049416
ATVCEAAALEK	IAA-DTB (C)	2	2	Q9NUE0	ZDHHC18	Palmitoyltransferase ZDHHC18	1655.89	44.459	0.0030326
ATYDKLCK	IAA-DTB (C)	1	1	P62851	RPS25	40S ribosomal protein S25	1491.81	31.414	0.019326
AVAHHTDCTFIR	IAA-DTB (C)	2	2	P62195	PSMC5	26S protease regulatory subunit 8	1921	32.516	0.0022153
AVAILCNHQR	IAA-DTB (C)	1	1	P11387	TOP1	DNA topoisomerase 1	1674.94	37.522	0.0052193
AVASQLDCNFLK	IAA-DTB (C)	3	3	P62333	PSMC6	26S protease regulatory subunit 10B	1859	59.783	0.00058001
AVCEADQSHGGPR	IAA-DTB (C)	2	2	O14545	TRAFD1	TRAF-type zinc finger domain-containing protein 1	1876.92	22.341	4.5349e-07
AVCLLTGASR	IAA-DTB (C)	1	1	P35270	SPR	Sepiapterin reductase	1540.88	55.314	0.0057129
AVCMLSNTTAIAEAWAR	IAA-DTB (C)	5	5	P68363;P68366;Q71U36;P0DPH8;P0DPH7;Q6PEY2	TUBA1B;TUBA4A;TUBA1A;TUBA3E	Tubulin alpha-1B chain;Tubulin alpha-4A chain;Tubulin alpha-1A chain;Tubulin alpha-3E chain	2358.22	84.743	7.0986e-61
AVCMLSNTTAIAEAWAR	Oxidation (M);IAA-DTB (C)	2	2	P68363;P68366;Q71U36;P0DPH8;P0DPH7;Q6PEY2	TUBA1B;TUBA4A;TUBA1A;TUBA3E	Tubulin alpha-1B chain;Tubulin alpha-4A chain;Tubulin alpha-1A chain;Tubulin alpha-3E chain	2374.21	68.833	1.3501e-05
AVCMLSNTTAVAEAWAR	IAA-DTB (C)	2	2	Q9BQE3	TUBA1C	Tubulin alpha-1C chain	2344.2	74.314	0.00023318
AVHQCDRGWAPVFLDR	IAA-DTB (C)	1	1	Q9Y5Y2	NUBP2	Cytosolic Fe-S cluster assembly factor NUBP2	2420.25	53.933	0.0042495
AVLEALGSCLNNK	IAA-DTB (C)	1	1	P34896	SHMT1	Serine hydroxymethyltransferase, cytosolic	1882.03	61.135	3.2239e-06
AVLLASDAQECTLEEVVER	IAA-DTB (C)	1	1	Q27J81	INF2	Inverted formin-2	2625.37	72.941	2.2044e-15
AVLLVGLCDSGK	IAA-DTB (C)	2	2	Q9Y5M8	SRPRB	Signal recognition particle receptor subunit beta	1724.99	66.947	0.006166
AVPAAAMGPSALGQSGPGSMAPWCSVSSGPSR	Acetyl (Protein N-term);IAA-DTB (C)	1	1	Q96J01	THOC3	THO complex subunit 3	3563.73	87.451	9.3371e-19
AVQADGQVKECYQSHR	IAA-DTB (C)	3	3	Q8WUM4	PDCD6IP	Programmed cell death 6-interacting protein	2369.19	23.612	5.2943e-07
AVSTGDCGQVLR	IAA-DTB (C)	1	1	Q6PJG2	ELMSAN1	ELM2 and SANT domain-containing protein 1	1755.93	42.666	0.010997
AVTNHSVYCSTK	IAA-DTB (C)	1	1	Q7Z4W1	DCXR	L-xylulose reductase	1859.96	25.719	0.00043197
AVVVCPKDEDYKQR	IAA-DTB (C)	2	2	Q00839	HNRNPU	Heterogeneous nuclear ribonucleoprotein U	2200.17	29.805	0.0010587
AWHLAETEHCGATPSNR	IAA-DTB (C)	1	1	P36941	LTBR	Tumor necrosis factor receptor superfamily member 3	2430.19	34.224	0.0005941
AWHLAETEHCGATPSNRGPR	IAA-DTB (C)	1	1	P36941	LTBR	Tumor necrosis factor receptor superfamily member 3	2740.36	29.328	0.006055
AWVWNTHADFADECPKPELLAIR	IAA-DTB (C)	1	1	P43487	RANBP1	Ran-specific GTPase-activating protein	3232.65	72.784	0.00088075
AYEYVECPIR	IAA-DTB (C)	1	1	P53701	HCCS	Cytochrome c-type heme lyase	1792.92	53.441	0.02085
AYGGSMCAK	IAA-DTB (C)	3	3	P49207	RPL34	60S ribosomal protein L34	1437.71	33.314	2.0061e-33
AYGGSMCAK	Oxidation (M);IAA-DTB (C)	1	1	P49207	RPL34	60S ribosomal protein L34	1453.71	24.477	0.005649
AYHEQLSVAEITNACFEPANQMVK	IAA-DTB (C)	2	2	P68363;P68366;Q71U36;P0DPH8;P0DPH7;Q6PEY2	TUBA1B;TUBA4A;TUBA1A;TUBA3E	Tubulin alpha-1B chain;Tubulin alpha-4A chain;Tubulin alpha-1A chain;Tubulin alpha-3E chain	3243.61	66.697	2.6207e-87
AYHEQLSVAEITNACFEPANQMVK	Oxidation (M);IAA-DTB (C)	2	2	P68363;P68366;Q71U36;P0DPH8;P0DPH7;Q6PEY2	TUBA1B;TUBA4A;TUBA1A;TUBA3E	Tubulin alpha-1B chain;Tubulin alpha-4A chain;Tubulin alpha-1A chain;Tubulin alpha-3E chain	3259.6	62.152	4.8308e-06
AYHEQLTVAEITNACFEPANQMVK	IAA-DTB (C)	1	1	Q9BQE3	TUBA1C	Tubulin alpha-1C chain	3257.62	67.238	2.8317e-18
CAGPTPEAELQALAR	IAA-DTB (C)	1	1	Q15050	RRS1	Ribosome biogenesis regulatory protein homolog	2077.1	64.307	0.0014762
CAHIEAK	IAA-DTB (C)	1	1	Q99733	NAP1L4	Nucleosome assembly protein 1-like 4	1321.72	22.82	0.058502
CALGWDHQEK	IAA-DTB (C)	1	1	Q14247	CTTN	Src substrate cortactin	1736.87	40.574	0.035174
CAMTALSSK	IAA-DTB (C)	2	2	Q99832	CCT7	T-complex protein 1 subunit eta	1461.77	44.123	0.011769
CANVNNSSTTSQR	IAA-DTB (C)	4	4	Q5VZ89	DENND4C	DENN domain-containing protein 4C	1931.95	23.914	3.8417e-07
CAQNQNKT	IAA-DTB (C)	4	4	Q5TC12	ATPAF1	ATP synthase mitochondrial F1 complex assembly factor 1	1456.75	17.212	0.00075793
CAQYKK	IAA-DTB (C)	1	1	P04075;P09972;P05062	ALDOA;ALDOC;ALDOB	Fructose-bisphosphate aldolase A;Fructose-bisphosphate aldolase C;Fructose-bisphosphate aldolase B	1290.71	15.276	0.03144
CASKYGR	IAA-DTB (C)	2	2	Q9UBM7	DHCR7	7-dehydrocholesterol reductase	1334.71	17.158	0.049223
CASQSGMTAYGTR	Oxidation (M);IAA-DTB (C)	2	2	Q99439	CNN2	Calponin-2	1898.9	27.506	0.0070055
CASQSGMTAYGTR	IAA-DTB (C)	1	1	Q99439	CNN2	Calponin-2	1882.9	35.269	0.0095896
CASQVGMTAPGTR	IAA-DTB (C)	2	2	Q99439	CNN2	Calponin-2	1828.93	39.109	0.0095896
CASQVGMTAPGTRR	IAA-DTB (C)	1	1	Q99439	CNN2	Calponin-2	1985.03	30.816	0.0034325
CATITPDEAR	IAA-DTB (C)	2	2	P48735	IDH2	Isocitrate dehydrogenase [NADP], mitochondrial	1626.84	40.536	0.020057
CATTPMAVHR	IAA-DTB (C)	1	1	O95071	UBR5	E3 ubiquitin-protein ligase UBR5	1636.85	32.309	0.0041402
CDAGGPR	IAA-DTB (C)	1	1	Q9NXG2	THUMPD1	THUMP domain-containing protein 1	1225.62	25.438	0.039793
CDFTEDQTAEFK	Acetyl (Protein N-term);IAA-DTB (C)	2	2	P60660	MYL6	Myosin light polypeptide 6	2025.94	66.59	1.1311e-28
CDIEEATNQLLDVNLHENQK	Acetyl (Protein N-term);IAA-DTB (C)	2	2	Q9BV44	THUMPD3	THUMP domain-containing protein 3	2918.44	82.847	1.7294e-05
CDKEFMWALK	Acetyl (Protein N-term);IAA-DTB (C)	3	3	P58546	MTPN	Myotrophin	1862.94	73.015	0.00049227
CDKEFMWALKNGDLDEVKDYVAK	Acetyl (Protein N-term);IAA-DTB (C)	1	1	P58546	MTPN	Myotrophin	3309.64	73.531	8.0248e-44
CDPRHGK	IAA-DTB (C)	1	1	P68363;P68366;Q71U36;P0DPH8;P0DPH7;Q6PEY2;Q9BQE3	TUBA1B;TUBA4A;TUBA1A;TUBA3E;TUBA1C	Tubulin alpha-1B chain;Tubulin alpha-4A chain;Tubulin alpha-1A chain;Tubulin alpha-3E chain;Tubulin alpha-1C chain	1362.72	11.712	0.012602
CDSSPDSAEDVRK	IAA-DTB (C)	3	3	CON__P12763;P02765	AHSG	Alpha-2-HS-glycoprotein;Alpha-2-HS-glycoprotein chain A;Alpha-2-HS-glycoprotein chain B	1958.94	24.435	1.2042e-06
CDVDIRK	IAA-DTB (C)	2	2	P60709;P63261;Q562R1	ACTB;ACTG1;ACTBL2	Actin, cytoplasmic 1;Actin, cytoplasmic 1, N-terminally processed;Actin, cytoplasmic 2;Actin, cytoplasmic 2, N-terminally processed;Beta-actin-like protein 2	1398.77	35.507	0.021193
CEDLETQTQSEK	IAA-DTB (C)	1	1	O00592	PODXL	Podocalyxin	1960.94	35.906	0.056674
CEFQDAYVLLSEK	IAA-DTB (C)	3	3	P10809	HSPD1	60 kDa heat shock protein, mitochondrial	2095.07	78.452	1.3791e-07
CEFQDAYVLLSEKK	IAA-DTB (C)	3	3	P10809	HSPD1	60 kDa heat shock protein, mitochondrial	2223.16	63.101	2.1337e-13
CENVQPSGSFK	IAA-DTB (C)	2	2	Q96GA7	SDSL	Serine dehydratase-like	1745.88	37.922	0.0082355
CESAFLSK	IAA-DTB (C)	2	2	P83731	RPL24	60S ribosomal protein L24	1434.75	46.329	0.018581
CESAFLSKR	IAA-DTB (C)	3	3	P83731	RPL24	60S ribosomal protein L24	1590.86	36.86	0.0020897
CESAFLSKRNPR	IAA-DTB (C)	1	1	P83731	RPL24	60S ribosomal protein L24	1958.05	28.878	0.0020848
CFGEQNKK	IAA-DTB (C)	1	1	Q13155	AIMP2	Aminoacyl tRNA synthase complex-interacting multifunctional protein 2	1503.79	26.37	0.006632
CFGEQNKKQPR	IAA-DTB (C)	1	1	Q13155	AIMP2	Aminoacyl tRNA synthase complex-interacting multifunctional protein 2	1885	19.759	0.017067
CFIVGADNVGSK	IAA-DTB (C)	1	1	P05388;Q8NHW5	RPLP0;RPLP0P6	60S acidic ribosomal protein P0;60S acidic ribosomal protein P0-like	1759.93	57.191	0.0089048
CFLAQPVTLLDIYTHWQQTSELGR	IAA-DTB (C)	2	2	Q13428	TCOF1	Treacle protein	3369.75	100.32	3.1528e-17
CGAETQHEGLELR	IAA-DTB (C)	1	1	Q9HCU5	PREB	Prolactin regulatory element-binding protein	1993.01	36.732	0.0062871
CGHTNNLRPK	IAA-DTB (C)	4	4	P62987	UBA52	Ubiquitin-60S ribosomal protein L40;Ubiquitin;60S ribosomal protein L40	1689.91	14.024	0.0020921
CGLEHER	IAA-DTB (C)	1	1	Q9Y3X0	CCDC9	Coiled-coil domain-containing protein 9	1393.71	24.891	0.037106
CGMKNFR	IAA-DTB (C)	1	1	P68036	UBE2L3	Ubiquitin-conjugating enzyme E2 L3	1405.73	29.826	0.055411
CGSSEDLHDSVR	IAA-DTB (C)	2	2	Q7Z4V5	HDGFRP2	Hepatoma-derived growth factor-related protein 2	1854.89	29.186	2.1289e-05
CGYAGSNFPEHIFPALVGRPIIR	IAA-DTB (C)	2	2	P61160	ACTR2	Actin-related protein 2	3064.64	70.681	7.1829e-08
CHDYYTTEFLYNLYSSEGK	IAA-DTB (C)	1	1	P17858	PFKL	ATP-dependent 6-phosphofructokinase, liver type	2883.34	73.293	2.6461e-35
CHHATER	IAA-DTB (C)	1	1	O15270	SPTLC2	Serine palmitoyltransferase 2	1403.71	8.1898	0.048639
CHKQQLSR	IAA-DTB (C)	2	2	Q92551	IP6K1	Inositol hexakisphosphate kinase 1	1549.85	10.942	0.0063141
CHLDTTGTYTQYR	IAA-DTB (C)	1	1	P16144	ITGB4	Integrin beta-4	2109.03	38.437	0.00049522
CHMEENQR	IAA-DTB (C)	3	3	Q96TC7	RMDN3	Regulator of microtubule dynamics protein 3	1596.75	19.008	0.0029245
CHMEENQR	Oxidation (M);IAA-DTB (C)	1	1	Q96TC7	RMDN3	Regulator of microtubule dynamics protein 3	1612.74	12.626	0.034152
CHQGPIKPYQQGR	IAA-DTB (C)	1	1	P49790	NUP153	Nuclear pore complex protein Nup153	2062.09	20.918	0.0086778
CHTPPLYR	IAA-DTB (C)	2	2	Q02543	RPL18A	60S ribosomal protein L18a	1536.82	34.878	0.0062755
CHWSDMFTGR	IAA-DTB (C)	1	1	P46060	RANGAP1	Ran GTPase-activating protein 1	1789.84	56.125	0.012574
CIESLIAVFQK	IAA-DTB (C)	3	3	P31949	S100A11	Protein S100-A11;Protein S100-A11, N-terminally processed	1801.02	82.74	3.0852e-08
CIHVYKK	IAA-DTB (C)	1	1	Q6P1L8	MRPL14	39S ribosomal protein L14, mitochondrial	1440.83	21.446	0.020268
CIIPNHEKK	IAA-DTB (C)	1	1	P35579	MYH9	Myosin-9	1631.92	29.648	0.031382
CIKGDSSIQKR	IAA-DTB (C)	1	1	P17706	PTPN2	Tyrosine-protein phosphatase non-receptor type 2	1784.99	19.014	0.0010936
CIPALDSLTPANEDQK	IAA-DTB (C)	2	2	P10809	HSPD1	60 kDa heat shock protein, mitochondrial	2265.17	65.367	1.3492e-09
CKAFTTR	IAA-DTB (C)	3	3	P17858	PFKL	ATP-dependent 6-phosphofructokinase, liver type	1376.76	27.578	0.039683
CKHFELGGDK	IAA-DTB (C)	3	3	Q969Q0;P83881	RPL36AL;RPL36A	60S ribosomal protein L36a-like;60S ribosomal protein L36a	1683.88	30.321	0.00070368
CKHFELGGDKK	IAA-DTB (C)	4	4	Q969Q0;P83881	RPL36AL;RPL36A	60S ribosomal protein L36a-like;60S ribosomal protein L36a	1811.97	22.882	0.0012616
CKHFELGGDKKR	IAA-DTB (C)	3	3	Q969Q0;P83881	RPL36AL;RPL36A	60S ribosomal protein L36a-like;60S ribosomal protein L36a	1968.07	17.764	2.6348e-05
CLALPAMHWPR	IAA-DTB (C)	1	1	Q14687	GSE1	Genetic suppressor element 1	1844.99	67.139	0.0035121
CLATHGR	IAA-DTB (C)	2	2	P49327	FASN	Fatty acid synthase;[Acyl-carrier-protein] S-acetyltransferase;[Acyl-carrier-protein] S-malonyltransferase;3-oxoacyl-[acyl-carrier-protein] synthase;3-oxoacyl-[acyl-carrier-protein] reductase;3-hydroxyacyl-[acyl-carrier-protein] dehydratase;Enoyl-[acyl-carrier-protein] reductase;Oleoyl-[acyl-carrier-protein] hydrolase	1307.71	22.908	0.039925
CLDDLKER	IAA-DTB (C)	1	1	Q7Z2Z2	EFTUD1	Elongation factor Tu GTP-binding domain-containing protein 1	1541.82	39.059	0.0081832
CLHEFVK	IAA-DTB (C)	1	1	Q9NR46	SH3GLB2	Endophilin-B2	1425.78	37.736	0.039984
CLHHEVKR	IAA-DTB (C)	1	1	Q9H5N1	RABEP2	Rab GTPase-binding effector protein 2	1571.87	10.367	0.0044827
CLHMFLQDEIIDK	IAA-DTB (C)	1	1	O60493	SNX3	Sorting nexin-3	2155.12	66.353	5.7171e-05
CLHMFLQDEIIDKSYTPSK	IAA-DTB (C)	1	1	O60493	SNX3	Sorting nexin-3	2818.44	61.205	0.0029439
CLHMFLQEEAIDR	IAA-DTB (C)	1	1	Q9UMY4	SNX12	Sorting nexin-12	2155.09	59.837	1.1872e-05
CLMDQATDPNILGR	IAA-DTB (C)	2	2	P78527	PRKDC	DNA-dependent protein kinase catalytic subunit	2097.07	66.924	1.5833e-05
CLSETHGER	IAA-DTB (C)	1	1	O00257	CBX4	E3 SUMO-protein ligase CBX4	1581.79	23.53	0.035594
CLTQQAVALQR	IAA-DTB (C)	2	2	O75153	CLUH	Clustered mitochondria protein homolog	1781	48.946	0.0031967
CLVDSAETK	IAA-DTB (C)	1	1	Q6P1M3	LLGL2	Lethal(2) giant larvae protein homolog 2	1515.8	44.833	0.022383
CMALSTAVLVGEAK	IAA-DTB (C)	4	4	Q02252	ALDH6A1	Methylmalonate-semialdehyde dehydrogenase [acylating], mitochondrial	1943.06	67.779	8.0626e-10
CMALSTAVLVGEAK	Oxidation (M);IAA-DTB (C)	2	2	Q02252	ALDH6A1	Methylmalonate-semialdehyde dehydrogenase [acylating], mitochondrial	1959.05	59.745	0.0023648
CMALSTAVLVGEAKK	IAA-DTB (C)	2	2	Q02252	ALDH6A1	Methylmalonate-semialdehyde dehydrogenase [acylating], mitochondrial	2071.15	56.783	0.0021354
CMPTFQFFK	IAA-DTB (C)	2	2	P10599	TXN	Thioredoxin	1698.86	75.225	0.0040759
CMPTFQFFKK	IAA-DTB (C)	3	3	P10599	TXN	Thioredoxin	1826.96	66.138	0.0030014
CMQLTDFILK	IAA-DTB (C)	1	1	P50914	RPL14	60S ribosomal protein L14	1761.95	96.803	0.0061158
CNEQPNRVEIYEK	IAA-DTB (C)	2	2	Q7L576;Q96F07	CYFIP1;CYFIP2	Cytoplasmic FMR1-interacting protein 1;Cytoplasmic FMR1-interacting protein 2	2172.1	34.112	0.0062904
CNINNFIFHK	IAA-DTB (C)	1	1	Q05655	PRKCD	Protein kinase C delta type;Protein kinase C delta type regulatory subunit;Protein kinase C delta type catalytic subunit	1799.95	57.132	0.0019347
CNSSLSNHQR	IAA-DTB (C)	1	1	O60765;Q96LW1	ZNF354A;ZNF354B	Zinc finger protein 354A;Zinc finger protein 354B	1695.85	18.512	0.0033122
CNYLALVGGGK	IAA-DTB (C)	1	1	Q5MNZ6	WDR45B	WD repeat domain phosphoinositide-interacting protein 3	1644.9	63.019	0.05138
CPASEPGLDATTASESR	IAA-DTB (C)	2	2	Q27J81	INF2	Inverted formin-2	2242.09	42.516	4.3699e-06
CPDYYENNVHK	IAA-DTB (C)	2	2	Q9H9F9	ACTR5	Actin-related protein 5	1931.92	32.228	0.00045438
CPEALFQPSFLGMESCGIHETTFNSIMK	IAA-DTB (C)	2	2	P60709;P63261	ACTB;ACTG1	Actin, cytoplasmic 1;Actin, cytoplasmic 1, N-terminally processed;Actin, cytoplasmic 2;Actin, cytoplasmic 2, N-terminally processed	3724.78	84.935	3.4564e-05
CPENAFFLDHVR	IAA-DTB (C)	4	4	O00159	MYO1C	Unconventional myosin-Ic	1998.01	60.079	1.6576e-05
CPESGEHYEVTLLHFLQEYL	IAA-DTB (C)	1	1	Q86TI2	DPP9	Dipeptidyl peptidase 9	2957.46	103.76	2.1773e-10
CPFTGNVSIR	IAA-DTB (C)	4	4	P62280	RPS11	40S ribosomal protein S11	1643.88	52.751	0.0051829
CPSQLQPAPR	IAA-DTB (C)	2	2	P35568	IRS1	Insulin receptor substrate 1	1646.89	36.664	0.0063006
CPTSLQAHER	IAA-DTB (C)	1	1	Q8IZC7	ZNF101	Zinc finger protein 101	1691.88	26.804	0.00098222
CQASTTVNPAPGAK	IAA-DTB (C)	1	1	P41214	EIF2D	Eukaryotic translation initiation factor 2D	1894.99	32.547	0.052197
CQGTNQR	IAA-DTB (C)	1	1	Q96FZ2	HMCES	Embryonic stem cell-specific 5-hydroxymethylcytosine-binding protein	1356.69	18.522	0.05634
CQQEYMTK	IAA-DTB (C)	1	1	Q9NZ71	RTEL1	Regulator of telomere elongation helicase 1	1580.77	32.268	0.050747
CQQQMAEDK	IAA-DTB (C)	1	1	Q9Y6K9	IKBKG	NF-kappa-B essential modulator	1630.78	25.64	0.044694
CRDDSFFGETSHNYHK	IAA-DTB (C)	2	2	P43243	MATR3	Matrin-3	2493.15	32.655	0.015601
CSAEPDSSQNK	IAA-DTB (C)	1	1	Q9H6P5	TASP1	Threonine aspartase 1;Threonine aspartase subunit alpha;Threonine aspartase subunit beta	1715.81	24.28	0.0030075
CSFDVVKR	IAA-DTB (C)	1	1	Q9Y678	COPG1	Coatomer subunit gamma-1	1503.82	40.695	0.0092691
CSFSDFFEGIGKK	IAA-DTB (C)	1	1	Q5TGY3	AHDC1	AT-hook DNA-binding motif-containing protein 1	2015.02	70.645	0.004175
CSGDGVGAPR	IAA-DTB (C)	2	2	O15355	PPM1G	Protein phosphatase 1G	1468.75	30.92	0.014414
CSGRTAICK	IAA-DTB (C);NAIA4-DTB (C)	1	1	O75182	SIN3B	Paired amphipathic helix protein Sin3b	2227.2	80.889	0.042508
CSLASGATGGR	Acetyl (Protein N-term);IAA-DTB (C)	1	1	O60678	PRMT3	Protein arginine N-methyltransferase 3	1571.81	53.047	0.023613
CSLHSASPASVR	IAA-DTB (C)	3	3	Q9P206	KIAA1522	Uncharacterized protein KIAA1522	1764.93	29.888	0.0075166
CSNEEVAAMIR	IAA-DTB (C)	3	3	Q27J81	INF2	Inverted formin-2	1772.89	51.345	0.0027005
CSPEKDGLGSSPR	IAA-DTB (C)	2	2	P52569	SLC7A2	Cationic amino acid transporter 2	1882.96	27.457	0.0020249
CSSQGHRK	IAA-DTB (C)	1	1	Q8NDX6	ZNF740	Zinc finger protein 740	1452.76	6.941	0.030081
CSTPEEIK	IAA-DTB (C)	1	1	P60981	DSTN	Destrin	1456.76	35.61	0.027365
CSTPEEIKK	IAA-DTB (C)	1	1	P60981	DSTN	Destrin	1584.85	25.68	0.035834
CSTPEEIKKR	IAA-DTB (C)	5	5	P60981	DSTN	Destrin	1740.96	19.669	0.00082775
CSVKNDHSAYKR	IAA-DTB (C)	2	2	Q7L576;Q96F07	CYFIP1;CYFIP2	Cytoplasmic FMR1-interacting protein 1;Cytoplasmic FMR1-interacting protein 2	1958.02	10.64	0.0011692
CSVLAAANSVFGR	IAA-DTB (C)	1	1	P33992	MCM5	DNA replication licensing factor MCM5	1844.99	69.346	0.0095896
CSVNGVASK	IAA-DTB (C)	1	1	Q96RQ3	MCCC1	Methylcrotonoyl-CoA carboxylase subunit alpha, mitochondrial	1414.76	31.849	0.038538
CTGGEVGATSALAPK	IAA-DTB (C)	1	1	P30050	RPL12	60S ribosomal protein L12	1912.01	43.434	0.017937
CTKPDRK	IAA-DTB (C)	1	1	P60059	SEC61G	Protein transport protein Sec61 subunit gamma	1397.78	8.9292	0.054637
CTSHSETPTVDDEEKVDER	IAA-DTB (C)	2	2	O95425	SVIL	Supervillin	2727.27	26.503	2.7643e-22
CTWLTTPK	IAA-DTB (C)	1	1	Q9BQ70	TCF25	Transcription factor 25	1499.82	54.189	0.053025
CVANNQVETLEK	IAA-DTB (C)	1	1	P42704	LRPPRC	Leucine-rich PPR motif-containing protein, mitochondrial	1897.99	42.068	0.004065
CVEENNGVAK	IAA-DTB (C)	3	3	Q15758	SLC1A5	Neutral amino acid transporter B(0)	1612.82	29.895	0.0052025
CVMTSRPR	IAA-DTB (C)	2	2	O60783	MRPS14	28S ribosomal protein S14, mitochondrial	1499.81	28.304	0.023581
CVSVQTDPTDEIPTKK	IAA-DTB (C)	1	1	P18583	SON	Protein SON	2311.21	43.408	1.0315e-22
CYEMASHLRR	IAA-DTB (C)	2	2	P07737;CON__P02584	PFN1	Profilin-1	1815.92	30.146	0.00063977
CYIASAGADALAK	IAA-DTB (C)	2	2	O43815	STRN	Striatin	1803.96	53.001	1.6374e-10
CYNEMALIR	IAA-DTB (C)	1	1	Q9C0C9	UBE2O	E2/E3 hybrid ubiquitin-protein ligase UBE2O	1662.86	57.029	0.021366
DAAGLECKPRPLHK	IAA-DTB (C)	1	1	Q9BXP5	SRRT	Serrate RNA effector molecule homolog	2085.15	25.68	0.0063038
DADADAGGGADGGDGRGGHSCR	IAA-DTB (C)	4	4	Q14657	LAGE3	EKC/KEOPS complex subunit LAGE3	2524.11	16.556	2.1098e-17
DAGGKSWCPDCVQAEPVVR	IAA-DTB (C)	1	1	Q9BRA2	TXNDC17	Thioredoxin domain-containing protein 17	2624.28	52.064	1.3139e-68
DAMEQCHNYNAR	IAA-DTB (C)	2	2	Q92785	DPF2	Zinc finger protein ubi-d4	2001.91	28.866	0.00020976
DANSENCNK	IAA-DTB (C)	1	1	P15924	DSP	Desmoplakin	1544.73	22.468	0.014999
DANSENCNKNK	IAA-DTB (C)	1	1	P15924	DSP	Desmoplakin	1786.86	14.164	0.0068646
DAPAPAASQPSGCGKHNSPERK	IAA-DTB (C)	1	1	Q96I15	SCLY	Selenocysteine lyase	2755.38	14.611	0.011075
DAYCCAQQGK	IAA-DTB (C)	2	2	Q9NR33	POLE4	DNA polymerase epsilon subunit 4	1693.79	31.983	0.0055735
DAYCCAQQGKR	IAA-DTB (C)	2	2	Q9NR33	POLE4	DNA polymerase epsilon subunit 4	1849.89	24.16	0.00091447
DCGGAAQLAGPAAEADPLGR	IAA-DTB (C)	1	1	Q9Y508	RNF114	E3 ubiquitin-protein ligase RNF114	2390.2	61.994	0.0061194
DCLIPMGITSENVAER	IAA-DTB (C)	1	1	P09110	ACAA1	3-ketoacyl-CoA thiolase, peroxisomal	2298.17	75.489	0.010841
DDDIAALVVDNGSGMCK	Acetyl (Protein N-term);IAA-DTB (C)	9	9	P60709	ACTB	Actin, cytoplasmic 1;Actin, cytoplasmic 1, N-terminally processed	2315.11	84.611	0
DDDIAALVVDNGSGMCK	Acetyl (Protein N-term);Oxidation (M);IAA-DTB (C)	7	7	P60709	ACTB	Actin, cytoplasmic 1;Actin, cytoplasmic 1, N-terminally processed	2331.11	84.004	6.6382e-159
DDDIAALVVDNGSGMCKAGFAGDDAPR	Acetyl (Protein N-term);IAA-DTB (C)	2	2	P60709	ACTB	Actin, cytoplasmic 1;Actin, cytoplasmic 1, N-terminally processed	3272.54	81.744	6.4308e-46
DDDRTPGLHGDCDDDKYR	IAA-DTB (C)	3	3	O95159	ZFPL1	Zinc finger protein-like 1	2643.2	29.331	1.0939e-24
DDKCANLFEALVGTLK	IAA-DTB (C)	1	1	Q9P1F3	ABRACL	Costars family protein ABRACL	2287.22	93.555	0.00038627
DETVSDCSPHIANIGR	IAA-DTB (C)	1	1	P47756	CAPZB	F-actin-capping protein subunit beta	2264.12	47.885	0.00014802
DFTPVCTTELGR	IAA-DTB (C)	1	1	P30041	PRDX6	Peroxiredoxin-6	1888.97	60.59	0.0083863
DGDPLPSSLSCK	IAA-DTB (C)	1	1	P53602	MVD	Diphosphomevalonate decarboxylase	1768.9	55.334	0.004065
DGHPNVLHDCQR	IAA-DTB (C)	1	1	O75146	HIP1R	Huntingtin-interacting protein 1-related protein	1940.96	27.867	7.898e-05
DGNASGTTLLEALDCILPPTRPTDKPLRLPLQDVYK	IAA-DTB (C)	1	1	Q5VTE0;P68104	EEF1A1P5;EEF1A1	Putative elongation factor 1-alpha-like 3;Elongation factor 1-alpha 1	4471.41	91.75	6.6489e-06
DGTSLWDLLSSCHFTEEQRR	IAA-DTB (C)	1	1	P58107	EPPK1	Epiplakin	2930.43	78.061	0.0010436
DHKACLPDAK	IAA-DTB (C)	3	3	O15091	KIAA0391	Mitochondrial ribonuclease P protein 3	1647.88	26.905	0.00070932
DHQPCIIFMDEIDAIGGRR	IAA-DTB (C)	2	2	P62333	PSMC6	26S protease regulatory subunit 10B	2736.38	77.552	2.6042e-05
DIKEKLCYVALDFEQEMAMAASSSSLEK	Oxidation (M);IAA-DTB (C)	1	1	P0CG38	POTEI	POTE ankyrin domain family member I	3702.82	105.41	1.582e-05
DIKWDFTPCK	IAA-DTB (C)	1	1	P38606	ATP6V1A	V-type proton ATPase catalytic subunit A	1802.94	61.501	0.0008276
DIKWDFTPCKNLR	IAA-DTB (C)	1	1	P38606	ATP6V1A	V-type proton ATPase catalytic subunit A	2186.17	56.703	0.00031559
DILCGAADEVLAVLK	IAA-DTB (C)	1	1	O75643	SNRNP200	U5 small nuclear ribonucleoprotein 200 kDa helicase	2080.16	102.36	0.00039576
DIPFSAIYFPCYAHVK	IAA-DTB (C)	1	1	Q9UJS0	SLC25A13	Calcium-binding mitochondrial carrier protein Aralar2	2421.26	80.169	0.01767
DKEPEVVFIGDSLVQLMHQCEIWR	IAA-DTB (C)	1	1	Q15102	PAFAH1B3	Platelet-activating factor acetylhydrolase IB subunit gamma	3421.75	100.74	4.7676e-08
DKISDSNDQESANCDAK	IAA-DTB (C)	1	1	Q9Y5Q9	GTF3C3	General transcription factor 3C polypeptide 3	2390.1	24.714	0.00038925
DKLNNLVLFDKATYDKLCK	IAA-DTB (C)	1	1	P62851	RPS25	40S ribosomal protein S25	2791.53	61.304	0.00016683
DKMCSMVKK	IAA-DTB (C)	5	5	P61247	RPS3A	40S ribosomal protein S3a	1619.86	28.305	0.00094757
DKMCSMVKK	Oxidation (M);IAA-DTB (C)	1	1	P61247	RPS3A	40S ribosomal protein S3a	1635.85	16.949	0.015813
DLAALEQQCDEHR	IAA-DTB (C)	1	1	Q9UKD1	GMEB2	Glucocorticoid modulatory element-binding protein 2	2078.02	46.989	0.0040324
DLAALEQQCDEHRRR	IAA-DTB (C)	1	1	Q9UKD1	GMEB2	Glucocorticoid modulatory element-binding protein 2	2390.22	34.92	0.0029868
DLAGCIHGLSNVK	IAA-DTB (C)	2	2	P48735	IDH2	Isocitrate dehydrogenase [NADP], mitochondrial	1877.02	55.356	0.0074986
DLDANGDAQVDFSEFIVFVAAITSACHK	IAA-DTB (C)	2	2	P25815	S100P	Protein S100-P	3533.75	107.12	2.4505e-06
DLDQCRDGK	IAA-DTB (C)	2	2	P60903	S100A10	Protein S100-A10	1599.8	28.155	0.0015487
DLEEDHACIPIKK	IAA-DTB (C)	2	2	P13639	EEF2	Elongation factor 2	2061.09	39.647	3.1889e-06
DLGPTLLVHGVTPVTCTDL	IAA-DTB (C)	2	2	Q9BXP2	SLC12A9	Solute carrier family 12 member 9	2501.36	87.081	0.0002508
DLMACAQTGSGK	IAA-DTB (C)	1	1	O00571;O15523;Q9NQI0	DDX3X;DDX3Y;DDX4	ATP-dependent RNA helicase DDX3X;ATP-dependent RNA helicase DDX3Y;Probable ATP-dependent RNA helicase DDX4	1731.86	47.709	0.0026769
DLMACAQTGSGK	Oxidation (M);IAA-DTB (C)	1	1	O00571;O15523;Q9NQI0	DDX3X;DDX3Y;DDX4	ATP-dependent RNA helicase DDX3X;ATP-dependent RNA helicase DDX3Y;Probable ATP-dependent RNA helicase DDX4	1747.86	37.755	0.0035914
DLNYCFSGMSDHR	IAA-DTB (C)	4	4	P31943;P55795	HNRNPH1;HNRNPH2	Heterogeneous nuclear ribonucleoprotein H;Heterogeneous nuclear ribonucleoprotein H, N-terminally processed;Heterogeneous nuclear ribonucleoprotein H2	2094.96	54.582	4.1692e-41
DLNYCFSGMSDHR	Oxidation (M);IAA-DTB (C)	1	1	P31943;P55795	HNRNPH1;HNRNPH2	Heterogeneous nuclear ribonucleoprotein H;Heterogeneous nuclear ribonucleoprotein H, N-terminally processed;Heterogeneous nuclear ribonucleoprotein H2	2110.96	49.179	0.00086804
DLSYCLSGMYDHR	IAA-DTB (C)	4	4	P52597	HNRNPF	Heterogeneous nuclear ribonucleoprotein F;Heterogeneous nuclear ribonucleoprotein F, N-terminally processed	2110	60.318	7.8545e-81
DLSYCLSGMYDHR	Oxidation (M);IAA-DTB (C)	1	1	P52597	HNRNPF	Heterogeneous nuclear ribonucleoprotein F;Heterogeneous nuclear ribonucleoprotein F, N-terminally processed	2125.99	52.615	5.3222e-05
DLTTAGAVTQCYR	IAA-DTB (C)	1	1	Q02543	RPL18A	60S ribosomal protein L18a	1949	51.605	0.004411
DNTIEHLLPLFLAQLKDECPEVR	IAA-DTB (C)	1	1	P30153	PPP2R1A	Serine/threonine-protein phosphatase 2A 65 kDa regulatory subunit A alpha isoform	3243.73	98.713	6.64e-68
DPETLVGYSMVGCQR	IAA-DTB (C)	4	4	P49327	FASN	Fatty acid synthase;[Acyl-carrier-protein] S-acetyltransferase;[Acyl-carrier-protein] S-malonyltransferase;3-oxoacyl-[acyl-carrier-protein] synthase;3-oxoacyl-[acyl-carrier-protein] reductase;3-hydroxyacyl-[acyl-carrier-protein] dehydratase;Enoyl-[acyl-carrier-protein] reductase;Oleoyl-[acyl-carrier-protein] hydrolase	2205.09	66.045	7.3694e-133
DRVVVVSHDENLCR	IAA-DTB (C)	4	4	Q7L5L3	GDPD3	Glycerophosphodiester phosphodiesterase domain-containing protein 3	2191.15	35.816	0.00050914
DSAQCAAIAER	IAA-DTB (C)	3	3	Q96RS6	NUDCD1	NudC domain-containing protein 1	1684.86	40.634	0.001398
DSCGKGEMATGNGR	IAA-DTB (C)	2	2	P61758	VBP1	Prefoldin subunit 3	1932.91	23.541	0.0011587
DSGAASEQATAAPNPCSSSSR	IAA-DTB (C)	2	2	Q9BU23	LMF2	Lipase maturation factor 2	2544.19	38.16	9.3054e-14
DSLTEKECVKEK	IAA-DTB (C)	2	2	P26358	DNMT1	DNA (cytosine-5)-methyltransferase 1	1959.03	25.204	0.00072611
DSNECNNGNR	IAA-DTB (C)	1	1	Q9NX05	FAM120C	Constitutive coactivator of PPAR-gamma-like protein 2	1672.76	22.684	0.04548
DSPQSLTDESCSEK	IAA-DTB (C)	1	1	Q9BV36	MLPH	Melanophilin	2075.97	40.5	0.0074184
DTCEHSSEAK	IAA-DTB (C)	1	1	Q9BWW4	SSBP3	Single-stranded DNA-binding protein 3	1656.78	17.318	0.010197
DTQTSITDSCAVYR	IAA-DTB (C)	3	3	Q9Y5M8	SRPRB	Signal recognition particle receptor subunit beta	2110.04	49.984	1.68e-05
DTVSLHQQCSHR	IAA-DTB (C)	1	1	Q8IWZ3	ANKHD1	Ankyrin repeat and KH domain-containing protein 1	1960.99	23.511	0.00032824
DVATVAFCDAQSTQEIHEK	IAA-DTB (C)	1	1	Q13363	CTBP1	C-terminal-binding protein 1	2642.3	52.988	0.006209
DVGDTCSVGKKDEEQAALGQK	IAA-DTB (C)	1	1	Q1ED39	KNOP1	Lysine-rich nucleolar protein 1	2728.37	33.381	0.017421
DVIEEYFKCKK	IAA-DTB (C)	1	1	P25398	RPS12	40S ribosomal protein S12	1952.04	51.282	0.0028217
DVQIGDIVTVGECRPLSK	IAA-DTB (C)	3	3	P62280	RPS11	40S ribosomal protein S11	2479.35	66.299	2.1115e-74
DVTLQKQCVPFRR	IAA-DTB (C)	1	1	P18621	RPL17	60S ribosomal protein L17	2140.19	39.934	0.0010527
DYEQPTCAK	IAA-DTB (C)	1	1	Q9UK61	FAM208A	Protein FAM208A	1604.79	35.032	0.0045845
EACEHSGEAK	IAA-DTB (C)	1	1	Q9BWG4	SSBP4	Single-stranded DNA-binding protein 4	1610.77	14.611	0.0052215
EACGVIVELIK	IAA-DTB (C)	2	2	Q9Y265	RUVBL1	RuvB-like 1	1723.99	72.678	7.4071e-05
EACSYTIHAEGDER	IAA-DTB (C)	1	1	Q4G176	ACSF3	Acyl-CoA synthetase family member 3, mitochondrial	2131	36.219	6.7346e-09
EADEGCKKPLER	IAA-DTB (C)	1	1	Q9NQG5	RPRD1B	Regulation of nuclear pre-mRNA domain-containing protein 1B	1925	21.486	0.016421
EAEVVLCGGTESMSQAPYCVR	IAA-DTB (C)	1	1	P42765	ACAA2	3-ketoacyl-CoA thiolase, mitochondrial	2836.36	61.027	3.3049e-05
EAIEGTYIDKKCPFTGNVSIR	IAA-DTB (C)	2	2	P62280	RPS11	40S ribosomal protein S11	2891.52	52.113	2.3846e-11
EAMCPGVSGEDSSLLLATQVEGQATNLQR	IAA-DTB (C)	1	1	P14923	JUP	Junction plakoglobin	3554.77	76.291	3.2669e-23
EAQSICER	IAA-DTB (C)	2	2	Q10567;P63010	AP1B1;AP2B1	AP-1 complex subunit beta-1;AP-2 complex subunit beta	1485.76	33.321	0.025171
ECADLWPR	IAA-DTB (C)	1	1	P62829	RPL23	60S ribosomal protein L23	1539.79	58.059	0.010693
ECELYVQK	IAA-DTB (C)	1	1	P10644	PRKAR1A	cAMP-dependent protein kinase type I-alpha regulatory subunit;cAMP-dependent protein kinase type I-alpha regulatory subunit, N-terminally processed	1561.82	45.749	0.043033
ECLPLIIFLR	IAA-DTB (C)	2	2	P62701	RPS4X	40S ribosomal protein S4, X isoform	1767.05	96.623	1.0908e-19
ECPSDECGAGVFMASHFDR	IAA-DTB (C)	1	1	P62979;A0A2R8Y422	RPS27A	Ubiquitin-40S ribosomal protein S27a;Ubiquitin;40S ribosomal protein S27a	2665.17	58.552	0.0011955
ECSDVQPK	IAA-DTB (C)	1	1	O43678	NDUFA2	NADH dehydrogenase [ubiquinone] 1 alpha subcomplex subunit 2	1455.74	28.731	0.053215
EDARPVPQGSCQSELHR	IAA-DTB (C)	1	1	P22692	IGFBP4	Insulin-like growth factor-binding protein 4	2459.23	27.409	0.00028712
EEASLLSHSPGTSNQSQPCSPKPIR	IAA-DTB (C)	1	1	Q9H4Z3	PCIF1	Phosphorylated CTD-interacting factor 1	3200.62	37.017	0.00072968
EEDLEDKNNFGAEPPHQNGECYPNEK	IAA-DTB (C)	2	2	Q92598	HSPH1	Heat shock protein 105 kDa	3553.61	37.2	8.0625e-35
EEECHFYAGGQVYPGEASR	IAA-DTB (C)	1	1	Q13162	PRDX4	Peroxiredoxin-4	2679.24	47.787	0.00084511
EEEEDDDCPVR	IAA-DTB (C)	1	1	Q8IWD4	CCDC117	Coiled-coil domain-containing protein 117	1885.84	38.884	0.015531
EEEEDDDCPVRK	IAA-DTB (C)	2	2	Q8IWD4	CCDC117	Coiled-coil domain-containing protein 117	2013.93	28.718	0.00020341
EEEIAALVIDNGSGMCK	Acetyl (Protein N-term);IAA-DTB (C)	4	4	P63261	ACTG1	Actin, cytoplasmic 2;Actin, cytoplasmic 2, N-terminally processed	2371.18	93.771	0
EEEIAALVIDNGSGMCK	Acetyl (Protein N-term);Oxidation (M);IAA-DTB (C)	3	3	P63261	ACTG1	Actin, cytoplasmic 2;Actin, cytoplasmic 2, N-terminally processed	2387.17	87.561	1.9159e-75
EEEIAALVIDNGSGMCKAGFAGDDAPR	Acetyl (Protein N-term);IAA-DTB (C)	1	1	P63261	ACTG1	Actin, cytoplasmic 2;Actin, cytoplasmic 2, N-terminally processed	3328.61	89.493	4.0419e-05
EEHYFCKDFVR	IAA-DTB (C)	1	1	Q9BQ69	MACROD1	O-acetyl-ADP-ribose deacetylase MACROD1	2023	42.197	0.0051979
EETQEDKDCPIKEEK	IAA-DTB (C)	6	6	P18031	PTPN1	Tyrosine-protein phosphatase non-receptor type 1	2371.16	26.605	2.9928e-35
EFCENLSADCR	IAA-DTB (C);NAIA4-DTB (C)	1	1	P30153	PPP2R1A	Serine/threonine-protein phosphatase 2A 65 kDa regulatory subunit A alpha isoform	2575.26	80.869	0.0054439
EGGQYGLVAACAAGGQGHAMIVEAYPK	IAA-DTB (C)	2	2	P55084	HADHB	Trifunctional enzyme subunit beta, mitochondrial;3-ketoacyl-CoA thiolase	3198.6	60.016	4.2035e-26
EGTDSSQGIPQLVSNISACQVIAEAVR	IAA-DTB (C)	2	2	Q99832	CCT7	T-complex protein 1 subunit eta	3322.72	91.049	7.335e-06
EHCPAGQPVK	IAA-DTB (C)	2	2	Q6P2Q9	PRPF8	Pre-mRNA-processing-splicing factor 8	1615.85	22.597	0.00089738
EIDKCLSR	IAA-DTB (C)	1	1	Q14344	GNA13	Guanine nucleotide-binding protein subunit alpha-13	1513.83	32.756	0.017086
EILQALAALVYCNGSK	IAA-DTB (C)	1	1	Q6AI08	HEATR6	HEAT repeat-containing protein 6	2243.23	95.53	0.010437
EIQPCLAESR	IAA-DTB (C)	1	1	O75150	RNF40	E3 ubiquitin-protein ligase BRE1B	1695.9	46.806	0.057829
EITEACVGSCEAK	IAA-DTB (C)	1	1	P49848	TAF6	Transcription initiation factor TFIID subunit 6	1946.94	39.805	0.050598
EIVHIQAGQCGNQIGTK	IAA-DTB (C)	1	1	Q9BUF5	TUBB6	Tubulin beta-6 chain	2346.25	42.022	8.6792e-05
EKLCYVALDFEQEMATAASSSSLEK	IAA-DTB (C)	1	1	P60709;Q6S8J3;P63261	ACTB;POTEE;ACTG1	Actin, cytoplasmic 1;Actin, cytoplasmic 1, N-terminally processed;POTE ankyrin domain family member E;Actin, cytoplasmic 2;Actin, cytoplasmic 2, N-terminally processed	3300.63	84.746	9.9254e-35
EKQEEEEAKCLEK	IAA-DTB (C)	3	3	Q7Z6Z7	HUWE1	E3 ubiquitin-protein ligase HUWE1	2143.08	24.213	1.888e-16
EKTACAINK	IAA-DTB (C)	1	1	Q8NCA5;Q52LJ0	FAM98A;FAM98B	Protein FAM98A;Protein FAM98B	1527.84	24.376	0.061934
ELCHTQSSHASLR	IAA-DTB (C)	3	3	Q9P2E9	RRBP1	Ribosome-binding protein 1	2019.03	22.443	0.0015484
ELEVLLMCNK	IAA-DTB (C)	3	3	P62910	RPL32	60S ribosomal protein L32	1741.95	69.672	4.8404e-28
ELEVLLMCNK	Oxidation (M);IAA-DTB (C)	1	1	P62910	RPL32	60S ribosomal protein L32	1757.94	62.086	0.00071191
ELGGCSQAGNR	IAA-DTB (C)	3	3	O95081	AGFG2	Arf-GAP domain and FG repeat-containing protein 2	1641.83	31.616	0.0071444
ELLDLHKQPTSEANCSAMFGK	IAA-DTB (C)	1	1	Q29RF7	PDS5A	Sister chromatid cohesion protein PDS5 homolog A	2869.45	52.477	2.8185e-17
ELLTEFGYKGEETPVIVGSALCALEGR	IAA-DTB (C)	1	1	P49411	TUFM	Elongation factor Tu, mitochondrial	3431.8	89.697	0.00039968
ELLTEFGYKGEETPVIVGSALCALEGRDPELGLK	IAA-DTB (C)	1	1	P49411	TUFM	Elongation factor Tu, mitochondrial	4184.21	90.738	6.1878e-05
ELVNAQCAK	IAA-DTB (C)	1	1	Q9Y3C7	MED31	Mediator of RNA polymerase II transcription subunit 31	1525.83	37.347	0.0046161
EMAAMCLGLAHSLSR	IAA-DTB (C)	1	1	Q9Y2X3	NOP58	Nucleolar protein 58	2140.1	59.543	0.0013307
EMACTTGVLQTLTLFK	IAA-DTB (C)	1	1	Q9ULA0	DNPEP	Aspartyl aminopeptidase	2306.24	89.12	0.010643
EMNPALGIDCLHK	IAA-DTB (C)	1	1	P48643	CCT5	T-complex protein 1 subunit epsilon	1991.03	53.498	0.02101
EMQNLSFQDCYSSK	IAA-DTB (C)	2	2	P30084	ECHS1	Enoyl-CoA hydratase, mitochondrial	2230.04	54.811	2.2823e-09
EMQNLSFQDCYSSK	Oxidation (M);IAA-DTB (C)	1	1	P30084	ECHS1	Enoyl-CoA hydratase, mitochondrial	2246.03	49.826	0.00077876
ENPVVPIGCLATAAALTYGLYSFHR	IAA-DTB (C)	2	2	Q9BW72	HIGD2A	HIG1 domain family member 2A, mitochondrial	3213.7	100.99	0.00094204
ENSQLDTSPPCLGGNKK	IAA-DTB (C)	1	1	Q9Y3E2	BOLA1	BolA-like protein 1	2338.2	41.026	2.3171e-05
ENSTLNCASFTAGIVEAVLTHSGFPAK	IAA-DTB (C)	4	4	Q8IUR0	TRAPPC5	Trafficking protein particle complex subunit 5	3314.7	103.94	3.3494e-35
EPEAAAPAPGTGGDSVCGETHR	IAA-DTB (C)	1	1	Q08379	GOLGA2	Golgin subfamily A member 2	2659.27	34.767	0.00031578
EQCEQLEK	IAA-DTB (C)	1	1	P07919;A0A096LP55	UQCRH;UQCRHL	Cytochrome b-c1 complex subunit 6, mitochondrial;Cytochrome b-c1 complex subunit 6	1556.79	32.268	0.010808
EQHDQKVCER	IAA-DTB (C)	1	1	Q96FE7	PIK3IP1	Phosphoinositide-3-kinase-interacting protein 1	1821.92	14.669	0.017467
EQHIAECMAK	IAA-DTB (C)	2	2	Q8TAE8	GADD45GIP1	Growth arrest and DNA damage-inducible proteins-interacting protein 1	1709.86	32.013	0.0065681
EQNYCESR	IAA-DTB (C)	3	3	Q7L5D6	GET4	Golgi to ER traffic protein 4 homolog	1578.75	29.455	0.0031416
EQVPSLGSNVACGLAYTDYHK	IAA-DTB (C)	1	1	A1L0T0	ILVBL	Acetolactate synthase-like protein	2802.4	59.204	0.00091682
EQWPQCPTIK	IAA-DTB (C)	1	1	P07858	CTSB	Cathepsin B;Cathepsin B light chain;Cathepsin B heavy chain	1779.93	52.792	0.016099
ERDEENQEMSSCK	IAA-DTB (C)	1	1	O60934	NBN	Nibrin	2134.96	24.336	0.0004901
EREQHIAECMAK	IAA-DTB (C)	2	2	Q8TAE8	GADD45GIP1	Growth arrest and DNA damage-inducible proteins-interacting protein 1	1995	26.365	0.00049147
ERHSCDALNR	IAA-DTB (C)	1	1	Q6P996	PDXDC1	Pyridoxal-dependent decarboxylase domain-containing protein 1	1750.89	21.407	0.0082996
ERLLDELTLEGVARYMQSERCR	Oxidation (M);IAA-DTB (C)	1	1	Q8IXJ6	SIRT2	NAD-dependent protein deacetylase sirtuin-2	3233.66	69.366	0.00068164
ERYSYVCPDLVK	IAA-DTB (C)	1	1	P61158	ACTR3	Actin-related protein 3	2022.06	49.905	0.0032765
ESLCDSPHQNLSRPLLENK	IAA-DTB (C)	1	1	O15042	U2SURP	U2 snRNP-associated SURP motif-containing protein	2730.41	42.744	0.0033387
ESNCYDPER	IAA-DTB (C)	1	1	Q00610	CLTC	Clathrin heavy chain 1	1662.77	35.249	0.029831
ESSYACYYDEKR	IAA-DTB (C)	1	1	Q99538	LGMN	Legumain	2063.96	35.888	0.00065187
ETAAACVEK	IAA-DTB (C)	3	3	Q15631	TSN	Translin	1471.77	32.261	0.0036406
ETCEHSSEAK	IAA-DTB (C)	1	1	P81877	SSBP2	Single-stranded DNA-binding protein 2	1670.79	14.26	0.018724
ETQTHENMSQLSEEEQNKDYQDCSK	IAA-DTB (C)	1	1	Q9BWU0	SLC4A1AP	Kanadaptin	3551.58	30.975	2.326e-05
ETTEAACR	IAA-DTB (C)	3	3	Q9Y2Q3	GSTK1	Glutathione S-transferase kappa 1	1430.72	25.866	7.9776e-10
EVCGFAPYER	IAA-DTB (C)	1	1	Q9Y3U8	RPL36	60S ribosomal protein L36	1720.86	53.146	0.0056108
EVCGFAPYERR	IAA-DTB (C)	1	1	Q9Y3U8	RPL36	60S ribosomal protein L36	1876.96	44.072	0.0047525
EVIQKECAHIR	IAA-DTB (C)	1	1	O75843	AP1G2	AP-1 complex subunit gamma-like 2	1876.04	26.243	0.0026856
EVLDQVCYR	IAA-DTB (C)	1	1	Q15459	SF3A1	Splicing factor 3A subunit 1	1674.88	50.71	0.021161
EVNTASLCR	IAA-DTB (C)	1	1	Q96HR3	MED30	Mediator of RNA polymerase II transcription subunit 30	1542.82	41.279	0.029831
FACHSASLTVR	IAA-DTB (C)	8	8	Q15233	NONO	Non-POU domain-containing octamer-binding protein	1741.93	41.203	0.00042373
FASGGCDNLIK	IAA-DTB (C)	3	3	P55735	SEC13	Protein SEC13 homolog	1674.88	48.35	0.0031685
FASGGCDNLIKLWK	IAA-DTB (C)	1	1	P55735	SEC13	Protein SEC13 homolog	2102.13	64.992	1.2646e-06
FASHCLMNHPDLAK	IAA-DTB (C)	1	1	Q9NTI5;Q29RF7	PDS5B;PDS5A	Sister chromatid cohesion protein PDS5 homolog B;Sister chromatid cohesion protein PDS5 homolog A	2134.08	38.67	0.027221
FCDNSSAIQGK	IAA-DTB (C)	2	2	O15067	PFAS	Phosphoribosylformylglycinamidine synthase	1719.86	37.348	0.0032863
FCGVCTDGRCCTPHR	2 IAA-DTB (C)	1	2	P29279	CTGF	Connective tissue growth factor	2870.39	84.727	0.020297
FCIWTESAFR	IAA-DTB (C)	1	1	P36578	RPL4	60S ribosomal protein L4	1809.92	75.157	0.0063006
FCIWTESAFRK	IAA-DTB (C)	1	1	P36578	RPL4	60S ribosomal protein L4	1938.02	61.328	0.001464
FCNPMMQKTAYELWLK	Oxidation (M);IAA-DTB (C)	1	1	Q96PN6	ADCY10	Adenylate cyclase type 10	2569.29	83.982	0.052039
FECGEGEEAAETE	IAA-DTB (C)	1	1	P43897	TSFM	Elongation factor Ts, mitochondrial	1950.85	48.395	0.0037135
FEEAAGAAPCR	IAA-DTB (C)	1	1	Q9Y4P3	TBL2	Transducin beta-like protein 2	1671.84	37.444	0.00084572
FETFCLDPSLVTK	IAA-DTB (C)	1	1	Q9UHB9	SRP68	Signal recognition particle subunit SRP68	2050.08	76.878	0.0075903
FFTVEPQHIPCVLMAFLDHR	IAA-DTB (C)	2	2	O43592	XPOT	Exportin-T	2950.53	93.199	4.848e-07
FGHTFCK	IAA-DTB (C)	1	1	Q00577	PURA	Transcriptional activator protein Pur-alpha	1389.72	32.717	0.02691
FGRDLNYCFSGMSDHR	IAA-DTB (C)	1	1	P31943;P55795	HNRNPH1;HNRNPH2	Heterogeneous nuclear ribonucleoprotein H;Heterogeneous nuclear ribonucleoprotein H, N-terminally processed;Heterogeneous nuclear ribonucleoprotein H2	2455.15	48.036	0.052896
FGVLFRDDKCANLFEALVGTLK	IAA-DTB (C)	2	2	Q9P1F3	ABRACL	Costars family protein ABRACL	3006.64	93.579	3.3038e-12
FGVQTDRQDKCALGWDHQEK	IAA-DTB (C)	2	2	Q14247	CTTN	Src substrate cortactin	2911.44	38.497	9.849e-05
FGWDCHGLPVEYEIDK	IAA-DTB (C)	1	1	P41252	IARS	Isoleucine--tRNA ligase, cytoplasmic	2458.2	67.791	0.001194
FHADSVCK	IAA-DTB (C)	3	3	Q9BW61	DDA1	DET1- and DDB1-associated protein 1	1456.75	29.272	0.0014589
FHADSVCKASNR	IAA-DTB (C)	1	1	Q9BW61	DDA1	DET1- and DDB1-associated protein 1	1884.96	30.855	0.00060819
FHCDPTFWAK	IAA-DTB (C)	1	1	Q9UPN9	TRIM33	E3 ubiquitin-protein ligase TRIM33	1801.9	54.565	0.00083123
FICTTSAIQNR	IAA-DTB (C)	3	3	P53396	ACLY	ATP-citrate synthase	1803.97	46.89	3.8624e-64
FINYVKNCFR	IAA-DTB (C)	1	1	P06748	NPM1	Nucleophosmin	1854	49.809	0.037644
FIQQTYPSGGEEQAQYCR	IAA-DTB (C)	2	2	Q8WUM4	PDCD6IP	Programmed cell death 6-interacting protein	2655.28	45.317	0.0017478
FISDIANDALQHCK	IAA-DTB (C)	2	2	Q12962	TAF10	Transcription initiation factor TFIID subunit 10	2125.1	56.445	6.8738e-06
FKCEKQPGAGGGGGSGSGGSGAK	IAA-DTB (C)	3	3	P55317	FOXA1	Hepatocyte nuclear factor 3-alpha	2531.26	15.022	2.0774e-11
FLCADYAEQDELDYHR	IAA-DTB (C)	1	1	Q9UKV3	ACIN1	Apoptotic chromatin condensation inducer in the nucleus	2538.18	55.472	0.0074902
FLCESVFSYQVASTLK	IAA-DTB (C)	1	1	Q96DE5	ANAPC16	Anaphase-promoting complex subunit 16	2372.24	77.857	0.0080955
FLHEKNCMTDLLAK	IAA-DTB (C)	4	4	Q00765	REEP5	Receptor expression-enhancing protein 5	2213.17	50.823	6.0448e-10
FLIACTSWY	IAA-DTB (C)	1	1	A0A0U1RRL7			1653.86	89.298	0.01303
FLYECPWR	IAA-DTB (C)	1	1	P11498	PC	Pyruvate carboxylase, mitochondrial	1663.85	65.327	0.0076878
FLYECPWRR	IAA-DTB (C)	1	1	P11498	PC	Pyruvate carboxylase, mitochondrial	1819.96	52.869	0.03962
FNAHGDANTIVCNSK	IAA-DTB (C)	1	1	P09382	LGALS1	Galectin-1	2141.07	35.324	0.0030062
FNNWGGSLSLGHPFGATGCR	IAA-DTB (C)	1	1	P55084	HADHB	Trifunctional enzyme subunit beta, mitochondrial;3-ketoacyl-CoA thiolase	2628.3	62.901	0.00056031
FQGIKHECQANGPEDLNR	IAA-DTB (C)	1	1	P60981	DSTN	Destrin	2606.3	31.173	0.00025157
FQGIKHECQANGPEDLNRACIAEK	IAA-DTB (C)	1	1	P60981	DSTN	Destrin	3278.63	34.201	4.2793e-05
FQSAAIGALQEASEAYLVGLFEDTNLCAIHAK	IAA-DTB (C)	1	1	P84243	H3F3A	Histone H3.3	3931.02	105.5	5.9046e-09
FRCPEALFQPSFLGMESCGIHETTFNSIMK	IAA-DTB (C)	1	1	P60709;P63261	ACTB;ACTG1	Actin, cytoplasmic 1;Actin, cytoplasmic 1, N-terminally processed;Actin, cytoplasmic 2;Actin, cytoplasmic 2, N-terminally processed	4027.95	80.652	2.9614e-07
FRKAQCPIVER	IAA-DTB (C)	2	2	P46782	RPS5	40S ribosomal protein S5;40S ribosomal protein S5, N-terminally processed	1897.07	33.392	0.039655
FTDTRKDEQERCITIK	IAA-DTB (C)	1	1	P13639	EEF2	Elongation factor 2	2533.33	29.648	0.040232
FTQCQNGK	IAA-DTB (C)	2	2	O95347	SMC2	Structural maintenance of chromosomes protein 2	1475.76	25.873	0.0039431
FTQCQNGKISK	IAA-DTB (C)	1	1	O95347	SMC2	Structural maintenance of chromosomes protein 2	1803.97	23.532	0.0042096
FVPFAAVAAANCINIPLMR	IAA-DTB (C)	1	1	Q9H9B4;Q9BWM7	SFXN1;SFXN3	Sideroflexin-1;Sideroflexin-3	2568.41	96.176	0.034348
FYAPWCGHCK	IAA-DTB (C)	1	1	Q8NBS9	TXNDC5	Thioredoxin domain-containing protein 5	1818.87	49.846	0.0061137
GAAACDLVQR	IAA-DTB (C)	1	1	Q8IZ83	ALDH16A1	Aldehyde dehydrogenase family 16 member A1	1553.83	43.115	0.015795
GACSSSGATSSK	IAA-DTB (C)	2	2	O60870	KIN	DNA/RNA-binding protein KIN17	1592.78	19.793	0.01443
GAFASLSELHCDK	IAA-DTB (C)	2	2	CON__Q3SX09			1927.98	50.696	3.1568e-06
GALMANFLTQGQVCCNGTR	IAA-DTB (C)	1	1	P49189	ALDH9A1	4-trimethylaminobutyraldehyde dehydrogenase	2591.28	68.458	0.0030233
GAPNNSCSEIK	IAA-DTB (C)	1	1	Q05086	UBE3A	Ubiquitin-protein ligase E3A	1669.85	31.054	0.030318
GASCQGCPNQR	IAA-DTB (C)	3	3	P53384	NUBP1	Cytosolic Fe-S cluster assembly factor NUBP1	1727.82	21.768	0.010489
GATVDKTVCKK	IAA-DTB (C)	2	2	Q6P2Q9	PRPF8	Pre-mRNA-processing-splicing factor 8	1699.97	17.129	0.0015736
GAVEKGEELSCEER	IAA-DTB (C)	4	4	P31947	SFN	14-3-3 protein sigma	2086.04	31.393	9.4894e-18
GAVEKGEELSCEERNLLSVAYK	IAA-DTB (C)	1	1	P31947	SFN	14-3-3 protein sigma	2974.54	54.79	0.00097873
GCEVVVSGK	IAA-DTB (C)	3	3	P23396	RPS3	40S ribosomal protein S3	1427.78	38.897	0.0046508
GCGTVLLSGPR	IAA-DTB (C)	3	3	Q07020	RPL18	60S ribosomal protein L18	1609.9	51.735	6.2134e-39
GCGTVLLSGPRK	IAA-DTB (C)	1	1	Q07020	RPL18	60S ribosomal protein L18	1737.99	41.026	0.0015507
GCGVVKFESPEVAER	IAA-DTB (C)	1	1	P52272	HNRNPM	Heterogeneous nuclear ribonucleoprotein M	2157.13	47.042	0.015577
GCIGTFSAMNLHSGLR	IAA-DTB (C)	1	1	Q9Y4X0;Q6DCA0	AMMECR1;AMMECR1L	AMME syndrome candidate gene 1 protein;AMMECR1-like protein	2214.14	58.414	6.4466e-06
GCIVDANLSVLNLVIVK	IAA-DTB (C)	2	2	P62753	RPS6	40S ribosomal protein S6	2320.36	97.158	9.0727e-23
GCNPSGHTQSVTTPEPAKEGTK	IAA-DTB (C)	1	1	O75363	BCAS1	Breast carcinoma-amplified sequence 1	2776.38	21.978	0.00033659
GCQAEADRAEVSR	IAA-DTB (C)	1	1	Q5JTH9	RRP12	RRP12-like protein	1941.97	23.845	0.051042
GCSHPGGSADGPAK	IAA-DTB (C)	2	2	Q01831	XPC	DNA repair protein complementing XP-C cells	1790.87	16.569	0.0011239
GCTATLGNFAK	IAA-DTB (C)	2	2	P15880	RPS2	40S ribosomal protein S2	1632.87	49.265	2.8989e-20
GDECGLALGR	IAA-DTB (C)	2	2	P54886	ALDH18A1	Delta-1-pyrroline-5-carboxylate synthase;Glutamate 5-kinase;Gamma-glutamyl phosphate reductase	1540.8	50.318	0.005213
GDQPCASGR	Acetyl (Protein N-term);IAA-DTB (C)	1	1	A0A0U1RRE5			1482.72	37.775	0.041246
GEDEDKGPPCGPVNCNEK	IAA-DTB (C)	2	2	Q06323	PSME1	Proteasome activator complex subunit 1	2495.14	30.895	1.1433e-06
GEELSCEER	IAA-DTB (C)	3	3	P31947	SFN	14-3-3 protein sigma	1601.77	33.762	4.6255e-13
GEEPGKSCGYSVR	IAA-DTB (C)	1	1	Q08211	DHX9	ATP-dependent RNA helicase A	1918.96	28.4	0.0046284
GETEELQANACTNPAVHEK	IAA-DTB (C)	2	2	Q9NZJ6	COQ3	Ubiquinone biosynthesis O-methyltransferase, mitochondrial	2591.26	36.044	5.6735e-15
GEYQGVFHCAVETAK	IAA-DTB (C)	2	2	Q9UBX3	SLC25A10	Mitochondrial dicarboxylate carrier	2189.09	46.474	0.00081398
GFCFLEYEDHK	IAA-DTB (C)	1	1	O43390;O60506	HNRNPR;SYNCRIP	Heterogeneous nuclear ribonucleoprotein R;Heterogeneous nuclear ribonucleoprotein Q	1937.93	62.98	0.01045
GFGYKGSCFHR	IAA-DTB (C)	4	4	P62937	PPIA	Peptidyl-prolyl cis-trans isomerase A;Peptidyl-prolyl cis-trans isomerase A, N-terminally processed	1808.91	32.425	0.0010701
GFNKETAAACVEK	IAA-DTB (C)	3	3	Q15631	TSN	Translin	1918	31.919	3.9471e-16
GFSIPECQK	IAA-DTB (C)	1	1	O75390	CS	Citrate synthase, mitochondrial	1558.82	51.357	0.040839
GGCKIKEIR	IAA-DTB (C)	1	1	Q15365;Q15366	PCBP1;PCBP2	Poly(rC)-binding protein 1;Poly(rC)-binding protein 2	1553.91	23.395	0.031523
GGGGGGGGGGGCSGSGSSASR	IAA-DTB (C)	3	3	P42356	PI4KA	Phosphatidylinositol 4-kinase alpha	2075.94	18.122	0.00059398
GGGGGPCGFQPASR	IAA-DTB (C)	2	2	Q96QR8	PURB	Transcriptional activator protein Pur-beta	1797.89	41.25	0.00078239
GGGQECGDSR	IAA-DTB (C)	2	2	O43149	ZZEF1	Zinc finger ZZ-type and EF-hand domain-containing protein 1	1515.71	21.708	0.02127
GGTLFGGEVCK	IAA-DTB (C)	1	1	P42166	TMPO	Lamina-associated polypeptide 2, isoform alpha;Thymopoietin;Thymopentin	1617.85	53.54	6.5102e-05
GHSCYRPR	IAA-DTB (C)	4	4	P62753	RPS6	40S ribosomal protein S6	1525.79	14.281	0.0064959
GHSSDSNPAICR	IAA-DTB (C)	3	3	Q5JTH9	RRP12	RRP12-like protein	1793.88	27.388	0.00053339
GILLYGPPGCGK	IAA-DTB (C)	1	1	P46459	NSF	Vesicle-fusing ATPase	1724.96	61.717	0.010904
GIMEEDEACGR	IAA-DTB (C)	2	2	P14923	JUP	Junction plakoglobin	1759.82	42.82	5.7387e-08
GIMEEDEACGR	Oxidation (M);IAA-DTB (C)	1	1	P14923	JUP	Junction plakoglobin	1775.82	34.273	2.5286e-05
GITNLCVIGGDGSLTGANLFRK	IAA-DTB (C)	1	1	Q01813	PFKP	ATP-dependent 6-phosphofructokinase, platelet type	2756.5	73.022	2.3221e-05
GKYDCGHVQK	IAA-DTB (C)	1	1	O15235	MRPS12	28S ribosomal protein S12, mitochondrial	1684.87	16.111	0.00072945
GKYDCGHVQKK	IAA-DTB (C)	1	1	O15235	MRPS12	28S ribosomal protein S12, mitochondrial	1812.97	10.817	0.0033069
GLAAALLLCQNK	IAA-DTB (C)	2	2	O43290	SART1	U4/U6.U5 tri-snRNP-associated protein 1	1765.03	68.758	9.2751e-14
GLCAIAQAESLR	IAA-DTB (C)	2	2	P23396	RPS3	40S ribosomal protein S3	1781.98	79.444	2.1761e-05
GLCGAIHSSIAK	IAA-DTB (C)	8	8	P36542	ATP5C1	ATP synthase subunit gamma, mitochondrial	1706.95	43.955	0.00011391
GLDLSSGLVVTSLCK	IAA-DTB (C)	2	2	Q9Y2Y0	ARL2BP	ADP-ribosylation factor-like protein 2-binding protein	2042.14	76.768	5.8068e-56
GLELIASENFCSR	IAA-DTB (C)	4	4	P34897	SHMT2	Serine hydroxymethyltransferase, mitochondrial	1989.04	66.937	2.052e-52
GLHDSCPGQAR	IAA-DTB (C)	2	2	Q32NC0	C18orf21	UPF0711 protein C18orf21	1690.86	24.209	0.00050886
GLIAAICAGPTALLAHEIGFGSK	IAA-DTB (C)	6	6	Q99497	PARK7	Protein deglycase DJ-1	2760.54	89.977	9.3139e-76
GLLIQDAHFHQLLCLLNSQIASVWHGTLSK	IAA-DTB (C)	2	2	Q969Z0	TBRG4	Protein TBRG4	3893.11	103.34	1.6352e-17
GLTDLSACK	IAA-DTB (C)	1	1	O00567	NOP56	Nucleolar protein 56	1457.79	49.022	0.0040759
GMLENCILLSLFAK	IAA-DTB (C)	4	4	Q9NX18	SDHAF2	Succinate dehydrogenase assembly factor 2, mitochondrial	2102.16	101.14	3.7852e-08
GMPETTQPDKQCGQVAAAAAAQPPASHGPER	IAA-DTB (C)	3	3	O95817	BAG3	BAG family molecular chaperone regulator 3	3651.79	34.957	1.301e-75
GMPETTQPDKQCGQVAAAAAAQPPASHGPER	Oxidation (M);IAA-DTB (C)	3	3	O95817	BAG3	BAG family molecular chaperone regulator 3	3667.78	31.504	2.722e-18
GMPHKCYHGK	IAA-DTB (C)	2	2	P46778	RPL21	60S ribosomal protein L21	1707.87	9.8522	0.01023
GMTTLLSSLGAQCVIASR	IAA-DTB (C)	1	1	Q16698	DECR1	2,4-dienoyl-CoA reductase, mitochondrial	2358.28	79.944	4.0884e-20
GNEFEDYCLKR	IAA-DTB (C)	1	1	P26196	DDX6	Probable ATP-dependent RNA helicase DDX6	1923.95	45.808	0.00075664
GNHECASINR	IAA-DTB (C)	2	2	P62140;P62136;P36873	PPP1CB;PPP1CA;PPP1CC	Serine/threonine-protein phosphatase PP1-beta catalytic subunit;Serine/threonine-protein phosphatase PP1-alpha catalytic subunit;Serine/threonine-protein phosphatase PP1-gamma catalytic subunit	1650.83	22.843	0.0026361
GNMNCGAFQAHQMR	IAA-DTB (C)	2	2	Q9UPN9	TRIM33	E3 ubiquitin-protein ligase TRIM33	2114.99	36.131	0.00010637
GNMNCGAFQAHQMR	Oxidation (M);IAA-DTB (C)	3	3	Q9UPN9	TRIM33	E3 ubiquitin-protein ligase TRIM33	2130.99	31.629	0.0011867
GNPVPILIPCHR	IAA-DTB (C)	2	2	P16455	MGMT	Methylated-DNA--protein-cysteine methyltransferase	1866.07	57.453	3.2241e-06
GNSPPSSGEACR	IAA-DTB (C)	1	1	P41227	NAA10	N-alpha-acetyltransferase 10	1711.83	25.183	0.01259
GNSPPSSGEACREEK	IAA-DTB (C)	1	1	P41227	NAA10	N-alpha-acetyltransferase 10	2098.01	18.766	0.022797
GNTAEGCVHETQEK	IAA-DTB (C)	1	1	Q9BQG0	MYBBP1A	Myb-binding protein 1A	2052.99	21.721	0.026758
GPAGNNDCR	IAA-DTB (C)	2	2	Q07955	SRSF1	Serine/arginine-rich splicing factor 1	1453.71	22.461	0.0060865
GPAPDPCLVPLALEALVGAVHVLHASR	IAA-DTB (C)	1	1	Q6ZNJ1	NBEAL2	Neurobeachin-like protein 2	3252.82	105.53	1.4886e-06
GPAVGIDLGTTYSCVGVFQHGK	IAA-DTB (C)	1	1	P11142	HSPA8	Heat shock cognate 71 kDa protein	2756.43	66.328	0.0032332
GPCIIYNEDNGIIK	IAA-DTB (C)	2	2	P36578	RPL4	60S ribosomal protein L4	2099.11	62.263	0.0059934
GPENLHYDQGCQTSR	IAA-DTB (C)	1	1	Q9UBW7	ZMYM2	Zinc finger MYM-type protein 2	2255.08	31.152	8.137e-05
GQASQTQCNSSSDGK	IAA-DTB (C)	4	4	Q6ISB3	GRHL2	Grainyhead-like protein 2 homolog	2047.96	19.192	3.4222e-05
GQCMSGASR	IAA-DTB (C)	2	2	Q9ULX6	AKAP8L	A-kinase anchor protein 8-like	1446.71	27.152	0.011993
GQDHCGIESEVVAGIPR	IAA-DTB (C)	1	1	P07858	CTSB	Cathepsin B;Cathepsin B light chain;Cathepsin B heavy chain	2317.18	55.591	0.00023483
GQKCEFQDAYVLLSEK	IAA-DTB (C)	1	1	P10809	HSPD1	60 kDa heat shock protein, mitochondrial	2408.24	63.651	1.2398e-15
GQKCEFQDAYVLLSEKK	IAA-DTB (C)	3	3	P10809	HSPD1	60 kDa heat shock protein, mitochondrial	2536.34	56.577	1.5153e-09
GQPCSQNYR	IAA-DTB (C)	2	2	Q9H2U2	PPA2	Inorganic pyrophosphatase 2, mitochondrial	1602.79	26.677	0.02988
GRAPCAGPSR	IAA-DTB (C)	1	1	Q9BU76	MMTAG2	Multiple myeloma tumor-associated protein 2	1521.82	19.566	0.015283
GRAPCAGPSREEELAAVR	IAA-DTB (C)	1	1	Q9BU76	MMTAG2	Multiple myeloma tumor-associated protein 2	2419.28	32.188	0.0032053
GRQYPWGVAEVENGEHCDFTILR	IAA-DTB (C)	3	3	Q16181	2021-09-07	Septin-7	3226.6	64.453	3.3889e-17
GSCGSSGR	IAA-DTB (C)	2	2	Q9UPN9	TRIM33	E3 ubiquitin-protein ligase TRIM33	1260.62	18.87	0.021046
GSCSTEVEK	IAA-DTB (C)	2	2	O75348	ATP6V1G1	V-type proton ATPase subunit G 1	1489.74	26.877	0.0047316
GSCSTEVEKETQEK	IAA-DTB (C)	3	3	O75348	ATP6V1G1	V-type proton ATPase subunit G 1	2105.03	24.664	9.2039e-18
GSDELFSTCVTNGPFIMSSNSASAANGNDSKK	IAA-DTB (C)	1	1	P26599	PTBP1	Polypyrimidine tract-binding protein 1	3786.78	69.405	1.736e-06
GSDFDCELR	IAA-DTB (C)	1	1	P61978	HNRNPK	Heterogeneous nuclear ribonucleoprotein K	1591.77	49.14	0.0045817
GSEEVDSHCKK	IAA-DTB (C)	1	1	Q9Y4W2	LAS1L	Ribosomal biogenesis protein LAS1L	1768.88	13.658	0.0016574
GSQMGTVQPIPCLLSMPTR	IAA-DTB (C)	1	1	Q9NZB2	FAM120A	Constitutive coactivator of PPAR-gamma-like protein 1	2566.34	79.226	4.5448e-41
GSYWTLHPDSGNMFENGCYLRR	IAA-DTB (C)	1	1	P55317	FOXA1	Hepatocyte nuclear factor 3-alpha	3153.49	60.412	2.4869e-05
GTCVEGTIPK	IAA-DTB (C)	2	2	Q93009	USP7	Ubiquitin carboxyl-terminal hydrolase 7	1554.84	41.715	0.0061866
GTDIMYTGTLDCWRK	IAA-DTB (C)	2	2	P05141	SLC25A5	ADP/ATP translocase 2;ADP/ATP translocase 2, N-terminally processed	2310.15	50.348	0.0059653
GTEAGQVGEPGIPTGEAGPSCSSASDKLPR	IAA-DTB (C)	2	2	O15355	PPM1G	Protein phosphatase 1G	3405.68	46.963	6.665e-11
GTHTGVWVGVSGSETSEALSRDPETLVGYSMVGCQR	IAA-DTB (C)	3	3	P49327	FASN	Fatty acid synthase;[Acyl-carrier-protein] S-acetyltransferase;[Acyl-carrier-protein] S-malonyltransferase;3-oxoacyl-[acyl-carrier-protein] synthase;3-oxoacyl-[acyl-carrier-protein] reductase;3-hydroxyacyl-[acyl-carrier-protein] dehydratase;Enoyl-[acyl-carrier-protein] reductase;Oleoyl-[acyl-carrier-protein] hydrolase	4303.1	67.981	2.5477e-84
GTPEQPQCGFSNAVVQILR	IAA-DTB (C)	1	1	Q86SX6	GLRX5	Glutaredoxin-related protein 5, mitochondrial	2594.36	77.406	1.4872e-57
GVLMYGPPGCGK	IAA-DTB (C)	1	1	P43686	PSMC4	26S protease regulatory subunit 6B	1728.91	54.88	0.010904
GVPGAIVNVSSQCSQR	IAA-DTB (C)	2	2	Q7Z4W1	DCXR	L-xylulose reductase	2152.14	49.623	1.7929e-13
HACVPVDFEEVHVSSNADEEDIR	IAA-DTB (C)	3	3	P51553	IDH3G	Isocitrate dehydrogenase [NAD] subunit gamma, mitochondrial	3147.49	53.769	1.3243e-05
HCAYEHDIQALSPQVQQVQDDGHR	IAA-DTB (C)	3	3	O15020	SPTBN2	Spectrin beta chain, non-erythrocytic 2	3324.61	43.738	2.4403e-17
HCECAEEGTR	IAA-DTB (C)	1	1	Q86VP6	CAND1	Cullin-associated NEDD8-dissociated protein 1	1741.79	18.785	0.002491
HCIMQANAEYHQSILAK	IAA-DTB (C)	7	7	Q8WUM4	PDCD6IP	Programmed cell death 6-interacting protein	2507.28	42.472	2.5974e-51
HCIMQANAEYHQSILAK	Oxidation (M);IAA-DTB (C)	5	5	Q8WUM4	PDCD6IP	Programmed cell death 6-interacting protein	2523.27	34.275	1.3708e-33
HCNSQNGER	IAA-DTB (C)	2	2	O00154	ACOT7	Cytosolic acyl coenzyme A thioester hydrolase	1594.76	10.835	0.0020902
HCSQVDSVR	IAA-DTB (C)	4	4	Q14247	CTTN	Src substrate cortactin	1580.81	23.264	0.0003031
HEASDFPCR	IAA-DTB (C)	1	1	P18031	PTPN1	Tyrosine-protein phosphatase non-receptor type 1	1611.78	33.585	0.031821
HECQANGPEDLNR	IAA-DTB (C)	3	3	P60981	DSTN	Destrin	2032.97	28.219	0.00013147
HECQANGPEDLNRACIAEK	IAA-DTB (C)	1	1	P60981	DSTN	Destrin	2705.3	34.195	0.0040357
HEFSVDMTCGGCAEAVSR	IAA-DTB (C)	2	2	O00244	ATOX1	Copper transport protein ATOX1	2506.14	48.222	5.3607e-21
HELQANCYEEVK	IAA-DTB (C)	6	6	P23528	CFL1	Cofilin-1	2013	35.018	1.5843e-40
HELQANCYEEVKDR	IAA-DTB (C)	21	21	P23528	CFL1	Cofilin-1	2284.13	34.804	3.4854e-25
HELQANCYEEVKDRCTLAEK	IAA-DTB (C)	1	1	P23528	CFL1	Cofilin-1	2986.46	33.621	2.5466e-10
HEQNIDCGGGYVK	IAA-DTB (C)	1	1	P27797	CALR	Calreticulin	1969.97	32.368	4.5032e-07
HFLSDTGMACR	IAA-DTB (C)	2	2	Q5TFE4	NT5DC1	5'-nucleotidase domain-containing protein 1	1787.88	43.481	0.00065567
HFVLDECDKMLEQLDMRR	IAA-DTB (C)	1	1	O00148	DDX39A	ATP-dependent RNA helicase DDX39A	2828.41	62.208	0.0011594
HGAGSGCLGTMEVK	IAA-DTB (C)	2	2	Q9BYG5	PARD6B	Partitioning defective 6 homolog beta	1896.95	39.239	6.5339e-09
HGCHTVIASR	IAA-DTB (C)	2	2	Q9NUI1	DECR2	Peroxisomal 2,4-dienoyl-CoA reductase	1630.87	20.966	0.0065254
HGEVCPAGWKPGSDTIKPDVQK	IAA-DTB (C)	3	3	Q06830	PRDX1	Peroxiredoxin-1	2899.5	37.9	2.4945e-41
HGFCGIPITDTGR	IAA-DTB (C)	3	3	P12268	IMPDH2	Inosine-5'-monophosphate dehydrogenase 2	1924	56.181	0.00010523
HGINCFINR	IAA-DTB (C)	1	1	P78371	CCT2	T-complex protein 1 subunit beta	1623.87	43.955	0.023171
HGTCAAQVDALNSQKK	IAA-DTB (C)	3	3	O00584	RNASET2	Ribonuclease T2	2221.16	27.212	0.00021658
HHNQPYCGIAPYIR	IAA-DTB (C)	2	2	P08621	SNRNP70	U1 small nuclear ribonucleoprotein 70 kDa	2219.14	44.179	6.3829e-09
HHPDLIFCRK	IAA-DTB (C)	1	1	Q7RTV0	PHF5A	PHD finger-like domain-containing protein 5A	1815.99	34.301	0.022489
HHSQQAPQAEAPCLLR	IAA-DTB (C)	1	1	Q9C0I1	MTMR12	Myotubularin-related protein 12	2336.22	39.721	0.041435
HITGLCGKK	IAA-DTB (C)	1	1	Q9Y3D5	MRPS18C	28S ribosomal protein S18c, mitochondrial	1506.87	23.097	0.014672
HKNMSVHLSPCFR	IAA-DTB (C)	3	3	P62280	RPS11	40S ribosomal protein S11	2106.1	35.204	0.00096744
HLFCPDLLR	IAA-DTB (C)	1	1	Q9NUI1	DECR2	Peroxisomal 2,4-dienoyl-CoA reductase	1663.92	59.421	0.0019085
HLNEIDLFHCIDPNDSK	IAA-DTB (C)	5	5	Q15185	PTGES3	Prostaglandin E synthase 3	2560.27	63.242	3.0882e-14
HLSTCDGQNPPKK	IAA-DTB (C)	4	4	O15226	NKRF	NF-kappa-B-repressing factor	1975.03	16.181	0.00057575
HQADACHAYQIIHR	IAA-DTB (C)	1	1	Q99538	LGMN	Legumain	2213.13	31.53	0.016721
HSMNPFCEIAVEEAVR	IAA-DTB (C)	1	1	P38117	ETFB	Electron transfer flavoprotein subunit beta	2382.18	65.031	0.00088042
HTACNEQQR	IAA-DTB (C)	1	1	Q5T4S7	UBR4	E3 ubiquitin-protein ligase UBR4	1636.81	12.916	0.0014788
HVLALTGCGPGR	IAA-DTB (C)	1	1	Q9BTY7	HGH1	Protein HGH1 homolog	1730.96	42.842	2.0285e-05
HVSSETDESCKK	IAA-DTB (C)	2	2	Q96P16	RPRD1A	Regulation of nuclear pre-mRNA domain-containing protein 1A	1899.94	11.572	9.5943e-06
HYAHTDCPGHADYVK	IAA-DTB (C)	5	5	P49411	TUFM	Elongation factor Tu, mitochondrial	2264.08	20.611	1.514e-10
IAAYLQSDQFCK	IAA-DTB (C)	3	3	P21266	GSTM3	Glutathione S-transferase Mu 3	1937.01	54.9	3.1568e-39
IADFLNSFDMSCR	IAA-DTB (C)	1	1	Q8WUW1	BRK1	Protein BRICK1	2069.01	78.325	0.0012176
IAILTCPFEPPKPK	IAA-DTB (C)	4	4	P48643	CCT5	T-complex protein 1 subunit epsilon	2104.21	62.159	1.3095e-09
IAIWTTECENR	IAA-DTB (C)	1	1	P06730	EIF4E	Eukaryotic translation initiation factor 4E	1885.97	57.901	0.008273
IANLGSCNDSK	IAA-DTB (C)	2	2	Q9HCY8	S100A14	Protein S100-A14	1671.86	38.4	0.0035737
IATPFQVYSWTAPQAEHAMDCVR	IAA-DTB (C)	1	1	O75153	CLUH	Clustered mitochondria protein homolog	3171.56	75.802	0.00010401
IAVAAQNCYK	IAA-DTB (C)	1	1	P60174	TPI1	Triosephosphate isomerase	1630.89	38.923	0.0034085
IAVYSCPFDGMITETK	IAA-DTB (C)	2	2	P50990	CCT8	T-complex protein 1 subunit theta	2325.17	72.784	8.1832e-15
ICANDAIPK	IAA-DTB (C)	1	1	Q96EY4	TMA16	Translation machinery-associated protein 16	1494.82	43.642	0.055465
ICDDELILIK	IAA-DTB (C)	2	2	P17987	TCP1	T-complex protein 1 subunit alpha	1724.97	69.157	0.0052005
ICDECNYGSYQGR	IAA-DTB (C)	1	1	Q7RTV0	PHF5A	PHD finger-like domain-containing protein 5A	2114.95	39.994	3.544e-07
ICDQWDALGSLTHSR	IAA-DTB (C)	2	2	O43707	ACTN4	Alpha-actinin-4	2252.14	62.667	1.9234e-06
ICGYHSTISN	IAA-DTB (C)	2	2	Q8NFR3	SPTSSB	Serine palmitoyltransferase small subunit B	1644.83	39.634	5.6038e-08
ICLDILKDK	IAA-DTB (C)	1	1	P61088	UBE2N	Ubiquitin-conjugating enzyme E2 N	1610.94	57.842	0.030443
ICYIFHETFGR	IAA-DTB (C)	1	1	O00429	DNM1L	Dynamin-1-like protein	1936	58.233	0.012456
IDRYTQQGFGNLPICMAK	IAA-DTB (C)	2	2	Q6UB35	MTHFD1L	Monofunctional C1-tetrahydrofolate synthase, mitochondrial	2605.35	61.64	1.1142e-09
IECEIKINHEGEVNR	IAA-DTB (C)	1	1	Q16576	RBBP7	Histone-binding protein RBBP7	2333.22	35.967	0.0030198
IECSHIR	IAA-DTB (C)	3	3	Q9Y3C1	NOP16	Nucleolar protein 16	1407.77	26.396	0.014107
IEEACEIYAR	IAA-DTB (C)	3	3	P54920	NAPA	Alpha-soluble NSF attachment protein	1746.9	47.506	0.0051925
IEISCALATEASR	IAA-DTB (C)	2	2	Q9Y2H5	PLEKHA6	Pleckstrin homology domain-containing family A member 6	1914.02	57.471	3.779e-05
IENLELMSQHGCNAWK	IAA-DTB (C)	2	2	O75934	BCAS2	Pre-mRNA-splicing factor SPF27	2423.21	54.287	2.7789e-36
IENLELMSQHGCNAWK	Oxidation (M);IAA-DTB (C)	1	1	O75934	BCAS2	Pre-mRNA-splicing factor SPF27	2439.2	46.825	8.2878e-05
IETELVCVTTHFK	IAA-DTB (C)	2	2	O60921	HUS1	Checkpoint protein HUS1	2070.12	56.037	0.0058385
IGCGNFGELR	IAA-DTB (C)	1	1	Q9HCP0;P78368;Q9Y6M4	CSNK1G1;CSNK1G2;CSNK1G3	Casein kinase I isoform gamma-1;Casein kinase I isoform gamma-2;Casein kinase I isoform gamma-3	1615.85	52.792	0.037688
IGNCPFSQR	IAA-DTB (C)	5	5	O00299	CLIC1	Chloride intracellular channel protein 1	1571.82	48.841	0.0037978
IGNCPFSQRLFMVLWLKGVTFNVTTVDTK	IAA-DTB (C)	1	1	O00299	CLIC1	Chloride intracellular channel protein 1	3865.08	96.566	0.0012826
IGSCTQQDVELHVQK	IAA-DTB (C)	1	1	P14868	DARS	Aspartate--tRNA ligase, cytoplasmic	2235.17	39.098	0.00010367
IHCGLQDSQK	IAA-DTB (C)	2	2	Q07864	POLE	DNA polymerase epsilon catalytic subunit A	1678.88	28.957	0.001348
IHEGCEEPATHNALAK	IAA-DTB (C)	6	6	Q00610	CLTC	Clathrin heavy chain 1	2270.15	25.265	8.0363e-46
IHMGSCAENTAK	IAA-DTB (C)	5	5	P24752	ACAT1	Acetyl-CoA acetyltransferase, mitochondrial	1811.9	27.753	1.491e-05
IHMGSCAENTAK	Oxidation (M);IAA-DTB (C)	4	4	P24752	ACAT1	Acetyl-CoA acetyltransferase, mitochondrial	1827.9	17.614	2.6578e-05
IHMGSCAENTAKK	IAA-DTB (C)	1	1	P24752	ACAT1	Acetyl-CoA acetyltransferase, mitochondrial	1940	20.741	0.0031769
IICSAGLSLLAEER	IAA-DTB (C)	1	1	Q9BV86	NTMT1	N-terminal Xaa-Pro-Lys N-methyltransferase 1;N-terminal Xaa-Pro-Lys N-methyltransferase 1, N-terminally processed	2025.13	70.761	0.0090986
IIGATDSCGDLMFLMK	IAA-DTB (C)	1	1	P45973	CBX5	Chromobox protein homolog 5	2265.16	82.858	0.00022753
IIHRNDGAENSCTER	IAA-DTB (C)	1	1	Q9Y5Q8	GTF3C5	General transcription factor 3C polypeptide 5	2265.13	16.169	0.010715
IINDNATYCR	IAA-DTB (C)	2	2	O00567	NOP56	Nucleolar protein 56	1732.89	38.865	3.2345e-20
IISDNLTYCK	IAA-DTB (C)	1	1	Q9Y2X3	NOP58	Nucleolar protein 58	1719.92	50.004	0.0052005
IISNASCTTNCLAPLAK	IAA-DTB (C)	6	6	P04406	GAPDH	Glyceraldehyde-3-phosphate dehydrogenase	2327.23	54.93	9.7172e-62
IIYEQEGVYIHSSCGK	IAA-DTB (C)	1	1	Q8TC07	TBC1D15	TBC1 domain family member 15	2376.21	46.239	1.603e-07
IIYGGSVTGATCK	IAA-DTB (C)	3	3	P60174	TPI1	Triosephosphate isomerase	1819.99	45.002	0.00070225
IKADPDGPEAQAEACSGER	IAA-DTB (C)	5	5	Q9NX24	NHP2	H/ACA ribonucleoprotein complex subunit 2	2494.21	33.179	9.3057e-69
IKHACQLSQR	IAA-DTB (C)	2	2	Q6P996	PDXDC1	Pyridoxal-dependent decarboxylase domain-containing protein 1	1733.97	17.793	0.0021706
ILCQEEQDAYRR	IAA-DTB (C)	1	1	P46736	BRCC3	Lys-63-specific deubiquitinase BRCC36	2074.06	35.088	0.0064774
ILDILGETCK	IAA-DTB (C)	3	3	Q14151;Q15424	SAFB2;SAFB	Scaffold attachment factor B2;Scaffold attachment factor B1	1654.93	67.046	0.0066071
ILEPHNGKCR	IAA-DTB (C)	1	1	P18031	PTPN1	Tyrosine-protein phosphatase non-receptor type 1	1716.95	19.367	0.00070781
ILGLQVQQAEHCSIQDAQAAMR	IAA-DTB (C)	1	1	Q9GZR2	REXO4	RNA exonuclease 4	2960.53	61.757	2.8384e-07
ILKHGINCFINR	IAA-DTB (C)	1	1	P78371	CCT2	T-complex protein 1 subunit beta	1978.13	40.217	0.001916
INALTAASEAACLIVSVDETIKNPR	IAA-DTB (C)	3	3	Q99832	CCT7	T-complex protein 1 subunit eta	3149.71	101.44	5.474e-26
INEIVYFLPFCHSELIQLVNK	IAA-DTB (C)	2	2	Q9H078	CLPB	Caseinolytic peptidase B protein homolog	3069.67	93.867	0.00098207
INISEGNCPER	IAA-DTB (C)	2	2	Q15365;P57721;Q15366	PCBP1;PCBP3;PCBP2	Poly(rC)-binding protein 1;Poly(rC)-binding protein 3;Poly(rC)-binding protein 2	1781.91	39.895	2.4952e-28
INPICNDHYR	IAA-DTB (C)	1	1	Q96KB5	PBK	Lymphokine-activated killer T-cell-originated protein kinase	1794.92	36.588	0.0059059
INPYMSSPCHIEMILTEK	IAA-DTB (C)	2	2	P18621	RPL17	60S ribosomal protein L17	2656.34	68.803	0.00020621
IQHNGNCQLNEENLSTK	IAA-DTB (C)	1	1	Q8WXA9	SREK1	Splicing regulatory glutamine/lysine-rich protein 1	2492.24	33.665	4.2283e-06
ISAFGYLECSAK	IAA-DTB (C)	1	1	P08134	RHOC	Rho-related GTP-binding protein RhoC	1838.96	62.587	0.028328
ISASCQHPTAFEEAIPK	IAA-DTB (C)	2	2	Q9ULA0	DNPEP	Aspartyl aminopeptidase	2379.23	47.461	0.0001076
ISCMSKPPAPNPTPPR	IAA-DTB (C)	1	1	P46734	MAP2K3	Dual specificity mitogen-activated protein kinase kinase 3	2243.19	37.153	6.4825e-05
ISFCLDIHNMSVK	IAA-DTB (C)	3	3	O43242	PSMD3	26S proteasome non-ATPase regulatory subunit 3	2057.08	66.066	0.00030405
ISLGLPVGAVINCADNTGAK	IAA-DTB (C)	5	5	P62829	RPL23	60S ribosomal protein L23	2463.35	84.757	2.3716e-68
ISREECDKYALQSQQR	IAA-DTB (C)	1	1	P42765	ACAA2	3-ketoacyl-CoA thiolase, mitochondrial	2504.28	28.09	0.0093148
ISSPTETERCIESLIAVFQK	IAA-DTB (C)	2	2	P31949	S100A11	Protein S100-A11;Protein S100-A11, N-terminally processed	2801.5	90.364	6.2477e-96
ITGCASPGK	IAA-DTB (C)	1	1	P50991	CCT4	T-complex protein 1 subunit delta	1383.75	29.352	0.026673
ITNSLTVLCSEK	IAA-DTB (C)	1	1	O75822	EIF3J	Eukaryotic translation initiation factor 3 subunit J	1858.02	55.818	8.0612e-05
ITSCIFQLLQEAGIK	IAA-DTB (C)	1	1	P22234	PAICS	Multifunctional protein ADE2;Phosphoribosylaminoimidazole-succinocarboxamide synthase;Phosphoribosylaminoimidazole carboxylase	2214.24	97.82	0.0075389
IVAAHNKCPR	IAA-DTB (C)	2	2	Q9Y3D3	MRPS16	28S ribosomal protein S16, mitochondrial	1658.94	13.881	0.00070736
IVEVNGVCMEGK	IAA-DTB (C)	1	1	O14745	SLC9A3R1	Na(+)/H(+) exchange regulatory cofactor NHE-RF1	1827.96	50.141	0.061085
IVGAPMHDLLLWNNATVTTCHSK	IAA-DTB (C)	1	1	P11586	MTHFD1	C-1-tetrahydrofolate synthase, cytoplasmic;Methylenetetrahydrofolate dehydrogenase;Methenyltetrahydrofolate cyclohydrolase;Formyltetrahydrofolate synthetase;C-1-tetrahydrofolate synthase, cytoplasmic, N-terminally processed	3071.6	65.919	0.014433
IVQTLCTVR	IAA-DTB (C)	1	1	Q96D53	ADCK4	AarF domain-containing protein kinase 4	1582.92	47.513	0.034488
IWDMTPVVGCSLATGFSPH	IAA-DTB (C)	1	1	Q8IWB7	WDFY1	WD repeat and FYVE domain-containing protein 1	2568.29	86.303	0.00079539
IYHPNINSNGSICLDILR	IAA-DTB (C)	1	1	P62837;Q9Y2X8;P61077;P51668	UBE2D2;UBE2D4;UBE2D3;UBE2D1	Ubiquitin-conjugating enzyme E2 D2;Ubiquitin-conjugating enzyme E2 D4;Ubiquitin-conjugating enzyme E2 D3;Ubiquitin-conjugating enzyme E2 D1	2592.38	66.628	0.0032507
IYKEIECSIAGAHEK	IAA-DTB (C)	1	1	Q6I9Y2	THOC7	THO complex subunit 7 homolog	2241.18	36.752	0.0070447
KAAAPAPEEEMDECEQALAAEPK	IAA-DTB (C)	2	2	P26641	EEF1G	Elongation factor 1-gamma	2978.44	52.536	1.1413e-24
KAAAPAPEEEMDECEQALAAEPK	Oxidation (M);IAA-DTB (C)	2	2	P26641	EEF1G	Elongation factor 1-gamma	2994.43	42.363	1.5022e-25
KAQCPIVER	IAA-DTB (C)	2	2	P46782	RPS5	40S ribosomal protein S5;40S ribosomal protein S5, N-terminally processed	1593.9	31.519	0.012055
KAVVVCPKDEDYKQR	IAA-DTB (C)	4	4	Q00839	HNRNPU	Heterogeneous nuclear ribonucleoprotein U	2328.26	23.053	1.3381e-09
KCGAETQHEGLELR	IAA-DTB (C)	2	2	Q9HCU5	PREB	Prolactin regulatory element-binding protein	2121.1	29.33	0.00070868
KCGHTNNLRPK	IAA-DTB (C)	2	2	P62987	UBA52	Ubiquitin-60S ribosomal protein L40;Ubiquitin;60S ribosomal protein L40	1818	9.5461	0.011134
KCNTDQAGRPK	IAA-DTB (C)	1	1	P33992	MCM5	DNA replication licensing factor MCM5	1767.94	10.525	0.0052191
KCPFTGNVSIR	IAA-DTB (C)	1	1	P62280	RPS11	40S ribosomal protein S11	1771.98	44.306	0.00024343
KCPFYAAEQDK	IAA-DTB (C)	1	1	P30519	HMOX2	Heme oxygenase 2	1849.94	38.962	0.00020768
KCPFYAAEQDKGALEGSSCPFR	IAA-DTB (C)	2	2	P30519	HMOX2	Heme oxygenase 2	3011.46	48.176	0.0012233
KCSASNR	IAA-DTB (C)	1	1	P63220	RPS21	40S ribosomal protein S21	1315.7	11.203	0.024014
KCSTPEEIK	IAA-DTB (C)	2	2	P60981	DSTN	Destrin	1584.85	27.064	0.0019053
KCSTPEEIKK	IAA-DTB (C)	3	3	P60981	DSTN	Destrin	1712.95	18.46	0.001854
KCSTPEEIKKR	IAA-DTB (C)	3	3	P60981	DSTN	Destrin	1869.05	13.685	0.00078711
KCTENDIR	IAA-DTB (C)	1	1	Q92879	CELF1	CUGBP Elav-like family member 1	1528.8	22.037	0.0063451
KCTSGGYYR	IAA-DTB (C)	1	1	Q96GX9	APIP	Methylthioribulose-1-phosphate dehydratase	1584.81	22.114	0.0028272
KDGNASGTTLLEALDCILPPTRPTDKPLR	IAA-DTB (C)	1	1	Q5VTE0;P68104	EEF1A1P5;EEF1A1	Putative elongation factor 1-alpha-like 3;Elongation factor 1-alpha 1	3642.98	75.401	4.6728e-07
KEEECQAGAAEMR	IAA-DTB (C)	3	3	Q96JB5	CDK5RAP3	CDK5 regulatory subunit-associated protein 3	2001.96	27.31	3.1909e-06
KEGGGDSSASSPTEEEQEQGEIGACSDEGTAQEGK	IAA-DTB (C)	3	3	P49006	MARCKSL1	MARCKS-related protein	4034.78	35.204	1.3623e-35
KENQWCEEK	IAA-DTB (C)	5	5	P63208	SKP1	S-phase kinase-associated protein 1	1743.86	29.204	0.0003038
KFDPMGQQTCSAHPAR	IAA-DTB (C)	2	2	Q9NPE3	NOP10	H/ACA ribonucleoprotein complex subunit 3	2324.15	30.389	0.00016804
KFQGIKHECQANGPEDLNR	IAA-DTB (C)	1	1	P60981	DSTN	Destrin	2734.4	25.66	0.0014326
KGADIMYTGTVDCWR	IAA-DTB (C)	1	1	P12235;P12236	SLC25A4;SLC25A6	ADP/ATP translocase 1;ADP/ATP translocase 3;ADP/ATP translocase 3, N-terminally processed	2266.12	55.77	5.2254e-05
KGADIMYTGTVDCWRK	IAA-DTB (C)	2	2	P12235;P12236	SLC25A4;SLC25A6	ADP/ATP translocase 1;ADP/ATP translocase 3;ADP/ATP translocase 3, N-terminally processed	2394.22	46.087	0.001132
KGDECELLGHSK	IAA-DTB (C)	8	8	P49411	TUFM	Elongation factor Tu, mitochondrial	1865.97	34.522	3.1292e-10
KGEDEDKGPPCGPVNCNEK	IAA-DTB (C)	1	1	Q06323	PSME1	Proteasome activator complex subunit 1	2623.24	24.812	0.0029036
KGGNCDLSHQER	IAA-DTB (C)	1	1	Q9H410	DSN1	Kinetochore-associated protein DSN1 homolog	1893.95	17.681	0.010562
KGHSSDSNPAICR	IAA-DTB (C)	2	2	Q5JTH9	RRP12	RRP12-like protein	1921.98	20.849	0.0016434
KGKPHCSR	IAA-DTB (C)	1	1	Q02878	RPL6	60S ribosomal protein L6	1462.82	6.4302	0.036073
KGLIAAICAGPTALLAHEIGFGSK	IAA-DTB (C)	5	5	Q99497	PARK7	Protein deglycase DJ-1	2888.63	79.763	5.6436e-77
KGNCSQHDR	IAA-DTB (C)	1	1	Q9BRX2	PELO	Protein pelota homolog	1594.8	7.5444	0.046279
KGPGKQEEVCVIDALLADIRK	IAA-DTB (C)	2	2	Q27J81	INF2	Inverted formin-2	2832.59	70.373	1.286e-07
KGTDIMYTGTLDCWR	IAA-DTB (C)	2	2	P05141	SLC25A5	ADP/ATP translocase 2;ADP/ATP translocase 2, N-terminally processed	2310.15	60.048	0.00064674
KGTDIMYTGTLDCWRK	IAA-DTB (C)	5	5	P05141	SLC25A5	ADP/ATP translocase 2;ADP/ATP translocase 2, N-terminally processed	2438.24	50.85	0.00091194
KHALNCHR	IAA-DTB (C)	1	1	P40424;P40426;Q9BYU1;P40425	PBX1;PBX3;PBX4;PBX2	Pre-B-cell leukemia transcription factor 1;Pre-B-cell leukemia transcription factor 3;Pre-B-cell leukemia transcription factor 4;Pre-B-cell leukemia transcription factor 2	1528.84	8.6938	0.0079856
KHNMCGETEEEK	IAA-DTB (C)	1	1	P21266	GSTM3	Glutathione S-transferase Mu 3	1984.93	15.842	0.0021593
KHPSSPECLVSAQK	IAA-DTB (C)	2	2	Q14980	NUMA1	Nuclear mitotic apparatus protein 1	2061.1	28.816	3.1113e-09
KICAVGITK	IAA-DTB (C)	1	1	P55060	CSE1L	Exportin-2	1482.9	36.666	0.0085371
KICSHSAPEQQAR	IAA-DTB (C)	2	2	O75683	SURF6	Surfeit locus protein 6	2005.05	13.784	0.00019593
KINPICNDHYR	IAA-DTB (C)	1	1	Q96KB5	PBK	Lymphokine-activated killer T-cell-originated protein kinase	1923.01	28.262	0.00081554
KITGLCQEEHR	IAA-DTB (C)	2	2	Q9NVS2	MRPS18A	28S ribosomal protein S18a, mitochondrial	1864	26.995	0.00077088
KKEPYCR	IAA-DTB (C)	3	3	Q9H9P8	L2HGDH	L-2-hydroxyglutarate dehydrogenase, mitochondrial	1473.81	15.516	0.01271
KKGEDEDKGPPCGPVNCNEK	IAA-DTB (C)	3	3	Q06323	PSME1	Proteasome activator complex subunit 1	2751.33	20.27	5.7717e-30
KKPCITYGLR	IAA-DTB (C)	1	1	Q96KP4	CNDP2	Cytosolic non-specific dipeptidase	1729.01	33.306	0.014843
KKTATAVAHCK	IAA-DTB (C)	4	4	P62249	RPS16	40S ribosomal protein S16	1707.98	8.6536	0.00042743
KKTATAVAHCKR	IAA-DTB (C)	3	3	P62249	RPS16	40S ribosomal protein S16	1864.08	6.773	3.1447e-05
KLDTNSDGQLDFSEFLNLIGGLAMACHDSFLK	IAA-DTB (C)	1	1	P31949	S100A11	Protein S100-A11;Protein S100-A11, N-terminally processed	4050.02	106	2.3048e-126
KLFSFTPAWNWTCKDLLLQALR	IAA-DTB (C)	1	1	Q9ULZ3	PYCARD	Apoptosis-associated speck-like protein containing a CARD	3201.75	89.285	2.9583e-07
KLGNNCVFAPADVTSEKDVQTALALAK	IAA-DTB (C)	2	2	Q99714	HSD17B10	3-hydroxyacyl-CoA dehydrogenase type-2	3353.8	66.609	2.1132e-19
KLLDLVQQSCNYK	IAA-DTB (C)	4	4	P55769	NHP2L1	NHP2-like protein 1;NHP2-like protein 1, N-terminally processed	2102.16	54.485	9.7282e-12
KLMEECKR	IAA-DTB (C)	1	1	Q9P0L0	VAPA	Vesicle-associated membrane protein-associated protein A	1586.86	20.132	0.015609
KLNCQVIGASVDSHFCHLAWVNTPK	IAA-DTB (C)	2	2	Q06830	PRDX1	Peroxiredoxin-1	3374.74	55.377	1.4457e-88
KLTALDYHNPAGFNCKDETEFR	IAA-DTB (C)	1	1	Q9Y224	C14orf166	UPF0568 protein C14orf166	3119.55	46.493	1.3673e-05
KLTGIKHELQANCYEEVKDR	IAA-DTB (C)	8	8	P23528	CFL1	Cofilin-1	2924.55	34.574	5.4474e-209
KLVEALCAAGHR	IAA-DTB (C)	3	3	P23919	DTYMK	Thymidylate kinase	1818.03	35.435	0.00030358
KMCLFAGFQR	IAA-DTB (C)	1	1	Q00839	HNRNPU	Heterogeneous nuclear ribonucleoprotein U	1750.94	59.046	0.00069509
KNASCGTR	IAA-DTB (C)	3	3	P60468	SEC61B	Protein transport protein Sec61 subunit beta	1386.74	12.822	0.024036
KNVLSAVCYCIVNK	IAA-DTB (C)	2	2	Q96P65	QRFPR	Pyroglutamylated RFamide peptide receptor	2161.18	70.836	0.016848
KPCECKQCGKALSYLNFQR	2 IAA-DTB (C)	1	2	Q08AG5	ZNF844	Zinc finger protein 844	3374.78	102.39	0.032292
KPIKCSAPK	IAA-DTB (C)	1	1	Q9H8S9;Q7L9L4	MOB1A;MOB1B	MOB kinase activator 1A;MOB kinase activator 1B	1521.91	13.733	0.028034
KPLMVIHHLEDCQYSQALK	IAA-DTB (C)	2	2	Q8TD06	AGR3	Anterior gradient protein 3 homolog	2803.49	44.883	2.2006e-22
KPLMVIHHLEDCQYSQALK	Oxidation (M);IAA-DTB (C)	1	1	Q8TD06	AGR3	Anterior gradient protein 3 homolog	2819.48	41.478	9.9284e-05
KPLMVIHHLEDCQYSQALKK	IAA-DTB (C)	4	4	Q8TD06	AGR3	Anterior gradient protein 3 homolog	2931.58	42.779	6.007e-83
KPLMVIHHLEDCQYSQALKK	Oxidation (M);IAA-DTB (C)	1	1	Q8TD06	AGR3	Anterior gradient protein 3 homolog	2947.58	36.724	2.8159e-31
KPPCGSTPYSER	IAA-DTB (C)	3	3	O15231	ZNF185	Zinc finger protein 185	1871.96	26.402	0.00068836
KPRPSEGDEDCLPASKK	IAA-DTB (C)	1	1	P78346	RPP30	Ribonuclease P protein subunit p30	2407.25	18.649	0.0097107
KPVGEVHSQFSTGHANSPCTIIIGK	IAA-DTB (C)	1	1	P46013	MKI67	Antigen KI-67	3157.67	41.386	0.00054763
KQESSCPSQNLK	IAA-DTB (C)	1	1	Q8NEU8	APPL2	DCC-interacting protein 13-beta	1898.99	23.984	0.0030443
KRGMLENCILLSLFAK	IAA-DTB (C)	1	1	Q9NX18	SDHAF2	Succinate dehydrogenase assembly factor 2, mitochondrial	2386.36	77.672	0.010958
KRPCGPGEHGQR	IAA-DTB (C)	1	1	Q5T280	C9orf114	Putative methyltransferase C9orf114	1871.99	7.7195	0.0032449
KRVPDHHPC	IAA-DTB (C)	2	2	P78371	CCT2	T-complex protein 1 subunit beta	1638.88	10.573	0.024024
KSDASDMNSDTSPSCR	IAA-DTB (C)	2	2	Q86WR7	PROSER2	Proline and serine-rich protein 2	2251.02	25.224	0.00019094
KSDGACDSPSSDKENSSQIAQDHQK	IAA-DTB (C)	1	1	Q9UIG0	BAZ1B	Tyrosine-protein kinase BAZ1B	3212.5	15.488	1.5888e-08
KSDSNPLTEILKCPTKVVLLR	IAA-DTB (C)	1	1	Q96I25	RBM17	Splicing factor 45	2904.68	72.426	2.4536e-16
KSEKGPVCWR	IAA-DTB (C)	1	1	Q15910	EZH2	Histone-lysine N-methyltransferase EZH2	1739.95	28.518	0.001708
KSNIHCNTIAPNAGSR	IAA-DTB (C)	1	1	P51659	HSD17B4	Peroxisomal multifunctional enzyme type 2;(3R)-hydroxyacyl-CoA dehydrogenase;Enoyl-CoA hydratase 2	2233.18	23.63	0.041453
KSPSSDSWTCADTSTER	IAA-DTB (C)	1	1	Q8N6T3	ARFGAP1	ADP-ribosylation factor GTPase-activating protein 1	2408.13	35.713	0.00075422
KSPSSDSWTCADTSTERR	IAA-DTB (C)	2	2	Q8N6T3	ARFGAP1	ADP-ribosylation factor GTPase-activating protein 1	2564.23	29.024	2.5467e-14
KSYESSEDCSEAAGSPAR	IAA-DTB (C)	1	1	Q6P6C2	ALKBH5	RNA demethylase ALKBH5	2424.12	25.048	2.9761e-07
KSYESSEDCSEAAGSPARK	IAA-DTB (C)	1	1	Q6P6C2	ALKBH5	RNA demethylase ALKBH5	2552.22	18.896	0.0029036
KTAGQTGMCGGVR	IAA-DTB (C)	1	1	Q5VTL8	PRPF38B	Pre-mRNA-splicing factor 38B	1815.94	25.968	0.00030749
KTATAVAHCK	IAA-DTB (C)	3	3	P62249	RPS16	40S ribosomal protein S16	1579.89	12.861	0.0006555
KTATAVAHCKR	IAA-DTB (C)	2	2	P62249	RPS16	40S ribosomal protein S16	1735.99	8.5778	0.00086361
KTDYECTGSNATYHGAK	IAA-DTB (C)	1	1	Q9UQB3	CTNND2	Catenin delta-2	2396.14	21.095	0.027614
KTHCSGR	IAA-DTB (C)	1	1	P09234	SNRPC	U1 small nuclear ribonucleoprotein C	1338.72	7.4082	0.025494
KTHCSGRK	IAA-DTB (C)	1	1	P09234	SNRPC	U1 small nuclear ribonucleoprotein C	1466.81	6.1061	0.041221
KTPCGEGSK	IAA-DTB (C)	3	3	P60866	RPS20	40S ribosomal protein S20	1456.77	15.717	0.0058969
KTPCGEGSKTWDR	IAA-DTB (C)	5	5	P60866	RPS20	40S ribosomal protein S20	2015.03	22.43	9.4707e-07
KTSCEFTGDILR	IAA-DTB (C)	1	1	P21281	ATP6V1B2	V-type proton ATPase subunit B, brain isoform	1920.01	51.279	0.00035676
KTTEEQVQASTPCPR	IAA-DTB (C)	1	1	Q14137	BOP1	Ribosome biogenesis protein BOP1	2225.15	29.446	6.4383e-05
KVACIGAWHPAR	IAA-DTB (C)	3	3	P39023;Q92901	RPL3;RPL3L	60S ribosomal protein L3;60S ribosomal protein L3-like	1859.04	35.904	0.00065279
KVEEVTKVCEGR	IAA-DTB (C)	1	1	P37198	NUP62	Nuclear pore glycoprotein p62	1927.06	26.008	0.00022717
KVFANPEDCVAFGKGENAKK	IAA-DTB (C)	1	1	P10620	MGST1	Microsomal glutathione S-transferase 1	2702.42	36.705	0.00090354
KVIGIECSSISDYAVK	IAA-DTB (C)	1	1	Q99873	PRMT1	Protein arginine N-methyltransferase 1	2262.23	53.579	1.7966e-37
KVVGCSCVVVK	IAA-DTB (C)	1	1	P25398	RPS12	40S ribosomal protein S12	1727.98	33.942	0.0005201
KVVGCSCVVVKDYGK	IAA-DTB (C)	1	1	P25398	RPS12	40S ribosomal protein S12	2191.19	32.605	0.038614
KYCSGTGWPSFSEAHGTSGSDESHTGILR	IAA-DTB (C)	1	1	Q9Y3D2	MSRB2	Methionine-R-sulfoxide reductase B2, mitochondrial	3604.7	45.319	6.1233e-11
KYGLNMCR	IAA-DTB (C)	1	1	P62273	RPS29	40S ribosomal protein S29	1534.81	37.191	0.013882
LADQCTGLQGFLVFHSFGGGTGSGFTSLLMER	IAA-DTB (C)	1	1	P68363;Q71U36;Q9BQE3	TUBA1B;TUBA1A;TUBA1C	Tubulin alpha-1B chain;Tubulin alpha-1A chain;Tubulin alpha-1C chain	3883.94	97.563	7.5114e-06
LAGANPAVITCDELLLGHEK	IAA-DTB (C)	1	1	P78527	PRKDC	DNA-dependent protein kinase catalytic subunit	2614.42	66.806	0.0011707
LAGLTCSGAEGLARPK	IAA-DTB (C)	1	1	Q8WV74	NUDT8	Nucleoside diphosphate-linked moiety X motif 8, mitochondrial	2094.16	46.102	0.0014637
LAHECLSQSCDSAK	IAA-DTB (C)	4	4	Q9NX70	MED29	Mediator of RNA polymerase II transcription subunit 29	2099.01	28.353	9.9041e-05
LAHLLASAQKEPEAAAPAPGTGGDSVCGETHR	IAA-DTB (C)	1	1	Q08379	GOLGA2	Golgin subfamily A member 2	3691.87	38.144	7.073e-13
LALFNPDVCWDRNNPEPWNK	IAA-DTB (C)	1	1	O00483	NDUFA4	Cytochrome c oxidase subunit NDUFA4	2978.49	72.109	5.7931e-06
LATTACTLGDGEAVGADSGTSSAVSLK	IAA-DTB (C)	1	1	O94901	SUN1	SUN domain-containing protein 1	3032.53	57.881	0.00040575
LCDFGVSGQLIDSMANSFVGTR	IAA-DTB (C)	1	1	P36507;A0A1B0GUL7;Q02750	MAP2K2;MAP2K1	Dual specificity mitogen-activated protein kinase kinase 2;Dual specificity mitogen-activated protein kinase kinase 1	2867.43	95.288	2.9317e-11
LCGSIMCK	Oxidation (M);IAA-DTB (C);NAIA4-DTB (C)	2	2	Q9H1K0	RBSN	Rabenosyn-5	2159.13	95.586	0.019994
LCPNSTGAEIR	IAA-DTB (C)	3	3	P35998	PSMC2	26S protease regulatory subunit 7	1710.91	38.791	0.0064961
LCSSSDTLVSEGEENQKPK	IAA-DTB (C)	1	1	Q5T0W9	FAM83B	Protein FAM83B	2601.3	37.23	0.0071932
LCTQLEGLQSTVTGHVER	IAA-DTB (C)	1	1	Q6P2E9	EDC4	Enhancer of mRNA-decapping protein 4	2521.33	55.091	6.6783e-06
LCTVNSVEEK	IAA-DTB (C)	1	1	P51531;P51532	SMARCA2;SMARCA4	Probable global transcription activator SNF2L2;Transcription activator BRG1	1671.89	39.896	0.012522
LCVQNSHQEAR	IAA-DTB (C)	1	1	Q9H0L4	CSTF2T	Cleavage stimulation factor subunit 2 tau variant	1834.95	25.087	0.00098319
LCVQNSPQEAR	IAA-DTB (C)	4	4	P33240	CSTF2	Cleavage stimulation factor subunit 2	1794.94	36.058	0.0018223
LCYSSDHEK	IAA-DTB (C)	1	1	P21266	GSTM3	Glutathione S-transferase Mu 3	1631.8	26.626	0.04873
LCYVALDFEQEMATAASSSSLEK	IAA-DTB (C)	1	1	P60709;Q6S8J3;P63261	ACTB;POTEE;ACTG1	Actin, cytoplasmic 1;Actin, cytoplasmic 1, N-terminally processed;POTE ankyrin domain family member E;Actin, cytoplasmic 2;Actin, cytoplasmic 2, N-terminally processed	3043.49	88.948	8.4389e-17
LDADIHTNTCR	IAA-DTB (C)	4	4	P57772	EEFSEC	Selenocysteine-specific elongation factor	1808.92	33.738	0.00043471
LDINLLDNVVNCLYHGEGAQQR	IAA-DTB (C)	3	3	O14980	XPO1	Exportin-1	3034.57	91.539	8.992e-119
LDTNSDGQLDFSEFLNLIGGLAMACHDSFLK	IAA-DTB (C)	1	1	P31949	S100A11	Protein S100-A11;Protein S100-A11, N-terminally processed	3921.93	107	5.7278e-225
LDTNSDGQLDFSEFLNLIGGLAMACHDSFLK	Oxidation (M);IAA-DTB (C)	2	2	P31949	S100A11	Protein S100-A11;Protein S100-A11, N-terminally processed	3937.92	106.66	1.3333e-185
LEASDCDHQQNSPTLERPGR	IAA-DTB (C)	1	1	Q9HAN9	NMNAT1	Nicotinamide/nicotinic acid mononucleotide adenylyltransferase 1	2803.37	29.111	0.00026285
LECVEPNCR	IAA-DTB (C)	1	1	Q969Q0;P83881	RPL36AL;RPL36A	60S ribosomal protein L36a-like;60S ribosomal protein L36a	1669.83	38.066	0.0065748
LEDVENLGCR	IAA-DTB (C)	1	1	Q9UJX3	ANAPC7	Anaphase-promoting complex subunit 7	1697.88	48.513	0.0051859
LESIISGAALMADSSCTR	IAA-DTB (C)	2	2	P35221;P26232	CTNNA1;CTNNA2	Catenin alpha-1;Catenin alpha-2	2375.22	71.305	1.5905e-74
LEYCEALAMLR	IAA-DTB (C)	2	2	P14868	DARS	Aspartate--tRNA ligase, cytoplasmic	1861.98	74.765	0.0032256
LFDDLKCDAER	IAA-DTB (C)	2	2	Q9H3U1	UNC45A	Protein unc-45 homolog A	1874.96	50.198	0.0029681
LFNTAVCESK	IAA-DTB (C)	1	1	Q9BXJ9	NAA15	N-alpha-acetyltransferase 15, NatA auxiliary subunit	1661.88	48.591	0.0061248
LFQCLLHR	IAA-DTB (C)	1	1	P13010	XRCC5	X-ray repair cross-complementing protein 5	1579.9	52.91	0.025752
LFQECCPHSTDR	IAA-DTB (C)	4	4	P61978	HNRNPK	Heterogeneous nuclear ribonucleoprotein K	2042.97	35.812	2.0729e-05
LGEMIETAYGENFACSK	IAA-DTB (C)	2	2	Q8IYQ7	THNSL1	Threonine synthase-like 1	2413.17	63.964	2.9434e-06
LGEWVGLCK	IAA-DTB (C)	1	1	P25398	RPS12	40S ribosomal protein S12	1554.86	62.073	0.015703
LGEWVGLCKIDR	IAA-DTB (C)	1	1	P25398	RPS12	40S ribosomal protein S12	1939.07	59.244	0.00087551
LGGSLIVAFEGCPV	IAA-DTB (C)	1	1	P60981	DSTN	Destrin	1912.05	92.527	0.0013684
LGGTCVNVGCVPK	IAA-DTB (C)	2	2	P00390	GSR	Glutathione reductase, mitochondrial	1853.99	48.393	0.0029242
LGMLSPEGTCK	Oxidation (M);IAA-DTB (C)	1	1	P49327	FASN	Fatty acid synthase;[Acyl-carrier-protein] S-acetyltransferase;[Acyl-carrier-protein] S-malonyltransferase;3-oxoacyl-[acyl-carrier-protein] synthase;3-oxoacyl-[acyl-carrier-protein] reductase;3-hydroxyacyl-[acyl-carrier-protein] dehydratase;Enoyl-[acyl-carrier-protein] reductase;Oleoyl-[acyl-carrier-protein] hydrolase	1701.88	42.061	0.012544
LGSAVVTRGDECGLALGR	IAA-DTB (C)	1	1	P54886	ALDH18A1	Delta-1-pyrroline-5-carboxylate synthase;Glutamate 5-kinase;Gamma-glutamyl phosphate reductase	2324.26	50.278	7.3631e-07
LGYAGNTEPQFIIPSCIAIK	IAA-DTB (C)	1	1	P61158	ACTR3	Actin-related protein 3	2685.46	83.013	0.0071933
LGYILTCPSNLGTGLR	IAA-DTB (C)	3	3	P12532;P17540	CKMT1A;CKMT2	Creatine kinase U-type, mitochondrial;Creatine kinase S-type, mitochondrial	2228.24	71.838	3.1274e-17
LHCKIDKVNEIVETNRPDSK	IAA-DTB (C)	1	1	Q15008	PSMD6	26S proteasome non-ATPase regulatory subunit 6	2888.55	33.661	0.010189
LHMTIFSQSVSPCGK	IAA-DTB (C)	3	3	Q86W42	THOC6	THO complex subunit 6 homolog	2185.14	55.375	4.3595e-84
LHTGPLPEQCR	IAA-DTB (C)	1	1	A0JLT2	MED19	Mediator of RNA polymerase II transcription subunit 19	1800.97	34.759	0.0026029
LHYCVSCAIHSK	IAA-DTB (C)	9	9	P62854;Q5JNZ5	RPS26;RPS26P11	40S ribosomal protein S26;Putative 40S ribosomal protein S26-like 1	1968.01	33.562	1.7481e-05
LIECGWKDQLK	IAA-DTB (C)	2	2	Q9NPA8	ENY2	Transcription and mRNA export factor ENY2	1883.03	47.761	0.0034101
LIEMTAEYACTR	IAA-DTB (C)	1	1	Q9H845	ACAD9	Acyl-CoA dehydrogenase family member 9, mitochondrial	1950.99	54.627	0.0084122
LIIAGTSCYSR	IAA-DTB (C)	1	1	P34896	SHMT1	Serine hydroxymethyltransferase, cytosolic	1733.95	51.241	0.0257
LILDVFCGSQMHFVR	IAA-DTB (C)	3	3	P11413	G6PD	Glucose-6-phosphate 1-dehydrogenase	2315.23	76.762	8.7663e-07
LITEDVQGKNCLTNFHGMDLTR	IAA-DTB (C)	1	1	P61247	RPS3A	40S ribosomal protein S3a	3055.56	58.631	0.00089273
LKESCVR	IAA-DTB (C)	2	2	Q9UMY4	SNX12	Sorting nexin-12	1384.79	22.931	0.029052
LKHECGAAFTSK	IAA-DTB (C)	1	1	Q13620;Q13619	CUL4B;CUL4A	Cullin-4B;Cullin-4A	1841.98	23.766	0.0035032
LKSYCNDQSTGDIK	IAA-DTB (C)	2	2	P00492	HPRT1	Hypoxanthine-guanine phosphoribosyltransferase	2122.07	30.901	1.634e-06
LKVCALR	IAA-DTB (C)	1	1	Q07020	RPL18	60S ribosomal protein L18	1352.83	38.573	0.048253
LLACIASRPGQCGR	IAA-DTB (C)	2	2	P62241	RPS8	40S ribosomal protein S8	2052.11	40.399	9.5044e-05
LLACPSVCRCDR	IAA-DTB (C)	1	1	O43155	FLRT2	Leucine-rich repeat transmembrane protein FLRT2	2000.01	53.989	0.00021665
LLATVCLGGCLK	2 IAA-DTB (C)	1	2	Q99973	TEP1	Telomerase protein component 1	2292.34	88.36	0.05624
LLCGLLAER	IAA-DTB (C)	1	1	P14174	MIF	Macrophage migration inhibitory factor	1537.9	66.175	0.013118
LLDIACWIHHK	IAA-DTB (C)	3	3	P07339	CTSD	Cathepsin D;Cathepsin D light chain;Cathepsin D heavy chain	1899.06	59.895	1.0922e-05
LLDIACWIHHKYNSDK	IAA-DTB (C)	4	4	P07339	CTSD	Cathepsin D;Cathepsin D light chain;Cathepsin D heavy chain	2506.32	53.908	1.9095e-09
LLDLVQQSCNYK	IAA-DTB (C)	4	4	P55769	NHP2L1	NHP2-like protein 1;NHP2-like protein 1, N-terminally processed	1974.06	59.463	2.4698e-78
LLECPHLNVR	IAA-DTB (C)	1	1	Q8TEX9	IPO4	Importin-4	1743.98	48.572	0.0035724
LLGSTIPLCSAQWER	IAA-DTB (C)	1	1	P50416	CPT1A	Carnitine O-palmitoyltransferase 1, liver isoform	2224.2	71.861	0.0010566
LLLSKGHSCYRPR	IAA-DTB (C)	1	1	P62753	RPS6	40S ribosomal protein S6	2080.17	25.005	0.055611
LLPAITILGCR	IAA-DTB (C)	3	3	Q96IJ6	GMPPA	Mannose-1-phosphate guanyltransferase alpha	1720.04	79.13	1.8475e-125
LLPCLHSFCLR	IAA-DTB (C)	1	1	Q9UPN9	TRIM33	E3 ubiquitin-protein ligase TRIM33	1909.04	62.526	0.011578
LLQCDPSSASQF	IAA-DTB (C)	1	1	P84074;P37235	HPCA;HPCAL1	Neuron-specific calcium-binding protein hippocalcin;Hippocalcin-like protein 1	1845.93	64.204	1.417e-28
LLQPDFQPVCASQLYPR	IAA-DTB (C)	1	1	Q9UJW0	DCTN4	Dynactin subunit 4	2525.35	72.784	0.00021625
LLRCPPPPVRR	IAA-DTB (C)	1	1	Q9H9J2	MRPL44	39S ribosomal protein L44, mitochondrial	1854.11	30.142	0.0060936
LNCQVIGASVDSHFCHLAWVNTPK	IAA-DTB (C)	1	1	Q06830	PRDX1	Peroxiredoxin-1	3246.64	63.236	3.1382e-08
LNECVDHTPK	IAA-DTB (C)	1	1	P78417	GSTO1	Glutathione S-transferase omega-1	1705.88	28.321	0.0045395
LNISFPATGCQK	IAA-DTB (C)	2	2	P62753	RPS6	40S ribosomal protein S6	1828.99	59.382	1.2779e-14
LNQQQHPDCK	IAA-DTB (C)	1	1	Q5T280	C9orf114	Putative methyltransferase C9orf114	1760.9	17.3	0.00078424
LPACVVDCGTGYTK	IAA-DTB (C)	2	2	P61158	ACTR3	Actin-related protein 3	2034.03	50.661	0.0083327
LPCYFENLLSHFLPQK	IAA-DTB (C)	2	2	Q9HBL8	NMRAL1	NmrA-like family domain-containing protein 1	2499.33	96.953	3.3672e-22
LPLCSLPGEPGNGPDQQLQR	IAA-DTB (C)	1	1	Q96GX2	ATXN7L3B	Putative ataxin-7-like protein 3B	2669.4	62.862	0.00011853
LPLEQCTGSSR	IAA-DTB (C)	2	2	Q9HCU4	CELSR2	Cadherin EGF LAG seven-pass G-type receptor 2	1740.92	43.84	0.014473
LPLMECVQMTK	IAA-DTB (C)	2	2	P17858	PFKL	ATP-dependent 6-phosphofructokinase, liver type	1842.98	64.503	0.0032863
LPLMECVQMTQDVQK	IAA-DTB (C)	2	2	Q01813	PFKP	ATP-dependent 6-phosphofructokinase, platelet type	2313.19	66.895	8.6965e-14
LQAANDSVCR	IAA-DTB (C)	1	1	Q8TDH9	BLOC1S5	Biogenesis of lysosome-related organelles complex 1 subunit 5	1626.85	34.201	0.0051859
LQAQQDAVNIVCHSK	IAA-DTB (C)	1	1	P55036	PSMD4	26S proteasome non-ATPase regulatory subunit 4	2204.17	43.572	0.010545
LQAQVECSHSSQQR	IAA-DTB (C)	2	2	Q08378	GOLGA3	Golgin subfamily A member 3	2151.09	25.686	7.6628e-07
LQDAFSSIGQSCHLDLPQIAVVGGQSAGK	IAA-DTB (C)	1	1	P50570	DNM2	Dynamin-2	3476.81	77.641	7.449e-08
LQEALDAEMLEDEAGGGGAGPGGACK	IAA-DTB (C)	1	1	Q1KMD3	HNRNPUL2	Heterogeneous nuclear ribonucleoprotein U-like protein 2	2996.42	63.098	1.6109e-13
LQEEKLCKICMDR	Oxidation (M);IAA-DTB (C)	1	1	P98170;Q96P09	XIAP;BIRC8	E3 ubiquitin-protein ligase XIAP;Baculoviral IAP repeat-containing protein 8	2232.14	72.109	0.014794
LQETLSAADRCGAALAGHQLIR	IAA-DTB (C)	1	1	P78527	PRKDC	DNA-dependent protein kinase catalytic subunit	2844.54	50.082	1.9227e-07
LQEVECEEQR	IAA-DTB (C)	3	3	Q13596	SNX1	Sorting nexin-1	1812.9	35.827	0.0015253
LQFHDVAGDIFHQQCK	IAA-DTB (C)	2	2	P11413	G6PD	Glucose-6-phosphate 1-dehydrogenase	2436.24	55.435	0.0045438
LQFHDVAGDIFHQQCKR	IAA-DTB (C)	3	3	P11413	G6PD	Glucose-6-phosphate 1-dehydrogenase	2592.34	49.442	1.7059e-15
LQGATCNNNK	IAA-DTB (C)	1	1	Q14204	DYNC1H1	Cytoplasmic dynein 1 heavy chain 1	1612.84	25.068	0.0075766
LQGINCGPDFTPSFANLGR	IAA-DTB (C)	1	1	Q04637	EIF4G1	Eukaryotic translation initiation factor 4 gamma 1	2557.31	74.529	0.00029973
LQLLTFSAMCQNLAR	IAA-DTB (C)	1	1	O00443	PIK3C2A	Phosphatidylinositol 4-phosphate 3-kinase C2 domain-containing subunit alpha	2259.22	81.218	0.00060621
LQSGICHLFR	IAA-DTB (C)	3	3	P14868	DARS	Aspartate--tRNA ligase, cytoplasmic	1723.96	51.955	0.0068746
LRECELSPGVNR	IAA-DTB (C)	1	1	Q9BXP5	SRRT	Serrate RNA effector molecule homolog	1923.04	37.541	0.012036
LRECLPLIIFLR	IAA-DTB (C)	3	3	P62701	RPS4X	40S ribosomal protein S4, X isoform	2036.23	85.493	2.0074e-07
LRSDCESQECVTK	IAA-DTB (C)	1	1	Q9NS86	LANCL2	LanC-like protein 2	2105.02	25.403	0.0074452
LSCVPVLIFANKQDLLTAAPASEIAEGLNLHTIR	IAA-DTB (C)	1	1	P36405	ARL3	ADP-ribosylation factor-like protein 3	4168.31	93.125	1.5314e-23
LSDFGLCTGLKK	IAA-DTB (C)	2	2	Q15208;Q9Y2H1	STK38;STK38L	Serine/threonine-protein kinase 38;Serine/threonine-protein kinase 38-like	1832.02	51.587	0.0042334
LSDGCHDR	IAA-DTB (C)	1	1	Q9BTA9	WAC	WW domain-containing adapter protein with coiled-coil	1452.71	21.467	0.049428
LSEEAECPNPSTPSK	IAA-DTB (C)	1	1	O94804	STK10	Serine/threonine-protein kinase 10	2139.05	36.168	0.0080865
LSIPTYGLQCTR	IAA-DTB (C)	1	1	P49327	FASN	Fatty acid synthase;[Acyl-carrier-protein] S-acetyltransferase;[Acyl-carrier-protein] S-malonyltransferase;3-oxoacyl-[acyl-carrier-protein] synthase;3-oxoacyl-[acyl-carrier-protein] reductase;3-hydroxyacyl-[acyl-carrier-protein] dehydratase;Enoyl-[acyl-carrier-protein] reductase;Oleoyl-[acyl-carrier-protein] hydrolase	1902.04	63.236	0.042804
LSKHCSQVDSVR	IAA-DTB (C)	2	2	Q14247	CTTN	Src substrate cortactin	1909.02	18.567	1.4843e-05
LSKHCSQVDSVRGFGGK	IAA-DTB (C)	1	1	Q14247	CTTN	Src substrate cortactin	2355.25	25.497	0.006181
LSNNYYCTR	IAA-DTB (C)	1	1	O95182	NDUFA7	NADH dehydrogenase [ubiquinone] 1 alpha subcomplex subunit 7	1683.84	37.461	0.0084886
LSSEKGMGCS	Oxidation (M);IAA-DTB (C)	2	2	Q15365	PCBP1	Poly(rC)-binding protein 1	1564.76	24.131	0.003372
LTALDYHNPAGFNCKDETEFR	IAA-DTB (C)	1	1	Q9Y224	C14orf166	UPF0568 protein C14orf166	2991.45	51.966	1.341e-31
LTCEEEEEK	IAA-DTB (C)	3	3	P51531;P51532	SMARCA2;SMARCA4	Probable global transcription activator SNF2L2;Transcription activator BRG1	1659.8	31.504	0.0027055
LTCPCCNTR	IAA-DTB (C)	1	1	O75150	RNF40	E3 ubiquitin-protein ligase BRE1B	1674.8	32.387	0.0069969
LTEGCSFR	IAA-DTB (C)	3	3	P42677;Q71UM5	RPS27;RPS27L	40S ribosomal protein S27;40S ribosomal protein S27-like	1462.76	41.064	0.0084038
LTGIKHELQANCYEEVK	IAA-DTB (C)	5	5	P23528	CFL1	Cofilin-1	2525.33	37.687	1.5292e-33
LTGIKHELQANCYEEVKDR	IAA-DTB (C)	13	13	P23528	CFL1	Cofilin-1	2796.46	39.362	4.4277e-164
LTGIKHELQANCYEEVKDRCTLAEK	IAA-DTB (C)	1	1	P23528	CFL1	Cofilin-1	3498.8	36.592	3.1501e-25
LTTLPSDFCGLTHLVK	IAA-DTB (C)	3	3	Q96AG4	LRRC59	Leucine-rich repeat-containing protein 59	2295.27	71.291	0.00058191
LTWHSCPEDEAQ	IAA-DTB (C)	2	2	Q13185	CBX3	Chromobox protein homolog 3	1965.93	47.503	3.225e-09
LVACFQGQHGTDAERR	IAA-DTB (C)	1	1	Q68EM7	ARHGAP17	Rho GTPase-activating protein 17	2338.2	32.427	0.0018312
LVCGDEGLGAMAEVGTIVDKVK	IAA-DTB (C)	1	1	Q96CD2	PPCDC	Phosphopantothenoylcysteine decarboxylase	2754.47	77.174	0.052031
LVEALCAAGHR	IAA-DTB (C)	1	1	P23919	DTYMK	Thymidylate kinase	1689.93	35.424	0.0093948
LVEALCAEHQINLIK	IAA-DTB (C)	2	2	P25398	RPS12	40S ribosomal protein S12	2244.27	58.882	0.00015679
LVILANNCPALRK	IAA-DTB (C)	1	1	P62888	RPL30	60S ribosomal protein L30	1975.18	50.77	0.00055999
LVMSYVAAVCGK	IAA-DTB (C)	3	3	O43795;Q9UBC5	MYO1B;MYO1A	Unconventional myosin-Ib;Unconventional myosin-Ia	1790.98	62.777	1.9794e-20
LVMSYVAAVCGK	Oxidation (M);IAA-DTB (C)	1	1	O43795;Q9UBC5	MYO1B;MYO1A	Unconventional myosin-Ib;Unconventional myosin-Ia	1806.97	53.422	4.6581e-05
LVTVYCEHGHK	IAA-DTB (C)	1	1	Q96HY7	DHTKD1	Probable 2-oxoglutarate dehydrogenase E1 component DHKTD1, mitochondrial	1835.97	30.053	0.025244
LVVPASQCGSLIGK	IAA-DTB (C)	1	1	P57721;Q15366	PCBP3;PCBP2	Poly(rC)-binding protein 3;Poly(rC)-binding protein 2	1922.1	57.723	0.0081833
LVVPATQCGSLIGK	IAA-DTB (C)	1	1	Q15365	PCBP1	Poly(rC)-binding protein 1	1936.12	59.52	2.9568e-08
LVVPATQCGSLIGKGGCK	IAA-DTB (C)	1	1	Q15365	PCBP1	Poly(rC)-binding protein 1	2338.29	47.552	0.0042596
LYCIYVAIGQK	IAA-DTB (C)	2	2	P25705	ATP5A1	ATP synthase subunit alpha, mitochondrial	1821.02	67.44	0.0027591
MAEGGSGDVDDAGDCSGAR	IAA-DTB (C)	4	4	Q9UH62	ARMCX3	Armadillo repeat-containing X-linked protein 3	2320.01	34.697	2.3019e-48
MAEGGSGDVDDAGDCSGAR	Oxidation (M);IAA-DTB (C)	1	1	Q9UH62	ARMCX3	Armadillo repeat-containing X-linked protein 3	2336	31.93	9.7384e-05
MAQWGNKPVC	IAA-DTB (C)	1	1	P21266	GSTM3	Glutathione S-transferase Mu 3	1683.86	45.965	0.0040926
MAQWGNKPVC	Oxidation (M);IAA-DTB (C)	1	1	P21266	GSTM3	Glutathione S-transferase Mu 3	1699.85	41.748	0.024187
MCHNVNR	IAA-DTB (C)	1	1	P49915	GMPS	GMP synthase [glutamine-hydrolyzing]	1423.72	17.046	0.046393
MCKQDPSVLHTEEMR	IAA-DTB (C)	2	2	Q8NFI4;P50502	ST13P5;ST13	Putative protein FAM10A5;Hsc70-interacting protein	2354.15	33.95	0.00024193
MCLFAGFQRK	IAA-DTB (C)	2	2	Q00839	HNRNPU	Heterogeneous nuclear ribonucleoprotein U	1750.94	58.929	0.0017499
MCSMVKK	IAA-DTB (C)	1	1	P61247	RPS3A	40S ribosomal protein S3a	1376.73	26.154	0.018
MCVGAR	Acetyl (Protein N-term);Oxidation (M);IAA-DTB (C)	1	1	P43489	TNFRSF4	Tumor necrosis factor receptor superfamily member 4	1244.64	87.456	0.057539
MDFEDDYTHSACR	Acetyl (Protein N-term);IAA-DTB (C)	1	1	Q5BKZ1	ZNF326	DBIRD complex subunit ZNF326	2181.95	60.709	4.5698e-09
MDLGPLNICEEMTILHGGFLLAEQLFHPK	Acetyl (Protein N-term);Oxidation (M);IAA-DTB (C)	1	1	P57678	GEMIN4	Gem-associated protein 4	3874.98	106.98	8.157e-08
MDVLVSECSAR	Acetyl (Protein N-term);IAA-DTB (C)	1	1	P54136	RARS	Arginine--tRNA ligase, cytoplasmic	1801.91	78.263	0.0080886
MECPHLSSSVCIAPDSAK	Acetyl (Protein N-term);IAA-DTB (C)	1	1	Q9Y6I4	USP3	Ubiquitin carboxyl-terminal hydrolase 3	2524.21	61.856	5.0712e-15
MECPHLSSSVCIAPDSAK	Acetyl (Protein N-term);Oxidation (M);IAA-DTB (C)	1	1	Q9Y6I4	USP3	Ubiquitin carboxyl-terminal hydrolase 3	2540.21	54.959	0.0003366
MEDSMDMDMSPLRPQNYLFGCELK	Acetyl (Protein N-term);IAA-DTB (C)	1	1	P06748	NPM1	Nucleophosmin	3442.57	93.713	9.0671e-07
MEEEGLECPNSSSEKR	Acetyl (Protein N-term);IAA-DTB (C)	1	1	Q7L7V1	DHX32	Putative pre-mRNA-splicing factor ATP-dependent RNA helicase DHX32	2417.12	49.806	0.00044014
MEEVPHDCPGADSAQAGR	Acetyl (Protein N-term);IAA-DTB (C)	1	1	P53384	NUBP1	Cytosolic Fe-S cluster assembly factor NUBP1	2462.13	49.767	6.1262e-07
MEFLLGNPFSTPVGQCLEK	Acetyl (Protein N-term);IAA-DTB (C)	1	1	Q6ZVM7	TOM1L2	TOM1-like protein 2	2702.38	106.92	1.8972e-15
MEGCVSNLMVCNLAYSGK	Acetyl (Protein N-term);IAA-DTB (C)	1	1	O75832	PSMD10	26S proteasome non-ATPase regulatory subunit 10	2568.22	87.49	0.00034662
MELLMSALSPCLL	Oxidation (M);IAA-DTB (C)	2	2	Q9NVC6	MED17	Mediator of RNA polymerase II transcription subunit 17	1987.06	102.41	1.1972e-06
MELLMSALSPCLL	IAA-DTB (C)	2	2	Q9NVC6	MED17	Mediator of RNA polymerase II transcription subunit 17	1971.06	105.93	0.01404
MEQCVEK	Oxidation (M);IAA-DTB (C)	1	1	O00194	RAB27B	Ras-related protein Rab-27B	1432.71	26.114	0.052114
MESVSCSAAAVR	Acetyl (Protein N-term);IAA-DTB (C)	3	3	Q15814	TBCC	Tubulin-specific chaperone C	1802.9	59.058	2.2983e-09
MESVSCSAAAVR	Acetyl (Protein N-term);Oxidation (M);IAA-DTB (C)	3	3	Q15814	TBCC	Tubulin-specific chaperone C	1818.9	48.367	8.671e-06
MEVAANCSLR	Acetyl (Protein N-term);IAA-DTB (C)	3	3	Q96RS6	NUDCD1	NudC domain-containing protein 1	1685.86	65.017	0.0046192
MEVAANCSLR	Acetyl (Protein N-term);Oxidation (M);IAA-DTB (C)	3	3	Q96RS6	NUDCD1	NudC domain-containing protein 1	1701.85	52.577	0.00035795
MFCVTPPELETK	Acetyl (Protein N-term);IAA-DTB (C)	1	1	O60256	PRPSAP2	Phosphoribosyl pyrophosphate synthase-associated protein 2	1987.02	88.423	0.00031113
MHGGGPPSGDSACPLR	Acetyl (Protein N-term);IAA-DTB (C)	1	1	P24928	POLR2A	DNA-directed RNA polymerase II subunit RPB1	2131.03	47.787	1.6016e-15
MHSVGICGSDVHYWEYGR	IAA-DTB (C)	6	6	Q00796	SORD	Sorbitol dehydrogenase	2646.25	50.515	2.8022e-21
MKLNISFPATGCQK	IAA-DTB (C)	2	2	P62753	RPS6	40S ribosomal protein S6	2088.12	56.049	0.0012575
MKVACITEQVLTLVNKR	IAA-DTB (C)	3	3	P04843	RPN1	Dolichyl-diphosphooligosaccharide--protein glycosyltransferase subunit 1	2496.43	69.06	9.1939e-24
MKVELCSFSGYK	IAA-DTB (C)	2	2	P83731	RPL24	60S ribosomal protein L24	1942.01	52.207	0.0007825
MKYDFSCELYR	IAA-DTB (C)	1	1	Q13490	BIRC2	Baculoviral IAP repeat-containing protein 2	2004.98	53.599	3.6944e-09
MLPDKDCR	IAA-DTB (C)	1	1	P23528	CFL1	Cofilin-1	1527.79	28.873	0.03442
MLRAALCKTGK	Oxidation (M);IAA-DTB (C)	1	1	Q8NCM8	DYNC2H1	Cytoplasmic dynein 2 heavy chain 1	1758	80.027	0.035278
MLSCAGADR	IAA-DTB (C)	4	4	P27635;Q96L21	RPL10;RPL10L	60S ribosomal protein L10;60S ribosomal protein L10-like	1473.74	38.121	0.0008236
MLSCAGADR	Oxidation (M);IAA-DTB (C)	3	3	P27635;Q96L21	RPL10;RPL10L	60S ribosomal protein L10;60S ribosomal protein L10-like	1489.74	32.688	0.0021916
MMCGAPSATQPATAETQHIADQVR	Acetyl (Protein N-term);IAA-DTB (C)	1	1	P04080	CSTB	Cystatin-B	3106.5	62.231	2.1178e-06
MMCGAPSATQPATAETQHIADQVR	Acetyl (Protein N-term);Oxidation (M);IAA-DTB (C)	2	2	P04080	CSTB	Cystatin-B	3122.49	55.582	1.5892e-05
MNGEADCPTDLEMAAPK	Acetyl (Protein N-term);IAA-DTB (C)	3	3	P17480	UBTF	Nucleolar transcription factor 1	2385.1	69.825	6.9719e-27
MNNTENCYKVEGK	IAA-DTB (C)	1	1	Q96CW5	TUBGCP3	Gamma-tubulin complex component 3	2080.01	28.36	0.0016504
MQHQSQECKSEE	IAA-DTB (C)	1	1	Q70CQ3	USP30	Ubiquitin carboxyl-terminal hydrolase 30	2013.92	15.569	0.002113
MQNDAGEFVDLYVPRKCSASNR	Acetyl (Protein N-term);IAA-DTB (C)	1	1	P63220	RPS21	40S ribosomal protein S21	3092.52	64.995	2.077e-06
MRPGVACSVSQAQK	IAA-DTB (C)	1	1	P32969	RPL9	60S ribosomal protein L9	2012.07	29.565	0.00046588
MSPLSIVTALVDKIDMCKK	IAA-DTB (C)	1	1	Q9Y305	ACOT9	Acyl-coenzyme A thioesterase 9, mitochondrial	2642.46	98.916	0.010035
MSYLTAMGADYLSCDSR	IAA-DTB (C)	1	1	Q9UDY2	TJP2	Tight junction protein ZO-2	2434.13	72.406	0.0023296
MTCHKR	IAA-DTB (C)	1	1	Q9BVP2	GNL3	Guanine nucleotide-binding protein-like 3	1325.71	8.8688	0.032277
MTGGGFGGCTVTLLEASAAPHAMR	IAA-DTB (C)	1	1	P51570	GALK1	Galactokinase	2885.43	67.926	2.5928e-24
MVSEAGTGFCFNTKR	IAA-DTB (C)	1	1	O75394	MRPL33	39S ribosomal protein L33, mitochondrial	2198.1	47.282	1.4943e-16
MVSGCQTR	IAA-DTB (C)	1	1	Q8N1G4	LRRC47	Leucine-rich repeat-containing protein 47	1431.73	28.681	0.049888
MYSSPLCLTQDEFHPFIEALLPHVR	Acetyl (Protein N-term);Oxidation (M);IAA-DTB (C)	2	2	P08651	NFIC	Nuclear factor 1 C-type	3551.79	104.05	1.0304e-12
MYSSPLCLTQDEFHPFIEALLPHVR	Acetyl (Protein N-term);IAA-DTB (C)	2	2	P08651	NFIC	Nuclear factor 1 C-type	3535.8	105.28	4.5437e-09
NADCSSGPGQR	IAA-DTB (C)	2	2	Q9BSD7	NTPCR	Cancer-related nucleoside-triphosphatase	1641.79	24.122	0.0035052
NAFACFDEEATGTIQEDYLR	IAA-DTB (C)	1	1	P19105;O14950	MYL12A;MYL12B	Myosin regulatory light chain 12A;Myosin regulatory light chain 12B	2843.34	75.881	1.8246e-17
NAGNCLSPAVIVGLLK	IAA-DTB (C)	2	2	O43175	PHGDH	D-3-phosphoglycerate dehydrogenase	2119.22	88.607	0.0020157
NALANPLYCPDYR	IAA-DTB (C)	1	1	P22695	UQCRC2	Cytochrome b-c1 complex subunit 2, mitochondrial	2060.05	60.353	6.8902e-08
NCEVEQVK	IAA-DTB (C)	1	1	Q9UG56	PISD	Phosphatidylserine decarboxylase proenzyme;Phosphatidylserine decarboxylase alpha chain;Phosphatidylserine decarboxylase beta chain	1498.78	34.104	0.024479
NCIVLIDSTPYRQWYESHYALPLGR	IAA-DTB (C)	1	1	P62241	RPS8	40S ribosomal protein S8	3544.83	76.786	1.8198e-08
NCLGTSEAQSNLSGGENR	IAA-DTB (C)	2	2	Q6ISB3	GRHL2	Grainyhead-like protein 2 homolog	2387.15	40.91	0.0014779
NCLTNFHGMDLTR	IAA-DTB (C)	2	2	P61247	RPS3A	40S ribosomal protein S3a	2072.03	55.346	0.00094678
NCMTDLLAK	Oxidation (M);IAA-DTB (C)	1	1	Q00765	REEP5	Receptor expression-enhancing protein 5	1574.82	46.44	0.0087238
NCMTDLLAK	IAA-DTB (C)	1	1	Q00765	REEP5	Receptor expression-enhancing protein 5	1558.82	62.921	0.0065785
NCNDFQYESK	IAA-DTB (C)	1	1	Q04917	YWHAH	14-3-3 protein eta	1797.84	39.772	0.018921
NCPHIVVGTPGR	IAA-DTB (C)	1	1	Q13838	DDX39B	Spliceosome RNA helicase DDX39B	1799.98	40.286	0.0009085
NCPHVVVGTPGR	IAA-DTB (C)	2	2	O00148	DDX39A	ATP-dependent RNA helicase DDX39A	1785.97	35.846	0.0016608
NCQVESK	IAA-DTB (C)	1	1	Q9BYX2	TBC1D2	TBC1 domain family member 2A	1357.7	24.871	0.038268
NCSASTSQGR	IAA-DTB (C)	1	1	Q66PJ3	ARL6IP4	ADP-ribosylation factor-like protein 6-interacting protein 4	1560.77	20.662	0.042043
NCSETQYESK	IAA-DTB (C)	2	2	P61981	YWHAG	14-3-3 protein gamma;14-3-3 protein gamma, N-terminally processed	1738.82	27.685	0.0051872
NCSSFLIK	IAA-DTB (C)	2	2	P46779	RPL28	60S ribosomal protein L28	1461.8	53.748	0.003509
NCSSFLIKR	IAA-DTB (C)	5	5	P46779	RPL28	60S ribosomal protein L28	1617.9	46.927	3.0498e-06
NCSSPEFSK	IAA-DTB (C)	1	1	Q99829	CPNE1	Copine-1	1548.76	35.826	0.02541
NCTAGAVYTYHEK	IAA-DTB (C)	3	3	Q9Y314	NOSIP	Nitric oxide synthase-interacting protein	2006.99	33.584	5.2818e-06
NCYQDDINR	IAA-DTB (C)	1	1	P40818	USP8	Ubiquitin carboxyl-terminal hydrolase 8	1690.81	36.697	0.026299
NDGAENSCTER	IAA-DTB (C)	1	1	Q9Y5Q8	GTF3C5	General transcription factor 3C polypeptide 5	1745.8	24.615	0.0035492
NEEATKHLECTK	IAA-DTB (C)	1	1	P51114	FXR1	Fragile X mental retardation syndrome-related protein 1	1953	20.191	0.003016
NEKCHDYYTTEFLYNLYSSEGK	IAA-DTB (C)	1	1	P17858	PFKL	ATP-dependent 6-phosphofructokinase, liver type	3254.52	66.195	4.104e-05
NELQEPCDSPK	IAA-DTB (C)	1	1	O94913	PCF11	Pre-mRNA cleavage complex 2 protein Pcf11	1809.89	37.891	0.003681
NESCSENYTTDFIYQLYSEEGK	IAA-DTB (C)	1	1	Q01813	PFKP	ATP-dependent 6-phosphofructokinase, platelet type	3170.44	82.077	2.424e-11
NFILDQCNVYNSGQR	IAA-DTB (C)	1	1	Q1KMD3	HNRNPUL2	Heterogeneous nuclear ribonucleoprotein U-like protein 2	2321.16	61.007	1.6525e-35
NGGGGGGGGSGLHCAGNGGGGGGGPR	IAA-DTB (C)	3	3	Q96L92	SNX27	Sorting nexin-27	2531.18	22.169	1.6681e-13
NGQVCFSTQDHKPCNPR	IAA-DTB (C)	4	4	O75688	PPM1B	Protein phosphatase 1B	2538.22	26.144	6.7274e-05
NGYDYGQCR	IAA-DTB (C)	1	1	Q13242	SRSF9	Serine/arginine-rich splicing factor 9	1625.76	35.616	0.015624
NHDGECTAAPTNR	IAA-DTB (C)	1	1	Q12769	NUP160	Nuclear pore complex protein Nup160	1935.92	21.998	0.0039661
NIANPTATLLASCMMLDHLK	IAA-DTB (C)	1	1	P51553	IDH3G	Isocitrate dehydrogenase [NAD] subunit gamma, mitochondrial	2707.42	82.41	1.2249e-40
NICQQVNIK	IAA-DTB (C)	1	1	Q14152	EIF3A	Eukaryotic translation initiation factor 3 subunit A	1609.9	44.97	0.006921
NIQACKELAQTTR	IAA-DTB (C)	1	1	P50990	CCT8	T-complex protein 1 subunit theta	2026.1	35.907	0.00020561
NLAGECQNINK	IAA-DTB (C)	4	4	Q8WXH0	SYNE2	Nesprin-2	1753.91	36.31	0.0041252
NLALCPANHAPLQEAAVIPR	IAA-DTB (C)	1	1	P14923	JUP	Junction plakoglobin	2648.46	60.967	0.0025963
NLQDAMQVCR	IAA-DTB (C)	1	1	P49368	CCT3	T-complex protein 1 subunit gamma	1727.88	50.592	0.0053071
NLSTFAVDGKDCK	IAA-DTB (C)	3	3	P0DPI2;A0A0B4J2D5			1948.01	42.843	1.344e-07
NMMAACDPR	Oxidation (M);IAA-DTB (C)	6	6	P04350;P07437;P68371;A6NNZ2;Q13509;Q13885;Q3ZCM7;Q9BUF5	TUBB4A;TUBB;TUBB4B;TUBB3;TUBB2A;TUBB8;TUBB6	Tubulin beta-4A chain;Tubulin beta chain;Tubulin beta-4B chain;Tubulin beta-8 chain-like protein LOC260334;Tubulin beta-3 chain;Tubulin beta-2A chain;Tubulin beta-8 chain;Tubulin beta-6 chain	1574.74	33.018	0.00049035
NMMAACDPR	2 Oxidation (M);IAA-DTB (C)	4	4	P04350;P07437;P68371;A6NNZ2;Q13509;Q13885;Q3ZCM7;Q9BUF5	TUBB4A;TUBB;TUBB4B;TUBB3;TUBB2A;TUBB8;TUBB6	Tubulin beta-4A chain;Tubulin beta chain;Tubulin beta-4B chain;Tubulin beta-8 chain-like protein LOC260334;Tubulin beta-3 chain;Tubulin beta-2A chain;Tubulin beta-8 chain;Tubulin beta-6 chain	1590.73	26.701	0.00017546
NMMAACDPR	IAA-DTB (C)	1	1	P04350;P07437;P68371;A6NNZ2;Q13509;Q13885;Q3ZCM7;Q9BUF5	TUBB4A;TUBB;TUBB4B;TUBB3;TUBB2A;TUBB8;TUBB6	Tubulin beta-4A chain;Tubulin beta chain;Tubulin beta-4B chain;Tubulin beta-8 chain-like protein LOC260334;Tubulin beta-3 chain;Tubulin beta-2A chain;Tubulin beta-8 chain;Tubulin beta-6 chain	1558.74	41.358	0.001651
NMMAACDPRHGR	IAA-DTB (C)	1	1	P04350;P07437;P68371;Q13509;Q13885;Q3ZCM7;Q9BUF5	TUBB4A;TUBB;TUBB4B;TUBB3;TUBB2A;TUBB8;TUBB6	Tubulin beta-4A chain;Tubulin beta chain;Tubulin beta-4B chain;Tubulin beta-3 chain;Tubulin beta-2A chain;Tubulin beta-8 chain;Tubulin beta-6 chain	1908.92	28.307	0.0046991
NMSVHLSPCFR	IAA-DTB (C)	5	5	P62280	RPS11	40S ribosomal protein S11	1840.94	50.039	3.8399e-20
NMSVHLSPCFR	Oxidation (M);IAA-DTB (C)	1	1	P62280	RPS11	40S ribosomal protein S11	1856.94	44.365	0.011327
NNQESDCVSK	IAA-DTB (C)	4	4	A6NDG6	PGP	Phosphoglycolate phosphatase	1673.8	26.929	6.5659e-38
NNTQVLINCR	IAA-DTB (C)	1	1	P62316	SNRPD2	Small nuclear ribonucleoprotein Sm D2	1724.94	46.062	5.0677e-28
NQCLFTNTQCK	IAA-DTB (C)	3	3	Q9UL40	ZNF346	Zinc finger protein 346	1906.94	48.275	0.0022417
NQLKETTEAACR	IAA-DTB (C)	4	4	Q9Y2Q3	GSTK1	Glutathione S-transferase kappa 1	1914	26.603	8.6252e-10
NQSFCPTVNLDK	IAA-DTB (C)	1	1	P46776	RPL27A	60S ribosomal protein L27a	1915.98	54.505	3.1767e-09
NQSFCPTVNLDKLWTLVSEQTR	IAA-DTB (C)	4	4	P46776	RPL27A	60S ribosomal protein L27a	3129.63	93.092	2.1961e-31
NRVIGSGCNLDSAR	IAA-DTB (C)	1	1	P00338;Q6ZMR3	LDHA;LDHAL6A	L-lactate dehydrogenase A chain;L-lactate dehydrogenase A-like 6A	2012.06	34.74	0.00039854
NSAKDCYPAVQK	IAA-DTB (C)	1	1	Q14974	KPNB1	Importin subunit beta-1	1873.97	29.269	0.001598
NSNQLGGNTESSESSETCSSK	IAA-DTB (C)	3	3	Q9H9A5	CNOT10	CCR4-NOT transcription complex subunit 10	2696.22	28.899	1.364e-16
NSSDLGCKEGADKR	IAA-DTB (C)	1	1	Q9NV56	MRGBP	MRG/MORF4L-binding protein	2030.02	18.68	0.0035295
NSSQETCTR	IAA-DTB (C)	3	3	Q6IA69	NADSYN1	Glutamine-dependent NAD(+) synthetase	1575.77	21.582	0.0040026
NTGIICTIGPASR	IAA-DTB (C)	1	1	P14618	PKM	Pyruvate kinase PKM	1853.02	55.294	0.0082085
NTGQTCVCSNQFLVQR	IAA-DTB (C)	1	1	P51649	ALDH5A1	Succinate-semialdehyde dehydrogenase, mitochondrial	2405.19	51.867	2.5799e-22
NTGSCQEAAAK	IAA-DTB (C)	1	1	O15270	SPTLC2	Serine palmitoyltransferase 2	1629.81	22.53	0.019955
NTHCSSLPHYQK	IAA-DTB (C)	1	1	P43243	MATR3	Matrin-3	1964.99	23.434	0.0048203
NTLANSCGTGIR	IAA-DTB (C)	3	3	Q96RE7;Q96BF6	NACC1;NACC2	Nucleus accumbens-associated protein 1;Nucleus accumbens-associated protein 2	1756.93	39.106	0.0079298
NTPCSENKLDIQEK	IAA-DTB (C)	3	3	Q9H2U1	DHX36	ATP-dependent RNA helicase DHX36	2169.11	34.925	0.0013541
NTVCPEQSEALAGGSAGDGAQAAGVTK	IAA-DTB (C)	1	1	Q8N1G0	ZNF687	Zinc finger protein 687	3039.49	46.983	0.00058904
NTWDCGLQILKK	IAA-DTB (C)	1	1	P53007	SLC25A1	Tricarboxylate transport protein, mitochondrial	1969.08	59.244	7.5375e-06
NVCSEAAQKR	IAA-DTB (C)	2	2	Q96AT9	RPE	Ribulose-phosphate 3-epimerase	1655.88	21.28	0.0037574
NVMVEPHRHEGVFICR	IAA-DTB (C)	2	2	P22087	FBL	rRNA 2'-O-methyltransferase fibrillarin	2473.28	36.612	0.00018863
NVQLLSQFVSPFTGCIYGR	IAA-DTB (C)	1	1	Q9Y3D5	MRPS18C	28S ribosomal protein S18c, mitochondrial	2679.42	93.343	0.0026808
NVTCQDTR	IAA-DTB (C)	1	1	Q8N511	TMEM199	Transmembrane protein 199	1486.76	27.06	0.04173
NYLSCDVEVR	IAA-DTB (C)	1	1	P43304	GPD2	Glycerol-3-phosphate dehydrogenase, mitochondrial	1747.89	51.769	0.031236
PCPYEQAQGGDGPEEQ	IAA-DTB (C)	1	1	Q9H1C4	UNC93B1	Protein unc-93 homolog B1	2255.02	47.16	6.5432e-45
PGHLQEGFGCVVTNR	IAA-DTB (C)	1	1	Q8NC51	SERBP1	Plasminogen activator inhibitor 1 RNA-binding protein	2164.12	46.141	0.0020091
PHLENVVLCR	IAA-DTB (C)	2	2	O43913	ORC5	Origin recognition complex subunit 5	1729.97	46.447	1.7184e-05
PKHEFSVDMTCGGCAEAVSR	IAA-DTB (C)	6	6	O00244	ATOX1	Copper transport protein ATOX1	2731.29	40.984	5.8359e-49
PKHEFSVDMTCGGCAEAVSR	Oxidation (M);IAA-DTB (C)	3	3	O00244	ATOX1	Copper transport protein ATOX1	2747.28	33.525	6.0096e-11
PLMIIHHLDECPHSQALK	IAA-DTB (C)	16	16	O95994	AGR2	Anterior gradient protein 2 homolog	2632.4	44.522	1.7624e-14
PLMIIHHLDECPHSQALK	Oxidation (M);IAA-DTB (C)	8	8	O95994	AGR2	Anterior gradient protein 2 homolog	2648.39	44.88	3.1628e-24
PLMIIHHLDECPHSQALKK	IAA-DTB (C)	13	13	O95994	AGR2	Anterior gradient protein 2 homolog	2760.49	43.249	1.7001e-42
PLMIIHHLDECPHSQALKK	Oxidation (M);IAA-DTB (C)	8	8	O95994	AGR2	Anterior gradient protein 2 homolog	2776.49	38.987	6.353e-36
PLMVIHHLEDCQYSQALKK	IAA-DTB (C)	7	7	Q8TD06	AGR3	Anterior gradient protein 3 homolog	2803.49	47.356	1.7401e-10
PLMVIHHLEDCQYSQALKK	Oxidation (M);IAA-DTB (C)	2	2	Q8TD06	AGR3	Anterior gradient protein 3 homolog	2819.48	43.49	0.0013812
PSETPQAEVGPTGCPHR	IAA-DTB (C)	4	4	P0DN79;P35520	CBS	Cystathionine beta-synthase	2313.15	32.936	6.5138e-34
PTESASCSTAR	IAA-DTB (C)	2	2	Q9Y2I8	WDR37	WD repeat-containing protein 37	1659.83	24.424	0.0034472
QAHLCVLASNCDEPMYVK	IAA-DTB (C)	2	2	P25398	RPS12	40S ribosomal protein S12	2628.29	53.993	4.1946e-25
QALQLAACGLAGGSAAVLFSAVAVGKPR	IAA-DTB (C)	2	2	Q96HS1	PGAM5	Serine/threonine-protein phosphatase PGAM5, mitochondrial	3176.79	86.627	4.2315e-112
QASCSGDEYR	IAA-DTB (C)	2	2	O95394	PGM3	Phosphoacetylglucosamine mutase	1665.78	28.491	0.014256
QATEGPCK	IAA-DTB (C)	1	1	Q5T8D3	ACBD5	Acyl-CoA-binding domain-containing protein 5	1383.72	25.166	0.031297
QAVLGAGLPISTPCTTINKVCASGMK	IAA-DTB (C)	2	2	P24752	ACAT1	Acetyl-CoA acetyltransferase, mitochondrial	3167.69	66.549	0.0015429
QEASKPPRGCPQANR	IAA-DTB (C)	1	1	Q8IVT2	MISP	Mitotic interactor and substrate of PLK1	2189.15	14.304	0.0064088
QELSHALYQHDAACR	IAA-DTB (C)	2	2	Q9UMS4	PRPF19	Pre-mRNA-processing factor 19	2292.14	32.029	0.0012075
QFNYTHICAGASAFGK	IAA-DTB (C)	1	1	P13804	ETFA	Electron transfer flavoprotein subunit alpha, mitochondrial	2265.14	52.202	0.004439
QGEYGLASICNGGGGASAMLIQK	IAA-DTB (C)	1	1	P24752	ACAT1	Acetyl-CoA acetyltransferase, mitochondrial	2775.4	68.596	3.3834e-17
QGEYGLASICNGGGGASAMLIQKL	IAA-DTB (C)	1	1	P24752	ACAT1	Acetyl-CoA acetyltransferase, mitochondrial	2888.49	80.808	3.4699e-08
QGFGNLPICMAK	IAA-DTB (C)	2	2	P11586	MTHFD1	C-1-tetrahydrofolate synthase, cytoplasmic;Methylenetetrahydrofolate dehydrogenase;Methenyltetrahydrofolate cyclohydrolase;Formyltetrahydrofolate synthetase;C-1-tetrahydrofolate synthase, cytoplasmic, N-terminally processed	1828.97	66.51	6.6436e-64
QGFGNLPICMAK	Oxidation (M);IAA-DTB (C)	1	1	P11586	MTHFD1	C-1-tetrahydrofolate synthase, cytoplasmic;Methylenetetrahydrofolate dehydrogenase;Methenyltetrahydrofolate cyclohydrolase;Formyltetrahydrofolate synthetase;C-1-tetrahydrofolate synthase, cytoplasmic, N-terminally processed	1844.96	59.876	0.0026878
QHCAYTIAK	IAA-DTB (C)	2	2	Q6YN16	HSDL2	Hydroxysteroid dehydrogenase-like protein 2	1584.84	31.366	0.0031353
QHGCTANDANTK	IAA-DTB (C)	3	3	Q8N6H7	ARFGAP2	ADP-ribosylation factor GTPase-activating protein 2	1809.88	14.464	1.0318e-14
QHGCTANDANTKYNSR	IAA-DTB (C)	1	1	Q8N6H7	ARFGAP2	ADP-ribosylation factor GTPase-activating protein 2	2330.12	14.3	0.0067343
QHYNCEHSK	IAA-DTB (C)	4	4	P50454	SERPINH1	Serpin H1	1695.82	10.599	0.00058941
QIPAITCIQSQWR	IAA-DTB (C)	1	1	P46940	IQGAP1	Ras GTPase-activating-like protein IQGAP1	2094.14	68.261	0.00019335
QITSYGETCPGLEQYAIKK	IAA-DTB (C)	1	1	P50990	CCT8	T-complex protein 1 subunit theta	2679.39	51.769	2.635e-05
QLAQKYNCDK	IAA-DTB (C)	3	3	P62987	UBA52	Ubiquitin-60S ribosomal protein L40;Ubiquitin;60S ribosomal protein L40	1760.92	23.847	0.00070829
QLCDNAGFDATNILNK	IAA-DTB (C)	1	1	Q99832	CCT7	T-complex protein 1 subunit eta	2287.16	65.446	0.00090455
QPAIMPGQSYGLEDGSCSYKDFSESR	IAA-DTB (C)	1	1	P14866	HNRNPL	Heterogeneous nuclear ribonucleoprotein L	3402.59	57.566	7.7531e-26
QPAIMPGQSYGLEDGSCSYKDFSESR	Oxidation (M);IAA-DTB (C)	1	1	P14866	HNRNPL	Heterogeneous nuclear ribonucleoprotein L	3418.58	52.635	0.00017989
QQLPQTPPSCLK	IAA-DTB (C)	1	1	Q8IY81	FTSJ3	pre-rRNA processing protein FTSJ3	1890.04	46.806	0.028441
QTETAADCR	IAA-DTB (C)	1	1	O75362	ZNF217	Zinc finger protein 217	1544.76	25.62	0.039657
QVLVAPGNAGTACSEK	IAA-DTB (C)	1	1	P22102	GART	Trifunctional purine biosynthetic protein adenosine-3;Phosphoribosylamine--glycine ligase;Phosphoribosylformylglycinamidine cyclo-ligase;Phosphoribosylglycinamide formyltransferase	2095.11	43.353	0.0010968
QVTDAETKPKSPCT	IAA-DTB (C)	1	1	O43684	BUB3	Mitotic checkpoint protein BUB3	2055.07	26.93	0.011355
QYPWGVVQVENENHCDFVK	IAA-DTB (C)	1	1	Q9NVA2;Q92599;Q9P0V9	SEPT11;SEPT8;SEPT10	Septin-11;Septin-8;Septin-10	2841.39	62.881	0.00019383
RAAQLCGAGMAAVVDKIR	IAA-DTB (C)	1	1	P19367	HK1	Hexokinase-1	2380.32	50.546	2.8829e-09
RASCTSSTSGSKR	IAA-DTB (C)	2	2	P13807	GYS1	Glycogen [starch] synthase, muscle	1877.97	8.1887	0.0031639
RCEKAEEK	IAA-DTB (C)	1	1	Q9Y605	MRFAP1	MORF4 family-associated protein 1	1542.82	8.5791	0.014102
RCESKKFGGPGAR	IAA-DTB (C)	1	1	P62249	RPS16	40S ribosomal protein S16	1943.05	12.977	0.0076551
RCPGESLINPGFK	IAA-DTB (C)	1	1	Q9BUH6	C9orf142	Protein PAXX	1968.06	50.926	1.0775e-06
RCSQAPVYGR	IAA-DTB (C)	1	1	Q96L91	EP400	E1A-binding protein p400	1686.9	26.301	0.0091051
RECPSDECGAGVFMASHFDR	IAA-DTB (C)	1	1	P62979	RPS27A	Ubiquitin-40S ribosomal protein S27a;Ubiquitin;40S ribosomal protein S27a	2821.27	47.111	1.8849e-07
RELHGQNPVVTPCNK	IAA-DTB (C)	2	2	Q16630	CPSF6	Cleavage and polyadenylation specificity factor subunit 6	2242.2	27.083	0.0063962
RGFEGSCSQKESEEGNPVR	IAA-DTB (C)	1	1	O43719	HTATSF1	HIV Tat-specific factor 1	2646.28	24.063	8.2022e-08
RGNVCGDSK	IAA-DTB (C)	1	1	Q05639	EEF1A2	Elongation factor 1-alpha 2	1485.77	17.466	0.011847
RGPCIIYNEDNGIIK	IAA-DTB (C)	1	1	P36578	RPL4	60S ribosomal protein L4	2255.21	53.855	0.00032394
RGSDELFSTCVTNGPFIMSSNSASAANGNDSK	IAA-DTB (C)	1	1	P26599	PTBP1	Polypyrimidine tract-binding protein 1	3814.79	68.399	3.1565e-109
RGSDELFSTCVTNGPFIMSSNSASAANGNDSKK	IAA-DTB (C)	1	1	P26599	PTBP1	Polypyrimidine tract-binding protein 1	3942.88	62.073	2.1958e-94
RHCAYEHDIQALSPQVQQVQDDGHR	IAA-DTB (C)	1	1	O15020	SPTBN2	Spectrin beta chain, non-erythrocytic 2	3480.71	38.129	6.5657e-07
RHGVVSCSGVAR	IAA-DTB (C)	1	1	P07199	CENPB	Major centromere autoantigen B	1777.97	20.858	0.049407
RHLSTCDGQNPPKK	IAA-DTB (C)	1	1	O15226	NKRF	NF-kappa-B-repressing factor	2131.13	10.95	0.0073273
RISASCQHPTAFEEAIPK	IAA-DTB (C)	1	1	Q9ULA0	DNPEP	Aspartyl aminopeptidase	2535.33	41.324	0.008216
RLDECEEAFQGTK	IAA-DTB (C)	3	3	P61289	PSME3	Proteasome activator complex subunit 3	2076.03	39.701	3.2637e-06
RLECLKEDVQR	IAA-DTB (C)	1	1	Q99459	CDC5L	Cell division cycle 5-like protein	1939.07	31.133	0.010811
RNHDGECTAAPTNR	IAA-DTB (C)	3	3	Q12769	NUP160	Nuclear pore complex protein Nup160	2092.02	16.145	0.00042963
RNQSFCPTVNLDK	IAA-DTB (C)	1	1	P46776	RPL27A	60S ribosomal protein L27a	2072.08	45.593	8.5183e-05
RNQVGPEVRSCPK	IAA-DTB (C)	1	1	Q3T8J9	GON4L	GON-4-like protein	2020.1	106.76	0.013521
RPCPYEQAQGGDGPEEQ	IAA-DTB (C)	4	4	Q9H1C4	UNC93B1	Protein unc-93 homolog B1	2411.12	36.331	2.1164e-40
RPLNPLASGQGTSEENTFYSWLEGLCVEKR	IAA-DTB (C)	1	1	Q96HE7	ERO1L	ERO1-like protein alpha	3931.99	84.532	2.8641e-48
RQLCGGNQAATER	IAA-DTB (C)	3	3	Q6VN20	RANBP10	Ran-binding protein 10	1954.02	22.097	9.3104e-05
RQQQDTCNSGIADIHR	IAA-DTB (C)	1	1	Q9UK61	FAM208A	Protein FAM208A	2392.2	29.606	0.00095675
RRCPGESLINPGFK	IAA-DTB (C)	3	3	Q9BUH6	C9orf142	Protein PAXX	2124.16	42.409	0.00014416
RSCSHCSSK	2 IAA-DTB (C)	1	2	Q3T8J9	GON4L	GON-4-like protein	2096.1	52.114	0.0047022
RSIQFVDWCPTGFK	IAA-DTB (C)	3	3	P68363;P68366	TUBA1B;TUBA4A	Tubulin alpha-1B chain;Tubulin alpha-4A chain	2234.17	65.236	1.1766e-10
RTDKDTEITCSER	IAA-DTB (C)	2	2	P16422	EPCAM	Epithelial cell adhesion molecule	2104.06	23.128	0.0012908
RTDPECTAPIKK	IAA-DTB (C)	1	1	Q8N1G2	CMTR1	Cap-specific mRNA (nucleoside-2'-O-)-methyltransferase 1	1909.05	22.608	0.0014489
RTIQFVDWCPTGFK	IAA-DTB (C)	1	1	Q71U36;P0DPH8;P0DPH7;Q6PEY2;Q9BQE3	TUBA1A;TUBA3E;TUBA1C	Tubulin alpha-1A chain;Tubulin alpha-3E chain;Tubulin alpha-1C chain	2248.18	66.471	0.00067339
RVCEEIAIIPSKK	IAA-DTB (C)	1	1	P08708	RPS17	40S ribosomal protein S17	2036.18	42.255	0.00091663
RYWCDAEYDAYRR	IAA-DTB (C)	1	1	O15027	SEC16A	Protein transport protein Sec16A	2317.11	39.583	0.0013993
SACGVCPGR	IAA-DTB (C)	3	3	P49207	RPL34	60S ribosomal protein L34	1456.73	31.872	0.0043033
SACGVCPGRLR	IAA-DTB (C)	1	1	P49207	RPL34	60S ribosomal protein L34	1725.91	32.248	0.0068646
SAEQGEVENGRCITK	IAA-DTB (C)	2	2	Q86SZ2	TRAPPC6B	Trafficking protein particle complex subunit 6B	2171.1	27.723	0.00056944
SAPHLPGLMCLLR	IAA-DTB (C)	3	3	Q8IZL8	PELP1	Proline-, glutamic acid- and leucine-rich protein 1	1958.1	70.734	0.00036716
SAPHLPGLMCLLR	Oxidation (M);IAA-DTB (C)	2	2	Q8IZL8	PELP1	Proline-, glutamic acid- and leucine-rich protein 1	1974.09	64.795	0.0011381
SAVLISSKPGCFIAGADINMLAACK	IAA-DTB (C)	1	1	P40939	HADHA	Trifunctional enzyme subunit alpha, mitochondrial;Long-chain enoyl-CoA hydratase;Long chain 3-hydroxyacyl-CoA dehydrogenase	3087.63	74.277	1.4761e-06
SCAHDWVYE	IAA-DTB (C)	1	1	P22392;O60361	NME2;NME2P1	Nucleoside diphosphate kinase B;Putative nucleoside diphosphate kinase	1659.77	51.495	0.0072549
SCDAAAAVAK	IAA-DTB (C)	2	2	Q86Y37	CACUL1	CDK2-associated and cullin domain-containing protein 1	1456.77	34.582	0.0052164
SCESSMVLGYWDIR	Acetyl (Protein N-term);IAA-DTB (C)	2	2	P21266	GSTM3	Glutathione S-transferase Mu 3	2238.08	92.138	3.1303e-08
SCFESSPDPELK	IAA-DTB (C)	1	1	Q9UQ35	SRRM2	Serine/arginine repetitive matrix protein 2	1888.92	49.747	0.013806
SCGHQTSASSLK	IAA-DTB (C)	2	2	Q9HB90	RRAGC	Ras-related GTP-binding protein C	1755.89	18.89	0.00054712
SCGKDGFHIR	IAA-DTB (C)	2	2	P27635	RPL10	60S ribosomal protein L10	1669.87	29.47	0.0028908
SCGVSLATAAAAAAAFGDEEKK	IAA-DTB (C)	3	3	O15550	KDM6A	Lysine-specific demethylase 6A	2618.34	68.822	0.00025735
SCINLPTVLPGSPSK	Acetyl (Protein N-term);IAA-DTB (C)	4	4	P04183	TK1	Thymidine kinase, cytosolic	2105.16	83.038	1.7346e-13
SCKPKPIGK	IAA-DTB (C)	1	1	P11586	MTHFD1	C-1-tetrahydrofolate synthase, cytoplasmic;Methylenetetrahydrofolate dehydrogenase;Methenyltetrahydrofolate cyclohydrolase;Formyltetrahydrofolate synthetase;C-1-tetrahydrofolate synthase, cytoplasmic, N-terminally processed	1507.89	15.218	0.015113
SCMLTGTPESVQSAK	IAA-DTB (C)	1	1	Q96AE4	FUBP1	Far upstream element-binding protein 1	2089.05	49.806	0.029883
SCNEQIEESEKHTANYDTEER	IAA-DTB (C)	3	3	Q99590	SCAF11	Protein SCAF11	3062.39	28.192	4.491e-07
SCNGGSHPR	Acetyl (Protein N-term);IAA-DTB (C)	3	3	P15924	DSP	Desmoplakin	1506.74	22.822	0.0048365
SCQVENGR	IAA-DTB (C)	1	1	Q9NR56;Q5VZF2	MBNL1;MBNL2	Muscleblind-like protein 1;Muscleblind-like protein 2	1442.73	25.834	0.0037365
SCSGVEFSTSGHAYTDTGK	IAA-DTB (C)	2	2	Q9Y277	VDAC3	Voltage-dependent anion-selective channel protein 3	2484.16	39.954	1.957e-48
SCSGVEFSTSGHAYTDTGKASGNLETK	IAA-DTB (C)	1	1	Q9Y277	VDAC3	Voltage-dependent anion-selective channel protein 3	3284.56	37.775	2.5818e-06
SCSGVEFSTSGSSNTDTGK	IAA-DTB (C)	2	2	P45880	VDAC2	Voltage-dependent anion-selective channel protein 2	2401.11	42.457	1.994e-14
SCSGVEFSTSGSSNTDTGKVTGTLETK	IAA-DTB (C)	1	1	P45880	VDAC2	Voltage-dependent anion-selective channel protein 2	3230.56	45.867	1.1944e-19
SCSNAAFALK	IAA-DTB (C)	3	3	Q68CP9	ARID2	AT-rich interactive domain-containing protein 2	1561.83	47.632	0.0039366
SCTPSPDQISHR	IAA-DTB (C)	1	1	Q7Z2W4	ZC3HAV1	Zinc finger CCCH-type antiviral protein 1	1877.94	31.89	0.0038303
SCVITYLAQVDPK	IAA-DTB (C)	1	1	F5H8H3;Q9Y365	STARD10	PCTP-like protein	1987.08	72.528	0.010432
SCYDLSCHAR	IAA-DTB (C)	2	2	P41250	GARS	Glycine--tRNA ligase	1761.83	33.832	0.0031865
SCYLSSLDLLLEHR	IAA-DTB (C)	2	2	Q9BQ69	MACROD1	O-acetyl-ADP-ribose deacetylase MACROD1	2199.17	79.649	0.00043713
SDCKEFSSEAR	IAA-DTB (C)	3	3	Q12931	TRAP1	Heat shock protein 75 kDa, mitochondrial	1808.87	29.684	0.00080554
SDLYSSCDR	IAA-DTB (C)	1	1	Q96E39	RBMXL1	RNA binding motif protein, X-linked-like-1	1595.76	39.176	0.0056929
SDTATGGESAGHATSSQEPSGCSDQRPAEDLNIR	IAA-DTB (C)	3	3	Q92575	UBXN4	UBX domain-containing protein 4	3981.84	35.309	8.7214e-127
SDTEHSTNEVGTLCHK	IAA-DTB (C)	1	1	Q8N573	OXR1	Oxidation resistance protein 1	2308.11	29.15	0.0029422
SDVCTPGGTTIYGLHALEQGGLR	IAA-DTB (C)	2	2	Q53H96	PYCRL	Pyrroline-5-carboxylate reductase 3	2895.49	64.958	1.5382e-05
SECDSSPEPK	IAA-DTB (C)	1	1	Q9UQ35	SRRM2	Serine/arginine repetitive matrix protein 2	1628.77	27.729	0.0065001
SEDEAGCSSVDEESYK	IAA-DTB (C)	1	1	Q7L4I2	RSRC2	Arginine/serine-rich coiled-coil protein 2	2285	37.697	0.00022227
SEEAPAGCGAEGGGPGSGPFADLAPGAVHMR	IAA-DTB (C)	1	1	Q9BUL9	RPP25	Ribonuclease P protein subunit p25	3402.61	61.186	1.2966e-06
SEFYANEACK	IAA-DTB (C)	1	1	Q86TX2;P49753	ACOT1;ACOT2	Acyl-coenzyme A thioesterase 1;Acyl-coenzyme A thioesterase 2, mitochondrial	1711.82	41.221	0.0064929
SEFYANEACKR	IAA-DTB (C)	4	4	Q86TX2;P49753	ACOT1;ACOT2	Acyl-coenzyme A thioesterase 1;Acyl-coenzyme A thioesterase 2, mitochondrial	1867.93	33.004	0.00019604
SELECVTNITLANVIR	IAA-DTB (C)	1	1	Q9Y6W5	WASF2	Wiskott-Aldrich syndrome protein family member 2	2325.27	81.295	3.554e-09
SESLVVCDVAEDLVEK	Acetyl (Protein N-term);IAA-DTB (C)	2	2	P60983	GMFB	Glia maturation factor beta	2327.19	93.857	4.5677e-22
SETSVANGSQSESSVSTPSASFEPNNTCENSQSR	IAA-DTB (C)	1	1	Q92575	UBXN4	UBX domain-containing protein 4	4055.82	45.984	6.4906e-12
SGAELALDYLCR	IAA-DTB (C)	1	1	Q9BRJ6	C7orf50	Uncharacterized protein C7orf50	1860.98	70.31	0.020766
SGCALTDAVAPGNK	IAA-DTB (C)	1	1	Q9BQ70	TCF25	Transcription factor 25	1853.97	50.004	0.00038703
SGCNSASSTPDSTR	IAA-DTB (C)	2	2	Q92547	TOPBP1	DNA topoisomerase 2-binding protein 1	1919.9	24.249	0.0047105
SGDAAIVDMVPGKPMCVESFSDYPPLGR	IAA-DTB (C)	1	1	Q5VTE0;P68104	EEF1A1P5;EEF1A1	Putative elongation factor 1-alpha-like 3;Elongation factor 1-alpha 1	3488.71	78.384	2.0325e-125
SGDAAIVDMVPGKPMCVESFSDYPPLGR	Oxidation (M);IAA-DTB (C)	2	2	Q5VTE0;P68104	EEF1A1P5;EEF1A1	Putative elongation factor 1-alpha-like 3;Elongation factor 1-alpha 1	3504.71	72.145	1.0398e-14
SGEEDFESLASQFSDCSSAK	IAA-DTB (C)	1	1	Q13526	PIN1	Peptidyl-prolyl cis-trans isomerase NIMA-interacting 1	2674.21	72.41	2.8596e-127
SGGLQTPECLSR	IAA-DTB (C)	1	1	P85037	FOXK1	Forkhead box protein K1	1797.94	47.532	0.00014463
SGGSGGCSGAGGASNCGTGSGR	IAA-DTB (C)	5	5	Q15005	SPCS2	Signal peptidase complex subunit 2	2351.03	21.739	3.2729e-23
SGGSSCSQTPSR	Acetyl (Protein N-term);IAA-DTB (C)	4	4	Q13541	EIF4EBP1	Eukaryotic translation initiation factor 4E-binding protein 1	1745.84	32.799	1.2556e-39
SGIQPLCPER	IAA-DTB (C)	1	1	P42166	TMPO	Lamina-associated polypeptide 2, isoform alpha;Thymopoietin;Thymopentin	1649.89	49.022	0.016148
SGQGAFGNMCR	IAA-DTB (C)	2	2	P36578	RPL4	60S ribosomal protein L4	1677.81	43.993	4.6098e-14
SGQGAFGNMCR	Oxidation (M);IAA-DTB (C)	3	3	P36578	RPL4	60S ribosomal protein L4	1693.8	34.159	2.0232e-13
SGQGAFGNMCRGGR	Oxidation (M);IAA-DTB (C)	1	1	P36578	RPL4	60S ribosomal protein L4	1963.95	25.478	0.050405
SHGKDEECVLEAENK	IAA-DTB (C)	1	1	Q9UHQ4	BCAP29	B-cell receptor-associated protein 29	2238.09	32.467	0.0029104
SHGKDEECVLEAENKK	IAA-DTB (C)	3	3	Q9UHQ4	BCAP29	B-cell receptor-associated protein 29	2366.19	25.395	0.0017041
SIKDTICNQDER	IAA-DTB (C)	3	3	Q9ULV4	CORO1C	Coronin-1C	1972	35.998	0.00038773
SILSPGGSCGPIKVK	IAA-DTB (C)	1	1	P78347	GTF2I	General transcription factor II-I	1993.14	48.395	0.00057029
SIQFVDWCPTGFK	IAA-DTB (C)	2	2	P68363;P68366	TUBA1B;TUBA4A	Tubulin alpha-1B chain;Tubulin alpha-4A chain	2078.07	77.367	3.4033e-06
SIQFVDWCPTGFKVGINYQPPTVVPGGDLAK	IAA-DTB (C)	1	1	P68363;P68366	TUBA1B;TUBA4A	Tubulin alpha-1B chain;Tubulin alpha-4A chain	3884.03	86.614	2.505e-06
SKEIDKCLSR	IAA-DTB (C)	4	4	Q14344	GNA13	Guanine nucleotide-binding protein subunit alpha-13	1728.96	25.127	0.0016536
SKGPAVGIDLGTTYSCVGVFQHGK	Acetyl (Protein N-term);IAA-DTB (C)	1	1	P11142	HSPA8	Heat shock cognate 71 kDa protein	3013.57	67.69	0.00029981
SKKPLMVIHHLEDCQYSQALK	Oxidation (M);IAA-DTB (C)	2	2	Q8TD06	AGR3	Anterior gradient protein 3 homolog	3034.61	38.396	0.0073395
SKKPLMVIHHLEDCQYSQALKK	IAA-DTB (C)	1	1	Q8TD06	AGR3	Anterior gradient protein 3 homolog	3146.71	36.612	4.8342e-31
SKLTFSCLGGSDNFK	IAA-DTB (C)	1	1	Q15185	PTGES3	Prostaglandin E synthase 3	2154.11	53.441	1.3204e-27
SKTSNKPLMIIHHLDECPHSQALK	IAA-DTB (C)	2	2	O95994	AGR2	Anterior gradient protein 2 homolog	3277.74	36.282	6.614e-08
SKTSNKPLMIIHHLDECPHSQALKK	IAA-DTB (C)	1	1	O95994	AGR2	Anterior gradient protein 2 homolog	3405.84	32.009	0.00045886
SLDQCVETLQK	IAA-DTB (C)	2	2	Q8N5A5	ZGPAT	Zinc finger CCCH-type with G patch domain-containing protein	1813.96	49.983	0.013099
SLEKVCADLIR	IAA-DTB (C)	1	1	P60866	RPS20	40S ribosomal protein S20	1797.02	50.218	0.056433
SLGKYGIICMEDLIHEIYTVGKR	IAA-DTB (C)	2	2	P18124	RPL7	60S ribosomal protein L7	3188.71	84.754	1.0919e-34
SLHDALCVLAQTVK	IAA-DTB (C)	5	5	P78371	CCT2	T-complex protein 1 subunit beta	2048.15	68.31	3.485e-12
SLHDALCVVKR	IAA-DTB (C)	6	6	P17987	TCP1	T-complex protein 1 subunit alpha	1791.02	38.976	0.00022675
SLLINAVEASCIR	IAA-DTB (C)	4	4	P32322;Q96C36	PYCR1;PYCR2	Pyrroline-5-carboxylate reductase 1, mitochondrial;Pyrroline-5-carboxylate reductase 2	1939.09	70.015	1.1432e-10
SLLVAGAAQYDCFFQHLR	IAA-DTB (C)	1	1	O75122	CLASP2	CLIP-associating protein 2	2589.35	76.274	3.4866e-10
SLPSAVYCIEDK	IAA-DTB (C)	1	1	O43290	SART1	U4/U6.U5 tri-snRNP-associated protein 1	1874.98	58.907	0.0025294
SLRECELYVQK	IAA-DTB (C)	1	1	P10644	PRKAR1A	cAMP-dependent protein kinase type I-alpha regulatory subunit;cAMP-dependent protein kinase type I-alpha regulatory subunit, N-terminally processed	1918.03	41.455	0.0030136
SLWVDKYRPCSLGR	Acetyl (Protein N-term);IAA-DTB (C)	1	1	P40938	RFC3	Replication factor C subunit 3	2272.22	60.725	0.0013986
SNAAAYLQHLCYR	IAA-DTB (C)	1	1	O60716	CTNND1	Catenin delta-1	2060.06	51.789	0.0013642
SNGYEDHMAEDCRGDIGR	Acetyl (Protein N-term);IAA-DTB (C)	5	5	Q15717	ELAVL1	ELAV-like protein 1	2617.16	40.301	1.4102e-42
SNGYEDHMAEDCRGDIGR	Acetyl (Protein N-term);Oxidation (M);IAA-DTB (C)	1	1	Q15717	ELAVL1	ELAV-like protein 1	2633.16	33.565	0.0077607
SNIHCNTIAPNAGSR	IAA-DTB (C)	1	1	P51659	HSD17B4	Peroxisomal multifunctional enzyme type 2;(3R)-hydroxyacyl-CoA dehydrogenase;Enoyl-CoA hydratase 2	2105.08	30.716	0.00030749
SNNADCQAER	IAA-DTB (C)	1	1	Q9NNX1	TUFT1	Tuftelin	1657.78	22.665	0.036143
SPEAVGSECPSR	IAA-DTB (C)	1	1	Q9Y4K1	AIM1	Absent in melanoma 1 protein	1768.88	32.866	0.050961
SQAAPGSSPCR	IAA-DTB (C)	1	1	Q8N556	AFAP1	Actin filament-associated protein 1	1610.82	26.813	0.012257
SQAPCANKDEADLSSK	IAA-DTB (C)	1	1	Q96SK2	TMEM209	Transmembrane protein 209	2214.09	28.09	0.054226
SQCALEEYVR	IAA-DTB (C)	1	1	P24468;P10589	NR2F2;NR2F1	COUP transcription factor 2;COUP transcription factor 1	1747.89	54.424	0.031574
SQDVAVSPQQQQCSK	IAA-DTB (C)	3	3	Q96F86	EDC3	Enhancer of mRNA-decapping protein 3	2183.1	31.477	1.5126e-16
SQEATEAAPSCVGDMADTPR	IAA-DTB (C)	1	1	Q9UHD8	2021-09-09	Septin-9	2586.21	49.14	3.1168e-15
SQETECTYFSTPLLLGK	IAA-DTB (C)	1	1	P40926	MDH2	Malate dehydrogenase, mitochondrial	2467.27	77.328	0.00023483
SQEVQACAQER	IAA-DTB (C)	1	1	Q69YI7	NAIF1	Nuclear apoptosis-inducing factor 1	1798.9	29.411	0.013099
SQGCSEQVLTVLK	IAA-DTB (C)	1	1	P78527	PRKDC	DNA-dependent protein kinase catalytic subunit	1942.06	57.893	0.00077535
SQKPEAGGCGAPAAR	IAA-DTB (C)	2	2	O60343	TBC1D4	TBC1 domain family member 4	1950.01	21.123	0.0055696
SQQEICEQLNINHMIQR	IAA-DTB (C)	1	1	Q14139	UBE4A	Ubiquitin conjugation factor E4 A	2634.34	57.315	0.042275
SQSPAASDCSSSSSSASLPSSGR	IAA-DTB (C)	3	3	O95817	BAG3	BAG family molecular chaperone regulator 3	2693.26	34.873	3.0231e-87
SQTTYYAQCYR	IAA-DTB (C)	4	4	Q9NR46	SH3GLB2	Endophilin-B2	1933.94	40.259	4.5587e-14
SSCSPGGR	IAA-DTB (C)	1	1	Q6UB35	MTHFD1L	Monofunctional C1-tetrahydrofolate synthase, mitochondrial	1300.66	23.257	0.040184
SSESELCIETPK	IAA-DTB (C)	3	3	Q7Z6Z7	HUWE1	E3 ubiquitin-protein ligase HUWE1	1872.95	50.425	0.00011792
SSFTVDCSK	IAA-DTB (C)	1	1	P21333	FLNA	Filamin-A	1523.77	42.725	0.029831
SSGEIVYCGQVFEK	IAA-DTB (C)	1	1	Q02543	RPL18A	60S ribosomal protein L18a	2096.06	56.736	1.9952e-05
SSGGFVWACK	IAA-DTB (C)	1	1	P48735	IDH2	Isocitrate dehydrogenase [NADP], mitochondrial	1591.82	56.796	0.020519
SSKQHYNCEHSK	IAA-DTB (C)	2	2	P50454	SERPINH1	Serpin H1	1997.97	7.4886	0.0041617
SSLYCSDIGK	IAA-DTB (C)	1	1	Q96HY7	DHTKD1	Probable 2-oxoglutarate dehydrogenase E1 component DHKTD1, mitochondrial	1622.83	46.121	0.025104
SSSLTCHQR	IAA-DTB (C)	1	1	Q96K58	ZNF668	Zinc finger protein 668	1568.81	21.193	0.032907
SSSSSSASAAAAAAAASSSASCSR	IAA-DTB (C)	3	3	Q07065	CKAP4	Cytoskeleton-associated protein 4	2583.22	39.841	4.3513e-128
SSSSSSASAAAAAAAASSSASCSRR	IAA-DTB (C)	3	3	Q07065	CKAP4	Cytoskeleton-associated protein 4	2739.32	34.442	1.6416e-56
SSSSVTTSETQPCTPSSSDYSDLQR	IAA-DTB (C)	1	1	P50552	VASP	Vasodilator-stimulated phosphoprotein	3200.48	44.97	3.8925e-05
SSTETCYSAIPK	IAA-DTB (C)	2	2	O75369	FLNB	Filamin-B	1836.93	43.921	3.9638e-06
SSVNCPFSSQDMK	IAA-DTB (C)	1	1	Q08211	DHX9	ATP-dependent RNA helicase A	1979.94	49.885	0.0066044
STANGPDKNEPEVEAEQPLCSSQSQCKEEK	IAA-DTB (C)	1	1	Q8TEQ6	GEMIN5	Gem-associated protein 5	3869.8	32.647	3.4472e-09
STCIYGGAPK	IAA-DTB (C)	2	2	P17844;Q92841	DDX5;DDX17	Probable ATP-dependent RNA helicase DDX5;Probable ATP-dependent RNA helicase DDX17	1546.82	41.593	0.019179
STCSLTPALAAHFSENLIK	IAA-DTB (C)	1	1	Q9BTA9	WAC	WW domain-containing adapter protein with coiled-coil	2553.36	69.602	0.0043812
STCTINYSK	IAA-DTB (C)	1	1	P49419	ALDH7A1	Alpha-aminoadipic semialdehyde dehydrogenase	1566.81	37.113	0.0052225
STECAQEGR	IAA-DTB (C)	1	1	O60318	MCM3AP	Germinal-center associated nuclear protein	1530.75	23.117	0.02988
STVHEILCK	Acetyl (Protein N-term);IAA-DTB (C)	2	2	P07355;A6NMY6	ANXA2;ANXA2P2	Annexin A2;Putative annexin A2-like protein	1621.89	53.382	0.0002422
SVCTEAGMFAIR	IAA-DTB (C)	2	2	P35998	PSMC2	26S protease regulatory subunit 7	1834.94	62.463	0.00013679
SVEEFQCLNR	IAA-DTB (C)	1	1	Q9UQ88;P21127	CDK11A;CDK11B	Cyclin-dependent kinase 11A;Cyclin-dependent kinase 11B	1774.9	50.337	0.0065057
SVHYCPATK	IAA-DTB (C)	3	3	P25205	MCM3	DNA replication licensing factor MCM3	1555.82	25.978	0.0042973
SVHYCPATKK	IAA-DTB (C)	3	3	P25205	MCM3	DNA replication licensing factor MCM3	1683.91	17.647	0.00034292
SVSGTDVQEECR	IAA-DTB (C)	2	2	P49321	NASP	Nuclear autoantigenic sperm protein	1859.9	33.323	0.00011068
SVSGTDVQEECREK	IAA-DTB (C)	1	1	P49321	NASP	Nuclear autoantigenic sperm protein	2117.04	26.429	0.00051823
SVSPCSNVESR	IAA-DTB (C)	3	3	Q9UQ35	SRRM2	Serine/arginine repetitive matrix protein 2	1714.87	34.39	0.0027512
SVSVTAAGQCR	IAA-DTB (C)	2	2	O00291	HIP1	Huntingtin-interacting protein 1	1628.87	35.203	0.0085924
SWCPDCVQAEPVVR	IAA-DTB (C)	2	2	Q9BRA2	TXNDC17	Thioredoxin domain-containing protein 17	2196.08	56.697	4.3485e-08
SWMEGLTLQDYSEHCK	IAA-DTB (C)	3	3	O00487	PSMD14	26S proteasome non-ATPase regulatory subunit 14	2477.17	62.771	5.1415e-14
SWMEGLTLQDYSEHCKHNESVVK	IAA-DTB (C)	1	1	O00487	PSMD14	26S proteasome non-ATPase regulatory subunit 14	3270.58	52.733	8.2653e-05
SWVCRK	IAA-DTB (C)	2	2	P46781	RPS9	40S ribosomal protein S9	1328.74	29.627	0.03144
SYCAEIAHNVSSK	IAA-DTB (C)	3	3	P62910	RPL32	60S ribosomal protein L32	1958.99	37.43	1.0487e-08
SYCNDQSTGDIK	IAA-DTB (C)	2	2	P00492	HPRT1	Hypoxanthine-guanine phosphoribosyltransferase	1880.89	34.463	0.00011764
SYESSEDCSEAAGSPAR	IAA-DTB (C)	1	1	Q6P6C2	ALKBH5	RNA demethylase ALKBH5	2296.03	32.989	4.9883e-06
SYESSEDCSEAAGSPARK	IAA-DTB (C)	2	2	Q6P6C2	ALKBH5	RNA demethylase ALKBH5	2424.12	25.224	6.3656e-10
TAGQTGMCGGVR	IAA-DTB (C)	2	2	Q5VTL8	PRPF38B	Pre-mRNA-splicing factor 38B	1687.85	34.66	0.00015945
TASISSSPSEGTPTVGSYGCTPQSLPK	IAA-DTB (C)	1	1	Q6PKG0	LARP1	La-related protein 1	3189.59	53.284	3.3167e-08
TATAVAHCK	IAA-DTB (C)	6	6	P62249	RPS16	40S ribosomal protein S16	1451.79	19.633	3.1964e-08
TATAVAHCKR	IAA-DTB (C)	6	6	P62249	RPS16	40S ribosomal protein S16	1607.89	15.149	0.00016609
TAVCDIPPRGLK	IAA-DTB (C)	2	2	P04350;P07437;P68371;A6NNZ2;Q13885;Q3ZCM7	TUBB4A;TUBB;TUBB4B;TUBB2A;TUBB8	Tubulin beta-4A chain;Tubulin beta chain;Tubulin beta-4B chain;Tubulin beta-8 chain-like protein LOC260334;Tubulin beta-2A chain;Tubulin beta-8 chain	1820.03	43.164	0.0015592
TCATDLQTK	IAA-DTB (C)	2	2	O95861	BPNT1	3'(2'),5'-bisphosphate nucleotidase 1	1530.81	35.969	0.012111
TCNTMNQFVNK	IAA-DTB (C)	1	1	Q7L5N1	COPS6	COP9 signalosome complex subunit 6	1849.92	44.852	0.0051753
TCTTVAFTQVNSEDKGALAK	IAA-DTB (C)	2	2	P62424	RPL7A	60S ribosomal protein L7a	2634.37	46.933	2.2141e-07
TDFQQGCAK	IAA-DTB (C)	3	3	O95571	ETHE1	Persulfide dioxygenase ETHE1, mitochondrial	1547.78	32.965	4.5913e-10
TDKDTEITCSER	IAA-DTB (C)	1	1	P16422	EPCAM	Epithelial cell adhesion molecule	1947.96	29.071	0.00026224
TECAEPPRDEPPADGALKR	IAA-DTB (C)	1	1	P53041	PPP5C	Serine/threonine-protein phosphatase 5	2602.32	30.419	0.00091326
TECEGKREDEGEPGDEGQLEDEGSQEK	IAA-DTB (C)	1	1	Q969E4	TCEAL3	Transcription elongation factor A protein-like 3	3530.56	25.977	2.7825e-07
TEDGHSCGASRE	IAA-DTB (C)	1	1	Q8N0V3	RBFA	Putative ribosome-binding factor A, mitochondrial	1798.83	16.949	0.011019
TEENKIQHNGNCQLNEENLSTK	IAA-DTB (C)	2	2	Q8WXA9	SREK1	Splicing regulatory glutamine/lysine-rich protein 1	3093.51	30.577	2.4806e-31
TEHAEFLHCK	IAA-DTB (C)	1	1	P50570	DNM2	Dynamin-2	1764.9	31.451	0.0061866
TELFIAAEGIHTGQFVYCGKK	IAA-DTB (C)	2	2	P62917	RPL8	60S ribosomal protein L8	2862.51	60.392	2.3006e-08
TEQLQAVLCSTMEK	IAA-DTB (C)	1	1	Q9BV38	WDR18	WD repeat-containing protein 18	2131.1	63.77	1.4055e-05
TFVSGACDASIK	IAA-DTB (C)	2	2	P62879	GNB2	Guanine nucleotide-binding protein G(I)/G(S)/G(T) subunit beta-2	1748.91	47.264	0.00011503
TGCIGAKHR	IAA-DTB (C)	1	1	P62913	RPL11	60S ribosomal protein L11	1492.83	24.674	0.024259
TGCTFPEKPDFH	IAA-DTB (C)	1	1	P55263	ADK	Adenosine kinase	1928.95	47.493	0.00021776
TGQYSGIYDCAKK	IAA-DTB (C)	3	3	Q6NUK1	SLC25A24	Calcium-binding mitochondrial carrier protein SCaMC-1	1984.01	35.892	0.00079297
TGSQGQCTQVR	IAA-DTB (C)	4	4	P62857	RPS28	40S ribosomal protein S28	1714.88	25.563	3.1876e-05
TGTAQPGTQTCSTSTQSK	IAA-DTB (C)	1	1	Q9H2F5	EPC1	Enhancer of polycomb homolog 1	2334.15	25.38	0.00039975
TGVHHYSGNNIELGTACGK	IAA-DTB (C)	4	4	P62888	RPL30	60S ribosomal protein L30	2508.25	32.461	7.1925e-07
TGVHHYSGNNIELGTACGKYYR	IAA-DTB (C)	3	3	P62888	RPL30	60S ribosomal protein L30	2990.48	33.466	0.00017467
THCSGRK	IAA-DTB (C)	1	1	P09234	SNRPC	U1 small nuclear ribonucleoprotein C	1338.72	6.941	0.025973
THEAEIVEGENHTYCIR	IAA-DTB (C)	5	5	P21333	FLNA	Filamin-A	2551.25	38.021	9.3867e-24
THGQSQSINCNTCK	IAA-DTB (C)	1	1	Q14119	VEZF1	Vascular endothelial zinc finger 1	2128.02	19.138	0.0094315
THSLVCPETVSR	Acetyl (Protein N-term);IAA-DTB (C)	5	5	Q86WQ0	NR2C2AP	Nuclear receptor 2C2-associated protein	1921.01	49.875	2.5905e-09
TIAECLADELINAAK	IAA-DTB (C)	4	4	P46782	RPS5	40S ribosomal protein S5;40S ribosomal protein S5, N-terminally processed	2125.15	86.898	7.5902e-200
TICSHVQNMIK	IAA-DTB (C)	1	1	P32969	RPL9	60S ribosomal protein L9	1823.97	42.783	0.0009789
TILTLTGVSTLGDVKNNQESDCVSK	IAA-DTB (C)	1	1	A6NDG6	PGP	Phosphoglycolate phosphatase	3172.66	62.783	3.4832e-05
TIQFVDWCPTGFK	IAA-DTB (C)	2	2	Q71U36;P0DPH8;P0DPH7;Q6PEY2;Q9BQE3	TUBA1A;TUBA3E;TUBA1C	Tubulin alpha-1A chain;Tubulin alpha-3E chain;Tubulin alpha-1C chain	2092.08	77.933	8.9735e-05
TKEYTACELMNIYK	IAA-DTB (C)	1	1	Q9NSD9	FARSB	Phenylalanine--tRNA ligase beta subunit	2257.15	58.532	1.9387e-10
TKIKADPDGPEAQAEACSGER	IAA-DTB (C)	4	4	Q9NX24	NHP2	H/ACA ribonucleoprotein complex subunit 2	2723.35	28.28	1.0064e-16
TKSCSGVEFSTSGHAYTDTGK	IAA-DTB (C)	2	2	Q9Y277	VDAC3	Voltage-dependent anion-selective channel protein 3	2713.3	32.964	5.2464e-11
TKSCSGVEFSTSGHAYTDTGKASGNLETK	IAA-DTB (C)	1	1	Q9Y277	VDAC3	Voltage-dependent anion-selective channel protein 3	3513.7	32.525	0.00095086
TKSCSGVEFSTSGSSNTDTGK	IAA-DTB (C)	2	2	P45880	VDAC2	Voltage-dependent anion-selective channel protein 2	2630.25	34.002	3.0714e-11
TKSCSGVEFSTSGSSNTDTGKVTGTLETK	IAA-DTB (C)	1	1	P45880	VDAC2	Voltage-dependent anion-selective channel protein 2	3459.7	39.448	0.00048856
TKWGTIEVENTTHCEFAYLR	IAA-DTB (C)	1	1	Q9UHD8	2021-09-09	Septin-9	2948.49	58.887	1.8575e-10
TLACTHSSAYENQR	IAA-DTB (C)	1	1	Q8NDA8	MROH1	Maestro heat-like repeat-containing protein family member 1	2131.05	26.852	8.3246e-05
TLETANCMSSQTK	IAA-DTB (C)	3	3	P50416	CPT1A	Carnitine O-palmitoyltransferase 1, liver isoform	1963.97	38.061	7.8982e-12
TLETANCMSSQTK	Oxidation (M);IAA-DTB (C)	1	1	P50416	CPT1A	Carnitine O-palmitoyltransferase 1, liver isoform	1979.97	30.637	0.022997
TLIQNCGASTIR	IAA-DTB (C)	1	1	P49368	CCT3	T-complex protein 1 subunit gamma	1827	46.396	0.0092454
TLKNDCEENGLAK	IAA-DTB (C)	1	1	O43719	HTATSF1	HIV Tat-specific factor 1	1985.03	29.505	2.4406e-06
TLLVNCQNK	IAA-DTB (C)	1	1	Q8TC07	TBC1D15	TBC1 domain family member 15	1582.89	45.945	0.0013034
TLSGMESYCVR	IAA-DTB (C)	2	2	P50991	CCT4	T-complex protein 1 subunit delta	1795.9	50.241	0.007574
TLSGMESYCVR	Oxidation (M);IAA-DTB (C)	1	1	P50991	CCT4	T-complex protein 1 subunit delta	1811.89	41.056	0.022232
TLTGTVIDSGDGVTHVIPVAEGYVIGSCIK	IAA-DTB (C)	2	2	P61158	ACTR3	Actin-related protein 3	3551.89	81.566	2.1305e-14
TMSSDDEDCSAK	IAA-DTB (C)	1	1	Q9NVR2	INTS10	Integrator complex subunit 10	1838.8	28.72	0.050223
TPAILEASAGAIQNLCAGR	IAA-DTB (C)	2	2	O60716	CTNND1	Catenin delta-1	2406.31	76.973	1.7008e-125
TPCEEILVK	IAA-DTB (C)	2	2	P21333	FLNA	Filamin-A	1581.88	51.403	0.0054361
TPCGEGSKTWDR	IAA-DTB (C)	2	2	P60866	RPS20	40S ribosomal protein S20	1886.93	29.478	0.011155
TPDGNLDQCK	IAA-DTB (C)	1	1	P30825	SLC7A1	High affinity cationic amino acid transporter 1	1640.82	34.993	0.0052127
TPGAATASASGAAEDGACGCLPNPGTFEECHRK	IAA-DTB (C)	1	1	O96008	TOMM40	Mitochondrial import receptor subunit TOM40 homolog	3840.76	46.023	2.8693e-29
TPSQLSDNNCRQ	IAA-DTB (C)	2	2	Q4G0F5	VPS26B	Vacuolar protein sorting-associated protein 26B	1912.94	30.566	0.00036514
TPSYSISSTLNPQAPEFILGCTASK	IAA-DTB (C)	1	1	Q14694	USP10	Ubiquitin carboxyl-terminal hydrolase 10	3162.63	80.535	1.7769e-05
TPTSGQSVSTCSSK	IAA-DTB (C)	2	2	Q32NC0	C18orf21	UPF0711 protein C18orf21	1919.96	26.843	0.0027143
TQEQCVHNETK	IAA-DTB (C)	3	3	O60313	OPA1	Dynamin-like 120 kDa protein, mitochondrial;Dynamin-like 120 kDa protein, form S1	1866.93	17.537	0.00049675
TQEQCVHNETKNELEK	IAA-DTB (C)	2	2	O60313	OPA1	Dynamin-like 120 kDa protein, mitochondrial;Dynamin-like 120 kDa protein, form S1	2480.23	21.329	0.00075044
TRPDGNCFYR	IAA-DTB (C)	2	2	Q96FW1	OTUB1	Ubiquitin thioesterase OTUB1	1778.89	36.408	0.0082996
TSCGSPNYAAPEVISGR	IAA-DTB (C)	4	4	Q13131;P54646	PRKAA1;PRKAA2	5'-AMP-activated protein kinase catalytic subunit alpha-1;5'-AMP-activated protein kinase catalytic subunit alpha-2	2259.13	49.474	6.5684e-05
TSCKDDEAVVQAPR	IAA-DTB (C)	1	1	P35658	NUP214	Nuclear pore complex protein Nup214	2069.06	33.126	0.0033322
TSDVTSTKGNEFEDYCLKR	IAA-DTB (C)	1	1	P26196	DDX6	Probable ATP-dependent RNA helicase DDX6	2743.35	41.023	0.0058184
TSEVNCYR	IAA-DTB (C)	1	1	P62633	CNBP	Cellular nucleic acid-binding protein	1521.76	32.704	0.045502
TSFSQEQSCDSAGEGSER	IAA-DTB (C)	1	1	Q8IWW6	ARHGAP12	Rho GTPase-activating protein 12	2455.09	33.624	1.1136e-09
TSLDLYANVIHCK	IAA-DTB (C)	2	2	P51553	IDH3G	Isocitrate dehydrogenase [NAD] subunit gamma, mitochondrial	2027.09	58.937	4.5211e-11
TSNKPLMIIHHLDECPHSQALK	IAA-DTB (C)	8	8	O95994	AGR2	Anterior gradient protein 2 homolog	3062.62	42.49	3.8866e-78
TSNKPLMIIHHLDECPHSQALK	Oxidation (M);IAA-DTB (C)	5	5	O95994	AGR2	Anterior gradient protein 2 homolog	3078.61	38.636	1.0043e-50
TSNKPLMIIHHLDECPHSQALKK	IAA-DTB (C)	8	8	O95994	AGR2	Anterior gradient protein 2 homolog	3190.71	41.565	2.8686e-99
TSNKPLMIIHHLDECPHSQALKK	Oxidation (M);IAA-DTB (C)	6	6	O95994	AGR2	Anterior gradient protein 2 homolog	3206.71	37.251	6.5671e-100
TSSDPTCVEK	IAA-DTB (C)	1	1	O14980	XPO1	Exportin-1	1616.81	32.287	0.016099
TSSDPTCVEKEK	IAA-DTB (C)	1	1	O14980	XPO1	Exportin-1	1873.95	25.344	0.011774
TSSVSNPQDSVGSPCSR	IAA-DTB (C)	3	3	P49023	PXN	Paxillin	2258.1	36.595	2.0729e-05
TSTILACAK	IAA-DTB (C)	1	1	P40937	RFC5	Replication factor C subunit 5	1457.83	46.18	0.037612
TTCMSSQGSDDEQIKR	IAA-DTB (C)	3	3	Q9P0V9	2021-09-10	Septin-10	2336.11	28.166	1.5813e-18
TTEEQVQASTPCPR	IAA-DTB (C)	4	4	Q14137	BOP1	Ribosome biogenesis protein BOP1	2097.05	36.394	1.5584e-130
TTENNYCPHYEK	IAA-DTB (C)	1	1	P98172	EFNB1	Ephrin-B1	2048.96	29.505	1.5416e-05
TTSILCLAR	IAA-DTB (C)	1	1	P35250	RFC2	Replication factor C subunit 2	1527.88	59.896	0.033423
TTSLCAGPSASKNEYEK	IAA-DTB (C)	2	2	Q9BWU0	SLC4A1AP	Kanadaptin	2336.17	32.476	0.0014273
TTSSANNPNLMYQDECDRR	IAA-DTB (C)	1	1	Q92841	DDX17	Probable ATP-dependent RNA helicase DDX17	2765.29	38.495	5.7067e-07
TVCDAAEK	IAA-DTB (C)	1	1	O60664	PLIN3	Perilipin-3	1386.72	29.426	0.018879
TVCDAAEKGVR	IAA-DTB (C)	1	1	O60664	PLIN3	Perilipin-3	1698.91	29.529	0.033555
TVFAEHISDECK	IAA-DTB (C)	2	2	P39023	RPL3	60S ribosomal protein L3	1928.97	41.502	0.0020558
TVFAEHISDECKR	IAA-DTB (C)	2	2	P39023	RPL3	60S ribosomal protein L3	2085.07	35.617	2.1766e-07
TVFAEHISDECKRR	IAA-DTB (C)	3	3	P39023	RPL3	60S ribosomal protein L3	2241.17	30.36	0.00020547
TVPFLPLLGGCIDDTILSR	IAA-DTB (C)	2	2	Q7Z7H8	MRPL10	39S ribosomal protein L10, mitochondrial	2580.43	104.83	0.00026494
TVYGGGCSEMLMAHAVTQLANR	IAA-DTB (C)	1	1	P78371	CCT2	T-complex protein 1 subunit beta	2859.42	66.825	0.00022926
TYAICGAIR	IAA-DTB (C)	4	4	P63220	RPS21	40S ribosomal protein S21	1517.84	50.913	0.0046023
TYAICGAIRR	IAA-DTB (C)	2	2	P63220	RPS21	40S ribosomal protein S21	1673.94	40.486	0.0020614
TYDPSGDSTLPTCSK	IAA-DTB (C)	1	1	Q9Y2X3	NOP58	Nucleolar protein 58	2122.03	45.613	9.8463e-13
TYGCVPVANKR	IAA-DTB (C)	1	1	O75391	SPAG7	Sperm-associated antigen 7	1757.96	33.087	0.00084397
TYIQCIAAISR	IAA-DTB (C)	1	1	Q86VP6	CAND1	Cullin-associated NEDD8-dissociated protein 1	1788.99	60.807	0.008141
VAAAESMPLLLECAR	IAA-DTB (C)	2	2	O00410	IPO5	Importin-5	2124.14	72.781	9.8169e-13
VAAASGHCGAFSGSDSSR	IAA-DTB (C)	3	3	Q9NZB2	FAM120A	Constitutive coactivator of PPAR-gamma-like protein 1	2217.06	29.507	1.6033e-25
VAALTGLPFVTAPNKFEALAAHDALVELSGAMNTTACSLMK	IAA-DTB (C)	1	1	P07954	FH	Fumarate hydratase, mitochondrial	4724.47	105.04	1.7917e-19
VACAEEWQESR	IAA-DTB (C)	3	3	O75663	TIPRL	TIP41-like protein	1857.9	43.255	2.4039e-08
VACIGAWHPAR	IAA-DTB (C)	3	3	P39023;Q92901	RPL3;RPL3L	60S ribosomal protein L3;60S ribosomal protein L3-like	1730.94	44.092	0.00037389
VACITEQVLTLVNK	IAA-DTB (C)	2	2	P04843	RPN1	Dolichyl-diphosphooligosaccharide--protein glycosyltransferase subunit 1	2081.19	82.15	1.6591e-05
VACITEQVLTLVNKR	IAA-DTB (C)	3	3	P04843	RPN1	Dolichyl-diphosphooligosaccharide--protein glycosyltransferase subunit 1	2237.29	74.591	4.2791e-23
VACQASSER	IAA-DTB (C)	2	2	Q96H55	MYO19	Unconventional myosin-XIX	1500.77	24.288	0.016384
VAHALAEGLGVIACIGEK	IAA-DTB (C)	2	2	P60174	TPI1	Triosephosphate isomerase	2301.29	67.573	1.0554e-27
VALAGTFHYYSCER	IAA-DTB (C)	2	2	Q15738	NSDHL	Sterol-4-alpha-carboxylate 3-dehydrogenase, decarboxylating	2167.09	49.94	0.0037098
VAQATCKL	IAA-DTB (C)	1	1	P35914	HMGCL	Hydroxymethylglutaryl-CoA lyase, mitochondrial	1383.79	39.507	0.044155
VAQPVRGCGPPR	IAA-DTB (C)	1	1	Q15654	TRIP6	Thyroid receptor-interacting protein 6	1787	26.252	0.029652
VATFHDCEDAAR	IAA-DTB (C)	2	2	Q9P2X0	DPM3	Dolichol-phosphate mannosyltransferase subunit 3	1884.92	33.772	0.0014866
VCASGMK	Oxidation (M);IAA-DTB (C)	1	1	P24752	ACAT1	Acetyl-CoA acetyltransferase, mitochondrial	1261.65	21.839	0.034916
VCDATYDKAPVEK	IAA-DTB (C)	2	2	Q12974	PTP4A2	Protein tyrosine phosphatase type IVA 2	1989.02	32.118	0.00015178
VCEDLDTSVNLAWTSGTNCTR	IAA-DTB (C)	1	1	P45880	VDAC2	Voltage-dependent anion-selective channel protein 2	2892.37	67.808	0.0073668
VCEEIAIIPSK	IAA-DTB (C)	4	4	P08708	RPS17	40S ribosomal protein S17	1751.99	59.763	0.0030028
VCEEIAIIPSKK	IAA-DTB (C)	1	1	P08708	RPS17	40S ribosomal protein S17	1880.08	49.708	9.8702e-06
VCENIPIVLCGNKVDIK	IAA-DTB (C)	1	1	P62826	RAN	GTP-binding nuclear protein Ran	2464.35	62.783	0.0024905
VCETDGCSSEAK	IAA-DTB (C)	4	4	P53582	METAP1	Methionine aminopeptidase 1	1835.84	26.735	2.3368e-06
VCHAHPTLSEAFR	IAA-DTB (C)	4	4	P09622	DLD	Dihydrolipoyl dehydrogenase, mitochondrial	2018.05	35.13	0.00033409
VCQASQLQGQK	IAA-DTB (C)	2	2	Q92667	AKAP1	A-kinase anchor protein 1, mitochondrial	1739.94	31.143	2.7669e-13
VCQASQLQGQKEESCVPVHQK	IAA-DTB (C)	1	1	Q92667	AKAP1	A-kinase anchor protein 1, mitochondrial	2933.49	27.729	0.00016545
VCTLAIIDPGDSDIIR	IAA-DTB (C)	2	2	P62888	RPL30	60S ribosomal protein L30	2251.22	79.079	1.9976e-14
VCVETVESGAMTK	IAA-DTB (C)	2	2	P48735	IDH2	Isocitrate dehydrogenase [NADP], mitochondrial	1903.97	47.467	1.1733e-07
VDASACGMER	IAA-DTB (C)	3	3	O95671	ASMTL	N-acetylserotonin O-methyltransferase-like protein	1588.77	36.928	0.0093533
VDCDQHSDIAQR	IAA-DTB (C)	2	2	Q9BS26	ERP44	Endoplasmic reticulum resident protein 44	1936.94	27.388	0.0024334
VDVAVNCAGIAVASK	IAA-DTB (C)	2	2	Q99714	HSD17B10	3-hydroxyacyl-CoA dehydrogenase type-2	1967.09	55.782	2.4057e-14
VDVFREDLCTK	IAA-DTB (C)	2	2	Q06323	PSME1	Proteasome activator complex subunit 1	1874.99	51.022	0.0099982
VDVFREDLCTKTENLLGSYFPK	IAA-DTB (C)	2	2	Q06323	PSME1	Proteasome activator complex subunit 1	3124.63	78.547	0.0013693
VDVFREDLCTKTENLLGSYFPKK	IAA-DTB (C)	1	1	Q06323	PSME1	Proteasome activator complex subunit 1	3252.72	71.013	0.0023224
VECQSHR	IAA-DTB (C)	1	1	O14818	PSMA7	Proteasome subunit alpha type-7	1408.72	15.666	0.039984
VECVLAELK	IAA-DTB (C)	2	2	Q9Y4W2	LAS1L	Ribosomal biogenesis protein LAS1L	1553.89	63.963	0.0019814
VEDMAELTCLNEASVLHNLK	IAA-DTB (C)	1	1	P35580;P35579	MYH10;MYH9	Myosin-10;Myosin-9	2779.42	72.626	0.00039851
VEEIAASKCR	IAA-DTB (C)	4	4	Q02543	RPL18A	60S ribosomal protein L18a	1655.9	27.504	0.00086247
VEFLECSAK	IAA-DTB (C)	1	1	Q9Y5M8	SRPRB	Signal recognition particle receptor subunit beta	1575.83	53.697	0.0053845
VELCSFSGYK	IAA-DTB (C)	3	3	P83731	RPL24	60S ribosomal protein L24	1682.87	55.041	3.2604e-08
VELHSTCQTISVDR	IAA-DTB (C)	1	1	O00267	SUPT5H	Transcription elongation factor SPT5	2138.12	41.163	0.0020784
VEQLFQVMNGILAQDSACSQR	IAA-DTB (C)	1	1	P78527	PRKDC	DNA-dependent protein kinase catalytic subunit	2887.47	88.987	8.0261e-05
VEQNSEPCAGSSSESDLQTVFK	IAA-DTB (C)	1	1	Q8N806	UBR7	Putative E3 ubiquitin-protein ligase UBR7	2892.38	57.684	3.8085e-05
VEQNSRPVSCSGR	IAA-DTB (C)	2	2	O00401	WASL	Neural Wiskott-Aldrich syndrome protein	1969.02	21.153	0.00086765
VFDPQNDKPSKWWTCFVKR	IAA-DTB (C)	2	2	O15145	ARPC3	Actin-related protein 2/3 complex subunit 3	2931.52	55.463	0.00080478
VGAAISMTYITSKPIVFVGTGQTYCDLR	IAA-DTB (C)	1	1	P08240	SRPR	Signal recognition particle receptor subunit alpha	3541.87	78.324	1.167e-14
VGEEFEEQTVDGRPCK	IAA-DTB (C)	1	1	P29373	CRABP2	Cellular retinoic acid-binding protein 2	2373.16	40.519	1.6385e-09
VGESNLTNGDEPTQCSR	IAA-DTB (C)	2	2	Q96T76	MMS19	MMS19 nucleotide excision repair protein homolog	2357.13	37.31	1.4055e-09
VGLGICYDMR	IAA-DTB (C)	1	1	Q9NQR4	NIT2	Omega-amidase NIT2	1676.87	62.113	0.037721
VGMGSGSICITQEVLACGRPQATAVYK	IAA-DTB (C)	1	1	P12268	IMPDH2	Inosine-5'-monophosphate dehydrogenase 2	3346.72	66.274	4.8097e-06
VGTECGNQK	IAA-DTB (C)	2	2	P21333	FLNA	Filamin-A	1485.76	24.012	0.0069797
VGTECGNQKVR	IAA-DTB (C)	1	1	P21333	FLNA	Filamin-A	1740.93	20.368	0.0090822
VGVGTCGIADKPMTQYQDTSK	IAA-DTB (C)	3	3	O75940	SMNDC1	Survival of motor neuron-related-splicing factor 30	2749.38	44.974	2.4567e-07
VGVGTCGIADKPMTQYQDTSK	Oxidation (M);IAA-DTB (C)	1	1	O75940	SMNDC1	Survival of motor neuron-related-splicing factor 30	2765.37	38.633	0.00082071
VGVGTCGIADKPMTQYQDTSKYNVR	IAA-DTB (C)	3	3	O75940	SMNDC1	Survival of motor neuron-related-splicing factor 30	3281.65	43.966	9.4661e-114
VGVGTCGIADKPMTQYQDTSKYNVR	Oxidation (M);IAA-DTB (C)	1	1	O75940	SMNDC1	Survival of motor neuron-related-splicing factor 30	3297.65	38.683	0.0012887
VHIPNDDAQFDASHCDSDKGEFGGFGSVTGK	IAA-DTB (C)	1	1	Q16576	RBBP7	Histone-binding protein RBBP7	3787.75	50.553	1.3302e-07
VHVDCMTSQK	Oxidation (M);IAA-DTB (C)	1	1	P27708	CAD	CAD protein;Glutamine-dependent carbamoyl-phosphate synthase;Aspartate carbamoyltransferase;Dihydroorotase	1713.85	23.195	0.0043443
VIECSYTSADGQR	IAA-DTB (C)	1	1	Q9UBM7	DHCR7	7-dehydrocholesterol reductase	1978.98	39.664	0.010006
VIGIECSSISDYAVK	IAA-DTB (C)	2	2	Q99873	PRMT1	Protein arginine N-methyltransferase 1	2134.13	62.543	2.6036e-98
VIGSGCNLDSAR	IAA-DTB (C)	4	4	P00338;Q6ZMR3;P07195;P07864	LDHA;LDHAL6A;LDHB;LDHC	L-lactate dehydrogenase A chain;L-lactate dehydrogenase A-like 6A;L-lactate dehydrogenase B chain;L-lactate dehydrogenase C chain	1741.91	42.109	1.9662e-06
VIHECQQR	IAA-DTB (C)	2	2	Q13617	CUL2	Cullin-2	1562.84	19.467	0.011213
VIVKCPTSGR	IAA-DTB (C)	3	3	Q9ULA0	DNPEP	Aspartyl aminopeptidase	1609.93	31.635	0.0027033
VKACTTEEDQEK	IAA-DTB (C)	2	2	P49915	GMPS	GMP synthase [glutamine-hydrolyzing]	1930.97	20.093	0.0005474
VKNQLKETTEAACR	IAA-DTB (C)	1	1	Q9Y2Q3	GSTK1	Glutathione S-transferase kappa 1	2141.16	22.547	0.008554
VLCELADLQDK	IAA-DTB (C)	1	1	P17987	TCP1	T-complex protein 1 subunit alpha	1796.97	60.709	0.032795
VLCLAVAVGHVK	IAA-DTB (C)	2	2	P62906	RPL10A	60S ribosomal protein L10a	1759.05	55.458	4.136e-06
VLELVSITANKNTCPGDR	IAA-DTB (C)	1	1	P34897	SHMT2	Serine hydroxymethyltransferase, mitochondrial	2480.34	55.393	1.6822e-06
VLESHFQSQKDCYEK	IAA-DTB (C)	2	2	Q9NQX4	MYO5C	Unconventional myosin-Vc	2391.19	29.458	0.0043174
VLGPCSDILKR	IAA-DTB (C)	1	1	P10644	PRKAR1A	cAMP-dependent protein kinase type I-alpha regulatory subunit;cAMP-dependent protein kinase type I-alpha regulatory subunit, N-terminally processed	1751.01	49.022	0.0013169
VLHDAQQQCR	IAA-DTB (C)	3	3	A1L0T0	ILVBL	Acetolactate synthase-like protein	1747.92	20.459	0.00092049
VLIANRGEIACR	IAA-DTB (C)	1	1	Q96RQ3	MCCC1	Methylcrotonoyl-CoA carboxylase subunit alpha, mitochondrial	1865.07	39.428	0.0033957
VLLAAAVCTK	IAA-DTB (C)	3	3	P48444	ARCN1	Coatomer subunit delta	1538.92	54.737	1.9884e-05
VLLISGFPVQVCK	IAA-DTB (C)	1	1	Q9Y2W6	TDRKH	Tudor and KH domain-containing protein	1953.15	79.694	0.0031246
VLQSEFCNAVR	IAA-DTB (C)	1	1	Q9NUP9	LIN7C	Protein lin-7 homolog C	1815.97	50.463	0.032795
VLVTTNVCAR	IAA-DTB (C)	3	3	Q9NUU7;Q9UMR2	DDX19A;DDX19B	ATP-dependent RNA helicase DDX19A;ATP-dependent RNA helicase DDX19B	1625.93	46.488	7.2546e-05
VLVVGAGGIGCELLK	IAA-DTB (C)	2	2	Q9UBT2	UBA2	SUMO-activating enzyme subunit 2	1978.16	72.658	9.746e-13
VMSQNFTNCHTK	IAA-DTB (C)	3	3	Q13283	G3BP1	Ras GTPase-activating protein-binding protein 1	1959.97	31.727	4.5496e-07
VMSQNFTNCHTK	Oxidation (M);IAA-DTB (C)	2	2	Q13283	G3BP1	Ras GTPase-activating protein-binding protein 1	1975.96	26.582	2.1434e-05
VMTIPYQPMPASSPVICAGGQDR	IAA-DTB (C)	1	1	Q15365	PCBP1	Poly(rC)-binding protein 1	2968.5	70.781	0.0002069
VNCLDKFWHK	IAA-DTB (C)	1	1	Q14847	LASP1	LIM and SH3 domain protein 1	1839.98	48.63	0.0045419
VNLQMVYDSPLCR	IAA-DTB (C)	1	1	Q9Y285	FARSA	Phenylalanine--tRNA ligase alpha subunit	2088.09	68.655	0.0013564
VNPLGGAVALGHPLGCTGAR	IAA-DTB (C)	1	1	P09110	ACAA1	3-ketoacyl-CoA thiolase, peroxisomal	2410.33	56.968	0.0089062
VNQAIWLLCTGAR	IAA-DTB (C)	3	3	P46782	RPS5	40S ribosomal protein S5;40S ribosomal protein S5, N-terminally processed	1995.11	72.314	2.5103e-05
VPPFPLPLEPCTQEFLWR	IAA-DTB (C)	2	2	Q12789	GTF3C1	General transcription factor 3C polypeptide 1	2719.46	100.04	4.5033e-06
VPTANVSVVDLTCR	IAA-DTB (C)	6	6	P04406	GAPDH	Glyceraldehyde-3-phosphate dehydrogenase	2024.11	61.44	2.9303e-41
VPTANVSVVDLTCRLEKPAK	IAA-DTB (C)	1	1	P04406	GAPDH	Glyceraldehyde-3-phosphate dehydrogenase	2690.52	55.196	2.1741e-10
VQECNYNR	IAA-DTB (C)	1	1	Q99569	PKP4	Plakophilin-4	1575.78	28.498	0.046325
VQENSAYICSR	IAA-DTB (C)	3	3	Q9Y3T9	NOC2L	Nucleolar complex protein 2 homolog	1819.93	39.189	4.6554e-14
VQVMDACLRCQAENK	Oxidation (M);IAA-DTB (C)	1	1	Q9UBF6	RNF7	RING-box protein 2	2331.15	81.136	0.016468
VQYPQSQACK	IAA-DTB (C)	4	4	Q14204	DYNC1H1	Cytoplasmic dynein 1 heavy chain 1	1701.89	31.702	5.9237e-14
VRCWQYR	IAA-DTB (C)	1	1	P61313	RPL15	60S ribosomal protein L15	1560.83	34.837	0.060484
VRDGLPLSASTDYEQSTGMQECRK	IAA-DTB (C)	1	1	Q96IW7	SEC22A	Vesicle-trafficking protein SEC22a	3221.58	44.228	4.0713e-06
VREDKQPEQATTSAQVACLYRK	IAA-DTB (C)	2	2	P18858	LIG1	DNA ligase 1	3071.62	32.596	7.0356e-05
VRFACHSASLTVR	IAA-DTB (C)	2	2	Q15233	NONO	Non-POU domain-containing octamer-binding protein	1997.1	35.037	0.0045571
VRNCSSPEFSK	IAA-DTB (C)	2	2	Q99829	CPNE1	Copine-1	1803.93	28.156	0.0016432
VRPCVVYGGADIGQQIR	IAA-DTB (C)	1	1	O00571;O15523	DDX3X;DDX3Y	ATP-dependent RNA helicase DDX3X;ATP-dependent RNA helicase DDX3Y	2381.3	51.083	0.00011292
VRYSLDPENPTKSCK	IAA-DTB (C)	1	1	P18621	RPL17	60S ribosomal protein L17	2287.2	34.06	0.0081956
VSCLGVTDDGMAVATGSWDSFLK	IAA-DTB (C)	1	1	P62873;P62879	GNB1;GNB2	Guanine nucleotide-binding protein G(I)/G(S)/G(T) subunit beta-1;Guanine nucleotide-binding protein G(I)/G(S)/G(T) subunit beta-2	2909.43	89.007	0.026505
VSCSPVSAQLLSVLQGLLHLEPTLR	IAA-DTB (C)	3	3	Q27J81	INF2	Inverted formin-2	3210.82	106.67	1.4082e-128
VTDDLVCLVYK	IAA-DTB (C)	2	2	P49458	SRP9	Signal recognition particle 9 kDa protein	1818	68.292	5.4852e-05
VTHLVANCTQGEK	IAA-DTB (C)	1	1	Q9H8V3	ECT2	Protein ECT2	1950.04	29.288	0.00019709
[truncated: 80 more rows]

## Sheet: NAIA5_Site of mod on proteins
Proteins	Positions within proteins	Leading proteins	Protein	Protein names	Gene names	PEP
[truncated: 6,382 more rows]

[truncated: 2 more sheets: IAA_Site of mod on proteins, Open search]
