# Supplementary material for: N-Acryloylindole-alkyne (NAIA) enables imaging and profiling new ligandable cysteines and oxidized thiols by chemoproteomics
Source: Nat Commun. 2023 Jun 15;14:3564. doi: 10.1038/s41467-023-39268-w (PMC10272157; doi:10.1038/s41467-023-39268-w)
Supplement: Supplementary file 6 — Supplementary Data 3 [file 41467_2023_39268_MOESM6_ESM.xlsx]

## Sheet: Table of content
Supplementary Data 3. NAIA-5 vs DBIA to profile functional cysteines
Worksheet	Description
Protein list_NAIA-5 vs DBIA	Proteins with functional cysteines profiled by NAIA-5 and DBIA (from Nature Biotechnology 2021, DOI: 10.1038/s41587-020-00778-3)
Proteins profiled by NAIA-5	Proteins with functional cysteines profiled by NAIA-5 uniquely or by both NAIA-5 and DBIA
Cys list_NAIA-5 vs DBIA	Functional cysteines profiled by NAIA-5 and DBIA
Cys profiled by NAIA-5	Functional cysteines profiled by NAIA-5 uniquely or by both NAIA-5 and DBIA

## Sheet: Protein list_NAIA-5 vs DBIA
Proteins profiled by NAIA-5_Gene Name	Protein profiled by DBIA according to Nature Biotechnology 2021 (DOI: 10.1038/s41587-020-00778-3)
CARM1	TXNDC12
ATP13A1	GSTO1
DNAJC7	PTGES2
KMT2B	ATP6V1A
NUP188	MGMT
STRN4	TXNDC17
ADCK4	RTN3
PEX19	BIRC2
CTNNA1	HMOX2
UNC45A	NEK9
HSPA1B	KEAP1
NSRP1	PEMT
EEF1G	GSTCD
CAST	SUPT5H
OTULIN	PNN
AKAP17A	TXN
PGLS	ALDH1A3
PURA	APOBEC3C
SPTLC1	GLRX2
KIF20A	TPM3
NEK7	ACAT1
PFKP	FAM213B
UBE3A	ITGB4
GPD2	UBA6
LIG3	PXN
ASMTL	TXNDC5
DENR	PELP1
AP2A1	CANX
RFC1	CLIC4
ATF7IP	DNMBP
CHKB	ZNF346
GON4L	OSBPL6
DHX9	BCLAF1
CLASP1	CAD
OTUB1	CKAP4
TYSND1	CKMT1A
NDUFAF4	EEF1A1
SDHA	IKBKG
PPP1R3D	NAA15
DERA	RTF1
DAK	ZNFX1
MKLN1	DFFB
CAMKMT	KCTD5
MACROD1	MBNL1
RNASEH2B	SRBD1
IPO4	ALDH1B1
TACC1	ARFGEF1
STXBP2	CDA
MYO1B	CIAPIN1
PA2G4	CPT2
RAF1	FN1
STXBP1	HGS
KIAA1279	LCMT1
TONSL	PEBP1
PARD3	TRIM33
AP1G1	C12orf29
ARHGAP17	HSDL1
SHMT2	NRD1
SNRNP200	NSUN5
C8orf33	PTGR1
UBE2O	SNX8
FASN	TXN2
LUZP1	ATAD3B
YES1	CCND3
FBXO22	CPT1A
FBXO45	DNMT1
ZC3HC1	JAK1
PMM2	RPL17
DHRS1	SMG9
LSM12	CKB
FAM189A2	IGFBP3
CPNE3	LLGL1
PRPF6	PELO
SSSCA1	PGK1
DICER1	SUN1
F8A1	CASP8
GTF3C2	CLIC1
PEX11B	FAM115A
FAM76B	PDSS2
CIAPIN1	RCC1
AKR1A1	RXRA
FAM73A	TK1
MGRN1	USP16
MNAT1	FBLN1
FAM126A	IARS
POLE3	PHGDH
RHOU	TRIM65
CEP131	ACP1
STBD1	BUB1B
C19orf47	CEBPB
PSMG1	CHRAC1
MCCC2	DDX17
PYCRL	FAM120A
FAM177A1	IGFBP2
MROH1	KIF14
ELP4	NOB1
HSPD1	OSBP2
LLGL2	PLXND1
VBP1	PNPLA6
GTPBP4	PRKDC
FASTKD5	RCCD1
GSR	RTFDC1
ALDH5A1	TM7SF2
SRP19	AMMECR1L
HCFC1	ARIH1
PSMC3	BOP1
GNB1	CD3EAP
ARMC5	CDKN3
HEATR6	DECR2
RPL4	F13A1
LRWD1	FBXO2
EPB41L5	FRYL
NELFB	GRPEL1
HMCES	MACROD1
GIGYF2	NUMA1
DFFA	PDIA4
ESYT2	RNF40
RPS19BP1	RRP1B
MMS19	RTTN
ADAT1	SH2D4A
CCNT1	TDG
GNL1	TNKS1BP1
CDAN1	TTLL12
TRMT10A	ZNF428
GNL3L	AGFG2
BIRC6	APIP
L2HGDH	BLOC1S5
NUP214	CLUH
RBM17	CMBL
AKIRIN1	CUL7
GNB2	DAZAP1
FAM160B2	DCTN4
HMCN1	DHX34
VAT1	DTL
LGALS1	FAM98C
DSP	FGB
ARRB1	GJB3
MYO5B	GNB2L1
NHP2L1	GPATCH8
PRR14L	KIAA1671
CHTF18	MRGBP
HSDL2	MTERFD3
KLC2	NCAPD2
KLC1	NIT2
MMAA	PDCD6IP
IQSEC1	PFAS
IQGAP3	PINX1
MTOR	PROSER2
ARMC8	PSME4
KIAA0391	RPL4
DNAAF5	RPS6KA1
CHD1L	SCRN3
FAM208A	SLMAP
WDR11	TBL3
KDM3B	TOE1
PTPRF	UBE2O
AP2A2	USP11
S100A4	XPOT
KIAA0101	ZCCHC7
RPA2	ZNF189
NELFCD	ACTR5
CCND1	ALDH9A1
PI4KB	ARL6IP4
TBC1D10A	ATG9A
HNRNPM	BRAT1
RPS3A	C8orf33
GTF3C1	CAST
ARFGEF2	CDK5
DRAP1	CLIC3
STX16	CNN2
C8orf82	COG1
YWHAZ	CYB5B
FAM63A	DAP3
UIMC1	DLGAP5
DGUOK	DNAJC2
CCT3	DNTTIP2
TRIP12	E2F3
NIPBL	EDC4
GAK	GCN1L1
TAF12	GFM1
GMPS	GLOD4
SMCHD1	GLRX
NUP50	GNPAT
NADK	GPX4
ATP1A1	GSTO2
MAP3K11	HAUS7
NCOR2	KIAA1598
ACTR1B	MMS22L
ACTR1A	MTMR12
TYK2	NAA25
EIF5A	NARF
CASP7	NLRX1
NME3	NOA1
INTS1	NR2F1
PC	NUB1
MYH10	NUP93
HSPB8	PARK7
RPSA	PHF5A
XPO7	PIN1
AHNAK	PRKCA
FARSB	PSPC1
MYH14	PYGB
RHOT2	RAB11FIP1
ALG13	REEP5
TANC1	RICTOR
AKAP1	RNH1
CCDC94	RPL18A
VPRBP	SF1
ZC3HAV1	SKA3
MRPS21	SRP19
JARID2	SRSF10
CCDC6	TCEB3
SCAF1	TPX2
POGZ	TSR1
SIRT7	TXNL1
SEPT7	UBR7
NUP98	VDAC2
DNAJC13	ZMYM1
RNF7	ZNF224
MKI67	ZZEF1
ILVBL	ABHD10
ESRP2	ABTB1
DCUN1D3	ACTB
TRPS1	AFAP1
AGFG2	AIG1
UBE2R2	ANXA4
SEPHS2	C1orf174
PMF1	CCNE2
POLR1A	CIRH1A
PANK4	CNBP
PPP2R4	DCUN1D4
MTA2	DENND4C
BRIP1	DHX30
KIF22	DHX57
ZFR	EIF2B3
MMTAG2	FAM86A
WAPAL	FDPS
SURF6	FRAS1
DBNL	FSTL1
ADIPOR1	FTSJ1
UBFD1	G6PC3
KLHL22	HDLBP
TAF6	HMGB1
SMARCD1	HUWE1
PGR	INTS9
PVRL4	IRS1
CENPI	JAG2
ELP6	JMJD6
MLPH	LAS1L
PKM	LIG1
SRRT	LNP
MCM4	MEPCE
SRPK1	MKI67
EIF1AD	MRPL37
ZHX3	MT1L
ALDH6A1	MYH14
VMP1	MYO1C
RPS6KA1	NCAPD3
KCTD5	NPC1
CEBPB	NR2F2
RTN3	NRDE2
SP100	NSD1
ZC3HAV1L	OGFR
HNRNPUL1	PARG
OGDH	PCM1
RNF113A	PDHA1
SNX24	PDIA5
DHX36	PIAS4
MITF	PNKP
SMC1A	PPARD
HUWE1	PPIA
TPR	PPP1R18
RECQL	PPTC7
RBM19	PREP
GPRIN1	PSMC3IP
MARS	PWP2
TPM4	RAD54L2
PSMD6	RFT1
ECHS1	RPS6KA2
ADSS	SEC24B
PLEC	SEC63
SNRPN	SGTA
METTL13	SLC27A4
PFKFB3	SLCO4A1
ARHGEF11	SLK
ZNF823	SPRED1
HGH1	SPTLC2
PREX1	SRM
ZSCAN31	SRRM2
RREB1	SUGP2
COIL	TBC1D5
PHAX	TMA16
PRDX3	TMEM209
ZNF490	TRIB1
SYNE2	TXLNA
PBK	UBR1
PPP2R2A	USP10
ANKRD50	WDR47
RPLP0	ZC2HC1A
TLN1	ZFP64
TNRC6C	ZNF644
SRGAP2	ABCE1
DIAPH1	ACIN1
PPM1E	ACLY
OAS3	AIP
CACUL1	AKAP11
JUP	ANKRD17
UBIAD1	AP4E1
RCE1	AREG
KDM8	ARPC5
EHBP1L1	ASH2L
PES1	ATG14
MED14	ATG4B
TOP2A	ATP6V1G1
NSUN2	ATRIP
CHD3	AVEN
BRAF	BAG3
USP47	BIRC6
KCTD3	BLMH
SREBF1	BLOC1S3
CENPH	BMS1
SMARCC2	BOLA3
ANKHD1	BUB3
ANKRD17	C5orf51
CLIC5	C9orf85
PARK7	CASP2
RIOK3	CBLL1
RTFDC1	CDC42BPB
PSMF1	CELF2
BMS1	CFL1
SLC27A4	CHKA
RRP1B	CLTA
ARVCF	CLTC
CENPB	CMSS1
EEFSEC	COG8
CNN2	COPG2
HOOK2	CORO1C
MPG	CRKL
CLIC1	CSNK1G3
CLIC4	CTC1
STT3B	CTCF
GCN1L1	DCAF16
CORO7	DDX51
CDCA2	DHRS1
GATA3	DIS3L
NFKBIB	DNAJB4
TSR2	DNAJC7
KDM3A	EEFSEC
THAP11	EHBP1L1
ACTR5	EIF2AK1
RAI1	ELP4
ACTL6A	EPHB2
SEPT5	EPHX4
ENY2	ERI1
CPNE1	ERO1L
CCT8	ESD
IRF2BPL	EXOSC5
DDX51	EZH2
CLTC	FAAP100
C19orf43	FAM83H
RARA	FANCG
RARG	FARSB
FAM120A	FAT1
PPP2CA	FLAD1
RANBP9	FLII
DCAF15	FRMD5
DAXX	G6PD
STRIP1	GAS2L1
THEM6	GBE1
RAD21	GMPPA
FLNA	GOLGA2
MCM5	GPAT2
RARS2	GSDMD
ECM29	GSPT1
VCP	HECTD1
AEBP2	HSD11B2
KIF23	HSPA4L
SGTA	IDH1
PSMC1	IFIT5
FGFR1OP2	INPP4A
OGT	ITGB5
CDC16	ITPKC
TBL3	KANK2
FAM208B	KIAA1524
NHLRC2	LIG3
ITPR3	LUC7L3
HK1	MAP7D1
APC	MAPKAPK3
ANAPC7	MGA
PCBP2	MKL2
PCBP1	MMS19
DPYSL2	MRPL22
SMAD2	MRPS9
ZNF185	MT2A
PSMD12	MTHFD1L
SCP2	MYH10
ACAD10	MYO1D
ERLIN2	MYO6
BTAF1	NECAP2
HSPA9	NIT1
BPTF	NOC2L
JMY	NOL9
RBM25	NOMO2
HSP90AB1	NR3C1
CCT4	NUDT16L1
EPRS	NUP205
MDM2	NUP88
TBC1D9B	ORC3
PSME2	OSBPL2
CHMP5	OSBPL3
DTNBP1	OTUD4
DGCR8	P4HB
FUK	PA2G4
FECH	PCMT1
NDFIP1	PDCD11
ATAD2	PDK1
ALDOA	PEG10
RPLP1	PGLS
E4F1	PHLDA2
RANGAP1	PIAS1
KIF4A	PISD
ENTHD2	PLEKHA5
IAH1	PLK1
FAM98C	PLOD3
LONP1	POLRMT
NSUN5	POM121
EIF2B1	PPA1
RBM26	PPA2
SLC39A6	PPAT
COPG1	PPDPF
POLR3C	PPIB
MTA1	PPM1G
COPA	PPP1R9A
STIP1	PPP2R2A
PCMT1	PPP5C
ATG14	PRPF3
MARS2	PRR11
FDXR	RALGAPB
TTC1	RASA2
SUGT1	RBM12B
XPO6	RGL2
RUVBL1	ROCK2
TSFM	RPL14
NVL	RPL27A
RAP1GDS1	RPL5
TACSTD2	RPL9
ZNF696	RPN1
NR2F2	RPS3
TP53BP1	RRP15
MRPL14	RUVBL2
NUPL1	SCAF1
CREB1	SETX
ANKIB1	SH3RF1
PPP1R37	SPTY2D1
SRP72	STARD7
ZMYM4	STEAP2
RPRD2	TBC1D8
UNC13D	TCP11L1
CAP1	TMEM131
HADHA	TMEM201
MSH2	TMEM57
TACC3	TMLHE
PRDX5	TNFRSF10B
POP1	TRAFD1
DDX42	TRIM56
AVEN	TRMT61A
ENOSF1	TRRAP
UBA6	TSC22D2
NAT10	TYMS
TTPAL	UAP1
PIAS4	UBA1
CUL3	UBE3B
RPS8	UBR4
IWS1	UNC45A
IKBKAP	URGCP
DNAJC17	UROS
BRAT1	USP28
TRMT11	USP8
STIM2	USP9X
LRRC8D	UTP14A
COPB1	VPRBP
PPIA	WDHD1
UBR4	WDR45B
SCFD1	WWC1
RLF	ZNF217
GATA6	MARCH5
EIF3K	ABCB8
TUBB4A	ABCF1
TUBB	ACAA1
RPL14	ACAD9
PHGDH	ACAP3
RFTN1	ACBD3
ARFGEF3	ACTL6A
VPS8	ACTN1
XPO5	ADAM9
RRBP1	ADAT1
NMT2	ADCY6
ADCK3	AGAP1
CELF1	AHNAK
FANCD2	AKAP8L
TMEM30A	ALAD
ASNS	ALDH3A2
STK38	ALDOA
ZNF638	ALG3
SON	AMD1
STAT3	AMPD2
ETFDH	ANKFY1
FBL	ANKHD1
AKAP8	ANKRD11
FXR1	ANKRD40
CMBL	ANKRD52
FXR2	ANXA5
HNRNPUL2	ANXA6
SPTLC2	AP1S1
MDN1	APAF1
SEC16A	APRT
KDM6A	ARAF
PRPF38B	ARAP3
GGCT	ARFGEF3
CCDC25	ARHGAP29
MGEA5	ARHGEF4
CDK2	ARHGEF5
TSPYL5	ARID1A
EFR3A	ARIH2
EIF5B	ARL2BP
PRKDC	ARL5B
SEC24C	ARMC4
TSPO	ARMC5
HNRNPU	ARRB1
GPSM1	ASB1
FLNB	ATE1
HENMT1	ATP1A1
NUMA1	ATRX
PRRC2B	ATXN10
COG1	AURKA
ZNF740	BANP
ZFAND2B	BAZ1A
RPS5	BAZ1B
NUDCD2	BAZ2A
TBRG4	BCAR3
BRCA2	BCL2L2
RAB11FIP5	BEND3
GMIP	BOD1L1
DUS2	BOLA1
CECR5	BPNT1
ERMP1	BPTF
C1orf123	BRAP
CASK	BRD7
TRIP11	BRF1
C7orf55	BTAF1
NUP205	BTBD11
CD2AP	BUB1
MED29	C15orf39
RPL8	C17orf75
RRP8	C3orf38
SAP30	C8B
INF2	CAMK1
LMNA	CAND1
DECR2	CAPN7
STUB1	CAPZA1
RAE1	CAPZB
SRRM2	CASC5
ERBB2IP	CASP3
GTF3C3	CBL
THOC6	CBWD1
TRIM33	CCDC9
ACAA1	CCDC94
HSPA6	CCT7
BTF3	CD320
IMPDH2	CDC27
POLA2	CDC37L1
RPS27	CDCA2
LIN37	CDH3
SEPT11	CDK11A
PSMA7	CDS1
INPPL1	CDT1
DLAT	CELF1
CDKN2AIP	CENPE
BPNT1	CEP128
EDC4	CEP85
SMC5	CERK
AP3D1	CHAF1A
PPCDC	CHCHD3
PBXIP1	CIT
IKBKG	CKAP2L
OSBPL2	CLPTM1
ARHGEF17	CMC1
GYS1	CMIP
RNMTL1	CMTM7
GFRA1	CNDP2
ZNF592	CNOT1
CLIC3	COG2
EFHD1	COG5
EIF6	COL6A2
IVD	COLGALT1
SNX1	COMP
SLC4A1AP	COPA
CCDC88C	COPG1
BAK1	COQ10B
TK1	CPNE3
DCAF5	CSE1L
DSTN	CSNK2B
TRMT2A	CSNK2B-LY6G5B-1181
CEBPZ	CSRP1
MRPS11	CTSC
SECISBP2L	CTU1
SMPD4	CTU2
C2CD2L	CUL9
MYOF	CWC22
HNRNPL	CWF19L1
SPATA33	CXorf38
ERN1	CXXC1
SRBD1	DAK
EPB41L4B	DCAF15
MPST	DCBLD2
ZNF609	DCUN1D3
MLLT3	DDX21
SKA1	DDX27
DOCK6	DDX28
ZNF692	DDX55
ACADSB	DDX56
CRIP2	DEK
ARL6IP4	DEPDC5
LARP4	DFFA
CAMK2D	DHRS7
RNF213	DIEXF
ATP5J2	DIP2B
UGDH	DIRAS1
YKT6	DIS3
RNF181	DLG5
CCND3	DMWD
RANBP6	DNAJC1
ASXL2	DNAJC25
PPAPDC2	DR1
ABCF3	DSN1
PSMD5	DUS1L
PSMA4	DUS3L
AK2	DUSP4
MAVS	DUSP6
SPECC1	DVL2
PALM3	EED
SIN3A	EEF1A1P5
PSMB7	EEF1G
CHRAC1	EFTUD1
RALGAPA2	EIF2AK4
NSA2	EIF2B4
MICALL2	EIF3D
FN3KRP	EIF4A3
GSG2	ELL
VDAC2	EPG5
C5orf45	ERCC8
CSE1L	ERI3
LRRC59	ERO1LB
KIF2C	ESPN
ZNFX1	ESRP1
ARPC4	ESYT1
PREB	ETF1
SMARCA5	EWSR1
GRPEL1	EXOC1
GLCCI1	EXOSC10
AGAP1	FABP5
RIF1	FAM118A
CAMK2G	FAM160A1
ACAT2	FAM160B1
KIAA1671	FAM73A
ZDHHC18	FANCA
CSDE1	FASN
AGK	FBXL15
RPS25	FBXL17
VTA1	FBXO22
SYMPK	FBXO38
PSMC5	FER
TOP1	FHL1
PSMC6	FHL2
TRAFD1	FHL3
TRAPPC2L	FIG4
EIF2A	FLNA
SPR	FN3K
TUBA1	FN3KRP
TUBA1C	FNDC3B
STK11	FOXK1
RSL1D1	FOXM1
PCK2	FRA10AC1
SAMD12	FRMD6
KALRN	FRMD8
MAP2K4	FXR1
TRIO	FZD6
SCFD2	GALE
PHF12	GALK1
PDCD4	GAMT
RB1	GART
NUP54	GBA
ZBTB7B	GCLC
NLRX1	GEMIN5
ZMYM2	GGA2
RAC1	GIT2
SHMT1	GLS
CFL1	GMPR
SRPRB	GMPR2
DOCK7	GNAI2
THOC3	GNL2
PDCD6IP	GNL3L
RCC2	GPKOW
ACLY	GRK5
PHF2	GRM7
VPS35	GRSF1
ELMSAN1	GSG2
NDUFS1	GSTP1
NSL1	GTF2IRD1
NUFIP1	GTF3C1
CPTP	GTF3C3
CABIN1	GTPBP6
SLC31A1	GTSE1
ESYT1	H2AFY2
AARS	HABP4
SIGIRR	HADHA
LTBR	HCCS
SUGP2	HECTD4
PITPNA	HELZ
NOXA1	HERC4
RANBP1	HEXIM1
HCCS	HGF
RPL34	HIBCH
CNOT1	HINT3
MACF1	HIRA
ACAD9	HIST2H3A
DIDO1	HK1
ERI3	HMCES
SARAF	HMGB3
AHDC1	HMMR
LRRC41	HNRNPA0
ABHD12	HNRNPA3
GPS1	HNRNPC
ARHGAP11A	HNRNPU
ZC3H11A	HPS6
SHB	HR
SART3	HSP90AA1
GSKIP	HSPA14
EPS15	HSPA4
TOMM70A	HSPA5
RAD50	HYAL2
BOD1L1	IAH1
PCNA	IER5L
RRS1	IGF2BP3
PSMD2	IGF2R
CTTN	IL18
VPS39	IMP3
NUP35	IMPDH1
CCT7	IMPDH2
ABRACL	INPP4B
DENND4C	INTS10
MEPCE	IP6K1
PDE4DIP	IP6K2
ATPAF1	IQSEC2
PTPN1	ITGA6
IDH2	ITGB1
TPX2	JARID2
SRR	JPH1
UBR5	KANSL3
TSPYL1	KCMF1
PCYT1A	KCTD3
AHCTF1	KDM2A
U2AF1	KIAA0196
GLUD1	KIAA0754
STXBP3	KIAA1522
RPS27A	KIF4A
THUMPD1	KIN
ANKRD39	KLC1
ARNT	KLC3
UPF3A	KMT2A
SAMHD1	KMT2D
PRDM2	KMT2E
DDX5	KNTC1
RNF169	KRIT1
GLO1	L3MBTL3
MYL6	LARP4B
SLBP	LIMS1
THUMPD3	LMF2
RECQL4	LMNB2
MTPN	LPA
INO80	LRRC16A
EHMT2	LRRFIP1
PDHA1	LSMD1
CORO1C	MADD
NKIRAS2	MAP1S
BCAS3	MAP2K3
NUDT8	MAP2K4
SMC3	MAP2K7
ZZEF1	MAP3K6
MORC3	MAP3K7
UVRAG	MARS2
BCLAF1	MBIP
ESCO2	MCCC2
MAPK9	MDN1
SH3BP5L	MED13
ACTB	MED14
SUCLA2	MED7
ACIN1	METAP1
MRPL12	MIB1
PODXL	MICALL2
EPC1	MORC3
COBLL1	MPG
MRPL16	MPZL1
RPL13A	MROH1
CHD7	MRPL30
PHKG2	MSRA
KHSRP	MT1E
FKBP15	MTCH1
MED15	MTCH2
NCAPH	MTF2
FOXA1	MTO1
TRAPPC4	MTOR
EEF2	MVD
EXOC2	MYC
CKAP5	MYO1B
LRRFIP1	MYO5B
SORL1	MYSM1
EXOC8	NAB1
RAB3GAP1	NADSYN1
ITGB4	NCAPH
RPL24	NCDN
ATP2C1	NCOA6
NOL11	NDOR1
PLK1	NDUFAF3
AIMP2	NEDD4L
FLII	NFIX
DTYMK	NFKB1
TCOF1	NFKBIL1
ADAR	NFS1
PAIP2	NFU1
TET2	NFXL1
RAD54B	NIF3L1
CYFIP1	NIPBL
TMOD3	NKIRAS2
ZNF408	NLRP2
APIP	NOL11
ULK1	NOL6
HDGF	NONO
CANX	NOSIP
AQP3	NPEPPS
SETD2	NPM1
CNBP	NR2C2
FRA10AC1	NSUN3
SH3GLB1	NT5DC1
IARS2	NT5DC2
ZNF148	NUDC
MYO6	NUDCD1
UBA52	NUMB
TNKS1BP1	NUMBL
SASH1	NUP107
RPL36AL	NVL
DDX20	OGT
CCDC9	OSBP
SELENBP1	OSBPL9
TRMT61B	PAFAH1B3
TES	PALLD
CWF19L1	PAPD4
SETX	PARD3
NPM1	PARP14
MAP4	PASK
MAPT	PBRM1
AKT2	PBX1
HDGFRP2	PCNT
AMPD2	PDE3B
ILKAP	PDHB
ACTR2	PDP1
DDX23	PDS5A
RPL37	PEPD
HSPA4L	PER1
KIN	PET112
VRK1	PHIP
PFKL	PI4KA
EIF2B5	PIAS2
IP6K1	PIK3C2A
STK10	PITPNC1
RMDN3	PITX1
ERCC4	PKP3
OVOL2	PLD2
MTERF1	PLEC
NUP153	PLEKHF1
RPL18A	PLEKHM2
KIAA1217	PLIN3
DNAJC21	PLP2
DDX39B	PML
PRRC2C	PMPCB
NADSYN1	POLA1
S100A11	POLR2C
RELA	POLR2I
MYH9	POLR3E
PTPN2	PPIG
YY1AP1	PPIP5K2
SLIRP	PPL
ERLEC1	PPM1B
ZNF217	PPOX
COPS7A	PPP1CA
KTN1	PPP1R3D
NFS1	PPP4R1
NUP88	PPP4R2
FAM122B	PRICKLE3
ARFGEF1	PRKAB2
NUP155	PRKCD
SPG20	PRMT1
TDG	PRR14L
RNH1	PRRC2B
RPS14	PRRC2C
MIS12	PSMA7
OGFR	PSMD9
CSTF3	PTPN12
RPS6KB1	PUM2
SCAF8	RAB30
CENPU	RABGGTB
TAPT1	RACGAP1
PCCA	RANBP2
ILF3	RANBP6
MINOS1	RAP1GDS1
HINT1	RASA3
GSE1	RASSF7
CAND1	RECQL4
PSMD1	RECQL5
EFTUD1	RFX7
ZNF813	RHOG
MTMR6	RHPN2
CTPS1	RIF1
FNBP1L	RIN1
RXRB	RING1
HSP90AA1	RIPK2
SOCS2	RNF213
KIAA1524	RNF220
FDFT1	RNFT2
ALDH16A1	RPAP2
SF3A3	RPL11
AKT1S1	RPL13A
SH3GLB2	RPS12
RABEP2	RRBP1
SNX3	RRP8
SNX12	RTKN
AP1B1	RUFY1
L1RE1	RWDD2B
UBE2S	S100A3
ATG7	SACS
PDSS2	SAMM50
C11orf68	SAR1A
EIF4G1	SART3
PRMT6	SBF1
RBL2	SCAF11
STRBP	SCARB1
FKBP8	SEC14L4
ASCC3	SEC23B
PNPLA6	SEC24D
SMARCAL1	SELRC1
NXF1	SENP6
MTHFS	SERPINB5
INTS4	SERPINC1
NRBP1	SETD8
SLC9A1	SETDB1
FLAD1	SF3A3
FANCI	SGCB
CLUH	SGPP1
SRI	SH2D5
MASTL	SH3GL1
MAGOH	SHQ1
MRPL27	SIN3B
PDS5A	SIRT3
DDX39A	SKI
MED9	SLC20A1
TXN	SLC3A2
RNF20	SLC45A1
ARFGAP2	SMARCAD1
PYCR1	SMNDC1
LAMP1	SMS
RNF31	SMYD3
SPTBN2	SMYD4
OPA1	SMYD5
PRKCD	SNRPD3
MYO5C	SNTB2
POLDIP3	SNX11
PTPN11	SNX19
SNRPF	SON
C17orf80	SOWAHC
SCRIB	SP100
STX4	SP140L
PITPNM1	SP6
HAT1	SPAG1
VDAC3	SPAG5
WDR45B	SPATS2
BMI1	SPCS2
PPP1R9B	SPINT1
TMEM194A	SRC
MYO1C	SRD5A3
RPS11	SRI
C9orf142	SRP9
VPS72	SRPK1
SEC23IP	SRSF7
DENND4A	SSNA1
C5orf51	SSSCA1
SGK223	STAG2
MRPL44	STAT1
GNL3	STAT3
ERBB3	STAU2
RBM39	STK11IP
IRS1	STK25
LARP1	STRN4
FAM129B	STYXL1
DNPEP	SUCLA2
FAM102B	SUGT1
PRPF40A	SUPT6H
ZW10	SURF2
MAD1L1	SYNE2
ANLN	SYNJ1
RBM5	TACC3
FUBP1	TAF1
ACTN1	TAF5L
NUDT16L1	TAF6
DGCR14	TAF6L
GFPT1	TALDO1
USO1	TAOK2
LARP1B	TAPBP
CCDC86	TATDN1
CDK5RAP3	TBC1D13
POT1	TBC1D16
NFKBIL1	TBCD
PRR12	TCOF1
LMNB1	TDRD7
NCAPG	TES
STK39	TFCP2
CTU2	TGDS
GOLGA4	TGFA
MATR3	TGFB1I1
C12orf43	TGM2
C16orf13	THAP4
RANBP2	TLK2
TASP1	TMEM120A
METTL18	TMEM173
ANKLE2	TMEM200A
C4orf32	TNFAIP3
IRGQ	TNPO1
RPS21	TNRC6A
RBM33	TOR4A
IDH3A	TP53BP1
SSFA2	TRAPPC10
PHC2	TRIM25
CLINT1	TRIM28
NONO	TRIM3
ABCA2	TRIM32
SLC5A3	TRIM36
SUN1	TRIM41
ISG20L2	TRIM72
PPM1G	TRIP12
DTWD1	TRIP6
SIN3B	TRMU
DDAH2	TSTA3
BBX	TTC12
ARHGEF35	TTC19
SMN1	TTLL4
MCM7	TXNRD1
GCLC	TYW1
RPS2	U2AF1
METTL16	UBA3
PRMT3	UBE3A
EVPL	UBE3D
DHX32	UBR2
AAAS	UBR3
KIAA1522	UCHL5
SRP68	UNC93B1
C2orf69	UNK
CENPC	UPF3B
VPS11	UQCRC1
SAP30BP	UQCRH
CDK12	URB1
BRCA1	USP13
SLC7A2	USP32
ATXN7	USP34
COPE	USP47
EP400	USP48
CSRP1	UTP3
STAT2	UVSSA
TRIM25	VARS
PRUNE	VARS2
HOOK1	VCPIP1
FYCO1	VDR
GPHN	VEZT
OSBPL8	VPS13B
SNRNP40	VPS13C
NCAPD2	VPS13D
KIF14	VPS37A
KIFC1	VPS4A
KANSL1	VPS51
CHD8	VPS8
PKN2	VWA5B2
EIF2S2	WDR55
MCM3	WDR75
GNPAT	WDR77
HSDL1	WDR90
NAMPT	WHSC1
MSH3	WIPI2
LYSMD3	WIZ
CASZ1	XPO1
DOHH	XPO4
USP14	XPO5
RPL12	YARS
CBLB	YEATS2
MTHFD1	YES1
SEC61G	ZBTB10
THOC1	ZBTB21
YARS2	ZBTB40
PPA2	ZC3H14
SVIL	ZC3H7A
RELL1	ZCCHC6
VEZT	ZCRB1
TCF25	ZDHHC6
RFC4	ZMYM3
RAB27A	ZMYM4
PUS7	ZNF100
WDHD1	ZNF14
DNM1L	ZNF148
EXOSC7	ZNF417
PRPF18	ZNF431
VAPB	ZNF627
C20orf27	ZNF629
CTR9	ZNF638
TBL1X	ZNF680
TBL1XR1	ZNF77
PUM1	ZNF845
YIPF4	ZRANB2
DNAJA1	ZSWIM8
STRAP	ZZZ3
MRPS14	MTARC1
MCMBP	MTARC2
RPS26	MARCH6
UFL1	MARCH7
TDRD3	SEPT2
PPP2R5C	SEPT6
XAB2	SEPT7
FAM126B	SEPT9
BANP	SEPT10
REXO4	SEPT11
PRPF4	AAAS
UFC1	AACS
PML	AAGAB
ASPSCR1	AAK1
NAA15	AAMP
PFN1	AAR2
INPP5K	AARS
ACOX1	AARS2
IMMP1L	AARSD1
RPL21	AASDH
STRN	AASDHPPT
DYNC1H1	ABCA2
CEP55	ABCB6
CDK5	ABCB7
PKP3	ABCC1
PSMD8	ABCC10
ATAD1	ABCC2
SPAG7	ABCD1
APTX	ABCD3
TMA16	ABCF2
TPBG	ABCF3
LAGE3	ABHD12
NUDT9	ABHD13
DPF2	ABHD15
BTD	ABHD16A
RB1CC1	ABHD17B
PPP2R5A	ABHD5
SNTB2	ABHD6
POLE4	ABI1
OTUD6B	ABI2
XPA	ABL1
MRPL39	ABL2
HDLBP	ABR
PPP2R1A	ABRACL
ELL	ACAA2
WBP2	ACACA
TPI1	ACAD10
NPEPL1	ACAD8
RNF114	ACADSB
MDC1	ACADVL
OTUD4	ACAP2
ACBD3	ACAT2
POLA1	ACBD5
	ACBD6
CPSF7	ACD
TCP1	ACN9
PFDN5	ACO1
DCBLD1	ACO2
KHNYN	ACOT11
POLDIP2	ACOT7
SPEN	ACOT9
POLR2B	ACOX1
TRIM28	ACOX3
ZNF114	ACSF2
TRAF3IP2	ACSF3
TEX10	ACSL1
TANC2	ACSL3
TOMM34	ACSL4
CTBP1	ACSL5
PPAN	ACSS2
PGK1	ACTN4
EAF1	ACTR10
KPNB1	ACTR1A
ZFPL1	ACTR2
CHD6	ACTR3
HSF1	ACTR3B
HTT	ACTR6
CTDP1	ACTR8
ODR4	ACVR1
BCAP29	ACVR1B
NBN	ACY1
RSF1	ACYP2
CAPZB	ADA
ATP6V1G1	ADAM10
SARS	ADAM15
TIPRL	ADAM17
NAGK	ADAM19
ZNF326	ADAMTS12
ATXN7L3B	ADAMTS3
RRAGC	ADAP2
PRDX6	ADAR
ENPP1	ADAT2
MVD	ADCK1
PROSER1	ADCK3
MTMR14	ADCK4
GNAI3	ADCY3
SLTM	ADD1
EPHX2	ADD3
SEC22A	ADH5
EEF1A1P5	ADI1
WDR43	ADK
MAP4K3	ADNP
BRD7	ADNP2
EPPK1	ADO
TAGLN2	ADPGK
CDC34	ADRBK1
UQCRH	ADRM1
SGSM3	ADSL
SQSTM1	ADSS
BAZ1B	AEBP2
HN1L	AEN
LSG1	AES
NDUFB1	AFG3L2
PLIN3	AFP
SBDS	AFTPH
DDX27	AGAP2
NUP62	AGAP3
ATP6V1A	AGFG1
SLC25A13	AGK
C2CD2	AGL
TMPO	AGO2
LDLRAP1	AGO3
ASH2L	AGO4
TRIM16	AGPAT1
SAAL1	AGPAT4
UBQLN4	AGPAT5
RBM15	AGPAT6
PAFAH1B3	AGPS
DRG1	AGTPBP1
PPIB	AHCTF1
CEP41	AHCY
FNBP4	AHCYL1
RARS	AHCYL2
STAT1	AHDC1
SETD1A	AHI1
IDH1	AHNAK2
GMEB2	AHR
DNTTIP1	AHSA1
LYPLA2	AIF1L
TXLNG	AIFM1
CTBP2	AIM1
LSM14B	AIMP1
AKAP13	AIMP2
DDX54	AJUBA
S100P	AK2
S100A10	AK6
BOLA2	AKAP1
TAOK2	AKAP10
PPFIBP1	AKAP12
GTF2H1	AKAP13
TCEAL1	AKAP17A
ARMC6	AKAP8
ACO2	AKAP9
SLC12A9	AKIRIN1
PLCB4	AKIRIN2
PRPF4B	AKR1B1
XPO1	AKR7A2
PPP4R2	AKT1
TMEM54	AKT1S1
LYRM7	AKT2
DDX3X	ALAS1
TBC1D4	ALDH16A1
PRMT5	ALDH18A1
HNRNPH1	ALDH3B1
BAG1	ALDH4A1
BOP1	ALDH5A1
RABGEF1	ALDH6A1
TRIM24	ALDH7A1
NCKIPSD	ALG1
HNRNPF	ALG11
BSDC1	ALG12
S100A14	ALG13
USP7	ALG2
GSPT1	ALG5
RPL36	ALG6
ROCK1	ALKBH1
MED23	ALKBH2
C12orf57	ALKBH3
MYO1D	ALKBH4
NMD3	ALKBH6
USP32	ALKBH8
LUC7L2	ALMS1
IGSF1	ALS2
PTRH1	ALS2CL
BRIX1	AMBRA1
PSMD13	AMDHD2
PTBP3	AMN1
PWWP2B	AMZ2
CLNS1A	ANAPC1
STX5	ANAPC10
GDPD3	ANAPC11
NUDCD1	ANAPC2
UBE3C	ANAPC4
CUL4B	ANAPC5
DKC1	ANAPC7
SRSF3	ANGEL1
PDS5B	ANGEL2
G6PC3	ANK3
LMF2	ANKIB1
DOK7	ANKLE2
KDM4A	ANKMY2
PRKAR1A	ANKRD10
CDK11A	ANKRD13A
DNMT1	ANKRD13D
FAM120C	ANKRD16
SBNO1	ANKRD27
CDC42EP4	ANKRD28
CRKL	ANKRD39
DNAJC1	ANKRD44
DLG5	ANKRD50
LETM1	ANKRD54
SSBP3	ANKRD9
DLGAP4	ANKS1A
CDC25C	ANLN
LRSAM1	ANO1
NARS	ANO10
THOC2	ANO6
KNOP1	ANP32B
RPS12	ANP32E
MED12	ANXA1
TBCC	ANXA11
MSH6	ANXA2
OAT	ANXA3
ACTR3	ANXA7
GRK6	AP1B1
CHD2	AP1G1
MPZL1	AP1G2
SSBP4	AP1M2
ACOX3	AP2A1
ACSF3	AP2A2
KPNA6	AP2B1
RPRD1B	AP2M1
TIGAR	AP3B1
TRMT1L	AP3D1
TPRN	AP3M1
PPM1A	AP3M2
SF3A1	AP3S1
ACAA2	AP4B1
SRSF9	AP4M1
MOV10	AP4S1
DCPS	AP5B1
SHC1	AP5M1
BLOC1S1	AP5S1
NCL	AP5Z1
ZDHHC13	APBA3
LZTS2	APBB2
INTS3	APC
NCDN	APEH
AKT1	APEX1
CBX4	APEX2
PDE8A	API5
CUX1	APLP2
MRPS12	APMAP
COPS6	APOA1BP
RPL23	APOBEC3B
RNFT1	APOBEC3D
SPAG1	APOO
MRPS6	APOOL
LNP	APP
SAFB2	APPL1
CMSS1	APPL2
TMLHE	AQP3
MOCS2	AQR
TCEAL3	ARAP1
KMT2A	ARCN1
NUMB	ARF1
AP2B1	ARF4
UTRN	ARF5
CDK2AP1	ARF6
RPS4X	ARFGAP1
GOLGB1	ARFGAP2
PPIG	ARFGAP3
RBM4	ARFGEF2
COPS7B	ARFRP1
ZNF8	ARHGAP1
GAN	ARHGAP10
MAGI1	ARHGAP11A
SRSF11	ARHGAP12
VWA9	ARHGAP18
ATP2A2	ARHGAP19
IGFBP4	ARHGAP21
LIG1	ARHGAP26
EIF3G	ARHGAP27
CRBN	ARHGAP35
CCNY	ARHGAP39
PCIF1	ARHGAP4
MRPS5	ARHGAP42
EIF4B	ARHGAP5
HSPH1	ARHGAP8
PRDX4	ARHGEF1
CCDC117	ARHGEF10
ACTG1	ARHGEF10L
ANAPC5	ARHGEF11
GPATCH8	ARHGEF12
INPP4B	ARHGEF16
UBXN6	ARHGEF18
PMS2	ARHGEF2
KIAA1211L	ARHGEF26
RSBN1L	ARHGEF28
ZNHIT6	ARHGEF3
LENG9	ARHGEF39
NOP58	ARHGEF40
ALDH18A1	ARHGEF7
TMX4	ARID1B
FAM120B	ARID2
RNMT	ARID4B
RRM2	ARL1
GCLM	ARL13B
SLC25A5	ARL14EP
MRPL35	ARL16
CHEK2	ARL3
ZC3H4	ARL6IP1
RPS6KA5	ARL8B
MARCKSL1	ARMC10
TACO1	ARMC6
HADHB	ARMC7
CTCF	ARMC8
USP48	ARMC9
FADS3	ARMCX3
DBN1	ARMCX5
UBA5	ARNT
TSEN54	ARNTL
MDH2	ARPC1A
FAM213B	ARPC1B
PRPF8	ARPC2
CTNNBL1	ARPC3
PTPN13	ARPIN
MRPS27	ARRB2
ERI1	ARRDC1
SEC24D	ARSB
GNA13	ART5
THOC7	ASAP1
EXOC6B	ASAP2
TTC33	ASAP3
ABCG1	ASB13
FTSJ1	ASB6
ARHGEF26	ASCC1
TXLNA	ASCC2
TUBB6	ASCC3
U2SURP	ASF1A
UPF1	ASF1B
ALDH3A2	ASH1L
SYBU	ASMTL
MGA	ASNA1
BAG5	ASNS
ECI2	ASPH
GEMIN6	ASPHD2
BUB1B	ASPM
INTS2	ASPSCR1
FAM98A	ASRGL1
SAP18	ASS1
INTS10	ASTE1
UBE2E2	ASUN
PPP1R9A	ATAD1
DDX6	ATAD2
COPG2	ATAD2B
DDX17	ATAD5
CDYL	ATF6B
ISCU	ATF7IP
TTC39A	ATG12
GLRX3	ATG16L1
PNN	ATG2A
RSBN1	ATG2B
RPL32	ATG3
POF1B	ATG4A
WHSC1L1	ATG4C
DHX8	ATG5
CPSF6	ATG7
ROCK2	ATIC
FLOT2	ATL2
RPP38	ATL3
TUFM	ATM
SAR1B	ATOX1
SAR1A	ATP11A
PHF10	ATP13A1
BYSL	ATP13A3
SSRP1	ATP1A3
ABL1	ATP2A2
TBC1D24	ATP2A3
TMEM209	ATP2B1
NUBP2	ATP2B4
ERCC5	ATP2C1
FLCN	ATP5A1
PEX5	ATP5E
TFAP2C	ATP5H
FARSA	ATP5O
MED31	ATP5S
KIAA1429	ATP5SL
BRE	ATP6V0D1
CCDC85C	ATP6V1B2
IFT27	ATP6V1C1
MLH1	ATP6V1H
CCT5	ATP7A
NOA1	ATP7B
HELLS	ATP9A
MTG1	ATP9B
VPS4B	ATPAF1
UQCRC2	ATPAF2
UBE2V1	ATR
NELFA	ATXN2
CISD2	ATXN2L
HIGD2A	ATXN3
SKP1	ATXN7
BOLA1	ATXN7L2
BEND3	ATXN7L3
CCNK	ATXN7L3B
TRAPPC5	AUP1
RAB35	AURKB
LIMA1	AVL9
MCTS1	AXIN2
ORC3	AXL
BCAS1	AZI1
LNPEP	AZI2
GOLGA2	B3GALNT1
CTNND1	B3GNT3
VHL	B4GALT3
GEMIN5	B4GALT5
EXOSC10	BABAM1
SPTAN1	BACH1
FZD6	BAG1
ODF2	BAG2
GADD45GIP1	BAG4
KMT2D	BAG5
SNAPIN	BAG6
IRF2BP1	BAHCC1
MCM3AP	BAIAP2
GET4	BAIAP2L1
SNW1	BAK1
SEC63	BANF1
CSNK2A2	BAP1
CTSB	BBS9
PDXDC1	BBX
CHCHD3	BCAP29
ANKRD54	BCAS2
ADI1	BCAS3
VPS18	BCAT2
THTPA	BCCIP
CDK8	BCKDHA
SH3BP2	BCKDHB
EMSY	BCKDK
EPHB4	BCL10
RAB30	BCL2L12
NACC1	BCR
MCCC1	BCS1L
STOML2	BDH1
RPUSD3	BECN1
HTATSF1	BEGAIN
LGMN	BFAR
MBD4	BICD2
TSN	BIN1
GBF1	BIRC5
SSBP2	BLM
PAPOLA	BLOC1S2
SMARCC1	BLVRA
LARP4B	BMP2K
YEATS4	BNIP2
NECAB1	BOK
EXOSC9	BOLA2
CLSPN	BPGM
GSTK1	BRAF
SH3BP4	BRCA1
ETFB	BRCA2
TFAP4	BRCC3
SDCBP	BRD1
AURKA	BRD2
ARHGEF12	BRD4
DR1	BRE
MAP3K2	BRF2
FAM83B	BRIP1
SAMD1	BRIX1
PCYT2	BRK1
TRAF2	BRMS1
DARS2	BRPF1
EIF1	BRPF3
TIMELESS	BRSK2
ASS1	BRWD1
CHD4	BSPRY
RFC2	BTBD1
NDRG3	BTBD10
RBM12B	BTBD2
SEC13	BTBD8
CD3EAP	BTBD9
ARHGEF1	BTF3
GPD1L	BTG2
RRP12	BTG3
PAIP1	BTRC
CXorf56	BUD31
GSTO1	BYSL
AKAP9	BZW1
MIA2	BZW2
FOXP4	C10orf118
C8orf37	C10orf76
BCL7B	C10orf88
MON2	C11orf54
MCM6	C11orf68
BZW1	C11orf73
DCTN1	C11orf84
FAM83H	C12orf10
PURB	C12orf4
NSDHL	C12orf57
XPOT	C14orf1
TRPM7	C14orf119
PYGB	C14orf159
BAP18	C14orf166
GART	C14orf80
ANAPC2	C15orf40
YRDC	C15orf41
ABCF1	C15orf61
CAD	C16orf13
IARS	C16orf58
GNPNAT1	C16orf62
DDA1	C16orf70
ARL6IP1	C16orf72
PMPCB	C16orf80
TAF5	C17orf59
SEC14L1	C17orf80
EIF2B3	C18orf21
RRP1	C18orf25
TMX1	C18orf32
LAMTOR2	C18orf8
ATRX	C19orf43
TAF10	C19orf52
DAZAP1	C19orf54
AFG3L2	C19orf68
BLOC1S6	C1orf109
PIP4K2C	C1orf112
LACTB	C1orf122
ANAPC16	C1orf172
ZBTB14	C1orf198
PHIP	C1orf43
CUL4A	C1QTNF6
SEC61A1	C20orf27
REEP5	C2CD2
GPX4	C2CD2L
INO80E	C2CD5
PPP1CB	C2orf42
LRRC40	C2orf43
C2CD5	C2orf44
NEK1	C2orf69
HES1	C2orf72
RAB14	C3
SMG8	C3orf17
EHD4	C3orf58
TXNIP	C4A
EIF3D	C4orf21
TBC1D5	C4orf27
PHKA1	C4orf29
POLD4	C4orf48
CBWD1	C5orf22
H3F3A	C5orf28
HIST2H3A	C5orf30
ZNF446	C5orf34
VPS28	C5orf45
NFKB2	C6orf106
NFKB1	C6orf132
POLD3	C6orf89
SPATS2L	C7
SMC4	C7orf26
C6orf106	C7orf43
ESRP1	C7orf50
DTWD2	C7orf55
ILK	C8orf76
SSB	C8orf82
NIPSNAP1	C9orf114
RICTOR	C9orf142
EIF3B	C9orf156
GAPVD1	C9orf41
PRPS1	C9orf78
DNMT3A	C9orf89
SEPHS1	CAAP1
TLK1	CAB39
ARHGAP35	CABIN1
TNFRSF12A	CABLES2
TLE3	CACTIN
EXOC4	CACUL1
KIF5B	CACYBP
NCBP1	CALCOCO2
ZNF48	CALR
PSMC2	CAMK1D
SFXN1	CAMK2D
RUVBL2	CAMK2G
TXNDC5	CAMK4
TYW3	CAMKK2
HK2	CAMKMT
C18orf32	CAMSAP1
SHROOM2	CAMSAP2
DDX46	CAMSAP3
EIF2B4	CAP1
CCDC120	CAPN1
ZNF317	CAPN15
KIAA0020	CAPN2
SART1	CAPNS1
NHSL1	CAPRIN1
HABP4	CAPZA2
SLC25A10	CARD10
SRXN1	CARM1
NUBP1	CARS
SFN	CARS2
HSPA2	CASC3
FAM21C	CASK
PPIP5K2	CASKIN1
NUFIP2	CASKIN2
KIAA1598	CASP5
TROVE2	CASP6
RPS3	CASP7
CREB3L4	CASP8AP2
TXNL1	CASP9
RPL18	CAT
MYEF2	CAV1
AMMECR1	CBFA2T3
RPS6	CBFB
NR2C2AP	CBX2
PPP2R5E	CBX3
ARPC1A	CBX5
SIRT1	CBX8
RHPN2	CC2D1A
MISP	CC2D1B
NIT2	CCAR1
SYNE1	CCAR2
NTHL1	CCDC101
DIP2A	CCDC102B
XPC	CCDC127
NEDD1	CCDC132
PDLIM1	CCDC138
GPKOW	CCDC18
DHX40	CCDC22
AIM1	CCDC25
C15orf40	CCDC34
RPL3	CCDC47
IBA57	CCDC51
MTHFD1L	CCDC71
PARP16	CCDC71L
TSEN15	CCDC82
SKIV2L	CCDC84
FAM8A1	CCDC85B
COQ3	CCDC85C
ALDH7A1	CCDC86
ATP5O	CCDC88C
TMEM131	CCDC93
GREB1	CCDC97
YLPM1	CCNB1
PABPC1	CCNB2
HNRNPA3	CCND1
ERCC6L	CCNDBP1
MVB12A	CCNE1
PI4KA	CCNF
DSC2	CCNG1
PRPSAP2	CCNH
DSN1	CCNK
ASPHD1	CCNL1
ZNF512B	CCNL2
MECP2	CCNT1
TNRC6B	CCNT2
GALK1	CCRN4L
FLYWCH1	CCS
SORT1	CCT2
FAM210B	CCT3
NOB1	CCT4
RAB21	CCT5
SDSL	CCT6A
PSMD9	CCT8
SLC25A29	CCZ1
MRPL19	CD151
SMARCA2	CD2AP
PSMA6	CD40
EPC2	CD44
GRHL2	CD59
XRN2	CD81
PSMD4	CD9
IMPDH1	CD97
HMGB1	CDAN1
RPL6	CDC123
SS18L1	CDC16
PRDX1	CDC20
MED26	CDC23
PGRMC1	CDC25B
PGRMC2	CDC25C
TNPO3	CDC34
ATP5C1	CDC40
CDK4	CDC42
UBE4A	CDC42BPA
ARL2BP	CDC42BPG
PIK3R1	CDC42EP2
HELZ2	CDC45
CBX5	CDC6
CTPS2	CDC7
C18orf21	CDC73
RAPGEF6	CDCA4
ELP2	CDCA5
C10orf32	CDCA7
NFKBIE	CDCA7L
LAD1	CDCA8
HNRNPH2	CDCP1
MED1	CDH1
NOP56	CDK11B
BAG3	CDK12
DECR1	CDK13
EMC6	CDK16
SMOC2	CDK18
SAE1	CDK19
PHF3	CDK2
MGMT	CDK4
GLE1	CDK5RAP1
NAA10	CDK5RAP2
MYBBP1A	CDK5RAP3
ARV1	CDK6
ARID1A	CDK7
RABL6	CDK8
NBEAL2	CDK9
HSPA8	CDKAL1
NOTCH2	CDKN1A
MLLT1	CDKN2AIP
EXOSC5	CDPF1
TARBP2	CDR2
TLK2	CDX2
DYNC1LI2	CDYL
OXSM	CEBPZ
DUSP23	CECR5
SH3PXD2B	CENPB
PUS1	CENPC
MAP7D1	CENPF
ELAC2	CENPH
QARS	CENPI
ATP6V1B2	CENPM
MSRB2	CENPO
CAPN15	CENPV
CLCC1	CENPW
METAP2	CEP120
PPL	CEP152
BACH1	CEP170
KAT8	CEP170B
ATP6V1B1	CEP192
INADL	CEP250
DHX37	CEP350
POP7	CEP41
HEXIM1	CEP44
UBE2L3	CEP55
DDX28	CEP76
NCAPH2	CEP78
DDX1	CEP95
PPIAL4C	CEP97
LAMB2	CERS5
PTBP1	CERS6
HNRNPK	CFI
LAS1L	CGGBP1
PHF20L1	CGRRF1
CRACR2A	CHAF1B
ANKFY1	CHAMP1
AJUBA	CHCHD10
TNRC6A	CHCHD2
COMT	CHCHD4
TRAPPC10	CHD1
ZNF644	CHD1L
DNAJC2	CHD2
HSD17B8	CHD3
FBP1	CHD4
SRPR	CHD5
GLRX5	CHD6
CAMKK2	CHD7
LSM7	CHD8
CNOT2	CHD9
MGME1	CHDH
FLYWCH2	CHEK1
PSMC4	CHEK2
SLC25A22	CHERP
DCXR	CHM
PHB	CHML
GIT1	CHMP5
SAMD4B	CHN1
ERCC2	CHORDC1
IDH3G	CHPF
LRBA	CHPF2
ATXN10	CHST14
DHTKD1	CHST15
COPS4	CHSY3
DNAJB6	CHTF18
VAMP7	CHTF8
BRD8	CHUK
ZNF24	CIAO1
DYNLT3	CIC
GALNT6	CIR1
RPL15	CISD1
OSBPL9	CISD2
SNRPD2	CISD3
ACOT7	CKAP2
TBC1D30	CKAP5
NAPA	CLASP1
MRPL53	CLASP2
DDX55	CLCN3
DIAPH2	CLCN7
CDK9	CLDN7
CALR	CLEC16A
VEZF1	CLEC3B
PITHD1	CLGN
RHOC	CLIP1
PRKRIR	CLIP2
NT5DC1	CLK1
MRPS31	CLK3
POLR1E	CLK4
PARD6B	CLMN
CCT2	CLN5
TUBA1B	CLNS1A
RANBP10	CLOCK
ZNF267	CLP1
PLEKHA7	CLPB
RNASET2	CLPX
PTPN23	CLSPN
EXOSC1	CLSTN1
SNRNP70	CLTB
PHF5A	CMAS
MTMR12	CMC2
SURF2	CMTR1
DDX59	CMTR2
NFATC2	CNN3
TPMT	CNNM2
NDUFB9	CNOT10
FEN1	CNOT2
PTGES3	CNOT4
PGAM5	CNOT6
RUFY1	CNOT6L
TWF2	CNOT7
NKRF	CNOT8
IFT140	CNP
POLR2A	CNPY2
GSTM3	CNTNAP1
CKMT1A	COASY
NCK2	COG3
CRAMP1L	COG4
WWP2	COG6
PLEKHA5	COG7
CDS1	COIL
SCAF11	COL18A1
AP1G2	COL4A3BP
TCF20	COL6A1
RFWD2	COMMD3-BMI1
SRP9	COMMD4
WDR82	COMMD5
MOB4	COMMD6
CHTF8	COMMD7
SOD1	COMMD8
UPF2	COMT
RPRD1A	COMTD1
ARF6	COPB1
HDAC2	COPB2
GTF2IRD1	COPE
HDAC1	COPS3
CAMSAP2	COPS4
BRK1	COPS5
DSCC1	COPS6
PTGR1	COPS7A
EIF4E	COPS7B
PPP6R3	COQ2
SLC25A40	COQ3
DCTN6	CORO1B
DHX15	CORO2A
DUT	CORO7
UBE2Q1	COX11
RPL11	COX15
MTFR1	COX20
RPL10	COX6B1
TACC2	CPD
TTF1	CPNE1
HSD17B4	CPNE7
SAMM50	CPNE8
PREP	CPOX
MAT2A	CPPED1
ACTN4	CPS1
TNPO1	CPSF1
GLYR1	CPSF2
C6orf132	CPSF3
CAPZA2	CPSF3L
ICA1	CPSF4
SPTSSB	CPSF6
[truncated: 4,034 more rows]

## Sheet: Proteins profiled by NAIA-5
Proteins uniquely profiled by NAIA-5 but not DBIA (Gene Name)	Proteins profiled by NAIA-5 and DBIA (Gene Name)
KMT2B	CARM1
HSPA1B	ATP13A1
OTULIN	DNAJC7
CHKB	NUP188
DERA	STRN4
RNASEH2B	ADCK4
ARHGAP17	PEX19
FBXO45	CTNNA1
FAM189A2	UNC45A
AKR1A1	NSRP1
RHOU	EEF1G
CEP131	CAST
C19orf47	AKAP17A
FAM177A1	PGLS
RPS19BP1	PURA
HMCN1	SPTLC1
DSP	KIF20A
MMAA	NEK7
DNAAF5	PFKP
S100A4	UBE3A
FAM63A	GPD2
MAP3K11	LIG3
ACTR1B	ASMTL
NME3	DENR
HSPB8	AP2A1
CCDC6	RFC1
TRPS1	ATF7IP
SEPHS2	GON4L
ADIPOR1	DHX9
UBFD1	CLASP1
PGR	OTUB1
PVRL4	TYSND1
RNF113A	NDUFAF4
SNX24	SDHA
MITF	PPP1R3D
SNRPN	DAK
ZNF823	MKLN1
HGH1	CAMKMT
PREX1	MACROD1
ZSCAN31	IPO4
ZNF490	TACC1
TNRC6C	STXBP2
PPM1E	MYO1B
JUP	PA2G4
CLIC5	RAF1
ARVCF	STXBP1
GATA3	KIAA1279
SEPT5	TONSL
RARA	PARD3
RARG	AP1G1
SCP2	SHMT2
FUK	SNRNP200
NDFIP1	C8orf33
E4F1	UBE2O
SLC39A6	FASN
TACSTD2	LUZP1
ZNF696	YES1
MRPL14	FBXO22
CREB1	ZC3HC1
UNC13D	PMM2
DNAJC17	DHRS1
TRMT11	LSM12
LRRC8D	CPNE3
TUBB4A	PRPF6
TUBB	SSSCA1
ETFDH	DICER1
GGCT	F8A1
TSPYL5	GTF3C2
TSPO	PEX11B
HENMT1	FAM76B
ZFAND2B	CIAPIN1
C1orf123	FAM73A
ERBB2IP	MGRN1
HSPA6	MNAT1
RPS27	FAM126A
LIN37	POLE3
ARHGEF17	STBD1
GFRA1	PSMG1
EFHD1	MCCC2
DCAF5	PYCRL
SPATA33	MROH1
MLLT3	ELP4
ATP5J2	HSPD1
RNF181	LLGL2
ASXL2	VBP1
PPAPDC2	GTPBP4
PALM3	FASTKD5
PSMB7	GSR
RALGAPA2	ALDH5A1
ARPC4	SRP19
RPS25	HCFC1
TUBA1	PSMC3
STK11	GNB1
SAMD12	ARMC5
KALRN	HEATR6
ZMYM2	RPL4
CPTP	LRWD1
NOXA1	EPB41L5
SARAF	NELFB
GSKIP	HMCES
UPF3A	GIGYF2
PRDM2	DFFA
RNF169	ESYT2
SLBP	MMS19
MTPN	ADAT1
UVRAG	CCNT1
MRPL12	GNL1
COBLL1	CDAN1
FOXA1	TRMT10A
SORL1	GNL3L
TET2	BIRC6
ULK1	L2HGDH
SH3GLB1	NUP214
RPL36AL	RBM17
SELENBP1	AKIRIN1
RPL37	GNB2
OVOL2	FAM160B2
MTERF1	VAT1
KIAA1217	LGALS1
YY1AP1	ARRB1
ERLEC1	MYO5B
SPG20	NHP2L1
RPS14	PRR14L
MIS12	CHTF18
CENPU	HSDL2
TAPT1	KLC2
PCCA	KLC1
ZNF813	IQSEC1
PRMT6	IQGAP3
RBL2	MTOR
SMARCAL1	ARMC8
SLC9A1	KIAA0391
MAGOH	CHD1L
STX4	FAM208A
PITPNM1	WDR11
BMI1	KDM3B
VPS72	PTPRF
DENND4A	AP2A2
ERBB3	KIAA0101
FAM102B	RPA2
POT1	NELFCD
C12orf43	CCND1
METTL18	PI4KB
C4orf32	TBC1D10A
CLINT1	HNRNPM
DTWD1	RPS3A
DDAH2	GTF3C1
ARHGEF35	ARFGEF2
PRMT3	DRAP1
SLC7A2	STX16
PRUNE	C8orf82
MSH3	YWHAZ
LYSMD3	UIMC1
CASZ1	DGUOK
CBLB	CCT3
SEC61G	TRIP12
RELL1	NIPBL
RAB27A	GAK
TBL1X	TAF12
RPS26	GMPS
FAM126B	SMCHD1
REXO4	NUP50
IMMP1L	NADK
RPL21	ATP1A1
APTX	NCOR2
TPBG	ACTR1A
LAGE3	TYK2
BTD	EIF5A
XPA	CASP7
WBP2	INTS1
NPEPL1	PC
	MYH10
CPSF7	RPSA
DCBLD1	XPO7
POLDIP2	AHNAK
TRAF3IP2	FARSB
CTBP1	MYH14
EAF1	RHOT2
NAGK	ALG13
RRAGC	TANC1
ENPP1	AKAP1
EPHX2	CCDC94
SLC25A13	VPRBP
S100P	ZC3HAV1
S100A10	MRPS21
TCEAL1	JARID2
SLC12A9	SCAF1
PLCB4	POGZ
TMEM54	SIRT7
BSDC1	SEPT7
LUC7L2	NUP98
IGSF1	DNAJC13
PWWP2B	RNF7
DOK7	MKI67
FAM120C	ILVBL
CDC42EP4	ESRP2
SSBP3	DCUN1D3
TPRN	AGFG2
BLOC1S1	UBE2R2
CBX4	PMF1
PDE8A	POLR1A
CUX1	PANK4
TCEAL3	PPP2R4
CDK2AP1	MTA2
SRSF11	BRIP1
IGFBP4	KIF22
CCNY	ZFR
EIF4B	MMTAG2
CCDC117	WAPAL
ACTG1	SURF6
PMS2	DBNL
KIAA1211L	KLHL22
LENG9	TAF6
TMX4	SMARCD1
TTC33	CENPI
ABCG1	ELP6
SYBU	MLPH
UBE2E2	PKM
POF1B	SRRT
FLOT2	MCM4
ERCC5	SRPK1
TFAP2C	EIF1AD
MLH1	ZHX3
HIGD2A	ALDH6A1
TRAPPC5	VMP1
BCAS1	RPS6KA1
LNPEP	KCTD5
ODF2	CEBPB
THTPA	RTN3
SH3BP2	SP100
EPHB4	ZC3HAV1L
SSBP2	HNRNPUL1
NECAB1	OGDH
TFAP4	DHX36
MIA2	SMC1A
C8orf37	HUWE1
BCL7B	TPR
BAP18	RECQL
BLOC1S6	RBM19
ANAPC16	GPRIN1
INO80E	MARS
HES1	TPM4
TXNIP	PSMD6
POLD4	ECHS1
CCDC120	ADSS
HSPA2	PLEC
FAM21C	METTL13
CREB3L4	PFKFB3
MYEF2	ARHGEF11
AMMECR1	RREB1
PARP16	COIL
FAM8A1	PHAX
GREB1	PRDX3
PABPC1	SYNE2
ASPHD1	PBK
MECP2	PPP2R2A
FAM210B	ANKRD50
SMARCA2	RPLP0
MED26	TLN1
PGRMC1	SRGAP2
ATP5C1	DIAPH1
C10orf32	OAS3
SMOC2	CACUL1
ARV1	UBIAD1
OXSM	RCE1
MSRB2	KDM8
CLCC1	EHBP1L1
ATP6V1B1	PES1
PPIAL4C	MED14
CRACR2A	TOP2A
FBP1	NSUN2
SAMD4B	CHD3
DNAJB6	BRAF
BRD8	USP47
GALNT6	KCTD3
RPL15	SREBF1
PITHD1	CENPH
TUBA1B	SMARCC2
PLEKHA7	ANKHD1
RNASET2	ANKRD17
NFATC2	PARK7
GSTM3	RIOK3
CRAMP1L	RTFDC1
DCTN6	PSMF1
SPTSSB	BMS1
BCL7C	SLC27A4
MT-ATP8	RRP1B
YTHDC1	CENPB
STAM2	EEFSEC
RPE	CNN2
SRPK2	HOOK2
AK1	MPG
PHLDA3	CLIC1
GNG10	CLIC4
COMMD10	STT3B
PCMTD2	GCN1L1
KMT2C	CORO7
LEO1	CDCA2
FAM64A	NFKBIB
RCBTB1	TSR2
MAPK3	KDM3A
TDRKH	THAP11
PI4K2B	ACTR5
MPDZ	RAI1
UBE2F	ACTL6A
UBE2D2	ENY2
STARD13	CPNE1
BAZ2B	CCT8
GORAB	IRF2BPL
CNST	DDX51
MBOAT2	CLTC
SRP14	C19orf43
ZHX2	FAM120A
AXIN1	PPP2CA
PYCARD	RANBP9
SNX2	DCAF15
BMF	DAXX
SEC61B	STRIP1
AGR3	THEM6
DHRS4	RAD21
DLL1	FLNA
HDGFRP3	MCM5
LMTK2	RARS2
ALKBH5	ECM29
CTNND2	VCP
SNRPC	AEBP2
DCTPP1	KIF23
SARNP	SGTA
RASEF	PSMC1
LPIN1	FGFR1OP2
CD99	OGT
TECR	CDC16
RBSN	TBL3
ACTRT1	FAM208B
GOSR1	NHLRC2
TAOK3	ITPR3
LURAP1L	HK1
GEMIN8	APC
KLC4	ANAPC7
NMNAT1	PCBP2
CD180	PCBP1
DEGS2	DPYSL2
SPDL1	SMAD2
CIZ1	ZNF185
ATXN7L1	PSMD12
FAM109A	ACAD10
NCOR1	ERLIN2
SENP2	BTAF1
DLG1	HSPA9
C19orf12	BPTF
CTSD	JMY
TINF2	RBM25
PPFIA4	HSP90AB1
CREBZF	CCT4
TARBP1	EPRS
MAST4	MDM2
HARS2	TBC1D9B
MED10	PSME2
PTPN21	CHMP5
GATB	DTNBP1
CELSR2	DGCR8
NAPRT	FECH
NCBP2-AS2	ATAD2
ARMCX1	ALDOA
MARCHF5	RPLP1
DCP1B	RANGAP1
TMCO6	KIF4A
TRMT2B	ENTHD2
AP1AR	IAH1
AFF1	FAM98C
ZNF250	LONP1
STX17	NSUN5
TAF7	EIF2B1
RAB3D	RBM26
PCBP3	COPG1
TBX2	POLR3C
SULT1A4	MTA1
CSTB	COPA
ST13P5	STIP1
BID	PCMT1
SLC6A14	ATG14
NFRKB	MARS2
STARD10	FDXR
TOM1L2	TTC1
DNAJC12	SUGT1
RAB27B	XPO6
C12orf45	RUVBL1
ZNF32	TSFM
UBE2A	NVL
RAB8A	RAP1GDS1
SESN2	NR2F2
CMPK1	TP53BP1
SS18	NUPL1
ZBTB2	ANKIB1
PPP1R35	PPP1R37
LLPH	SRP72
ZNF511	ZMYM4
POM121C	RPRD2
SF3B6	CAP1
DYNLL1	HADHA
OSGEPL1	MSH2
ATF2	TACC3
ATF7	PRDX5
HBP1	POP1
GPSM2	DDX42
IFNGR1	AVEN
CCP110	ENOSF1
SLX4IP	UBA6
ZNF777	NAT10
LSM2	TTPAL
ARID4A	PIAS4
BRMS1L	CUL3
RCOR1	RPS8
NUDT6	IWS1
DOCK8	IKBKAP
MFSD6	BRAT1
ZNF331	STIM2
SGPL1	COPB1
SERBP1	PPIA
AGR2	UBR4
CBS	SCFD1
KDF1	RLF
RDH14	GATA6
CMC4	EIF3K
PDK3	RPL14
MARK2	PHGDH
RNF223	RFTN1
PIP5K1A	ARFGEF3
COBL	VPS8
TCHH	XPO5
SGOL1	RRBP1
CORO1A	NMT2
HEXA	ADCK3
CDC5L	CELF1
VGLL4	FANCD2
TUBA1A	TMEM30A
RPS17	ASNS
MSANTD2	STK38
CCDC64	ZNF638
NUSAP1	SON
SRSF8	STAT3
TMEM17	FBL
TAF4	AKAP8
RHPN1	FXR1
S100A16	CMBL
ADCY9	FXR2
RSRC2	HNRNPUL2
ACOT1	SPTLC2
GMFB	MDN1
TMEM219	SEC16A
ZNF282	KDM6A
GAB1	PRPF38B
GAB2	CCDC25
EIF4EBP1	MGEA5
ZC3H12A	CDK2
NKAP	EFR3A
STK26	EIF5B
FAM102A	PRKDC
OSBPL10	SEC24C
ELAVL1	HNRNPU
TUFT1	GPSM1
SFT2D3	FLNB
MT-ND5	NUMA1
NOTCH3	PRRC2B
MRRF	COG1
DEPTOR	ZNF740
ICE2	RPS5
FAM193B	NUDCD2
SPICE1	TBRG4
SC5D	BRCA2
MSL3P1	RAB11FIP5
ACOT8	GMIP
MAP7	DUS2
PAWR	CECR5
PDHX	ERMP1
RHOD	CASK
HSH2D	TRIP11
RPS9	C7orf55
TAF8	NUP205
NEU1	CD2AP
RABL3	MED29
RAB13	RPL8
ISOC2	RRP8
VIPAS39	SAP30
KRTAP13-4	INF2
PCDH10	LMNA
CDKN1B	DECR2
RBBP8NL	STUB1
PCDH17	RAE1
FAHD2A	SRRM2
ICE1	GTF3C3
COL4A2	THOC6
LTN1	TRIM33
NSMCE4A	ACAA1
SIX5	BTF3
MCU	IMPDH2
PTGR2	POLA2
KIF1A	SEPT11
FGD3	PSMA7
SP4	INPPL1
ZNRD1	DLAT
DLST	CDKN2AIP
SPATA13	BPNT1
EIF4EBP2	EDC4
GTPBP10	SMC5
CCDC186	AP3D1
FAM96B	PPCDC
RHBDF1	PBXIP1
MAGEB16	IKBKG
MGLL	OSBPL2
POMZP3	GYS1
DQX1	RNMTL1
PRMT9	ZNF592
NRF1	CLIC3
SHROOM3	EIF6
SAP130	IVD
GTF2H4	SNX1
MAPK8	SLC4A1AP
ZNF720	CCDC88C
LIN7A	BAK1
FAM185A	TK1
CCDC23	DSTN
FARP2	TRMT2A
PCBD2	CEBPZ
C14orf142	MRPS11
HOMER1	SECISBP2L
PABPN1L	SMPD4
ARMT1	C2CD2L
GTF2H2C	MYOF
CCDC50	HNRNPL
PGPEP1	ERN1
C5orf24	SRBD1
ATP5EP2	EPB41L4B
GMDS	MPST
	ZNF609
	SKA1
	DOCK6
	ZNF692
	ACADSB
	CRIP2
	ARL6IP4
	LARP4
	CAMK2D
	RNF213
	UGDH
	YKT6
	CCND3
	RANBP6
	ABCF3
	PSMD5
	PSMA4
	AK2
	MAVS
	SPECC1
	SIN3A
	CHRAC1
	NSA2
	MICALL2
	FN3KRP
	GSG2
	VDAC2
	C5orf45
	CSE1L
	LRRC59
	KIF2C
	ZNFX1
	PREB
	SMARCA5
	GRPEL1
	GLCCI1
	AGAP1
	RIF1
	CAMK2G
	ACAT2
	KIAA1671
	ZDHHC18
	CSDE1
	AGK
	VTA1
	SYMPK
	PSMC5
	TOP1
	PSMC6
	TRAFD1
	TRAPPC2L
	EIF2A
	SPR
	TUBA1C
	RSL1D1
	PCK2
	MAP2K4
	TRIO
	SCFD2
	PHF12
	PDCD4
	RB1
	NUP54
	ZBTB7B
	NLRX1
	RAC1
	SHMT1
	CFL1
	SRPRB
	DOCK7
	THOC3
	PDCD6IP
	RCC2
	ACLY
	PHF2
	VPS35
	ELMSAN1
	NDUFS1
	NSL1
	NUFIP1
	CABIN1
	SLC31A1
	ESYT1
	AARS
	SIGIRR
	LTBR
	SUGP2
	PITPNA
	RANBP1
	HCCS
	RPL34
	CNOT1
	MACF1
	ACAD9
	DIDO1
	ERI3
	AHDC1
	LRRC41
	ABHD12
	GPS1
	ARHGAP11A
	ZC3H11A
	SHB
	SART3
	EPS15
	TOMM70A
	RAD50
	BOD1L1
	PCNA
	RRS1
	PSMD2
	CTTN
	VPS39
	NUP35
	CCT7
	ABRACL
	DENND4C
	MEPCE
	PDE4DIP
	ATPAF1
	PTPN1
	IDH2
	TPX2
	SRR
	UBR5
	TSPYL1
	PCYT1A
	AHCTF1
	U2AF1
	GLUD1
	STXBP3
	RPS27A
	THUMPD1
	ANKRD39
	ARNT
	SAMHD1
	DDX5
	GLO1
	MYL6
	THUMPD3
	RECQL4
	INO80
	EHMT2
	PDHA1
	CORO1C
	NKIRAS2
	BCAS3
	NUDT8
	SMC3
	ZZEF1
	MORC3
	BCLAF1
	ESCO2
	MAPK9
	SH3BP5L
	ACTB
	SUCLA2
	ACIN1
	PODXL
	EPC1
	MRPL16
	RPL13A
	CHD7
	PHKG2
	KHSRP
	FKBP15
	MED15
	NCAPH
	TRAPPC4
	EEF2
	EXOC2
	CKAP5
	LRRFIP1
	EXOC8
	RAB3GAP1
	ITGB4
	RPL24
	ATP2C1
	NOL11
	PLK1
	AIMP2
	FLII
	DTYMK
	TCOF1
	ADAR
	PAIP2
	RAD54B
	CYFIP1
	TMOD3
	ZNF408
	APIP
	HDGF
	CANX
	AQP3
	SETD2
	CNBP
	FRA10AC1
	IARS2
	ZNF148
	MYO6
	UBA52
	TNKS1BP1
	SASH1
	DDX20
	CCDC9
	TRMT61B
	TES
	CWF19L1
	SETX
	NPM1
	MAP4
	MAPT
	AKT2
	HDGFRP2
	AMPD2
	ILKAP
	ACTR2
	DDX23
	HSPA4L
	KIN
	VRK1
	PFKL
	EIF2B5
	IP6K1
	STK10
	RMDN3
	ERCC4
	NUP153
	RPL18A
	DNAJC21
	DDX39B
	PRRC2C
	NADSYN1
	S100A11
	RELA
	MYH9
	PTPN2
	SLIRP
	ZNF217
	COPS7A
	KTN1
	NFS1
	NUP88
	FAM122B
	ARFGEF1
	NUP155
	TDG
	RNH1
	OGFR
	CSTF3
	RPS6KB1
	SCAF8
	ILF3
	MINOS1
	HINT1
	GSE1
	CAND1
	PSMD1
	EFTUD1
	MTMR6
	CTPS1
	FNBP1L
	RXRB
	HSP90AA1
	SOCS2
	KIAA1524
	FDFT1
	ALDH16A1
	SF3A3
	AKT1S1
	SH3GLB2
	RABEP2
	SNX3
	SNX12
	AP1B1
	L1RE1
	UBE2S
	ATG7
	PDSS2
	C11orf68
	EIF4G1
	STRBP
	FKBP8
	ASCC3
	PNPLA6
	NXF1
	MTHFS
	INTS4
	NRBP1
	FLAD1
	FANCI
	CLUH
	SRI
	MASTL
	MRPL27
	PDS5A
	DDX39A
	MED9
	TXN
	RNF20
	ARFGAP2
	PYCR1
	LAMP1
	RNF31
	SPTBN2
	OPA1
	PRKCD
	MYO5C
	POLDIP3
	PTPN11
	SNRPF
	C17orf80
	SCRIB
	HAT1
	VDAC3
	WDR45B
	PPP1R9B
	TMEM194A
	MYO1C
	RPS11
	C9orf142
	SEC23IP
	C5orf51
	SGK223
	MRPL44
	GNL3
	RBM39
	IRS1
	LARP1
	FAM129B
	DNPEP
	PRPF40A
	ZW10
	MAD1L1
	ANLN
	RBM5
	FUBP1
	ACTN1
	NUDT16L1
	DGCR14
	GFPT1
	USO1
	LARP1B
	CCDC86
	CDK5RAP3
	NFKBIL1
	PRR12
	LMNB1
	NCAPG
	STK39
	CTU2
	GOLGA4
	MATR3
	C16orf13
	RANBP2
	TASP1
	ANKLE2
	IRGQ
	RPS21
	RBM33
	IDH3A
	SSFA2
	PHC2
	NONO
	ABCA2
	SLC5A3
	SUN1
	ISG20L2
	PPM1G
	SIN3B
	BBX
	SMN1
	MCM7
	GCLC
	RPS2
	METTL16
	EVPL
	DHX32
	AAAS
	KIAA1522
	SRP68
	C2orf69
	CENPC
	VPS11
	SAP30BP
	CDK12
	BRCA1
	ATXN7
	COPE
	EP400
	CSRP1
	STAT2
	TRIM25
	HOOK1
	FYCO1
	GPHN
	OSBPL8
	SNRNP40
	NCAPD2
	KIF14
	KIFC1
	KANSL1
	CHD8
	PKN2
	EIF2S2
	MCM3
	GNPAT
	HSDL1
	NAMPT
	DOHH
	USP14
	RPL12
	MTHFD1
	THOC1
	YARS2
	PPA2
	SVIL
	VEZT
	TCF25
	RFC4
	PUS7
	WDHD1
	DNM1L
	EXOSC7
	PRPF18
	VAPB
	C20orf27
	CTR9
	TBL1XR1
	PUM1
	YIPF4
	DNAJA1
	STRAP
	MRPS14
	MCMBP
	UFL1
	TDRD3
	PPP2R5C
	XAB2
	BANP
	PRPF4
	UFC1
	PML
	ASPSCR1
	NAA15
	PFN1
	INPP5K
	ACOX1
	STRN
	DYNC1H1
	CEP55
	CDK5
	PKP3
	PSMD8
	ATAD1
	SPAG7
	TMA16
	NUDT9
	DPF2
	RB1CC1
	PPP2R5A
	SNTB2
	POLE4
	OTUD6B
	MRPL39
	HDLBP
	PPP2R1A
	ELL
	TPI1
	RNF114
	MDC1
	OTUD4
	ACBD3
	POLA1
	TCP1
	PFDN5
	KHNYN
	SPEN
	POLR2B
	TRIM28
	ZNF114
	TEX10
	TANC2
	TOMM34
	PPAN
	PGK1
	KPNB1
	ZFPL1
	CHD6
	HSF1
	HTT
	CTDP1
	ODR4
	BCAP29
	NBN
	RSF1
	CAPZB
	ATP6V1G1
	SARS
	TIPRL
	ZNF326
	ATXN7L3B
	PRDX6
	MVD
	PROSER1
	MTMR14
	GNAI3
	SLTM
	SEC22A
	EEF1A1P5
	WDR43
	MAP4K3
	BRD7
	EPPK1
	TAGLN2
	CDC34
	UQCRH
	SGSM3
	SQSTM1
	BAZ1B
	HN1L
	LSG1
	NDUFB1
	PLIN3
	SBDS
	DDX27
	NUP62
	ATP6V1A
	C2CD2
	TMPO
	LDLRAP1
	ASH2L
	TRIM16
	SAAL1
	UBQLN4
	RBM15
	PAFAH1B3
	DRG1
	PPIB
	CEP41
	FNBP4
	RARS
	STAT1
	SETD1A
	IDH1
	GMEB2
	DNTTIP1
	LYPLA2
	TXLNG
	CTBP2
	LSM14B
	AKAP13
	DDX54
	BOLA2
	TAOK2
	PPFIBP1
	GTF2H1
	ARMC6
	ACO2
	PRPF4B
	XPO1
	PPP4R2
	LYRM7
	DDX3X
	TBC1D4
	PRMT5
	HNRNPH1
	BAG1
	BOP1
	RABGEF1
	TRIM24
	NCKIPSD
	HNRNPF
	S100A14
	USP7
	GSPT1
	RPL36
	ROCK1
	MED23
	C12orf57
	MYO1D
	NMD3
	USP32
	PTRH1
	BRIX1
	PSMD13
	PTBP3
	CLNS1A
	STX5
	GDPD3
	NUDCD1
	UBE3C
	CUL4B
	DKC1
	SRSF3
	PDS5B
	G6PC3
	LMF2
	KDM4A
	PRKAR1A
	CDK11A
	DNMT1
	SBNO1
	CRKL
	DNAJC1
	DLG5
	LETM1
	DLGAP4
	CDC25C
	LRSAM1
	NARS
	THOC2
	KNOP1
	RPS12
	MED12
	TBCC
	MSH6
	OAT
	ACTR3
	GRK6
	CHD2
	MPZL1
	SSBP4
	ACOX3
	ACSF3
	KPNA6
	RPRD1B
	TIGAR
	TRMT1L
	PPM1A
	SF3A1
	ACAA2
	SRSF9
	MOV10
	DCPS
	SHC1
	NCL
	ZDHHC13
	LZTS2
	INTS3
	NCDN
	AKT1
	MRPS12
	COPS6
	RPL23
	RNFT1
	SPAG1
	MRPS6
	LNP
	SAFB2
	CMSS1
	TMLHE
	MOCS2
	KMT2A
	NUMB
	AP2B1
	UTRN
	RPS4X
	GOLGB1
	PPIG
	RBM4
	COPS7B
	ZNF8
	GAN
	MAGI1
	VWA9
	ATP2A2
	LIG1
	EIF3G
	CRBN
	PCIF1
	MRPS5
	HSPH1
	PRDX4
	ANAPC5
	GPATCH8
	INPP4B
	UBXN6
	RSBN1L
	ZNHIT6
	NOP58
	ALDH18A1
	FAM120B
	RNMT
	RRM2
	GCLM
	SLC25A5
	MRPL35
	CHEK2
	ZC3H4
	RPS6KA5
	MARCKSL1
	TACO1
	HADHB
	CTCF
	USP48
	FADS3
	DBN1
	UBA5
	TSEN54
	MDH2
	FAM213B
	PRPF8
	CTNNBL1
	PTPN13
	MRPS27
	ERI1
	SEC24D
	GNA13
	THOC7
	EXOC6B
	FTSJ1
	ARHGEF26
	TXLNA
	TUBB6
	U2SURP
	UPF1
	ALDH3A2
	MGA
	BAG5
	ECI2
	GEMIN6
	BUB1B
	INTS2
	FAM98A
	SAP18
	INTS10
	PPP1R9A
	DDX6
	COPG2
	DDX17
	CDYL
	ISCU
	TTC39A
	GLRX3
	PNN
	RSBN1
	RPL32
	WHSC1L1
	DHX8
	CPSF6
	ROCK2
	RPP38
	TUFM
	SAR1B
	SAR1A
	PHF10
	BYSL
	SSRP1
	ABL1
	TBC1D24
	TMEM209
	NUBP2
	FLCN
	PEX5
	FARSA
	MED31
	KIAA1429
	BRE
	CCDC85C
	IFT27
	CCT5
	NOA1
	HELLS
	MTG1
	VPS4B
	UQCRC2
	UBE2V1
	NELFA
	CISD2
	SKP1
	BOLA1
	BEND3
	CCNK
	RAB35
	LIMA1
	MCTS1
	ORC3
	GOLGA2
	CTNND1
	VHL
	GEMIN5
	EXOSC10
	SPTAN1
	FZD6
	GADD45GIP1
	KMT2D
	SNAPIN
	IRF2BP1
	MCM3AP
	GET4
	SNW1
	SEC63
	CSNK2A2
	CTSB
	PDXDC1
	CHCHD3
	ANKRD54
	ADI1
	VPS18
	CDK8
	EMSY
	RAB30
	NACC1
	MCCC1
	STOML2
	RPUSD3
	HTATSF1
	LGMN
	MBD4
	TSN
	GBF1
	PAPOLA
	SMARCC1
	LARP4B
	YEATS4
	EXOSC9
	CLSPN
	GSTK1
	SH3BP4
	ETFB
	SDCBP
	AURKA
	ARHGEF12
	DR1
	MAP3K2
	FAM83B
	SAMD1
	PCYT2
	TRAF2
	DARS2
	EIF1
	TIMELESS
	ASS1
	CHD4
	RFC2
	NDRG3
	RBM12B
	SEC13
	CD3EAP
	ARHGEF1
	GPD1L
	RRP12
	PAIP1
	CXorf56
	GSTO1
	AKAP9
	FOXP4
	MON2
	MCM6
	BZW1
	DCTN1
	FAM83H
	PURB
	NSDHL
	XPOT
	TRPM7
	PYGB
	GART
	ANAPC2
	YRDC
	ABCF1
	CAD
	IARS
	GNPNAT1
	DDA1
	ARL6IP1
	PMPCB
	TAF5
	SEC14L1
	EIF2B3
	RRP1
	TMX1
	LAMTOR2
	ATRX
	TAF10
	DAZAP1
	AFG3L2
	PIP4K2C
	LACTB
	ZBTB14
	PHIP
	CUL4A
	SEC61A1
	REEP5
	GPX4
	PPP1CB
	LRRC40
	C2CD5
	NEK1
	RAB14
	SMG8
	EHD4
	EIF3D
	TBC1D5
	PHKA1
	CBWD1
	H3F3A
	HIST2H3A
	ZNF446
	VPS28
	NFKB2
	NFKB1
	POLD3
	SPATS2L
	SMC4
	C6orf106
	ESRP1
	DTWD2
	ILK
	SSB
	NIPSNAP1
	RICTOR
	EIF3B
	GAPVD1
	PRPS1
	DNMT3A
	SEPHS1
	TLK1
	ARHGAP35
	TNFRSF12A
	TLE3
	EXOC4
	KIF5B
	NCBP1
	ZNF48
	PSMC2
	SFXN1
	RUVBL2
	TXNDC5
	TYW3
	HK2
	C18orf32
	SHROOM2
	DDX46
	EIF2B4
	ZNF317
	KIAA0020
	SART1
	NHSL1
	HABP4
	SLC25A10
	SRXN1
	NUBP1
	SFN
	PPIP5K2
	NUFIP2
	KIAA1598
	TROVE2
	RPS3
	TXNL1
	RPL18
	RPS6
	NR2C2AP
	PPP2R5E
	ARPC1A
	SIRT1
	RHPN2
	MISP
	NIT2
	SYNE1
	NTHL1
	DIP2A
	XPC
	NEDD1
	PDLIM1
	GPKOW
	DHX40
	AIM1
	C15orf40
	RPL3
	IBA57
	MTHFD1L
	TSEN15
	SKIV2L
	COQ3
	ALDH7A1
	ATP5O
	TMEM131
	YLPM1
	HNRNPA3
	ERCC6L
	MVB12A
	PI4KA
	DSC2
	PRPSAP2
	DSN1
	ZNF512B
	TNRC6B
	GALK1
	FLYWCH1
	SORT1
	NOB1
	RAB21
	SDSL
	PSMD9
	SLC25A29
	MRPL19
	PSMA6
	EPC2
	GRHL2
	XRN2
	PSMD4
	IMPDH1
	HMGB1
	RPL6
	SS18L1
	PRDX1
	PGRMC2
	TNPO3
	CDK4
	UBE4A
	ARL2BP
	PIK3R1
	HELZ2
	CBX5
	CTPS2
	C18orf21
	RAPGEF6
	ELP2
	NFKBIE
	LAD1
	HNRNPH2
	MED1
	NOP56
	BAG3
	DECR1
	EMC6
	SAE1
	PHF3
	MGMT
	GLE1
	NAA10
	MYBBP1A
	ARID1A
	RABL6
	NBEAL2
	HSPA8
	NOTCH2
	MLLT1
	EXOSC5
	TARBP2
	TLK2
	DYNC1LI2
	DUSP23
	SH3PXD2B
	PUS1
	MAP7D1
	ELAC2
	QARS
	ATP6V1B2
	CAPN15
	METAP2
	PPL
	BACH1
	KAT8
	INADL
	DHX37
	POP7
	HEXIM1
	UBE2L3
	DDX28
	NCAPH2
	DDX1
	LAMB2
	PTBP1
	HNRNPK
	LAS1L
	PHF20L1
	ANKFY1
	AJUBA
	TNRC6A
	COMT
	TRAPPC10
	ZNF644
	DNAJC2
	HSD17B8
	SRPR
	GLRX5
	CAMKK2
	LSM7
	CNOT2
	MGME1
	FLYWCH2
	PSMC4
	SLC25A22
	DCXR
	PHB
	GIT1
	ERCC2
	IDH3G
	LRBA
	ATXN10
	DHTKD1
	COPS4
	VAMP7
	ZNF24
	DYNLT3
	OSBPL9
	SNRPD2
	ACOT7
	TBC1D30
	NAPA
	MRPL53
	DDX55
	DIAPH2
	CDK9
	CALR
	VEZF1
	RHOC
	PRKRIR
	NT5DC1
	MRPS31
	POLR1E
	PARD6B
	CCT2
	RANBP10
	ZNF267
	PTPN23
	EXOSC1
	SNRNP70
	PHF5A
	MTMR12
	SURF2
	DDX59
	TPMT
	NDUFB9
	FEN1
	PTGES3
	PGAM5
	RUFY1
	TWF2
	NKRF
	IFT140
	POLR2A
	CKMT1A
	NCK2
	WWP2
	PLEKHA5
	CDS1
	SCAF11
	AP1G2
	TCF20
	RFWD2
	SRP9
	WDR82
	MOB4
	CHTF8
	SOD1
	UPF2
	RPRD1A
	ARF6
	HDAC2
	GTF2IRD1
	HDAC1
	CAMSAP2
	BRK1
	DSCC1
	PTGR1
	EIF4E
	PPP6R3
	SLC25A40
	DHX15
	DUT
	UBE2Q1
	RPL11
	MTFR1
	RPL10
	TACC2
	TTF1
	HSD17B4
	SAMM50
	PREP
	MAT2A
	ACTN4
	TNPO1
	GLYR1
	C6orf132
	CAPZA2
	ICA1
	RNF149
	UBE2N
	VARS
	MTHFD2
	EIF2D
	TRMT112
	WDR46
	TARS2
	CORO1B
	PATL1
	NSF
	MRPL37
	SUCLG2
	ATP6V1C1
	PCF11
	RBBP7
	OSBPL11
	NOP16
	CDC73
	COPS5
	SNRPE
	RPL5
	ARMC10
	PLEKHA6
	UBE2K
	BCAS2
	MYO19
	QTRTD1
	ARID2
	SPC24
	PFKM
	KEAP1
	ZCCHC8
	SGPP1
	RBM14
	EIF2AK1
	PACSIN3
	RPS6KB2
	DARS
	SNX6
	SPTBN1
	LRPPRC
	NDUFA2
	ACAT1
	EIF3E
	TRRAP
	SUCLG1
	NTMT1
	RRM1
	GTF3C5
	RBPJ
	GAPDH
	ELF2
	ZBTB33
	TBC1D15
	NHP2
	OXR1
	TOP2B
	ZC3H8
	NT5C3A
	VPS16
	BRCC3
	EPHA1
	RGP1
	BLVRA
	SMARCAD1
	SCYL1
	EXOC6
	GPATCH4
	RPA3
	FAM98B
	CLPB
	DHX57
	RPL17
	MRPL21
	C7orf26
	RHOB
	MMAB
	CERS5
	TRIP6
	AFTPH
	ZNF770
	BAZ1A
	PAICS
	FAM111B
	DLGAP5
	MED4
	MAP2K3
	METTL2A
	TTC37
	PSMD3
	UTP23
	TOR1AIP2
	MED17
	HERC2
	NCOA3
	FIP1L1
	RPS23
	GTF2I
	EIF3J
	OSBP
	USP22
	ZMYND8
	MRPS16
	IST1
	AQR
	SLC9A3R1
	CISD1
	RHOF
	AHR
	SPATA5
	PFAS
	FAM160B1
	SF3B1
	WDFY1
	WDR26
	PRPF19
	ALG2
	KATNB1
	ERLIN1
	TRIP13
	NOL10
	MINA
	XRCC5
	RNF216
	WDTC1
	MKL2
	HMOX2
	CDR2
	TRABD
	JAK1
	RABGGTB
	ATP2A3
	ZZZ3
	KLHDC4
	VAV2
	SLC25A4
	PELP1
	SLC1A4
	PELO
	NOC4L
	ISYNA1
	C9orf114
	ZNF131
	RBBP5
	CSNK1G1
	ARHGAP1
	MRPS18A
	ATG3
	PSME1
	ATP5A1
	MAPKAPK3
	RFXAP
	RPS16
	ITPA
	PRDX2
	HSD17B10
	VAPA
	PMPCA
	FASTKD2
	C14orf166
	PRKCI
	RABGAP1
	FNBP1
	MORF4L2
	POLR3E
	TCEAL4
	MREG
	RPP30
	DNAJB14
	NASP
	PROSC
	NSMCE2
	NDUFA10
	TTF2
	APPL2
	IQGAP1
	FAM21A
	PHC3
	MUS81
	MED13
	MSL1
	ARFGAP1
	NIFK
	RPL7A
	RPS20
	WASL
	MGST1
	PRMT1
	RPL10A
	G3BP1
	HEATR5B
	FTSJ3
	DIS3
	SNX5
	YWHAQ
	LYPLA1
	ABCF2
	HDHD3
	C5orf22
	CHERP
	NDUFA4
	POLD1
	ARFGAP3
	FKBP4
	HIP1
	SEC23B
	RALGAPB
	ZNF428
	PRKD2
	MAP2K7
	MAP2K2
	CLTA
	C9orf89
	GSK3B
	ZC3H14
	HNRNPLL
	IPO5
	TBC1D2B
	STAMBP
	SHCBP1
	ZNF318
	GMPPB
	WHSC1
	CEP350
	UQCRC1
	AHCYL1
	CSTF2T
	CSTF2
	ANK3
	PSME3
	RAB18
	CXorf38
	LOH12CR1
	LRRC16A
	MRI1
	CDK18
	CAPN2
	TEX264
	COG8
	MAPKAP1
	TBCE
	SAC3D1
	PAPSS2
	ARIH1
	PPP2R5D
	CASP9
	SMYD5
	LYSMD2
	PMVK
	NUDT4
	ETFA
	VWA8
	SLC19A1
	COMMD6
	PCGF3
	INTS8
	ERBB2
	ANXA7
	CHUK
	EPB41L2
	LRRC47
	CDC23
	DOC2A
	KDM5C
	MTUS1
	MRPL50
	HIP1R
	UMPS
	MED19
	IVNS1ABP
	YWHAE
	LAP3
	G6PD
	MADD
	CLASP2
	MAP1S
	NFX1
	CPSF2
	RIC8A
	FAM192A
	HPRT1
	RPN1
	RPUSD2
	TMEM192
[truncated: 713 more rows]

## Sheet: Cys list_NAIA-5 vs DBIA
Cys profiled by NAIA-5_Gene Name	Cys profiled by DBIA according to Nature Biotechnology 2021 (DOI: 10.1038/s41587-020-00778-3)
NUDT4_C148	TXNDC12_C66
NUDT4_C132	GSTO1_C32
PPIAL4C_C52	PTGES2_C110
PPIAL4C_C62	ATP6V1A_C138
ARHGEF5_C186	MGMT_C145
UBA6_C721	PTGES2_C113
UBA6_C347	TXNDC17_C43
UBA6_C17	RTN3_C46
UBA6_C546	RTN3_C42
ESYT2_C181	BIRC2_C45
ESYT2_C611	HMOX2_C282
MED19_C163	NEK9_C623
MED19_C62	KEAP1_C151
UHRF1BP1L_C647	PEMT_C36
UHRF1BP1L_C592	GSTCD_C140
UHRF1BP1L_C744	SUPT5H_C626
KIAA1598_C442	PNN_C249
KIAA1598_C550	TXN_C35
KIAA1598_C565	TXNDC12_C69
ILVBL_C354	ALDH1A3_C314
ILVBL_C568	APOBEC3C_C130
ILVBL_C608	GLRX2_C78
SH3PXD2B_C783	TPM3_C226
MAGEB16_C128	ACAT1_C413
VWA8_C858	FAM213B_C77
SBNO1_C699	ALDH1A3_C313
SBNO1_C445	ITGB4_C742
GTPBP10_C338	ITGB4_C748
CNOT1_C1706	ITGB4_C749
CNOT1_C624	UBA6_C347
CNOT1_C1420	PXN_C575
CNOT1_C1541	PXN_C578
ARHGEF35_C458	TXNDC5_C217
ARHGEF35_C186	PELP1_C71
PALM3_C231	CANX_C360
PALM3_C187	CANX_C366
PGP_C297	CLIC4_C35
C5orf51_C179	DNMBP_C691
PABPN1L_C180	ZNF346_C93
SMCHD1_C59	OSBPL6_C784
SMCHD1_C1856	OSBPL6_C786
SMCHD1_C458	TPM3_C233
SMCHD1_C1917	BCLAF1_C688
SMCHD1_C1710	CAD_C1889
CCDC85C_C389	CKAP4_C100
SAC3D1_C84	CKMT1A_C347
TUBB4A_C354	EEF1A1_C411
POM121C_C245	IKBKG_C122
PHF20L1_C497	NAA15_C58
PHF20L1_C472	RTF1_C385
MIF4GD_C49	ZNFX1_C478
RNF223_C116	DFFB_C194
DHX8_C123	KCTD5_C25
STARD10_C46	MBNL1_C43
STARD10_C152	SRBD1_C120
DDX39A_C299	TXN_C32
DDX39A_C197	ACAT1_C126
DDX39A_C164	ALDH1B1_C169
DDX39A_C223	ARFGEF1_C1729
PDLIM1_C73	CDA_C14
ACOT7_C92	CDA_C8
MYO1C_C802	CIAPIN1_C249
MYO1C_C161	CIAPIN1_C251
SNAP23_C112	CPT2_C512
AIP_C78	FN1_C231
AIP_C208	HGS_C185
KCNK1_C329	LCMT1_C36
STXBP3_C546	PEBP1_C168
STXBP3_C366	TRIM33_C145
STXBP3_C402	C12orf29_C302
STXBP3_C557	CDA_C21
STXBP3_C90	HSDL1_C265
ARVCF_C226	LCMT1_C30
RAB27B_C188	NRD1_C62
RHOD_C171	NSUN5_C461
NFKBIE_C457	PTGR1_C239
PSMD11_C202	SNX8_C192
PSMD12_C255	SNX8_C200
PSMD12_C31	TXN2_C90
PSMD9_C59	ATAD3B_C606
PSMD9_C81	ATAD3B_C611
ATOX1_C41	CCND3_C47
CBX4_C185	CPT1A_C96
PGRMC1_C129	DNMT1_C1476
SUPT5H_C626	DNMT1_C1478
SUPT5H_C740	JAK1_C810
TAF4_C867	JAK1_C817
DFFA_C47	NRD1_C60
DFFA_C38	RPL17_C57
RFXAP_C185	SMG9_C380
HIP1_C613	CKB_C283
HIP1_C249	IGFBP3_C268
HIP1_C63	LLGL1_C505
CLIC1_C24	PELO_C258
CLIC1_C59	PGK1_C108
EIF3F_C256	SUN1_C220
WWP2_C186	TRIM33_C150
WWP2_C802	TRIM33_C754
ARNTL_C269	TXNDC5_C220
PDHX_C307	CASP8_C419
DCTN6_C18	CLIC1_C24
WASL_C431	FAM115A_C487
IPO5_C266	PDSS2_C132
IPO5_C180	PDSS2_C144
IPO5_C687	RCC1_C383
IPO5_C560	RCC1_C40
IPO5_C733	RXRA_C135
IPO5_C473	RXRA_C138
IPO5_C420	TK1_C230
SAP18_C26	USP16_C205
DNM1L_C431	CASP8_C377
DNM1L_C644	FBLN1_C113
DNM1L_C367	FN1_C2412
DNM1L_C446	IARS_C87
DNM1L_C470	MGMT_C150
DNM1L_C361	PHGDH_C369
PIK3C2A_C514	TRIM65_C106
PIK3C2A_C317	ACP1_C146
EXOC5_C111	BUB1B_C737
EXOC5_C194	CEBPB_C248
NDUFA4_C44	CHRAC1_C55
PSMD14_C238	DDX17_C584
KPNA3_C228	FAM120A_C559
LAD1_C428	IGFBP2_C283
PES1_C272	KIF14_C1331
PES1_C153	MBNL1_C27
DLL1_C696	NOB1_C147
SDCBP_C118	OSBP2_C13
PITPNM1_C259	PLXND1_C1592
NOP56_C142	PNPLA6_C477
NOP56_C384	PNPLA6_C482
NOP56_C211	PNPLA6_C491
NOP56_C472	PRKDC_C1499
DDX3X_C223	RCCD1_C139
DDX3X_C317	RTFDC1_C51
DDX3X_C341	TM7SF2_C184
DDX3X_C298	AMMECR1L_C153
DDX3X_C128	ARIH1_C357
RNASET2_C121	BOP1_C404
PODXL_C344	CD3EAP_C152
PODXL_C381	CDKN3_C39
KPNA4_C57	DECR2_C22
KPNA4_C122	F13A1_C410
ARID1A_C336	FBXO2_C71
ARID1A_C1827	FRYL_C2160
ARID1A_C1874	GRPEL1_C108
SOCS2_C5	HMOX2_C265
CDK2AP1_C105	MACROD1_C186
C2CD2L_C142	NUMA1_C961
TMEM194A_C434	PDIA4_C555
TRAFD1_C267	PTGR1_C213
UBFD1_C185	RNF40_C890
COPE_C212	RRP1B_C155
AP3D1_C574	RTTN_C1109
CHD2_C500	RTTN_C1113
GOSR2_C18	SH2D4A_C391
STX16_C150	TDG_C233
STX16_C279	TNKS1BP1_C669
KMT2D_C1909	TTLL12_C572
KMT2D_C58	ZNF428_C114
KMT2D_C369	ZNF428_C115
ITGB1BP1_C60	AGFG2_C39
RIOK3_C346	APIP_C12
MAP2K7_C260	BLOC1S5_C117
ACOT8_C13	CLUH_C333
PRMT5_C22	CMBL_C132
PRMT5_C42	CUL7_C1653
SLC9A3R1_C206	DAZAP1_C85
TCERG1_C1062	DCTN4_C265
TNPO2_C195	DHX34_C32
POLR3A_C742	DTL_C141
PSMA7_C91	FAM115A_C488
BACH1_C715	FAM213B_C74
GEMIN2_C63	FAM98C_C36
LIN7A_C62	FGB_C437
PCDH17_C999	GJB3_C227
IKBKB_C12	GLRX2_C81
HAT1_C27	GNB2L1_C286
HAT1_C101	GPATCH8_C882
CASK_C633	KIAA1671_C1590
CASK_C698	MRGBP_C59
HGS_C75	MTERFD3_C259
AURKA_C393	NCAPD2_C766
AURKA_C8	NCAPD2_C767
AURKA_C33	NIT2_C153
GAK_C1142	PDCD6IP_C90
GAK_C87	PFAS_C584
GAK_C156	PFAS_C587
GAK_C190	PINX1_C265
HNRNPDL_C277	PRKDC_C1507
XPO1_C528	PROSER2_C21
XPO1_C34	PSME4_C1001
XPO1_C1070	RNF40_C111
XPO1_C164	RNF40_C133
XPO1_C119	RPL4_C125
BTAF1_C1542	RPS6KA1_C441
BTAF1_C109	SCRN3_C143
ZNF609_C1290	SLMAP_C641
ZNF609_C356	SLMAP_C644
ZNF609_C345	TBL3_C728
SPTBN2_C231	TOE1_C80
SPTBN2_C2030	TTLL12_C563
SPTBN2_C1843	UBE2O_C370
SPTBN2_C115	USP11_C694
SPTBN2_C627	XPOT_C522
SPTBN2_C2043	ZCCHC7_C524
MAST4_C1940	ZNF189_C610
SEC16A_C46	ACTR5_C265
SEC16A_C107	ALDH1A3_C164
SEC16A_C1451	ALDH9A1_C288
SEC16A_C1742	ARL6IP4_C36
SEC16A_C1293	ARL6IP4_C48
SEC16A_C1797	ATG9A_C433
KHNYN_C46	BRAT1_C513
KHNYN_C221	C8orf33_C42
U2SURP_C918	CAST_C411
U2SURP_C65	CD3EAP_C109
U2SURP_C624	CD3EAP_C88
U2SURP_C320	CDK5_C157
SETD1A_C1514	CIAPIN1_C237
SETD1A_C243	CLIC3_C22
PFAS_C606	CLIC3_C25
ARHGEF11_C1047	CNN2_C61
KIAA0391_C507	COG1_C518
KIAA0391_C367	CYB5B_C115
CHUK_C30	DAP3_C98
ARPC1B_C162	DLGAP5_C129
ARPC3_C162	DNAJC2_C276
ZBTB7B_C55	DNTTIP2_C618
ZBTB7B_C34	E2F3_C256
TRIM24_C246	EDC4_C1054
TRIM24_C882	GCN1L1_C1527
AXIN1_C130	GFM1_C146
PGRMC2_C159	GFM1_C153
WDR46_C172	GLOD4_C41
WDR46_C515	GLRX_C23
NKRF_C37	GNPAT_C54
NKRF_C424	GPX4_C93
GNPAT_C73	GSTO2_C32
ZNF185_C262	HAUS7_C130
ZNF185_C466	HAUS7_C132
ZNF185_C651	KIAA1598_C135
ZNF185_C615	KIAA1598_C140
ZNF185_C317	MMS22L_C288
MRPS12_C93	MMS22L_C290
MRPS12_C132	MMS22L_C292
ACOX3_C426	MTMR12_C152
ACOX3_C422	NAA25_C339
ATXN7_C839	NARF_C420
ATXN7_C692	NARF_C424
SPTLC1_C192	NLRX1_C331
SPTLC1_C438	NOA1_C505
SPTLC1_C133	NR2F1_C207
SPTLC2_C19	NR2F1_C220
SPTLC2_C99	NUB1_C267
OGT_C297	NUP93_C522
OGT_C417	PARK7_C106
OGT_C323	PGK1_C99
OGT_C962	PHF5A_C49
OGT_C620	PIN1_C113
SIVA1_C6	PRKCA_C71
PMM2_C9	PSPC1_C216
TM9SF1_C445	PYGB_C326
INPP4B_C27	RAB11FIP1_C318
INPP4B_C278	REEP5_C18
INPP4B_C534	RICTOR_C1632
INPP4B_C47	RNH1_C152
HMGB3_C23	RNH1_C159
PPM1G_C13	RPL18A_C109
PPM1G_C351	SF1_C175
PPM1G_C241	SKA3_C147
PPM1G_C164	SRP19_C17
INPPL1_C5	SRSF10_C149
INPPL1_C1187	TCEB3_C581
INPPL1_C926	TPX2_C198
INPPL1_C1121	TSR1_C126
EIF3D_C19	TXNDC5_C350
EIF3D_C327	TXNL1_C34
EIF3H_C327	UBR7_C424
HDAC3_C59	VDAC2_C210
NVL_C626	ZMYM1_C989
NVL_C26	ZNF224_C554
TNRC18_C1762	ZZEF1_C2312
SLC31A1_C189	ABHD10_C229
CD3EAP_C150	ABHD10_C239
CD3EAP_C86	ABTB1_C95
YKT6_C66	ACP1_C13
TAPBP_C115	ACTB_C217
RNF113A_C15	AFAP1_C797
KDM6A_C797	AIG1_C6
KDM6A_C79	ANXA4_C108
KDM6A_C4	BRAT1_C510
KDM6A_C384	C1orf174_C124
KDM6A_C402	C1orf174_C92
DHX15_C774	CAD_C1374
DHX15_C750	CCNE2_C109
RNMT_C73	CDKN3_C51
ZZEF1_C2553	CIRH1A_C21
ZZEF1_C2229	CIRH1A_C401
ZZEF1_C2312	CKB_C254
ZZEF1_C1259	CNBP_C102
ZZEF1_C2466	DCUN1D4_C219
ZZEF1_C901	DENND4C_C126
RRP8_C451	DHX30_C374
SIPA1L1_C414	DHX57_C1367
SIPA1L1_C105	DHX57_C1369
PRPF4_C441	DNMT1_C1494
PRPF4_C299	DNMT1_C675
PRPF4_C263	EIF2B3_C64
PHGDH_C281	FAM86A_C290
PHGDH_C295	FDPS_C204
PHGDH_C369	FRAS1_C1052
DYNC1LI2_C231	FSTL1_C233
PSMD3_C483	FSTL1_C250
PAPSS1_C8	FTSJ1_C295
PAPSS1_C165	G6PC3_C269
SIAH2_C15	HDLBP_C636
ZW10_C404	HMGB1_C23
ZW10_C686	HUWE1_C3385
ZW10_C568	IKBKG_C415
SART1_C560	INTS9_C578
SART1_C645	IRS1_C1095
SART1_C674	JAG2_C249
CCP110_C535	JAG2_C262
CCP110_C462	JMJD6_C101
PPIP5K2_C900	KEAP1_C288
EEF1E1_C147	LAS1L_C140
RIPK2_C7	LIG1_C895
RIPK2_C414	LNP_C149
HNRNPR_C99	MEPCE_C419
PRPF3_C37	MKI67_C1373
TXNL1_C34	MKI67_C3241
ERI3_C285	MRPL37_C177
PRKRIR_C68	MRPL37_C188
EIF4G3_C928	MT1L_C44
EIF4G3_C461	MYH14_C995
EPB41L2_C424	MYO1C_C679
RAD51C_C68	NCAPD3_C541
LAMTOR5_C66	NPC1_C816
MED7_C197	NR2F2_C200
XRCC3_C86	NR2F2_C213
AKAP10_C110	NRDE2_C781
DENR_C13	NSD1_C2027
XPOT_C522	OGFR_C443
XPOT_C38	PARG_C940
XPOT_C650	PCM1_C770
TIMM44_C426	PCM1_C783
NCK2_C297	PDHA1_C132
PRC1_C322	PDHA1_C299
PRC1_C14	PDIA4_C91
PRC1_C236	PDIA5_C426
NDUFA2_C24	PIAS4_C326
BUB3_C129	PNKP_C405
ACTN4_C351	PNKP_C409
ACTN4_C173	PPARD_C249
ACTN4_C499	PPARD_C251
ACTN4_C60	PPIA_C161
GSTZ1_C205	PPP1R18_C611
HTATSF1_C471	PPTC7_C57
HTATSF1_C480	PREP_C526
HTATSF1_C512	PREP_C532
TRAF3IP2_C341	PSMC3IP_C107
AP1G1_C160	PWP2_C716
AP1G1_C400	RAD54L2_C841
SGTA_C153	RAD54L2_C848
NARS_C537	RFT1_C448
SPOP_C361	RPS6KA2_C454
MYO1B_C613	SEC24B_C87
MYO1B_C483	SEC63_C295
MYO1B_C129	SF1_C457
MYO1B_C1123	SGTA_C129
STRN_C765	SLC27A4_C391
AKAP8_C85	SLCO4A1_C60
AKAP8_C351	SLK_C1212
ZBTB14_C124	SPRED1_C296
AHCYL1_C272	SPTLC2_C99
ORC5_C10	SRM_C205
ORC5_C237	SRM_C209
RAD21_C35	SRRM2_C1016
RAD21_C392	SUGP2_C381
RAD21_C585	TBC1D5_C728
RAD21_C78	TMA16_C162
KALRN_C2095	TMEM209_C295
SSSCA1_C152	TRIB1_C53
MED14_C635	TRIB1_C67
MED14_C172	TXLNA_C523
MED14_C621	UBR1_C1603
MED14_C903	USP10_C302
PRPSAP2_C31	USP11_C701
PRPSAP2_C3	WDR47_C680
SMARCA5_C165	ZC2HC1A_C316
SMARCA5_C259	ZFP64_C147
MGRN1_C528	ZNF644_C507
AQR_C28	ABCE1_C65
OPA1_C801	ACAT1_C196
OPA1_C375	ACIN1_C546
OPA1_C786	ACLY_C20
MCM3AP_C1945	AIP_C121
MCM3AP_C439	AIP_C122
KIF1B_C1771	AKAP11_C1010
KDM1A_C573	AKAP11_C1290
TBC1D4_C1286	ANKRD17_C644
TBC1D4_C45	AP4E1_C1119
TBC1D4_C1277	AP4E1_C1130
TBC1D4_C74	AREG_C159
FZD6_C615	ARPC5_C45
FZD6_C702	ASH2L_C572
FZD6_C527	ATAD3B_C634
HBP1_C400	ATG14_C330
PPL_C660	ATG14_C335
EVI5_C479	ATG4B_C162
SNX3_C140	ATP6V1G1_C69
MGEA5_C596	ATRIP_C585
MGEA5_C663	ATRIP_C680
MGEA5_C863	ATRIP_C682
ADCY9_C654	AVEN_C169
SYNCRIP_C237	BAG3_C179
RANBP6_C690	BIRC6_C2123
RANBP6_C118	BLMH_C73
GMDS_C336	BLOC1S3_C168
NMT2_C104	BMS1_C725
NMT2_C296	BOLA3_C59
CCNT1_C261	BUB3_C101
CCNT1_C111	C5orf51_C179
BUB1B_C399	C9orf85_C45
DIAPH1_C1227	CASP2_C366
DIAPH1_C796	CBLL1_C73
PDE8A_C119	CDC42BPB_C1517
PDE8A_C338	CELF2_C80
PDE8A_C279	CFL1_C122
PLIN3_C341	CHKA_C22
PLIN3_C39	CHKA_C6
JAK2_C961	CLTA_C218
PRMT3_C2	CLTC_C1565
KPNA6_C357	CLTC_C1573
KPNA6_C296	CMSS1_C55
KPNA6_C238	COG1_C513
KPNA6_C253	COG8_C96
UGDH_C276	COPG2_C689
UGDH_C196	COPG2_C703
UGDH_C64	CORO1C_C243
UGDH_C241	CRKL_C249
UGDH_C112	CSNK1G3_C51
CTNND1_C516	CTC1_C584
CTNND1_C533	CTCF_C504
CTNND1_C450	DCAF16_C173
CTNND1_C394	DCAF16_C179
CTNND1_C692	DCTN4_C30
CTNND1_C618	DDX51_C420
SNX2_C332	DHRS1_C256
USO1_C678	DIS3L_C646
USO1_C303	DIS3L_C657
MRPS14_C91	DNAJB4_C263
DKC1_C310	DNAJB4_C265
DKC1_C74	DNAJC7_C58
EIF5B_C635	E2F3_C244
EIF5B_C853	EEFSEC_C442
KIN_C43	EHBP1L1_C346
KIN_C212	EIF2AK1_C411
DIAPH2_C159	ELP4_C218
DIAPH2_C484	EPHB2_C375
SMPD2_C221	EPHX4_C287
TBL1X_C528	ERI1_C314
NBN_C478	ERO1L_C35
NBN_C119	ESD_C45
NBN_C167	EXOSC5_C26
MITF_C209	EZH2_C576
SRGAP2_C820	EZH2_C578
SRGAP2_C98	FAAP100_C16
SRGAP2_C1020	FAM83H_C550
SRGAP2_C486	FANCG_C499
NOS1AP_C168	FANCG_C503
CBFA2T3_C319	FARSB_C76
WDR1_C325	FAT1_C4115
ATP9A_C686	FDPS_C340
ROCK2_C887	FLAD1_C496
ROCK2_C428	FLAD1_C499
ROCK2_C649	FLII_C241
CLASP2_C221	FN1_C52
CLASP2_C1184	FRAS1_C1056
COBL_C1032	FRMD5_C91
COBL_C654	G6PD_C340
COBL_C993	GAS2L1_C577
CPNE3_C5	GBE1_C81
CPNE3_C54	GBE1_C88
CPNE3_C249	GLRX_C26
HIP1R_C211	GMPPA_C442
RNF40_C890	GNB2L1_C207
PHF2_C463	GOLGA2_C794
ZC3H11A_C636	GPAT2_C50
ZC3H11A_C588	GPAT2_C51
ZC3H11A_C209	GPAT2_C54
CLUH_C1196	GPAT2_C625
CLUH_C214	GPAT2_C640
CLUH_C184	GPAT2_C644
CLUH_C7	GSDMD_C268
KDM4A_C533	GSPT1_C519
DNAJC13_C2110	HECTD1_C1855
DNAJC13_C1354	HSD11B2_C264
DNAJC13_C12	HSPA4L_C589
DNAJC13_C2181	HUWE1_C3372
DNAJC13_C2082	IARS_C526
SS18L1_C47	IDH1_C73
ANKRD17_C644	IFIT5_C476
ANKRD17_C1746	IGFBP3_C219
ANKRD17_C1622	INPP4A_C540
ANKRD17_C1690	ITGB5_C211
ANKRD17_C210	ITPKC_C434
SIN3B_C413	ITPKC_C436
DNAJB6_C275	JMJD6_C207
XYLB_C161	KANK2_C88
GGCT_C6	KEAP1_C23
GGCT_C42	KEAP1_C38
PPFIA4_C120	KIAA1524_C583
PPFIA4_C968	KIF14_C508
ATP6V1G1_C104	LIG3_C336
ATP6V1G1_C69	LUC7L3_C40
VPS4B_C240	MAP7D1_C373
ZNF217_C286	MAPKAPK3_C379
ZNF217_C351	MGA_C2241
ZNF217_C772	MKL2_C636
ZNF217_C674	MMS19_C767
ZNF217_C341	MRPL22_C70
ZNF217_C999	MRPS9_C330
ZNF217_C310	MT1L_C48
ZNF217_C756	MT2A_C44
ZNF217_C641	MT2A_C50
BCAS1_C525	MTHFD1L_C302
BCAS1_C343	MYH10_C1269
BCAS1_C471	MYO1D_C666
FLNB_C2115	MYO6_C1265
FLNB_C1617	NARF_C172
FLNB_C1081	NECAP2_C133
FLNB_C604	NIT1_C193
FLNB_C706	NIT1_C220
FLNB_C660	NOC2L_C585
FLNB_C2537	NOL9_C603
FLNB_C2501	NOMO2_C511
NCOR1_C2056	NOMO2_C515
NCOR1_C2322	NR3C1_C639
ULK1_C426	NR3C1_C644
SPAG7_C191	NSD1_C2022
MRPL33_C29	NSD1_C2023
PRPF40A_C185	NUDT16L1_C171
PRPF40A_C39	NUP205_C925
TACC1_C174	NUP88_C399
TACC1_C219	ORC3_C483
TACC1_C514	OSBPL2_C402
TACC1_C794	OSBPL3_C520
NDUFB1_C25	OTUD4_C685
PMPCB_C265	P4HB_C397
PMPCB_C62	PA2G4_C49
SAP30_C184	PCMT1_C95
MED24_C218	PDCD11_C694
ERN1_C538	PDHA1_C139
PSIP1_C204	PDIA4_C94
ERLIN1_C312	PDK1_C71
ECI2_C368	PEG10_C119
ECI2_C380	PFAS_C270
TADA3_C7	PGK1_C50
SF3B1_C677	PGLS_C32
SF3B1_C1250	PHLDA2_C84
SF3B1_C933	PHLDA2_C89
SF3B1_C965	PIAS1_C335
SF3B1_C1035	PIAS4_C390
CSDE1_C680	PIAS4_C405
CSDE1_C730	PISD_C169
CSDE1_C464	PLEKHA5_C1082
CSDE1_C645	PLK1_C572
CSDE1_C42	PLK1_C573
CSDE1_C106	PLOD3_C691
CSDE1_C506	POLRMT_C174
CSDE1_C739	POLRMT_C726
RPS6KA5_C731	POM121_C28
MED6_C137	PPA1_C270
LYPLA1_C144	PPA1_C274
SNRNP200_C502	PPA2_C186
SNRNP200_C428	PPAT_C105
SNRNP200_C238	PPDPF_C30
SNRNP200_C133	PPDPF_C35
SNRNP200_C2011	PPIB_C202
SNRNP200_C1592	PPM1G_C241
SNRNP200_C576	PPP1R9A_C1256
SNRNP200_C1580	PPP2R2A_C358
TIPRL_C14	PPP5C_C382
TIPRL_C87	PRPF3_C651
SURF6_C189	PRR11_C120
SURF6_C19	RALGAPB_C517
UTP20_C1730	RALGAPB_C521
NUP155_C974	RASA2_C567
NUP155_C704	RBM12B_C919
NUP155_C917	RCC1_C44
NUP155_C1344	RGL2_C620
WDHD1_C781	RGL2_C649
CAPN15_C123	ROCK2_C804
POP7_C66	RPL14_C54
EIF3G_C139	RPL27A_C144
EIF3G_C25	RPL5_C144
EIF3J_C207	RPL9_C74
PSMD10_C4	RPN1_C477
AP1G2_C354	RPS3_C135
AP1G2_C180	RRP15_C146
SC5D_C285	RUVBL2_C413
PPP1R37_C451	SCAF1_C675
IDH1_C379	SETX_C555
IDH1_C269	SH3RF1_C816
GATB_C170	SH3RF1_C831
STAM2_C85	SLC27A4_C389
CCNK_C23	SPTY2D1_C433
BCAS2_C132	SRM_C204
BCAS2_C106	STARD7_C362
SMNDC1_C214	STEAP2_C168
TRIO_C2136	TBC1D8_C1040
TRIO_C28	TBC1D8_C1044
MPDZ_C1917	TCP11L1_C495
GLRX3_C229	TMEM131_C1747
GLRX3_C146	TMEM201_C11
RSL1D1_C47	TMEM201_C25
WFS1_C12	TMEM57_C502
CIAO1_C123	TMLHE_C96
SRP72_C323	TNFRSF10B_C248
SRP72_C349	TPX2_C536
RECQL4_C1141	TRAFD1_C476
RECQL5_C627	TRAFD1_C482
RECQL5_C457	TRIB1_C110
URI1_C268	TRIM56_C101
URI1_C420	TRIM56_C104
MTA2_C495	TRMT61A_C209
MTA2_C209	TRRAP_C1500
STK10_C888	TRRAP_C1506
STK10_C947	TRRAP_C1874
ACTL6B_C32	TRRAP_C1879
LTN1_C869	TSC22D2_C63
TOMM70A_C475	TXNL1_C37
TOMM70A_C588	TYMS_C195
MYO1D_C930	TYMS_C199
MYO1D_C977	TYMS_C210
MYO1D_C353	UAP1_C158
MICAL2_C703	UBA1_C234
SEC24D_C1028	UBA6_C546
UFL1_C708	UBE3B_C75
UFL1_C32	UBR4_C2554
SASH1_C1120	UNC45A_C853
SASH1_C1018	URGCP_C512
FARP2_C196	UROS_C265
SUN1_C657	USP28_C1058
SUN1_C63	USP8_C809
SUN1_C526	USP9X_C673
PROSC_C261	UTP14A_C522
ERLIN2_C262	VPRBP_C967
PRPF6_C698	WDHD1_C1008
PRPF6_C837	WDR45B_C63
PRPF6_C739	WWC1_C759
PRPF6_C913	WWC1_C771
PCF11_C1534	ZNF217_C674
PCF11_C102	ZNFX1_C872
USP19_C258	MARCH5_C14
TRIM37_C477	MARCH5_C17
TRIM37_C790	ABCB8_C478
AP2A2_C330	ABCB8_C483
AP2A2_C353	ABCF1_C807
HEXIM1_C122	ACAA1_C123
CCNB2_C314	ACAD9_C507
UBR5_C2267	ACAP3_C373
UBR5_C2314	ACBD3_C487
UBR5_C2094	ACIN1_C1223
UBR5_C730	ACP1_C18
AGFG2_C30	ACTB_C257
UBE4B_C448	ACTB_C272
ZFPL1_C230	ACTL6A_C206
ZFPL1_C56	ACTN1_C898
IKBKAP_C1025	ADAM9_C664
RTN3_C34	ADAM9_C673
RTN3_C390	ADAT1_C334
RCBTB1_C392	ADCY6_C63
LETM1_C552	AGAP1_C817
STBD1_C168	AGAP1_C826
STBD1_C108	AGFG2_C30
KIF20A_C809	AHNAK_C124
KIF4A_C1224	AKAP8L_C128
KIF4A_C965	ALAD_C252
KIF4A_C1171	ALDH1A3_C196
KIF4A_C269	ALDH1A3_C197
KIF4A_C1159	ALDH3A2_C214
KIF4A_C190	ALDOA_C256
MBD4_C268	ALG3_C21
MBD4_C386	AMD1_C156
GOSR1_C34	AMPD2_C107
VAPB_C121	ANKFY1_C791
VAPB_C173	ANKHD1_C615
VAPB_C41	ANKRD11_C477
SNAPIN_C66	ANKRD11_C501
MPZL1_C203	ANKRD40_C209
NDUFA10_C183	ANKRD52_C426
NDUFA10_C67	ANKRD52_C438
PGLS_C32	ANXA4_C198
PGLS_C237	ANXA5_C316
PAPSS2_C117	ANXA6_C552
PAPSS2_C73	AP1S1_C47
PAPSS2_C350	APAF1_C803
SMC2_C132	APIP_C147
ATG7_C368	APRT_C140
ATG7_C406	ARAF_C538
TRIM16_C178	ARAF_C59
FARS2_C344	ARAP3_C1044
ZBTB7A_C123	ARAP3_C1051
LYPLA2_C171	AREG_C146
IPO7_C736	AREG_C172
MOCS3_C154	ARFGEF3_C307
MED26_C111	ARFGEF3_C309
SVIL_C671	ARHGAP29_C793
SVIL_C1237	ARHGEF4_C702
SVIL_C1949	ARHGEF5_C548
SVIL_C26	ARID1A_C336
SVIL_C1101	ARIH2_C323
SVIL_C76	ARL2BP_C149
SVIL_C178	ARL5B_C13
AHSA1_C207	ARL6IP4_C171
PARN_C543	ARMC4_C863
PSMG1_C14	ARMC4_C865
PSMG1_C106	ARMC5_C894
PSMG1_C68	ARRB1_C251
PSMG1_C121	ARRB1_C269
SGPL1_C34	ASB1_C238
NSA2_C193	ATAD3B_C641
SEC24B_C1267	ATE1_C64
NADK_C79	ATE1_C65
NADK_C69	ATG9A_C764
TDP2_C6	ATP1A1_C459
METTL18_C48	ATP1A1_C463
ETHE1_C170	ATRX_C220
ACSL3_C450	ATXN10_C354
ACSL3_C429	ATXN10_C356
POLR1A_C613	AURKA_C290
POLR1A_C1699	BANP_C71
YEATS4_C210	BAZ1A_C1166
STAMBP_C264	BAZ1A_C1169
ASMTL_C333	BAZ1B_C1202
ASMTL_C274	BAZ1B_C1205
ASMTL_C342	BAZ2A_C726
ASMTL_C441	BCAR3_C400
ASMTL_C4	BCAR3_C408
PPP1R3D_C97	BCL2L2_C222
PPP1R3D_C41	BEND3_C434
PPP1R3D_C60	BIRC6_C3673
PPP1R3D_C291	BIRC6_C390
PPP1R3D_C26	BIRC6_C396
PPP1R3D_C184	BOD1L1_C1663
BRD1_C805	BOLA1_C18
HERC2_C1037	BOLA1_C20
RAB3D_C184	BPNT1_C100
OXSR1_C53	BPTF_C1241
OXSR1_C191	BRAP_C221
HSPA4L_C540	BRAT1_C673
PTBP3_C55	BRD7_C338
PTBP3_C68	BRF1_C175
AP2A1_C397	BRF1_C184
AP2A1_C941	BTAF1_C924
AP2A1_C283	BTAF1_C928
AP2A1_C492	BTAF1_C939
STAU1_C574	BTBD11_C554
TTC4_C238	BUB1_C633
BAG3_C151	BUB1_C641
BAG3_C179	BUB3_C105
BAG3_C373	C15orf39_C417
MLYCD_C206	C15orf39_C426
CLIC3_C22	C17orf75_C182
CLIC3_C187	C3orf38_C259
CLIC3_C174	C8B_C127
CLIC3_C219	CAD_C986
BPNT1_C243	CAMK1_C350
BPNT1_C249	CAND1_C1088
BPNT1_C59	CAND1_C1096
BPNT1_C42	CAPN7_C197
DDAH2_C11	CAPZA1_C124
ECD_C557	CAPZB_C62
MBD3_C215	CASC5_C688
AGR2_C81	CASC5_C701
MOCS2_C182	CASP2_C370
MOCS2_C10	CASP3_C163
PEX11B_C25	CBL_C840
PEX11B_C153	CBWD1_C310
CHEK2_C539	CCDC9_C233
CHEK2_C385	CCDC94_C275
ACTL6A_C32	CCT7_C370
WHSC1_C406	CD320_C145
LDHA_C163	CD320_C80
GLUD1_C172	CD320_C89
GSR_C102	CDC27_C582
SOD1_C112	CDC37L1_C233
HPRT1_C106	CDCA2_C790
ABL1_C1100	CDCA2_C792
PGK1_C99	CDH3_C638
AK1_C25	CDK11A_C424
AK1_C187	CDS1_C10
ASS1_C331	CDT1_C151
ASS1_C132	CDT1_C163
ASS1_C97	CDT1_C441
LMNA_C522	CELF1_C88
LMNA_C591	CENPE_C256
MT-ND3_C39	CEP128_C989
MT-ND5_C518	CEP85_C286
MT-ATP8_C59	CERK_C400
RAF1_C637	CHAF1A_C190
ALDOA_C339	CHCHD3_C112
ALDOA_C135	CIRH1A_C67
ALDOA_C290	CIT_C1730
ALDOA_C73	CKAP2L_C361
CSTB_C3	CKAP2L_C367
OAT_C394	CLPTM1_C308
OAT_C93	CLTC_C1569
OAT_C150	CMC1_C77
TK1_C206	CMIP_C363
TK1_C185	CMTM7_C12
TK1_C230	CNBP_C120
TK1_C79	CNBP_C123
TK1_C3	CNBP_C98
TK1_C66	CNBP_C99
TUBB4A_C303	CNDP2_C192
TUBB4A_C239	CNOT1_C1541
GAPDH_C152	COG1_C584
GAPDH_C156	COG2_C287
GAPDH_C247	COG5_C685
ERBB2_C826	COG8_C595
CAPNS1_C190	COL6A2_C37
RPN1_C545	COLGALT1_C369
RPN1_C477	COMP_C351
GNAI2_C352	COPA_C531
ATP1A1_C663	COPG1_C230
ATP1A1_C374	COPG1_C296
SLC25A5_C160	COQ10B_C152
SLC25A5_C257	CPNE3_C100
ISG15_C78	CPNE3_C98
PCCA_C155	CSE1L_C272
RPLP1_C61	CSNK2B_C23
RPLP1_C9	CSNK2B-LY6G5B-1181_C140
RPLP0_C119	CSRP1_C122
RPLP0_C27	CTC1_C1100
RPLP0_C226	CTSC_C258
SSB_C245	CTU1_C144
RB1_C438	CTU2_C433
RB1_C853	CTU2_C434
PGR_C480	CUL9_C1281
PGR_C488	CWC22_C490
PGR_C891	CWC22_C496
EIF4E_C170	CWC22_C497
NPM1_C104	CWF19L1_C288
NPM1_C21	CWF19L1_C328
NPM1_C275	CWF19L1_C331
HEXA_C522	CXorf38_C12
CENPB_C259	CXXC1_C395
CENPB_C135	CXXC1_C399
CTSD_C117	DAK_C13
ANXA2_C9	DAK_C24
CAPN1_C11	DCAF15_C365
TUBB_C303	DCAF16_C178
PFN1_C128	DCBLD2_C782
EPRS_C856	DCUN1D3_C140
EPRS_C1148	DCUN1D3_C66
EPRS_C744	DDX21_C378
EPRS_C1076	DDX27_C261
EPRS_C92	DDX28_C360
EPRS_C1487	DDX51_C419
CTSB_C93	DDX55_C249
CTSB_C319	DDX56_C109
CTSB_C211	DEK_C161
HSP90AA1_C420	DENND4C_C115
HSP90AA1_C572	DENND4C_C763
HSP90AA1_C529	DEPDC5_C477
HSP90AA1_C374	DEPDC5_C481
HSP90AA1_C481	DFFA_C165
UQCRH_C81	DFFA_C47
UQCRH_C37	DHRS1_C58
UQCRH_C67	DHRS1_C63
YES1_C410	DHRS7_C147
YES1_C42	DIEXF_C550
FH_C333	DIP2B_C1019
SP1_C68	DIRAS1_C55
RHOC_C107	DIS3_C357
RHOC_C159	DIS3L_C124
PFKM_C709	DIS3L_C860
PFKM_C351	DLG5_C1240
HSP90AB1_C564	DMWD_C140
HSP90AB1_C412	DMWD_C141
HSP90AB1_C521	DNAJC1_C225
HSP90AB1_C366	DNAJC25_C129
SRPR_C295	DNAJC7_C164
SRPR_C253	DNAJC7_C219
ASNS_C158	DNMT1_C1310
PDHA1_C41	DNMT1_C1492
PDHA1_C222	DR1_C42
PDHA1_C181	DR1_C43
COL4A2_C1705	DR1_C58
SNRNP70_C39	DSN1_C65
NFIC_C7	DUS1L_C406
RPS17_C35	DUS1L_C411
GNAI3_C139	DUS3L_C282
GNAI3_C66	DUSP4_C45
GNAI3_C351	DUSP4_C50
RPSA_C148	DUSP6_C353
RPSA_C163	DVL2_C354
MRPL3_C138	EDC4_C390
ACAA1_C177	EDC4_C838
ACAA1_C218	EED_C386
ACAA1_C381	EEF1A1P5_C234
ACAA1_C123	EEF1G_C68
SRP19_C3	EFTUD1_C599
SNRPC_C25	EFTUD1_C604
LGALS1_C3	EIF2AK4_C1245
LGALS1_C17	EIF2B3_C281
LGALS1_C43	EIF2B3_C285
LGALS1_C89	EIF2B4_C69
LGALS1_C61	EIF3D_C196
HMGB1_C23	EIF4A3_C269
HMGB1_C106	EIF4A3_C284
FBP1_C39	ELL_C411
CLTA_C218	EPG5_C1860
CLTB_C209	EPG5_C1865
CLTB_C199	ERCC8_C88
CNP_C111	ERI3_C110
CNP_C158	ERI3_C116
DLD_C80	ERO1LB_C100
DLD_C484	ERO1LB_C95
DLD_C477	ESD_C56
HNRNPA1_C43	ESPN_C526
HNRNPA1_C175	ESRP1_C547
TACSTD2_C66	ESYT1_C614
POLA1_C592	ESYT1_C621
POLA1_C141	ETF1_C127
POLA1_C1403	EWSR1_C180
FBXO45_C17	EWSR1_C189
MSL3P1_C283	EWSR1_C190
POLR2M_C265	EXOC1_C650
CHTF8_C83	EXOSC10_C73
SULT1A4_C287	EZH2_C552
HSPA1B_C17	EZH2_C554
HSPA1B_C306	EZH2_C558
U2AF1_C67	EZH2_C668
U2AF1_C18	FAAP100_C15
U2AF1_C169	FABP5_C120
CBS_C15	FABP5_C43
TROVE2_C71	FABP5_C47
RARA_C203	FAM118A_C234
ARAF_C597	FAM160A1_C430
ARAF_C192	FAM160B1_C298
DLAT_C488	FAM160B1_C304
PTPRF_C1536	FAM160B1_C306
PTPRF_C1663	FAM213B_C213
PTPRF_C1460	FAM73A_C128
NR2F2_C314	FANCA_C216
NR2F2_C343	FANCA_C225
TXN_C73	FANCA_C622
MGST1_C50	FANCA_C625
MAPT_C608	FANCA_C846
MAPT_C639	FASN_C2359
PRKAR1A_C39	FASN_C2369
PRKAR1A_C18	FBXL15_C165
PRKAR1A_C362	FBXL15_C176
HSPD1_C442	FBXL17_C295
HSPD1_C237	FBXL17_C300
HSPD1_C447	FBXO2_C128
RARG_C205	FBXO22_C124
HSPA8_C17	FBXO38_C791
UMPS_C174	FER_C23
UMPS_C119	FHL1_C56
PYGB_C319	FHL1_C57
PYGB_C446	FHL2_C10
PYGB_C437	FHL2_C248
PYGB_C326	FHL2_C7
BCR_C240	FHL3_C251
LAMP1_C338	FHL3_C65
TOP1_C630	FIG4_C489
TOP1_C453	FLNA_C1453
TOP2A_C216	FLNA_C2102
TOP2A_C427	FN1_C2408
TOP2A_C392	FN3K_C24
G6PD_C446	FN3KRP_C24
G6PD_C385	FNDC3B_C366
G6PD_C158	FOXK1_C254
G6PD_C13	FOXM1_C111
PC_C131	FRA10AC1_C211
PC_C622	FRA10AC1_C214
PC_C850	FRMD5_C550
MTHFD1_C785	FRMD6_C306
MTHFD1_C152	FRMD8_C168
MTHFD1_C143	FXR1_C99
MTHFD1_C147	FZD6_C702
MTHFD1_C236	GALE_C330
MTHFD1_C195	GALK1_C170
MTHFD1_C863	GALK1_C182
MTHFD1_C326	GAMT_C91
MTHFD1_C408	GART_C134
MTHFD1_C691	GBA_C165
CDK4_C135	GCLC_C613
PRPS2_C226	GCLC_C615
PRPS2_C91	GCN1L1_C449
PABPC1_C339	GEMIN5_C1296
PABPC1_C132	GGA2_C343
PCNA_C81	GIT2_C11
PCNA_C162	GIT2_C14
PCNA_C62	GLS_C178
SLC25A4_C257	GMPR_C186
IMPDH2_C140	GMPR2_C204
IMPDH2_C173	GNAI2_C124
IMPDH2_C331	GNB2L1_C168
TPR_C1127	GNB2L1_C249
TPR_C224	GNL2_C516
TPR_C1068	GNL3L_C152
CKMT1A_C62	GPAT2_C631
CKMT1A_C316	GPKOW_C137
CKMT1A_C89	GRK5_C201
ACTN1_C370	GRK5_C203
CDH1_C603	GRM7_C58
PEPD_C482	GRPEL1_C124
XRCC5_C157	GRSF1_C173
XRCC5_C493	GSG2_C300
RNH1_C45	GSPT1_C525
RNH1_C248	GSTCD_C537
RNH1_C12	GSTCD_C539
RNH1_C75	GSTP1_C48
RNH1_C85	GTF2IRD1_C15
RNH1_C266	GTF2IRD1_C8
RNH1_C30	GTF3C1_C136
EEF2_C369	GTF3C3_C607
EEF2_C728	GTPBP6_C394
EEF2_C567	GTSE1_C478
EEF2_C591	H2AFY2_C297
EEF2_C651	HABP4_C236
EEF2_C41	HADHA_C145
EEF2_C388	HADHA_C156
EEF2_C290	HCCS_C176
P4HA1_C528	HCCS_C35
ETFA_C53	HCCS_C46
ETFA_C109	HECTD1_C936
ETFA_C155	HECTD4_C1018
GYS1_C699	HECTD4_C1029
GYS1_C214	HELZ_C100
MTHFD2_C145	HELZ_C101
MTHFD2_C166	HELZ_C80
MIF_C81	HERC4_C352
CD99_C154	HERC4_C363
AKR1A1_C5	HERC4_C60
PKM_C358	HEXIM1_C79
PKM_C326	HEXIM1_C84
PKM_C423	HGF_C177
PKM_C424	HIBCH_C95
PKM_C152	HINT3_C16
PKM_C49	HINT3_C32
PKM_C31	HIRA_C882
SNRPN_C43	HIST2H3A_C111
HNRNPL_C260	HK1_C827
HNRNPL_C581	HMCES_C131
HNRNPL_C151	HMGB1_C106
HNRNPL_C472	HMGB3_C23
HNRNPL_C404	HMMR_C713
DARS_C130	HNRNPA0_C49
DARS_C349	HNRNPA3_C64
DARS_C203	HNRNPC_C287
JUP_C457	HNRNPU_C289
JUP_C204	HNRNPU_C295
JUP_C90	HPS6_C188
JUP_C49	HPS6_C197
JUP_C372	HR_C690
JUP_C563	HR_C692
JUP_C511	HSP90AA1_C603
JUP_C609	HSPA14_C335
JUP_C341	HSPA4_C38
JUP_C33	HSPA5_C41
BRAF_C748	HUWE1_C1832
GSPT1_C327	HUWE1_C3375
IFNGR1_C402	HUWE1_C790
ATP6V1B1_C201	HYAL2_C429
ATP6V1B1_C106	HYAL2_C438
ATP6V1B1_C283	IAH1_C137
ATP6V1B1_C45	IAH1_C150
ATF2_C79	IARS_C120
UCHL3_C95	IER5L_C137
ZNF250_C40	IER5L_C159
PHKG2_C294	IGF2BP3_C336
RPS2_C143	IGF2R_C1349
RPS2_C229	IKBKG_C144
RPS2_C182	IL18_C74
DSP_C1280	IMP3_C107
DSP_C467	IMP3_C98
DSP_C1052	IMPDH1_C416
DSP_C899	IMPDH2_C295
DSP_C1957	INPP4B_C210
DSP_C174	INTS10_C122
DSP_C57	IP6K1_C261
DSP_C191	IP6K1_C275
DSP_C2259	IP6K2_C244
DSP_C482	IQSEC2_C684
DSP_C1499	IQSEC2_C711
DSP_C768	IRS1_C69
DSP_C2656	ITGA6_C86
DSP_C798	ITGB1_C516
DSP_C1805	ITGB4_C596
DSP_C1148	ITGB4_C598
DSP_C135	JAG2_C207
DSP_C3	JARID2_C522
DSP_C1589	JPH1_C402
DSP_C740	KANK2_C769
DSP_C1069	KANK2_C786
RPA2_C219	KANK2_C788
ITGB4_C1553	KANSL3_C161
ITGB4_C288	KCMF1_C27
CREB1_C337	KCTD3_C541
ZNF823_C399	KDM2A_C429
EPCAM_C135	KEAP1_C249
MGMT_C145	KEAP1_C395
MGMT_C24	KEAP1_C406
MGMT_C5	KIAA0196_C969
MGMT_C150	KIAA0754_C80
ATP2A2_C997	KIAA1522_C863
ATP2A2_C447	KIAA1671_C1341
ATP2A2_C635	KIF4A_C1111
ZNF24_C189	KIN_C212
ZNF24_C233	KLC1_C621
ZNF32_C12	KLC3_C328
ZNF8_C143	KMT2A_C1482
ZNF8_C383	KMT2A_C1485
UBTF_C7	KMT2D_C5107
UBTF_C328	KMT2E_C411
ATF7_C61	KNTC1_C2187
CAPN2_C341	KNTC1_C2198
CEBPB_C184	KRIT1_C228
CEBPB_C248	L3MBTL3_C233
CEBPB_C156	LARP4B_C590
CEBPB_C131	LCMT1_C14
CEBPB_C345	LCMT1_C19
PTPN2_C278	LIG3_C999
CTPS1_C491	LIMS1_C159
CTPS1_C218	LIMS1_C162
CTPS1_C362	LIMS1_C340
CTPS1_C299	LMF2_C659
DDX5_C354	LMNB2_C192
DDX5_C191	LPA_C4522
DDX5_C170	LRRC16A_C1106
DDX5_C221	LRRFIP1_C14
DDX5_C234	LRRFIP1_C726
DDX5_C200	LRRFIP1_C742
PFKL_C630	LSMD1_C17
PFKL_C351	MADD_C1489
PFKL_C708	MAP1S_C51
PSMC3_C240	MAP1S_C598
TCP1_C147	MAP2K3_C212
TCP1_C385	MAP2K4_C277
TCP1_C236	MAP2K7_C323
TCP1_C357	MAP3K6_C232
TCP1_C296	MAP3K7_C302
TCP1_C397	MARS2_C425
TCP1_C218	MBIP_C183
TCP1_C76	MBIP_C194
PTPN1_C121	MCCC2_C391
PTPN1_C324	MCCC2_C392
PTPN1_C344	MCCC2_C453
PTPN1_C215	MDN1_C4041
PTPN1_C32	MED13_C1274
ERCC2_C663	MED13_C1722
ARF4_C62	MED14_C635
RPL7_C186	MED7_C197
SON_C2070	MEPCE_C153
SON_C92	METAP1_C179
SON_C1551	MGA_C1076
SON_C2109	MGA_C1080
RPL17_C144	MGA_C1082
RPL17_C57	MGA_C823
LIG1_C895	MIB1_C88
NCL_C543	MICALL2_C271
HK1_C813	MKI67_C3199
ERCC3_C342	MMS19_C768
SLC9A1_C794	MMS19_C771
SLC9A1_C561	MORC3_C15
CSNK2A2_C336	MORC3_C413
NFKB1_C61	MORC3_C416
EIF2S2_C309	MPG_C61
EIF2S2_C226	MPZL1_C203
ANXA7_C363	MROH1_C338
BTF3_C22	MROH1_C344
MSH3_C166	MRPL30_C168
LMNB1_C198	MSRA_C229
CAST_C408	MT1E_C15
CAST_C381	MT1E_C5
CAST_C413	MT1E_C7
IMPDH1_C215	MT1L_C50
GSTM3_C91	MT2A_C13
GSTM3_C208	MT2A_C15
GSTM3_C119	MT2A_C41
GSTM3_C225	MT2A_C48
GSTM3_C39	MT2A_C5
GSTM3_C3	MTCH1_C385
ATP6V1B2_C162	MTCH2_C297
ATP6V1B2_C112	MTF2_C125
ATP6V1C1_C376	MTO1_C315
ATP6V1C1_C15	MTOR_C1214
CSRP1_C122	MVD_C108
CSRP1_C58	MYC_C148
CSRP1_C25	MYO1B_C103
FLNA_C1157	MYO5B_C349
FLNA_C2543	MYO5B_C362
FLNA_C1453	MYSM1_C440
FLNA_C1997	NAB1_C130
FLNA_C1260	NAB1_C135
FLNA_C478	NADSYN1_C428
FLNA_C2199	NARF_C192
FLNA_C2601	NARF_C228
FLNA_C574	NCAPD2_C1229
FLNA_C717	NCAPH_C418
EPHA1_C969	NCDN_C100
VDAC1_C232	NCOA6_C1427
ERBB3_C1078	NDOR1_C346
ERBB3_C1091	NDOR1_C486
ERBB3_C778	NDUFAF3_C150
COMT_C238	NDUFAF3_C157
COMT_C223	NEDD4L_C874
COMT_C119	NEK9_C808
COMT_C207	NFIX_C156
TGM2_C230	NFIX_C162
OSBP_C276	NFKB1_C162
PCMT1_C95	NFKBIL1_C82
FBL_C268	NFS1_C158
FBL_C99	NFS1_C163
GART_C298	NFU1_C210
GART_C62	NFXL1_C497
GART_C41	NFXL1_C589
GART_C93	NFXL1_C593
GART_C466	NFXL1_C597
PAICS_C423	NFXL1_C783
PAICS_C281	NFXL1_C788
SCP2_C94	NFXL1_C792
UBA1_C632	NFXL1_C823
UBA1_C23	NFXL1_C827
UBA1_C481	NIF3L1_C148
NME2_C145	NIPBL_C1754
ENPP1_C6	NIT1_C182
FDXR_C152	NKIRAS2_C75
FDXR_C42	NKIRAS2_C78
HNRNPA2B1_C50	NLRP2_C247
CBL_C508	NOL11_C286
IGFBP4_C174	NOL6_C728
IGFBP4_C249	NOL6_C739
IGFBP4_C204	NOL9_C605
UQCRC2_C125	NOL9_C611
UQCRC2_C192	NONO_C145
FECH_C395	NOSIP_C45
FECH_C323	NOSIP_C53
XPA_C153	NPEPPS_C339
TUBG2_C201	NPM1_C275
PPIB_C202	NR2C2_C136
RPS3_C134	NR2C2_C139
RPS3_C97	NRDE2_C777
RPS6KB1_C308	NSD1_C1931
RPS6KB1_C90	NSD1_C1935
JAK1_C1131	NSUN3_C49
JAK1_C257	NT5DC1_C119
JAK1_C988	NT5DC2_C541
JAK1_C944	NT5DC2_C544
SP100_C248	NUB1_C269
SP100_C238	NUDC_C188
AHCY_C421	NUDCD1_C376
CFL1_C39	NUDCD1_C513
CFL1_C147	NUDT16L1_C88
CFL1_C139	NUMB_C117
CFL1_C80	NUMBL_C206
EIF4B_C457	NUP107_C621
F8A1_C190	NUP205_C921
F8A1_C110	NUP205_C922
GATA3_C317	NUP93_C422
GATA3_C320	NVL_C676
GATA3_C183	NVL_C687
CPT2_C445	NVL_C785
DTYMK_C163	NVL_C787
DTYMK_C31	OGT_C44
RRM1_C492	OGT_C620
RRM1_C779	OGT_C845
CCND1_C247	OSBP_C803
CCND1_C38	OSBPL9_C730
EEF1B2_C50	P4HB_C400
ACAT1_C196	PAFAH1B3_C205
ACAT1_C119	PALLD_C504
POLR2A_C451	PALLD_C521
POLR2A_C13	PAPD4_C225
POLR2A_C641	PARD3_C921
CDK2_C177	PARP14_C1640
APC_C2123	PASK_C991
MCM3_C446	PBRM1_C1224
MCM3_C148	PBRM1_C1228
MCM3_C263	PBX1_C220
MCM3_C360	PCM1_C1585
MPST_C7	PCM1_C1867
RPS12_C130	PCM1_C582
RPS12_C92	PCM1_C957
RPS12_C106	PCNT_C1252
RPS12_C108	PDCD11_C241
RPS12_C69	PDE3B_C297
RPS12_C50	PDE3B_C311
RPS12_C56	PDHA1_C129
ATP5A1_C244	PDHA1_C311
ATP5A1_C294	PDHB_C161
PSMA1_C85	PDHB_C169
PSMA4_C163	PDHB_C263
S100P_C85	PDHB_C306
DDX6_C184	PDIA4_C558
DDX6_C102	PDP1_C174
DDX6_C341	PDP1_C2
DDX6_C385	PDP1_C4
DDX6_C324	PDP1_C59
DNMT1_C41	PDP1_C81
DNMT1_C62	PDS5A_C327
DNMT1_C1125	PEPD_C58
U2AF2_C464	PER1_C822
IVD_C136	PET112_C322
S100A4_C3	PGK1_C316
PTBP1_C23	PGK1_C367
PTBP1_C250	PGLS_C33
VARS_C41	PHF5A_C46
EEF1G_C266	PHF5A_C58
EEF1G_C194	PHF5A_C72
YWHAQ_C25	PHIP_C1612
YWHAQ_C134	PHIP_C954
MAPK3_C82	PI4KA_C1898
MARK3_C46	PI4KA_C19
MARK3_C169	PIAS2_C441
ARNT_C62	PIAS4_C196
RPL10_C71	PIAS4_C202
RPL10_C195	PIK3C2A_C418
RPL10_C105	PIK3C2A_C669
RPL10_C80	PISD_C190
RPL10_C49	PISD_C202
RPL10_C12	PISD_C203
DCK_C9	PISD_C224
DCK_C59	PISD_C236
CAD_C2161	PITPNC1_C182
CAD_C280	PITX1_C77
CAD_C183	PKP3_C129
CAD_C1889	PLD2_C84
CAD_C2092	PLEC_C3166
CAD_C1455	PLEC_C4121
CAD_C252	PLEKHF1_C183
CALR_C105	PLEKHF1_C186
MAP4_C1008	PLEKHM2_C829
MAP4_C635	PLIN3_C60
MAP4_C535	PLK1_C428
CANX_C194	PLP2_C16
PIK3R1_C146	PML_C479
ABCD3_C24	PML_C484
ABCD3_C477	PMPCB_C389
SSFA2_C673	PNKP_C308
SSFA2_C305	POLA1_C1281
SSFA2_C599	POLA1_C1283
SSFA2_C448	POLA1_C1286
SSFA2_C823	POLR2C_C107
NDUFS1_C727	POLR2I_C52
NDUFS1_C554	POLR3E_C456
NDUFS1_C92	POLRMT_C535
POLD1_C360	POLRMT_C547
RXRB_C503	PPA2_C176
RXRB_C19	PPAT_C100
RXRB_C440	PPIA_C62
ERCC5_C529	PPIG_C33
ERCC5_C404	PPIP5K2_C842
RBL1_C1047	PPL_C682
LAP3_C376	PPM1B_C163
LAP3_C462	PPM1B_C172
GTF2E2_C208	PPOX_C167
SHC1_C196	PPOX_C258
SHC1_C248	PPP1CA_C73
MPG_C56	PPP1R18_C276
MPG_C61	PPP1R18_C396
CRABP2_C82	PPP1R18_C397
CRABP2_C96	PPP1R3D_C97
ARID4A_C849	PPP4R1_C224
KDM5A_C1409	PPP4R2_C22
PML_C338	PPP4R2_C30
PML_C389	PPTC7_C63
TYK2_C936	PRICKLE3_C254
TYK2_C544	PRICKLE3_C27
TYK2_C278	PRICKLE3_C30
PRDX6_C47	PRKAB2_C178
PRDX6_C91	PRKCD_C208
PRDX5_C204	PRKDC_C4106
PRDX5_C100	PRKDC_C974
PRDX3_C229	PRMT1_C109
RPL12_C17	PRR14L_C1730
RPL12_C141	PRRC2B_C1245
ECHS1_C111	PRRC2C_C179
ECHS1_C62	PSMA7_C70
ECHS1_C225	PSMD9_C59
CMPK1_C20	PTPN12_C470
PPP2R1A_C294	PUM2_C813
PPP2R1A_C377	PXN_C108
PPP2R1A_C317	PYGB_C319
PPP2R1A_C329	RAB30_C168
PPP2R1A_C390	RABGGTB_C40
PPP2R1A_C174	RACGAP1_C300
CCND3_C47	RACGAP1_C93
CCND3_C6	RANBP2_C1499
CDC25C_C42	RANBP2_C1502
NKTR_C964	RANBP2_C2407
HMOX2_C265	RANBP2_C50
ADSS_C18	RANBP6_C48
ADSS_C58	RAP1GDS1_C118
TSPO_C19	RASA3_C36
ADSL_C27	RASA3_C38
SRI_C57	RASSF7_C122
SRI_C194	RCC1_C229
SLC7A1_C21	RECQL4_C525
SLC7A1_C628	RECQL4_C547
POLR2B_C1093	RECQL4_C853
POLR2B_C1155	RECQL4_C855
POLR2B_C1137	RECQL4_C857
SDHA_C89	RECQL5_C977
CORO1A_C332	RFX7_C78
MAT2A_C34	RHOG_C18
MAT2A_C104	RHOG_C22
MAT2A_C56	RHPN2_C25
MAT2A_C214	RIF1_C1732
RRM2_C202	RIN1_C355
DNAJA1_C302	RING1_C279
DNAJA1_C149	RIPK2_C380
AKT1_C60	RNF213_C1113
AKT1_C310	RNF220_C336
AKT2_C124	RNFT2_C377
UQCRC1_C380	RNFT2_C387
UQCRC1_C453	RNH1_C209
ATIC_C241	RNH1_C216
ATIC_C325	RPAP2_C358
ATIC_C287	RPL11_C150
ATIC_C434	RPL13A_C38
HNRNPH3_C27	RPL18A_C16
HNRNPH1_C267	RPL18A_C64
HNRNPH1_C22	RPL5_C76
HNRNPH1_C290	RPL9_C134
YWHAB_C191	RPS12_C108
SFN_C38	RPS12_C50
STIP1_C461	RPS6KA1_C232
STIP1_C26	RRBP1_C1323
STIP1_C62	RRP8_C451
S100A11_C13	RTKN_C199
S100A11_C91	RUFY1_C351
PRDX2_C70	RWDD2B_C145
DCTD_C6	RWDD2B_C150
PYCR1_C120	S100A3_C68
PYCR1_C95	SACS_C2424
PYCR1_C262	SAMM50_C445
GTF2H1_C246	SAR1A_C178
GTF2H1_C506	SART3_C670
RPL9_C134	SBF1_C1576
RPL9_C74	SCAF1_C826
KIF5B_C174	SCAF11_C450
KIF5B_C294	SCARB1_C470
CSTF2_C150	SEC14L4_C271
DUT_C222	SEC23B_C61
DUT_C166	SEC24D_C319
MCM4_C509	SELRC1_C95
MCM4_C605	SENP6_C379
MCM4_C212	SENP6_C436
MCM5_C355	SENP6_C447
MCM5_C207	SENP6_C803
MCM5_C397	SERPINB5_C214
MCM5_C482	SERPINC1_C160
MCM5_C221	SETD8_C324
MCM5_C197	SETDB1_C1279
MCM7_C482	SETDB1_C1280
SHMT1_C68	SETDB1_C53
SHMT1_C204	SETDB1_C741
SHMT2_C91	SETDB1_C743
SHMT2_C241	SETDB1_C753
SHMT2_C80	SETX_C1110
SHMT2_C343	SETX_C1123
SHMT2_C412	SETX_C133
SHMT2_C119	SETX_C138
EPHX2_C141	SF3A3_C411
HSPA4_C417	SGCB_C307
CTNNA1_C116	SGCB_C314
CTNNA1_C793	SGPP1_C76
CTNNA1_C337	SH2D5_C253
CTNNA1_C324	SH3GL1_C277
CTNNA1_C461	SHQ1_C572
CTNNB1_C619	SIN3B_C394
BMI1_C166	SIRT3_C280
PCGF2_C233	SIRT3_C283
PHB_C69	SKI_C272
RPA3_C26	SLC20A1_C426
RFC4_C48	SLC27A4_C403
RFC2_C171	SLC3A2_C462
RFC2_C7	SLC45A1_C55
RFC2_C88	SLC45A1_C68
RFC2_C255	SLK_C1153
RFC1_C916	SMARCAD1_C774
RFC1_C767	SMNDC1_C214
RFC1_C607	SMS_C248
SPR_C10	SMS_C256
SPR_C159	SMS_C337
IRS1_C923	SMYD3_C263
IRS1_C494	SMYD4_C597
IRS1_C996	SMYD5_C70
IRS1_C467	SNRPD3_C20
IRS1_C1167	SNTB2_C362
IRS1_C976	SNX11_C159
IRS1_C821	SNX19_C88
IRS1_C69	SNX19_C91
IRS1_C276	SON_C92
IRS1_C436	SOWAHC_C84
MYH9_C569	SP100_C238
MYH9_C671	SP100_C309
MYH9_C694	SP140L_C191
MYH9_C931	SP6_C230
MYH9_C172	SP6_C233
MYH9_C988	SPAG1_C506
MYH9_C1379	SPAG1_C510
MYH9_C91	SPAG5_C1003
MYH10_C678	SPATS2_C61
ADD1_C525	SPCS2_C17
NUP214_C728	SPINT1_C331
NUP214_C1003	SPINT1_C335
PPM1A_C314	SRBD1_C294
AHR_C316	SRC_C286
AHR_C639	SRD5A3_C57
HMGCL_C141	SRI_C57
HMGCL_C323	SRI_C75
PSMC2_C225	SRM_C25
PSMC2_C180	SRP9_C48
PSMC2_C377	SRPK1_C527
PSMC2_C389	SRRM2_C872
PSMC2_C236	SRSF10_C167
ARL3_C118	SRSF7_C109
MAP2K2_C211	SSNA1_C18
MAP2K2_C384	SSNA1_C23
ATP5C1_C103	SSSCA1_C53
RPL4_C3	SSSCA1_C56
RPL4_C250	STAG2_C176
RPL4_C208	STAT1_C492
RPL4_C96	STAT3_C251
RPL4_C125	STAU2_C410
LONP1_C682	STK11IP_C929
LONP1_C637	STK25_C357
GNL1_C294	STRN4_C17
LTBR_C418	STYXL1_C284
POLR2I_C52	SUCLA2_C430
SREBF1_C656	SUGT1_C49
DLST_C66	SUPT6H_C1463
GPX4_C175	SUPT6H_C1465
GPX4_C134	SURF2_C127
SRP14_C56	SYNE2_C2993
NUP62_C475	SYNE2_C2994
HPCA_C185	SYNJ1_C521
FDFT1_C6	TACC3_C224
FDFT1_C374	TAF1_C885
TAGLN2_C63	TAF1_C886
TAGLN2_C38	TAF5L_C15
TAGLN2_C124	TAF6_C272
ETFB_C71	TAF6L_C81
ETFB_C42	TALDO1_C250
BRCA1_C712	TAOK2_C758
BRCA1_C348	TAPBP_C440
BRCA1_C1270	TATDN1_C113
COIL_C126	TATDN1_C168
COIL_C170	TBC1D13_C282
ATP6V1A_C138	TBC1D16_C290
ATP6V1A_C254	TBC1D16_C296
HSPA9_C317	TBC1D5_C192
HSPA9_C366	TBCD_C31
RPL3_C336	TBL3_C129
RPL3_C253	TCOF1_C1334
RPL3_C114	TDRD7_C1029
FEN1_C163	TES_C22
FEN1_C182	TFCP2_C453
FEN1_C311	TGDS_C175
CUX1_C802	TGFA_C153
CUX1_C1053	TGFA_C154
TXLNA_C193	TGFB1I1_C275
TXLNA_C245	TGFB1I1_C278
TXLNA_C523	TGM2_C370
CCT6A_C406	THAP4_C229
CCT6A_C282	TK1_C153
VHL_C77	TK1_C156
RPL13A_C38	TLK2_C172
MLH1_C39	TLK2_C195
MLH1_C77	TMEM120A_C47
STAT3_C426	TMEM173_C88
STAT3_C367	TMEM200A_C201
STAT3_C687	TNFAIP3_C54
USP8_C809	TNFAIP3_C57
PEX19_C8	TNPO1_C142
PEX19_C128	TNPO1_C862
MDH1_C137	TNRC6A_C822
MDH2_C275	TOE1_C371
MDH2_C93	TOR4A_C21
MDH2_C89	TP53BP1_C1708
MDH2_C285	TRAPPC10_C1130
MDH2_C212	TRIM25_C168
RFC5_C73	TRIM25_C174
RFC5_C238	TRIM28_C120
RFC3_C32	TRIM28_C166
RFC3_C11	TRIM28_C169
HADHA_C349	TRIM28_C177
HADHA_C550	TRIM3_C37
HADHA_C470	TRIM3_C42
HADHA_C747	TRIM32_C464
HADHA_C322	TRIM36_C496
EIF2D_C489	TRIM41_C180
NAA10_C194	TRIM65_C112
KDM5C_C1551	TRIM65_C174
CSK_C422	TRIM72_C242
CSK_C14	TRIP12_C751
GARS_C471	TRIP12_C758
IARS_C87	TRIP6_C339
IARS_C400	TRIP6_C342
IARS_C120	TRIP6_C47
IARS_C433	TRMU_C222
SLC19A1_C580	TRRAP_C2106
EIF1_C69	TSTA3_C112
EIF1_C94	TSTA3_C116
PRKCI_C137	TTC12_C449
ACTR1B_C222	TTC12_C451
ACTR1B_C34	TTC19_C239
TMPO_C330	TTC19_C243
TMPO_C341	TTLL12_C361
TMPO_C684	TTLL4_C829
TMPO_C280	TXNRD1_C209
TMPO_C518	TYW1_C407
TMPO_C287	TYW1_C416
TMPO_C629	U2AF1_C102
TMPO_C658	UAP1_C275
STAT1_C155	UBA1_C481
STAT1_C492	UBA3_C364
SKIV2L2_C650	UBA3_C367
MTOR_C216	UBE3A_C843
MTOR_C423	UBE3D_C143
MTOR_C1214	UBE3D_C144
PI4KA_C19	UBR2_C252
PI4KA_C58	UBR3_C1887
PI4KA_C1131	UBR4_C4831
PI4KA_C1832	UBR4_C4832
PI4KA_C246	UBR4_C4834
EPS15_C419	UCHL5_C228
EPS15_C782	UCHL5_C229
EPS15_C586	UNC45A_C650
MLLT3_C5	UNC93B1_C583
CASP2_C343	UNK_C299
RPS27_C77	UNK_C308
RPS27_C37	UNK_C782
NCAPD3_C1484	UNK_C788
NCAPD3_C1389	UNK_C791
LRPPRC_C863	UPF3B_C319
LRPPRC_C208	UQCRC1_C453
LRPPRC_C130	UQCRH_C81
LRPPRC_C113	URB1_C136
LRPPRC_C571	USP13_C484
ACAA2_C128	USP32_C1167
ACAA2_C179	USP32_C1170
ACAA2_C287	USP32_C134
HTT_C664	USP34_C1090
HTT_C1524	USP34_C1096
HTT_C431	USP34_C111
HTT_C278	USP34_C2931
SLC1A4_C500	USP47_C311
MATR3_C230	USP47_C314
MATR3_C552	USP48_C691
MATR3_C806	UTP3_C359
MATR3_C821	UVSSA_C253
MSH2_C333	VARS_C927
MSH2_C822	VARS2_C904
MSH2_C641	VARS2_C919
MSH2_C843	VCPIP1_C207
MSH2_C527	VCPIP1_C219
GRK6_C57	VDAC2_C227
BTD_C380	VDR_C453
GPD2_C45	VDR_C460
GPD2_C188	VEZT_C76
GPD2_C385	VPS13B_C2130
RANBP1_C132	VPS13C_C2395
RANBP1_C99	VPS13D_C1570
NAMPT_C401	VPS13D_C1581
NAMPT_C39	VPS37A_C325
PSMC4_C210	VPS4A_C233
PSMC4_C379	VPS51_C104
TSFM_C71	VPS8_C1371
TSFM_C315	VWA5B2_C946
TSFM_C64	WDR55_C258
TSFM_C240	WDR55_C268
ABCG1_C209	WDR75_C160
VDAC2_C8	WDR77_C73
VDAC2_C13	WDR90_C240
VDAC2_C47	WDR90_C257
VDAC2_C76	WHSC1_C1041
VDAC2_C103	WHSC1_C1046
ACADSB_C261	WHSC1_C1056
ACADSB_C175	WIPI2_C70
CBX5_C133	WIPI2_C77
USP5_C838	WIZ_C62
MAPK8_C245	XPO1_C528
MAPK9_C6	XPO4_C439
MAPK9_C177	XPO5_C44
MAP2K4_C379	XPO5_C47
MAP2K4_C246	XPO5_C50
MKI67_C1285	YARS_C501
MKI67_C2706	YEATS2_C1173
MKI67_C3229	YES1_C287
MKI67_C958	ZBTB10_C335
MKI67_C1981	ZBTB10_C347
MKI67_C261	ZBTB21_C129
MKI67_C3199	ZBTB40_C394
MKI67_C1129	ZBTB40_C395
MKI67_C2342	ZC3H14_C634
MKI67_C2221	ZC3H7A_C915
MKI67_C1251	ZC3H7A_C921
MKI67_C715	ZCCHC6_C343
MKI67_C1373	ZCRB1_C67
MKI67_C1007	ZDHHC6_C343
MKI67_C903	ZMYM3_C432
MKI67_C643	ZMYM3_C436
PHKA1_C697	ZMYM3_C619
RANGAP1_C573	ZMYM3_C620
RANGAP1_C82	ZMYM3_C715
RANGAP1_C303	ZMYM4_C1264
RANGAP1_C169	ZMYM4_C467
RANGAP1_C274	ZMYM4_C471
RANGAP1_C141	ZNF100_C17
RECQL_C606	ZNF14_C262
ATRX_C1789	ZNF148_C14
ATRX_C324	ZNF417_C214
ATRX_C1531	ZNF417_C366
ATRX_C1122	ZNF428_C93
CRKL_C44	ZNF428_C96
CRKL_C249	ZNF431_C17
BAG6_C856	ZNF627_C374
NSF_C568	ZNF629_C110
CDKN1B_C148	ZNF638_C962
MAP2K3_C29	ZNF644_C498
MAP2K3_C227	ZNF680_C418
BRCC3_C240	ZNF77_C391
BRCC3_C228	ZNF845_C217
RPL27A_C70	ZNFX1_C1822
RPL27A_C144	ZRANB2_C85
RPL5_C76	ZRANB2_C88
RPL5_C100	ZSWIM8_C186
RPL21_C56	ZSWIM8_C188
RPL28_C13	ZSWIM8_C190
RPS9_C9	ZZZ3_C441
RPS5_C66	ZZZ3_C442
RPS5_C172	MTARC1_C290
RPS5_C155	MTARC1_C317
UTRN_C2185	MTARC2_C272
UTRN_C2098	MTARC2_C299
IQGAP1_C781	MARCH5_C46
IQGAP1_C45	MARCH5_C65
IQGAP1_C1534	MARCH5_C68
CAPZA2_C95	MARCH6_C26
CAPZB_C206	MARCH6_C28
CAPZB_C147	MARCH6_C52
CAPZB_C8	MARCH6_C55
QARS_C657	MARCH7_C555
QARS_C556	MARCH7_C570
ATP5O_C141	MARCH7_C572
PREP_C25	MARCH7_C583
PREP_C57	MARCH7_C604
ARCN1_C9	MARCH7_C607
LSS_C6	MARCH7_C96
GCLC_C553	MARCH7_C99
GCLM_C72	SEPT2_C146
TRAPPC10_C1214	SEPT6_C14
TRAPPC10_C696	SEPT7_C160
PSMD8_C173	SEPT7_C204
CCT5_C493	SEPT7_C280
CCT5_C302	SEPT9_C248
CCT5_C253	SEPT9_C375
CCT5_C377	SEPT9_C410
CCT5_C407	SEPT9_C411
CCT5_C181	SEPT9_C531
CCT5_C429	SEPT10_C22
IDH2_C113	SEPT10_C293
IDH2_C418	SEPT10_C304
IDH2_C154	SEPT10_C57
IDH2_C308	SEPT10_C66
IDH2_C402	SEPT10_C71
PITPNB_C94	SEPT11_C51
PITPNB_C13	SEPT11_C56
MARCKSL1_C134	AAAS_C118
PXN_C108	AAAS_C152
RPL34_C83	AAAS_C153
RPL34_C46	AAAS_C279
NASP_C708	AAAS_C321
NASP_C254	AAAS_C331
NASP_C84	AAAS_C335
FASN_C1141	AAAS_C368
FASN_C2292	AACS_C487
FASN_C1227	AACS_C493
FASN_C2202	AAGAB_C131
FASN_C223	AAK1_C87
FASN_C1448	AAMP_C208
FASN_C1459	AAMP_C216
FASN_C2359	AAMP_C220
FASN_C1759	AAMP_C265
FASN_C1828	AAMP_C282
FASN_C1471	AAMP_C428
FASN_C1992	AAR2_C156
FASN_C135	AAR2_C282
FASN_C2024	AARS_C184
FASN_C1118	AARS_C187
FASN_C1558	AARS_C533
FASN_C212	AARS_C671
FASN_C1186	AARS_C723
FASN_C2273	AARS_C773
FASN_C1403	AARS_C901
FASN_C2468	AARS_C903
FASN_C1548	AARS2_C596
CDK8_C25	AARS2_C609
CCT3_C372	AARSD1_C21
CCT3_C475	AARSD1_C22
CCT3_C366	AARSD1_C266
CCT3_C213	AASDH_C13
CCT3_C398	AASDHPPT_C23
CCT3_C455	ABCA2_C1202
CCT3_C173	ABCA2_C1203
MRPL19_C248	ABCB6_C646
ARRB1_C140	ABCB7_C748
TUFM_C222	ABCB7_C753
TUFM_C290	ABCB8_C364
TUFM_C127	ABCB8_C454
TUFM_C147	ABCB8_C461
ALDH7A1_C70	ABCB8_C462
ALDH7A1_C522	ABCC1_C1057
CDC34_C191	ABCC1_C1449
SRP9_C39	ABCC1_C730
SRP9_C48	ABCC10_C248
UBE2A_C88	ABCC10_C475
PCYT1A_C37	ABCC2_C1196
PCYT1A_C5	ABCC2_C1346
PCYT1A_C139	ABCC2_C631
AARS_C671	ABCD1_C599
AARS_C947	ABCD3_C472
HARS2_C456	ABCD3_C477
SARS_C300	ABCD3_C99
SARS_C117	ABCE1_C201
SARS_C431	ABCE1_C227
SARS_C438	ABCE1_C231
CTCF_C155	ABCE1_C38
PSMB3_C19	ABCE1_C475
PSMB2_C91	ABCE1_C88
MCM2_C315	ABCF1_C655
ACADVL_C237	ABCF1_C741
YLPM1_C1967	ABCF1_C758
RBM25_C83	ABCF2_C161
RBM25_C132	ABCF2_C186
NUMB_C176	ABCF2_C388
NUMB_C412	ABCF2_C411
NUMB_C611	ABCF2_C586
CLK1_C52	ABCF3_C102
HINT1_C38	ABCF3_C522
HINT1_C84	ABCF3_C680
NUP153_C21	ABHD10_C100
NUP153_C1129	ABHD10_C107
NUP153_C1065	ABHD12_C15
RANBP2_C2696	ABHD12_C34
RANBP2_C188	ABHD12_C52
RANBP2_C3071	ABHD13_C242
RANBP2_C348	ABHD15_C392
RANBP2_C581	ABHD16A_C248
RANBP2_C105	ABHD16A_C416
RANBP2_C815	ABHD16A_C7
RANBP2_C536	ABHD17B_C210
RANBP2_C2791	ABHD17B_C68
RGS3_C410	ABHD5_C140
GSK3B_C76	ABHD5_C45
GSK3B_C317	ABHD5_C48
GSK3B_C14	ABHD6_C134
TAF6_C460	ABHD6_C296
TAF6_C644	ABHD6_C304
TAF6_C130	ABI1_C33
NT5C2_C181	ABI1_C488
SEPHS1_C31	ABI2_C33
SEPHS1_C71	ABL1_C324
MTHFS_C160	ABL1_C388
GMPS_C489	ABL2_C717
GMPS_C4	ABR_C201
GMPS_C523	ABR_C346
GMPS_C554	ABR_C756
GMPS_C456	ABRACL_C39
LIG3_C929	ABTB1_C72
LIG3_C94	ACAA1_C218
GNG10_C44	ACAA1_C381
IDH3A_C351	ACAA2_C92
IDH3A_C222	ACACA_C1086
IDH3A_C331	ACACA_C1213
IDH3A_C127	ACACA_C1334
GDI2_C414	ACACA_C1507
CPT1A_C96	ACACA_C2111
SERPINH1_C156	ACACA_C2112
ST13P5_C16	ACACA_C537
PEX5_C11	ACACA_C738
VASP_C334	ACACA_C850
VASP_C7	ACAD10_C182
DNM2_C27	ACAD10_C187
DNM2_C86	ACAD10_C822
METAP2_C135	ACAD8_C146
METAP2_C468	ACAD8_C150
METAP2_C380	ACAD9_C271
METAP2_C263	ACAD9_C327
METAP2_C416	ACAD9_C613
METAP2_C121	ACADSB_C175
CDK9_C85	ACADVL_C179
LRBA_C1921	ACADVL_C260
LRBA_C1228	ACADVL_C500
RPL14_C42	ACADVL_C626
RPL14_C54	ACADVL_C630
CCT8_C149	ACAP2_C321
CCT8_C244	ACAP2_C329
CCT8_C187	ACAP2_C407
CCT8_C36	ACAP2_C414
CCT8_C430	ACAP2_C415
CCT4_C252	ACAP2_C417
CCT4_C120	ACAP2_C468
CCT4_C337	ACAP2_C53
CCT4_C379	ACAP3_C318
CCT4_C221	ACAP3_C323
CCT4_C295	ACAP3_C341
CCT4_C450	ACAP3_C472
PAPOLA_C36	ACAP3_C487
PAPOLA_C677	ACAP3_C68
FXR1_C77	ACAP3_C77
FXR1_C141	ACAT1_C119
FXR1_C99	ACAT2_C148
FXR1_C211	ACAT2_C158
FXR2_C87	ACAT2_C360
FXR2_C168	ACAT2_C65
RAB13_C192	ACAT2_C88
RAB27A_C188	ACAT2_C92
DAP3_C98	ACBD3_C129
SMARCA2_C91	ACBD5_C83
SMARCA2_C1296	ACBD6_C166
SMARCA2_C861	ACBD6_C200
SMARCA2_C399	ACBD6_C259
SMARCA4_C1359	ACBD6_C267
SMARCA4_C423	ACBD6_C80
IDH3G_C81	ACD_C224
IDH3G_C333	ACD_C508
IDH3G_C148	ACD_C512
GALK1_C203	ACIN1_C1052
GALK1_C351	ACIN1_C1083
TPMT_C234	ACLY_C1040
BRCA2_C1399	ACLY_C229
MECP2_C429	ACLY_C519
MECP2_C339	ACLY_C633
HCFC1_C1139	ACLY_C845
HCFC1_C227	ACN9_C80
HCFC1_C1886	ACO1_C369
HCFC1_C1872	ACO1_C370
IRAK1_C608	ACO2_C385
ALDH3A2_C50	ACO2_C448
ALDH5A1_C110	ACO2_C451
ALDH5A1_C272	ACOT11_C135
ALDH5A1_C340	ACOT11_C198
HSD17B4_C277	ACOT11_C301
HSD17B4_C189	ACOT11_C498
CLCN3_C733	ACOT11_C529
DYNLT3_C8	ACOT11_C533
VAMP7_C21	ACOT11_C56
RPS6KA3_C579	ACOT7_C100
AFF1_C1181	ACOT7_C288
HDGF_C12	ACOT7_C92
HDGF_C108	ACOT9_C308
CCNH_C244	ACOT9_C337
MNAT1_C293	ACOX1_C199
HNRNPA3_C85	ACOX1_C392
HNRNPA3_C94	ACOX1_C449
HNRNPM_C653	ACOX3_C214
HNRNPM_C676	ACOX3_C220
HNRNPM_C114	ACSF2_C122
HNRNPM_C694	ACSF2_C503
KPNA2_C133	ACSF2_C64
RAP1GDS1_C117	ACSF3_C399
SLC7A2_C445	ACSF3_C86
HNRNPF_C267	ACSF3_C88
HNRNPF_C290	ACSL1_C108
STAT2_C74	ACSL1_C332
STAT2_C174	ACSL1_C336
MSH6_C1032	ACSL3_C429
MSH6_C1241	ACSL3_C450
MSH6_C1337	ACSL3_C503
MSH6_C1098	ACSL3_C504
MSH6_C615	ACSL3_C561
MSH6_C88	ACSL3_C573
VAV2_C749	ACSL3_C649
VAV2_C201	ACSL3_C652
ZNF131_C235	ACSL3_C85
RBM5_C766	ACSL4_C170
HK2_C909	ACSL4_C221
MRPL12_C45	ACSL4_C420
CAPZA1_C157	ACSL4_C472
CRIP2_C126	ACSL4_C494
CRIP2_C8	ACSL4_C495
NUP98_C1027	ACSL4_C552
NUP98_C1711	ACSL4_C564
NUP98_C1735	ACSL4_C595
NUP98_C1347	ACSL4_C602
NUP98_C1419	ACSL4_C640
BLVRA_C293	ACSL5_C125
[truncated: 21,364 more rows]

## Sheet: Cys profiled by NAIA-5
Cys uniquely profiled by NAIA-5 but not DBIA (Gene Name)	Cys profiled by NAIA-5 and DBIA (Gene Name)
NUDT4_C132	NUDT4_C148
PPIAL4C_C52	UBA6_C721
PPIAL4C_C62	UBA6_C347
ARHGEF5_C186	UBA6_C546
UBA6_C17	ESYT2_C181
ESYT2_C611	MED19_C163
UHRF1BP1L_C592	MED19_C62
ILVBL_C568	UHRF1BP1L_C647
SH3PXD2B_C783	UHRF1BP1L_C744
MAGEB16_C128	KIAA1598_C442
SBNO1_C699	KIAA1598_C550
GTPBP10_C338	KIAA1598_C565
ARHGEF35_C458	ILVBL_C354
ARHGEF35_C186	ILVBL_C608
PALM3_C231	VWA8_C858
PALM3_C187	SBNO1_C445
PABPN1L_C180	CNOT1_C1706
SMCHD1_C1917	CNOT1_C624
CCDC85C_C389	CNOT1_C1420
TUBB4A_C354	CNOT1_C1541
POM121C_C245	PGP_C297
PHF20L1_C497	C5orf51_C179
PHF20L1_C472	SMCHD1_C59
MIF4GD_C49	SMCHD1_C1856
RNF223_C116	SMCHD1_C458
STARD10_C46	SMCHD1_C1710
STARD10_C152	SAC3D1_C84
DDX39A_C299	DHX8_C123
STXBP3_C546	DDX39A_C197
STXBP3_C366	DDX39A_C164
STXBP3_C557	DDX39A_C223
ARVCF_C226	PDLIM1_C73
RAB27B_C188	ACOT7_C92
RHOD_C171	MYO1C_C802
PSMD12_C31	MYO1C_C161
CBX4_C185	SNAP23_C112
PGRMC1_C129	AIP_C78
SUPT5H_C740	AIP_C208
TAF4_C867	KCNK1_C329
HIP1_C249	STXBP3_C402
WWP2_C802	STXBP3_C90
ARNTL_C269	NFKBIE_C457
PDHX_C307	PSMD11_C202
DCTN6_C18	PSMD12_C255
IPO5_C266	PSMD9_C59
IPO5_C180	PSMD9_C81
IPO5_C687	ATOX1_C41
IPO5_C560	SUPT5H_C626
IPO5_C733	DFFA_C47
IPO5_C473	DFFA_C38
IPO5_C420	RFXAP_C185
DNM1L_C431	HIP1_C613
DNM1L_C644	HIP1_C63
DNM1L_C367	CLIC1_C24
DNM1L_C446	CLIC1_C59
DNM1L_C470	EIF3F_C256
DNM1L_C361	WWP2_C186
DLL1_C696	WASL_C431
SDCBP_C118	SAP18_C26
PITPNM1_C259	PIK3C2A_C514
NOP56_C472	PIK3C2A_C317
DDX3X_C128	EXOC5_C111
RNASET2_C121	EXOC5_C194
SOCS2_C5	NDUFA4_C44
CDK2AP1_C105	PSMD14_C238
C2CD2L_C142	KPNA3_C228
UBFD1_C185	LAD1_C428
CHD2_C500	PES1_C272
STX16_C279	PES1_C153
KMT2D_C1909	NOP56_C142
KMT2D_C369	NOP56_C384
MAP2K7_C260	NOP56_C211
ACOT8_C13	DDX3X_C223
PRMT5_C22	DDX3X_C317
POLR3A_C742	DDX3X_C341
BACH1_C715	DDX3X_C298
GEMIN2_C63	PODXL_C344
LIN7A_C62	PODXL_C381
PCDH17_C999	KPNA4_C57
IKBKB_C12	KPNA4_C122
CASK_C633	ARID1A_C336
GAK_C190	ARID1A_C1827
BTAF1_C109	ARID1A_C1874
SPTBN2_C231	TMEM194A_C434
SPTBN2_C2030	TRAFD1_C267
SPTBN2_C1843	COPE_C212
SPTBN2_C627	AP3D1_C574
SPTBN2_C2043	GOSR2_C18
MAST4_C1940	STX16_C150
SEC16A_C46	KMT2D_C58
SEC16A_C107	ITGB1BP1_C60
SEC16A_C1451	RIOK3_C346
SEC16A_C1742	PRMT5_C42
SEC16A_C1293	SLC9A3R1_C206
SEC16A_C1797	TCERG1_C1062
KHNYN_C46	TNPO2_C195
SETD1A_C243	PSMA7_C91
ARHGEF11_C1047	HAT1_C27
ZBTB7B_C55	HAT1_C101
ZBTB7B_C34	CASK_C698
TRIM24_C246	HGS_C75
TRIM24_C882	AURKA_C393
AXIN1_C130	AURKA_C8
PGRMC2_C159	AURKA_C33
NKRF_C37	GAK_C1142
NKRF_C424	GAK_C87
ZNF185_C262	GAK_C156
ZNF185_C466	HNRNPDL_C277
ZNF185_C651	XPO1_C528
ZNF185_C615	XPO1_C34
ZNF185_C317	XPO1_C1070
ACOX3_C426	XPO1_C164
ACOX3_C422	XPO1_C119
ATXN7_C839	BTAF1_C1542
OGT_C297	ZNF609_C1290
SIVA1_C6	ZNF609_C356
PMM2_C9	ZNF609_C345
INPP4B_C27	SPTBN2_C115
INPP4B_C278	KHNYN_C221
INPP4B_C534	U2SURP_C918
INPP4B_C47	U2SURP_C65
INPPL1_C5	U2SURP_C624
INPPL1_C1187	U2SURP_C320
HDAC3_C59	SETD1A_C1514
NVL_C26	PFAS_C606
TNRC18_C1762	KIAA0391_C507
CD3EAP_C150	KIAA0391_C367
CD3EAP_C86	CHUK_C30
RNF113A_C15	ARPC1B_C162
KDM6A_C79	ARPC3_C162
KDM6A_C4	WDR46_C172
KDM6A_C384	WDR46_C515
KDM6A_C402	GNPAT_C73
ZZEF1_C2229	MRPS12_C93
ZZEF1_C1259	MRPS12_C132
ZZEF1_C901	ATXN7_C692
SIPA1L1_C414	SPTLC1_C192
SIPA1L1_C105	SPTLC1_C438
PHGDH_C281	SPTLC1_C133
DYNC1LI2_C231	SPTLC2_C19
PAPSS1_C8	SPTLC2_C99
SIAH2_C15	OGT_C417
ZW10_C404	OGT_C323
ZW10_C686	OGT_C962
ZW10_C568	OGT_C620
CCP110_C535	TM9SF1_C445
CCP110_C462	HMGB3_C23
PPIP5K2_C900	PPM1G_C13
RIPK2_C7	PPM1G_C351
PRPF3_C37	PPM1G_C241
EIF4G3_C928	PPM1G_C164
EIF4G3_C461	INPPL1_C926
RAD51C_C68	INPPL1_C1121
LAMTOR5_C66	EIF3D_C19
DENR_C13	EIF3D_C327
PRC1_C322	EIF3H_C327
NDUFA2_C24	NVL_C626
ACTN4_C351	SLC31A1_C189
ACTN4_C173	YKT6_C66
ACTN4_C60	TAPBP_C115
TRAF3IP2_C341	KDM6A_C797
AP1G1_C400	DHX15_C774
AKAP8_C85	DHX15_C750
ZBTB14_C124	RNMT_C73
ORC5_C10	ZZEF1_C2553
RAD21_C35	ZZEF1_C2312
KALRN_C2095	ZZEF1_C2466
MED14_C172	RRP8_C451
MED14_C621	PRPF4_C441
MED14_C903	PRPF4_C299
PRPSAP2_C3	PRPF4_C263
MGRN1_C528	PHGDH_C295
OPA1_C801	PHGDH_C369
OPA1_C375	PSMD3_C483
OPA1_C786	PAPSS1_C165
MCM3AP_C439	SART1_C560
FZD6_C615	SART1_C645
HBP1_C400	SART1_C674
EVI5_C479	EEF1E1_C147
ADCY9_C654	RIPK2_C414
RANBP6_C690	HNRNPR_C99
GMDS_C336	TXNL1_C34
NMT2_C296	ERI3_C285
CCNT1_C261	PRKRIR_C68
BUB1B_C399	EPB41L2_C424
PDE8A_C119	MED7_C197
PDE8A_C338	XRCC3_C86
PDE8A_C279	AKAP10_C110
PLIN3_C39	XPOT_C522
JAK2_C961	XPOT_C38
PRMT3_C2	XPOT_C650
KPNA6_C357	TIMM44_C426
KPNA6_C238	NCK2_C297
UGDH_C196	PRC1_C14
UGDH_C241	PRC1_C236
SNX2_C332	BUB3_C129
USO1_C678	ACTN4_C499
USO1_C303	GSTZ1_C205
DKC1_C74	HTATSF1_C471
KIN_C43	HTATSF1_C480
DIAPH2_C159	HTATSF1_C512
DIAPH2_C484	AP1G1_C160
TBL1X_C528	SGTA_C153
NBN_C478	NARS_C537
MITF_C209	SPOP_C361
SRGAP2_C820	MYO1B_C613
SRGAP2_C98	MYO1B_C483
SRGAP2_C1020	MYO1B_C129
CBFA2T3_C319	MYO1B_C1123
ATP9A_C686	STRN_C765
ROCK2_C887	AKAP8_C351
CLASP2_C221	AHCYL1_C272
CLASP2_C1184	ORC5_C237
COBL_C1032	RAD21_C392
COBL_C654	RAD21_C585
COBL_C993	RAD21_C78
CPNE3_C5	SSSCA1_C152
PHF2_C463	MED14_C635
CLUH_C214	PRPSAP2_C31
CLUH_C7	SMARCA5_C165
KDM4A_C533	SMARCA5_C259
ANKRD17_C1746	AQR_C28
ANKRD17_C210	MCM3AP_C1945
SIN3B_C413	KIF1B_C1771
DNAJB6_C275	KDM1A_C573
XYLB_C161	TBC1D4_C1286
GGCT_C6	TBC1D4_C45
GGCT_C42	TBC1D4_C1277
PPFIA4_C120	TBC1D4_C74
PPFIA4_C968	FZD6_C702
ATP6V1G1_C104	FZD6_C527
ZNF217_C286	PPL_C660
ZNF217_C351	SNX3_C140
ZNF217_C772	MGEA5_C596
ZNF217_C999	MGEA5_C663
ZNF217_C310	MGEA5_C863
ZNF217_C756	SYNCRIP_C237
ZNF217_C641	RANBP6_C118
BCAS1_C525	NMT2_C104
BCAS1_C343	CCNT1_C111
BCAS1_C471	DIAPH1_C1227
FLNB_C2115	DIAPH1_C796
FLNB_C1617	PLIN3_C341
FLNB_C1081	KPNA6_C296
FLNB_C2537	KPNA6_C253
FLNB_C2501	UGDH_C276
NCOR1_C2056	UGDH_C64
NCOR1_C2322	UGDH_C112
ULK1_C426	CTNND1_C516
PRPF40A_C185	CTNND1_C533
TACC1_C794	CTNND1_C450
NDUFB1_C25	CTNND1_C394
ERN1_C538	CTNND1_C692
ERLIN1_C312	CTNND1_C618
SF3B1_C965	MRPS14_C91
CSDE1_C645	DKC1_C310
CSDE1_C739	EIF5B_C635
RPS6KA5_C731	EIF5B_C853
LYPLA1_C144	KIN_C212
SNRNP200_C133	SMPD2_C221
SNRNP200_C2011	NBN_C119
SURF6_C189	NBN_C167
UTP20_C1730	SRGAP2_C486
NUP155_C704	NOS1AP_C168
WDHD1_C781	WDR1_C325
CAPN15_C123	ROCK2_C428
PSMD10_C4	ROCK2_C649
AP1G2_C354	CPNE3_C54
AP1G2_C180	CPNE3_C249
SC5D_C285	HIP1R_C211
PPP1R37_C451	RNF40_C890
GATB_C170	ZC3H11A_C636
STAM2_C85	ZC3H11A_C588
TRIO_C2136	ZC3H11A_C209
TRIO_C28	CLUH_C1196
MPDZ_C1917	CLUH_C184
WFS1_C12	DNAJC13_C2110
SRP72_C349	DNAJC13_C1354
RECQL4_C1141	DNAJC13_C12
RECQL5_C627	DNAJC13_C2181
RECQL5_C457	DNAJC13_C2082
URI1_C268	SS18L1_C47
URI1_C420	ANKRD17_C644
MTA2_C495	ANKRD17_C1622
STK10_C888	ANKRD17_C1690
STK10_C947	ATP6V1G1_C69
ACTL6B_C32	VPS4B_C240
LTN1_C869	ZNF217_C674
TOMM70A_C588	ZNF217_C341
MYO1D_C930	FLNB_C604
MYO1D_C977	FLNB_C706
MICAL2_C703	FLNB_C660
SEC24D_C1028	SPAG7_C191
SASH1_C1120	MRPL33_C29
SASH1_C1018	PRPF40A_C39
FARP2_C196	TACC1_C174
SUN1_C657	TACC1_C219
SUN1_C526	TACC1_C514
PROSC_C261	PMPCB_C265
PRPF6_C739	PMPCB_C62
PCF11_C1534	SAP30_C184
USP19_C258	MED24_C218
TRIM37_C477	PSIP1_C204
TRIM37_C790	ECI2_C368
AP2A2_C330	ECI2_C380
AP2A2_C353	TADA3_C7
HEXIM1_C122	SF3B1_C677
UBR5_C2094	SF3B1_C1250
UBE4B_C448	SF3B1_C933
RTN3_C34	SF3B1_C1035
RTN3_C390	CSDE1_C680
RCBTB1_C392	CSDE1_C730
KIF20A_C809	CSDE1_C464
KIF4A_C1171	CSDE1_C42
KIF4A_C269	CSDE1_C106
KIF4A_C1159	CSDE1_C506
MBD4_C268	MED6_C137
MBD4_C386	SNRNP200_C502
GOSR1_C34	SNRNP200_C428
VAPB_C173	SNRNP200_C238
VAPB_C41	SNRNP200_C1592
PAPSS2_C117	SNRNP200_C576
PAPSS2_C73	SNRNP200_C1580
PAPSS2_C350	TIPRL_C14
ATG7_C406	TIPRL_C87
MOCS3_C154	SURF6_C19
MED26_C111	NUP155_C974
SVIL_C671	NUP155_C917
SVIL_C1237	NUP155_C1344
SVIL_C1949	POP7_C66
SVIL_C26	EIF3G_C139
SVIL_C76	EIF3G_C25
AHSA1_C207	EIF3J_C207
PARN_C543	IDH1_C379
PSMG1_C14	IDH1_C269
PSMG1_C68	CCNK_C23
PSMG1_C121	BCAS2_C132
SGPL1_C34	BCAS2_C106
SEC24B_C1267	SMNDC1_C214
NADK_C69	GLRX3_C229
TDP2_C6	GLRX3_C146
METTL18_C48	RSL1D1_C47
STAMBP_C264	CIAO1_C123
ASMTL_C342	SRP72_C323
ASMTL_C441	MTA2_C209
ASMTL_C4	TOMM70A_C475
PPP1R3D_C41	MYO1D_C353
PPP1R3D_C60	UFL1_C708
PPP1R3D_C291	UFL1_C32
PPP1R3D_C26	SUN1_C63
PPP1R3D_C184	ERLIN2_C262
BRD1_C805	PRPF6_C698
RAB3D_C184	PRPF6_C837
OXSR1_C53	PRPF6_C913
OXSR1_C191	PCF11_C102
PTBP3_C55	CCNB2_C314
PTBP3_C68	UBR5_C2267
AP2A1_C283	UBR5_C2314
TTC4_C238	UBR5_C730
BAG3_C373	AGFG2_C30
CLIC3_C187	ZFPL1_C230
CLIC3_C174	ZFPL1_C56
CLIC3_C219	IKBKAP_C1025
DDAH2_C11	LETM1_C552
ECD_C557	STBD1_C168
AGR2_C81	STBD1_C108
MOCS2_C10	KIF4A_C1224
PEX11B_C25	KIF4A_C965
CHEK2_C539	KIF4A_C190
CHEK2_C385	VAPB_C121
WHSC1_C406	SNAPIN_C66
LDHA_C163	MPZL1_C203
SOD1_C112	NDUFA10_C183
ABL1_C1100	NDUFA10_C67
AK1_C25	PGLS_C32
AK1_C187	PGLS_C237
ASS1_C331	SMC2_C132
ASS1_C97	ATG7_C368
MT-ND5_C518	TRIM16_C178
MT-ATP8_C59	FARS2_C344
RAF1_C637	ZBTB7A_C123
ALDOA_C339	LYPLA2_C171
ALDOA_C135	IPO7_C736
ALDOA_C290	SVIL_C1101
ALDOA_C73	SVIL_C178
CSTB_C3	PSMG1_C106
OAT_C394	NSA2_C193
OAT_C93	NADK_C79
TK1_C185	ETHE1_C170
TK1_C3	ACSL3_C450
TUBB4A_C303	ACSL3_C429
TUBB4A_C239	POLR1A_C613
ERBB2_C826	POLR1A_C1699
GNAI2_C352	YEATS4_C210
ATP1A1_C663	ASMTL_C333
ATP1A1_C374	ASMTL_C274
PCCA_C155	PPP1R3D_C97
RPLP1_C9	HERC2_C1037
PGR_C480	HSPA4L_C540
PGR_C488	AP2A1_C397
PGR_C891	AP2A1_C941
EIF4E_C170	AP2A1_C492
NPM1_C104	STAU1_C574
NPM1_C21	BAG3_C151
HEXA_C522	BAG3_C179
CTSD_C117	MLYCD_C206
ANXA2_C9	CLIC3_C22
CAPN1_C11	BPNT1_C243
TUBB_C303	BPNT1_C249
HSP90AA1_C420	BPNT1_C59
HSP90AA1_C572	BPNT1_C42
HSP90AA1_C529	MBD3_C215
HSP90AA1_C374	MOCS2_C182
HSP90AA1_C481	PEX11B_C153
UQCRH_C37	ACTL6A_C32
UQCRH_C67	GLUD1_C172
YES1_C410	GSR_C102
YES1_C42	HPRT1_C106
PFKM_C709	PGK1_C99
PFKM_C351	ASS1_C132
SRPR_C295	LMNA_C522
PDHA1_C41	LMNA_C591
PDHA1_C222	MT-ND3_C39
PDHA1_C181	OAT_C150
COL4A2_C1705	TK1_C206
NFIC_C7	TK1_C230
RPS17_C35	TK1_C79
GNAI3_C66	TK1_C66
GNAI3_C351	GAPDH_C152
MRPL3_C138	GAPDH_C156
ACAA1_C177	GAPDH_C247
SRP19_C3	CAPNS1_C190
SNRPC_C25	RPN1_C545
LGALS1_C3	RPN1_C477
LGALS1_C17	SLC25A5_C160
LGALS1_C89	SLC25A5_C257
FBP1_C39	ISG15_C78
CLTB_C209	RPLP1_C61
DLD_C484	RPLP0_C119
DLD_C477	RPLP0_C27
TACSTD2_C66	RPLP0_C226
FBXO45_C17	SSB_C245
MSL3P1_C283	RB1_C438
POLR2M_C265	RB1_C853
SULT1A4_C287	NPM1_C275
HSPA1B_C17	CENPB_C259
HSPA1B_C306	CENPB_C135
U2AF1_C67	PFN1_C128
CBS_C15	EPRS_C856
RARA_C203	EPRS_C1148
ARAF_C597	EPRS_C744
ARAF_C192	EPRS_C1076
PTPRF_C1536	EPRS_C92
PTPRF_C1663	EPRS_C1487
NR2F2_C314	CTSB_C93
NR2F2_C343	CTSB_C319
MAPT_C608	CTSB_C211
MAPT_C639	UQCRH_C81
RARG_C205	FH_C333
UMPS_C119	SP1_C68
PYGB_C446	RHOC_C107
BCR_C240	RHOC_C159
TOP1_C453	HSP90AB1_C564
TOP2A_C427	HSP90AB1_C412
TOP2A_C392	HSP90AB1_C521
G6PD_C446	HSP90AB1_C366
G6PD_C385	SRPR_C253
G6PD_C158	ASNS_C158
PC_C131	SNRNP70_C39
PC_C850	GNAI3_C139
MTHFD1_C326	RPSA_C148
MTHFD1_C408	RPSA_C163
PRPS2_C226	ACAA1_C218
PABPC1_C339	ACAA1_C381
PABPC1_C132	ACAA1_C123
PCNA_C62	LGALS1_C43
CKMT1A_C62	LGALS1_C61
CKMT1A_C316	HMGB1_C23
CKMT1A_C89	HMGB1_C106
RNH1_C45	CLTA_C218
RNH1_C248	CLTB_C199
RNH1_C12	CNP_C111
EEF2_C388	CNP_C158
ETFA_C53	DLD_C80
ETFA_C109	HNRNPA1_C43
CD99_C154	HNRNPA1_C175
AKR1A1_C5	POLA1_C592
SNRPN_C43	POLA1_C141
HNRNPL_C151	POLA1_C1403
JUP_C457	CHTF8_C83
JUP_C204	U2AF1_C18
JUP_C90	U2AF1_C169
JUP_C49	TROVE2_C71
JUP_C372	DLAT_C488
JUP_C563	PTPRF_C1460
JUP_C511	TXN_C73
JUP_C609	MGST1_C50
JUP_C341	PRKAR1A_C39
JUP_C33	PRKAR1A_C18
BRAF_C748	PRKAR1A_C362
GSPT1_C327	HSPD1_C442
IFNGR1_C402	HSPD1_C237
ATP6V1B1_C201	HSPD1_C447
ATP6V1B1_C106	HSPA8_C17
ATP6V1B1_C283	UMPS_C174
ATP6V1B1_C45	PYGB_C319
ATF2_C79	PYGB_C437
ZNF250_C40	PYGB_C326
RPS2_C143	LAMP1_C338
DSP_C1280	TOP1_C630
DSP_C467	TOP2A_C216
DSP_C1052	G6PD_C13
DSP_C899	PC_C622
DSP_C1957	MTHFD1_C785
DSP_C174	MTHFD1_C152
DSP_C57	MTHFD1_C143
DSP_C191	MTHFD1_C147
DSP_C2259	MTHFD1_C236
DSP_C482	MTHFD1_C195
DSP_C1499	MTHFD1_C863
DSP_C768	MTHFD1_C691
DSP_C2656	CDK4_C135
DSP_C798	PRPS2_C91
DSP_C1805	PCNA_C81
DSP_C1148	PCNA_C162
DSP_C135	SLC25A4_C257
DSP_C3	IMPDH2_C140
DSP_C1589	IMPDH2_C173
DSP_C740	IMPDH2_C331
DSP_C1069	TPR_C1127
RPA2_C219	TPR_C224
ITGB4_C1553	TPR_C1068
CREB1_C337	ACTN1_C370
ZNF823_C399	CDH1_C603
MGMT_C24	PEPD_C482
MGMT_C5	XRCC5_C157
ATP2A2_C447	XRCC5_C493
ZNF32_C12	RNH1_C75
ZNF8_C143	RNH1_C85
UBTF_C7	RNH1_C266
ATF7_C61	RNH1_C30
CEBPB_C184	EEF2_C369
CEBPB_C156	EEF2_C728
CEBPB_C131	EEF2_C567
CEBPB_C345	EEF2_C591
PTPN2_C278	EEF2_C651
DDX5_C170	EEF2_C41
DDX5_C221	EEF2_C290
DDX5_C200	P4HA1_C528
PFKL_C630	ETFA_C155
PFKL_C351	GYS1_C699
PFKL_C708	GYS1_C214
PTPN1_C324	MTHFD2_C145
PTPN1_C344	MTHFD2_C166
PTPN1_C215	MIF_C81
SON_C1551	PKM_C358
SON_C2109	PKM_C326
HK1_C813	PKM_C423
SLC9A1_C794	PKM_C424
SLC9A1_C561	PKM_C152
NFKB1_C61	PKM_C49
MSH3_C166	PKM_C31
CAST_C408	HNRNPL_C260
CAST_C381	HNRNPL_C581
CAST_C413	HNRNPL_C472
IMPDH1_C215	HNRNPL_C404
GSTM3_C91	DARS_C130
GSTM3_C208	DARS_C349
GSTM3_C119	DARS_C203
GSTM3_C225	UCHL3_C95
GSTM3_C39	PHKG2_C294
GSTM3_C3	RPS2_C229
CSRP1_C25	RPS2_C182
ERBB3_C1078	ITGB4_C288
ERBB3_C1091	EPCAM_C135
ERBB3_C778	MGMT_C145
COMT_C119	MGMT_C150
OSBP_C276	ATP2A2_C997
GART_C62	ATP2A2_C635
GART_C466	ZNF24_C189
PAICS_C423	ZNF24_C233
SCP2_C94	ZNF8_C383
NME2_C145	UBTF_C328
ENPP1_C6	CAPN2_C341
FDXR_C152	CEBPB_C248
FDXR_C42	CTPS1_C491
IGFBP4_C174	CTPS1_C218
IGFBP4_C249	CTPS1_C362
IGFBP4_C204	CTPS1_C299
FECH_C395	DDX5_C354
FECH_C323	DDX5_C191
XPA_C153	DDX5_C234
RPS3_C134	PSMC3_C240
RPS3_C97	TCP1_C147
RPS6KB1_C308	TCP1_C385
JAK1_C257	TCP1_C236
JAK1_C988	TCP1_C357
JAK1_C944	TCP1_C296
SP100_C248	TCP1_C397
CFL1_C80	TCP1_C218
EIF4B_C457	TCP1_C76
F8A1_C190	PTPN1_C121
F8A1_C110	PTPN1_C32
GATA3_C317	ERCC2_C663
GATA3_C320	ARF4_C62
GATA3_C183	RPL7_C186
APC_C2123	SON_C2070
MCM3_C148	SON_C92
MPST_C7	RPL17_C144
RPS12_C130	RPL17_C57
PSMA1_C85	LIG1_C895
S100P_C85	NCL_C543
DDX6_C385	ERCC3_C342
DNMT1_C41	CSNK2A2_C336
DNMT1_C1125	EIF2S2_C309
IVD_C136	EIF2S2_C226
S100A4_C3	ANXA7_C363
MAPK3_C82	BTF3_C22
MARK3_C46	LMNB1_C198
MARK3_C169	ATP6V1B2_C162
ARNT_C62	ATP6V1B2_C112
RPL10_C12	ATP6V1C1_C376
CAD_C2161	ATP6V1C1_C15
CAD_C252	CSRP1_C122
MAP4_C1008	CSRP1_C58
CANX_C194	FLNA_C1157
ABCD3_C24	FLNA_C2543
NDUFS1_C727	FLNA_C1453
NDUFS1_C554	FLNA_C1997
NDUFS1_C92	FLNA_C1260
RXRB_C503	FLNA_C478
RXRB_C19	FLNA_C2199
RXRB_C440	FLNA_C2601
ERCC5_C529	FLNA_C574
ERCC5_C404	FLNA_C717
RBL1_C1047	EPHA1_C969
SHC1_C196	VDAC1_C232
SHC1_C248	COMT_C238
MPG_C56	COMT_C223
CRABP2_C96	COMT_C207
ARID4A_C849	TGM2_C230
KDM5A_C1409	PCMT1_C95
TYK2_C936	FBL_C268
TYK2_C544	FBL_C99
CMPK1_C20	GART_C298
PPP2R1A_C294	GART_C41
PPP2R1A_C390	GART_C93
CCND3_C6	PAICS_C281
CDC25C_C42	UBA1_C632
NKTR_C964	UBA1_C23
ADSS_C18	UBA1_C481
TSPO_C19	HNRNPA2B1_C50
SLC7A1_C21	CBL_C508
POLR2B_C1155	UQCRC2_C125
SDHA_C89	UQCRC2_C192
CORO1A_C332	TUBG2_C201
RRM2_C202	PPIB_C202
AKT1_C310	RPS6KB1_C90
ATIC_C241	JAK1_C1131
ATIC_C325	SP100_C238
HNRNPH3_C27	AHCY_C421
HNRNPH1_C267	CFL1_C39
YWHAB_C191	CFL1_C147
S100A11_C91	CFL1_C139
PRDX2_C70	CPT2_C445
DCTD_C6	DTYMK_C163
PYCR1_C262	DTYMK_C31
MCM4_C605	RRM1_C492
SHMT1_C68	RRM1_C779
SHMT2_C241	CCND1_C247
SHMT2_C119	CCND1_C38
EPHX2_C141	EEF1B2_C50
CTNNA1_C337	ACAT1_C196
CTNNA1_C461	ACAT1_C119
CTNNB1_C619	POLR2A_C451
BMI1_C166	POLR2A_C13
PCGF2_C233	POLR2A_C641
RFC2_C7	CDK2_C177
IRS1_C494	MCM3_C446
IRS1_C467	MCM3_C263
IRS1_C1167	MCM3_C360
IRS1_C976	RPS12_C92
IRS1_C436	RPS12_C106
MYH9_C569	RPS12_C108
MYH9_C671	RPS12_C69
MYH9_C694	RPS12_C50
MYH9_C91	RPS12_C56
MYH10_C678	ATP5A1_C244
NUP214_C728	ATP5A1_C294
NUP214_C1003	PSMA4_C163
PPM1A_C314	DDX6_C184
AHR_C639	DDX6_C102
PSMC2_C225	DDX6_C341
ATP5C1_C103	DDX6_C324
RPL4_C3	DNMT1_C62
GNL1_C294	U2AF2_C464
SREBF1_C656	PTBP1_C23
DLST_C66	PTBP1_C250
GPX4_C175	VARS_C41
SRP14_C56	EEF1G_C266
TAGLN2_C63	EEF1G_C194
TAGLN2_C38	YWHAQ_C25
ETFB_C71	YWHAQ_C134
ETFB_C42	RPL10_C71
BRCA1_C712	RPL10_C195
BRCA1_C348	RPL10_C105
BRCA1_C1270	RPL10_C80
FEN1_C163	RPL10_C49
FEN1_C311	DCK_C9
CUX1_C802	DCK_C59
CUX1_C1053	CAD_C280
TXLNA_C193	CAD_C183
TXLNA_C245	CAD_C1889
MLH1_C39	CAD_C2092
MLH1_C77	CAD_C1455
STAT3_C426	CALR_C105
STAT3_C367	MAP4_C635
STAT3_C687	MAP4_C535
PEX19_C8	PIK3R1_C146
MDH1_C137	ABCD3_C477
MDH2_C275	SSFA2_C673
MDH2_C89	SSFA2_C305
HADHA_C470	SSFA2_C599
KDM5C_C1551	SSFA2_C448
CSK_C14	SSFA2_C823
PRKCI_C137	POLD1_C360
ACTR1B_C222	LAP3_C376
ACTR1B_C34	LAP3_C462
TMPO_C287	GTF2E2_C208
TMPO_C658	MPG_C61
MTOR_C423	CRABP2_C82
PI4KA_C58	PML_C338
PI4KA_C1131	PML_C389
PI4KA_C246	TYK2_C278
EPS15_C419	PRDX6_C47
EPS15_C782	PRDX6_C91
MLLT3_C5	PRDX5_C204
RPS27_C77	PRDX5_C100
RPS27_C37	PRDX3_C229
NCAPD3_C1389	RPL12_C17
LRPPRC_C571	RPL12_C141
ACAA2_C128	ECHS1_C111
ACAA2_C179	ECHS1_C62
ACAA2_C287	ECHS1_C225
HTT_C664	PPP2R1A_C377
HTT_C1524	PPP2R1A_C317
HTT_C431	PPP2R1A_C329
HTT_C278	PPP2R1A_C174
MATR3_C230	CCND3_C47
MATR3_C821	HMOX2_C265
MSH2_C333	ADSS_C58
MSH2_C641	ADSL_C27
MSH2_C527	SRI_C57
BTD_C380	SRI_C194
RANBP1_C99	SLC7A1_C628
TSFM_C315	POLR2B_C1093
TSFM_C240	POLR2B_C1137
ABCG1_C209	MAT2A_C34
VDAC2_C8	MAT2A_C104
ACADSB_C261	MAT2A_C56
MAPK8_C245	MAT2A_C214
MAPK9_C177	DNAJA1_C302
MAP2K4_C379	DNAJA1_C149
MAP2K4_C246	AKT1_C60
MKI67_C3229	AKT2_C124
MKI67_C1129	UQCRC1_C380
MKI67_C2342	UQCRC1_C453
MKI67_C2221	ATIC_C287
MKI67_C715	ATIC_C434
MKI67_C643	HNRNPH1_C22
PHKA1_C697	HNRNPH1_C290
ATRX_C1531	SFN_C38
ATRX_C1122	STIP1_C461
BAG6_C856	STIP1_C26
NSF_C568	STIP1_C62
CDKN1B_C148	S100A11_C13
MAP2K3_C29	PYCR1_C120
MAP2K3_C227	PYCR1_C95
BRCC3_C228	GTF2H1_C246
RPL21_C56	GTF2H1_C506
RPS9_C9	RPL9_C134
UTRN_C2185	RPL9_C74
UTRN_C2098	KIF5B_C174
CAPZA2_C95	KIF5B_C294
CAPZB_C8	CSTF2_C150
ARCN1_C9	DUT_C222
LSS_C6	DUT_C166
TRAPPC10_C1214	MCM4_C509
TRAPPC10_C696	MCM4_C212
IDH2_C113	MCM5_C355
IDH2_C154	MCM5_C207
IDH2_C402	MCM5_C397
NASP_C708	MCM5_C482
NASP_C254	MCM5_C221
NASP_C84	MCM5_C197
FASN_C2292	MCM7_C482
CDK8_C25	SHMT1_C204
ALDH7A1_C70	SHMT2_C91
UBE2A_C88	SHMT2_C80
PCYT1A_C37	SHMT2_C343
PCYT1A_C5	SHMT2_C412
AARS_C947	HSPA4_C417
HARS2_C456	CTNNA1_C116
SARS_C117	CTNNA1_C793
CTCF_C155	CTNNA1_C324
ACADVL_C237	PHB_C69
NUMB_C412	RPA3_C26
NUMB_C611	RFC4_C48
CLK1_C52	RFC2_C171
RGS3_C410	RFC2_C88
GSK3B_C317	RFC2_C255
TAF6_C460	RFC1_C916
TAF6_C644	RFC1_C767
TAF6_C130	RFC1_C607
SEPHS1_C31	SPR_C10
GMPS_C4	SPR_C159
LIG3_C94	IRS1_C923
GNG10_C44	IRS1_C996
IDH3A_C127	IRS1_C821
GDI2_C414	IRS1_C69
ST13P5_C16	IRS1_C276
PEX5_C11	MYH9_C931
VASP_C7	MYH9_C172
DNM2_C27	MYH9_C988
CDK9_C85	MYH9_C1379
LRBA_C1228	ADD1_C525
CCT8_C187	AHR_C316
CCT8_C36	HMGCL_C141
PAPOLA_C677	HMGCL_C323
FXR1_C211	PSMC2_C180
FXR2_C168	PSMC2_C377
RAB13_C192	PSMC2_C389
RAB27A_C188	PSMC2_C236
SMARCA2_C91	ARL3_C118
SMARCA2_C1296	MAP2K2_C211
SMARCA2_C861	MAP2K2_C384
SMARCA2_C399	RPL4_C250
IDH3G_C81	RPL4_C208
IDH3G_C333	RPL4_C96
IDH3G_C148	RPL4_C125
GALK1_C351	LONP1_C682
BRCA2_C1399	LONP1_C637
MECP2_C429	LTBR_C418
MECP2_C339	POLR2I_C52
HCFC1_C1886	GPX4_C134
HCFC1_C1872	NUP62_C475
IRAK1_C608	HPCA_C185
ALDH5A1_C272	FDFT1_C6
ALDH5A1_C340	FDFT1_C374
HSD17B4_C277	TAGLN2_C124
HSD17B4_C189	COIL_C126
RPS6KA3_C579	COIL_C170
AFF1_C1181	ATP6V1A_C138
MNAT1_C293	ATP6V1A_C254
HNRNPM_C694	HSPA9_C317
RAP1GDS1_C117	HSPA9_C366
SLC7A2_C445	RPL3_C336
MSH6_C1032	RPL3_C253
MSH6_C1241	RPL3_C114
MSH6_C1098	FEN1_C182
VAV2_C749	TXLNA_C523
MRPL12_C45	CCT6A_C406
CAPZA1_C157	CCT6A_C282
CRIP2_C126	VHL_C77
CRIP2_C8	RPL13A_C38
BLVRA_C293	USP8_C809
PLK1_C544	PEX19_C128
NUDT6_C44	MDH2_C93
NUBP1_C307	MDH2_C285
NUBP1_C8	MDH2_C212
MVD_C133	RFC5_C73
MVD_C386	RFC5_C238
COPB1_C616	RFC3_C32
COPB1_C684	RFC3_C11
COPA_C673	HADHA_C349
IST1_C125	HADHA_C550
RARS_C8	HADHA_C747
PMS2_C591	HADHA_C322
PMS2_C653	EIF2D_C489
PMS2_C216	NAA10_C194
HSPA2_C191	CSK_C422
EPHB4_C643	GARS_C471
AK2_C232	IARS_C87
ALDH18A1_C674	IARS_C400
PSMD4_C58	IARS_C120
PSMD4_C9	IARS_C433
CSE1L_C195	SLC19A1_C580
CSE1L_C85	EIF1_C69
CSE1L_C325	EIF1_C94
HADHB_C458	TMPO_C330
MLLT4_C841	TMPO_C341
MLLT4_C1684	TMPO_C684
CASP7_C7	TMPO_C280
CASP7_C186	TMPO_C518
CASP6_C264	TMPO_C629
ADAR_C851	STAT1_C155
ADAR_C490	STAT1_C492
ADAR_C1224	SKIV2L2_C650
ADAR_C649	MTOR_C216
ADAR_C499	MTOR_C1214
ADAR_C392	PI4KA_C19
ADAR_C622	PI4KA_C1832
ADAR_C773	EPS15_C586
FOXA1_C268	CASP2_C343
FOXA1_C258	NCAPD3_C1484
FOXA1_C227	LRPPRC_C863
NPEPPS_C66	LRPPRC_C208
HNRNPH2_C290	LRPPRC_C130
BID_C3	LRPPRC_C113
ATP5J2_C7	SLC1A4_C500
GFRA1_C42	MATR3_C552
GFRA1_C72	MATR3_C806
GFRA1_C267	MSH2_C822
GFRA1_C395	MSH2_C843
GFRA1_C233	GRK6_C57
GFRA1_C187	GPD2_C45
MARS_C441	GPD2_C188
CMC4_C12	GPD2_C385
ATP5EP2_C19	RANBP1_C132
STX17_C290	NAMPT_C401
PCBP3_C86	NAMPT_C39
PCBP3_C141	PSMC4_C210
PCBP3_C195	PSMC4_C379
CORO7_C800	TSFM_C71
SESN2_C8	TSFM_C64
EPPK1_C1151	VDAC2_C13
EPPK1_C1102	VDAC2_C47
MTPN_C2	VDAC2_C76
ARPC4_C21	VDAC2_C103
SEC61G_C25	ACADSB_C175
TPI1_C164	CBX5_C133
SEC61B_C39	USP5_C838
UBE2G2_C89	MAPK9_C6
MYL6_C2	MKI67_C1285
ACTB_C285	MKI67_C2706
ACTB_C17	MKI67_C958
PSMA6_C47	MKI67_C1981
PSMA6_C78	MKI67_C261
S100A10_C62	MKI67_C3199
DSTN_C12	MKI67_C1251
DSTN_C80	MKI67_C1373
GMFB_C8	MKI67_C1007
RAB8A_C123	MKI67_C903
UBE2K_C92	RANGAP1_C573
ACTR3_C34	RANGAP1_C82
ACTR3_C189	RANGAP1_C303
ACTR2_C221	RANGAP1_C169
RPS3A_C111	RANGAP1_C274
RPL15_C110	RANGAP1_C141
RPL15_C27	RECQL_C606
MAGOH_C131	ATRX_C1789
VBP1_C8	ATRX_C324
STXBP1_C110	CRKL_C44
RPL37_C37	CRKL_C249
HNRNPK_C132	BRCC3_C240
PPP1CA_C127	RPL27A_C70
PPP1CB_C244	RPL27A_C144
PPP1CB_C21	RPL5_C76
PSMC1_C399	RPL5_C100
PSMC5_C363	RPL28_C13
RPS14_C85	RPS5_C66
CNBP_C161	RPS5_C172
CNBP_C97	RPS5_C155
CNBP_C6	IQGAP1_C781
CNBP_C158	IQGAP1_C45
RHOB_C159	IQGAP1_C1534
UBE2D2_C85	CAPZB_C206
RPS25_C59	CAPZB_C147
RPS26_C29	QARS_C657
RPS26_C74	QARS_C556
RPS26_C77	ATP5O_C141
GNB1_C317	PREP_C25
RPL30_C85	PREP_C57
PPIA_C52	GCLC_C553
RAC1_C178	GCLM_C72
RAC1_C105	PSMD8_C173
RAC1_C157	CCT5_C493
AP2B1_C129	CCT5_C302
AP2B1_C857	CCT5_C253
PPP2R2A_C13	CCT5_C377
PPP2R2A_C262	CCT5_C407
DYNLL1_C24	CCT5_C181
DYNLL1_C56	CCT5_C429
RPS21_C17	IDH2_C418
EIF5A_C22	IDH2_C308
EIF5A_C129	PITPNB_C94
EIF5A_C73	PITPNB_C13
ACTG1_C17	MARCKSL1_C134
TPM4_C154	PXN_C108
TPM4_C247	RPL34_C83
UBE2L3_C86	RPL34_C46
TUBA1B_C376	FASN_C1141
TUBA1B_C295	FASN_C1227
TUBA1B_C315	FASN_C2202
TUBA1B_C316	FASN_C223
TUBA1B_C129	FASN_C1448
TUBA1B_C347	FASN_C1459
SH3BP2_C315	FASN_C2359
PIP4K2B_C5	FASN_C1759
SRPK2_C320	FASN_C1828
CCT2_C371	FASN_C1471
PRKDC_C3187	FASN_C1992
PRKDC_C123	FASN_C135
PRKDC_C2469	FASN_C2024
PRKDC_C3347	FASN_C1118
PRKDC_C1904	FASN_C1558
BLOC1S1_C61	FASN_C212
NTHL1_C32	FASN_C1186
GPSM2_C516	FASN_C2273
SSBP2_C82	FASN_C1403
SARNP_C20	FASN_C2468
LACTB_C275	FASN_C1548
RPL36AL_C15	CCT3_C372
RPL36AL_C88	CCT3_C475
RPL36AL_C72	CCT3_C366
RPL36AL_C77	CCT3_C213
SRSF3_C72	CCT3_C398
CCZ1_C358	CCT3_C455
ATP2C1_C49	CCT3_C173
SLC25A3_C277	MRPL19_C248
CDK5_C290	ARRB1_C140
PURA_C292	TUFM_C222
CLTC_C39	TUFM_C290
CLTC_C1205	TUFM_C127
SORD_C165	TUFM_C147
SORD_C301	ALDH7A1_C522
MDM2_C362	CDC34_C191
HMGCS1_C12	SRP9_C39
TFAP4_C29	SRP9_C48
EXOSC10_C757	PCYT1A_C139
OTUD4_C903	AARS_C671
XPC_C224	SARS_C300
CDR2_C367	SARS_C431
AKAP17A_C17	SARS_C438
AKAP17A_C579	PSMB3_C19
OGDH_C283	PSMB2_C91
ALDH6A1_C86	MCM2_C315
ALDH6A1_C368	YLPM1_C1967
BDH1_C288	RBM25_C83
SP4_C55	RBM25_C132
RPL18A_C137	NUMB_C176
TOP2B_C237	HINT1_C38
MLLT1_C5	HINT1_C84
KMT2A_C3604	NUP153_C21
KMT2A_C2433	NUP153_C1129
CENPC_C612	NUP153_C1065
ERCC6_C61	RANBP2_C2696
RELA_C38	RANBP2_C188
EIF4G1_C821	RANBP2_C3071
EIF4G1_C662	RANBP2_C348
NOTCH2_C1829	RANBP2_C581
NOTCH2_C2085	RANBP2_C105
SRSF11_C455	RANBP2_C815
PRKCD_C344	RANBP2_C536
PRKCD_C495	RANBP2_C2791
PRKCD_C28	GSK3B_C76
PRKCD_C127	GSK3B_C14
GFPT1_C570	NT5C2_C181
GFPT1_C638	SEPHS1_C71
PRDX1_C52	MTHFS_C160
CDK18_C185	GMPS_C489
TCHH_C103	GMPS_C523
KLC1_C456	GMPS_C554
KLC1_C55	GMPS_C456
KLC1_C436	LIG3_C929
DHX9_C940	IDH3A_C351
GOLGA3_C455	IDH3A_C222
RBL2_C368	IDH3A_C331
SLFN5_C114	CPT1A_C96
NSUN2_C758	SERPINH1_C156
NSUN2_C589	VASP_C334
NCBP1_C36	DNM2_C86
AHNAK_C1833	METAP2_C135
AHNAK_C5382	METAP2_C468
KIF1A_C1645	METAP2_C380
SCRN1_C324	METAP2_C263
AKAP13_C2685	METAP2_C416
AKAP13_C683	METAP2_C121
AKAP13_C2142	LRBA_C1921
AKAP13_C1232	RPL14_C42
SMARCB1_C147	RPL14_C54
BPTF_C1501	CCT8_C149
BPTF_C1648	CCT8_C244
BPTF_C1548	CCT8_C430
BPTF_C2697	CCT4_C252
BPTF_C1266	CCT4_C120
BPTF_C1156	CCT4_C337
STX4_C141	CCT4_C379
CHD3_C1997	CCT4_C221
CHD3_C1838	CCT4_C295
SF3A3_C437	CCT4_C450
TP53BP1_C1159	PAPOLA_C36
TP53BP1_C604	FXR1_C77
TP53BP1_C489	FXR1_C141
TP53BP1_C329	FXR1_C99
TP53BP1_C986	FXR2_C87
TP53BP1_C1375	DAP3_C98
TP53BP1_C896	SMARCA4_C1359
TP53BP1_C1178	SMARCA4_C423
TP53BP1_C1703	GALK1_C203
TP53BP1_C101	TPMT_C234
TP53BP1_C772	HCFC1_C1139
PTPN13_C1467	HCFC1_C227
TRAP1_C261	ALDH3A2_C50
TRAF2_C124	ALDH5A1_C110
ANK3_C4233	CLCN3_C733
DLG1_C378	DYNLT3_C8
TAF10_C3	VAMP7_C21
NFX1_C190	HDGF_C12
NFX1_C295	HDGF_C108
CSTF3_C646	CCNH_C244
PRDM2_C312	HNRNPA3_C85
PRDM2_C857	HNRNPA3_C94
PRDM2_C718	HNRNPM_C653
PRDM2_C334	HNRNPM_C676
ACACA_C1297	HNRNPM_C114
GPS1_C251	KPNA2_C133
GPS1_C175	HNRNPF_C267
GPS1_C67	HNRNPF_C290
CHAF1A_C7	STAT2_C74
RLF_C1871	STAT2_C174
RLF_C1494	MSH6_C1337
PRKAA1_C117	MSH6_C615
PRKAA1_C141	MSH6_C88
PRKAA1_C425	VAV2_C201
PRKAA1_C185	ZNF131_C235
EIF2B5_C414	RBM5_C766
EIF2B5_C335	HK2_C909
HNRNPA0_C7	NUP98_C1027
CBLB_C686	NUP98_C1711
PSMD2_C459	NUP98_C1735
TBX2_C311	NUP98_C1347
SELENBP1_C5	NUP98_C1419
NME3_C158	BLVRA_C204
TRIM28_C124	SLC25A1_C262
MTA1_C68	PPP5C_C11
PPIL2_C15	PPP5C_C77
PPP2R5C_C334	PLK1_C67
PPP2R5C_C4	PLK1_C212
PPP2R5C_C270	NUBP1_C22
CTBP1_C54	NUBP1_C31
TARBP1_C202	NUBP1_C235
UBE2V1_C144	ACLY_C519
UBE2V1_C71	ACLY_C20
ILK_C8	ACLY_C633
SNTB2_C374	ACLY_C845
SLC39A6_C146	SUCLG1_C60
SLC39A6_C303	SUCLG1_C172
GOLGA4_C1771	MVD_C108
GOLGA4_C1340	RABGGTB_C40
GOLGA4_C1862	COPB1_C888
GOLGA4_C1729	COPB1_C248
NFATC2_C355	COPB1_C466
GAB1_C8	COPB1_C102
GAB1_C213	COPB1_C390
EIF4EBP1_C7	COPB1_C623
EIF4EBP2_C35	HCCS_C66
RIPK1_C53	HCCS_C178
HDAC1_C416	SLC5A3_C575
CAMK2G_C7	SEC24C_C78
CAMK2G_C385	SEC24C_C910
CAMK2G_C453	SEC24C_C1083
CAMK2D_C7	CLNS1A_C73
CAMK2D_C373	RARS_C502
SNX1_C8	RARS_C115
MTMR1_C12	RARS_C150
CUL2_C385	RARS_C369
CUL2_C266	RARS_C638
CUL2_C395	USP14_C257
CUL4B_C102	AK2_C40
DYRK1A_C10	AK2_C92
TPBG_C392	ALDH18A1_C546
SHROOM2_C545	ALDH18A1_C88
SHROOM2_C580	NAPA_C84
SHROOM2_C91	NAPA_C42
SHROOM2_C970	PSMD4_C87
SHROOM2_C1231	PSMD4_C37
SHROOM2_C836	CSE1L_C842
DDX39B_C300	CSE1L_C853
DDX39B_C198	CSE1L_C939
DDX39B_C165	CSE1L_C344
TUBB2A_C303	CSE1L_C272
GTF2H2C_C299	VCP_C535
IDI1_C39	VCP_C209
CKAP5_C1795	VCP_C522
VEZF1_C95	VCP_C105
VGLL4_C205	VCP_C572
UBE4A_C490	ELL_C411
UBE4A_C465	CASP9_C287
UBE4A_C710	ADK_C353
MORC3_C619	LAMB2_C47
SAFB2_C498	SEC13_C187
ARHGEF7_C721	NHP2L1_C93
EFR3A_C767	NHP2L1_C102
SCRIB_C10	NHP2L1_C30
SCRIB_C1082	HNRNPH2_C22
SCRIB_C1102	EIF3B_C384
SCRIB_C334	EIF3B_C420
POLA2_C82	RRP1_C198
WRN_C1115	RRP1_C274
DCTN1_C830	MARS_C38
DYNC1H1_C3147	MARS_C12
DYNC1H1_C4170	EIF6_C11
DYNC1H1_C2076	EIF6_C15
DYNC1H1_C4286	CTBP2_C44
NPAT_C551	CTBP2_C60
EIF2B1_C169	PEX3_C65
MAP7_C253	WDR4_C137
CTTN_C112	GEMIN4_C317
FLOT2_C88	CORO7_C34
TRIM25_C157	NUP107_C78
FKBP8_C274	EEFSEC_C406
FKBP8_C227	EEFSEC_C442
FKBP8_C378	EEFSEC_C289
FKBP8_C295	EPPK1_C1490
GNA13_C37	EPPK1_C406
GNA13_C318	EPPK1_C927
GALNT6_C141	EPPK1_C2225
HES1_C128	TPI1_C124
SLBP_C15	TPI1_C255
HLTF_C442	EIF3E_C350
PRPSAP1_C19	EIF3E_C345
MCM6_C540	MYL6_C32
ITPR3_C1558	ACTB_C257
ZNF267_C106	ACTB_C272
ZNF267_C450	ACTB_C217
PLS1_C619	EIF4A1_C131
LAGE3_C23	EIF4A1_C134
TRIP12_C947	RPS20_C70
TRIP12_C1411	RPS20_C36
TRIP12_C35	PRPS1_C41
TRIP12_C1538	PRPS1_C265
PUM1_C964	CDC42_C157
PUM1_C1007	DSTN_C39
PUM1_C1179	DSTN_C46
PUM1_C234	DSTN_C23
PUM1_C5	DSTN_C135
MDC1_C92	DSTN_C163
MDC1_C928	RAB2A_C21
CLINT1_C231	UBE2M_C65
GSE1_C1199	UBE2M_C47
GSE1_C630	UBE2K_C170
GINS1_C182	UBE2N_C87
LPIN1_C843	RAB14_C40
USP10_C40	ACTR3_C408
USP10_C254	ACTR3_C235
USP10_C94	ACTR2_C20
USP10_C456	ACTR2_C11
RFTN1_C551	ACTR1A_C222
GOLGB1_C1713	RPS3A_C201
GOLGB1_C2664	RPS3A_C139
GOLGB1_C3070	RPS3A_C96
CASP8_C360	PSME3_C92
KIF22_C508	SEC61A1_C13
CHD4_C1827	VBP1_C113
CHD4_C1594	DCAF7_C256
LASP1_C5	AP1S1_C47
LASP1_C20	HNRNPK_C145
NUMA1_C375	HNRNPK_C184
NUMA1_C80	HNRNPK_C185
GAPVD1_C1129	YWHAG_C112
NCAPH_C114	PSMC1_C58
NCAPH_C714	PSMC5_C209
PSMD6_C112	PSMC5_C112
44441_C111	RPS8_C71
SETDB1_C987	RPS8_C72
KIF14_C610	RPS8_C174
KIF14_C1640	RPS8_C182
PDK3_C41	RPS8_C100
PLCB4_C1047	RPS15A_C30
PLEC_C4494	RPS16_C25
PLEC_C317	YWHAE_C98
PLEC_C3336	RPS23_C90
PLEC_C3667	RPS29_C39
PLEC_C4071	RPS11_C60
PLEC_C3299	RPS11_C131
PLEC_C950	RPS11_C116
PLEC_C3110	SNRPE_C46
PLEC_C530	SNRPF_C66
PLEC_C3295	SNRPD2_C63
PLEC_C3493	SNRPD2_C46
TCEAL1_C88	SNRPD3_C20
STK38_C9	ARF6_C90
PPP2R4_C334	ARF6_C155
PTPRK_C851	PSMC6_C193
RAB35_C163	PSMC6_C228
LLGL1_C1059	PSMC6_C170
LRRC41_C297	RPL7A_C199
LRRC41_C170	ETF1_C335
TTF1_C73	RPS4X_C41
PCBP1_C355	RPS4X_C181
UBE3C_C429	PPP2CA_C251
MTFR1_C145	RPS6_C100
DLGAP5_C592	RPS6_C83
RPS6KA1_C432	RPS6_C12
SHB_C224	RAN_C112
SHB_C204	RPL23_C125
SKIV2L_C247	RPL23_C28
SURF2_C252	RAP1A_C139
SS18_C34	RPS28_C27
TAF7_C72	GNB1_C25
TRIP11_C75	GNB2_C25
TRIP11_C1299	GNB2_C148
MED1_C489	GNB2_C294
MED1_C681	GNB2_C204
MED1_C1266	RPL30_C52
JMJD1C_C1448	RPL30_C92
NFKBIB_C6	RPL10A_C164
TRIP6_C429	RPL32_C91
ELAVL1_C13	RPL32_C96
ELF2_C470	RPL11_C72
ELF2_C591	RPL11_C21
ELF2_C110	RPL11_C150
NSDHL_C340	RPL8_C114
TOMM34_C74	RPL8_C115
SMAD2_C161	RPL8_C90
TBCE_C301	PPIA_C115
TBCC_C6	PPIA_C161
STK11_C391	RPS27A_C144
STXBP2_C158	RPS27A_C145
FAM189A2_C292	RPS27A_C121
VPS72_C207	RPS27A_C126
VPS72_C292	UBA52_C115
VPS72_C163	UBA52_C91
EZH2_C14	GRB2_C32
ETFDH_C266	AP2B1_C391
44446_C204	AP2B1_C95
44446_C280	AP2B1_C241
CCDC6_C27	AP2B1_C123
PSMD5_C227	AP2B1_C144
DPYSL2_C439	YWHAZ_C25
RBBP7_C116	SKP1_C160
RBBP7_C97	SKP1_C120
MAP3K11_C563	RPS21_C56
BAK1_C14	GNB2L1_C138
CPSF6_C476	GNB2L1_C182
SMN1_C289	GNB2L1_C153
DBN1_C613	EEF1A1P5_C234
NRF1_C134	EEF1A1P5_C411
DECR1_C268	EIF4G2_C282
PCK2_C263	RPP38_C135
PCK2_C325	RPP30_C257
PTPN21_C309	RPP30_C87
PFKFB3_C155	GTF2I_C903
DOK7_C442	GTF2I_C475
INF2_C745	GTF2I_C34
INF2_C394	GTF2I_C215
INF2_C284	GTF2I_C80
PDS5A_C350	CCT2_C289
PDS5A_C1116	CCT2_C535
PDS5A_C242	CCT2_C395
PDS5A_C686	CCT2_C412
RALGAPA2_C739	RAE1_C106
RALGAPA2_C775	GSTO1_C32
TYSND1_C17	GSTO1_C192
IAH1_C9	PRKDC_C3837
CTU2_C2	PRKDC_C25
LRRFIP1_C750	PRKDC_C4106
LRRFIP1_C456	PRKDC_C3683
C18orf21_C18	PRKDC_C1742
PCGF3_C113	PRKDC_C1791
MAP7D1_C361	PRKDC_C373
KRTAP13-4_C55	PRKDC_C703
DAK_C382	PRKDC_C4061
LSM12_C17	PRKDC_C2342
LSM12_C20	PRKDC_C974
GON4L_C2140	PRKDC_C223
GON4L_C813	PRKDC_C478
RABL6_C491	PRKDC_C3014
GLYR1_C242	PRKDC_C3293
C5orf22_C195	PRKDC_C3281
LARP7_C272	PRKDC_C3781
TPRN_C536	MRPS5_C377
TPRN_C399	MRPS11_C112
FLYWCH1_C173	MRPS21_C87
GREB1_C166	MRPS6_C105
GREB1_C328	MRPS9_C233
GREB1_C1202	LACTB_C476
GREB1_C956	COG7_C505
GREB1_C1426	RPL24_C36
FAM98B_C295	RPL24_C6
EPC2_C31	ERH_C33
EPC2_C420	SRSF3_C6
EPC2_C543	H3F3A_C111
PDCD4_C350	FOXK1_C439
PDCD4_C433	FOXK1_C254
PDCD4_C227	FOXK1_C665
KLHL22_C11	XIAP_C12
KLHL22_C22	HDLBP_C940
AKIRIN1_C3	HDLBP_C104
PYCRL_C159	HDLBP_C948
PYCRL_C235	CDK5_C157
PYCRL_C129	PURA_C272
ANKRD39_C90	CLTC_C617
ANKRD39_C146	CLTC_C1102
COBLL1_C180	CLTC_C918
COBLL1_C223	CLTC_C753
WDR81_C974	CLTC_C870
SGOL2_C3	CLTC_C491
ACTBL2_C286	CLTC_C736
ESCO2_C16	HSF1_C103
SFT2D3_C67	HSF1_C153
DCAF6_C593	NFKB2_C57
ODF2_C279	NFKB2_C738
ZNF326_C12	REEP5_C18
ZC3H12A_C5	SORD_C45
SGOL1_C503	HNRNPU_C562
PPP6R3_C467	HNRNPU_C607
RABL3_C180	HNRNPU_C497
FAM76B_C9	HNRNPU_C648
PITRM1_C869	HNRNPU_C594
FGD3_C608	AMPD2_C230
PRRC2B_C819	CAP1_C93
PRRC2B_C1212	CAP1_C427
RRP12_C31	CAP1_C416
SLC27A3_C379	HMGCS1_C224
SPECC1_C578	DR1_C94
SPECC1_C355	EXOSC10_C93
RNFT1_C90	PFKP_C112
RNFT1_C73	PFKP_C718
RNFT1_C62	PFKP_C123
SAMD4B_C20	PFKP_C360
BRMS1L_C137	PFKP_C411
DNTTIP2_C296	XPC_C60
NUP188_C9	XPC_C514
NUP188_C889	OGDH_C395
TTC39A_C211	OGDH_C331
LDLRAP1_C199	KIF23_C447
PPP1R15B_C619	KIF23_C791
ODR4_C231	ALDH6A1_C317
NHSL1_C1554	DSC2_C797
NHSL1_C695	RPL18A_C22
NHSL1_C1471	RPL18A_C16
FNBP1L_C247	RPL18A_C109
FAM83B_C559	RPL18A_C64
FAM83B_C801	FKBP4_C328
FAM83B_C14	FKBP4_C342
C6orf132_C601	FKBP4_C396
RARS2_C74	RPL6_C44
DDX59_C60	TOP2B_C7
GPATCH4_C152	MLLT1_C42
UBR4_C3864	MVK_C339
UBR4_C1274	TAP2_C353
UBR4_C3930	CEBPZ_C411
UBR4_C3765	RELA_C109
KIAA1217_C1317	TLE3_C26
KIAA1217_C1556	GLO1_C61
BEND3_C95	GLO1_C139
GORAB_C354	YWHAH_C112
ZNF618_C830	ICA1_C85
FAM102B_C282	UBE3A_C198
FAM102B_C201	UBE3A_C108
FAM102B_C233	PTPN12_C343
FAM102B_C222	EEF1A2_C326
HENMT1_C313	EEF1A2_C411
HENMT1_C240	FPGS_C315
FAM102A_C175	PTPN11_C318
FAM102A_C151	GFPT1_C620
CPSF3L_C354	GFPT1_C478
CPSF3L_C435	GFPT1_C254
CPTP_C163	GFPT1_C55
CPTP_C138	GFPT1_C264
RNASEH2B_C7	EXOSC9_C9
AHDC1_C1402	PSME1_C101
AHDC1_C1461	PSME1_C22
AHDC1_C1540	RBPJ_C313
AHDC1_C1099	GABPB1_C331
AHDC1_C1446	FMR1_C584
AHDC1_C368	PRDX1_C173
AHDC1_C791	PRDX1_C83
ARFGEF3_C1675	RPL18_C134
ARFGEF3_C1058	CKAP4_C100
ARFGEF3_C635	SPAG1_C657
ARFGEF3_C611	KLC1_C114
PRR14L_C1312	KLC1_C390
PRR14L_C92	KLC1_C349
PRR14L_C428	KLC1_C236
PRR14L_C541	ARHGAP1_C91
PRR14L_C362	DHX9_C438
ASPHD1_C122	DHX9_C36
RIF1_C1619	DHX9_C12
RIF1_C1187	DHX9_C242
RIF1_C1718	DHX9_C1099
CEP350_C2716	DHX9_C469
RPRD2_C88	DHX9_C1029
RPRD2_C649	GOLGA2_C794
RPRD2_C1071	GOLGA2_C984
PRPF38B_C29	SSRP1_C207
PDE4DIP_C617	CAMSAP2_C34
PDE4DIP_C603	NSUN2_C221
PDE4DIP_C375	NSUN2_C502
ZNF318_C1681	NSUN2_C93
ZNF318_C242	NSUN2_C599
ZNF318_C2168	NSUN2_C673
ZNF318_C645	NCBP1_C320
CDKAL1_C538	NCBP1_C44
FAM208B_C1739	AHNAK_C2806
FAM208B_C873	AHNAK_C108
FAM208B_C1432	AHNAK_C1900
FAM208B_C623	AHNAK_C5502
FAM208B_C889	ELP6_C218
FAM208B_C186	CPSF1_C1044
FAM208B_C833	PMPCA_C466
RSBN1_C722	NUP160_C1166
RSBN1_C318	TBL3_C129
ECM29_C602	GTF3C1_C544
ZCCHC6_C649	GTF3C1_C1471
SLX4IP_C299	GTF3C1_C286
DENND4C_C1086	GTF3C1_C1091
DENND4C_C955	GTF3C1_C317
DENND4C_C1113	GTF3C1_C1704
LRRC16A_C913	GTF3C1_C1336
ZMYM4_C948	GTF3C1_C42
ZMYM4_C959	GTF3C1_C1999
FAM160B1_C574	GTF3C1_C431
RNF213_C1748	SMARCB1_C350
RNF213_C4348	BPTF_C1241
RNF213_C3609	BPTF_C1357
RNF213_C4258	GRSF1_C476
RNF213_C614	SFSWAP_C220
RNF213_C310	SF3A3_C103
RNF213_C2620	SF3A3_C145
RNF213_C438	ILF3_C203
AP1AR_C188	EPS8_C767
KANK2_C562	TRAP1_C501
ICE2_C963	TRAP1_C573
TBC1D9B_C289	TRAF2_C287
E4F1_C361	ANK3_C4321
ARL6IP4_C243	TAF10_C174
KAZN_C348	PTP4A2_C46
ARID2_C1549	NFX1_C92
HAUS3_C3	CSTF3_C176
ARHGAP17_C305	CDC16_C455
ARHGAP17_C53	CDC16_C544
ARHGAP17_C97	CDC16_C194
CDCA2_C714	FLII_C1265
NCBP2-AS2_C63	FLII_C808
SPECC1L_C450	FLII_C119
HEATR6_C476	FLII_C46
HEATR6_C149	IK_C263
HEATR6_C1011	EIF2B5_C196
IQSEC1_C906	EIF2B5_C618
RALGAPA1_C257	TARDBP_C50
NADSYN1_C686	AIMP2_C168
ELP2_C38	AIMP2_C205
ELP2_C790	AIMP2_C306
ELP2_C204	AIMP2_C23
ELP2_C746	PRDX4_C51
TWF2_C141	PRDX4_C245
NCAPH2_C342	PAK2_C390
KIAA0930_C269	CBX3_C177
ZNF770_C369	STX5_C68
PLEKHA7_C542	PSMD2_C251
GRHL2_C288	SRSF9_C138
GRHL2_C97	SRSF9_C80
ACAD10_C396	TRIM28_C232
NIPBL_C1971	TRIM28_C65
NIPBL_C279	TRIM28_C68
NIPBL_C573	G3BP1_C73
TET2_C882	PABPC4_C132
TET2_C1811	MTA1_C229
ZNF280D_C854	ILK_C346
C5orf45_C300	ILK_C428
PWWP2B_C307	SNTB2_C362
PWWP2B_C480	PPIG_C310
PWWP2B_C39	PPIG_C33
KIAA1211L_C728	TCOF1_C38
KIAA1211L_C118	FKBP5_C394
C3orf17_C492	ROCK1_C1300
C3orf17_C425	ROCK1_C1206
TAPT1_C487	SQSTM1_C113
TAPT1_C474	PRPF4B_C962
ZCCHC8_C607	HDAC1_C408
PMF1_C13	HDAC1_C273
MRPL14_C90	CAMK2G_C290
MRPL14_C57	CAMK2D_C273
MSANTD2_C99	TDG_C233
C8orf82_C22	SNW1_C250
EDC4_C4	SNX1_C318
EDC4_C299	CUL3_C636
PRMT9_C747	CUL3_C464
PRPF8_C772	CUL3_C298
ARHGAP11A_C751	CUL4A_C241
NFRKB_C17	CUL4A_C633
ANKRD16_C231	ARFRP1_C154
ALKBH5_C378	ARFRP1_C125
PDXDC1_C481	SPTAN1_C956
PDXDC1_C206	GNL2_C336
RSBN1L_C818	BYSL_C381
RSBN1L_C280	CKAP5_C1500
TTC37_C1349	VEZF1_C327
DARS2_C202	VEZF1_C316
TTC33_C55	VEZF1_C319
FIGNL1_C26	BOP1_C404
POMZP3_C3	BOP1_C532
ELMSAN1_C502	BOP1_C108
ELMSAN1_C16	UBE4A_C79
BRAT1_C289	KEAP1_C319
BRAT1_C207	KEAP1_C613
ZC3H14_C261	MORC3_C632
CNST_C292	MORC3_C671
CNST_C408	SAFB2_C361
LARP1_C1054	SAFB2_C224
DHRS4L2_C86	SAFB2_C672
ATAD2_C463	EIF3A_C78
ATAD2_C1270	EFR3A_C819
DEGS2_C154	SCRIB_C864
RICTOR_C1576	TTLL12_C418
ANKRD11_C1867	DOC2A_C138
AFTPH_C250	ICT1_C82
C6orf89_C28	ZMYM3_C1326
DHRS13_C174	DCTN1_C636
RANBP10_C389	DCTN1_C1252
NAPRT_C533	DCTN1_C677
GIGYF2_C573	DYNC1H1_C1888
GIGYF2_C938	DYNC1H1_C1999
PPP1R21_C200	DYNC1H1_C4644
ZNF813_C24	DYNC1H1_C2712
ZNF813_C372	DYNC1H1_C4570
AEBP2_C412	DYNC1H1_C1977
NBEAL2_C245	DYNC1H1_C4216
CCDC64_C5	DYNC1H1_C633
SRCAP_C2372	EIF2B1_C218
SRCAP_C2246	CTTN_C246
FAM83H_C1140	TRIM25_C498
MFSD6_C775	TRIM25_C70
TBC1D9_C1235	TRIM25_C475
TOM1L2_C16	GAMT_C220
MBOAT2_C505	PIGH_C11
USP30_C513	RBM39_C478
USP43_C468	RBM39_C303
UNC13D_C505	MCM6_C721
UNC13D_C674	ITPR3_C1638
FRA10AC1_C17	ITPR3_C2668
CENPU_C38	ITPR3_C1511
LARP4_C599	PLS1_C166
LARP4_C623	IRF3_C222
TUBA1A_C347	SMC1A_C1210
NOL8_C698	SMC1A_C1180
ASXL2_C827	SMC1A_C1115
ASXL2_C1151	RRP1B_C583
ASXL2_C55	RRP1B_C155
ASXL2_C144	RRP1B_C197
MARK2_C723	RRP1B_C286
DDX46_C696	RRP1B_C386
RHOU_C203	RRP1B_C628
BZW1_C35	DIP2A_C252
LRRC8D_C218	PDCD11_C361
ASRGL1_C202	PDCD11_C694
DHX30_C346	BMS1_C556
MEPCE_C54	RFTN1_C211
MEPCE_C244	PPP2R5D_C484
PARS2_C68	NAA30_C195
RSRC2_C382	KIF22_C575
CYFIP1_C1241	PTGR1_C239
CYFIP1_C98	DRAP1_C54
CYFIP1_C179	ZNF638_C1947
GET4_C205	ZNF638_C652
ENOSF1_C67	KPNB1_C543
EPM2AIP1_C557	KPNB1_C585
DHX32_C8	NUMA1_C160
SH3BP5L_C348	NUMA1_C1367
APTX_C161	NUMA1_C658
ZNF720_C106	NUMA1_C65
GPRIN1_C658	NUMA1_C1907
ZC3HAV1_C8	NUMA1_C961
ZC3HAV1_C518	NUMA1_C1937
EFTUD1_C670	GAPVD1_C568
FAM122B_C155	GAPVD1_C741
SETX_C2646	NCAPH_C239
SETX_C2618	KIAA0101_C99
SETX_C688	KIAA0101_C54
SETX_C1368	SPCS2_C17
KANSL1_C1020	SPCS2_C26
LYSMD3_C174	PSMD6_C188
CCDC186_C145	MORF4L2_C165
POGZ_C10	SART3_C670
MON2_C1632	NCAPD2_C772
MON2_C212	NCAPD2_C286
DENND4A_C1579	NCAPD2_C596
MYH14_C324	NCAPD2_C816
MYH14_C920	SUZ12_C46
MYH14_C115	EXOSC7_C34
MYH14_C695	EFTUD2_C144
MYH14_C954	ARL6IP1_C109
MAVS_C46	RAB3GAP1_C858
MAVS_C79	RRS1_C52
CLASP1_C1423	POLD3_C137
TRMT11_C5	KIF14_C508
EMSY_C1211	WDR43_C307
EMSY_C194	WDR43_C380
RAI1_C918	ACOX1_C199
RAI1_C790	ACOX1_C449
RAI1_C649	PAFAH1B3_C55
RAI1_C828	PAFAH1B3_C205
RAI1_C1346	PMVK_C38
RAI1_C1015	PCM1_C568
RAI1_C1423	PCM1_C876
RAI1_C1516	PCM1_C171
RAI1_C239	PCM1_C582
RAI1_C532	PCM1_C957
RAI1_C1745	PPP2R5A_C72
RAI1_C1729	PTGES3_C58
RAI1_C322	PTGES3_C40
WAPAL_C906	PTGES3_C76
WAPAL_C891	STK38_C234
WAPAL_C94	NONO_C208
WAPAL_C1170	NONO_C145
WAPAL_C160	PPP2R4_C103
WAPAL_C344	RBBP5_C212
WAPAL_C776	RALBP1_C411
RBBP6_C27	RALBP1_C451
RBBP6_C1566	TTF1_C708
C5orf24_C53	PCBP1_C158
HUWE1_C1421	PCBP1_C163
HUWE1_C349	PCBP1_C293
HUWE1_C1278	PCBP1_C109
HUWE1_C3259	PCBP1_C194
HUWE1_C3239	PCBP2_C158
HUWE1_C2666	PCBP2_C109
TAF8_C80	PCBP2_C118
MRPL10_C99	TCEB1_C11
MRPL10_C180	UBE3C_C158
ZBTB33_C431	UBE3C_C395
PRUNE_C437	MTFR1_C49
PRUNE_C8	KIAA0020_C610
ACOT1_C339	SEC23B_C767
NOP9_C123	SEC23B_C180
TLK2_C40	SF3A1_C244
TLK2_C737	SURF2_C93
KTN1_C736	SURF2_C127
NOXA1_C384	TAF5_C273
NOXA1_C451	SLC9A3R2_C271
USP48_C986	TSN_C225
CASZ1_C11	TARBP2_C263
IQGAP3_C1515	TRIP11_C212
CAND1_C1153	TRIP13_C334
CAND1_C92	TRIP13_C14
GLCCI1_C297	MED1_C135
TSPYL5_C153	TRIP6_C476
TSPYL5_C315	MAPRE1_C228
TSPYL5_C85	NSDHL_C86
METTL16_C448	RAB30_C168
PARG_C155	SMAD2_C70
ZC3HC1_C5	TBCC_C214
NR2C2AP_C7	TBCC_C184
RPS19BP1_C104	STXBP2_C110
TMEM17_C194	ADRM1_C121
CARM1_C26	ADRM1_C88
CARM1_C78	PKN2_C131
ANKLE2_C674	TAF12_C143
ANKLE2_C286	PPP2R5E_C106
ANKLE2_C702	DPYSL2_C248
PROSER1_C171	DPYSL2_C504
TMEM219_C70	CPSF6_C159
DNAAF5_C612	SMN1_C60
DNAAF5_C275	DBN1_C96
DNAAF5_C173	MAPKAPK3_C379
DNAAF5_C365	DECR1_C86
DNAAF5_C773	NDUFA5_C17
DNAAF5_C841	UBE2S_C118
PTRH1_C72	UBE2S_C95
KIF18B_C690	PCK2_C151
PDSS2_C71	PCK2_C559
HOMER1_C234	PCK2_C92
GATAD2A_C6	PCK2_C306
GPSM1_C497	DGUOK_C87
C2CD5_C449	FAM98C_C98
SGK223_C155	KNOP1_C184
IRF2BP1_C363	KNOP1_C172
ZDHHC13_C51	KNOP1_C78
ZDHHC13_C10	HNRNPUL2_C602
TRAPPC5_C139	HNRNPUL2_C518
ARMC8_C3	HNRNPUL2_C308
RELL1_C88	HNRNPUL2_C57
LURAP1L_C229	HNRNPUL2_C538
MMAA_C100	INF2_C1029
CCDC50_C85	INF2_C332
MFN1_C665	INF2_C650
TEX2_C1114	INF2_C971
CCDC117_C81	INF2_C38
DCUN1D3_C299	INF2_C758
PLEKHM2_C340	PDS5A_C486
MGA_C2163	PDS5A_C327
MGA_C1001	PDS5A_C532
MGA_C1313	PDS5A_C1084
MGA_C2208	PDS5A_C14
MGA_C3013	PDS5A_C1093
LMTK2_C1164	PDS5A_C430
LMTK2_C763	ERCC6L_C825
CHERP_C225	LRRFIP1_C14
ANKHD1_C873	C18orf21_C175
SUGP2_C183	MAP7D1_C373
SUGP2_C447	DAK_C404
NELFCD_C582	DAK_C155
RHOT2_C216	HSDL1_C265
PHC2_C740	HSDL1_C328
PHC2_C673	GLYR1_C303
BAP18_C66	C5orf22_C165
FAM126B_C7	VPS26B_C334
PNPLA6_C1363	ACSF3_C399
SMC5_C726	GRIPAP1_C744
PPAPDC2_C55	FAM98B_C216
MICALL2_C238	PDCD4_C275
MICALL2_C37	CRTC2_C515
DHX37_C903	CEP55_C236
ZZZ3_C268	HSD17B12_C215
ZZZ3_C24	GLE1_C287
EXOC8_C521	USP39_C105
C1orf174_C42	AGK_C72
ZNF100_C518	AGK_C34
ANKRD13A_C5	PYCRL_C266
RASEF_C687	PYCRL_C49
TRMT2A_C191	BOLA3_C59
TRMT2A_C463	ESCO2_C182
TRMT2A_C486	ESCO2_C518
ALDH16A1_C39	OCIAD2_C27
ALDH16A1_C350	RILPL1_C47
ZNF101_C321	DNAJC21_C3
DCP1B_C369	PPP6R3_C500
PELP1_C522	PITRM1_C556
FAM185A_C106	PSMG4_C55
FUK_C616	PRRC2B_C1245
SPG20_C562	RRP12_C288
SPICE1_C818	RRP12_C673
FAM177A1_C114	RRP12_C839
CCAR2_C238	RRP12_C102
SIX5_C207	PCID2_C399
STK11IP_C918	HABP4_C22
ZNF687_C91	SPECC1_C740
ZNF687_C1086	WDR45B_C63
CMTR1_C9	DNTTIP2_C618
ARMC10_C317	NUP188_C1283
PIAS4_C50	NUP188_C1270
PIAS4_C221	ZMYM1_C35
CCDC23_C58	ODR4_C275
GPD1L_C202	NOL9_C648
KDM8_C7	FAM83B_C281
ASCC3_C1874	C6orf132_C479
ASCC3_C742	C6orf132_C1091
VPS8_C974	RARS2_C11
VPS8_C15	FKBP15_C809
FNBP4_C673	ZC3H13_C1666
FNBP4_C347	ZC3H13_C1643
FAM109A_C230	C9orf114_C139
ZADH2_C218	C9orf114_C10
AFAP1_C713	C9orf114_C239
AFAP1_C684	C10orf76_C105
MREG_C198	IBA57_C259
OXR1_C299	IBA57_C170
OXR1_C410	UBR4_C2554
ZGPAT_C377	UBR4_C2222
CERS5_C124	ZNF618_C161
DTWD1_C293	ZNF618_C202
DTWD1_C40	RBM26_C53
WDTC1_C312	RBM26_C25
NKAP_C47	ATPAF1_C321
C12orf45_C13	DDI2_C361
FAM63A_C94	NT5DC1_C119
FAM63A_C300	AHDC1_C689
MRPL50_C121	MINOS1_C13
ZC3H8_C46	PRR14L_C1730
PARP16_C52	LYRM7_C97
ZBTB2_C60	RIF1_C2169
ZBTB2_C296	RIF1_C1692
CPSF7_C399	RIF1_C2450
IGSF1_C1308	RIF1_C1904
METTL13_C39	RIF1_C1155
METTL13_C90	STRIP1_C798
ARFGAP1_C351	RPRD2_C903
DDX51_C238	PRPF38B_C113
SAMD12_C8	RNF20_C383
C4orf32_C2	PDE4DIP_C271
PTGR2_C167	ARHGEF16_C438
SLC25A29_C234	MYSM1_C822
C2orf69_C54	RSBN1_C736
C2orf69_C230	RSBN1_C282
ARL14EP_C5	ECM29_C1594
DCBLD1_C702	ECM29_C1638
DCBLD1_C580	ECM29_C1420
NECAB1_C152	ECM29_C1257
C19orf47_C123	ECM29_C1459
BANP_C113	DENND4C_C126
BANP_C435	LRRC16A_C708
BANP_C74	FAM21A_C594
KRI1_C591	FAM91A1_C141
KRI1_C531	FAM91A1_C123
KDF1_C26	LARP1B_C102
ZNF511_C8	TBC1D9B_C340
ZNF511_C207	TBC1D9B_C444
PDDC1_C94	DCAF15_C365
SPATA5_C181	MAP1S_C342
DTWD2_C252	ARID2_C1271
DTWD2_C117	ARID2_C1319
ATAD1_C303	ARID2_C82
INO80E_C31	ARID2_C1512
ZNF114_C279	MSL1_C221
ZNF114_C75	MSL1_C125
SERBP1_C11	INTS3_C80
RBBP8NL_C436	INTS3_C843
RNF169_C28	CDCA2_C422
RNF169_C337	CDCA2_C315
RNF169_C132	CWF19L1_C176
SMG8_C359	CWF19L1_C160
CCNY_C39	KIAA1429_C353
CCNY_C309	KIAA1429_C907
MROH1_C1079	HEATR6_C514
MROH1_C743	HEATR6_C846
MROH1_C1329	HEATR6_C720
NPEPL1_C284	HEATR6_C38
NPEPL1_C189	HEATR6_C360
NPEPL1_C357	HEATR6_C426
PHC3_C746	IQSEC1_C890
ZNF740_C9	CIAPIN1_C237
ZNF740_C50	SMYD5_C194
MCU_C191	THOC7_C90
SHCBP1_C591	THOC7_C60
APPL2_C412	THOC7_C38
PPHLN1_C446	SIGIRR_C238
KMT2C_C4643	NADSYN1_C428
KMT2C_C2873	ELP2_C68
FBXO22_C326	SNRNP48_C132
FBXO22_C7	TYW3_C191
DOCK8_C143	ZNF770_C15
DOCK8_C170	GRHL2_C446
SYNE1_C3058	NIPBL_C1940
USP32_C1320	NIPBL_C2374
USP32_C1439	NIPBL_C2151
BOD1L1_C2164	SLC25A24_C330
BOD1L1_C2599	TMEM214_C529
BOD1L1_C2570	ARMC6_C484
BOD1L1_C2438	ARMC6_C471
BOD1L1_C1618	ESRP1_C215
BOD1L1_C1729	ESRP1_C258
BOD1L1_C1554	ANKRD54_C265
BOD1L1_C686	ANKRD54_C230
BOD1L1_C607	ZCCHC8_C393
FLAD1_C561	ZCCHC8_C262
TOR1AIP2_C468	RPUSD3_C147
SPTSSB_C68	DHX57_C453
CASC5_C1512	CDC73_C145
CASC5_C638	SLC27A4_C560
CASC5_C1783	LLGL2_C1012
TDRD7_C77	LLGL2_C933
RFWD2_C91	CC2D1A_C80
THOC2_C436	METTL2A_C171
THOC2_C743	C8orf82_C98
THOC2_C804	EDC4_C838
EXOC6_C28	EDC4_C976
PPP1R35_C5	EDC4_C1130
SMARCC2_C91	PRPF8_C435
DEPTOR_C247	PRPF8_C627
FAM213B_C34	PDXDC1_C425
DNAJB14_C77	PDXDC1_C361
SLC25A40_C314	INTS5_C485
SLC25A40_C142	CTR9_C231
TRMT10A_C285	DARS2_C590
TBC1D15_C24	DARS2_C152
MRPL30_C138	FIGNL1_C358
KIAA1524_C6	FIGNL1_C200
PI4K2B_C473	ELMSAN1_C442
PREX1_C175	BRAT1_C228
PREX1_C37	BRAT1_C673
PREX1_C1173	BRAT1_C487
PREX1_C1543	BRAT1_C326
PREX1_C1651	LARP1_C238
PREX1_C52	LARP1_C864
PREX1_C17	ATAD2_C484
RHPN1_C235	ATAD2_C387
RHPN1_C461	ATAD2_C1261
AGR3_C71	ATAD2_C1156
CHD6_C1679	ATAD2_C1388
CHD6_C2105	ATAD2_C785
ACTRT1_C182	ATAD2_C1246
BLOC1S5_C12	ATAD2_C649
DLG5_C369	TMED8_C161
DLG5_C1094	BLOC1S2_C41
DLG5_C784	FAM111B_C351
DLG5_C1736	SAMD1_C383
RB1CC1_C413	MTHFD1L_C198
SSH3_C634	MTHFD1L_C906
DQX1_C256	MTHFD1L_C61
RAPGEF6_C1491	AFTPH_C511
PARD3_C806	FIP1L1_C216
IPO4_C95	LRSAM1_C397
CREB3L4_C58	LRSAM1_C23
CREB3L4_C252	LRSAM1_C418
SHROOM3_C560	WDR82_C287
COG1_C256	ATF7IP_C955
SMAP2_C196	ATF7IP_C451
PPIL4_C392	RANBP10_C501
GTF3C2_C212	RAB11FIP1_C1028
PDCD6IP_C512	RAB11FIP1_C318
PDCD6IP_C250	RAB11FIP1_C1192
PDCD6IP_C231	DNMBP_C691
THEM6_C29	THADA_C588
BCL7C_C211	HSDL2_C136
NUDT8_C71	HSDL2_C71
NUDT8_C207	HSDL2_C11
[truncated: 1,393 more rows]
