# Supplementary material for: N-Acryloylindole-alkyne (NAIA) enables imaging and profiling new ligandable cysteines and oxidized thiols by chemoproteomics
Source: Nat Commun. 2023 Jun 15;14:3564. doi: 10.1038/s41467-023-39268-w (PMC10272157; doi:10.1038/s41467-023-39268-w)
Supplement: Supplementary file 7 — Supplementary Data 4 [file 41467_2023_39268_MOESM7_ESM.xlsx]

## Sheet: Table of content
Supplementary Data 4. Comparison of functional cysteines profiled by NAIA-5 with those reported in CysDB
Worksheet	Description
Cys list_NAIA-5 vs DBIA	Functional cysteines profiled by NAIA-5 and functional cysteines reported in CysDB (DOI: doi:10.26434/chemrxiv-2022-w4h3t)
Cys profiled by NAIA-5	Functional cysteines and proteins profiled by NAIA-5 uniquely

## Sheet: Cys list_NAIA-5 vs DBIA
NAIA-5_liganded Cys_Protein Name	Liganded Cys as reported in CysDB (DOI: doi:10.26434/chemrxiv-2022-w4h3t)
A0A024RBG1_C148	A0AVT1_C347
A0A024RBG1_C132	A0AVT1_C433
P0DN26_C52	A0MZ66_C565
P0DN26_C62	A6NDG6_C297
P0DPI2_C153	A6NDU8_C57
P0DPI2_C176	A6NEC2_C339
P0DPI2_C177	A6NED2_C139
P0DPI2_C244	A6NF79_C469
A0A0B4J2E5_C24	A6NHL2_C322
A0A1W2PP97_C111	A6NHL2_C323
A0A1W2PQ72_C227	A6NHL2_C354
Q12774_C186	A6NKZ1_C468
A0AVT1_C721	A6NNF4_C55
A0AVT1_C347	A6NNZ2_C239
A0AVT1_C17	A6NNZ2_C303
A0AVT1_C546	A6NNZ2_C354
A0FGR8_C181	A9UHW6_C49
A0FGR8_C611	B2RPK0_C23
A0JLT2_C163	O00170_C121
A0JLT2_C62	O00170_C122
A0JNW5_C647	O00244_C12
A0JNW5_C592	O00244_C15
A0JNW5_C744	O00267_C626
A0MZ66_C442	O00268_C1022
A0MZ66_C550	O00273_C154
A0MZ66_C565	O00273_C165
A1L0T0_C354	O00299_C191
A1L0T0_C568	O00299_C223
A1L0T0_C608	O00299_C24
A1X283_C783	O00299_C59
A2A368_C128	O00303_C256
A3KMH1_C858	O00429_C367
A3KN83_C699	O00429_C470
A3KN83_C445	O00487_C299
A4D1E9_C338	O00506_C357
A5YKK6_C1706	O00506_C73
A5YKK6_C624	O00515_C428
A5YKK6_C1420	O00541_C272
A5YKK6_C1541	O00743_C192
A5YM69_C458	O00764_C273
A5YM69_C186	O14545_C482
A6NDB9_C231	O14556_C224
A6NDB9_C187	O14579_C212
A6NDG6_C297	O14733_C131
A6NDU8_C179	O14733_C202
A6NDY0_C180	O14744_C278
A6NHR9_C59	O14776_C535
A6NHR9_C1856	O14777_C449
A6NHR9_C458	O14879_C283
A6NHR9_C1917	O14879_C343
A6NHR9_C1710	O14929_C101
A6NKD9_C389	O14933_C102
A6NKF1_C84	O14933_C98
A6NNZ2_C12	O14950_C109
A6NNZ2_C303	O14980_C199
A6NNZ2_C354	O14980_C34
A8CG34_C245	O15020_C115
A8MW92_C497	O15067_C606
A8MW92_C472	O15067_C66
A9UHW6_C49	O15075_C276
E7ERA6_C116	O15144_C120
F5H658_C123	O15145_C162
F5H8H3_C46	O15231_C615
F5H8H3_C152	O15294_C620
O00148_C299	O15294_C758
O00148_C197	O15304_C6
O00148_C164	O15355_C13
O00148_C223	O15355_C164
O00151_C73	O15355_C241
O00154_C92	O15371_C19
O00159_C802	O15382_C342
O00159_C161	O15460_C510
O00161_C112	O43175_C369
O00170_C78	O43264_C568
O00170_C208	O43390_C99
O00180_C329	O43396_C34
O00186_C546	O43414_C285
O00186_C366	O43592_C522
O00186_C402	O43617_C68
O00186_C557	O43684_C129
O00186_C90	O43707_C499
O00192_C226	O43707_C60
O00194_C188	O43708_C137
O00212_C171	O43708_C205
O00221_C457	O43719_C480
O00231_C202	O43795_C129
O00232_C255	O60232_C152
O00232_C31	O60234_C96
O00233_C59	O60264_C165
O00233_C81	O60443_C45
O00244_C41	O60502_C596
O00257_C185	O60506_C96
O00264_C129	O60568_C691
O00267_C626	O60610_C1227
O00267_C740	O60664_C60
O00268_C867	O60701_C112
O00273_C47	O60701_C196
O00273_C38	O60701_C276
O00287_C185	O60701_C288
O00291_C613	O60825_C158
O00291_C249	O60828_C60
O00291_C63	O60841_C720
O00299_C24	O60841_C749
O00299_C59	O60888_C96
O00303_C256	O75083_C225
O00308_C186	O75083_C285
O00308_C802	O75131_C54
O00327_C269	O75153_C333
O00330_C307	O75157_C158
O00399_C18	O75175_C600
O00401_C431	O75348_C69
O00410_C266	O75369_C1087
O00410_C180	O75369_C2501
O00410_C687	O75369_C26
O00410_C560	O75369_C455
O00410_C733	O75369_C706
O00410_C473	O75390_C211
O00410_C420	O75391_C191
O00422_C26	O75439_C265
O00429_C431	O75446_C184
O00429_C644	O75521_C380
O00429_C367	O75533_C1244
O00429_C446	O75534_C506
O00429_C470	O75600_C219
O00429_C361	O75607_C105
O00443_C514	O75663_C14
O00443_C317	O75663_C87
O00471_C111	O75688_C172
O00471_C194	O75832_C107
O00483_C44	O75874_C269
O00487_C238	O75874_C379
O00505_C228	O75934_C106
O00515_C428	O75934_C132
O00541_C272	O75940_C214
O00541_C153	O76003_C146
O00548_C696	O76075_C194
O00560_C118	O94903_C261
O00562_C259	O94992_C79
O00567_C142	O94992_C84
O00567_C384	O95071_C730
O00567_C211	O95273_C300
O00567_C472	O95336_C32
O00571_C223	O95340_C350
O00571_C317	O95340_C497
O00571_C341	O95347_C1174
O00571_C298	O95347_C132
O00571_C128	O95372_C213
O00584_C121	O95372_C56
O00592_C344	O95394_C200
O00592_C381	O95394_C93
O00629_C57	O95396_C225
O00629_C122	O95396_C95
O14497_C336	O95456_C157
O14497_C1827	O95456_C169
O14497_C1874	O95486_C704
O14508_C5	O95571_C170
O14519_C105	O95571_C34
O14523_C142	O95671_C333
O14524_C434	O95747_C191
O14545_C267	O95793_C574
O14562_C185	O95817_C151
O14579_C212	O95833_C22
O14617_C574	O95833_C25
O14647_C500	O95861_C42
O14653_C18	O95881_C66
O14662_C150	O95983_C215
O14662_C279	O95994_C81
O14686_C1909	O96017_C539
O14686_C58	P00338_C131
O14686_C369	P00338_C163
O14713_C60	P00338_C293
O14730_C346	P00338_C35
O14733_C260	P00390_C102
O14734_C13	P00441_C147
O14744_C22	P00491_C31
O14744_C42	P00492_C106
O14745_C206	P00492_C23
O14776_C1062	P00558_C316
O14787_C195	P00558_C379
O14802_C742	P00813_C153
O14818_C91	P00813_C75
O14867_C715	P00918_C205
O14893_C63	P02765_C132
O14910_C62	P02765_C230
O14917_C999	P02795_C36
O14920_C12	P03950_C81
O14929_C27	P04075_C202
O14929_C101	P04075_C240
O14936_C633	P04075_C339
O14936_C698	P04075_C73
O14964_C75	P04083_C270
O14965_C393	P04083_C324
O14965_C8	P04183_C206
O14965_C33	P04183_C66
O14976_C1142	P04350_C12
O14976_C87	P04350_C127
O14976_C156	P04350_C201
O14976_C190	P04350_C211
O14979_C277	P04350_C239
O14980_C528	P04350_C303
O14980_C34	P04350_C354
O14980_C1070	P04406_C152
O14980_C164	P04406_C156
O14980_C119	P04406_C247
O14981_C1542	P04632_C190
O14981_C109	P04632_C232
O15014_C1290	P04637_C182
O15014_C356	P04732_C36
O15014_C345	P04818_C180
O15020_C231	P04818_C195
O15020_C2030	P04818_C199
O15020_C1843	P04899_C112
O15020_C115	P05091_C318
O15020_C627	P05091_C319
O15020_C2043	P05091_C320
O15021_C1940	P05161_C78
O15027_C46	P05386_C61
O15027_C107	P05388_C119
O15027_C1451	P06400_C853
O15027_C1742	P06733_C119
O15027_C1293	P06744_C404
O15027_C1797	P07195_C132
O15037_C46	P07195_C164
O15037_C221	P07195_C294
O15042_C918	P07195_C36
O15042_C65	P07237_C343
O15042_C624	P07237_C397
O15042_C320	P07237_C400
O15047_C1514	P07237_C53
O15047_C243	P07237_C56
O15067_C606	P07339_C117
O15085_C1047	P07339_C329
O15091_C507	P07355_C262
O15091_C367	P07384_C108
O15111_C30	P07384_C115
O15143_C162	P07437_C12
O15145_C162	P07437_C127
O15156_C55	P07437_C201
O15156_C34	P07437_C211
O15164_C246	P07437_C239
O15164_C882	P07437_C303
O15169_C130	P07437_C354
O15173_C159	P07737_C128
O15213_C172	P07741_C83
O15213_C515	P07814_C1301
O15226_C37	P07814_C1487
O15226_C424	P07864_C163
O15228_C73	P07900_C374
O15231_C262	P07900_C529
O15231_C466	P07900_C597
O15231_C651	P07900_C598
O15231_C615	P07988_C55
O15231_C317	P07996_C1167
O15235_C93	P08107_C17
O15235_C132	P08133_C96
O15254_C426	P08238_C366
O15254_C422	P08238_C521
O15265_C839	P08238_C564
O15265_C692	P08238_C589
O15269_C192	P08238_C590
O15269_C438	P08670_C328
O15269_C133	P08779_C369
O15270_C19	P09104_C119
O15270_C99	P09110_C177
O15294_C297	P09110_C381
O15294_C417	P09211_C48
O15294_C323	P09429_C23
O15294_C962	P09497_C199
O15294_C620	P09622_C477
O15304_C6	P09661_C89
O15305_C9	P0C860_C6
O15321_C445	P0CB43_C368
O15327_C27	P0CB43_C51
O15327_C278	P10599_C32
O15327_C534	P10599_C35
O15327_C47	P10599_C73
O15347_C23	P10644_C18
O15355_C13	P10768_C181
O15355_C351	P10768_C56
O15355_C241	P10809_C237
O15355_C164	P10809_C442
O15357_C5	P11142_C17
O15357_C1187	P11142_C603
O15357_C926	P11216_C326
O15357_C1121	P11277_C112
O15371_C19	P11413_C13
O15371_C327	P11413_C385
O15372_C327	P11413_C446
O15379_C59	P11498_C622
O15381_C626	P11586_C863
O15381_C26	P11586_C918
O15417_C1762	P11940_C132
O15431_C189	P12004_C135
O15446_C150	P12004_C27
O15446_C86	P12004_C81
O15498_C66	P12268_C140
O15533_C115	P12268_C331
O15541_C15	P12277_C283
O15550_C797	P12532_C316
O15550_C79	P12955_C467
O15550_C4	P13010_C493
O15550_C384	P13056_C116
O15550_C402	P13489_C409
O43143_C774	P13489_C75
O43143_C750	P13639_C136
O43148_C73	P13639_C41
O43149_C2553	P13639_C466
O43149_C2229	P13639_C651
O43149_C2312	P13639_C751
O43149_C1259	P13639_C812
O43149_C2466	P13640_C37
O43149_C901	P13645_C401
O43159_C451	P13667_C206
O43166_C414	P13667_C209
O43166_C105	P13667_C555
O43172_C441	P13667_C558
O43172_C299	P13667_C91
O43172_C263	P13796_C101
O43175_C281	P13796_C140
O43175_C295	P13796_C164
O43175_C369	P13796_C206
O43237_C231	P13796_C42
O43242_C483	P13796_C618
O43252_C8	P13797_C33
O43252_C165	P13797_C621
O43255_C15	P13798_C629
O43264_C404	P13798_C641
O43264_C686	P13929_C119
O43264_C568	P13995_C166
O43290_C560	P14174_C81
O43290_C645	P14324_C204
O43290_C674	P14618_C326
O43303_C535	P14618_C358
O43303_C462	P14618_C423
O43314_C900	P14618_C424
O43324_C147	P14618_C474
O43353_C7	P14618_C49
O43353_C414	P14635_C238
O43390_C99	P14868_C203
O43395_C37	P14868_C349
O43396_C34	P14921_C112
O43414_C285	P14921_C31
O43422_C68	P14921_C99
O43432_C928	P14923_C511
O43432_C461	P15121_C299
O43491_C424	P15121_C304
O43502_C68	P15153_C178
O43504_C66	P15170_C276
O43513_C197	P15374_C50
O43542_C86	P15374_C95
O43572_C110	P15407_C97
O43583_C13	P15812_C217
O43592_C522	P15880_C229
O43592_C38	P15924_C740
O43592_C650	P15927_C219
O43615_C426	P16455_C145
O43639_C297	P16455_C150
O43663_C322	P17516_C242
O43663_C14	P17540_C317
O43663_C236	P17655_C105
O43678_C24	P17655_C301
O43684_C129	P17655_C640
O43707_C351	P17655_C82
O43707_C173	P17655_C98
O43707_C499	P17858_C170
O43707_C60	P17927_C1387
O43708_C205	P17987_C147
O43719_C471	P17987_C357
O43719_C480	P17987_C397
O43719_C512	P18031_C92
O43734_C341	P18085_C62
O43747_C160	P18669_C153
O43747_C400	P19105_C108
O43765_C153	P19367_C813
O43776_C537	P19838_C61
O43791_C361	P20073_C363
O43795_C613	P20073_C413
O43795_C483	P20290_C22
O43795_C129	P21266_C208
O43795_C1123	P21291_C167
O43815_C765	P21291_C40
O43823_C85	P21333_C1157
O43823_C351	P21333_C1453
O43829_C124	P21333_C2107
O43865_C272	P21333_C2543
O43913_C10	P21333_C2601
O43913_C237	P21333_C53
O60216_C35	P21333_C574
O60216_C392	P21359_C454
O60216_C585	P21964_C119
O60216_C78	P21964_C223
O60229_C2095	P21980_C230
O60232_C152	P21980_C269
O60244_C635	P21980_C277
O60244_C172	P21980_C290
O60244_C621	P21980_C370
O60244_C903	P22061_C102
O60256_C31	P22102_C41
O60256_C3	P22234_C185
O60264_C165	P22234_C350
O60264_C259	P22234_C63
O60291_C528	P22234_C81
O60306_C28	P22307_C307
O60313_C801	P22307_C94
O60313_C375	P22314_C632
O60313_C786	P22314_C906
O60318_C1945	P22692_C174
O60318_C439	P22692_C215
O60333_C1771	P23368_C120
O60341_C573	P23396_C97
O60343_C1286	P23443_C90
O60343_C45	P23497_C309
O60343_C1277	P23526_C421
O60343_C74	P23528_C139
O60353_C615	P23528_C80
O60353_C702	P23771_C183
O60353_C527	P23919_C117
O60381_C400	P23919_C163
O60437_C660	P23921_C492
O60447_C479	P24468_C326
O60493_C140	P24752_C119
O60502_C596	P24752_C126
O60502_C663	P24752_C142
O60502_C863	P24752_C196
O60503_C654	P24752_C413
O60506_C237	P24928_C13
O60518_C690	P24941_C177
O60518_C118	P25205_C119
O60547_C336	P25205_C123
O60551_C104	P25205_C148
O60551_C296	P25205_C360
O60563_C261	P25398_C92
O60563_C111	P25705_C294
O60566_C399	P25786_C148
O60610_C1227	P25789_C107
O60610_C796	P25789_C115
O60658_C119	P25789_C34
O60658_C338	P25815_C85
O60658_C279	P26038_C117
O60664_C341	P26038_C284
O60664_C39	P26358_C62
O60674_C961	P26447_C76
O60678_C2	P26447_C81
O60684_C357	P26447_C86
O60684_C296	P26583_C23
O60684_C238	P26639_C343
O60684_C253	P26640_C112
O60701_C276	P26640_C41
O60701_C196	P26641_C166
O60701_C64	P26641_C194
O60701_C241	P26641_C266
O60701_C112	P26641_C339
O60716_C516	P26641_C68
O60716_C533	P27348_C134
O60716_C450	P27348_C237
O60716_C394	P27348_C25
O60716_C692	P27348_C94
O60716_C618	P27635_C105
O60749_C332	P27695_C99
O60763_C678	P27707_C45
O60763_C303	P27707_C9
O60783_C91	P27708_C1889
O60832_C310	P27708_C73
O60832_C74	P27816_C535
O60841_C635	P27816_C654
O60841_C853	P27816_C67
O60870_C43	P27824_C160
O60870_C212	P28062_C120
O60879_C159	P28062_C160
O60879_C484	P28074_C111
O60906_C221	P28482_C254
O60907_C528	P28838_C335
O60934_C478	P28838_C376
O60934_C119	P28838_C462
O60934_C167	P29372_C61
O75030_C209	P29373_C82
O75044_C820	P29401_C386
O75044_C98	P29401_C413
O75044_C1020	P29401_C417
O75044_C486	P29590_C389
O75052_C168	P30042_C176
O75081_C319	P30042_C177
O75083_C325	P30044_C100
O75110_C686	P30044_C204
O75116_C887	P30048_C108
O75116_C428	P30048_C229
O75116_C649	P30048_C60
O75122_C221	P30084_C62
O75122_C1184	P30101_C406
O75128_C1032	P30101_C409
O75128_C654	P30101_C57
O75128_C993	P30101_C60
O75131_C5	P30101_C85
O75131_C54	P30153_C294
O75131_C249	P30153_C377
O75146_C211	P30153_C390
O75150_C890	P30154_C306
O75151_C463	P30154_C389
O75152_C636	P30154_C402
O75152_C588	P30281_C47
O75152_C209	P30566_C113
O75153_C1196	P30566_C340
O75153_C214	P30626_C194
O75153_C184	P30740_C344
O75153_C7	P30876_C1093
O75164_C533	P31146_C51
O75165_C2110	P31153_C214
O75165_C1354	P31153_C56
O75165_C12	P31350_C317
O75165_C2181	P31749_C310
O75165_C2082	P31751_C311
O75177_C47	P31937_C211
O75179_C644	P31939_C241
O75179_C1746	P31946_C96
O75179_C1622	P31947_C38
O75179_C1690	P31949_C13
O75179_C210	P31949_C91
O75182_C413	P32119_C172
O75190_C275	P32320_C14
O75191_C161	P32320_C31
O75223_C6	P32320_C8
O75223_C42	P33240_C150
O75335_C120	P33316_C222
O75335_C968	P33764_C14
O75348_C104	P33764_C53
O75348_C69	P34896_C389
O75351_C240	P34897_C412
O75362_C286	P34932_C290
O75362_C351	P34932_C34
O75362_C772	P35219_C200
O75362_C674	P35236_C204
O75362_C341	P35241_C284
O75362_C999	P35520_C15
O75362_C310	P35579_C671
O75362_C756	P35579_C816
O75362_C641	P35580_C823
O75363_C525	P35611_C68
O75363_C343	P35658_C186
O75363_C471	P35658_C728
O75369_C2115	P35749_C823
O75369_C1617	P35754_C23
O75369_C1081	P35754_C26
O75369_C604	P35754_C79
O75369_C706	P35754_C83
O75369_C660	P35914_C323
O75369_C2537	P36405_C118
O75369_C2501	P36507_C211
O75376_C2056	P36542_C103
O75376_C2322	P36551_C198
O75385_C426	P36551_C239
O75391_C191	P37275_C311
O75394_C29	P37802_C124
O75400_C185	P37802_C38
O75400_C39	P37802_C63
O75410_C174	P38117_C42
O75410_C219	P38606_C138
O75410_C514	P39687_C123
O75410_C794	P40222_C523
O75438_C25	P40763_C259
O75439_C265	P40926_C212
O75439_C62	P40926_C275
O75446_C184	P41250_C466
O75448_C218	P41250_C471
O75460_C538	P41250_C525
O75475_C204	P41252_C526
O75477_C312	P42166_C341
O75521_C368	P42224_C155
O75521_C380	P42224_C492
O75528_C7	P42330_C242
O75533_C677	P42575_C320
O75533_C1250	P42575_C370
O75533_C933	P42677_C77
O75533_C965	P42704_C863
O75533_C1035	P42765_C92
O75534_C680	P43007_C109
O75534_C730	P43304_C385
O75534_C464	P43403_C346
O75534_C645	P43487_C132
O75534_C42	P43487_C99
O75534_C106	P45880_C13
O75534_C506	P45984_C116
O75534_C739	P45984_C177
O75582_C731	P46013_C1007
O75586_C137	P46060_C573
O75608_C144	P46109_C249
O75643_C502	P46782_C66
O75643_C428	P46821_C73
O75643_C238	P47756_C147
O75643_C133	P47756_C206
O75643_C2011	P47756_C36
O75643_C1592	P47897_C358
O75643_C576	P48507_C193
O75643_C1580	P48507_C194
O75663_C14	P48556_C274
O75663_C87	P48643_C181
O75683_C189	P48643_C253
O75683_C19	P48735_C154
O75691_C1730	P48735_C308
O75694_C974	P48735_C336
O75694_C704	P48735_C418
O75694_C917	P49005_C384
O75694_C1344	P49023_C108
O75717_C781	P49189_C288
O75808_C123	P49189_C289
O75817_C66	P49321_C708
O75821_C139	P49327_C135
O75821_C25	P49327_C1448
O75822_C207	P49327_C1558
O75832_C4	P49327_C2202
O75843_C354	P49327_C2359
O75843_C180	P49411_C222
O75845_C285	P49411_C290
O75864_C451	P49458_C48
O75874_C379	P49459_C88
O75874_C269	P49588_C773
O75879_C170	P49589_C27
O75886_C85	P49591_C300
O75909_C23	P49721_C91
O75934_C132	P49748_C237
O75934_C106	P49773_C84
O75940_C214	P49840_C262
O75962_C2136	P49841_C14
O75962_C28	P49841_C199
O75970_C1917	P49915_C104
O76003_C229	P49915_C456
O76003_C146	P49915_C489
O76021_C47	P49915_C523
O76024_C12	P50454_C156
O76071_C123	P50552_C334
O76094_C323	P50570_C27
O76094_C349	P50748_C1711
O94761_C1141	P50749_C251
O94762_C627	P50990_C149
O94762_C457	P50990_C244
O94763_C268	P50990_C36
O94763_C420	P50991_C252
O94776_C495	P51570_C182
O94776_C209	P51610_C1139
O94804_C888	P51610_C1166
O94804_C947	P51610_C135
O94805_C32	P51610_C1872
O94822_C869	P51610_C1886
O94826_C475	P51610_C1895
O94826_C588	P51649_C340
O94832_C930	P51665_C116
O94832_C977	P51812_C579
O94832_C353	P52209_C422
O94851_C703	P52272_C114
O94855_C1028	P52272_C653
O94874_C708	P52292_C133
O94874_C32	P52292_C223
O94885_C1120	P52306_C29
O94885_C1018	P52435_C31
O94887_C196	P52565_C79
O94901_C657	P52566_C76
O94901_C63	P52895_C242
O94901_C526	P52907_C157
O94903_C261	P53041_C77
O94905_C262	P53384_C235
O94906_C698	P53396_C20
O94906_C837	P53597_C60
O94906_C739	P53602_C386
O94906_C913	P53618_C235
O94913_C1534	P53675_C736
O94913_C102	P54105_C73
O94966_C258	P54687_C140
O94972_C477	P54886_C612
O94972_C790	P54886_C88
O94973_C330	P55039_C99
O94973_C353	P55060_C842
O94992_C122	P55060_C939
O95067_C314	P55072_C522
O95071_C2267	P55084_C435
O95071_C2314	P55212_C68
O95071_C2094	P55263_C353
O95071_C730	P55735_C187
O95081_C30	P55769_C30
O95155_C448	P55786_C265
O95159_C230	P55786_C339
O95159_C56	P55786_C657
O95163_C1025	P55809_C67
O95197_C34	P55884_C384
O95197_C390	P56159_C395
Q8NDN9_C392	P56159_C52
O95202_C552	P56159_C87
O95210_C168	P56377_C98
O95210_C108	P56537_C56
O95235_C809	P57721_C141
O95239_C1224	P57721_C86
O95239_C965	P57737_C34
O95239_C1171	P57764_C268
O95239_C269	P57764_C457
O95239_C1159	P58107_C1944
O95239_C190	P58107_C406
O95243_C268	P58107_C927
O95243_C386	P59998_C21
O95249_C34	P60174_C127
O95292_C121	P60174_C218
O95292_C173	P60174_C42
O95292_C41	P60174_C67
O95295_C66	P60709_C217
O95297_C203	P60709_C257
O95299_C183	P60709_C272
O95299_C67	P60709_C285
O95336_C32	P60763_C178
O95336_C237	P60842_C131
O95340_C117	P60842_C134
O95340_C73	P60866_C70
O95340_C350	P60981_C135
O95347_C132	P60981_C147
O95352_C368	P60981_C163
O95352_C406	P60981_C23
O95361_C178	P60981_C80
O95363_C344	P60983_C96
O95365_C123	P61077_C107
O95372_C171	P61077_C111
O95373_C736	P61077_C85
O95396_C154	P61106_C40
O95402_C111	P61158_C307
O95425_C671	P61221_C88
O95425_C1237	P61247_C111
O95425_C1949	P61247_C96
O95425_C26	P61289_C92
O95425_C1101	P61758_C113
O95425_C76	P61927_C19
O95425_C178	P61962_C256
O95433_C207	P61966_C99
O95453_C543	P61970_C38
O95456_C14	P61970_C80
O95456_C106	P61978_C132
O95456_C68	P61978_C145
O95456_C121	P61981_C97
O95470_C34	P62072_C29
O95478_C193	P62241_C182
O95487_C1267	P62244_C30
O95544_C79	P62249_C25
O95544_C69	P62258_C97
O95551_C6	P62258_C98
O95568_C48	P62266_C90
O95571_C170	P62280_C116
O95573_C450	P62280_C60
O95573_C429	P62304_C46
O95602_C613	P62306_C66
O95602_C1699	P62316_C46
O95619_C210	P62701_C41
O95630_C264	P62753_C100
O95671_C333	P62753_C12
O95671_C274	P62826_C112
O95671_C342	P62826_C120
O95671_C441	P62826_C85
O95671_C4	P62829_C28
O95685_C97	P62837_C107
O95685_C41	P62837_C111
O95685_C60	P62837_C85
O95685_C291	P62879_C204
O95685_C26	P62879_C25
O95685_C184	P62879_C271
O95696_C805	P62879_C294
O95714_C1037	P62879_C317
O95716_C184	P62888_C92
O95747_C53	P62937_C115
O95747_C191	P62937_C62
O95757_C540	P62942_C23
O95758_C55	P62993_C32
O95758_C68	P63000_C178
O95782_C397	P63104_C25
O95782_C941	P63104_C94
O95782_C283	P63146_C88
O95782_C492	P63151_C398
O95793_C574	P63208_C120
O95801_C238	P63208_C160
O95817_C151	P63220_C17
O95817_C179	P63220_C56
O95817_C373	P63241_C129
O95822_C206	P63261_C217
O95833_C22	P63261_C257
O95833_C187	P63261_C272
O95833_C174	P63261_C285
O95833_C219	P63279_C138
O95861_C243	P63279_C93
O95861_C249	P67936_C247
O95861_C59	P68104_C111
O95861_C42	P68104_C234
O95865_C11	P68104_C411
O95905_C557	P68363_C129
O95983_C215	P68363_C20
O95994_C81	P68363_C25
O96007_C182	P68363_C295
O96007_C10	P68363_C315
O96011_C25	P68363_C316
O96011_C153	P68363_C347
O96017_C539	P68363_C376
O96017_C385	P68363_C4
O96019_C32	P68366_C129
O96028_C406	P68366_C295
P00338_C163	P68366_C315
P00367_C172	P68366_C316
P00390_C102	P68366_C347
P00441_C112	P68366_C376
P00492_C106	P68366_C54
P00519_C1100	P68371_C12
P00558_C99	P68371_C127
P00568_C25	P68371_C201
P00568_C187	P68371_C211
P00966_C331	P68371_C239
P00966_C132	P68371_C303
P00966_C97	P68371_C354
P02545_C522	P68402_C188
P02545_C591	P68402_C206
P03897_C39	P68431_C111
P03915_C518	P68431_C97
P03928_C59	P78346_C87
P04049_C637	P78347_C215
P04075_C339	P78347_C34
P04075_C135	P78371_C395
P04075_C290	P78406_C106
P04075_C73	P78417_C192
P04080_C3	P78417_C237
P04181_C394	P78417_C32
P04181_C93	P78417_C90
P04181_C150	P80297_C36
P04183_C206	P81877_C82
P04183_C185	P83731_C36
P04183_C230	P83881_C88
P04183_C79	P84085_C62
P04183_C3	P84090_C69
P04183_C66	P84243_C111
P04350_C303	P86790_C358
P04350_C239	P86791_C358
P04406_C152	Q00013_C179
P04406_C156	Q00013_C242
P04406_C247	Q00534_C207
P04626_C826	Q00534_C306
P04632_C190	Q00534_C83
P04843_C545	Q00535_C157
P04843_C477	Q00610_C736
P04899_C352	Q00610_C870
P05023_C663	Q00765_C18
P05023_C374	Q00796_C179
P05141_C160	Q00796_C45
P05141_C257	Q00839_C562
P05161_C78	Q00839_C594
P05165_C155	Q00839_C607
P05386_C61	Q01082_C112
P05386_C9	Q01433_C107
P05388_C119	Q01518_C93
P05388_C27	Q01581_C129
P05388_C226	Q01813_C112
P05455_C245	Q01813_C179
P06400_C438	Q02252_C317
P06400_C853	Q02750_C207
P06401_C480	Q02790_C396
P06401_C488	Q02833_C152
P06401_C891	Q04637_C1384
P06730_C170	Q04637_C1516
P06748_C104	Q04637_C662
P06748_C21	Q04695_C336
P06748_C275	Q04760_C61
P06865_C522	Q04828_C242
P07199_C259	Q04917_C97
P07199_C135	Q05513_C161
P07339_C117	Q05639_C111
P07355_C9	Q05639_C326
P07384_C11	Q05639_C411
P07437_C303	Q06124_C259
P07737_C128	Q06124_C318
P07814_C856	Q06203_C100
P07814_C1148	Q06323_C101
P07814_C744	Q06323_C106
P07814_C1076	Q06323_C22
P07814_C92	Q06330_C313
P07814_C1487	Q06830_C173
P07858_C93	Q06830_C52
P07858_C319	Q06830_C83
P07858_C211	Q07666_C264
P07900_C420	Q07866_C114
P07900_C572	Q08379_C984
P07900_C529	Q09666_C1833
P07900_C374	Q09666_C1900
P07900_C481	Q09666_C2162
P07919_C81	Q0VGL1_C51
P07919_C37	Q10567_C565
P07919_C67	Q12789_C42
P07947_C410	Q12824_C147
P07947_C42	Q12824_C223
P07954_C333	Q12849_C476
P08047_C68	Q12874_C103
P08134_C107	Q12874_C274
P08134_C159	Q13131_C117
P08237_C709	Q13148_C50
P08237_C351	Q13155_C23
P08238_C564	Q13155_C291
P08238_C412	Q13158_C98
P08238_C521	Q13162_C245
P08238_C366	Q13162_C51
P08240_C295	Q13185_C177
P08240_C253	Q13200_C251
P08243_C158	Q13200_C779
P08559_C41	Q13232_C158
P08559_C222	Q13232_C17
P08559_C181	Q13283_C73
P08572_C1705	Q13303_C248
P08621_C39	Q13309_C111
P08651_C7	Q13309_C113
P08708_C35	Q13310_C132
P08754_C139	Q13363_C134
P08754_C66	Q13418_C346
P08754_C351	Q13425_C391
P08865_C148	Q13428_C1298
P08865_C163	Q13428_C38
P09001_C138	Q13496_C53
P09110_C177	Q13501_C131
P09110_C218	Q13509_C303
P09110_C381	Q13526_C113
P09110_C123	Q13526_C57
P09132_C3	Q13541_C62
P09234_C25	Q13547_C100
P09382_C3	Q13547_C408
P09382_C17	Q13561_C240
P09382_C43	Q13561_C256
P09382_C89	Q13572_C403
P09382_C61	Q13573_C250
P09429_C23	Q13588_C161
P09429_C106	Q13630_C116
P09467_C39	Q13642_C71
P09496_C218	Q13838_C165
P09497_C209	Q13867_C73
P09497_C199	Q14139_C1002
P09543_C111	Q14139_C79
P09543_C158	Q14141_C269
P09622_C80	Q14145_C319
P09622_C484	Q14151_C224
P09622_C477	Q14192_C132
P09651_C43	Q14192_C150
P09651_C175	Q14192_C254
P09758_C66	Q14192_C28
P09884_C592	Q14232_C169
P09884_C141	Q14247_C112
P09884_C1403	Q14247_C246
P0C2W1_C17	Q14258_C475
P0C860_C283	Q14258_C70
P0CAP2_C265	Q14353_C91
P0CG13_C83	Q14566_C301
P0DMN0_C287	Q14566_C540
P0DMV9_C17	Q14653_C167
P0DMV9_C306	Q14657_C23
P0DN76_C67	Q14669_C535
P0DN76_C18	Q14676_C26
P0DN76_C169	Q14683_C987
P0DN79_C15	Q14694_C94
P0DPB6_C39	Q14738_C17
P10155_C71	Q14919_C54
P10276_C203	Q14974_C436
P10398_C597	Q14974_C455
P10398_C192	Q14974_C585
P10515_C488	Q14980_C160
P10586_C1536	Q14980_C80
P10586_C1663	Q15003_C418
P10586_C1460	Q15013_C124
P24468_C314	Q15019_C111
P24468_C343	Q15021_C320
P10599_C73	Q15021_C439
P10620_C50	Q15021_C767
P10636_C608	Q15024_C238
P10636_C639	Q15027_C64
P10644_C39	Q15031_C167
P10644_C18	Q15084_C190
P10644_C362	Q15084_C193
P10809_C442	Q15084_C55
P10809_C237	Q15084_C58
P10809_C447	Q15102_C205
P13631_C205	Q15102_C55
P11142_C17	Q15149_C3110
P11172_C174	Q15149_C950
P11172_C119	Q15181_C254
P11216_C319	Q15181_C270
P11216_C446	Q15181_C274
P11216_C437	Q15185_C40
P11216_C326	Q15185_C58
P11274_C240	Q15185_C75
P11279_C338	Q15185_C76
P11387_C630	Q15208_C234
P11387_C453	Q15233_C145
P11388_C216	Q15365_C109
P11388_C427	Q15365_C158
P11388_C392	Q15365_C194
P11413_C446	Q15365_C293
P11413_C385	Q15365_C54
P11413_C158	Q15366_C109
P11413_C13	Q15366_C158
P11498_C131	Q15366_C217
P11498_C622	Q15366_C301
P11498_C850	Q15366_C54
P11586_C785	Q15370_C60
P11586_C152	Q15370_C89
P11586_C143	Q15393_C1156
P11586_C147	Q15393_C410
P11586_C236	Q15398_C129
P11586_C195	Q15417_C173
P11586_C863	Q15418_C575
P11586_C326	Q15424_C225
P11586_C408	Q15631_C225
P11586_C691	Q15742_C481
P11802_C135	Q15796_C70
P11908_C226	Q15813_C141
P11908_C91	Q16181_C126
P11940_C339	Q16186_C88
P11940_C132	Q16566_C202
P12004_C81	Q16630_C159
P12004_C162	Q16643_C96
P12004_C62	Q16666_C637
P12235_C257	Q16666_C679
P12268_C140	Q16698_C285
P12268_C173	Q16740_C86
P12268_C331	Q16763_C118
P12270_C1127	Q16763_C95
P12270_C224	Q16822_C306
P12270_C1068	Q16822_C431
P12532_C62	Q16831_C162
P12532_C316	Q16831_C209
P12532_C89	Q16836_C211
P12814_C370	Q16851_C123
P12830_C603	Q27J81_C284
P12955_C482	Q27J81_C332
P13010_C157	Q27J81_C971
P13010_C493	Q29RF7_C242
P13489_C45	Q2M389_C936
P13489_C248	Q2T9J0_C240
P13489_C12	Q2T9J0_C284
P13489_C75	Q2TAA2_C137
P13489_C85	Q2TAA2_C145
P13489_C266	Q2VPK5_C433
P13489_C30	Q3KQU3_C361
P13639_C369	Q3ZCM7_C12
P13639_C728	Q3ZCM7_C239
P13639_C567	Q3ZCM7_C303
P13639_C591	Q3ZCM7_C354
P13639_C651	Q4G0P3_C1852
P13639_C41	Q52LJ0_C295
P13639_C388	Q52LJ0_C63
P13639_C290	Q53H96_C129
P13674_C528	Q53H96_C235
P13804_C53	Q53QV2_C54
P13804_C109	Q5EBM0_C153
P13804_C155	Q5H9R7_C467
P13807_C699	Q5JPI9_C192
P13807_C214	Q5JVF3_C362
P13995_C145	Q5MNZ6_C63
P13995_C166	Q5T1V6_C414
P14174_C81	Q5T1V6_C453
P14209_C154	Q5T2R2_C315
P14550_C5	Q5T440_C170
P14618_C358	Q5TBB1_C56
P14618_C326	Q5TDH0_C361
P14618_C423	Q5TFE4_C119
P14618_C424	Q5TFE4_C399
P14618_C152	Q5VSL9_C798
P14618_C49	Q5VTE0_C111
P14618_C31	Q5VTE0_C234
P63162_C43	Q5VTE0_C411
P14866_C260	Q5VYJ4_C46
P14866_C581	Q5VZE5_C356
P14866_C151	Q66K14_C289
P14866_C472	Q66K74_C342
P14866_C404	Q66K74_C440
P14868_C130	Q66LE6_C404
P14868_C349	Q68CZ2_C1241
P14868_C203	Q68CZ2_C615
P14923_C457	Q69YN2_C288
P14923_C204	Q6DCA0_C153
P14923_C90	Q6GMV2_C194
P14923_C49	Q6IA86_C475
P14923_C372	Q6IBS0_C141
P14923_C563	Q6ICB0_C108
P14923_C511	Q6IPU0_C147
P14923_C609	Q6IS14_C129
P14923_C341	Q6KB66_C244
P14923_C33	Q6L8Q7_C108
P15056_C748	Q6L8Q7_C119
P15170_C327	Q6NUK1_C330
P15260_C402	Q6NXT1_C230
P15313_C201	Q6P2E9_C384
P15313_C106	Q6P474_C191
P15313_C283	Q6P4I2_C106
P15313_C45	Q6P996_C191
P15336_C79	Q6PI48_C590
P15374_C95	Q6PJG6_C539
P15622_C40	Q6PJG6_C673
P15735_C294	Q6PKG0_C864
P15880_C143	Q6QNY0_C168
P15880_C229	Q6UB35_C61
P15880_C182	Q6UB35_C906
P15924_C1280	Q6UB35_C961
P15924_C467	Q6YN16_C166
P15924_C1052	Q6YN16_C218
P15924_C899	Q6ZMR3_C163
P15924_C1957	Q6ZRF8_C201
P15924_C174	Q70E73_C94
P15924_C57	Q71DI3_C111
P15924_C191	Q71SY5_C111
P15924_C2259	Q71U36_C129
P15924_C482	Q71U36_C20
P15924_C1499	Q71U36_C25
P15924_C768	Q71U36_C295
P15924_C2656	Q71U36_C315
P15924_C798	Q71U36_C316
P15924_C1805	Q71U36_C347
P15924_C1148	Q71U36_C376
P15924_C135	Q71U36_C4
P15924_C3	Q71UM5_C77
P15924_C1589	Q7L1Q6_C35
P15924_C740	Q7L1V2_C326
P15924_C1069	Q7L2H7_C134
P15927_C219	Q7L2J0_C177
P16144_C1553	Q7L576_C1088
P16144_C288	Q7L5D6_C160
P16220_C337	Q7L5D6_C205
P16415_C399	Q7L5Y1_C307
P16422_C135	Q7L5Y1_C67
P16455_C145	Q7RTV0_C11
P16455_C24	Q7RTV0_C49
P16455_C5	Q7Z2W4_C38
P16455_C150	Q7Z2W4_C645
P16615_C997	Q7Z406_C840
P16615_C447	Q7Z4W1_C138
P16615_C635	Q7Z5J4_C239
P17028_C189	Q7Z6Z7_C1832
P17028_C233	Q7Z6Z7_C3259
P17041_C12	Q7Z6Z7_C3375
P17098_C143	Q7Z6Z7_C3385
P17098_C383	Q7Z6Z7_C4367
P17480_C7	Q86SX6_C67
P17480_C328	Q86TI2_C844
P17544_C61	Q86U90_C99
P17655_C341	Q86UY8_C276
P17676_C184	Q86VP6_C1007
P17676_C248	Q86VY4_C153
P17676_C156	Q86W42_C35
P17676_C131	Q86WR0_C83
P17676_C345	Q86WS5_C64
P17706_C278	Q86X76_C203
P17812_C491	Q86YS7_C867
P17812_C218	Q8IU81_C280
P17812_C362	Q8IU81_C363
P17812_C299	Q8IUI8_C154
P17844_C354	Q8IUR0_C139
P17844_C191	Q8IWV8_C1717
P17844_C170	Q8IWZ3_C615
P17844_C221	Q8IY18_C229
P17844_C234	Q8IY18_C91
P17844_C200	Q8IYB9_C55
P17858_C630	Q8IYS1_C14
P17858_C351	Q8N0Z6_C439
P17858_C708	Q8N163_C644
P17980_C240	Q8N1F7_C522
P17987_C147	Q8N339_C36
P17987_C385	Q8N5F7_C47
P17987_C236	Q8N5W9_C81
P17987_C357	Q8N806_C35
P17987_C296	Q8N999_C302
P17987_C397	Q8NB37_C94
P17987_C218	Q8NBF2_C716
P17987_C76	Q8NBS9_C217
P18031_C121	Q8NBS9_C350
P18031_C324	Q8NBS9_C89
P18031_C344	Q8NBZ0_C179
P18031_C215	Q8NC51_C11
P18031_C32	Q8NCF5_C232
P18074_C663	Q8ND04_C157
P18085_C62	Q8ND04_C359
P18124_C186	Q8ND24_C655
P18583_C2070	Q8ND82_C94
P18583_C92	Q8NDH3_C189
P18583_C1551	Q8NDH3_C81
P18583_C2109	Q8NEC7_C140
P18621_C144	Q8NFH5_C255
P18621_C57	Q8NFR3_C68
P18858_C895	Q8NHW5_C119
P19338_C543	Q8TAC2_C168
P19367_C813	Q8TAQ2_C145
P19447_C342	Q8TC07_C197
P19634_C794	Q8TCU6_C37
P19634_C561	Q8TD06_C71
P19784_C336	Q8TD19_C623
P19838_C61	Q8TD19_C878
P20042_C309	Q8TDP1_C34
P20042_C226	Q8TDX7_C224
P20073_C363	Q8TDX7_C247
P20290_C22	Q8TDX7_C298
P20585_C166	Q8TEX9_C708
P20700_C198	Q8TF40_C874
P20810_C408	Q8WUM4_C512
P20810_C381	Q8WUM4_C90
P20810_C413	Q8WUX2_C113
P20839_C215	Q8WV74_C207
P21266_C91	Q8WVJ2_C14
P21266_C208	Q8WVJ2_C99
P21266_C119	Q8WVV9_C464
P21266_C225	Q8WW01_C13
P21266_C39	Q8WZ82_C152
P21266_C3	Q92503_C644
P21281_C162	Q92530_C185
P21281_C112	Q92538_C158
P21283_C376	Q92597_C168
P21283_C15	Q92598_C34
P21291_C122	Q92599_C271
P21291_C58	Q92688_C123
P21291_C25	Q92879_C150
P21333_C1157	Q92888_C537
P21333_C2543	Q92888_C815
P21333_C1453	Q92888_C911
P21333_C1997	Q92974_C478
P21333_C1260	Q93052_C364
P21333_C478	Q969Q0_C88
P21333_C2199	Q96AB3_C114
P21333_C2601	Q96BF6_C393
P21333_C574	Q96C19_C172
P21333_C717	Q96CM8_C573
P21709_C969	Q96CM8_C64
P21796_C232	Q96DU7_C675
P21860_C1078	Q96E14_C95
P21860_C1091	Q96EK4_C48
P21860_C778	Q96EP5_C85
P21964_C238	Q96EY5_C231
P21964_C223	Q96EY5_C90
P21964_C119	Q96EY8_C132
P21964_C207	Q96F07_C1112
P21980_C230	Q96F86_C413
P22059_C276	Q96F86_C499
P22061_C95	Q96FF9_C195
P22087_C268	Q96FV9_C49
P22087_C99	Q96FW1_C23
P22102_C298	Q96GJ1_C289
P22102_C62	Q96GX2_C75
P22102_C41	Q96GX9_C147
P22102_C93	Q96H86_C36
P22102_C466	Q96HE7_C166
P22234_C423	Q96HE7_C241
P22234_C281	Q96HE7_C37
P22307_C94	Q96IF1_C158
P22314_C632	Q96IJ6_C389
P22314_C23	Q96IY1_C224
P22314_C481	Q96JB2_C65
P22392_C145	Q96JC4_C470
P22413_C6	Q96KB5_C22
P22570_C152	Q96KB5_C70
P22570_C42	Q96KP4_C205
P22626_C50	Q96L21_C105
P22681_C508	Q96ME1_C459
P22692_C174	Q96ME1_C468
P22692_C249	Q96N21_C302
P22692_C204	Q96N67_C2125
P22695_C125	Q96NY7_C487
P22695_C192	Q96P65_C201
P22830_C395	Q96PE3_C854
P22830_C323	Q96PU8_C35
P23025_C153	Q96Q11_C373
Q9NRH3_C201	Q96RE7_C416
P23284_C202	Q96RG2_C89
P23396_C134	Q96RP9_C153
P23396_C97	Q96RS6_C376
P23443_C308	Q96RS6_C511
P23443_C90	Q96RS6_C513
P23458_C1131	Q96ST2_C749
P23458_C257	Q96T76_C819
P23458_C988	Q96T76_C848
P23458_C944	Q96TA1_C499
P23497_C248	Q99439_C164
P23497_C238	Q99439_C175
P23526_C421	Q99439_C215
P23528_C39	Q99439_C240
P23528_C147	Q99497_C106
P23528_C139	Q99497_C46
P23528_C80	Q99538_C50
P23588_C457	Q99613_C752
P23610_C190	Q99638_C114
P23610_C110	Q99685_C208
P23771_C317	Q99714_C214
P23771_C320	Q99714_C58
P23771_C183	Q99757_C90
P23786_C445	Q99757_C93
P23919_C163	Q99829_C53
P23919_C31	Q99832_C29
P23921_C492	Q99836_C166
P23921_C779	Q99873_C109
P24385_C247	Q99967_C261
P24385_C38	Q9BQ69_C186
P24534_C50	Q9BQ69_C276
P24752_C196	Q9BQ70_C438
P24752_C119	Q9BQC3_C251
P24928_C451	Q9BQE3_C129
P24928_C13	Q9BQE3_C20
P24928_C641	Q9BQE3_C25
P24941_C177	Q9BQE3_C295
P25054_C2123	Q9BQE3_C315
P25205_C446	Q9BQE3_C316
P25205_C148	Q9BQE3_C347
P25205_C263	Q9BQE3_C376
P25205_C360	Q9BQE3_C4
P25325_C7	Q9BR61_C267
P25398_C130	Q9BR76_C153
P25398_C92	Q9BRA2_C43
P25398_C106	Q9BRJ7_C88
P25398_C108	Q9BRP1_C80
P25398_C69	Q9BRP1_C82
P25398_C50	Q9BRQ0_C333
P25398_C56	Q9BRT3_C33
P25705_C244	Q9BS26_C58
P25705_C294	Q9BSD7_C101
P25786_C85	Q9BSH4_C256
P25789_C163	Q9BSH5_C109
P25815_C85	Q9BSH5_C243
P26196_C184	Q9BTA9_C553
P26196_C102	Q9BTE3_C325
P26196_C341	Q9BTE6_C209
P26196_C385	Q9BTE6_C210
P26196_C324	Q9BTW9_C850
P26358_C41	Q9BTY7_C368
P26358_C62	Q9BTY7_C51
P26358_C1125	Q9BU89_C254
P26368_C464	Q9BUF5_C201
P26440_C136	Q9BUF5_C211
P26447_C3	Q9BUF5_C303
P26599_C23	Q9BUH6_C180
P26599_C250	Q9BUK6_C403
P26640_C41	Q9BV20_C168
P26641_C266	Q9BV57_C70
P26641_C194	Q9BV86_C195
P27348_C25	Q9BVA1_C12
P27348_C134	Q9BVA1_C201
P27361_C82	Q9BVA1_C211
P27448_C46	Q9BVA1_C239
P27448_C169	Q9BVA1_C303
P27540_C62	Q9BVA1_C354
P27635_C71	Q9BW61_C25
P27635_C195	Q9BW71_C86
P27635_C105	Q9BWD1_C360
P27635_C80	Q9BWD1_C88
P27635_C49	Q9BWD1_C92
P27635_C12	Q9BWT6_C115
P27707_C9	Q9BX40_C310
P27707_C59	Q9BX63_C332
P27708_C2161	Q9BX63_C442
P27708_C280	Q9BX63_C443
P27708_C183	Q9BXB5_C203
P27708_C1889	Q9BXJ9_C721
P27708_C2092	Q9BXW7_C392
P27708_C1455	Q9BY32_C146
P27708_C252	Q9BY32_C33
P27797_C105	Q9BY42_C262
P27816_C1008	Q9BZE9_C109
P27816_C635	Q9C0C9_C1099
P27816_C535	Q9C0C9_C314
P27824_C194	Q9C0I1_C694
P27986_C146	Q9GZM3_C30
P28288_C24	Q9GZP4_C187
P28288_C477	Q9GZQ3_C117
P28290_C673	Q9GZZ9_C250
P28290_C305	Q9H0C8_C325
P28290_C599	Q9H0W8_C380
P28290_C448	Q9H1B7_C63
P28290_C823	Q9H299_C71
P28331_C727	Q9H2L5_C249
P28331_C554	Q9H2U2_C44
P28331_C92	Q9H307_C249
P28340_C360	Q9H361_C132
P28702_C503	Q9H3H3_C222
P28702_C19	Q9H3K6_C31
P28702_C440	Q9H3R5_C35
P28715_C529	Q9H3U1_C426
P28715_C404	Q9H3U1_C853
P28749_C1047	Q9H4A4_C223
P28838_C376	Q9H4A4_C304
P28838_C462	Q9H4A4_C311
P29084_C208	Q9H5X1_C90
P29353_C196	Q9H6S3_C543
P29353_C248	Q9H7B4_C238
P29372_C56	Q9H7Z6_C416
P29372_C61	Q9H7Z7_C110
P29373_C82	Q9H814_C51
P29373_C96	Q9H832_C100
P29374_C849	Q9H993_C194
P29375_C1409	Q9H9E3_C494
P29590_C338	Q9HA47_C236
P29590_C389	Q9HA64_C24
P29597_C936	Q9HAU4_C706
P29597_C544	Q9HAV4_C646
P29597_C278	Q9HAV7_C124
P30041_C47	Q9HB19_C332
P30041_C91	Q9HB90_C377
P30044_C204	Q9HBM1_C27
P30044_C100	Q9HCC0_C216
P30048_C229	Q9HCC0_C267
P30050_C17	Q9HD42_C44
P30050_C141	Q9NPF4_C265
P30084_C111	Q9NPH2_C443
P30084_C62	Q9NQ88_C161
P30084_C225	Q9NQC3_C1101
P30085_C20	Q9NQR4_C153
P30153_C294	Q9NQT5_C215
P30153_C377	Q9NQW6_C61
P30153_C317	Q9NQW6_C712
P30153_C329	Q9NQX3_C419
P30153_C390	Q9NR33_C84
P30153_C174	Q9NR46_C252
P30281_C47	Q9NR50_C106
P30281_C6	Q9NR50_C64
P30307_C42	Q9NRA8_C318
P30414_C964	Q9NRF9_C51
P30519_C265	Q9NRG0_C55
P30520_C18	Q9NS18_C77
P30520_C58	Q9NS86_C49
P30536_C19	Q9NT62_C182
P30566_C27	Q9NTK5_C55
P30626_C57	Q9NUI1_C22
P30626_C194	Q9NUP9_C47
P30825_C21	Q9NUQ9_C10
P30825_C628	Q9NUU7_C392
P30876_C1093	Q9NUY8_C283
P30876_C1155	Q9NVA2_C268
P30876_C1137	Q9NVC6_C649
P31040_C89	Q9NVG8_C36
P31146_C332	Q9NVG8_C387
P31153_C34	Q9NVM9_C349
P31153_C104	Q9NVP2_C189
P31153_C56	Q9NVS9_C156
P31153_C214	Q9NWV8_C222
P31350_C202	Q9NWY4_C17
P31689_C302	Q9NXG2_C31
P31689_C149	Q9NXJ5_C149
P31749_C60	Q9NXV6_C515
P31749_C310	Q9NY27_C22
P31751_C124	Q9NYL2_C22
P31930_C380	Q9NYL9_C132
P31930_C453	Q9NYL9_C150
P31939_C241	Q9NZD2_C36
P31939_C325	Q9NZL4_C204
P31939_C287	Q9NZL4_C217
P31939_C434	Q9P0J1_C149
P31942_C27	Q9P0J1_C151
P31943_C267	Q9P0L0_C60
P31943_C22	Q9P0V9_C293
P31943_C290	Q9P215_C39
P31946_C191	Q9P258_C428
P31947_C38	Q9P289_C77
P31948_C461	Q9P2X3_C195
P31948_C26	Q9UBB5_C359
P31948_C62	Q9UBC5_C122
P31949_C13	Q9UBN7_C426
P31949_C91	Q9UBR2_C89
P32119_C70	Q9UBR2_C92
P32321_C6	Q9UBW8_C110
P32322_C120	Q9UER7_C664
P32322_C95	Q9UEW8_C237
P32322_C262	Q9UGV2_C166
P32780_C246	Q9UHD1_C86
P32780_C506	Q9UHD8_C248
P32969_C134	Q9UHD8_C375
P32969_C74	Q9UHD8_C531
P33176_C174	Q9UHQ1_C99
P33176_C294	Q9UHR5_C127
P33240_C150	Q9UHX1_C129
P33316_C222	Q9UI10_C509
P33316_C166	Q9UI12_C85
P33991_C509	Q9UI30_C100
P33991_C605	Q9UI30_C33
P33991_C212	Q9UJU2_C321
P33992_C355	Q9UJW0_C258
P33992_C207	Q9UJX3_C131
P33992_C397	Q9UJX3_C329
P33992_C482	Q9UJY4_C429
P33992_C221	Q9UK41_C128
P33992_C197	Q9UK45_C85
P33993_C482	Q9UK53_C216
P34896_C68	Q9UKW4_C669
P34896_C204	Q9UKX7_C151
P34897_C91	Q9UL15_C213
P34897_C241	Q9UL45_C95
P34897_C80	Q9UL46_C91
P34897_C343	Q9ULA0_C144
P34897_C412	Q9ULA0_C327
P34897_C119	Q9ULC4_C14
P34913_C141	Q9ULH7_C282
P34932_C417	Q9ULJ3_C129
P35221_C116	Q9ULV4_C420
P35221_C793	Q9ULW0_C364
P35221_C337	Q9UMR2_C393
P35221_C324	Q9UMS0_C210
P35221_C461	Q9UMS0_C213
P35222_C619	Q9UNI6_C265
P35226_C166	Q9UNM6_C357
P35227_C233	Q9UNW1_C232
P35232_C69	Q9UPN7_C172
P35244_C26	Q9UPN7_C795
P35249_C48	Q9Y224_C19
P35250_C171	Q9Y243_C307
P35250_C7	Q9Y263_C584
P35250_C88	Q9Y266_C188
P35250_C255	Q9Y2D0_C224
P35251_C916	Q9Y2D5_C296
P35251_C767	Q9Y2H1_C235
P35251_C607	Q9Y2T2_C10
P35270_C10	Q9Y2X0_C801
P35270_C159	Q9Y2X7_C576
P35568_C923	Q9Y305_C155
P35568_C494	Q9Y365_C74
P35568_C996	Q9Y365_C75
P35568_C467	Q9Y3A3_C134
P35568_C1167	Q9Y3C6_C133
P35568_C976	Q9Y3D0_C93
P35568_C821	Q9Y3D2_C105
P35568_C69	Q9Y3D2_C45
P35568_C276	Q9Y3E2_C126
P35568_C436	Q9Y3E2_C20
P35579_C569	Q9Y3F4_C340
P35579_C671	Q9Y478_C223
P35579_C694	Q9Y490_C1978
P35579_C931	Q9Y4P1_C189
P35579_C172	Q9Y4P1_C74
P35579_C988	Q9Y4R8_C628
P35579_C1379	Q9Y4X0_C175
P35579_C91	Q9Y508_C110
P35580_C678	Q9Y5B9_C574
P35611_C525	Q9Y5K6_C595
P35658_C728	Q9Y5N6_C88
P35658_C1003	Q9Y5P6_C245
P35813_C314	Q9Y5R8_C115
P35869_C316	Q9Y5S2_C1517
P35869_C639	Q9Y5S9_C149
P35914_C141	Q9Y5Y2_C196
P35914_C323	Q9Y5Y2_C202
P35998_C225	Q9Y5Y2_C54
P35998_C180	Q9Y5Y2_C72
P35998_C377	Q9Y617_C175
P35998_C389	Q9Y617_C80
P35998_C236	Q9Y696_C35
P36405_C118	Q9Y6E0_C89
P36507_C211	Q9Y6I4_C302
P36507_C384	Q9Y6J0_C1197
P36542_C103	Q9Y6M9_C42
P36578_C3	Q9Y6W6_C177
P36578_C250	P49591_C438
P36578_C208	P63244_C182
P36578_C96	P42166_C561
P36578_C125	P36578_C96
P36776_C682	Q9UNH7_C264
P36776_C637	Q09161_C44
P36915_C294	P38646_C317
P36941_C418	Q9Y6G9_C51
P36954_C52	P52597_C267
P36956_C656	P61158_C235
P36957_C66	Q9UKF6_C498
P36969_C175	P68036_C86
P36969_C134	P17987_C76
P37108_C56	Q8WUM4_C250
P37198_C475	Q9NQ88_C114
P84074_C185	P83731_C6
P37268_C6	Q9NX24_C18
P37268_C374	P43686_C210
P37802_C63	Q14203_C1252
P37802_C38	Q9BTE3_C287
P37802_C124	O95373_C757
P38117_C71	Q9BXJ9_C322
P38117_C42	P62333_C170
P38398_C712	Q9BVC5_C10
P38398_C348	P42224_C255
P38398_C1270	Q96RN5_C618
P38432_C126	Q92616_C1692
P38432_C170	P54136_C34
P38606_C138	Q8TBC4_C237
P38606_C254	P46734_C207
P38646_C317	P43246_C822
P38646_C366	Q01813_C641
P39023_C336	P22234_C374
P39023_C253	P62333_C193
P39023_C114	P82932_C105
P39748_C163	Q9NS86_C187
P39748_C182	Q9ULV4_C456
P39748_C311	Q99832_C511
P39880_C802	P04183_C230
P39880_C1053	Q96S55_C272
P40222_C193	O14980_C528
P40222_C245	P43246_C843
P40222_C523	O15067_C270
P40227_C406	P38606_C254
P40227_C282	P46940_C781
P40337_C77	O95229_C54
P40429_C38	Q2NL82_C126
P40692_C39	P18621_C144
P40692_C77	P45985_C246
P40763_C426	Q9BRF8_C54
P40763_C367	P52657_C68
P40763_C687	O15067_C1287
P40818_C809	P37235_C185
P40855_C8	P53602_C108
P40855_C128	Q9NY65_C347
P40925_C137	Q9NXV6_C516
P40926_C275	Q14997_C1840
P40926_C93	Q29RF7_C532
P40926_C89	P49411_C147
P40926_C285	Q9H0C8_C301
P40926_C212	O00487_C238
P40937_C73	O75362_C286
P40937_C238	P07858_C319
P40938_C32	P12814_C370
P40938_C11	Q09666_C108
P40939_C349	O95071_C2314
P40939_C550	Q9Y3Z3_C522
P40939_C470	O75717_C773
P40939_C747	Q96GG9_C115
P40939_C322	P37198_C475
P41214_C489	A6NDU8_C179
P41227_C194	Q9BWU1_C349
P41229_C1551	Q9UKV3_C1223
P41240_C422	Q14204_C1999
P41240_C14	P62333_C228
P41250_C471	P42166_C684
P41252_C87	Q96FX7_C209
P41252_C400	Q71U36_C200
P41252_C120	O75822_C207
P41252_C433	Q9UBQ7_C216
P41440_C580	P51946_C244
P41567_C69	Q16527_C33
P41567_C94	P07858_C211
P41743_C137	Q9NPH0_C267
P42025_C222	Q92878_C1302
P42025_C34	P39023_C253
P42166_C330	P42167_C363
P42166_C341	Q14790_C360
P42166_C684	Q15149_C4574
P42166_C280	Q15306_C194
P42166_C518	Q13045_C46
P42166_C287	Q9Y296_C195
P42166_C629	Q86X76_C165
P42166_C658	P52597_C122
P42224_C155	Q9UBE0_C214
P42224_C492	Q9P2J5_C554
P42285_C650	Q6XZF7_C691
P42345_C216	Q9NRW3_C130
P42345_C423	P55265_C1224
P42345_C1214	O60664_C39
P42356_C19	P42166_C280
P42356_C58	O15372_C327
P42356_C1131	O00159_C802
P42356_C1832	O95071_C2267
P42356_C246	Q02809_C680
P42566_C419	Q9UPQ0_C140
P42566_C782	O14776_C1062
P42566_C586	Q9H410_C287
P42568_C5	Q12959_C378
P42575_C343	Q86UV5_C39
P42677_C77	Q99798_C451
P42677_C37	Q9P2T1_C186
P42695_C1484	P32322_C120
P42695_C1389	P50851_C1704
P42704_C863	Q9UBR2_C173
P42704_C208	O94953_C694
P42704_C130	Q15149_C992
P42704_C113	P14735_C974
P42704_C571	Q9NVG8_C282
P42765_C128	Q86YH6_C71
P42765_C179	P19447_C342
P42765_C287	Q9P253_C22
P42858_C664	O75150_C890
P42858_C1524	Q7Z3B4_C180
P42858_C431	Q9UPT9_C171
P42858_C278	P45954_C175
P43007_C500	Q9UKT9_C434
P43243_C230	Q9NR50_C281
P43243_C552	Q5T0N5_C69
P43243_C806	Q7Z6Z7_C3372
P43243_C821	Q92616_C648
P43246_C333	P85037_C254
P43246_C822	P50851_C2675
P43246_C641	Q14980_C961
P43246_C843	Q96P48_C900
P43246_C527	H0Y2S0_C31
P43250_C57	Q9ULW0_C536
P43251_C380	Q14181_C198
P43304_C45	Q8IZ73_C246
P43304_C188	Q86UP2_C303
P43304_C385	Q9UGP4_C305
P43487_C132	P32929_C229
P43487_C99	Q9HAV4_C44
P43490_C401	Q9HB90_C358
P43490_C39	Q92878_C1296
P43686_C210	Q14149_C15
P43686_C379	Q01813_C563
P43897_C71	Q96T76_C549
P43897_C315	Q9P2E9_C1323
P43897_C64	Q8IZ73_C431
P43897_C240	Q6NZY4_C393
P45844_C209	Q96EB1_C218
P45880_C8	Q7Z6Z7_C4341
P45880_C13	Q9Y5T5_C205
P45880_C47	Q13158_C105
P45880_C76	P29590_C213
P45880_C103	Q00653_C57
P45954_C261	Q9BVA1_C129
P45954_C175	Q9NZA1_C191
P45973_C133	O60551_C104
P45974_C838	Q16667_C39
P45983_C245	A3KN83_C445
P45984_C6	Q7L2J0_C419
P45984_C177	P36405_C174
P45985_C379	Q9NZB2_C531
P45985_C246	P26358_C1478
P46013_C1285	Q8TB03_C12
P46013_C2706	Q9Y676_C128
P46013_C3229	Q9Y613_C502
P46013_C958	Q99986_C50
P46013_C1981	P53992_C78
P46013_C261	Q96RN5_C660
P46013_C3199	Q9UBB4_C356
P46013_C1129	Q08378_C1403
P46013_C2342	Q8WWI1_C228
P46013_C2221	P10398_C597
P46013_C1251	Q9NZ32_C388
P46013_C715	Q9Y2X3_C106
P46013_C1373	P53396_C764
P46013_C1007	P18124_C186
P46013_C903	Q9BUK6_C485
P46013_C643	Q9Y277_C65
P46020_C697	Q02556_C306
P46060_C573	A2A288_C367
P46060_C82	O14936_C914
P46060_C303	O43290_C645
P46060_C169	Q9UBV8_C146
P46060_C274	Q6PCB5_C280
P46060_C141	Q08380_C561
P46063_C606	Q92616_C1235
P46100_C1789	P30837_C179
P46100_C324	Q9NP73_C86
P46100_C1531	P09884_C1403
P46100_C1122	Q9NTX5_C133
P46109_C44	Q14289_C899
P46109_C249	P49792_C815
P46379_C856	Q14137_C404
P46459_C568	Q15345_C297
P46527_C148	Q99538_C219
P46734_C29	O60488_C420
P46734_C227	Q969Z0_C335
P46736_C240	P46734_C29
P46736_C228	Q5JPI3_C308
P46776_C70	Q15648_C135
P46776_C144	Q8IZ69_C463
P46777_C76	Q04206_C38
P46777_C100	O15533_C115
P46778_C56	Q9UNI6_C23
P46779_C13	Q9BUP3_C172
P46781_C9	Q7Z5K2_C293
P46782_C66	P40855_C128
P46782_C172	Q15910_C503
P46782_C155	Q15149_C4071
P46939_C2185	Q15796_C81
P46939_C2098	Q9UL15_C327
P46940_C781	Q8N9T8_C673
P46940_C45	Q9Y679_C391
P46940_C1534	O14733_C260
P47755_C95	O75179_C644
P47756_C206	P31323_C388
P47756_C147	Q9HBL8_C154
P47756_C8	Q96RU2_C171
P47897_C657	Q96T76_C750
P47897_C556	P17858_C89
P48047_C141	P42695_C541
P48147_C25	Q9Y2S7_C143
P48147_C57	P52948_C1312
P48444_C9	Q9H4L7_C772
P48449_C6	Q9Y570_C381
P48506_C553	P52701_C1117
P48507_C72	P33992_C482
P48553_C1214	E2QRD5_C183
P48553_C696	Q16877_C159
P48556_C173	Q9BSQ5_C211
P48643_C493	Q6UWP2_C226
P48643_C302	Q8N556_C713
P48643_C253	Q92878_C48
P48643_C377	Q68CZ2_C888
P48643_C407	O75592_C1131
P48643_C181	Q5VUA4_C1860
P48643_C429	Q9H3M7_C170
P48735_C113	Q92619_C278
P48735_C418	P46013_C903
P48735_C154	Q92797_C848
P48735_C308	P04150_C302
P48735_C402	Q96JH7_C219
P48739_C94	P48200_C137
P48739_C13	Q8WTW3_C513
P49006_C134	Q9BYX2_C469
P49023_C108	P51991_C85
P49207_C83	Q5UIP0_C2298
P49207_C46	P46821_C293
P49321_C708	Q9BT09_C166
P49321_C254	Q8IXB1_C480
P49321_C84	O00622_C39
P49327_C1141	Q9Y6W3_C197
P49327_C2292	Q9Y6Y8_C604
P49327_C1227	Q9ULX6_C211
P49327_C2202	P13667_C94
P49327_C223	Q9GZR2_C382
P49327_C1448	Q8WXD5_C91
P49327_C1459	Q15118_C71
P49327_C2359	Q8WXE1_C585
P49327_C1759	Q8N2W9_C326
P49327_C1828	P26358_C1071
P49327_C1471	Q8IYQ7_C324
P49327_C1992	P49419_C522
P49327_C135	Q9HB19_C232
P49327_C2024	O76031_C538
P49327_C1118	Q96RS6_C402
P49327_C1558	Q8TCG1_C337
P49327_C212	Q9P0K7_C973
P49327_C1186	Q7Z2Z2_C124
P49327_C2273	Q5JTD0_C350
P49327_C1403	Q15022_C325
P49327_C2468	P30837_C320
P49327_C1548	Q9H0L4_C150
P49336_C25	Q03169_C45
P49368_C372	Q9UBB4_C354
P49368_C475	Q06187_C481
P49368_C366	Q92878_C102
P49368_C213	Q7Z401_C117
P49368_C398	Q96DF8_C263
P49368_C455	Q7L8W6_C88
P49368_C173	Q9NWA0_C139
P49406_C248	Q9BZ67_C191
P49407_C140	P51617_C608
P49411_C222	Q9Y4W2_C140
P49411_C290	Q9NX18_C83
P49411_C127	Q969H6_C146
P49411_C147	Q96IV0_C309
P49419_C70	P51812_C436
P49419_C522	P09086_C346
P49427_C191	Q8IWV7_C1603
P49458_C39	O96017_C231
P49458_C48	Q96RU3_C70
P49459_C88	O95347_C326
P49585_C37	O15357_C926
P49585_C5	Q8N5L8_C131
P49585_C139	Q9C0I1_C152
P49588_C671	Q96F86_C137
P49588_C947	Q9NU22_C1011
P49590_C456	Q14204_C1059
P49591_C300	Q09472_C1738
P49591_C117	Q92667_C147
P49591_C431	Q01201_C109
P49591_C438	Q9UPN9_C582
P49711_C155	Q9BSD7_C110
P49720_C19	Q8IV53_C174
P49721_C91	Q99798_C385
P49736_C315	Q14204_C3089
P49748_C237	P49903_C31
P49750_C1967	Q70CQ2_C741
P49756_C83	O43439_C111
P49756_C132	Q9BWH6_C1039
P49757_C176	Q6AI12_C209
P49757_C412	Q5GLZ8_C60
P49757_C611	Q9Y5A7_C52
P49759_C52	Q6PJG6_C326
P49773_C38	Q8NB90_C672
P49773_C84	Q9ULT8_C1855
P49790_C21	Q8WX93_C964
P49790_C1129	Q9Y4B4_C820
P49790_C1065	P41226_C599
P49792_C2696	Q9BZQ6_C441
P49792_C188	P52732_C87
P49792_C3071	P14598_C378
P49792_C348	Q9UL40_C68
P49792_C581	Q9C0C9_C375
P49792_C105	O14733_C280
P49792_C815	O95239_C269
P49792_C536	Q8WYP5_C521
P49792_C2791	Q93074_C1188
P49796_C410	Q16610_C284
P49841_C76	O00622_C134
P49841_C317	Q9UI10_C444
P49841_C14	Q9UPW5_C1164
P49848_C460	Q13613_C117
P49848_C644	O00541_C361
P49848_C130	P39877_C46
P49902_C181	Q14207_C1059
P49903_C31	P42704_C500
P49903_C71	O60566_C504
P49914_C160	Q5T440_C259
P49915_C489	Q5TGY3_C1540
P49915_C4	P43403_C117
P49915_C523	P07602_C48
P49915_C554	Q93074_C444
P49915_C456	Q96FA3_C282
P49916_C929	Q8IY17_C1199
P49916_C94	Q9NTJ3_C110
P50151_C44	Q07065_C100
P50213_C351	P51812_C599
P50213_C222	Q86U44_C500
P50213_C331	Q9H479_C24
P50213_C127	Q9UPT9_C44
P50395_C414	P30042_C244
P50416_C96	Q8NFY9_C490
P50454_C156	Q15042_C218
Q8NFI4_C16	Q9H0E9_C26
P50542_C11	P51878_C315
P50552_C334	Q9UPQ9_C600
P50552_C7	P27540_C119
P50570_C27	Q96C01_C57
P50570_C86	Q9NQZ5_C302
P50579_C135	Q9H9P8_C376
P50579_C468	Q8NBX0_C238
P50579_C380	Q8NFF5_C499
P50579_C263	Q6PJG6_C228
P50579_C416	Q9C0C2_C749
P50579_C121	Q9Y4C1_C251
P50750_C85	Q8N5C7_C235
P50851_C1921	Q9BVP2_C131
P50851_C1228	Q6ZS81_C1963
P50914_C42	O94829_C217
P50914_C54	Q9BRJ7_C171
P50990_C149	Q96NE9_C306
P50990_C244	Q70CQ2_C1090
P50990_C187	O00622_C70
P50990_C36	Q6VMQ6_C612
P50990_C430	P68371_C213
P50991_C252	P04150_C622
P50991_C120	Q8WVB6_C280
P50991_C337	Q7Z401_C1289
P50991_C379	P31943_C267
P50991_C221	P31948_C461
P50991_C295	P46782_C172
P50991_C450	Q13148_C244
P51003_C36	O00233_C59
P51003_C677	Q13148_C39
P51114_C77	P60174_C79
P51114_C141	P62280_C131
P51114_C99	P23528_C39
P51114_C211	P46776_C70
P51116_C87	P06733_C389
P51116_C168	Q96B23_C57
P51153_C192	Q9H3P7_C129
P51159_C188	Q16555_C504
P51398_C98	B0V043_C112
P51531_C91	P62937_C161
P51531_C1296	Q9NZZ3_C20
P51531_C861	Q15369_C112
P51531_C399	Q16576_C97
P51532_C1359	Q9Y2Z0_C62
P51532_C423	Q9Y696_C100
P51553_C81	P24534_C50
P51553_C333	P46782_C155
P51553_C148	H3BQZ7_C57
P51570_C203	Q7KZF4_C560
P51570_C351	P40227_C406
P51580_C234	P60174_C255
P51587_C1399	Q08J23_C321
P51608_C429	O43765_C153
P51608_C339	P00558_C108
P51610_C1139	P60174_C164
P51610_C227	P61158_C12
P51610_C1886	O60664_C341
P51610_C1872	Q9H4M9_C138
P51617_C608	Q14204_C1977
P51648_C50	P14866_C581
P51649_C110	P35579_C988
P51649_C272	Q01813_C360
P51649_C340	P60660_C32
P51659_C277	P05455_C245
P51659_C189	P10809_C447
P51790_C733	P84077_C159
P51808_C8	Q16854_C87
P51809_C21	Q9Y508_C8
P51812_C579	O00148_C164
P51825_C1181	P15311_C117
P51858_C12	P42765_C287
P51858_C108	Q99832_C158
P51946_C244	P35998_C377
P51948_C293	P52789_C794
P51991_C85	P35579_C91
P51991_C94	P0CW22_C35
P52272_C653	P34897_C119
P52272_C676	P15153_C157
P52272_C114	P15531_C145
P52272_C694	P22314_C23
P52292_C133	P52789_C517
P52306_C117	Q12931_C573
P52569_C445	O43865_C272
P52597_C267	P05388_C27
P52597_C290	P40926_C285
P52630_C74	Q9BV79_C263
P52630_C174	P32322_C262
P52701_C1032	Q9Y490_C1353
P52701_C1241	P52701_C615
P52701_C1337	P49411_C127
P52701_C1098	P51610_C227
P52701_C615	P60174_C104
P52701_C88	Q12982_C295
P52735_C749	P53618_C888
P52735_C201	Q07020_C134
P52739_C235	Q86VP6_C413
P52756_C766	Q9Y3F4_C305
P52789_C909	Q9Y5K6_C540
[truncated: 60,889 more rows]

## Sheet: Cys profiled by NAIA-5
Cys uniquely liganded by NAIA-5 and not found in CysDB (Protein Name)	Proteins with these uniquely liganded Cys by NAIA-5
P0DN26_C52	P0DN26
P0DN26_C62	A0A0B4J2E5
A0A0B4J2E5_C24	A0A1W2PP97
A0A1W2PP97_C111	A0A1W2PQ72
A0A1W2PQ72_C227	Q12774
Q12774_C186	A2A368
A2A368_C128	A6NDB9
A6NDB9_C187	A8MW92
A8MW92_C497	E7ERA6
E7ERA6_C116	F5H658
F5H658_C123	F5H8H3
F5H8H3_C46	O00194
F5H8H3_C152	O14508
O00194_C188	O14734
O14508_C5	O14917
O14734_C13	O14920
O14917_C999	O15021
O14920_C12	O15085
O15021_C1940	O15164
O15085_C1047	O15231
O15164_C246	O15327
O15231_C317	O15381
O15327_C27	O43353
O15381_C26	O60229
O43353_C7	O60244
O60229_C2095	O60353
O60244_C172	O60566
O60353_C615	O60678
O60566_C399	O75030
O60678_C2	O75081
O75030_C209	O75110
O75081_C319	O75182
O75110_C686	O75223
O75182_C413	O75335
O75223_C6	O75362
O75335_C120	O75363
O75335_C968	O75533
O75362_C351	O75962
O75362_C772	O76024
O75363_C525	O94761
O75363_C343	O94762
O75363_C471	O94885
O75533_C965	Q8NDN9
O75962_C28	O96007
O76024_C12	P06401
O94761_C1141	P07384
O94762_C627	P08572
O94885_C1018	P09467
Q8NDN9_C392	P09497
O96007_C10	P0C860
P06401_C480	P0DMN0
P06401_C488	P11172
P06401_C891	P15313
P07384_C11	P15622
P08572_C1705	P17041
P09467_C39	P17676
P09497_C209	P18583
P0C860_C283	P21860
P0DMN0_C287	P22692
P11172_C119	P23443
P15313_C201	P23771
P15313_C106	P26196
P15313_C283	P29373
P15313_C45	P30281
P15622_C40	P35250
P17041_C12	P35568
P17676_C131	P35998
P18583_C2109	P40855
P21860_C1078	P41240
P21860_C1091	P42568
P22692_C249	P42677
P23443_C308	P45844
P23771_C317	P46013
P23771_C320	P47755
P26196_C385	P49585
P29373_C96	P49796
P30281_C6	Q8NFI4
P35250_C7	P51531
P35568_C494	P51608
P35568_C467	P52943
P35568_C1167	P54760
P35568_C436	P56159
P35998_C225	P56277
P40855_C8	P57737
P41240_C14	P58107
P42568_C5	P58546
P42677_C37	P60660
P45844_C209	P60983
P46013_C1129	P78314
P46013_C2342	P83111
P47755_C95	Q969Q0
P49585_C37	Q00987
P49796_C410	Q03111
Q8NFI4_C16	Q03164
P51531_C861	Q07283
P51608_C339	Q12962
P52943_C8	Q13029
P54760_C643	Q13362
P56159_C42	Q13480
P56159_C72	Q13627
P56159_C187	Q13641
P56277_C12	Q13796
P57737_C800	Q13885
P58107_C1102	Q14151
P58546_C2	Q14160
P60660_C2	Q14586
P60983_C8	Q14671
P78314_C315	Q15147
P83111_C275	Q15884
Q969Q0_C15	Q16822
Q00987_C362	Q16825
Q03111_C5	Q18PE1
Q03164_C2433	Q2VPK5
Q07283_C103	Q3LI77
Q12962_C3	Q4ZG55
Q13029_C312	Q52LR7
Q13362_C4	Q9H9L7
Q13480_C8	Q562F6
Q13627_C10	Q56NI9
Q13641_C392	Q5BJF6
Q13796_C545	Q5D1E8
Q13796_C580	Q5T0W9
Q13796_C91	Q5T5P2
Q13796_C970	Q5T8I3
Q13796_C1231	Q5TGY3
Q13885_C303	Q5TH69
Q14151_C498	Q5U4P2
Q14160_C10	Q6ISB3
Q14160_C1102	Q6JQN1
Q14586_C106	Q6N043
Q14671_C5	Q6NUJ5
Q15147_C1047	Q6NV74
Q15884_C292	Q6P1K2
Q16822_C263	Q6P1X6
Q16825_C309	Q6PJE2
Q18PE1_C442	Q6PKH6
Q2VPK5_C2	Q6QHC5
Q3LI77_C55	Q6UB99
Q4ZG55_C166	Q6ZN06
Q4ZG55_C328	Q6ZP65
Q4ZG55_C956	Q6ZRV2
Q4ZG55_C1426	Q6ZT07
Q52LR7_C31	Q6ZVM7
Q9H9L7_C3	Q70EL4
Q562F6_C3	Q70Z53
Q56NI9_C16	Q7L7V1
Q5BJF6_C279	Q7Z2F6
Q5D1E8_C5	Q7Z3B3
Q5T0W9_C14	Q7Z3D4
Q5T5P2_C1556	Q86UR1
Q5T8I3_C282	Q86X19
Q5TGY3_C1446	Q86XT9
Q5TH69_C1675	Q86YP4
Q5TH69_C1058	Q8IV03
Q5TH69_C635	Q8IWU2
Q5U4P2_C122	Q8IY17
Q6ISB3_C288	Q8IYN0
Q6JQN1_C396	Q8IZ41
Q6N043_C854	Q8N3P4
Q6NUJ5_C307	Q8N5J2
Q6NUJ5_C480	Q8N6C5
Q6NUJ5_C39	Q8N8I0
Q6NV74_C728	Q8N8J7
Q6P1K2_C13	Q8N8R7
Q6P1X6_C22	Q8N8Z6
Q6PJE2_C3	Q8N987
Q6PKH6_C86	Q8NAX2
Q6QHC5_C154	Q8NB15
Q6UB99_C1867	Q8NC74
Q6ZN06_C24	Q8NDA8
Q6ZN06_C372	Q8NEZ5
Q6ZP65_C5	Q8NF91
Q6ZRV2_C1140	Q8TAP8
Q6ZT07_C1235	Q8TCU6
Q6ZVM7_C16	Q8TCX5
Q70EL4_C468	Q8TDM6
Q70Z53_C17	Q8TE96
Q7L7V1_C8	Q8TEY5
Q7Z2F6_C106	Q8WVV4
Q7Z3B3_C1020	Q8WY54
Q7Z3D4_C174	Q92551
Q86UR1_C384	Q92673
Q86UR1_C451	Q92754
Q86X19_C194	Q92766
Q86XT9_C70	Q92908
Q86YP4_C6	Q93073
Q8IV03_C229	Q969E4
Q8IWU2_C1164	Q969K4
Q8IWU2_C763	Q969K7
Q8IY17_C1363	Q96AQ6
Q8IYN0_C518	Q96C12
Q8IZ41_C687	Q96C57
Q8N3P4_C15	Q96CC6
Q8N5J2_C300	Q96EA4
Q8N6C5_C1308	Q96EB1
Q8N8I0_C8	Q96FF7
Q8N8J7_C2	Q96FQ6
Q8N8R7_C5	Q96GC9
Q8N8Z6_C702	Q96HB5
Q8N987_C152	Q96HU1
Q8NAX2_C26	Q96HY7
Q8NB15_C8	Q96JC9
Q8NC74_C436	Q96LJ7
Q8NDA8_C1079	Q96LW9
Q8NDA8_C743	Q96MH2
Q8NEZ5_C7	Q96MU7
Q8NF91_C3058	Q96NY8
Q8TAP8_C5	Q96PE2
Q8TCU6_C175	Q96PU5
Q8TCU6_C17	Q96QZ7
Q8TCX5_C235	Q96RQ3
Q8TCX5_C461	Q96RW7
Q8TDM6_C369	Q99467
Q8TE96_C256	Q99611
Q8TEY5_C58	Q9BR76
Q8TEY5_C252	Q9BRP0
Q8WVV4_C425	Q9BRV8
Q8WVV4_C106	Q9BTX7
Q8WY54_C4	Q9BTY7
Q92551_C187	Q9BU19
Q92673_C1376	Q9BUP0
Q92673_C1381	Q9BV36
Q92754_C225	Q9BV44
Q92754_C256	Q9BW62
Q92766_C1629	Q9BY89
Q92908_C9	Q9BYX2
Q93073_C275	Q9H3U7
Q969E4_C143	Q9H6T0
Q969K4_C10	Q9HCD6
Q969K7_C214	Q9HCU8
Q96AQ6_C4	Q9NPA3
Q96C12_C273	Q9NPA8
Q96C57_C161	Q9NQX4
Q96CC6_C190	Q9NRG9
Q96EA4_C583	Q9NVK5
Q96EB1_C7	Q9NVR2
Q96FF7_C139	Q9NWF9
Q96FQ6_C4	Q9NWV4
Q96GC9_C8	Q9NX05
Q96HB5_C318	Q9NZT2
Q96HU1_C9	Q9P1Y5
Q96HY7_C610	Q9P291
Q96JC9_C15	Q9P2E7
Q96LJ7_C10	Q9UBB6
Q96LW9_C337	Q9UBC1
Q96MH2_C10	Q9UHF7
Q96MU7_C449	Q9UJY1
Q96MU7_C713	Q9ULJ7
Q96NY8_C433	Q9ULP9
Q96PE2_C1563	Q9UN76
Q96PU5_C341	Q9UN81
Q96QZ7_C1485	Q9UNI6
Q96RQ3_C62	Q9UQB3
Q96RW7_C4796	Q9Y259
Q99467_C607	Q9Y2I9
Q99611_C10	Q9Y3M8
Q9BR76_C475	Q9Y426
Q9BRP0_C140	Q9Y597
Q9BRV8_C3	Q9Y5S2
Q9BTX7_C105	Q9Y6K1
Q9BTY7_C199
Q9BU19_C11
Q9BUP0_C8
Q9BV36_C254
Q9BV44_C2
Q9BW62_C7
Q9BY89_C1398
Q9BYX2_C528
Q9H3U7_C84
Q9H6T0_C726
Q9HCD6_C1729
Q9HCU8_C61
Q9NPA3_C5
Q9NPA8_C50
Q9NQX4_C1161
Q9NRG9_C2
Q9NVK5_C3
Q9NVR2_C7
Q9NWF9_C675
Q9NWV4_C160
Q9NX05_C354
Q9NX05_C1065
Q9NZT2_C282
Q9P1Y5_C85
Q9P291_C87
Q9P2E7_C840
Q9UBB6_C3
Q9UBB6_C4
Q9UBC1_C213
Q9UHF7_C141
Q9UJY1_C10
Q9UJY1_C99
Q9ULJ7_C442
Q9ULJ7_C720
Q9ULJ7_C1108
Q9ULP9_C8
Q9UN76_C6
Q9UN81_C86
Q9UNI6_C11
Q9UQB3_C1092
Q9UQB3_C509
Q9Y259_C17
Q9Y2I9_C748
Q9Y3M8_C353
Q9Y426_C463
Q9Y597_C6
Q9Y5S2_C1709
Q9Y6K1_C818
