# Supplementary material for: N-Acryloylindole-alkyne (NAIA) enables imaging and profiling new ligandable cysteines and oxidized thiols by chemoproteomics
Source: Nat Commun. 2023 Jun 15;14:3564. doi: 10.1038/s41467-023-39268-w (PMC10272157; doi:10.1038/s41467-023-39268-w)
Supplement: Supplementary file 8 — Supplementary Data 5 [file 41467_2023_39268_MOESM8_ESM.xlsx]

## Sheet: Table of content
Supplementary Data 5. NAIA-5 vs IAA to profile functional cysteines in live HepG2 cells
Worksheet	Description
NAIA5_mod	#PSM and number of Cys modifications by NAIA-5 found in the 2 replicate experiments
IAA_mod	#PSM and number of Cys modifications by IAA found in the 2 replicate experiments
NAIA5_Site of mod on proteins	NAIA-5-modified Cys site found in the 2 replicate experiments
IAA_Site of mod on proteins	IAA-modified Cys site found in the 2 replicate experiments

## Sheet: NAIA5_mod (C)
Peptide sequence	Modifications	# PSMs	No of Cys modifications	Proteins	Gene Names	Protein Names	Mass	Retention time / min	PEP
AAAAAAEAGDIPIYICHQEPR	NAIA-alkyne-DTB (C)	1	1	P30988	CALCR	Calcitonin receptor	2904.46	69.939	0.0026107
AAAAAAVGPGAGGAGSAVPGGAGPCATVSVFPGAR	Acetyl (Protein N-term);NAIA-alkyne-DTB (C)	4	4	Q86X55	CARM1	Histone-arginine methyltransferase CARM1	3629.84	86.409	3.8032e-48
AAAACLDK	NAIA-alkyne-DTB (C)	1	1	Q9H3U1	UNC45A	Protein unc-45 homolog A	1499.78	55.549	0.036011
AAAAGGPCVR	Acetyl (Protein N-term);NAIA-alkyne-DTB (C)	2	2	Q5SRE5	NUP188	Nucleoporin NUP188 homolog	1651.85	67.004	0.00037586
AAAALCTLYHEAGQR	NAIA-alkyne-DTB (C)	1	1	Q8NFZ5	TNIP2	TNFAIP3-interacting protein 2	2312.17	62.203	0.0012676
AAAANSGSSLPLFDCPTWAGKPPPGLHLDVVK	Acetyl (Protein N-term);NAIA-alkyne-DTB (C)	1	1	Q12972	PPP1R8	Nuclear inhibitor of protein phosphatase 1;Activator of RNA decay	3996.06	88.392	1.8743e-13
AAAAVAAAASSCRPLGSGAGPGPTGAAPVSAPAPGPGPAGK	NAIA-alkyne-DTB (C)	1	1	Q9NRL3	STRN4	Striatin-4	4131.13	89.988	1.6232e-24
AAAEEGCSVGAEADR	Acetyl (Protein N-term);NAIA-alkyne-DTB (C)	2	2	P40855	PEX19	Peroxisomal biogenesis factor 19	2215.02	67.442	5.4757e-30
AAAGEFADDPCSSVKR	NAIA-alkyne-DTB (C)	2	2	P35221	CTNNA1	Catenin alpha-1	2361.14	57.71	3.3278e-06
AAAGGLAMLTSMRPTLCSR	NAIA-alkyne-DTB (C)	3	3	Q9H3U1	UNC45A	Protein unc-45 homolog A	2644.37	76.895	3.5033e-12
AAAGGLAMLTSMRPTLCSR	Oxidation (M);NAIA-alkyne-DTB (C)	1	1	Q9H3U1	UNC45A	Protein unc-45 homolog A	2660.36	70.894	0.028333
AAALEACLDVTK	NAIA-alkyne-DTB (C)	2	2	Q9H0G5	NSRP1	Nuclear speckle splicing regulatory protein 1	1942.02	73.547	9.9243e-05
AAAPAPEEEMDECEQALAAEPK	NAIA-alkyne-DTB (C)	5	5	P26641	EEF1G	Elongation factor 1-gamma	3037.4	77.252	8.0305e-17
AAAPAPVSEAVCR	NAIA-alkyne-DTB (C)	2	2	P20810	CAST	Calpastatin	1979.03	62.172	6.6821e-22
AAASGQPRPEMQCPAEHEEDMYR	NAIA-alkyne-DTB (C)	2	2	Q96BN8	OTULIN	Ubiquitin thioesterase otulin	3340.51	51.955	4.335e-13
AAASGQPRPEMQCPAEHEEDMYR	Oxidation (M);NAIA-alkyne-DTB (C)	3	3	Q96BN8	OTULIN	Ubiquitin thioesterase otulin	3356.5	47.838	0.0071734
AAASGQPRPEMQCPAEHEEDMYR	2 Oxidation (M);NAIA-alkyne-DTB (C)	1	1	Q96BN8	OTULIN	Ubiquitin thioesterase otulin	3372.5	44.491	0.0071734
AACCLAGAR	NAIA-alkyne-DTB (C)	2	2	O95336	PGLS	6-phosphogluconolactonase	1629.81	58.167	0.012131
AACFAIQK	NAIA-alkyne-DTB (C)	2	2	O15269	SPTLC1	Serine palmitoyltransferase 1	1588.84	63.866	0.0046634
AACIAEQYHTVLK	NAIA-alkyne-DTB (C)	4	4	O95235	KIF20A	Kinesin-like protein KIF20A	2184.14	59.124	0.00044984
AACKLWDLYLR	NAIA-alkyne-DTB (C)	1	1	Q86U86	PBRM1	Protein polybromo-1	2089.12	76.901	0.013714
AACLLDGVPVALKK	NAIA-alkyne-DTB (C)	3	3	Q8TDX7	NEK7	Serine/threonine-protein kinase Nek7	2135.22	71.872	0.008625
AACNLLQR	NAIA-alkyne-DTB (C)	2	2	Q01813	PFKP	ATP-dependent 6-phosphofructokinase, platelet type	1625.87	64.896	0.010962
AADCISEPVNREPPSR	NAIA-alkyne-DTB (C)	2	2	P43304	GPD2	Glycerol-3-phosphate dehydrogenase, mitochondrial	2478.23	52.596	0.0077553
AADETLCQTK	NAIA-alkyne-DTB (C)	2	2	P49916	LIG3	DNA ligase 3	1816.9	58.244	0.00044237
AADGNTALHYAALYNQPDCLK	NAIA-alkyne-DTB (C)	1	1	Q8TDY4	ASAP3	Arf-GAP with SH3 domain, ANK repeat and PH domain-containing protein 3	2986.46	67.298	0.0011787
AADIASKVDASACGMER	NAIA-alkyne-DTB (C)	3	3	O95671	ASMTL	N-acetylserotonin O-methyltransferase-like protein	2432.18	58.96	0.00084384
AADISESSGADCK	Acetyl (Protein N-term);NAIA-alkyne-DTB (C)	2	2	O43583	DENR	Density-regulated protein	2032.94	65.341	1.7772e-63
AADISESSGADCKGDPR	Acetyl (Protein N-term);NAIA-alkyne-DTB (C)	4	4	O43583	DENR	Density-regulated protein	2458.14	57.053	0.0002255
AADVFMCSPR	Acetyl (Protein N-term);NAIA-alkyne-DTB (C)	2	2	Q9HAP2	MLXIP	MLX-interacting protein	1875.9	86.963	0.00077508
AAEATAVAGSGAVGGCLAK	Acetyl (Protein N-term);NAIA-alkyne-DTB (C)	3	3	Q9Y259	CHKB	Choline/ethanolamine kinase	2383.22	76.999	4.1807e-133
AAEATVCANNSK	NAIA-alkyne-DTB (C)	1	1	Q3T8J9	GON4L	GON-4-like protein	1915.95	52.186	0.0395
AAELLMSCFR	NAIA-alkyne-DTB (C)	1	1	Q5JVF3	PCID2	PCI domain-containing protein 2	1877.95	81.256	0.020394
AAERGHGDICSLLLQHSPALK	NAIA-alkyne-DTB (C)	1	1	Q53RE8	ANKRD39	Ankyrin repeat domain-containing protein 39	2953.56	68.617	0.0012243
AAETCQEPK	NAIA-alkyne-DTB (C)	2	2	Q9P032	NDUFAF4	NADH dehydrogenase [ubiquinone] 1 alpha subcomplex assembly factor 4	1713.84	49.135	1.0337e-08
AAFGLSEAGFNTACVTK	NAIA-alkyne-DTB (C)	2	2	P31040	SDHA	Succinate dehydrogenase [ubiquinone] flavoprotein subunit, mitochondrial	2424.21	74.772	7.2781e-41
AAFLGCLTDVR	NAIA-alkyne-DTB (C)	1	1	Q9UID3	VPS51	Vacuolar protein sorting-associated protein 51 homolog	1903	80.402	0.010631
AAFNQEHVSCQQAFEHFAQK	NAIA-alkyne-DTB (C)	2	2	O94953	KDM4B	Lysine-specific demethylase 4B	3057.46	60.334	0.00094195
AAGAPGAACRPGCSQK	NAIA-alkyne-DTB (C)	2	2	O95685	PPP1R3D	Protein phosphatase 1 regulatory subunit 3D	2239.1	41.406	0.0062699
AAGCNIPVASVAAGFPAGQTHLK	NAIA-alkyne-DTB (C)	1	1	Q9Y315	DERA	Deoxyribose-phosphate aldolase	2917.53	71.514	0.0077374
AAGDGDCGTTHSR	NAIA-alkyne-DTB (C)	2	2	Q3LXA3	DAK	Bifunctional ATP-dependent dihydroxyacetone kinase/FAD-AMP lyase (cyclizing);ATP-dependent dihydroxyacetone kinase;FAD-AMP lyase (cyclizing)	1984.91	42.758	0.00012616
AAGGATAGSRQPSVETLDSPTGSHVEWCK	NAIA-alkyne-DTB (C)	1	1	Q13613	MTMR1	Myotubularin-related protein 1	3636.76	57.688	5.7482e-06
AAGGAVAAAPECR	Acetyl (Protein N-term);NAIA-alkyne-DTB (C)	2	2	Q9UL63	MKLN1	Muskelin	1922.97	68.122	4.5519e-05
AAGPLLTDECR	NAIA-alkyne-DTB (C)	3	3	Q9BQ69	MACROD1	O-acetyl-ADP-ribose deacetylase MACROD1	1882.96	66.608	3.5457e-24
AAGVDCGDGVGAR	Acetyl (Protein N-term);NAIA-alkyne-DTB (C)	2	2	Q5TBB1	RNASEH2B	Ribonuclease H2 subunit B	1926.93	69.221	1.1341e-14
AAHGCVTAVSGK	NAIA-alkyne-DTB (C)	2	2	O75410	TACC1	Transforming acidic coiled-coil-containing protein 1	1837.95	47.687	5.8065e-05
AAHIFNEALVCHQIR	NAIA-alkyne-DTB (C)	1	1	O43795	MYO1B	Unconventional myosin-Ib	2459.29	61.557	0.0013089
AAHTEDINACTLTTSPR	NAIA-alkyne-DTB (C)	2	2	P04049	RAF1	RAF proto-oncogene serine/threonine-protein kinase	2538.25	58.973	5.8645e-05
AAHYCHSTLKR	NAIA-alkyne-DTB (C)	2	2	Q96EK5	KIAA1279	KIF1-binding protein	2024.04	42.699	0.029985
AAIAECEEVR	NAIA-alkyne-DTB (C)	1	1	P0CAP2	POLR2M	DNA-directed RNA polymerase II subunit GRINL1A	1827.92	60.293	0.0065643
AAICQNLQHVLAVVR	NAIA-alkyne-DTB (C)	3	3	Q96HA7	TONSL	Tonsoku-like protein	2372.32	78.827	0.0062947
AALASAHQCHPLPR	NAIA-alkyne-DTB (C)	5	5	Q9NWZ5	UCKL1	Uridine-cytidine kinase-like 1	2209.16	47.425	0.00081643
AALDCSTSHLDEFYSDPHAVAGALK	NAIA-alkyne-DTB (C)	2	2	Q68EM7	ARHGAP17	Rho GTPase-activating protein 17	3355.62	68.647	3.4582e-05
AALGHLAGEAAAAPGPGTPCASR	Acetyl (Protein N-term);NAIA-alkyne-DTB (C)	2	2	Q9H7E9	C8orf33	UPF0488 protein C8orf33	2825.43	71.264	3.1579e-40
AALLEAGMPECTEDK	NAIA-alkyne-DTB (C)	1	1	Q9C0C9	UBE2O	E2/E3 hybrid ubiquitin-protein ligase UBE2O	2315.12	71.089	0.0018142
AALQEELQLCK	NAIA-alkyne-DTB (C)	2	2	P49327	FASN	Fatty acid synthase;[Acyl-carrier-protein] S-acetyltransferase;[Acyl-carrier-protein] S-malonyltransferase;3-oxoacyl-[acyl-carrier-protein] synthase;3-oxoacyl-[acyl-carrier-protein] reductase;3-hydroxyacyl-[acyl-carrier-protein] dehydratase;Enoyl-[acyl-carrier-protein] reductase;Oleoyl-[acyl-carrier-protein] hydrolase	1983.05	72.313	3.1912e-05
AAMDAVCAK	Oxidation (M);NAIA-alkyne-DTB (C)	2	2	Q86UY6	NAA40	N-alpha-acetyltransferase 40	1632.8	52.995	0.0081258
AAMDAVCAK	NAIA-alkyne-DTB (C)	1	1	Q86UY6	NAA40	N-alpha-acetyltransferase 40	1616.81	60.079	0.00577
AANGLEADNSCPNSK	NAIA-alkyne-DTB (C)	1	1	Q86V48	LUZP1	Leucine zipper protein 1	2228.05	53.007	0.012138
AANIPEHNTIGFMFACVGR	NAIA-alkyne-DTB (C)	2	2	Q8NEZ5	FBXO22	F-box only protein 22	2785.38	79.225	0.0030697
AAPCAEDPSLER	Acetyl (Protein N-term);NAIA-alkyne-DTB (C)	2	2	Q8NBT0	POC1A	POC1 centriolar protein homolog A	2037.98	71.895	0.0022821
AAPCEGQAFAVGVEK	Acetyl (Protein N-term);NAIA-alkyne-DTB (C)	2	2	Q86WB0	ZC3HC1	Nuclear-interacting partner of ALK	2256.12	78.418	1.8033e-21
AAPCGSELPANSPLKIPK	Acetyl (Protein N-term);NAIA-alkyne-DTB (C)	2	2	Q6P1R3	MSANTD2	Myb/SANT-like DNA-binding domain-containing protein 2	2572.37	74.296	0.0018156
AAPHKAEGLEEADTGASGCHSHPEEQPTSISPSR	NAIA-alkyne-DTB (C)	2	2	Q9BV36	MLPH	Melanophilin	4220.98	42.369	2.7623e-05
AAPVLSCEAATQTER	NAIA-alkyne-DTB (C)	1	1	Q15884	FAM189A2	Protein FAM189A2	2284.15	64.712	0.0012809
AAQCVTK	Acetyl (Protein N-term);NAIA-alkyne-DTB (C)	2	2	O75131	CPNE3	Copine-3	1499.78	64.175	0.025093
AAQGPPAPAVPPNTDVMACTQTALLQK	NAIA-alkyne-DTB (C)	2	2	O60232	SSSCA1	Sjoegren syndrome/scleroderma autoantigen 1	3427.76	77.631	1.7265e-39
AAQIGAHTLSGACLDPGAFK	NAIA-alkyne-DTB (C)	1	1	Q16134	ETFDH	Electron transfer flavoprotein-ubiquinone oxidoreductase, mitochondrial	2665.37	67.375	0.0012981
AAQLFLCSLGLK	NAIA-alkyne-DTB (C)	4	4	Q9UPY3	DICER1	Endoribonuclease Dicer	2001.11	86.837	0.00015928
AASALYACTK	Acetyl (Protein N-term);NAIA-alkyne-DTB (C)	2	2	Q5HYJ3	FAM76B	Protein FAM76B	1777.91	77.835	5.1935e-05
AASAQSAPLALVTSLAAAASGTGGGGGGGGASGGTSGSCSPASSEPPAAPADR	NAIA-alkyne-DTB (C)	1	1	P50219	MNX1	Motor neuron and pancreas homeobox protein 1	5163.48	88.178	8.8582e-33
AASCGEGK	NAIA-alkyne-DTB (C)	1	1	Q6FI81	CIAPIN1	Anamorsin	1459.71	47.271	0.030528
AASCGEGKK	NAIA-alkyne-DTB (C)	1	1	Q6FI81	CIAPIN1	Anamorsin	1587.81	38.692	0.013394
AASCVLLHTGQK	Acetyl (Protein N-term);NAIA-alkyne-DTB (C)	4	4	P14550	AKR1A1	Alcohol dehydrogenase [NADP(+)]	2007.06	72.031	1.2996e-38
AASDKGSSCSSSR	NAIA-alkyne-DTB (C)	1	1	Q8NAN2	FAM73A	Protein FAM73A	1979.94	38.264	0.027002
AASEVAGVVANAPSPPESSSLCASK	Acetyl (Protein N-term);NAIA-alkyne-DTB (C)	3	3	Q8ND24	RNF214	RING finger protein 214	3108.54	79.851	1.5395e-63
AASGLLSIGLCKGDR	NAIA-alkyne-DTB (C)	2	2	Q96CM8	ACSF2	Acyl-CoA synthetase family member 2, mitochondrial	2198.19	70.806	0.0010938
AASLGCNNKPAFPELDFR	NAIA-alkyne-DTB (C)	2	2	Q8IYB1	MB21D2	Protein MB21D2	2687.35	71.681	0.0036839
AASSTSQSGLSNSSHNCSNKPSIGK	NAIA-alkyne-DTB (C)	1	1	Q9BYI3	FAM126A	Hyccin	3186.54	40.408	0.00077727
AASVPCSVAPEK	NAIA-alkyne-DTB (C)	1	1	Q9C073	FAM117A	Protein FAM117A	1895.98	60.41	0.0017982
AATCEGSESSGFGKLPK	NAIA-alkyne-DTB (C)	2	2	Q9UPN4	CEP131	Centrosomal protein of 131 kDa	2406.19	53.831	0.0002222
AATCFAEKLPSSNLLK	NAIA-alkyne-DTB (C)	3	3	O95210	STBD1	Starch-binding domain-containing protein 1	2430.3	68.139	0.00013404
AATFFGEVVKAPCR	Acetyl (Protein N-term);NAIA-alkyne-DTB (C)	4	4	O95456	PSMG1	Proteasome assembly chaperone 1	2275.18	86.75	1.8109e-41
AATGEEVSAEDLGGADLHCR	NAIA-alkyne-DTB (C)	6	6	Q9HCC0	MCCC2	Methylcrotonoyl-CoA carboxylase beta chain, mitochondrial	2738.3	60.911	2.8697e-178
AATMSAVEAATCR	NAIA-alkyne-DTB (C)	1	1	Q53H96	PYCRL	Pyrroline-5-carboxylate reductase 3	2018.99	61.989	0.0007043
AATMSAVEAATCR	Oxidation (M);NAIA-alkyne-DTB (C)	1	1	Q53H96	PYCRL	Pyrroline-5-carboxylate reductase 3	2034.99	55.627	4.9388e-05
AATSTLSVCDFLGEK	NAIA-alkyne-DTB (C)	2	2	Q8N128	FAM177A1	Protein FAM177A1	2279.15	82.861	2.1358e-30
AAVATCGSVAASTGSAVATASK	Acetyl (Protein N-term);NAIA-alkyne-DTB (C)	7	7	Q96EB1	ELP4	Elongator complex protein 4	2660.35	75.99	3.9008e-37
AAVEEGIVLGGGCALLR	NAIA-alkyne-DTB (C)	2	2	P10809	HSPD1	60 kDa heat shock protein, mitochondrial	2365.28	83.532	5.8849e-05
AAVPLGGFLCNVADK	NAIA-alkyne-DTB (C)	3	3	Q7L8L6	FASTKD5	FAST kinase domain-containing protein 5	2212.17	83.662	0.00042374
AAVPNSQNATISVPPLTSVSVKPQLGCTEDYLLSK	NAIA-alkyne-DTB (C)	1	1	Q8N9U0	TC2N	Tandem C2 domains nuclear protein	4365.29	80.789	0.0015098
ACAAGTPAVIR	NAIA-alkyne-DTB (C)	2	2	P51610	HCFC1	Host cell factor 1;HCF N-terminal chain 1;HCF N-terminal chain 2;HCF N-terminal chain 3;HCF N-terminal chain 4;HCF N-terminal chain 5;HCF N-terminal chain 6;HCF C-terminal chain 1;HCF C-terminal chain 2;HCF C-terminal chain 3;HCF C-terminal chain 4;HCF C-terminal chain 5;HCF C-terminal chain 6	1766.95	58.915	8.4152e-05
ACAEQLSLGGGLGPLVSLASHPK	NAIA-alkyne-DTB (C)	1	1	Q96C12	ARMC5	Armadillo repeat-containing protein 5	2942.57	80.342	7.7617e-05
ACANPAAGSVILLENLR	NAIA-alkyne-DTB (C)	2	2	P00558	PGK1	Phosphoglycerate kinase 1	2449.32	83.541	0.0039089
ACARPLISVYSEK	Acetyl (Protein N-term);NAIA-alkyne-DTB (C)	7	7	P36578	RPL4	60S ribosomal protein L4	2216.17	73.113	8.8699e-41
ACARPLISVYSEKGESSGK	Acetyl (Protein N-term);NAIA-alkyne-DTB (C)	5	5	P36578	RPL4	60S ribosomal protein L4	2761.41	64.577	2.4479e-07
ACARPLISVYSEKGESSGKNVTLPAVFK	Acetyl (Protein N-term);NAIA-alkyne-DTB (C)	2	2	P36578	RPL4	60S ribosomal protein L4	3730.98	72.653	4.7663e-58
ACATKPEELSVHNNVSTQSNGSQQAWGMR	NAIA-alkyne-DTB (C)	1	1	Q9HCM4	EPB41L5	Band 4.1-like protein 5	3867.84	52.268	0.0054667
ACATKPEELSVHNNVSTQSNGSQQAWGMR	Oxidation (M);NAIA-alkyne-DTB (C)	1	1	Q9HCM4	EPB41L5	Band 4.1-like protein 5	3883.84	48.982	0.031963
ACAVEVKR	NAIA-alkyne-DTB (C)	1	1	Q8WX92	NELFB	Negative elongation factor B	1612.88	48.71	0.013696
ACAYQDRR	NAIA-alkyne-DTB (C)	1	1	Q96FZ2	HMCES	Embryonic stem cell-specific 5-hydroxymethylcytosine-binding protein	1719.85	43.752	0.035753
ACDDKLNKK	NAIA-alkyne-DTB (C)	1	1	Q7Z401	DENND4A	C-myc promoter-binding protein	1771.93	40.544	0.014101
ACDEGHCTAK	NAIA-alkyne-DTB (C)	1	1	P26440	IVD	Isovaleryl-CoA dehydrogenase, mitochondrial	1828.82	40.991	0.0035234
ACDESVLMDLK	NAIA-alkyne-DTB (C)	2	2	Q9UJV9	DDX41	Probable ATP-dependent RNA helicase DDX41	1960.96	74.092	0.0090247
ACDGNVDHAATHITNR	NAIA-alkyne-DTB (C)	2	2	Q9Y5A7	NUB1	NEDD8 ultimate buster 1	2432.17	44.517	0.00061065
ACDLPAWVHFPDTER	NAIA-alkyne-DTB (C)	5	5	A0FGR8	ESYT2	Extended synaptotagmin-2	2494.21	78.131	8.4103e-15
ACDTPDKPVQVTK	NAIA-alkyne-DTB (C)	3	3	Q9BUB4	ADAT1	tRNA-specific adenosine deaminase 1	2139.1	48.352	0.0091455
ACESASHDNQSVR	NAIA-alkyne-DTB (C)	4	4	Q8TBZ6	TRMT10A	tRNA methyltransferase 10 homolog A	2141	40.318	1.0098e-40
ACFGGLFANLIRPGDAK	NAIA-alkyne-DTB (C)	3	3	Q9NR09	BIRC6	Baculoviral IAP repeat-containing protein 6	2487.31	84.478	5.8826e-05
ACFLGATVK	NAIA-alkyne-DTB (C)	3	3	Q9H9P8	L2HGDH	L-2-hydroxyglutarate dehydrogenase, mitochondrial	1646.89	68.871	6.5496e-12
ACFQVGTSEEMK	NAIA-alkyne-DTB (C)	1	1	P35658	NUP214	Nuclear pore complex protein Nup214	2066.98	64.284	0.033912
ACFYNLDK	NAIA-alkyne-DTB (C)	1	1	Q96I25	RBM17	Splicing factor 45	1710.84	66.03	0.021317
ACFYNLDKFR	NAIA-alkyne-DTB (C)	4	4	Q96I25	RBM17	Splicing factor 45	2014.01	66.1	0.00087833
ACGATLK	Acetyl (Protein N-term);NAIA-alkyne-DTB (C)	1	1	Q53H80;Q9H9L7	AKIRIN2;AKIRIN1	Akirin-2;Akirin-1	1442.76	70.036	0.068658
ACGATLKR	Acetyl (Protein N-term);NAIA-alkyne-DTB (C)	1	1	Q53H80;Q9H9L7	AKIRIN2;AKIRIN1	Akirin-2;Akirin-1	1598.86	59.01	0.023711
ACGDSTLTQITAGLDPVGR	NAIA-alkyne-DTB (C)	3	3	P62879	GNB2	Guanine nucleotide-binding protein G(I)/G(S)/G(T) subunit beta-2	2612.33	80.829	9.9649e-10
ACGLVASNLNLK	Acetyl (Protein N-term);NAIA-alkyne-DTB (C)	2	2	P09382	LGALS1	Galectin-1	1982.07	87.946	0.00085
ACGLVASNLNLKPGECLR	Acetyl (Protein N-term);NAIA-alkyne-DTB (C)	12	12	P09382	LGALS1	Galectin-1	2694.4	79.298	7.5513e-68
ACINTLQFLYSR	NAIA-alkyne-DTB (C)	1	1	Q8WVB6	CHTF18	Chromosome transmission fidelity protein 18 homolog	2166.13	81.372	0.0023484
ACISIGNQNFEVK	NAIA-alkyne-DTB (C)	1	1	P52564	MAP2K6	Dual specificity mitogen-activated protein kinase kinase 6	2160.1	68.714	0.00056841
ACKVDSPTVNTTLR	NAIA-alkyne-DTB (C)	4	4	Q9H0B6	KLC2	Kinesin light chain 2	2242.18	54.073	0.0017188
ACKVDSPTVTTTLK	NAIA-alkyne-DTB (C)	5	5	Q07866	KLC1	Kinesin light chain 1	2201.18	55.023	0.00081229
ACLDDSYASGEGLKR	NAIA-alkyne-DTB (C)	4	4	Q6DN90	IQSEC1	IQ motif and SEC7 domain-containing protein 1	2322.13	56.052	0.0013917
ACLDRNPEAFKPK	NAIA-alkyne-DTB (C)	1	1	Q6MZP7	LIN54	Protein lin-54 homolog	2226.16	48.433	0.059821
ACLLETPIR	Acetyl (Protein N-term);NAIA-alkyne-DTB (C)	3	3	Q8IUR7	ARMC8	Armadillo repeat-containing protein 8	1794.97	93.202	0.0025082
ACLSALSEVK	NAIA-alkyne-DTB (C)	1	1	P42356	PI4KA	Phosphatidylinositol 4-kinase alpha	1757.94	67.334	0.0011662
ACMFEPLPIK	NAIA-alkyne-DTB (C)	3	3	Q99996	AKAP9	A-kinase anchor protein 9	1885.98	80.168	0.0042081
ACNLTDTQKEVK	NAIA-alkyne-DTB (C)	1	1	Q7LBC6	KDM3B	Lysine-specific demethylase 3B	2087.07	51.063	0.011281
ACPLEK	Acetyl (Protein N-term);NAIA-alkyne-DTB (C)	1	1	P26447	S100A4	Protein S100-A4	1439.75	74.159	0.070637
ACPRPEGLNFQDLK	NAIA-alkyne-DTB (C)	4	4	P15927	RPA2	Replication protein A 32 kDa subunit	2325.19	63.154	0.0022975
ACPRPEGLNFQDLKNQLK	NAIA-alkyne-DTB (C)	1	1	P15927	RPA2	Replication protein A 32 kDa subunit	2808.47	62.646	0.002712
ACQALGAMLSK	NAIA-alkyne-DTB (C)	1	1	Q8IXH7	NELFCD	Negative elongation factor C/D	1829.95	69.942	3.2593e-17
ACQEVLEK	NAIA-alkyne-DTB (C)	3	3	Q9UBF8	PI4KB	Phosphatidylinositol 4-kinase beta	1656.85	55.798	0.0043035
ACQGQYETIER	NAIA-alkyne-DTB (C)	1	1	Q9BXI6	TBC1D10A	TBC1 domain family member 10A	2034.98	53.08	0.01093
ACQIFVR	NAIA-alkyne-DTB (C)	3	3	P52272	HNRNPM	Heterogeneous nuclear ribonucleoprotein M	1573.84	64.132	0.0055507
ACQSIYPLHDVFVR	NAIA-alkyne-DTB (C)	3	3	P61247	RPS3A	40S ribosomal protein S3a	2385.23	71.139	1.1896e-05
ACQSIYPLHDVFVRK	NAIA-alkyne-DTB (C)	1	1	P61247	RPS3A	40S ribosomal protein S3a	2513.33	63.56	0.00242
ACQSLASR	NAIA-alkyne-DTB (C)	1	1	Q12789	GTF3C1	General transcription factor 3C polypeptide 1	1572.81	52.813	0.0039285
ACRPPGSPGR	NAIA-alkyne-DTB (C)	2	2	O95685	PPP1R3D	Protein phosphatase 1 regulatory subunit 3D	1734.9	44.469	0.0076847
ACRQPPIVFLPK	NAIA-alkyne-DTB (C)	1	1	Q4ZG55	GREB1	Protein GREB1	2106.18	66.108	0.04347
ACSEQEGR	NAIA-alkyne-DTB (C)	2	2	O14662	STX16	Syntaxin-16	1616.76	45.217	0.0071903
ACSTVEGK	NAIA-alkyne-DTB (C)	1	1	Q96RL1	UIMC1	BRCA1-A complex subunit RAP80	1531.77	49.41	0.061775
ACTNGSGSMGSTTSVSSGTATAATHAAADLGSPSLQHSR	NAIA-alkyne-DTB (C)	1	1	Q14669	TRIP12	E3 ubiquitin-protein ligase TRIP12	4372.04	54.076	0.00018961
ACTNGSGSMGSTTSVSSGTATAATHAAADLGSPSLQHSR	Oxidation (M);NAIA-alkyne-DTB (C)	1	1	Q14669	TRIP12	E3 ubiquitin-protein ligase TRIP12	4388.04	51.335	3.9484e-07
ACTQPRPNYASNFSVIGAR	NAIA-alkyne-DTB (C)	2	2	O14976	GAK	Cyclin-G-associated kinase	2789.41	59.129	0.00012333
ACTTEAHK	NAIA-alkyne-DTB (C)	2	2	Q16514	TAF12	Transcription initiation factor TFIID subunit 12	1597.79	40.427	0.0090406
ACTTEAHKQR	NAIA-alkyne-DTB (C)	3	3	Q16514	TAF12	Transcription initiation factor TFIID subunit 12	1881.95	34.604	8.3779e-13
ACTTEEDQEK	NAIA-alkyne-DTB (C)	3	3	P49915	GMPS	GMP synthase [glutamine-hydrolyzing]	1890.87	46.265	1.3968e-30
ACVGNAYHK	NAIA-alkyne-DTB (C)	1	1	Q9UKX7	NUP50	Nuclear pore complex protein Nup50	1699.85	45.288	0.0026869
ACVHPSPLRR	NAIA-alkyne-DTB (C)	1	1	Q86Y97	SUV420H2	Histone-lysine N-methyltransferase SUV420H2	1873.01	42.327	0.024595
ACVLQNPQTIMHIQDPASQR	NAIA-alkyne-DTB (C)	2	2	O95544	NADK	NAD kinase	2987.51	69.814	8.278e-11
ACWAWGPSSPKPGEAQNGR	NAIA-alkyne-DTB (C)	2	2	Q16584	MAP3K11	Mitogen-activated protein kinase kinase kinase 11	2736.32	62.123	0.0012534
ACYEESLK	NAIA-alkyne-DTB (C)	2	2	Q9Y618	NCOR2	Nuclear receptor corepressor 2	1679.82	56.533	1.205e-06
ADAECYTAMK	NAIA-alkyne-DTB (C)	1	1	O94905	ERLIN2	Erlin-2	1839.85	59.088	0.035885
ADDPLGCAVAHRK	NAIA-alkyne-DTB (C)	1	1	Q96HA7	TONSL	Tonsoku-like protein	2090.07	53.454	0.067142
ADEASELACPTPK	NAIA-alkyne-DTB (C)	4	4	P49327	FASN	Fatty acid synthase;[Acyl-carrier-protein] S-acetyltransferase;[Acyl-carrier-protein] S-malonyltransferase;3-oxoacyl-[acyl-carrier-protein] synthase;3-oxoacyl-[acyl-carrier-protein] reductase;3-hydroxyacyl-[acyl-carrier-protein] dehydratase;Enoyl-[acyl-carrier-protein] reductase;Oleoyl-[acyl-carrier-protein] hydrolase	2069.01	61.699	3.3827e-63
ADEICIAGSPLTPR	NAIA-alkyne-DTB (C)	1	1	Q08999	RBL2	Retinoblastoma-like protein 2	2180.13	73.266	0.0087252
ADFCIIHYAGK	NAIA-alkyne-DTB (C)	1	1	P35579;P35580	MYH9;MYH10	Myosin-9;Myosin-10	1975	68.911	0.064299
ADFCPFKVVDNK	NAIA-alkyne-DTB (C)	1	1	Q12802	AKAP13	A-kinase anchor protein 13	2120.08	70.639	0.0064509
ADFYCAEVAR	NAIA-alkyne-DTB (C)	1	1	Q96F63	CCDC97	Coiled-coil domain-containing protein 97	1881.91	67.259	0.014862
ADGDSKGSEEVDSHCKK	NAIA-alkyne-DTB (C)	1	1	Q9Y4W2	LAS1L	Ribosomal biogenesis protein LAS1L	2529.18	35.27	0.00032071
ADGQMPFSCHYPSR	Acetyl (Protein N-term);NAIA-alkyne-DTB (C)	2	2	Q9UJY1	HSPB8	Heat shock protein beta-8	2375.08	72.235	1.4735e-05
ADHVQSLAQLENLCK	Acetyl (Protein N-term);NAIA-alkyne-DTB (C)	3	3	Q9UIA9	XPO7	Exportin-7	2448.25	82.106	7.8231e-41
ADLAECNIK	Acetyl (Protein N-term);NAIA-alkyne-DTB (C)	4	4	P33176	KIF5B	Kinesin-1 heavy chain	1755.89	77.728	0.0025878
ADLLLEPCSHYR	NAIA-alkyne-DTB (C)	4	4	Q7Z406	MYH14	Myosin-14	2154.09	67.652	0.0013723
ADLSCLVPATSVAVR	NAIA-alkyne-DTB (C)	2	2	Q17RN3	FAM98C	Protein FAM98C	2239.2	78.311	0.00029483
ADLVISHAGAGSCLETLEK	NAIA-alkyne-DTB (C)	4	4	Q9NP73	ALG13	Putative bifunctional UDP-N-acetylglucosamine transferase and deubiquitinase ALG13	2651.36	69.338	2.0797e-05
ADPAIKEPLPVEDVCPK	NAIA-alkyne-DTB (C)	1	1	Q92667	AKAP1	A-kinase anchor protein 1, mitochondrial	2558.35	69.417	0.0039089
ADPALCFLEK	NAIA-alkyne-DTB (C)	1	1	Q8TD26;Q9HCK8	CHD6;CHD8	Chromodomain-helicase-DNA-binding protein 6;Chromodomain-helicase-DNA-binding protein 8	1843.95	78.048	0.041719
ADPEVCCFITK	Acetyl (Protein N-term);NAIA-alkyne-DTB (C)	1	1	Q7Z2W4	ZC3HAV1	Zinc finger CCCH-type antiviral protein 1	2061.99	86.117	0.049296
ADPGVLAALCEK	NAIA-alkyne-DTB (C)	2	2	Q8WVB6	CHTF18	Chromosome transmission fidelity protein 18 homolog	1924.01	78.583	0.00011414
ADRGCPLEAAPLPAEVR	Acetyl (Protein N-term);NAIA-alkyne-DTB (C)	1	1	Q14689	DIP2A	Disco-interacting protein 2 homolog A	2544.32	77.134	0.020938
ADSCSQAAGTK	NAIA-alkyne-DTB (C)	1	1	Q9H7N4	SCAF1	Splicing factor, arginine/serine-rich 19	1775.85	47.66	0.049296
ADTILCLGSSLK	NAIA-alkyne-DTB (C)	2	2	Q9NRC8	SIRT7	NAD-dependent protein deacetylase sirtuin-7	1958.05	77.417	0.0011277
ADTLTPEECQQFKK	NAIA-alkyne-DTB (C)	1	1	Q16181	2007-09-01	Septin-7	2375.18	56.818	0.035318
ADTSQEICSPR	NAIA-alkyne-DTB (C)	2	2	P52948	NUP98	Nuclear pore complex protein Nup98-Nup96;Nuclear pore complex protein Nup98;Nuclear pore complex protein Nup96	1943.94	58.876	2.5739e-06
ADVEDGEETCALASHSGSSGSK	Acetyl (Protein N-term);NAIA-alkyne-DTB (C)	4	4	Q9UBF6	RNF7	RING-box protein 2	2916.31	63.995	0.00014598
ADVEGELLACR	NAIA-alkyne-DTB (C)	2	2	P46013	MKI67	Antigen KI-67	1912.97	68.49	0.0041034
ADVYRDILACGR	NAIA-alkyne-DTB (C)	1	1	Q9UDY2	TJP2	Tight junction protein ZO-2	2089.08	69.297	0.062107
AEAAALSTQCR	NAIA-alkyne-DTB (C)	2	2	Q9H6T0	ESRP2	Epithelial splicing regulatory protein 2	1857.94	56.844	6.0095e-17
AEAELCAEAEETR	NAIA-alkyne-DTB (C)	2	2	Q7Z406	MYH14	Myosin-14	2159.02	62.123	9.7093e-10
AEAGEAGQATAEAECHR	NAIA-alkyne-DTB (C)	5	5	O95671	ASMTL	N-acetylserotonin O-methyltransferase-like protein	2438.13	46.07	9.6692e-81
AEASNAGAACMGNSQHQGR	NAIA-alkyne-DTB (C)	2	2	Q96AQ1;Q96LY2	CCDC74A;CCDC74B	Coiled-coil domain-containing protein 74A;Coiled-coil domain-containing protein 74B	2597.19	46.785	1.5589e-07
AEASSANLGSGCEEK	Acetyl (Protein N-term);NAIA-alkyne-DTB (C)	2	2	Q6P1K2	PMF1	Polyamine-modulated factor 1	2232.04	64.116	2.4561e-21
AEASSANLGSGCEEKR	Acetyl (Protein N-term);NAIA-alkyne-DTB (C)	2	2	Q6P1K2	PMF1	Polyamine-modulated factor 1	2388.14	56.337	0.00013961
AEAYVLACTDQQYLVPK	NAIA-alkyne-DTB (C)	2	2	O95602	POLR1A	DNA-directed RNA polymerase I subunit RPA1	2649.35	76.902	3.9452e-07
AECGASGSGSSGDSLDK	Acetyl (Protein N-term);NAIA-alkyne-DTB (C)	2	2	Q9NVE7	PANK4	Pantothenate kinase 4	2307.03	64.544	3.0613e-22
AECLEKFPVIQHFK	NAIA-alkyne-DTB (C)	5	5	Q15257	PPP2R4	Serine/threonine-protein phosphatase 2A activator	2426.28	64.567	2.5068e-09
AECSIRLPK	NAIA-alkyne-DTB (C)	1	1	O94776	MTA2	Metastasis-associated protein MTA2	1753.95	58.991	0.0135
AEDIKGTECVK	NAIA-alkyne-DTB (C)	2	2	Q96KR1	ZFR	Zinc finger RNA-binding protein	1929.99	49.262	0.00054768
AEDMAELTCLNEASVLHNLR	NAIA-alkyne-DTB (C)	5	5	Q7Z406	MYH14	Myosin-14	2966.46	79.9	4.3497e-27
AEDNVCVK	NAIA-alkyne-DTB (C)	1	1	P46013	MKI67	Antigen KI-67	1614.81	48.671	0.053333
AEDQTESSCESHR	NAIA-alkyne-DTB (C)	1	1	Q9BU76	MMTAG2	Multiple myeloma tumor-associated protein 2	2215.98	42.566	2.6377e-30
AEDQTESSCESHRK	NAIA-alkyne-DTB (C)	4	4	Q9BU76	MMTAG2	Multiple myeloma tumor-associated protein 2	2344.08	36.099	1.3003e-21
AEDSICLADSKPLPHQNVTNHVGK	NAIA-alkyne-DTB (C)	2	2	Q7Z5K2	WAPAL	Wings apart-like protein homolog	3310.68	50.768	1.7708e-18
AEEDVEPECIMEK	NAIA-alkyne-DTB (C)	1	1	Q9UJU6	DBNL	Drebrin-like protein	2259.04	66.831	2.1106e-09
AEEDVEPECIMEK	Oxidation (M);NAIA-alkyne-DTB (C)	1	1	Q9UJU6	DBNL	Drebrin-like protein	2275.04	60.842	0.03212
AEENKKEPLCR	NAIA-alkyne-DTB (C)	2	2	O14562	UBFD1	Ubiquitin domain-containing protein UBFD1	2054.06	44.938	0.012168
AEEQEFTQLCK	Acetyl (Protein N-term);NAIA-alkyne-DTB (C)	2	2	Q53GT1	KLHL22	Kelch-like protein 22	2105.01	81.704	2.7653e-24
AEETCAPSVSYFK	NAIA-alkyne-DTB (C)	2	2	P24385	CCND1	G1/S-specific cyclin-D1	2169.05	67.218	0.00088558
AEFGSLGPLLCSQVVK	NAIA-alkyne-DTB (C)	4	4	P49848	TAF6	Transcription initiation factor TFIID subunit 6	2385.28	85.797	0.00016465
AEGLEEADTGASGCHSHPEEQPTSISPSR	NAIA-alkyne-DTB (C)	1	1	Q9BV36	MLPH	Melanophilin	3716.7	48.088	1.4955e-25
AEIISLCK	NAIA-alkyne-DTB (C)	1	1	Q9BXP5	SRRT	Serrate RNA effector molecule homolog	1613.89	71.808	0.0075362
AEIISLCKR	NAIA-alkyne-DTB (C)	2	2	Q9BXP5	SRRT	Serrate RNA effector molecule homolog	1769.99	62.23	0.0060664
AEISFVLCK	NAIA-alkyne-DTB (C)	2	2	Q8N9N8	EIF1AD	Probable RNA-binding protein EIF1AD	1746.94	77.942	6.6303e-05
AENGKNCDQR	Acetyl (Protein N-term);NAIA-alkyne-DTB (C)	1	1	Q96GC9	VMP1	Vacuole membrane protein 1	1913.91	46.338	0.055183
AENGLLMTPCYTANFVAPEVLKR	NAIA-alkyne-DTB (C)	4	4	Q15418;P51812	RPS6KA1;RPS6KA3	Ribosomal protein S6 kinase alpha-1;Ribosomal protein S6 kinase alpha-3	3274.69	83.327	2.4997e-50
AENGLLMTPCYTANFVAPEVLKR	Oxidation (M);NAIA-alkyne-DTB (C)	2	2	Q15418;P51812	RPS6KA1;RPS6KA3	Ribosomal protein S6 kinase alpha-1;Ribosomal protein S6 kinase alpha-3	3290.68	79.06	7.5339e-06
AENHCELLSPAR	Acetyl (Protein N-term);NAIA-alkyne-DTB (C)	2	2	Q9NXV2	KCTD5	BTB/POZ domain-containing protein KCTD5	2119.05	68.609	0.0047574
AEPDLECEQIR	Acetyl (Protein N-term);NAIA-alkyne-DTB (C)	2	2	Q15131	CDK10	Cyclin-dependent kinase 10	2082.01	75.929	0.0030558
AEPGFEPADCKR	NAIA-alkyne-DTB (C)	1	1	P17676	CEBPB	CCAAT/enhancer-binding protein beta	2057	53.318	0.070118
AEPTVCSFLTK	Acetyl (Protein N-term);NAIA-alkyne-DTB (C)	3	3	Q96H79	ZC3HAV1L	Zinc finger CCCH-type antiviral protein 1-like	1975.01	90.7	6.4554e-05
AEQFYCGDTEGKK	NAIA-alkyne-DTB (C)	1	1	Q02218	OGDH	2-oxoglutarate dehydrogenase, mitochondrial	2213.05	53.372	0.066074
AESLIGVYPEQGDCVISK	NAIA-alkyne-DTB (C)	1	1	Q14683	SMC1A	Structural maintenance of chromosomes protein 1A	2645.34	75.017	0.023396
AESPEEVACRK	NAIA-alkyne-DTB (C)	1	1	Q7Z6Z7	HUWE1	E3 ubiquitin-protein ligase HUWE1	1955.98	48.613	0.0044271
AESQLLECK	NAIA-alkyne-DTB (C)	1	1	P12270	TPR	Nucleoprotein TPR	1757.9	63.735	0.027776
AESSQTCHSEQGDK	NAIA-alkyne-DTB (C)	3	3	P46063	RECQL	ATP-dependent DNA helicase Q1	2244.01	38.045	8.5627e-81
AESSQTCHSEQGDKK	NAIA-alkyne-DTB (C)	4	4	P46063	RECQL	ATP-dependent DNA helicase Q1	2372.11	33.212	2.7619e-40
AETKLPGQEGAAAPGEAGAVCLKK	NAIA-alkyne-DTB (C)	1	1	Q7Z2K8	GPRIN1	G protein-regulated inducer of neurite outgrowth 1	3033.6	52.54	0.0064484
AETPHGAEEECK	NAIA-alkyne-DTB (C)	2	2	Q9Y6A5	TACC3	Transforming acidic coiled-coil-containing protein 3	2037.95	44.002	2.2197e-07
AETPHGAEEECR	NAIA-alkyne-DTB (C)	2	2	Q9Y6A5	TACC3	Transforming acidic coiled-coil-containing protein 3	2065.95	44.683	0.00069353
AFAETYPAASSLPNGDCGRPR	Acetyl (Protein N-term);NAIA-alkyne-DTB (C)	6	6	P30520	ADSS	Adenylosuccinate synthetase isozyme 2	2959.43	71.729	6.5077e-117
AFCDQQLLTVAK	NAIA-alkyne-DTB (C)	2	2	Q9H0R6	QRSL1	Glutamyl-tRNA(Gln) amidotransferase subunit A, mitochondrial	2074.09	73.917	0.0038374
AFFPCFDTPAVK	NAIA-alkyne-DTB (C)	1	1	Q9H4A4	RNPEP	Aminopeptidase B	2080.05	83.939	0.0028441
AFGYVEIPCVAK	NAIA-alkyne-DTB (C)	2	2	Q96CD2	PPCDC	Phosphopantothenoylcysteine decarboxylase	2034.06	79.867	0.0024089
AFGYVEIPCVAKK	NAIA-alkyne-DTB (C)	1	1	Q96CD2	PPCDC	Phosphopantothenoylcysteine decarboxylase	2162.16	70.367	0.001438
AFLLDPDRCVVQR	NAIA-alkyne-DTB (C)	1	1	Q9BTY7	HGH1	Protein HGH1 homolog	2269.2	71.417	0.0018821
AFLLSCMLLGGRK	NAIA-alkyne-DTB (C)	3	3	Q8TCU6	PREX1	Phosphatidylinositol 3,4,5-trisphosphate-dependent Rac exchanger 1 protein	2146.18	83.207	0.00052066
AFLLSSCLVQHQR	NAIA-alkyne-DTB (C)	1	1	Q96LW9	ZSCAN31	Zinc finger and SCAN domain-containing protein 31	2239.19	72.04	0.018972
AFPMLCSLALHK	NAIA-alkyne-DTB (C)	1	1	Q92766	RREB1	Ras-responsive element-binding protein 1	2068.1	78.983	0.0016984
AFPSGCSAVSEPASESVVGALPAEHQFSFMEK	NAIA-alkyne-DTB (C)	1	1	O43734	TRAF3IP2	Adapter protein CIKS	4033.92	78.398	5.4327e-05
AFQLEEGEETEPDCK	NAIA-alkyne-DTB (C)	1	1	P38432	COIL	Coilin	2462.13	63.603	0.0097769
AFQLEEGEETEPDCKYSK	NAIA-alkyne-DTB (C)	3	3	P38432	COIL	Coilin	2840.32	58.033	0.00067148
AFQNTATACAPVSHYR	NAIA-alkyne-DTB (C)	4	4	Q9H814	PHAX	Phosphorylated adapter RNA export protein	2474.22	55.493	8.3968e-10
AFQYVETHGEVCPANWTPDSPTIKPSPAASK	NAIA-alkyne-DTB (C)	5	5	P30048	PRDX3	Thioredoxin-dependent peroxide reductase, mitochondrial	4065.99	83.093	8.3352e-154
AFSCSSLLSMHLR	NAIA-alkyne-DTB (C)	1	1	Q16587	ZNF74	Zinc finger protein 74	2189.11	52.987	0.0080458
AFSIQTPEQYYFCYK	NAIA-alkyne-DTB (C)	1	1	P43378	PTPN9	Tyrosine-protein phosphatase non-receptor type 9	2625.26	79.158	0.041934
AFSQSSSLCIHQR	NAIA-alkyne-DTB (C)	1	1	Q8N3J9	ZNF664	Zinc finger protein 664	2201.11	54.694	0.0043166
AFSQSTSLCIHQR	NAIA-alkyne-DTB (C)	1	1	Q8N3J9	ZNF664	Zinc finger protein 664	2215.12	55.996	0.0056365
AFSQVQCLDDNHVNWR	Acetyl (Protein N-term);NAIA-alkyne-DTB (C)	2	2	A6ND36	FAM83G	Protein FAM83G	2711.29	77.611	0.00066209
AFSTAGSSGSDESHVAAAPPDICSR	NAIA-alkyne-DTB (C)	1	1	Q9H3L0	MMADHC	Methylmalonic aciduria and homocystinuria type D protein, mitochondrial	3157.48	60.876	6.9811e-10
AFTCWINSQLAR	NAIA-alkyne-DTB (C)	2	2	Q8WXH0	SYNE2	Nesprin-2	2147.1	78.535	7.7896e-05
AFVAALKPCQVVPIVSR	NAIA-alkyne-DTB (C)	5	5	Q9H816	DCLRE1B	5' exonuclease Apollo	2535.44	75.591	0.0010423
AFVPIDLQCIER	NAIA-alkyne-DTB (C)	1	1	Q9BSE2	TMEM79	Transmembrane protein 79	2141.13	83.358	0.0015107
AFVSGLLIGQCSSQK	NAIA-alkyne-DTB (C)	1	1	Q5SWX8	ODR4	Protein odr-4 homolog	2275.2	77.116	0.0012174
AGAGGGNDIQWCFSQVK	Acetyl (Protein N-term);NAIA-alkyne-DTB (C)	2	2	P63151	PPP2R2A	Serine/threonine-protein phosphatase 2A 55 kDa regulatory subunit B alpha isoform	2517.21	86.915	3.3968e-05
AGAIAPCEVTVPAQNTGLGPEK	NAIA-alkyne-DTB (C)	1	1	P05388;Q8NHW5	RPLP0;RPLP0P6	60S acidic ribosomal protein P0;60S acidic ribosomal protein P0-like	2860.48	71.225	2.6776e-05
AGALQCSPSDAYTKK	NAIA-alkyne-DTB (C)	1	1	Q9Y490	TLN1	Talin-1	2277.15	53.372	0.039208
AGAPVAASALCKPASK	NAIA-alkyne-DTB (C)	2	2	Q9HCJ0	TNRC6C	Trinucleotide repeat-containing gene 6C protein	2179.18	56.971	0.0013905
AGASCPSGGHVADIYLANINK	NAIA-alkyne-DTB (C)	1	1	O75044	SRGAP2	SLIT-ROBO Rho GTPase-activating protein 2	2795.41	64.124	0.017117
AGCAVTSLLASELTK	NAIA-alkyne-DTB (C)	4	4	O60610	DIAPH1	Protein diaphanous homolog 1	2201.18	85.257	0.00064905
AGCAVTSLLASELTKDDAMAAVPAK	NAIA-alkyne-DTB (C)	3	3	O60610	DIAPH1	Protein diaphanous homolog 1	3170.64	83.882	2.9208e-07
AGCIPEEK	Acetyl (Protein N-term);NAIA-alkyne-DTB (C)	2	2	Q8WY54	PPM1E	Protein phosphatase 1E	1625.81	71.943	0.013152
AGCSGLGHPIQLDPNQK	NAIA-alkyne-DTB (C)	1	1	Q9Y6K5	OAS3	2'-5'-oligoadenylate synthase 3	2472.26	59.827	0.069493
AGCSGLGHPIQLDPNQKTPENSK	NAIA-alkyne-DTB (C)	2	2	Q9Y6K5	OAS3	2'-5'-oligoadenylate synthase 3	3128.57	54.278	1.8097e-32
AGDTHCPAEPLAR	Acetyl (Protein N-term);NAIA-alkyne-DTB (C)	1	1	Q8N371	KDM8	Lysine-specific demethylase 8	2117.04	63.078	0.019457
AGFQTEDFSLYACASPK	NAIA-alkyne-DTB (C)	2	2	P15056	BRAF	Serine/threonine-protein kinase B-raf	2572.23	77.601	7.5966e-07
AGHCAPSEAIEK	NAIA-alkyne-DTB (C)	5	5	Q15257	PPP2R4	Serine/threonine-protein phosphatase 2A activator	1949.97	47.085	7.9596e-07
AGHCLLLLR	NAIA-alkyne-DTB (C)	1	1	Q8TB03	CXorf38	Uncharacterized protein CXorf38	1732.98	68.986	0.0035538
AGHLCTVQFLISK	NAIA-alkyne-DTB (C)	4	4	Q8IWZ3	ANKHD1	Ankyrin repeat and KH domain-containing protein 1	2154.17	71.584	0.00096554
AGHVCTVQFLISK	NAIA-alkyne-DTB (C)	1	1	O75179	ANKRD17	Ankyrin repeat domain-containing protein 17	2140.15	68.853	0.0020469
AGKPPCGATKR	NAIA-alkyne-DTB (C)	3	3	Q9BY42	RTFDC1	Protein RTF2 homolog	1822.99	37.177	0.023324
AGLHCTQAYPVR	NAIA-alkyne-DTB (C)	2	2	Q92585	MAML1	Mastermind-like protein 1	2053.06	53.481	0.030179
AGLSPANCQSDRVNLEK	NAIA-alkyne-DTB (C)	1	1	Q14692	BMS1	Ribosome biogenesis protein BMS1 homolog	2539.29	54.771	0.02575
AGMAAVASPTGNCDLER	NAIA-alkyne-DTB (C)	1	1	Q6P1M0	SLC27A4	Long-chain fatty acid transport protein 4	2400.16	64.362	0.006934
AGNSCPELVPSRR	NAIA-alkyne-DTB (C)	2	2	O75410	TACC1	Transforming acidic coiled-coil-containing protein 1	2123.09	55.16	0.0092861
AGPCILPIVR	NAIA-alkyne-DTB (C)	2	2	Q07912	TNK2	Activated CDC42 kinase 1	1776.01	79.138	0.033352
AGPGSLELCGLPSQK	NAIA-alkyne-DTB (C)	1	1	Q14684	RRP1B	Ribosomal RNA processing protein 1 homolog B	2194.15	73.441	0.00042408
AGQATEGHCPR	NAIA-alkyne-DTB (C)	2	2	P57772	EEFSEC	Selenocysteine-specific elongation factor	1863.9	41.873	0.040559
AGQCVIGLQMGTNK	NAIA-alkyne-DTB (C)	2	2	Q99439	CNN2	Calponin-2	2157.11	70.261	1.7801e-21
AGQLEATLTSCR	NAIA-alkyne-DTB (C)	2	2	Q96ED9	HOOK2	Protein Hook homolog 2	1987.02	65.662	2.0015e-38
AGQPHSSSDAAQAPAEQPHSSSDAAQAPCPR	NAIA-alkyne-DTB (C)	2	2	P29372	MPG	DNA-3-methyladenine glycosylase	3793.75	43.885	1.4196e-196
AGSCPVDGDGPVTTAVAGAALAQDAFHRK	NAIA-alkyne-DTB (C)	1	1	Q7Z6J0	SH3RF1	E3 ubiquitin-protein ligase SH3RF1	3519.76	72.39	3.0046e-10
AGSCWQDPLAVALSR	NAIA-alkyne-DTB (C)	2	2	O95382	MAP3K6	Mitogen-activated protein kinase kinase kinase 6	2311.18	85.262	0.0013855
AGSKPPSCPAPGPTGAASIVPSVPGMALDLSQIPTK	NAIA-alkyne-DTB (C)	1	1	Q9Y6K5	OAS3	2'-5'-oligoadenylate synthase 3	4137.16	83.202	3.0115e-23
AGSNMLLIGVHGPTTPCEEVSMK	NAIA-alkyne-DTB (C)	1	1	O75369	FLNB	Filamin-B	3108.54	72.331	0.035264
AGSPTLLNCLMYK	NAIA-alkyne-DTB (C)	2	2	Q8TCJ2	STT3B	Dolichyl-diphosphooligosaccharide--protein glycosyltransferase subunit STT3B	2148.11	85.039	0.0355
AGSVELLGAMAYCAPK	NAIA-alkyne-DTB (C)	5	5	Q92616	GCN1L1	Translational activator GCN1	2318.18	79.06	1.5862e-152
AGSVELLGAMAYCAPK	Oxidation (M);NAIA-alkyne-DTB (C)	2	2	Q92616	GCN1L1	Translational activator GCN1	2334.18	71.563	0.00016283
AGVACLGK	Acetyl (Protein N-term);NAIA-alkyne-DTB (C)	2	2	Q15653	NFKBIB	NF-kappa-B inhibitor beta	1497.8	75.395	0.0080802
AGVNSDSPNNCSGKK	NAIA-alkyne-DTB (C)	2	2	Q9Y4C1	KDM3A	Lysine-specific demethylase 3A	2215.07	40.396	0.00035812
AGVSGCFSTFQPTTGHR	NAIA-alkyne-DTB (C)	2	2	Q96EK4	THAP11	THAP domain-containing protein 11	2490.21	65.05	0.021501
AHAAEVSFRDPNCLLPFIK	NAIA-alkyne-DTB (C)	1	1	Q5VWN6	FAM208B	Protein FAM208B	2865.5	76.959	0.0014809
AHGCFQDGR	NAIA-alkyne-DTB (C)	1	1	Q9H1B7	IRF2BPL	Interferon regulatory factor 2-binding protein-like	1727.82	49.794	0.044215
AHPCLRPEGEQEGEGGPPPRPK	NAIA-alkyne-DTB (C)	1	1	Q8NAF0	ZNF579	Zinc finger protein 579	3075.53	39.664	0.0030482
AHQCGDDDK	NAIA-alkyne-DTB (C)	3	3	Q9BQ61	C19orf43	Uncharacterized protein C19orf43	1725.78	41.074	0.0072079
AHQCGDDDKTRPLVK	NAIA-alkyne-DTB (C)	3	3	Q9BQ61	C19orf43	Uncharacterized protein C19orf43	2420.23	40.884	0.00042224
AHQETFPALCQLGK	NAIA-alkyne-DTB (C)	2	2	P10276	RARA	Retinoic acid receptor alpha	2280.17	68.686	0.002341
AHQETFPSLCQLGK	NAIA-alkyne-DTB (C)	2	2	P13631;P10826	RARG;RARB	Retinoic acid receptor gamma;Retinoic acid receptor beta	2296.17	68.443	0.030047
AHQLVLPPCDVVIK	NAIA-alkyne-DTB (C)	3	3	Q9NZB2;Q9NX05	FAM120A;FAM120C	Constitutive coactivator of PPAR-gamma-like protein 1;Constitutive coactivator of PPAR-gamma-like protein 2	2269.27	73.998	0.00080885
AHQLVMEGYNWCHDR	NAIA-alkyne-DTB (C)	2	2	P67775;P62714	PPP2CA;PPP2CB	Serine/threonine-protein phosphatase 2A catalytic subunit alpha isoform;Serine/threonine-protein phosphatase 2A catalytic subunit beta isoform	2596.21	60.48	0.0012656
AHQSYCHSNK	NAIA-alkyne-DTB (C)	1	1	Q96S59	RANBP9	Ran-binding protein 9	1911.9	40.855	0.038174
AHSAAAVPLGALEQGCPIR	Acetyl (Protein N-term);NAIA-alkyne-DTB (C)	2	2	Q8N6N6	NATD1	Protein NATD1	2640.38	82.054	4.0117e-05
AHSNPDFLPVDNCLQSVLGQR	NAIA-alkyne-DTB (C)	2	2	Q5VSL9	STRIP1	Striatin-interacting protein 1	3047.53	87.829	0.0004011
AHTVLAASCAR	NAIA-alkyne-DTB (C)	1	1	Q8WUY1	THEM6	Protein THEM6	1836.97	51.388	7.4477e-17
AHVQELLQCSER	NAIA-alkyne-DTB (C)	2	2	Q9BQS8	FYCO1	FYVE and coiled-coil domain-containing protein 1	2150.09	59.741	0.0038374
AHVVPCFDASK	NAIA-alkyne-DTB (C)	4	4	P21333	FLNA	Filamin-A	1910.97	60.686	0.0043214
AIAESLNSCRPSDASATR	NAIA-alkyne-DTB (C)	2	2	Q96RL1	UIMC1	BRCA1-A complex subunit RAP80	2586.29	55.27	0.018084
AIANECQANFISIK	NAIA-alkyne-DTB (C)	3	3	P55072	VCP	Transitional endoplasmic reticulum ATPase	2259.17	72.43	4.0496e-06
AICIDPAYSK	NAIA-alkyne-DTB (C)	3	3	O43765	SGTA	Small glutamine-rich tetratricopeptide repeat-containing protein alpha	1817.94	66.394	0.00015581
AIEIDEQQGCKEQER	NAIA-alkyne-DTB (C)	1	1	Q9NVK5	FGFR1OP2	FGFR1 oncogene partner 2	2513.22	50.732	0.0017558
AIELNPANAVYFCNR	NAIA-alkyne-DTB (C)	2	2	O43765	SGTA	Small glutamine-rich tetratricopeptide repeat-containing protein alpha	2432.23	78.943	7.9099e-06
AIELQPHFPDAYCNLANALK	NAIA-alkyne-DTB (C)	1	1	O15294	OGT	UDP-N-acetylglucosamine--peptide N-acetylglucosaminyltransferase 110 kDa subunit	2965.52	81.355	0.001429
AIENCEYAFNLK	NAIA-alkyne-DTB (C)	2	2	Q15796	SMAD2	Mothers against decapentaplegic homolog 2	2152.07	72.274	0.0076991
AIENCEYAFNLKK	NAIA-alkyne-DTB (C)	3	3	Q15796	SMAD2	Mothers against decapentaplegic homolog 2	2280.16	62.68	0.00050252
AIGAVPLIQGEYMIPCEK	NAIA-alkyne-DTB (C)	1	1	P07339	CTSD	Cathepsin D;Cathepsin D light chain;Cathepsin D heavy chain	2669.4	85.107	0.018564
AIHTLQDVSTCETK	NAIA-alkyne-DTB (C)	1	1	Q5VWN6	FAM208B	Protein FAM208B	2283.16	56.312	0.0082103
AIIQEVCFMK	NAIA-alkyne-DTB (C)	2	2	O14976	GAK	Cyclin-G-associated kinase	1919	77.971	4.6084e-08
AIIQEVCFMKK	NAIA-alkyne-DTB (C)	2	2	O14976	GAK	Cyclin-G-associated kinase	2047.1	67.714	0.00059888
AILCNDGLVK	NAIA-alkyne-DTB (C)	2	2	Q9NRD5	PICK1	PRKCA-binding protein	1782.97	68.589	0.0045776
AILCNDGLVKR	NAIA-alkyne-DTB (C)	2	2	Q9NRD5	PICK1	PRKCA-binding protein	1939.07	60.101	0.0027949
AILECAGQNVER	NAIA-alkyne-DTB (C)	1	1	Q460N5	PARP14	Poly [ADP-ribose] polymerase 14	2040.05	63.852	0.0069938
AILFSQPLQITDTQQGCIAPVELR	NAIA-alkyne-DTB (C)	3	3	Q8NBF2	NHLRC2	NHL repeat-containing protein 2	3378.8	89.086	4.8026e-13
AILQENGCLSDSDMFSQAGLR	NAIA-alkyne-DTB (C)	1	1	P42704	LRPPRC	Leucine-rich PPR motif-containing protein, mitochondrial	2992.44	79.78	3.8995e-71
AILQQLGLNSTCDDSILVK	NAIA-alkyne-DTB (C)	5	5	P19367	HK1	Hexokinase-1	2768.48	83.781	2.5435e-82
AINCATSGVVGLVNCLR	NAIA-alkyne-DTB (C)	2	2	P49327	FASN	Fatty acid synthase;[Acyl-carrier-protein] S-acetyltransferase;[Acyl-carrier-protein] S-malonyltransferase;3-oxoacyl-[acyl-carrier-protein] synthase;3-oxoacyl-[acyl-carrier-protein] reductase;3-hydroxyacyl-[acyl-carrier-protein] dehydratase;Enoyl-[acyl-carrier-protein] reductase;Oleoyl-[acyl-carrier-protein] hydrolase	2484.3	81.733	1.5359e-22
AINCATSGVVGLVNCLRR	NAIA-alkyne-DTB (C)	2	2	P49327	FASN	Fatty acid synthase;[Acyl-carrier-protein] S-acetyltransferase;[Acyl-carrier-protein] S-malonyltransferase;3-oxoacyl-[acyl-carrier-protein] synthase;3-oxoacyl-[acyl-carrier-protein] reductase;3-hydroxyacyl-[acyl-carrier-protein] dehydratase;Enoyl-[acyl-carrier-protein] reductase;Oleoyl-[acyl-carrier-protein] hydrolase	2640.4	74.431	7.3208e-07
AIQCVNNVVVDGR	NAIA-alkyne-DTB (C)	1	1	O95628	CNOT4	CCR4-NOT transcription complex subunit 4	2124.11	65.373	1.1221e-14
AIQEGANSIVSSLHQAAAAACLSR	NAIA-alkyne-DTB (C)	2	2	P25054	APC	Adenomatous polyposis coli protein	3105.6	79.118	7.2506e-07
AIRPPCPDTAPPSSALHWLADLATQK	NAIA-alkyne-DTB (C)	1	1	Q7LBC6	KDM3B	Lysine-specific demethylase 3B	3493.82	85.438	2.8083e-09
AISTICSLEK	NAIA-alkyne-DTB (C)	1	1	Q9UJX3	ANAPC7	Anaphase-promoting complex subunit 7	1801.96	68.853	0.027203
AITIAGIPQSIIECVK	NAIA-alkyne-DTB (C)	5	5	Q15366	PCBP2	Poly(rC)-binding protein 2	2393.34	91.776	1.9687e-21
AITIAGVPQSVTECVK	NAIA-alkyne-DTB (C)	4	4	Q15365	PCBP1	Poly(rC)-binding protein 1	2353.27	75.156	6.5138e-171
AITIANQTNCPLYITK	NAIA-alkyne-DTB (C)	2	2	Q16555	DPYSL2	Dihydropyrimidinase-related protein 2	2501.34	74.802	0.00088678
AITTQNCNTK	NAIA-alkyne-DTB (C)	1	1	Q15796	SMAD2	Mothers against decapentaplegic homolog 2	1830.93	49.954	3.0871e-20
AIWIECLPSMPSPAGSQELSSR	NAIA-alkyne-DTB (C)	3	3	O15231	ZNF185	Zinc finger protein 185	3096.54	88.172	0.00016131
AIYDTPCIQAESEKWQQALK	NAIA-alkyne-DTB (C)	1	1	O00232	PSMD12	26S proteasome non-ATPase regulatory subunit 12	3059.54	72.625	8.5219e-13
AKADPDCSNGQPQAAPTPGAPQNR	NAIA-alkyne-DTB (C)	1	1	Q9BW85	CCDC94	Coiled-coil domain-containing protein 94	3128.51	45.638	0.00054776
AKADPDCSNGQPQAAPTPGAPQNRK	NAIA-alkyne-DTB (C)	2	2	Q9BW85	CCDC94	Coiled-coil domain-containing protein 94	3256.6	40.57	3.6597e-34
AKCDVDETVSSATLSEETEKPK	NAIA-alkyne-DTB (C)	4	4	O14981	BTAF1	TATA-binding protein-associated factor 172	3104.52	53.738	3.8998e-21
AKECMAGTSGSEEVK	NAIA-alkyne-DTB (C)	1	1	Q86UP2	KTN1	Kinectin	2264.08	46.824	0.00085653
AKEGCQSDSMR	NAIA-alkyne-DTB (C)	1	1	Q12830	BPTF	Nucleosome-remodeling factor subunit BPTF	1948.91	43.46	0.011609
AKEGCQSDSMR	Oxidation (M);NAIA-alkyne-DTB (C)	1	1	Q12830	BPTF	Nucleosome-remodeling factor subunit BPTF	1964.91	39.261	0.020823
AKIENSPTPFCVGDKFFVPLQR	NAIA-alkyne-DTB (C)	1	1	Q5T8I9	HENMT1	Small RNA 2'-O-methyltransferase	3230.7	74.937	0.00029669
AKIGLIQFCLSAPK	NAIA-alkyne-DTB (C)	3	3	P50991	CCT4	T-complex protein 1 subunit delta	2226.26	77.879	0.00081169
AKINEAVECLLSLK	NAIA-alkyne-DTB (C)	2	2	P07814	EPRS	Bifunctional glutamate/proline--tRNA ligase;Glutamate--tRNA ligase;Proline--tRNA ligase	2268.26	82.491	6.3729e-06
AKLAEQAERYDDMATCMK	NAIA-alkyne-DTB (C)	1	1	P27348	YWHAQ	14-3-3 protein theta	2811.34	56.755	0.0027086
AKLENSTQAEEGFDVPDCKK	NAIA-alkyne-DTB (C)	1	1	Q00987	MDM2	E3 ubiquitin-protein ligase Mdm2	2946.44	53.294	0.012145
AKLVILANNCPALR	NAIA-alkyne-DTB (C)	1	1	P62888	RPL30	60S ribosomal protein L30	2233.28	68.87	0.0023461
AKLVILANNCPALRK	NAIA-alkyne-DTB (C)	3	3	P62888	RPL30	60S ribosomal protein L30	2361.37	61.325	0.0124
AKPCGVR	Acetyl (Protein N-term);NAIA-alkyne-DTB (C)	1	1	Q9UL46	PSME2	Proteasome activator complex subunit 2	1509.81	54.538	0.068084
AKPPSSSSTCTDSATR	NAIA-alkyne-DTB (C)	2	2	Q96EV8	DTNBP1	Dysbindin	2333.13	42.624	0.0010776
AKPTGSGKEEGPAPCK	NAIA-alkyne-DTB (C)	1	1	Q8IUF8	MINA	Bifunctional lysine-specific demethylase and histidyl-hydroxylase MINA	2294.17	41.419	0.016853
ALADLVHSHIQSNELCSK	NAIA-alkyne-DTB (C)	1	1	P22830	FECH	Ferrochelatase, mitochondrial	2702.39	63.132	0.031132
ALAGCDFLTISPK	NAIA-alkyne-DTB (C)	2	2	P37837	TALDO1	Transaldolase	2073.1	81.879	0.0017331
ALANECSQGDKR	NAIA-alkyne-DTB (C)	1	1	Q6PL18	ATAD2	ATPase family AAA domain-containing protein 2	2029.01	46.96	0.0018265
ALANSLACQGK	NAIA-alkyne-DTB (C)	2	2	P04075	ALDOA	Fructose-bisphosphate aldolase A	1812.96	59.459	4.2594e-54
ALANVNIGSLICNVGAGGPAPAAGAAPAGGPAPSTAAAPAEEK	NAIA-alkyne-DTB (C)	3	3	P05386	RPLP1	60S acidic ribosomal protein P1	4489.31	85.282	2.2858e-100
ALANVNIGSLICNVGAGGPAPAAGAAPAGGPAPSTAAAPAEEKK	NAIA-alkyne-DTB (C)	3	3	P05386	RPLP1	60S acidic ribosomal protein P1	4617.4	86.319	2.6387e-101
ALASNTSFFSGCSPIEEEAH	NAIA-alkyne-DTB (C)	3	3	O95239;Q2VIQ3	KIF4A;KIF4B	Chromosome-associated kinesin KIF4A;Chromosome-associated kinesin KIF4B	2834.32	78.82	0.0016364
ALCDHTAARPDQLSFR	NAIA-alkyne-DTB (C)	1	1	Q9BVN2	RUSC1	RUN and SH3 domain-containing protein 1	2538.28	57.668	0.011584
ALCDYKQDQK	NAIA-alkyne-DTB (C)	2	2	P15924	DSP	Desmoplakin	1948.97	52.324	0.029078
ALCGGDGAAALREPGAGLR	NAIA-alkyne-DTB (C)	3	3	Q17RN3	FAM98C	Protein FAM98C	2492.3	61.573	0.0008589
ALCHALTFPSLQR	NAIA-alkyne-DTB (C)	4	4	Q96P11;Q3KNT7;Q63ZY6	NSUN5;NSUN5P1;NSUN5P2	Probable 28S rRNA (cytosine-C(5))-methyltransferase;Putative NOL1/NOP2/Sun domain family member 5B;Putative methyltransferase NSUN5C	2194.17	71.579	0.0016643
ALCNGDSK	Acetyl (Protein N-term);NAIA-alkyne-DTB (C)	3	3	P49915	GMPS	GMP synthase [glutamine-hydrolyzing]	1586.78	70.408	0.0067665
ALCNGDSKLENAGGDLK	Acetyl (Protein N-term);NAIA-alkyne-DTB (C)	3	3	P49915	GMPS	GMP synthase [glutamine-hydrolyzing]	2484.23	68.975	1.2523e-05
ALCTAHEK	NAIA-alkyne-DTB (C)	2	2	Q86WB0	ZC3HC1	Nuclear-interacting partner of ALK	1609.83	46.957	0.01471
ALCYLVLK	NAIA-alkyne-DTB (C)	2	2	Q15785	TOMM34	Mitochondrial import receptor subunit TOM34	1659.94	77.329	0.00035102
ALDCSSSIRQPSLHMSAAAASR	NAIA-alkyne-DTB (C)	2	2	O94776	MTA2	Metastasis-associated protein MTA2	2996.5	56.465	1.9091e-16
ALDCSSSIRQPSLHMSAAAASR	Oxidation (M);NAIA-alkyne-DTB (C)	1	1	O94776	MTA2	Metastasis-associated protein MTA2	3012.49	52.054	0.01061
ALDCSSSVR	NAIA-alkyne-DTB (C)	1	1	Q13330;Q9BTC8	MTA1;MTA3	Metastasis-associated protein MTA1;Metastasis-associated protein MTA3	1674.84	57.829	0.034096
ALDCSSSVRQPSLHMSAAAASR	NAIA-alkyne-DTB (C)	2	2	Q13330;Q9BTC8	MTA1;MTA3	Metastasis-associated protein MTA1;Metastasis-associated protein MTA3	2982.48	54.21	6.4109e-12
ALDCSSSVRQPSLHMSAAAASR	Oxidation (M);NAIA-alkyne-DTB (C)	1	1	Q13330;Q9BTC8	MTA1;MTA3	Metastasis-associated protein MTA1;Metastasis-associated protein MTA3	2998.48	49.663	0.027102
ALDLDSSCK	NAIA-alkyne-DTB (C)	2	2	P31948	STIP1	Stress-induced-phosphoprotein 1	1688.84	63.475	0.0022509
ALDLDSSCKEAADGYQR	NAIA-alkyne-DTB (C)	5	5	P31948	STIP1	Stress-induced-phosphoprotein 1	2579.23	60.358	0.00080316
ALDVGSGSGILTACFAR	NAIA-alkyne-DTB (C)	2	2	P22061	PCMT1	Protein-L-isoaspartate(D-aspartate) O-methyltransferase	2375.23	84.64	4.4238e-10
ALEACGAGGLGSQMIPGKK	NAIA-alkyne-DTB (C)	2	2	Q9UJ04	TSPYL4	Testis-specific Y-encoded-like protein 4	2525.31	62.93	8.7436e-07
ALEFAPACHR	NAIA-alkyne-DTB (C)	1	1	Q99615	DNAJC7	DnaJ homolog subfamily C member 7	1851.95	60.589	0.0096578
ALEMCPSCFQK	NAIA-alkyne-DTB (C)	1	1	Q99614	TTC1	Tetratricopeptide repeat protein 1	2050.97	67.978	0.004464
ALEMSCAIQNQLAR	NAIA-alkyne-DTB (C)	1	1	Q6ZT62;Q9Y3L3	SH3BP1	SH3 domain-binding protein 1	2285.17	71.419	0.0073346
ALEQKPDDAQYYCQR	NAIA-alkyne-DTB (C)	3	3	Q9Y2Z0	SUGT1	Suppressor of G2 allele of SKP1 homolog	2565.23	52.642	0.021147
ALETCGGDLK	NAIA-alkyne-DTB (C)	2	2	P43897	TSFM	Elongation factor Ts, mitochondrial	1743.89	60.898	4.2617e-08
ALGNICYDSHEGR	NAIA-alkyne-DTB (C)	3	3	P52306	RAP1GDS1	Rap1 GTPase-GDP dissociation stimulator 1	2172.04	58.527	0.016337
ALHGPLPLCLLK	NAIA-alkyne-DTB (C)	1	1	Q96GV9	C5orf30	UNC119-binding protein C5orf30	2012.16	78.516	0.063053
ALHVDSAEYSCLK	NAIA-alkyne-DTB (C)	1	1	P24468;P10589	NR2F2;NR2F1	COUP transcription factor 2;COUP transcription factor 1	2173.09	60.527	0.023253
ALKDLYCHK	NAIA-alkyne-DTB (C)	2	2	P16220	CREB1	Cyclic AMP-responsive element-binding protein 1	1827.97	51.76	9.6663e-05
ALKEEGNQCVNDK	NAIA-alkyne-DTB (C)	1	1	Q07617	SPAG1	Sperm-associated antigen 1	2185.08	45.21	0.0089748
ALKEEGNQCVNDKNYK	NAIA-alkyne-DTB (C)	3	3	Q07617	SPAG1	Sperm-associated antigen 1	2590.28	41.35	0.002104
ALKPFLQSCHLR	NAIA-alkyne-DTB (C)	2	2	Q9Y4U1	MMACHC	Methylmalonic aciduria and homocystinuria type C protein	2150.18	60.966	0.002714
ALLAMYTNQAEQCR	NAIA-alkyne-DTB (C)	1	1	O76094	SRP72	Signal recognition particle subunit SRP72	2349.16	68.756	2.9404e-09
ALLAMYTNQAEQCRK	NAIA-alkyne-DTB (C)	2	2	O76094	SRP72	Signal recognition particle subunit SRP72	2477.26	59.848	7.9044e-05
ALLLCNGMR	NAIA-alkyne-DTB (C)	1	1	Q8IY22	CMIP	C-Maf-inducing protein	1727.92	74.258	0.037195
ALLVTASQCQQPAENK	NAIA-alkyne-DTB (C)	2	2	Q01518	CAP1	Adenylyl cyclase-associated protein 1	2438.26	62.794	9.7438e-41
ALMGLYHGQVLCK	NAIA-alkyne-DTB (C)	4	4	P40939	HADHA	Trifunctional enzyme subunit alpha, mitochondrial;Long-chain enoyl-CoA hydratase;Long chain 3-hydroxyacyl-CoA dehydrogenase	2170.14	66.834	0.00017865
ALMGLYHGQVLCK	Oxidation (M);NAIA-alkyne-DTB (C)	1	1	P40939	HADHA	Trifunctional enzyme subunit alpha, mitochondrial;Long-chain enoyl-CoA hydratase;Long chain 3-hydroxyacyl-CoA dehydrogenase	2186.14	61.596	0.043502
ALMGLYHGQVLCKK	NAIA-alkyne-DTB (C)	2	2	P40939	HADHA	Trifunctional enzyme subunit alpha, mitochondrial;Long-chain enoyl-CoA hydratase;Long chain 3-hydroxyacyl-CoA dehydrogenase	2298.24	59.43	0.0016682
ALPLPQSSTC	NAIA-alkyne-DTB (C)	1	1	P08069	IGF1R	Insulin-like growth factor 1 receptor;Insulin-like growth factor 1 receptor alpha chain;Insulin-like growth factor 1 receptor beta chain	1753.91	75.462	0.0023983
ALQELPLCLR	NAIA-alkyne-DTB (C)	2	2	Q9NQS1	AVEN	Cell death regulator Aven	1893.05	79.138	5.6367e-09
ALQFLQIDSCR	NAIA-alkyne-DTB (C)	1	1	Q7L5Y1	ENOSF1	Mitochondrial enolase superfamily member 1	2031.06	78.359	2.2357e-05
ALQLLHCFPLDIR	NAIA-alkyne-DTB (C)	3	3	A0AVT1	UBA6	Ubiquitin-like modifier-activating enzyme 6	2276.25	86.714	0.0013983
ALQLLVNYHSCR	NAIA-alkyne-DTB (C)	1	1	Q9BTX7	TTPAL	Alpha-tocopherol transfer protein-like	2154.14	65.256	0.002164
ALQLVQFDCSPELFKK	NAIA-alkyne-DTB (C)	4	4	Q8N2W9	PIAS4	E3 SUMO-protein ligase PIAS4	2603.38	79.944	0.00088854
ALQSLACGKPTQR	NAIA-alkyne-DTB (C)	2	2	Q13618	CUL3	Cullin-3	2110.14	53.491	0.0018097
ALSALLPCAVSGNEVNISPGRR	NAIA-alkyne-DTB (C)	1	1	O95714	HERC2	E3 ubiquitin-protein ligase HERC2	2961.59	75.462	0.00016639
ALSCAQQAQRPQLQR	NAIA-alkyne-DTB (C)	1	1	Q96HA7	TONSL	Tonsoku-like protein	2435.29	50.149	0.022671
ALSCHPDKNPDNPR	NAIA-alkyne-DTB (C)	1	1	Q9NVM6	DNAJC17	DnaJ homolog subfamily C member 17	2301.13	43.397	0.003782
ALSCLGPTHMGPLALGILK	NAIA-alkyne-DTB (C)	3	3	Q6PJG6	BRAT1	BRCA1-associated ATM activator 1	2629.45	84.18	0.00029186
ALSCTLNR	Acetyl (Protein N-term);NAIA-alkyne-DTB (C)	1	1	Q7Z4G4	TRMT11	tRNA (guanine(10)-N2)-methyltransferase homolog	1656.87	77.912	0.01471
ALSELTTCLR	NAIA-alkyne-DTB (C)	2	2	Q9P246	STIM2	Stromal interaction molecule 2	1843.99	73.042	4.5911e-18
ALSETACEDSEENKQR	NAIA-alkyne-DTB (C)	1	1	Q7L1W4	LRRC8D	Volume-regulated anion channel subunit LRRC8D	2547.19	48.963	0.00086282
ALSGYCGFMAANLYAR	NAIA-alkyne-DTB (C)	3	3	P53618	COPB1	Coatomer subunit beta	2445.2	82.242	1.4222e-21
ALSTGEKGFGYKGSCFHR	NAIA-alkyne-DTB (C)	2	2	P62937	PPIA	Peptidyl-prolyl cis-trans isomerase A;Peptidyl-prolyl cis-trans isomerase A, N-terminally processed	2682.34	48.549	0.00091236
ALSVLGCGHTSSTK	NAIA-alkyne-DTB (C)	2	2	Q5T4S7	UBR4	E3 ubiquitin-protein ligase UBR4	2098.09	58.691	0.000937
ALTCLASVR	NAIA-alkyne-DTB (C)	1	1	Q7L945	ZNF627	Zinc finger protein 627	1670.92	68.095	0.067398
ALTDCGELALK	NAIA-alkyne-DTB (C)	1	1	Q13129	RLF	Zinc finger protein Rlf	1870.99	72.139	0.00224
ALTECQGAVGLGSKPVR	NAIA-alkyne-DTB (C)	1	1	Q9NX07	TRNAU1AP	tRNA selenocysteine 1-associated protein 1	2423.3	57.96	0.0050499
ALTNLPHTDFTLCK	NAIA-alkyne-DTB (C)	2	2	Q9UBQ5	EIF3K	Eukaryotic translation initiation factor 3 subunit K	2311.2	70.075	0.002216
ALVDGPCTQVR	NAIA-alkyne-DTB (C)	2	2	P50914	RPL14	60S ribosomal protein L14	1895.99	64.544	0.0028259
ALVDGPCTQVRR	NAIA-alkyne-DTB (C)	1	1	P50914	RPL14	60S ribosomal protein L14	2052.09	56.424	0.0071995
ALVGICTGHSNPGEDAR	NAIA-alkyne-DTB (C)	1	1	Q14699	RFTN1	Raftlin	2434.21	59.676	8.3369e-23
ALVPLGIGIATGEQCHNR	NAIA-alkyne-DTB (C)	2	2	Q7L5Y1	ENOSF1	Mitochondrial enolase superfamily member 1	2586.37	71.185	0.00027178
ALYFCGFPTLK	NAIA-alkyne-DTB (C)	1	1	Q8IZH2	XRN1	5'-3' exoribonuclease 1	1997.05	86.506	0.059578
ALYLAGPNCLSPWK	NAIA-alkyne-DTB (C)	2	2	Q6ZS30	NBEAL1	Neurobeachin-like protein 1	2270.19	82.297	0.0064327
AMAQQVFMLDTQCSPK	NAIA-alkyne-DTB (C)	2	2	Q5TH69	ARFGEF3	Brefeldin A-inhibited guanine nucleotide-exchange protein 3	2535.23	75.793	7.4314e-05
AMDHIEELVSLKPCK	NAIA-alkyne-DTB (C)	1	1	Q8N3P4	VPS8	Vacuolar protein sorting-associated protein 8 homolog	2450.27	67.47	0.0016917
AMEALATAEQACK	NAIA-alkyne-DTB (C)	2	2	Q9P2E9	RRBP1	Ribosome-binding protein 1	2074.02	66.411	2.0266e-148
AMEALATAEQACKEK	NAIA-alkyne-DTB (C)	3	3	Q9P2E9	RRBP1	Ribosome-binding protein 1	2331.16	60.141	1.5245e-14
AMEGQHNYLCAGR	NAIA-alkyne-DTB (C)	3	3	P06401	PGR	Progesterone receptor	2187.04	54.314	0.002369
AMELLSACQGPAR	NAIA-alkyne-DTB (C)	2	2	O60551	NMT2	Glycylpeptide N-tetradecanoyltransferase 2	2084.05	72.565	0.00072608
AMFEEAYSNYCKR	NAIA-alkyne-DTB (C)	1	1	Q8NI60	ADCK3	Atypical kinase ADCK3, mitochondrial	2349.09	61.698	0.0056467
AMTEDGFLAVCSEAK	NAIA-alkyne-DTB (C)	2	2	P08243	ASNS	Asparagine synthetase [glutamine-hydrolyzing]	2309.11	78.428	0.00096026
AMTGSTPCSSMSNHTK	Acetyl (Protein N-term);NAIA-alkyne-DTB (C)	3	3	Q15208	STK38	Serine/threonine-protein kinase 38	2419.1	61.644	1.8363e-06
ANAAAMCAK	NAIA-alkyne-DTB (C)	1	1	P18583	SON	Protein SON	1587.79	54.091	0.0027604
ANASICFAVPDPLMPDPSKQPK	NAIA-alkyne-DTB (C)	4	4	O75569	PRKRA	Interferon-inducible double-stranded RNA-dependent protein kinase activator A	3063.56	82	9.4095e-09
ANCIDSTASAEAVFASEVKK	NAIA-alkyne-DTB (C)	1	1	P22087	FBL	rRNA 2'-O-methyltransferase fibrillarin	2778.39	69.767	0.0020809
ANDQEPCGWWLAK	NAIA-alkyne-DTB (C)	2	2	P51114	FXR1	Fragile X mental retardation syndrome-related protein 1	2255.08	78.837	0.00030855
ANEAYPCPCDIGHR	Acetyl (Protein N-term);NAIA-alkyne-DTB (C)	1	1	Q96DG6	CMBL	Carboxymethylenebutenolidase homolog	2382.09	66.228	0.0022059
ANEDAVPLCMSADFPR	NAIA-alkyne-DTB (C)	1	1	Q9C0B1	FTO	Alpha-ketoglutarate-dependent dioxygenase FTO	2473.18	79.352	0.011462
ANEEDKNCSR	NAIA-alkyne-DTB (C)	1	1	O75592	MYCBP2	E3 ubiquitin-protein ligase MYCBP2	1902.89	39.436	0.052808
ANEQEPCGWWLAR	NAIA-alkyne-DTB (C)	2	2	P51116	FXR2	Fragile X mental retardation syndrome-related protein 2	2297.11	79.022	0.022885
ANFSLPEKCDYMDEVTYGELEKEEAQPIVTK	NAIA-alkyne-DTB (C)	1	1	Q1KMD3	HNRNPUL2	Heterogeneous nuclear ribonucleoprotein U-like protein 2	4314.08	75.055	0.00089312
ANGCVANGEVR	NAIA-alkyne-DTB (C)	2	2	O15270	SPTLC2	Serine palmitoyltransferase 2	1826.91	52.868	0.023034
ANNNAAVAPTTCPLQPVTDPFAFSR	NAIA-alkyne-DTB (C)	6	6	O15027	SEC16A	Protein transport protein Sec16A	3339.67	85.936	6.5268e-77
ANNSPALTGNSQPQHQAAAAAAQQQQQCGGGGATKPAVSGK	NAIA-alkyne-DTB (C)	2	2	Q5VTL8	PRPF38B	Pre-mRNA-splicing factor 38B	4638.27	43.176	1.4878e-74
ANNSPALTGNSQPQHQAAAAAAQQQQQCGGGGATKPAVSGK	Acetyl (Protein N-term);NAIA-alkyne-DTB (C)	2	2	Q5VTL8	PRPF38B	Pre-mRNA-splicing factor 38B	4680.29	48.387	5.552e-114
ANPVNCVFFDEANKQVFAVR	NAIA-alkyne-DTB (C)	1	1	Q96DM3	C18orf8	Uncharacterized protein C18orf8	3005.52	78.145	0.015289
ANQTSVGCTQLVLVEGLSKR	NAIA-alkyne-DTB (C)	1	1	Q96SZ6	CDK5RAP1	CDK5 regulatory subunit-associated protein 1	2840.52	72.37	0.0014642
ANSSVVSVNCK	NAIA-alkyne-DTB (C)	2	2	O60502	MGEA5	Protein O-GlcNAcase	1844.95	57.525	2.4061e-32
ANVLCNR	Acetyl (Protein N-term);NAIA-alkyne-DTB (C)	1	1	Q9H3L0	MMADHC	Methylmalonic aciduria and homocystinuria type D protein, mitochondrial	1568.81	74.978	0.033777
ANVPWAEVCEK	Acetyl (Protein N-term);NAIA-alkyne-DTB (C)	3	3	Q96EK5	KIAA1279	KIF1-binding protein	2025	86.247	0.00088728
APEILLGCK	NAIA-alkyne-DTB (C)	2	2	P24941	CDK2	Cyclin-dependent kinase 2	1680.93	72.352	2.3576e-05
APFEEIAAQCESK	NAIA-alkyne-DTB (C)	1	1	Q14156	EFR3A	Protein EFR3 homolog A	2160.06	69.533	0.00057993
APGAAAPSSGPGPCAAAR	NAIA-alkyne-DTB (C)	4	4	Q8TCU6	PREX1	Phosphatidylinositol 3,4,5-trisphosphate-dependent Rac exchanger 1 protein	2246.13	55.722	0.0004903
APGASGCLLPR	NAIA-alkyne-DTB (C)	2	2	P06401	PGR	Progesterone receptor	1778.95	66.586	0.0041997
APPPSLTDCIGTVDSR	NAIA-alkyne-DTB (C)	4	4	Q9NZZ3	CHMP5	Charged multivesicular body protein 5	2366.19	74.471	0.00086143
APPTACYAGAAPAPSQVK	NAIA-alkyne-DTB (C)	4	4	P17676	CEBPB	CCAAT/enhancer-binding protein beta	2437.25	59.523	4.5656e-32
APSVATVGSICDLNLK	NAIA-alkyne-DTB (C)	1	1	O75369	FLNB	Filamin-B	2325.24	80.052	3.4683e-10
APTYFCGQTLTFR	NAIA-alkyne-DTB (C)	2	2	Q8IUI8	CRLF3	Cytokine receptor-like factor 3	2242.12	76.776	0.00050252
APVPCFGPVFTEVEK	NAIA-alkyne-DTB (C)	2	2	Q5T8I9	HENMT1	Small RNA 2'-O-methyltransferase	2357.21	83.862	0.0012439
APVPSTCSSTFPEELSPPSHQAK	NAIA-alkyne-DTB (C)	2	2	Q14980	NUMA1	Nuclear mitotic apparatus protein 1	3134.54	63.348	1.3122e-18
AQASLLACEGLAGVSLVPTAASKK	Acetyl (Protein N-term);NAIA-alkyne-DTB (C)	2	2	Q8NDX6	ZNF740	Zinc finger protein 740	3064.66	92.33	6.3185e-13
AQEFVNCK	Acetyl (Protein N-term);NAIA-alkyne-DTB (C)	3	3	P35754	GLRX	Glutaredoxin-1	1717.85	74.367	6.0699e-14
AQELAQPGDLCK	NAIA-alkyne-DTB (C)	2	2	Q9NX74	DUS2	tRNA-dihydrouridine(20) synthase [NAD(P)+]-like	2010.02	65.001	7.4098e-07
AQESVGIYEVTHQFVKC	NAIA-alkyne-DTB (C)	2	2	Q9NWV4	C1orf123	UPF0587 protein C1orf123	2675.34	74.403	3.4623e-22
AQFEYDPAKDDLIPCK	NAIA-alkyne-DTB (C)	1	1	O14936	CASK	Peripheral plasma membrane protein CASK	2590.28	70.486	0.00058289
AQGCSPAQK	NAIA-alkyne-DTB (C)	1	1	Q53H54	TRMT12	tRNA wybutosine-synthesizing protein 2 homolog	1626.82	47.621	0.054128
AQIEQVIANCEHK	NAIA-alkyne-DTB (C)	1	1	Q92621	NUP205	Nuclear pore complex protein Nup205	2220.14	62.082	0.0042388
AQIMLCGEITHPK	NAIA-alkyne-DTB (C)	1	1	Q9NUQ6	SPATS2L	SPATS2-like protein	2178.13	65.368	0.001697
AQISSNSGFKECPSSHPEPTR	Acetyl (Protein N-term);NAIA-alkyne-DTB (C)	1	1	O00443	PIK3C2A	Phosphatidylinositol 4-phosphate 3-kinase C2 domain-containing subunit alpha	3038.46	54.796	0.065401
AQLMNCHVSAGTR	NAIA-alkyne-DTB (C)	3	3	Q96RE7	NACC1	Nucleus accumbens-associated protein 1	2125.06	54.669	0.0024675
AQLSGLQLQPCLYK	NAIA-alkyne-DTB (C)	1	1	O43159	RRP8	Ribosomal RNA-processing protein 8	2299.24	75.755	2.4157e-21
AQLVEIVGCHFR	NAIA-alkyne-DTB (C)	4	4	O75446	SAP30	Histone deacetylase complex subunit SAP30	2109.12	70.894	9.5458e-16
AQNSDPILDTSSLVPGCSSVDNIK	NAIA-alkyne-DTB (C)	2	2	P0CAP2	POLR2M	DNA-directed RNA polymerase II subunit GRINL1A	3197.59	81.617	3.0916e-13
AQQACIEAK	NAIA-alkyne-DTB (C)	2	2	Q9UNE7	STUB1	E3 ubiquitin-protein ligase CHIP	1698.88	52.975	1.0337e-08
AQRPQSCTSVGR	NAIA-alkyne-DTB (C)	1	1	Q9NYZ3	GTSE1	G2 and S phase-expressed protein 1	2027.04	43.688	0.067379
AQVAFECDEDKDER	NAIA-alkyne-DTB (C)	1	1	Q96RT1	ERBB2IP	Protein LAP2	2392.1	56.973	0.010694
AQVPGSSPGLLSLSLNQQPAAPECK	NAIA-alkyne-DTB (C)	1	1	Q86W42	THOC6	THO complex subunit 6 homolog	3229.68	76.902	1.7862e-05
ARVECQSHR	NAIA-alkyne-DTB (C)	1	1	O14818	PSMA7	Proteasome subunit alpha type-7	1822.93	37.039	0.0081206
ASACGAPGPGGALGSQAPSWYHR	Acetyl (Protein N-term);NAIA-alkyne-DTB (C)	3	3	O15357	INPPL1	Phosphatidylinositol 3,4,5-trisphosphate 5-phosphatase 2	2977.43	71.049	1.2065e-12
ASAPLACAAAAPLTSPSITSASLEAEPSGR	NAIA-alkyne-DTB (C)	1	1	Q7Z6J0	SH3RF1	E3 ubiquitin-protein ligase SH3RF1	3534.8	79.661	6.9002e-06
ASASSGPSSSVGFSSFDPAVPSCTLSSAASGIK	Acetyl (Protein N-term);NAIA-alkyne-DTB (C)	2	2	Q99755	PIP5K1A	Phosphatidylinositol 4-phosphate 5-kinase type-1 alpha	3825.84	89.695	2.3771e-18
ASAYVFASPGCK	NAIA-alkyne-DTB (C)	2	2	O95861	BPNT1	3'(2'),5'-bisphosphate nucleotidase 1	1937.97	65.322	1.6967e-06
ASAYVFASPGCKK	NAIA-alkyne-DTB (C)	2	2	O95861	BPNT1	3'(2'),5'-bisphosphate nucleotidase 1	2066.07	55.853	5.0153e-06
ASCASIDIEDATQHLR	Acetyl (Protein N-term);NAIA-alkyne-DTB (C)	5	5	Q6P2E9	EDC4	Enhancer of mRNA-decapping protein 4	2509.23	77.901	1.1319e-22
ASCFTGLNPTIVQEYTK	NAIA-alkyne-DTB (C)	1	1	Q8IY18	SMC5	Structural maintenance of chromosomes protein 5	2609.32	79.177	0.012503
ASCFTGLNPTIVQEYTKR	NAIA-alkyne-DTB (C)	2	2	Q8IY18	SMC5	Structural maintenance of chromosomes protein 5	2765.42	72.459	0.0008266
ASCGPPSLPDPTFLPDAER	NAIA-alkyne-DTB (C)	2	2	Q9Y4F5	CEP170B	Centrosomal protein of 170 kDa protein B	2707.33	80.197	2.9439e-12
ASCILQLVK	NAIA-alkyne-DTB (C)	4	4	O14617	AP3D1	AP-3 complex subunit delta-1	1711.97	77.981	0.0025902
ASCPAAAPLMER	NAIA-alkyne-DTB (C)	2	2	Q96CD2	PPCDC	Phosphopantothenoylcysteine decarboxylase	1953.98	66.518	0.0017492
ASCQESAR	NAIA-alkyne-DTB (C)	1	1	Q9Y6K9	IKBKG	NF-kappa-B essential modulator	1588.77	45.871	0.019187
ASCTSSTSGSK	NAIA-alkyne-DTB (C)	1	1	P13807	GYS1	Glycogen [starch] synthase, muscle	1752.84	45.23	0.010279
ASCTSSTSGSKR	NAIA-alkyne-DTB (C)	2	2	P13807	GYS1	Glycogen [starch] synthase, muscle	1908.94	38.49	0.0013004
ASDHGWVCDQR	NAIA-alkyne-DTB (C)	2	2	Q9HC36	RNMTL1	rRNA methyltransferase 3, mitochondrial	2010.94	55.824	0.0010667
ASEDGESVGHCPSCQR	NAIA-alkyne-DTB (C)	1	1	O95833	CLIC3	Chloride intracellular channel protein 3	2456.08	44.724	0.0012521
ASEELACK	Acetyl (Protein N-term);NAIA-alkyne-DTB (C)	2	2	Q9BUP0	EFHD1	EF-hand domain-containing protein D1	1629.81	69.172	8.5416e-05
ASEGLDACASPTK	NAIA-alkyne-DTB (C)	1	1	Q92618	ZNF516	Zinc finger protein 516	1986.97	59.656	0.04262
ASEKPLAAVTCTAPVNIAVIK	Acetyl (Protein N-term);NAIA-alkyne-DTB (C)	4	4	P53602	MVD	Diphosphomevalonate decarboxylase	2875.59	82.35	5.9333e-28
ASFCGKR	NAIA-alkyne-DTB (C)	1	1	Q07866	KLC1	Kinesin light chain 1	1505.78	48.588	0.066104
ASFETLPNISDLCLR	NAIA-alkyne-DTB (C)	3	3	Q9H019	MTFR1L	Mitochondrial fission regulator 1-like	2416.25	88.82	1.3626e-14
ASFEVSSKPCRK	NAIA-alkyne-DTB (C)	1	1	Q8TE12;O60663	LMX1A;LMX1B	LIM homeobox transcription factor 1-alpha;LIM homeobox transcription factor 1-beta	2076.08	45.56	0.019624
ASGCEGEDVVTLLK	NAIA-alkyne-DTB (C)	1	1	P52789	HK2	Hexokinase-2	2158.1	74.47	6.3124e-32
ASGGGGCSASER	Acetyl (Protein N-term);NAIA-alkyne-DTB (C)	2	2	Q13596	SNX1	Sorting nexin-1	1817.84	56.835	3.2753e-32
ASGPDGECDSNGPGFYLYDLGSTHGTFLNK	NAIA-alkyne-DTB (C)	2	2	Q9BWU0	SLC4A1AP	Kanadaptin	3856.77	78.282	1.9839e-41
ASGPEACKQESPQK	NAIA-alkyne-DTB (C)	1	1	Q9P219	CCDC88C	Protein Daple	2197.08	42.449	0.0013042
ASGQPAGPDNKENCPVPGKPGEAVAAR	NAIA-alkyne-DTB (C)	3	3	P04183	TK1	Thymidine kinase, cytosolic	3354.68	48.319	2.8451e-09
ASGQPAGPDNKENCPVPGKPGEAVAARK	NAIA-alkyne-DTB (C)	1	1	P04183	TK1	Thymidine kinase, cytosolic	3482.77	44.141	0.00015174
ASGVQVADEVCR	Acetyl (Protein N-term);NAIA-alkyne-DTB (C)	12	12	P60981	DSTN	Destrin	2013	75.281	1.4299e-54
ASLLLCGSDLPLHK	NAIA-alkyne-DTB (C)	3	3	Q8WXH0	SYNE2	Nesprin-2	2204.2	75.061	0.0014315
ASNLEGESNSSETPSTSTVWGGTCKK	NAIA-alkyne-DTB (C)	1	1	Q8N5C6	SRBD1	S1 RNA-binding domain-containing protein 1	3394.6	55.86	9.6161e-39
ASNPVIAAQLCSK	NAIA-alkyne-DTB (C)	2	2	Q9H329	EPB41L4B	Band 4.1-like protein 4B	2039.09	67.957	6.9597e-53
ASPADSCIQFTR	Acetyl (Protein N-term);NAIA-alkyne-DTB (C)	1	1	P41182	BCL6	B-cell lymphoma 6 protein	2075.01	79.527	0.0061673
ASPQLCR	Acetyl (Protein N-term);NAIA-alkyne-DTB (C)	1	1	P25325	MPST	3-mercaptopyruvate sulfurtransferase	1553.8	70.601	0.035785
ASQGPVYKGVCK	NAIA-alkyne-DTB (C)	2	2	Q9Y2V2	CARHSP1	Calcium-regulated heat stable protein 1	1974.04	50.457	7.2248e-05
ASQLPAETLHQITELCGAK	NAIA-alkyne-DTB (C)	2	2	Q8NFH8	REPS2	RalBP1-associated Eps domain-containing protein 2	2747.43	78.778	0.0011931
ASQSETSVCSGSLDGVEYSQRK	NAIA-alkyne-DTB (C)	1	1	Q53T94	TAF1B	TATA box-binding protein-associated factor RNA polymerase I subunit B	3055.46	57.843	2.37e-05
ASSCAVQVK	Acetyl (Protein N-term);NAIA-alkyne-DTB (C)	1	1	P42568	MLLT3	Protein AF-9	1671.87	67.745	0.0083064
ASSDLEQLCSHVNEK	Acetyl (Protein N-term);NAIA-alkyne-DTB (C)	4	4	Q96BD8	SKA1	Spindle and kinetochore-associated protein 1	2439.17	74.738	0.00028566
ASSPAQCVTPVQTVV	NAIA-alkyne-DTB (C)	1	1	Q13614	MTMR2	Myotubularin-related protein 2	2224.16	78.728	0.001307
ASTASPCNNNINAATAVALQEPR	NAIA-alkyne-DTB (C)	1	1	Q71RC2	LARP4	La-related protein 4	3050.52	67.55	0.0011278
ASTTTCTR	Acetyl (Protein N-term);NAIA-alkyne-DTB (C)	2	2	Q13557	CAMK2D	Calcium/calmodulin-dependent protein kinase type II subunit delta	1619.8	59.557	0.0030495
ASTVNYCGLNEISEETTIQK	NAIA-alkyne-DTB (C)	1	1	Q9C0F1	CEP44	Centrosomal protein of 44 kDa	2937.44	72.43	3.4934e-35
ASVGCGSEAAR	NAIA-alkyne-DTB (C)	2	2	Q63HN8	RNF213	E3 ubiquitin-protein ligase RNF213	1744.86	52.149	0.0066112
ASVGECPAPVPVK	Acetyl (Protein N-term);NAIA-alkyne-DTB (C)	2	2	P56134	ATP5J2	ATP synthase subunit f, mitochondrial	2033.07	76.639	1.9935e-22
ASVGECPAPVPVKDK	Acetyl (Protein N-term);NAIA-alkyne-DTB (C)	3	3	P56134	ATP5J2	ATP synthase subunit f, mitochondrial	2276.19	66.998	0.0013044
ASVGECPAPVPVKDKK	Acetyl (Protein N-term);NAIA-alkyne-DTB (C)	4	4	P56134	ATP5J2	ATP synthase subunit f, mitochondrial	2404.28	59.6	0.00016224
ASYCGHTEIAR	NAIA-alkyne-DTB (C)	3	3	Q53RE8	ANKRD39	Ankyrin repeat domain-containing protein 39	1944.95	49.095	0.0044272
ASYDTLCVLDGDKDSVNCAR	NAIA-alkyne-DTB (C)	1	1	Q93008	USP9X	Probable ubiquitin carboxyl-terminal hydrolase FAF-X	2939.38	65.217	0.045111
ASYFDEHDCEPSDPEQETR	Acetyl (Protein N-term);NAIA-alkyne-DTB (C)	2	2	Q9P0P0	RNF181	E3 ubiquitin-protein ligase RNF181	3034.29	68.735	0.0015083
ATATVASVSHPQGPSSCR	NAIA-alkyne-DTB (C)	2	2	Q76L83	ASXL2	Putative Polycomb group protein ASXL2	2493.24	47.725	1.8748e-23
ATAVDPTCAR	NAIA-alkyne-DTB (C)	2	2	Q8IY26	PPAPDC2	Presqualene diphosphate phosphatase	1741.88	55.095	0.0011152
ATCAEILR	Acetyl (Protein N-term);NAIA-alkyne-DTB (C)	2	2	Q9NUQ8	ABCF3	ATP-binding cassette sub-family F member 3	1655.87	81.675	0.0090272
ATCAPQHGAPGPGPADASK	NAIA-alkyne-DTB (C)	8	8	P21333	FLNA	Filamin-A	2470.21	45.799	1.4208e-67
ATCGTVGDDNEEAK	NAIA-alkyne-DTB (C)	4	4	P38432	COIL	Coilin	2146.98	49.534	0.0023353
ATCGTVGDDNEEAKR	NAIA-alkyne-DTB (C)	2	2	P38432	COIL	Coilin	2303.09	47.259	0.0012891
ATCKDLVMFI	NAIA-alkyne-DTB (C)	4	4	P54819	AK2	Adenylate kinase 2, mitochondrial;Adenylate kinase 2, mitochondrial, N-terminally processed	1877.98	88.266	5.3179e-08
ATCKDLVMFI	Oxidation (M);NAIA-alkyne-DTB (C)	2	2	P54819	AK2	Adenylate kinase 2, mitochondrial;Adenylate kinase 2, mitochondrial, N-terminally processed	1893.97	83.114	0.0019673
ATCTLSGNRDTLWHLFNTLQR	NAIA-alkyne-DTB (C)	3	3	Q7Z434	MAVS	Mitochondrial antiviral-signaling protein	3184.62	83.415	1.7457e-12
ATDCVGHDVVTLLR	NAIA-alkyne-DTB (C)	2	2	P19367	HK1	Hexokinase-1	2236.17	70.038	0.0012536
ATEDCATGATGPELEAK	NAIA-alkyne-DTB (C)	1	1	A6NDB9	PALM3	Paralemmin-3	2401.15	58.271	0.033096
ATEGMVVADKNCSK	NAIA-alkyne-DTB (C)	4	4	Q99436	PSMB7	Proteasome subunit beta type-7	2190.08	48.873	0.0007964
ATESCLSEQHDQHVYK	NAIA-alkyne-DTB (C)	1	1	Q5T8I9	HENMT1	Small RNA 2'-O-methyltransferase	2612.23	45.594	0.0022182
ATFCLPILGVK	NAIA-alkyne-DTB (C)	1	1	O95478	NSA2	Ribosome biogenesis protein NSA2 homolog	1899.07	88.703	0.060081
ATGEPGTFVCTSHLPAAASASPK	NAIA-alkyne-DTB (C)	1	1	Q8IY33	MICALL2	MICAL-like protein 2	2937.47	61.97	6.5404e-05
ATGHSGGGCISQGR	NAIA-alkyne-DTB (C)	4	4	Q9HA64	FN3KRP	Ketosamine-3-kinase	2024.98	44.357	0.00015272
ATHGQTCAR	Acetyl (Protein N-term);NAIA-alkyne-DTB (C)	4	4	P45880	VDAC2	Voltage-dependent anion-selective channel protein 2	1723.85	47.594	0.00085604
ATHPVTSGSERPCGK	NAIA-alkyne-DTB (C)	1	1	Q6NTE8	C5orf45	UPF0544 protein C5orf45	2264.14	38.283	0.011603
ATILDLSCNK	NAIA-alkyne-DTB (C)	3	3	Q96AG4	LRRC59	Leucine-rich repeat-containing protein 59	1814.96	72.948	9.6803e-47
ATLDFKPLHKPNGFITLPQLGNCEK	NAIA-alkyne-DTB (C)	2	2	Q9NZ09	UBAP1	Ubiquitin-associated protein 1	3518.87	76.25	1.199e-22
ATLECHPLTMTDPIEEHR	NAIA-alkyne-DTB (C)	1	1	Q99661	KIF2C	Kinesin-like protein KIF2C	2830.38	64.318	0.0016827
ATPSRPGEAAVTAAPASASVSSASSSGSTLECILYK	NAIA-alkyne-DTB (C)	1	1	P06401	PGR	Progesterone receptor	4162.09	69.434	0.013974
ATQAHSLSYAGCNFLR	Acetyl (Protein N-term);NAIA-alkyne-DTB (C)	2	2	Q9Y2P8	RCL1	RNA 3'-terminal phosphate cyclase-like protein	2518.24	75.259	0.00046285
ATQCVPK	NAIA-alkyne-DTB (C)	2	2	Q9HAV7	GRPEL1	GrpE protein homolog 1, mitochondrial	1483.79	51.682	0.034028
ATQCVPKEEIKDDNPHLK	NAIA-alkyne-DTB (C)	2	2	Q9HAV7	GRPEL1	GrpE protein homolog 1, mitochondrial	2802.44	45.47	0.00097535
ATQTPSCWAEEGAEKR	NAIA-alkyne-DTB (C)	1	1	Q86VQ1	GLCCI1	Glucocorticoid-induced transcript 1 protein	2501.2	54.558	0.0067473
ATSACAPISSPK	NAIA-alkyne-DTB (C)	2	2	Q9UPQ3	AGAP1	Arf-GAP with GTPase, ANK repeat and PH domain-containing protein 1	1869.97	57.894	0.00011198
ATSPLVSLYPALECR	NAIA-alkyne-DTB (C)	2	2	Q96G74	OTUD5	OTU domain-containing protein 5	2357.25	84.436	0.0013289
ATSQHECSSSQLK	NAIA-alkyne-DTB (C)	1	1	Q13535	ATR	Serine/threonine-protein kinase ATR	2143.04	43.305	0.027633
ATTATCTR	Acetyl (Protein N-term);NAIA-alkyne-DTB (C)	1	1	Q13555	CAMK2G	Calcium/calmodulin-dependent protein kinase type II subunit gamma	1603.8	61.266	0.0064666
ATVAVSEEHCAPGATSVR	NAIA-alkyne-DTB (C)	3	3	Q9BY89	KIAA1671	Uncharacterized protein KIAA1671	2522.26	51.359	6.4432e-05
ATVCEAAALEK	NAIA-alkyne-DTB (C)	2	2	Q9NUE0	ZDHHC18	Palmitoyltransferase ZDHHC18	1842.95	62.405	8.2519e-05
ATVECVKDQFGFINYEVGDSKK	NAIA-alkyne-DTB (C)	1	1	O75534	CSDE1	Cold shock domain-containing protein E1	3214.6	66.691	3.2407e-05
ATYDKLCK	NAIA-alkyne-DTB (C)	5	5	P62851	RPS25	40S ribosomal protein S25	1678.88	52.829	0.0061753
AVACSGAAQVR	NAIA-alkyne-DTB (C)	1	1	Q92797	SYMPK	Symplekin	1769.92	53.999	0.0045444
AVAILCNHQR	NAIA-alkyne-DTB (C)	3	3	P11387	TOP1	DNA topoisomerase 1	1862	55.773	0.0022871
AVAIPVFANGNIQCLQDVER	NAIA-alkyne-DTB (C)	3	3	Q6P1R4	DUS1L	tRNA-dihydrouridine(16/17) synthase [NAD(P)(+)]-like	2894.51	84.666	0.0020463
AVASQLDCNFLK	NAIA-alkyne-DTB (C)	2	2	P62333	PSMC6	26S protease regulatory subunit 10B	2046.06	74.714	0.0023191
AVCALLNSGGGIIK	NAIA-alkyne-DTB (C)	2	2	Q08AF3	SLFN5	Schlafen family member 5	2053.14	77.533	1.9449e-16
AVCEADQSHGGPR	NAIA-alkyne-DTB (C)	6	6	O14545	TRAFD1	TRAF-type zinc finger domain-containing protein 1	2063.98	46.044	1.6484e-21
AVCMLSNTTAIAEAWAR	NAIA-alkyne-DTB (C)	74	74	P68363;P68366	TUBA1B;TUBA4A	Tubulin alpha-1B chain;Tubulin alpha-4A chain	2545.28	102.55	3.3028e-41
AVCMLSNTTAIAEAWAR	Oxidation (M);NAIA-alkyne-DTB (C)	3	3	P68363;P68366	TUBA1B;TUBA4A	Tubulin alpha-1B chain;Tubulin alpha-4A chain	2561.28	80.921	1.3444e-06
AVCMLSNTTAVAEAWAR	NAIA-alkyne-DTB (C)	29	29	Q9BQE3	TUBA1C	Tubulin alpha-1C chain	2531.27	103.16	6.4491e-22
AVCMLSNTTAVAEAWAR	Oxidation (M);NAIA-alkyne-DTB (C)	2	2	Q9BQE3	TUBA1C	Tubulin alpha-1C chain	2547.26	74.88	0.0002354
AVCMNGTEAAQLSTK	NAIA-alkyne-DTB (C)	2	2	Q15831	STK11	Serine/threonine-protein kinase STK11	2261.12	59.936	0.0027738
AVDLCAAPGSWSQVLSQK	NAIA-alkyne-DTB (C)	3	3	Q9UET6	FTSJ1	Putative tRNA (cytidine(32)/guanosine(34)-2'-O)-methyltransferase	2597.33	81.93	1.0094e-06
AVDQVCTFLFK	NAIA-alkyne-DTB (C)	4	4	O15541	RNF113A	RING finger protein 113A	2008.05	84.698	0.0011933
AVDQVCTFLFKKPGR	NAIA-alkyne-DTB (C)	5	5	O15541	RNF113A	RING finger protein 113A	2446.32	69.061	0.00042212
AVDQVCTFLFKKPGRK	NAIA-alkyne-DTB (C)	2	2	O15541	RNF113A	RING finger protein 113A	2574.41	64.476	0.0008956
AVDTDMIILPCLSRPAR	NAIA-alkyne-DTB (C)	2	2	O43149	ZZEF1	Zinc finger ZZ-type and EF-hand domain-containing protein 1	2608.39	81.529	0.00026488
AVEALHCGLNPR	Acetyl (Protein N-term);NAIA-alkyne-DTB (C)	4	4	Q8N8I0	SAMD12	Sterile alpha motif domain-containing protein 12	2059.07	73.231	3.2553e-05
AVESDCYAEQVVAR	NAIA-alkyne-DTB (C)	1	1	Q9C0C4	SEMA4C	Semaphorin-4C	2277.11	63.798	0.0022558
AVEVMCIVPR	NAIA-alkyne-DTB (C)	2	2	O75962	TRIO	Triple functional domain protein	1853.99	75.327	0.0016982
AVGDGILCNTYIDSYK	NAIA-alkyne-DTB (C)	2	2	Q53EL6	PDCD4	Programmed cell death protein 4	2469.22	76.882	0.001048
AVHQCDR	NAIA-alkyne-DTB (C)	3	3	Q9Y5Y2	NUBP2	Cytosolic Fe-S cluster assembly factor NUBP2	1565.78	40.452	0.042284
AVHQCDRGWAPVFLDR	NAIA-alkyne-DTB (C)	1	1	Q9Y5Y2	NUBP2	Cytosolic Fe-S cluster assembly factor NUBP2	2607.32	64.513	0.025982
AVHSCMILLK	Oxidation (M);NAIA-alkyne-DTB (C)	2	2	Q6ZUA9	MROH5	Maestro heat-like repeat family member 5	1868.01	78.117	0.010846
AVIFCLSADK	NAIA-alkyne-DTB (C)	2	2	P60981	DSTN	Destrin	1803.96	71.699	0.0041338
AVIFCLSADKK	NAIA-alkyne-DTB (C)	6	6	P60981	DSTN	Destrin	1932.05	63.449	3.0225e-12
AVLAASSPYFCDQVLLK	NAIA-alkyne-DTB (C)	1	1	O43298	ZBTB43	Zinc finger and BTB domain-containing protein 43	2562.36	83.395	0.0044782
AVLCPPPVK	NAIA-alkyne-DTB (C)	2	2	P63000;P60763	RAC1;RAC3	Ras-related C3 botulinum toxin substrate 1;Ras-related C3 botulinum toxin substrate 3	1660.94	65.956	0.0027625
AVLCPPPVKK	NAIA-alkyne-DTB (C)	1	1	P63000;P60763	RAC1;RAC3	Ras-related C3 botulinum toxin substrate 1;Ras-related C3 botulinum toxin substrate 3	1789.03	56.016	0.0022871
AVLEALGSCLNNK	NAIA-alkyne-DTB (C)	1	1	P34896	SHMT1	Serine hydroxymethyltransferase, cytosolic	2069.1	76.201	0.00073404
AVLECKPLGIK	NAIA-alkyne-DTB (C)	3	3	Q63HN8	RNF213	E3 ubiquitin-protein ligase RNF213	1908.09	65.331	0.034136
AVLFCLSEDK	NAIA-alkyne-DTB (C)	4	4	P23528	CFL1	Cofilin-1	1861.96	77.509	1.4535e-12
AVLFCLSEDKK	NAIA-alkyne-DTB (C)	13	13	P23528	CFL1	Cofilin-1	1990.06	62.974	4.1214e-08
AVLFCLSEDKKNIILEEGK	NAIA-alkyne-DTB (C)	1	1	P23528	CFL1	Cofilin-1	2886.56	69.297	0.001864
AVLHPTGPLYCPEEK	NAIA-alkyne-DTB (C)	1	1	Q8IXI2	RHOT1	Mitochondrial Rho GTPase 1	2391.23	61.83	0.0016967
AVLPVTCHR	NAIA-alkyne-DTB (C)	1	1	Q96N67	DOCK7	Dedicator of cytokinesis protein 7	1732.94	57.746	0.036154
AVMEQIPEIQKDSLDQFDCK	NAIA-alkyne-DTB (C)	4	4	Q9HAV4	XPO5	Exportin-5	3074.51	72.22	5.5153e-28
AVPAAAMGPSALGQSGPGSMAPWCSVSSGPSR	Acetyl (Protein N-term);NAIA-alkyne-DTB (C)	4	4	Q96J01	THOC3	THO complex subunit 3	3750.8	91.854	3.6581e-38
AVPAAAMGPSALGQSGPGSMAPWCSVSSGPSR	Acetyl (Protein N-term);Oxidation (M);NAIA-alkyne-DTB (C)	2	2	Q96J01	THOC3	THO complex subunit 3	3766.79	86.925	6.8507e-48
AVQADGQVKECYQSHR	NAIA-alkyne-DTB (C)	1	1	Q8WUM4	PDCD6IP	Programmed cell death 6-interacting protein	2556.25	43.494	0.00016511
AVQALCAVYEHWVPR	NAIA-alkyne-DTB (C)	3	3	O60701	UGDH	UDP-glucose 6-dehydrogenase	2479.28	76.494	2.9683e-09
AVQCLNTSSK	NAIA-alkyne-DTB (C)	1	1	Q5T4S7	UBR4	E3 ubiquitin-protein ligase UBR4	1787.92	56.779	0.0017414
AVQDLCGWR	NAIA-alkyne-DTB (C)	3	3	Q9P258	RCC2	Protein RCC2	1784.9	71.905	0.0098556
AVSTCAHLFWSGR	NAIA-alkyne-DTB (C)	3	3	Q96QK1	VPS35	Vacuolar protein sorting-associated protein 35	2172.09	68.139	0.00057993
AVTDFVIPECQK	NAIA-alkyne-DTB (C)	1	1	Q6P0N0	MIS18BP1	Mis18-binding protein 1	2087.08	75.464	0.0012477
AVTNCESLVK	NAIA-alkyne-DTB (C)	1	1	Q15047	SETDB1	Histone-lysine N-methyltransferase SETDB1	1800.94	62.339	0.025134
AVTNCESLVKDFYSK	NAIA-alkyne-DTB (C)	1	1	Q15047	SETDB1	Histone-lysine N-methyltransferase SETDB1	2441.23	72.236	0.0016738
AVTVAFCTLPTR	NAIA-alkyne-DTB (C)	2	2	Q5TA50	CPTP	Ceramide-1-phosphate transfer protein	2016.09	78.146	0.00064426
AVVVCPK	NAIA-alkyne-DTB (C)	1	1	Q00839	HNRNPU	Heterogeneous nuclear ribonucleoprotein U	1452.82	60.162	0.031524
AVYSTNCPVWEEAFR	NAIA-alkyne-DTB (C)	1	1	Q9BSJ8	ESYT1	Extended synaptotagmin-1	2509.21	79.819	0.0018599
AVYTQDCPLAAAK	NAIA-alkyne-DTB (C)	2	2	P49588	AARS	Alanine--tRNA ligase, cytoplasmic	2088.07	67.345	0.00082066
AWAAAATCSAVWHDTK	NAIA-alkyne-DTB (C)	1	1	Q96CD0	FBXL8	F-box/LRR-repeat protein 8	2426.18	67.084	0.00086232
AWLVSSGCPLQVK	NAIA-alkyne-DTB (C)	3	3	Q8IX01	SUGP2	SURP and G-patch domain-containing protein 2	2125.14	79.417	0.00061875
AWLVSSGCPLQVKK	NAIA-alkyne-DTB (C)	1	1	Q8IX01	SUGP2	SURP and G-patch domain-containing protein 2	2253.23	70.078	0.016151
AWSDCPQIIK	NAIA-alkyne-DTB (C)	1	1	Q6ZU35	KIAA1211	Uncharacterized protein KIAA1211	1897.98	71.378	0.033071
AWVPINNCYLMSK	NAIA-alkyne-DTB (C)	2	2	Q9ULU4	ZMYND8	Protein kinase C-binding protein 1	2276.15	79.478	2.7605e-06
AWVWNTHADFADECPKPELLAIR	NAIA-alkyne-DTB (C)	2	2	P43487	RANBP1	Ran-specific GTPase-activating protein	3419.71	81.072	5.9969e-41
AYEYVECPIR	NAIA-alkyne-DTB (C)	2	2	P53701	HCCS	Cytochrome c-type heme lyase	1979.98	70.825	1.1988e-18
AYEYVECPIRGTAAENK	NAIA-alkyne-DTB (C)	1	1	P53701	HCCS	Cytochrome c-type heme lyase	2651.31	61.639	0.0028815
AYGFSCDGEGVLK	NAIA-alkyne-DTB (C)	2	2	Q99622	C12orf57	Protein C10	2083.01	71.486	0.00034739
AYHEQLSVAEITNACFEPANQMVK	NAIA-alkyne-DTB (C)	69	69	P68363;P68366	TUBA1B;TUBA4A	Tubulin alpha-1B chain;Tubulin alpha-4A chain	3430.67	104.84	1.3326e-21
AYHEQLSVAEITNACFEPANQMVK	Oxidation (M);NAIA-alkyne-DTB (C)	1	1	P68363;P68366	TUBA1B;TUBA4A	Tubulin alpha-1B chain;Tubulin alpha-4A chain	3446.66	97.686	1.7621e-13
AYHEQLTVAEITNACFEPANQMVK	NAIA-alkyne-DTB (C)	1	1	Q9BQE3	TUBA1C	Tubulin alpha-1C chain	3444.68	79.741	4.8879e-05
AYICAHPLDR	NAIA-alkyne-DTB (C)	1	1	Q9H845	ACAD9	Acyl-CoA dehydrogenase family member 9, mitochondrial	1895.97	56.696	0.033071
AYITTLCPSIR	NAIA-alkyne-DTB (C)	2	2	Q8TDB6	DTX3L	E3 ubiquitin-protein ligase DTX3L	1975.06	76.318	3.4205e-12
AYITTLCPSIRK	NAIA-alkyne-DTB (C)	2	2	Q8TDB6	DTX3L	E3 ubiquitin-protein ligase DTX3L	2103.16	65.779	0.00070666
AYSFAMGCWPK	NAIA-alkyne-DTB (C)	2	2	O43414	ERI3	ERI1 exoribonuclease 3	1997.95	77.883	0.0028893
AYSPLHGGSGSYSVCSNSDTK	NAIA-alkyne-DTB (C)	2	2	Q96BY9	SARAF	Store-operated calcium entry-associated regulatory factor	2854.32	55.143	0.00044813
AYSPTCSPTLGFK	NAIA-alkyne-DTB (C)	2	2	Q5TGY3	AHDC1	AT-hook DNA-binding motif-containing protein 1	2109.06	69.804	0.0016667
CAAALMASR	NAIA-alkyne-DTB (C)	1	1	Q15345	LRRC41	Leucine-rich repeat-containing protein 41	1630.83	60.663	0.0050292
CAAPRPPSSSPEQR	NAIA-alkyne-DTB (C)	4	4	Q5H9R7	PPP6R3	Serine/threonine-protein phosphatase 6 regulatory subunit 3	2220.11	45.178	0.00080802
CAAQPHTVR	NAIA-alkyne-DTB (C)	1	1	Q8N5C6	SRBD1	S1 RNA-binding domain-containing protein 1	1719.89	42.119	0.0046596
CAAQPHTVRR	NAIA-alkyne-DTB (C)	1	1	Q8N5C6	SRBD1	S1 RNA-binding domain-containing protein 1	1875.99	35.892	0.061371
CAAQTLEK	NAIA-alkyne-DTB (C)	2	2	O75152	ZC3H11A	Zinc finger CCCH domain-containing protein 11A	1600.83	52.178	0.0058284
CAAQTLEKR	NAIA-alkyne-DTB (C)	1	1	O75152	ZC3H11A	Zinc finger CCCH domain-containing protein 11A	1756.93	45.633	0.008932
CAASAAEESGAGKK	NAIA-alkyne-DTB (C)	2	2	Q15464	SHB	SH2 domain-containing adapter protein B	2016.99	40.833	0.0022072
CAAVDVEPPSK	NAIA-alkyne-DTB (C)	1	1	Q15020	SART3	Squamous cell carcinoma antigen recognized by T-cells 3	1852.94	58.723	0.0041034
CAAVDVEPPSKQK	NAIA-alkyne-DTB (C)	1	1	Q15020	SART3	Squamous cell carcinoma antigen recognized by T-cells 3	2109.09	50.805	0.066585
CADDSETANYISAHTK	NAIA-alkyne-DTB (C)	1	1	O95376	ARIH2	E3 ubiquitin-protein ligase ARIH2	2463.14	52.21	3.1708e-05
CADDVAYINVETK	NAIA-alkyne-DTB (C)	1	1	Q9P0R6	GSKIP	GSK3-beta interaction protein	2178.07	64.96	0.0021989
CAEGYALYAQALTDQQQFGK	NAIA-alkyne-DTB (C)	3	3	O94826	TOMM70A	Mitochondrial import receptor subunit TOM70	2942.43	75.217	3.1266e-12
CAENPKK	NAIA-alkyne-DTB (C)	2	2	P46013	MKI67	Antigen KI-67	1526.79	37.499	0.037546
CAESEQK	NAIA-alkyne-DTB (C)	1	1	Q96L73	NSD1	Histone-lysine N-methyltransferase, H3 lysine-36 and H4 lysine-20 specific	1531.73	44.083	0.043165
CAESLQPVAAAVEER	NAIA-alkyne-DTB (C)	2	2	Q8NFC6	BOD1L1	Biorientation of chromosomes in cell division protein 1-like 1	2310.17	66.469	0.00042202
CAGAAGGGPGSGPPEAAR	NAIA-alkyne-DTB (C)	1	1	Q8NFH8	REPS2	RalBP1-associated Eps domain-containing protein 2	2220.07	49.566	0.012904
CAGNEDIITLR	NAIA-alkyne-DTB (C)	2	2	P12004	PCNA	Proliferating cell nuclear antigen	1942	66.771	0.027014
CAGPTPEAELQALAR	NAIA-alkyne-DTB (C)	2	2	Q15050	RRS1	Ribosome biogenesis regulatory protein homolog	2264.16	72.799	0.0008621
CALGWDHQEK	NAIA-alkyne-DTB (C)	4	4	Q14247	CTTN	Src substrate cortactin	1923.93	57.433	0.0011888
CALSSPSLAFTPPIK	NAIA-alkyne-DTB (C)	2	2	Q8NFH5	NUP35	Nucleoporin NUP53	2269.22	79.283	0.00041524
CAMLQFSEFHEK	NAIA-alkyne-DTB (C)	1	1	Q9NR09	BIRC6	Baculoviral IAP repeat-containing protein 6	2207.05	67.761	0.055371
CAMTALSSK	NAIA-alkyne-DTB (C)	2	2	Q99832	CCT7	T-complex protein 1 subunit eta	1648.83	60.13	0.0025902
CANVNNSSTTSQR	NAIA-alkyne-DTB (C)	2	2	Q5VZ89	DENND4C	DENN domain-containing protein 4C	2119.01	45.499	8.8491e-10
CAPASSSVPAEAELAGEGISVNTGPK	NAIA-alkyne-DTB (C)	3	3	Q13371	PDCL	Phosducin-like protein	3179.58	68.042	3.7318e-82
CAPLSAPTSAAASPLSAAAATAASFSAAAASPQK	NAIA-alkyne-DTB (C)	1	1	Q53H80	AKIRIN2	Akirin-2	3753.9	88.12	1.6654e-48
CAPMSDLTDLK	NAIA-alkyne-DTB (C)	1	1	P46013	MKI67	Antigen KI-67	1930.95	70.603	0.0032452
CAPSAGSPAAAVGR	NAIA-alkyne-DTB (C)	2	2	Q7L2J0	MEPCE	7SK snRNA methylphosphate capping enzyme	1951.99	53.073	0.00080557
CAQAAEVAATVPGAGVGNVGLRPPMVPR	NAIA-alkyne-DTB (C)	3	3	Q7L5N7	LPCAT2	Lysophosphatidylcholine acyltransferase 2	3425.81	69.946	5.9233e-07
CAQESSQK	NAIA-alkyne-DTB (C)	2	2	Q5VU43	PDE4DIP	Myomegalin	1617.78	42.311	3.4554e-06
CAQESSQKQDGTIQNLK	NAIA-alkyne-DTB (C)	4	4	Q5VU43	PDE4DIP	Myomegalin	2615.3	44.945	4.8343e-41
CAQESSQKQDGTIQNLKETLK	NAIA-alkyne-DTB (C)	1	1	Q5VU43	PDE4DIP	Myomegalin	3086.57	48.491	7.8668e-13
CAQNQNKT	NAIA-alkyne-DTB (C)	3	3	Q5TC12	ATPAF1	ATP synthase mitochondrial F1 complex assembly factor 1	1643.81	41.352	1.7508e-09
CAQYWPQKEEK	NAIA-alkyne-DTB (C)	5	5	P18031	PTPN1	Tyrosine-protein phosphatase non-receptor type 1	2147.05	51.414	2.9887e-08
CASALEK	NAIA-alkyne-DTB (C)	2	2	Q92830	KAT2A	Histone acetyltransferase KAT2A	1458.75	38.062	0.03812
CASQAGMTAYGTR	Oxidation (M);NAIA-alkyne-DTB (C)	1	1	Q15417	CNN3	Calponin-3	2069.97	51.544	0.0014334
CASQSGMTAYGTR	NAIA-alkyne-DTB (C)	1	1	Q99439	CNN2	Calponin-2	2069.97	52.054	1.1419e-15
CASQSGMTAYGTR	Oxidation (M);NAIA-alkyne-DTB (C)	2	2	Q99439	CNN2	Calponin-2	2085.96	46.734	0.0015897
CASQSGMTAYGTRR	NAIA-alkyne-DTB (C)	3	3	Q99439	CNN2	Calponin-2	2226.07	45.032	3.1164e-06
CASQVGMTAPGTR	NAIA-alkyne-DTB (C)	2	2	Q99439	CNN2	Calponin-2	2015.99	54.618	0.0012697
CASQVGMTAPGTR	Oxidation (M);NAIA-alkyne-DTB (C)	1	1	Q99439	CNN2	Calponin-2	2031.99	49.138	0.017034
CASQVGMTAPGTRR	NAIA-alkyne-DTB (C)	4	4	Q99439	CNN2	Calponin-2	2172.09	47.852	0.00051906
CASQVGMTAPGTRR	Oxidation (M);NAIA-alkyne-DTB (C)	1	1	Q99439	CNN2	Calponin-2	2188.09	42.249	0.0090831
CATLSQSGGAFPIANGPNLTLLVR	NAIA-alkyne-DTB (C)	2	2	Q15386	UBE3C	Ubiquitin-protein ligase E3C	3137.67	87.391	2.2738e-18
CATPNISPATSVVQHSHLR	NAIA-alkyne-DTB (C)	2	2	Q9Y597	KCTD3	BTB/POZ domain-containing protein KCTD3	2755.42	55.61	6.5646e-05
CATPVIIDEILPSKK	NAIA-alkyne-DTB (C)	4	4	Q9ULW0	TPX2	Targeting protein for Xklp2	2364.31	76.362	0.0012401
CATTPMAVHR	Oxidation (M);NAIA-alkyne-DTB (C)	1	1	O95071	UBR5	E3 ubiquitin-protein ligase UBR5	1839.91	44.627	0.020284
CATVSAAVAER	NAIA-alkyne-DTB (C)	2	2	Q9H0U9	TSPYL1	Testis-specific Y-encoded-like protein 1	1814.93	56.164	0.00019174
CAVEHHAFFR	NAIA-alkyne-DTB (C)	1	1	Q9H329;Q9HCM4	EPB41L4B;EPB41L5	Band 4.1-like protein 4B;Band 4.1-like protein 5	1953.97	51.758	0.0050901
CAVGLVDAVK	NAIA-alkyne-DTB (C)	1	1	Q8WTW3	COG1	Conserved oligomeric Golgi complex subunit 1	1711.93	68.503	0.0019379
CAYEVSQAHK	NAIA-alkyne-DTB (C)	1	1	O00186	STXBP3	Syntaxin-binding protein 3	1872.92	47.291	0.0059277
CCLLEGYDTK	NAIA-alkyne-DTB (C)	1	1	Q5T9C2	FAM102A	Protein FAM102A	1938.92	68.714	0.070317
CCLTYCFNKPEDK	NAIA-alkyne-DTB (C)	1	1	P62979;A0A2R8Y422	RPS27A	Ubiquitin-40S ribosomal protein S27a;Ubiquitin;40S ribosomal protein S27a	2415.11	60.935	0.005227
CCSGAIIVLTK	NAIA-alkyne-DTB (C)	1	1	P14618	PKM	Pyruvate kinase PKM	1902.01	70.855	0.0081094
CDAQTHGGATALHR	NAIA-alkyne-DTB (C)	5	5	Q53RE8	ANKRD39	Ankyrin repeat domain-containing protein 39	2175.06	40.175	2.1218e-40
CDDDQMSNDKER	NAIA-alkyne-DTB (C)	4	4	P27540	ARNT	Aryl hydrocarbon receptor nuclear translocator	2192.95	44.198	1.9311e-10
CDDDQMSNDKER	Oxidation (M);NAIA-alkyne-DTB (C)	2	2	P27540	ARNT	Aryl hydrocarbon receptor nuclear translocator	2208.94	40.415	4.4038e-06
CDDSPRTPSNTPSAEADWSPGLELHPDYK	NAIA-alkyne-DTB (C)	2	2	Q9Y3Z3	SAMHD1	Deoxynucleoside triphosphate triphosphohydrolase SAMHD1	3922.81	60.908	8.2503e-272
CDEILMEEIKDYK	NAIA-alkyne-DTB (C)	4	4	Q5VTR2	RNF20	E3 ubiquitin-protein ligase BRE1A	2366.15	69.824	0.0016924
CDEKPEDLLEEPK	NAIA-alkyne-DTB (C)	1	1	Q13029	PRDM2	PR domain zinc finger protein 2	2282.11	61.542	0.028266
CDEPLSILVR	NAIA-alkyne-DTB (C)	2	2	P05161	ISG15	Ubiquitin-like protein ISG15	1882	78.564	0.020394
CDFTEDQTAEFK	Acetyl (Protein N-term);NAIA-alkyne-DTB (C)	2	2	P60660	MYL6	Myosin light polypeptide 6	2213	81.247	2.261e-106
CDGDASPPSPAR	NAIA-alkyne-DTB (C)	1	1	Q14493	SLBP	Histone RNA hairpin-binding protein	1909.9	50.324	0.0036373
CDGERDDTTQNITEVAAVK	NAIA-alkyne-DTB (C)	1	1	Q9Y2F5	ICE1	Little elongation complex subunit 1	2802.35	56.074	0.0025796
CDIIIISGRK	NAIA-alkyne-DTB (C)	1	1	Q00341	HDLBP	Vigilin	1855.04	64.805	0.0024095
CDKEFMWALK	Acetyl (Protein N-term);NAIA-alkyne-DTB (C)	6	6	P58546	MTPN	Myotrophin	2050.01	81.626	1.1091e-13
CDKEFMWALK	Acetyl (Protein N-term);Oxidation (M);NAIA-alkyne-DTB (C)	7	7	P58546	MTPN	Myotrophin	2066	79.026	0.00087833
CDKEFMWALK	NAIA-alkyne-DTB (C)	1	1	P58546	MTPN	Myotrophin	2008	83.181	0.0088008
CDKEFMWALKNGDLDEVK	Acetyl (Protein N-term);NAIA-alkyne-DTB (C)	4	4	P58546	MTPN	Myotrophin	2920.41	80.328	1.7825e-08
CDKEFMWALKNGDLDEVKDYVAK	Acetyl (Protein N-term);NAIA-alkyne-DTB (C)	2	2	P58546	MTPN	Myotrophin	3496.7	81.169	4.2447e-29
CDKEFMWALKNGDLDEVKDYVAK	Acetyl (Protein N-term);Oxidation (M);NAIA-alkyne-DTB (C)	1	1	P58546	MTPN	Myotrophin	3512.7	76.803	0.0024957
CDKTVYFAEK	NAIA-alkyne-DTB (C)	5	5	P52943	CRIP2	Cysteine-rich protein 2	1940.97	59.323	0.0012556
CDLIEPQPAEK	Acetyl (Protein N-term);NAIA-alkyne-DTB (C)	1	1	O94921	CDK14	Cyclin-dependent kinase 14	2022.01	83.708	0.014594
CDLISIPK	NAIA-alkyne-DTB (C)	2	2	Q9ULV4	CORO1C	Coronin-1C	1625.89	73.207	0.0071909
CDLISIPKKTTDTASVQNEAK	NAIA-alkyne-DTB (C)	2	2	Q9ULV4	CORO1C	Coronin-1C	2999.56	57.933	6.362e-05
CDPELPKTSSFAASGPLIPEENKER	NAIA-alkyne-DTB (C)	1	1	Q9Y6B7	AP4B1	AP-4 complex subunit beta-1	3452.73	63.759	3.5473e-10
CDPRHGK	NAIA-alkyne-DTB (C)	3	3	P68363;P68366;Q9BQE3	TUBA1B;TUBA4A;TUBA1C	Tubulin alpha-1B chain;Tubulin alpha-4A chain;Tubulin alpha-1C chain	1549.78	37.859	0.032851
CDQATAESNPVTQK	NAIA-alkyne-DTB (C)	1	1	O43149	ZZEF1	Zinc finger ZZ-type and EF-hand domain-containing protein 1	2229.07	50.027	0.018883
CDQGNTAATQTEVPSLVVKK	NAIA-alkyne-DTB (C)	4	4	Q14149	MORC3	MORC family CW-type zinc finger protein 3	2826.46	56.057	8.3549e-28
CDQGQADPVVAVAR	NAIA-alkyne-DTB (C)	1	1	P42858	HTT	Huntingtin	2166.09	60.22	0.039037
CDQKKK	NAIA-alkyne-DTB (C)	1	1	P17480	UBTF	Nucleolar transcription factor 1	1486.8	31.926	0.070637
CDRKDDAK	NAIA-alkyne-DTB (C)	1	1	Q15424	SAFB	Scaffold attachment factor B1	1687.84	33.637	0.018597
CDSADLRHDIDR	NAIA-alkyne-DTB (C)	1	1	Q9NYF8	BCLAF1	Bcl-2-associated transcription factor 1	2153.03	49.677	0.0034014
CDSADLRHDIDRR	NAIA-alkyne-DTB (C)	3	3	Q9NYF8	BCLAF1	Bcl-2-associated transcription factor 1	2309.13	46.432	0.0017492
CDVDETVSSATLSEETEKPK	NAIA-alkyne-DTB (C)	1	1	O14981	BTAF1	TATA-binding protein-associated factor 172	2905.39	58.952	9.0242e-11
CDVETLEWSK	NAIA-alkyne-DTB (C)	1	1	Q9H6R3	ACSS3	Acyl-CoA synthetase short-chain family member 3, mitochondrial	1946.94	70.097	0.017956
CDYMDEVTYGELEKEEAQPIVTK	NAIA-alkyne-DTB (C)	3	3	Q1KMD3	HNRNPUL2	Heterogeneous nuclear ribonucleoprotein U-like protein 2	3427.62	70.711	6.2588e-06
CEDLPDLHEYASINR	NAIA-alkyne-DTB (C)	1	1	Q9H2F5	EPC1	Enhancer of polycomb homolog 1	2512.21	66.17	0.00061342
CEELSGLHGQLQEAR	NAIA-alkyne-DTB (C)	3	3	Q9P2E9	RRBP1	Ribosome-binding protein 1	2407.2	54.752	0.0012261
CEFQDAYVLLSEKK	NAIA-alkyne-DTB (C)	1	1	P10809	HSPD1	60 kDa heat shock protein, mitochondrial	2410.22	72.45	0.010694
CEIDPMFQK	NAIA-alkyne-DTB (C)	2	2	Q15003	NCAPH	Condensin complex subunit 2	1847.89	70.825	0.0067292
CEKAEEK	NAIA-alkyne-DTB (C)	1	1	Q9Y605	MRFAP1	MORF4 family-associated protein 1	1573.78	37.142	0.049225
CEKQPGAGGGGGSGSGGSGAK	NAIA-alkyne-DTB (C)	5	5	P55317	FOXA1	Hepatocyte nuclear factor 3-alpha	2443.16	35.381	5.4606e-16
CELENCQPFVVETLHGK	NAIA-alkyne-DTB (C)	1	1	Q06203	PPAT	Amidophosphoribosyltransferase	2740.34	67.822	0.026195
CELSGQWLAHAIQTVR	NAIA-alkyne-DTB (C)	1	1	Q96KP1	EXOC2	Exocyst complex component 2	2549.32	78.223	0.010957
CEMPELVQHK	NAIA-alkyne-DTB (C)	1	1	Q14008	CKAP5	Cytoskeleton-associated protein 5	1950.97	59.928	0.035213
CEMSEHPSQTVR	NAIA-alkyne-DTB (C)	5	5	Q32MZ4	LRRFIP1	Leucine-rich repeat flightless-interacting protein 1	2141	46.012	1.6003e-65
CEMSEHPSQTVR	Oxidation (M);NAIA-alkyne-DTB (C)	3	3	Q32MZ4	LRRFIP1	Leucine-rich repeat flightless-interacting protein 1	2157	39.84	0.00010403
CEMSEHPSQTVRK	NAIA-alkyne-DTB (C)	3	3	Q32MZ4	LRRFIP1	Leucine-rich repeat flightless-interacting protein 1	2269.1	40.054	0.00027863
CEMSEHPSQTVRK	Oxidation (M);NAIA-alkyne-DTB (C)	2	2	Q32MZ4	LRRFIP1	Leucine-rich repeat flightless-interacting protein 1	2285.09	34.006	0.0017111
CEQDLTIKNDYSGK	NAIA-alkyne-DTB (C)	3	3	Q8NFC6	BOD1L1	Biorientation of chromosomes in cell division protein 1-like 1	2351.15	52.855	0.00082666
CEQEEEKEDLER	NAIA-alkyne-DTB (C)	5	5	Q15042	RAB3GAP1	Rab3 GTPase-activating protein catalytic subunit	2274.05	44.742	4.6499e-24
CESAFLSK	NAIA-alkyne-DTB (C)	1	1	P83731	RPL24	60S ribosomal protein L24	1621.82	61.596	0.07149
CESAFLSKR	NAIA-alkyne-DTB (C)	1	1	P83731	RPL24	60S ribosomal protein L24	1777.92	52.924	0.0022874
CESGGFLSK	NAIA-alkyne-DTB (C)	3	3	Q14573	ITPR3	Inositol 1,4,5-trisphosphate receptor type 3	1664.82	78.035	0.0041705
CEVLQYSAR	NAIA-alkyne-DTB (C)	1	1	O95299	NDUFA10	NADH dehydrogenase [ubiquinone] 1 alpha subcomplex subunit 10, mitochondrial	1805.91	62.709	0.030487
CFFLSK	NAIA-alkyne-DTB (C)	1	1	P78527	PRKDC	DNA-dependent protein kinase catalytic subunit	1481.77	73.85	0.069731
CFGEQNKKQPR	NAIA-alkyne-DTB (C)	1	1	Q13155	AIMP2	Aminoacyl tRNA synthase complex-interacting multifunctional protein 2	2072.06	42.074	0.030355
CFNPPPKPEPFQFGQSSQKPPVAGGK	NAIA-alkyne-DTB (C)	2	2	Q9H814	PHAX	Phosphorylated adapter RNA export protein	3506.78	58.789	1.4317e-81
CFNTLTNSFQPSLLGR	NAIA-alkyne-DTB (C)	1	1	P55265	ADAR	Double-stranded RNA-specific adenosine deaminase	2535.29	81.45	0.015352
CFQEQEQK	NAIA-alkyne-DTB (C)	1	1	Q6N021	TET2	Methylcytosine dioxygenase TET2	1776.85	52.754	0.053343
CFQLGGGSTAISHSSQVAR	NAIA-alkyne-DTB (C)	1	1	Q9Y620	RAD54B	DNA repair and recombination protein RAD54B	2643.32	58.917	0.0016263
CFSEENHEPLR	NAIA-alkyne-DTB (C)	1	1	Q96QK1	VPS35	Vacuolar protein sorting-associated protein 35	2097.99	52.987	0.0012219
CFSLAATR	NAIA-alkyne-DTB (C)	1	1	Q9NYL9	TMOD3	Tropomodulin-3	1605.83	66.345	0.036011
CFTTKEELGK	NAIA-alkyne-DTB (C)	2	2	O75167	PHACTR2	Phosphatase and actin regulator 2	1892.97	53.014	0.0088519
CGAALAGHQLIR	NAIA-alkyne-DTB (C)	7	7	P78527	PRKDC	DNA-dependent protein kinase catalytic subunit	1947.05	58.187	4.3592e-24
CGAETQHEGLELR	NAIA-alkyne-DTB (C)	1	1	Q9HCU5	PREB	Prolactin regulatory element-binding protein	2180.07	53.162	0.027733
CGAQAGIK	NAIA-alkyne-DTB (C)	1	1	Q9BTC0	DIDO1	Death-inducer obliterator 1	1484.78	50.635	0.042799
CGAQDKEHPR	NAIA-alkyne-DTB (C)	6	6	Q96GX9	APIP	Methylthioribulose-1-phosphate dehydratase	1877.92	38.122	3.6633e-30
CGDLVFAK	NAIA-alkyne-DTB (C)	1	1	P51858	HDGF	Hepatoma-derived growth factor	1589.83	67.861	0.0085689
CGESGHLAK	NAIA-alkyne-DTB (C)	1	1	P62633	CNBP	Cellular nucleic acid-binding protein	1638.82	43.694	0.029797
CGESGHLAR	NAIA-alkyne-DTB (C)	5	5	P62633	CNBP	Cellular nucleic acid-binding protein	1666.83	43.687	0.018599
CGFLPGNEK	NAIA-alkyne-DTB (C)	5	5	Q9UL46	PSME2	Proteasome activator complex subunit 2	1701.85	72.165	8.4944e-08
CGLALALNK	NAIA-alkyne-DTB (C)	2	2	Q92616	GCN1L1	Translational activator GCN1	1639.91	71	0.0027385
CGNCGPGYSTPLEAMKGPR	NAIA-alkyne-DTB (C)	2	2	Q13228	SELENBP1	Selenium-binding protein 1	2732.29	58.536	0.0010798
CGNIASIMVFK	NAIA-alkyne-DTB (C)	1	1	O00743	PPP6C	Serine/threonine-protein phosphatase 6 catalytic subunit;Serine/threonine-protein phosphatase 6 catalytic subunit, N-terminally processed	1920	79.955	0.034547
CGQEEHDVLLSNEEDRK	NAIA-alkyne-DTB (C)	1	1	Q9UGI8	TES	Testin	2738.3	48.88	0.001007
CGSKDNIK	NAIA-alkyne-DTB (C)	2	2	P27816;P10636	MAP4;MAPT	Microtubule-associated protein 4;Microtubule-associated protein tau	1601.82	41.329	0.0010864
CGSLGNIHHKPGGGQVEVK	NAIA-alkyne-DTB (C)	1	1	P10636	MAPT	Microtubule-associated protein tau	2654.38	42.716	0.067199
CGSSEDLHDSVR	NAIA-alkyne-DTB (C)	3	3	Q7Z4V5	HDGFRP2	Hepatoma-derived growth factor-related protein 2	2041.95	47.728	4.2421e-05
CGVEFSEPSLATKR	NAIA-alkyne-DTB (C)	2	2	Q6PJG2	ELMSAN1	ELM2 and SANT domain-containing protein 1	2261.15	61.248	0.039647
CGVPFTDLLDAAK	NAIA-alkyne-DTB (C)	2	2	Q01433	AMPD2	AMP deaminase 2	2087.08	86.682	0.0056365
CGVTSVPDIRR	NAIA-alkyne-DTB (C)	4	4	Q9H0C8	ILKAP	Integrin-linked kinase-associated serine/threonine phosphatase 2C	1940.03	56.329	5.1394e-05
CHDGTIEFTSIDAHNGVAPSR	NAIA-alkyne-DTB (C)	3	3	Q99986	VRK1	Serine/threonine-protein kinase VRK1	2964.42	57.333	7.2421e-117
CHLLVEHETQK	NAIA-alkyne-DTB (C)	3	3	O94804;Q9H2G2	STK10;SLK	Serine/threonine-protein kinase 10;STE20-like serine/threonine-protein kinase	2074.07	50.923	3.1185e-05
CHMEENQR	NAIA-alkyne-DTB (C)	4	4	Q96TC7	RMDN3	Regulator of microtubule dynamics protein 3	1783.81	43.127	0.020513
CHQGPIKPYQQGR	NAIA-alkyne-DTB (C)	4	4	P49790	NUP153	Nuclear pore complex protein Nup153	2249.15	42.51	4.0172e-06
CHTPPLYR	NAIA-alkyne-DTB (C)	2	2	Q02543	RPL18A	60S ribosomal protein L18a	1723.89	51.563	0.061803
CIDSGLWVPNSK	NAIA-alkyne-DTB (C)	1	1	Q16543	CDC37	Hsp90 co-chaperone Cdc37;Hsp90 co-chaperone Cdc37, N-terminally processed	2056.05	71.303	0.00015402
CIDSKEPIERPEEKPK	NAIA-alkyne-DTB (C)	1	1	Q9Y520	PRRC2C	Protein PRRC2C	2635.37	40.714	0.0034241
CIESLIAVFQK	NAIA-alkyne-DTB (C)	1	1	P31949	S100A11	Protein S100-A11;Protein S100-A11, N-terminally processed	1988.08	87.187	0.00033339
CIIPSVIKR	NAIA-alkyne-DTB (C)	1	1	Q9NZ32	ACTR10	Actin-related protein 10	1766.03	63.774	0.0026465
CIIVEEGK	NAIA-alkyne-DTB (C)	3	3	P60981	DSTN	Destrin	1627.86	71.723	3.2948e-10
CIKGDSSIQKR	NAIA-alkyne-DTB (C)	4	4	P17706	PTPN2	Tyrosine-protein phosphatase non-receptor type 2	1972.06	39.389	0.00088604
CIKPAPVIHPASVIFTVPATTVK	NAIA-alkyne-DTB (C)	1	1	Q9H869	YY1AP1	YY1-associated protein 1	3126.77	69.647	0.011785
CILPFDKETGFHR	NAIA-alkyne-DTB (C)	1	1	Q9GZT3	SLIRP	SRA stem-loop-interacting RNA-binding protein, mitochondrial	2300.18	65.956	0.00052066
CIPYSVLLK	NAIA-alkyne-DTB (C)	2	2	Q9H9Q2	COPS7B	COP9 signalosome complex subunit 7b	1772.99	76.561	4.239e-05
CIRPSVLGPLK	NAIA-alkyne-DTB (C)	1	1	Q7Z309	FAM122B	Protein FAM122B	1920.1	61.129	0.034136
CIRPSVLGPLKR	NAIA-alkyne-DTB (C)	2	2	Q7Z309	FAM122B	Protein FAM122B	2076.2	54.492	5.6008e-05
CIYEIFSK	NAIA-alkyne-DTB (C)	2	2	Q13569	TDG	G/T mismatch-specific thymine DNA glycosylase	1739.9	74.86	0.0050936
CIYNLLQSSSPAVK	NAIA-alkyne-DTB (C)	2	2	P53618	COPB1	Coatomer subunit beta	2260.19	74.364	6.5339e-06
CKDISSALR	NAIA-alkyne-DTB (C)	2	2	P13489	RNH1	Ribonuclease inhibitor	1729.92	53.595	0.025663
CKLFCRAR	NAIA-alkyne-DTB (C)	1	1	Q9UP79	ADAMTS8	A disintegrin and metalloproteinase with thrombospondin motifs 8	1790.94	67.55	0.03446
CKLNLPPYLTQEAR	NAIA-alkyne-DTB (C)	1	1	P23443	RPS6KB1	Ribosomal protein S6 kinase beta-1	2383.27	70.389	0.037131
CKTNGMQAFSQGLNEQQQQQSPVKK	NAIA-alkyne-DTB (C)	1	1	P0DMB2	C8orf88	Uncharacterized protein C8orf88	3544.76	49.852	3.6119e-14
CLDEFPNLK	NAIA-alkyne-DTB (C)	1	1	P21266	GSTM3	Glutathione S-transferase Mu 3	1815.92	71.536	0.042434
CLDEFPNLKAFMCR	NAIA-alkyne-DTB (C)	2	2	P21266	GSTM3	Glutathione S-transferase Mu 3	2481.2	81.675	0.00059862
CLEALGINSVR	NAIA-alkyne-DTB (C)	1	1	Q9UNA4	POLI	DNA polymerase iota	1912.02	71.264	0.0020817
CLEDEHLLQAISK	NAIA-alkyne-DTB (C)	1	1	Q9Y217	MTMR6	Myotubularin-related protein 6	2236.16	69.32	1.7675e-15
CLEENQELR	NAIA-alkyne-DTB (C)	1	1	Q9Y6K9	IKBKG	NF-kappa-B essential modulator	1870.92	56.735	0.015019
CLEEQGLK	NAIA-alkyne-DTB (C)	1	1	P17812	CTPS1	CTP synthase 1	1656.85	50.188	0.0058476
CLELVEHFGPNELRK	NAIA-alkyne-DTB (C)	2	2	Q969Z0	TBRG4	Protein TBRG4	2521.32	66.129	0.0016133
CLEPTVALLR	NAIA-alkyne-DTB (C)	2	2	Q8TCG1	KIAA1524	Protein CIP2A	1852.03	76.134	0.0033585
CLETIFEEPK	NAIA-alkyne-DTB (C)	1	1	Q5THK1	PRR14L	Protein PRR14L	1945.99	74.666	0.022243
CLFMSGLSEVQLNHMDDHTLPGK	Oxidation (M);NAIA-alkyne-DTB (C)	1	1	Q13569	TDG	G/T mismatch-specific thymine DNA glycosylase	3325.59	71.534	0.02375
CLGEQQAAVHGGK	NAIA-alkyne-DTB (C)	1	1	O75140	DEPDC5	DEP domain-containing protein 5	2035.03	47.699	0.052034
CLGHPEEFYNLVR	NAIA-alkyne-DTB (C)	2	2	P37268	FDFT1	Squalene synthase	2314.16	69.114	0.0014587
CLGPPTTPGPYR	NAIA-alkyne-DTB (C)	1	1	P29372	MPG	DNA-3-methyladenine glycosylase	1996.02	61.814	0.012651
CLHDIALAHR	NAIA-alkyne-DTB (C)	1	1	Q96B36	AKT1S1	Proline-rich AKT1 substrate 1	1886	51.622	0.022303
CLLIHPNPESALNEEAGR	NAIA-alkyne-DTB (C)	2	2	Q16763	UBE2S	Ubiquitin-conjugating enzyme E2 S	2700.37	66.353	8.6505e-09
CLLLVHEPK	NAIA-alkyne-DTB (C)	1	1	Q99661	KIF2C	Kinesin-like protein KIF2C	1789	63.774	0.0041705
CLMALKVPTTEKPTVTVNFR	NAIA-alkyne-DTB (C)	2	2	Q04637	EIF4G1	Eukaryotic translation initiation factor 4 gamma 1	2985.62	67.773	6.8166e-05
CLMGHSEIVVQGLSGEDVLARPQR	NAIA-alkyne-DTB (C)	1	1	Q96LA8	PRMT6	Protein arginine N-methyltransferase 6	3331.72	68.131	0.00044228
CLNNLAASQLK	NAIA-alkyne-DTB (C)	2	2	Q14318	FKBP8	Peptidyl-prolyl cis-trans isomerase FKBP8	1912.02	63.397	0.0032521
CLNNLAASQLKLDHYR	NAIA-alkyne-DTB (C)	1	1	Q14318	FKBP8	Peptidyl-prolyl cis-trans isomerase FKBP8	2596.36	60.041	8.8132e-05
CLPLNFRK	NAIA-alkyne-DTB (C)	2	2	Q6PL18	ATAD2	ATPase family AAA domain-containing protein 2	1727.95	60.645	0.006373
CLQKPNLTTDTK	NAIA-alkyne-DTB (C)	1	1	Q9UGL1	KDM5B	Lysine-specific demethylase 5B	2099.11	50.188	0.0092901
CLQNENLIDK	NAIA-alkyne-DTB (C)	1	1	O15027	SEC16A	Protein transport protein Sec16A	1926.99	48.938	0.052647
CLQTLLDTK	NAIA-alkyne-DTB (C)	2	2	Q92616	GCN1L1	Translational activator GCN1	1771.95	70.096	9.7848e-08
CLQWTTVIER	NAIA-alkyne-DTB (C)	2	2	P31749;P31751;Q9Y243	AKT1;AKT2;AKT3	RAC-alpha serine/threonine-protein kinase;RAC-beta serine/threonine-protein kinase;RAC-gamma serine/threonine-protein kinase	1986.04	74.656	0.0023651
CLSDPGPHPEPGEGEPFFPK	NAIA-alkyne-DTB (C)	1	1	P19634	SLC9A1	Sodium/hydrogen exchanger 1	2874.37	65.723	0.037308
CLSEQSVAISR	NAIA-alkyne-DTB (C)	1	1	P41134	ID1	DNA-binding protein inhibitor ID-1	1930	59.481	0.044716
CLSPGGHPTYRPAYLLENEEEER	NAIA-alkyne-DTB (C)	2	2	Q8NFF5	FLAD1	FAD synthase;Molybdenum cofactor biosynthesis protein-like region;FAD synthase region	3397.64	58.857	1.2065e-12
CLSSEHAVIVK	NAIA-alkyne-DTB (C)	1	1	Q96RU2	USP28	Ubiquitin carboxyl-terminal hydrolase 28	1923.03	51.972	0.0097528
CLSVMEAK	NAIA-alkyne-DTB (C)	1	1	P49588	AARS	Alanine--tRNA ligase, cytoplasmic	1617.83	62.977	0.024865
CLTQQAVALQR	NAIA-alkyne-DTB (C)	2	2	O75153	CLUH	Clustered mitochondria protein homolog	1968.06	60.918	1.6734e-08
CLTQSGIAGGYKPFNLETCR	NAIA-alkyne-DTB (C)	4	4	P30626	SRI	Sorcin	2952.46	65.92	3.1255e-22
CLTSNLLQSR	NAIA-alkyne-DTB (C)	1	1	Q96GX5	MASTL	Serine/threonine-protein kinase greatwall	1871.99	67.997	0.038592
CLVAGLLSPR	NAIA-alkyne-DTB (C)	1	1	Q8WYP5	AHCTF1	Protein ELYS	1765.99	78.728	0.0051212
CMGEADPSIQLHGAK	NAIA-alkyne-DTB (C)	6	6	Q6AI08	HEATR6	HEAT repeat-containing protein 6	2294.12	56.115	1.3157e-21
CMLDAALATLNTHGK	NAIA-alkyne-DTB (C)	3	3	Q92616	GCN1L1	Translational activator GCN1	2296.17	76.739	9.077e-06
CMMAQYNRHDSPEDVK	NAIA-alkyne-DTB (C)	1	1	P31948	STIP1	Stress-induced-phosphoprotein 1	2661.21	47.752	0.0035112
CMPTFQFFK	NAIA-alkyne-DTB (C)	54	54	P10599	TXN	Thioredoxin	1885.93	94.706	1.4732e-24
CMPTFQFFK	Oxidation (M);NAIA-alkyne-DTB (C)	1	1	P10599	TXN	Thioredoxin	1901.92	75.853	0.0019736
CMPTFQFFKK	NAIA-alkyne-DTB (C)	8	8	P10599	TXN	Thioredoxin	2014.02	75.295	1.965e-08
CMPTFQFFKKGQK	NAIA-alkyne-DTB (C)	1	1	P10599	TXN	Thioredoxin	2327.2	62.102	0.0089604
CMQLTDFILK	NAIA-alkyne-DTB (C)	1	1	P50914	RPL14	60S ribosomal protein L14	1949.02	86.739	0.063716
CMVEVPQELETSTGHSLEK	NAIA-alkyne-DTB (C)	6	6	Q32MZ4	LRRFIP1	Leucine-rich repeat flightless-interacting protein 1	2854.39	66.213	1.7797e-54
CNAHGEPR	NAIA-alkyne-DTB (C)	2	2	Q96EP0	RNF31	E3 ubiquitin-protein ligase RNF31	1620.78	38.665	0.048149
CNAHYNLQNAFNLAEK	NAIA-alkyne-DTB (C)	2	2	O15020	SPTBN2	Spectrin beta chain, non-erythrocytic 2	2587.26	64.933	0.00016233
CNALVTSVDSAPAAVK	NAIA-alkyne-DTB (C)	1	1	Q96B01	RAD51AP1	RAD51-associated protein 1	2283.19	65.392	0.001073
CNEEHPAYLASDEITTVR	NAIA-alkyne-DTB (C)	1	1	O60313	OPA1	Dynamin-like 120 kDa protein, mitochondrial;Dynamin-like 120 kDa protein, form S1	2785.34	58.762	0.013034
CNEEHPAYLASDEITTVRK	NAIA-alkyne-DTB (C)	3	3	O60313	OPA1	Dynamin-like 120 kDa protein, mitochondrial;Dynamin-like 120 kDa protein, form S1	2913.43	52.207	1.5255e-97
CNEQPNR	NAIA-alkyne-DTB (C)	1	1	Q7L576;Q96F07	CYFIP1;CYFIP2	Cytoplasmic FMR1-interacting protein 1;Cytoplasmic FMR1-interacting protein 2	1597.77	44.121	0.032976
CNEQPNRVEIYEK	NAIA-alkyne-DTB (C)	5	5	Q7L576;Q96F07	CYFIP1;CYFIP2	Cytoplasmic FMR1-interacting protein 1;Cytoplasmic FMR1-interacting protein 2	2359.16	48.898	0.00045862
CNINNFIFHK	NAIA-alkyne-DTB (C)	4	4	Q05655	PRKCD	Protein kinase C delta type;Protein kinase C delta type regulatory subunit;Protein kinase C delta type catalytic subunit	1987.01	69.084	0.0095064
CNIQYPATEHR	NAIA-alkyne-DTB (C)	1	1	Q53EZ4	CEP55	Centrosomal protein of 55 kDa	2069.02	53.182	0.038794
CNNSKPK	NAIA-alkyne-DTB (C)	4	4	Q06124	PTPN11	Tyrosine-protein phosphatase non-receptor type 11	1527.79	34.772	0.030067
CNNSKPKK	NAIA-alkyne-DTB (C)	3	3	Q06124	PTPN11	Tyrosine-protein phosphatase non-receptor type 11	1655.88	32.102	0.0067665
CNNVLYIR	NAIA-alkyne-DTB (C)	1	1	P62306	SNRPF	Small nuclear ribonucleoprotein F	1731.91	65.042	0.024203
CNPSEAGASLLVGSIEPSLSNQDRK	NAIA-alkyne-DTB (C)	2	2	Q9BSJ5	C17orf80	Uncharacterized protein C17orf80	3309.67	73.381	1.2792e-14
CNTDTFYFISSTTR	NAIA-alkyne-DTB (C)	1	1	Q8NB90	SPATA5	Spermatogenesis-associated protein 5	2393.14	74.783	0.017109
CNTGSEGSEAQPPGKPSTEAR	NAIA-alkyne-DTB (C)	3	3	O00562	PITPNM1	Membrane-associated phosphatidylinositol transfer protein 1	2840.34	41.033	0.0051632
CNTPTYCDLGK	Acetyl (Protein N-term);NAIA-alkyne-DTB (C)	1	1	Q9Y277	VDAC3	Voltage-dependent anion-selective channel protein 3	2050.95	71.944	0.0083664
CNYLALVGGGK	NAIA-alkyne-DTB (C)	1	1	Q5MNZ6	WDR45B	WD repeat domain phosphoinositide-interacting protein 3	1831.97	72.876	2.9876e-08
CNYLALVGGGKKPK	NAIA-alkyne-DTB (C)	2	2	Q5MNZ6	WDR45B	WD repeat domain phosphoinositide-interacting protein 3	2185.21	57.911	0.014879
CNYSQSER	NAIA-alkyne-DTB (C)	2	2	Q7Z2W4	ZC3HAV1	Zinc finger CCCH-type antiviral protein 1	1723.8	47.103	0.0073268
CPAITQNNFLT	NAIA-alkyne-DTB (C)	3	3	O14524	TMEM194A	Transmembrane protein 194A	1958.99	79.935	0.0028209
CPEALFQPSFLGMESCGIHETTFNSIMK	Oxidation (M);NAIA-alkyne-DTB (C)	3	3	P60709;P63261	ACTB;ACTG1	Actin, cytoplasmic 1;Actin, cytoplasmic 1, N-terminally processed;Actin, cytoplasmic 2;Actin, cytoplasmic 2, N-terminally processed	3927.83	83.797	1.2426e-09
CPEALFQPSFLGMESCGIHETTFNSIMK	NAIA-alkyne-DTB (C)	1	1	P60709;P63261	ACTB;ACTG1	Actin, cytoplasmic 1;Actin, cytoplasmic 1, N-terminally processed;Actin, cytoplasmic 2;Actin, cytoplasmic 2, N-terminally processed	3911.84	88.353	6.3524e-12
CPENAFFLDHVR	NAIA-alkyne-DTB (C)	5	5	O00159	MYO1C	Unconventional myosin-Ic	2185.08	67.331	0.00093979
CPFYAAEQDK	NAIA-alkyne-DTB (C)	1	1	P30519	HMOX2	Heme oxygenase 2	1908.91	57.673	0.010739
CPGAVVPVDLLK	NAIA-alkyne-DTB (C)	2	2	Q9NX05	FAM120C	Constitutive coactivator of PPAR-gamma-like protein 2	1948.09	79.925	0.020551
CPGESLINPGFK	NAIA-alkyne-DTB (C)	2	2	Q9BUH6	C9orf142	Protein PAXX	1999.02	70.679	0.0015031
CPGPIITYHSVTVPLVGEPGPK	NAIA-alkyne-DTB (C)	1	1	Q15906	VPS72	Vacuolar protein sorting-associated protein 72 homolog	2998.6	74.315	0.00014546
CPGPLAVANGVVK	NAIA-alkyne-DTB (C)	2	2	Q9Y6Y8	SEC23IP	SEC23-interacting protein	1962.08	70.135	0.00048578
CPLLKPWALTFSYGR	NAIA-alkyne-DTB (C)	2	2	P04075	ALDOA	Fructose-bisphosphate aldolase A	2489.33	86.107	0.0048789
CPLPAADSLMHLTK	NAIA-alkyne-DTB (C)	2	2	O60508	CDC40	Pre-mRNA-processing factor 17	2234.16	73.82	0.0010385
CPPAYTMVGLHNLEPR	NAIA-alkyne-DTB (C)	1	1	Q86YV5	SGK223	Tyrosine-protein kinase SgK223	2535.28	67.784	0.00079605
CPPPPVRR	NAIA-alkyne-DTB (C)	1	1	Q9H9J2	MRPL44	39S ribosomal protein L44, mitochondrial	1658.91	46.552	0.0097048
CPQVEEAIVQSGQKK	NAIA-alkyne-DTB (C)	5	5	Q9BVP2	GNL3	Guanine nucleotide-binding protein-like 3	2381.24	56.181	3.1237e-06
CPRPVSLHPMPR	NAIA-alkyne-DTB (C)	1	1	P21860	ERBB3	Receptor tyrosine-protein kinase erbB-3	2127.12	50.868	0.0061137
CPSILGGLAPEKDQPK	NAIA-alkyne-DTB (C)	2	2	A5YKK6	CNOT1	CCR4-NOT transcription complex subunit 1	2390.27	67.364	0.00016043
CPSQLQPAPR	NAIA-alkyne-DTB (C)	1	1	P35568	IRS1	Insulin receptor substrate 1	1833.96	54.791	3.7711e-05
CPSQSSSRPAAMISQPPTPPTGQPVREDAK	NAIA-alkyne-DTB (C)	1	1	Q6PKG0	LARP1	La-related protein 1	3857.92	50.829	1.4648e-13
CPTQFPLILWHPYAR	NAIA-alkyne-DTB (C)	4	4	Q96TA1	FAM129B	Niban-like protein 1	2579.35	84.261	3.6168e-06
CPVKQDSVESQLKR	NAIA-alkyne-DTB (C)	2	2	Q5T8I3	FAM102B	Protein FAM102B	2354.24	46.452	0.00081643
CPWKEYK	NAIA-alkyne-DTB (C)	2	2	O75400	PRPF40A	Pre-mRNA-processing factor 40 homolog A	1690.85	59.909	0.031512
CQASTTVNPAPGAK	NAIA-alkyne-DTB (C)	1	1	P41214	EIF2D	Eukaryotic translation initiation factor 2D	2082.06	50.202	0.0038032
CQDEELEK	NAIA-alkyne-DTB (C)	1	1	O95239	KIF4A	Chromosome-associated kinesin KIF4A	1730.82	51.704	0.01315
CQDNEKVR	NAIA-alkyne-DTB (C)	1	1	Q99575	POP1	Ribonucleases P/MRP protein subunit POP1	1728.86	40.058	0.023139
CQEAQNGSESEVWTHQSK	NAIA-alkyne-DTB (C)	3	3	Q9Y2Z0	SUGT1	Suppressor of G2 allele of SKP1 homolog	2785.28	47.838	1.3533e-11
CQEETTQK	NAIA-alkyne-DTB (C)	1	1	Q5VWQ8	DAB2IP	Disabled homolog 2-interacting protein	1703.82	43.727	0.017174
CQEQAVSPK	NAIA-alkyne-DTB (C)	1	1	Q5T7V8	GORAB	RAB6-interacting golgin	1726.87	48.01	0.0027576
CQGGNNAGHTVVVDGK	NAIA-alkyne-DTB (C)	1	1	Q8N142	ADSSL1	Adenylosuccinate synthetase isozyme 1	2293.13	43.791	0.0012293
CQGTNQR	NAIA-alkyne-DTB (C)	1	1	Q96FZ2	HMCES	Embryonic stem cell-specific 5-hydroxymethylcytosine-binding protein	1543.76	42.463	0.028504
CQLLFALK	NAIA-alkyne-DTB (C)	1	1	Q9BRJ7	NUDT16L1	Protein syndesmos	1672.94	81.47	0.014559
CQLQQAAALNAQHK	NAIA-alkyne-DTB (C)	3	3	Q96DF8	DGCR14	Protein DGCR14	2261.17	53.25	1.1109e-14
CQNEQLQTAVTQQVSQIQQHK	NAIA-alkyne-DTB (C)	4	4	O60763	USO1	General vesicular transport factor p115	3176.6	60.495	1.3471e-100
CQPEANKPTHNNR	NAIA-alkyne-DTB (C)	1	1	Q659C4	LARP1B	La-related protein 1B	2246.1	34.006	0.015075
CQPKPSEEAPK	NAIA-alkyne-DTB (C)	1	1	Q9H6F5	CCDC86	Coiled-coil domain-containing protein 86	1950.99	40.091	0.0022165
CQPVFSFGNSEQTKDENSSK	NAIA-alkyne-DTB (C)	3	3	P49790	NUP153	Nuclear pore complex protein Nup153	2969.39	63.064	3.1326e-11
CQQALFHGPGEALALTEAAR	NAIA-alkyne-DTB (C)	3	3	P23610	F8A1	Factor VIII intron 22 protein	2820.44	69.63	0.00012879
CQQLSATILTDHQYLER	NAIA-alkyne-DTB (C)	3	3	Q9NUX5	POT1	Protection of telomeres protein 1	2756.4	67.108	0.0005882
CQQQMAEDKASVK	NAIA-alkyne-DTB (C)	1	1	Q9Y6K9	IKBKG	NF-kappa-B essential modulator	2203.08	41.822	0.0060631
CQSPWTEALWVR	NAIA-alkyne-DTB (C)	1	1	Q6PJG6	BRAT1	BRCA1-associated ATM activator 1	2213.11	80.966	0.026204
CQTAEADSESDHEVPEPESEMK	NAIA-alkyne-DTB (C)	2	2	Q9BPX3	NCAPG	Condensin complex subunit 3	3185.38	50.428	3.3957e-09
CQTAEADSESDHEVPEPESEMK	Oxidation (M);NAIA-alkyne-DTB (C)	1	1	Q9BPX3	NCAPG	Condensin complex subunit 3	3201.38	47.096	0.054916
CQTSMDELLK	NAIA-alkyne-DTB (C)	1	1	Q9UEW8;O95747	STK39;OXSR1	STE20/SPS1-related proline-alanine-rich protein kinase;Serine/threonine-protein kinase OSR1	1904.94	68.211	0.0032732
CQVGEDYGEPAPEEPPPAPRPSR	Acetyl (Protein N-term);NAIA-alkyne-DTB (C)	2	2	Q2VPK5	CTU2	Cytoplasmic tRNA 2-thiolation protein 2	3257.55	66.061	0.0028805
CQVSASELHTSGILGPETLR	NAIA-alkyne-DTB (C)	3	3	P58107	EPPK1	Epiplakin	2835.46	66.752	0.0010261
CQYVTEK	NAIA-alkyne-DTB (C)	1	1	P04075;P09972	ALDOA;ALDOC	Fructose-bisphosphate aldolase A;Fructose-bisphosphate aldolase C	1607.8	52.404	0.028708
CRDPPSNPVAASPR	NAIA-alkyne-DTB (C)	1	1	Q8ND82	ZNF280C	Zinc finger protein 280C	2204.12	47.155	0.005319
CRDYDER	NAIA-alkyne-DTB (C)	1	1	Q9P2N5	RBM27	RNA-binding protein 27	1693.79	42.736	0.048024
CREFFPNHQWVK	NAIA-alkyne-DTB (C)	1	1	P18031	PTPN1	Tyrosine-protein phosphatase non-receptor type 1	2328.16	58.777	0.06728
CRNPEWGLR	NAIA-alkyne-DTB (C)	1	1	Q96S19	C16orf13	UPF0585 protein C16orf13	1867.95	54.946	0.064701
CRPLEENTADNEK	NAIA-alkyne-DTB (C)	1	1	P49792	RANBP2	E3 SUMO-protein ligase RanBP2	2256.08	48.924	0.0071514
CRSEAEAK	NAIA-alkyne-DTB (C)	1	1	Q8IZF4	GPR114	Probable G-protein coupled receptor 114	1630.81	71.652	0.054134
CSAEQFDLPQDHLWEHK	NAIA-alkyne-DTB (C)	1	1	O95568	METTL18	Histidine protein methyltransferase 1 homolog	2820.33	64.279	0.00088758
CSAGELLR	Acetyl (Protein N-term);NAIA-alkyne-DTB (C)	2	2	Q8N8J7	C4orf32	Uncharacterized protein C4orf32	1627.84	80.411	1.3173e-06
CSAGLGALAQRPGSVSK	NAIA-alkyne-DTB (C)	5	5	Q9NXV2	KCTD5	BTB/POZ domain-containing protein KCTD5	2339.24	56.383	0.0010057
CSAGSQK	NAIA-alkyne-DTB (C)	1	1	Q8WZA9	IRGQ	Immunity-related GTPase family Q protein	1417.7	37.506	0.02996
CSATPSAQVKPIVSASPPSR	NAIA-alkyne-DTB (C)	3	3	Q96EV2	RBM33	RNA-binding protein 33	2720.43	54.106	0.0001455
CSDAAGYPHATHDLEGPPLDAYSIQGQHTISPLDLAK	NAIA-alkyne-DTB (C)	7	7	Q15365	PCBP1	Poly(rC)-binding protein 1	4626.25	73.512	1.4491e-139
CSDEERPSTSR	NAIA-alkyne-DTB (C)	3	3	Q6PIJ6	FBXO38	F-box only protein 38	2003.94	39.815	0.02137
CSDNTEVEVSNLENKQPVESTSAK	NAIA-alkyne-DTB (C)	3	3	Q9NQW6	ANLN	Actin-binding protein anillin	3345.6	54.06	3.917e-26
CSDSDEEK	NAIA-alkyne-DTB (C)	1	1	Q14677	CLINT1	Clathrin interactor 1	1649.72	45.541	0.018588
CSDSDEEKK	NAIA-alkyne-DTB (C)	1	1	Q14677	CLINT1	Clathrin interactor 1	1777.82	38.555	0.04889
CSDSSLLGKR	NAIA-alkyne-DTB (C)	1	1	Q9NYP9	MIS18A	Protein Mis18-alpha	1802.93	51.719	0.0085242
CSEEDLK	NAIA-alkyne-DTB (C)	1	1	Q9H0E2	TOLLIP	Toll-interacting protein	1560.75	53.002	0.042263
CSEISAELIR	NAIA-alkyne-DTB (C)	1	1	Q9H9E3	COG4	Conserved oligomeric Golgi complex subunit 4	1857.97	66.889	0.013078
CSEKDSIR	NAIA-alkyne-DTB (C)	2	2	Q9H3U1	UNC45A	Protein unc-45 homolog A	1674.84	44.112	0.0073158
CSETYETK	NAIA-alkyne-DTB (C)	2	2	O94901;Q9UH99	SUN1;SUN2	SUN domain-containing protein 1;SUN domain-containing protein 2	1697.8	48.513	7.5971e-08
CSFDVVKR	NAIA-alkyne-DTB (C)	3	3	Q9Y678	COPG1	Coatomer subunit gamma-1	1690.89	57.263	0.0030495
CSFMDVNSNSHAEPSR	NAIA-alkyne-DTB (C)	1	1	Q5T5P2	KIAA1217	Sickle tail protein homolog	2518.14	58.742	0.0012481
CSFSDFFEGIGKK	NAIA-alkyne-DTB (C)	1	1	Q5TGY3	AHDC1	AT-hook DNA-binding motif-containing protein 1	2202.08	80.733	0.0015652
CSGASQK	NAIA-alkyne-DTB (C)	1	1	Q9H9L3	ISG20L2	Interferon-stimulated 20 kDa exonuclease-like 2	1417.7	42.702	0.055313
CSGDGVGAPR	NAIA-alkyne-DTB (C)	2	2	O15355	PPM1G	Protein phosphatase 1G	1655.81	50.117	0.010846
CSGDKETGKLTH	NAIA-alkyne-DTB (C)	2	2	Q8N5C7	DTWD1	DTW domain-containing protein 1	2013	39.637	0.001436
CSGPAEQEKR	NAIA-alkyne-DTB (C)	1	1	Q86YV5	SGK223	Tyrosine-protein kinase SgK223	1841.91	40.894	0.0089265
CSGPNRPQNSWR	NAIA-alkyne-DTB (C)	1	1	Q2TAZ0	ATG2A	Autophagy-related protein 2 homolog A	2139.04	44.738	0.00089551
CSGSEPSSSEK	NAIA-alkyne-DTB (C)	1	1	Q96EZ8	MCRS1	Microspherule protein 1	1834.84	43.596	0.0062722
CSHNTEVGETR	NAIA-alkyne-DTB (C)	1	1	Q8WY36	BBX	HMG box transcription factor BBX	1969.93	39.508	0.0027899
CSHQPISLLGSFLTEESPDKEK	NAIA-alkyne-DTB (C)	2	2	A5YM69	ARHGEF35	Rho guanine nucleotide exchange factor 35	3182.6	78.7	2.8608e-13
CSILNYLK	NAIA-alkyne-DTB (C)	3	3	P48506	GCLC	Glutamate--cysteine ligase catalytic subunit	1690.91	77.952	0.0080833
CSISGHGSLNSISR	NAIA-alkyne-DTB (C)	2	2	O75044	SRGAP2	SLIT-ROBO Rho GTPase-activating protein 2	2155.08	52.674	0.020486
CSLASGATGGR	Acetyl (Protein N-term);NAIA-alkyne-DTB (C)	2	2	O60678	PRMT3	Protein arginine N-methyltransferase 3	1758.87	73.149	1.2077e-105
CSLEPTLAVSAPK	NAIA-alkyne-DTB (C)	1	1	Q92817	EVPL	Envoplakin	2053.09	70.153	6.3601e-22
CSLFKPLDETEKR	NAIA-alkyne-DTB (C)	1	1	Q7L7V1	DHX32	Putative pre-mRNA-splicing factor ATP-dependent RNA helicase DHX32	2303.2	62.491	0.0019049
CSLLDPFAAVR	NAIA-alkyne-DTB (C)	2	2	Q86Y56	DNAAF5	Dynein assembly factor 5, axonemal	1929.02	87.682	0.034866
CSLLDPFAAVRR	NAIA-alkyne-DTB (C)	4	4	Q86Y56	DNAAF5	Dynein assembly factor 5, axonemal	2085.12	79.006	8.2088e-07
CSLPAEEDSVLEK	NAIA-alkyne-DTB (C)	1	1	P27816	MAP4	Microtubule-associated protein 4	2157.07	66.481	0.03212
CSLQAAAILDANDAHQTETSSSQVK	NAIA-alkyne-DTB (C)	3	3	Q9UHB9	SRP68	Signal recognition particle subunit SRP68	3325.62	64.982	4.8408e-52
CSLQAAAILDANDAHQTETSSSQVKDNKPLVER	NAIA-alkyne-DTB (C)	1	1	Q9UHB9	SRP68	Signal recognition particle subunit SRP68	4277.14	58.602	1.5076e-21
CSNEEVAAMIR	NAIA-alkyne-DTB (C)	1	1	Q27J81	INF2	Inverted formin-2	1959.95	64.187	0.068952
CSNHLQDK	NAIA-alkyne-DTB (C)	2	2	Q9UHR5	SAP30BP	SAP30-binding protein	1681.82	42.077	0.0061384
CSPEKDGLGSSPR	NAIA-alkyne-DTB (C)	1	1	P52569	SLC7A2	Cationic amino acid transporter 2	2070.02	47.194	0.016726
CSPQESGMTALSAR	Acetyl (Protein N-term);NAIA-alkyne-DTB (C)	1	1	P78549	NTHL1	Endonuclease III-like protein 1	2217.06	74.49	0.00098758
CSPSSSSINNSSSKPTK	NAIA-alkyne-DTB (C)	1	1	O15265	ATXN7	Ataxin-7	2448.2	41.219	0.00036818
CSPTLLLLNGQAACHMAQGR	NAIA-alkyne-DTB (C)	5	5	O14579	COPE	Coatomer subunit epsilon	2878.44	71.298	1.6536e-99
CSPTLLLLNGQAACHMAQGR	Oxidation (M);NAIA-alkyne-DTB (C)	2	2	O14579	COPE	Coatomer subunit epsilon	2894.44	68.249	0.00071497
CSPVPGLSSSPSGSPLHGK	NAIA-alkyne-DTB (C)	2	2	Q9H6U6	BCAS3	Breast carcinoma-amplified sequence 3	2531.28	58.779	0.00090211
CSQAVYAAEK	NAIA-alkyne-DTB (C)	2	2	P21291	CSRP1	Cysteine and glycine-rich protein 1	1806.9	51.313	5.5128e-13
CSQDPESLLLQHNLR	NAIA-alkyne-DTB (C)	1	1	P52630	STAT2	Signal transducer and activator of transcription 2	2490.27	66.287	0.0004213
CSQDPESLLLQHNLRK	NAIA-alkyne-DTB (C)	2	2	P52630	STAT2	Signal transducer and activator of transcription 2	2618.36	59.003	0.0012477
CSQISLSQSTTASLSK	NAIA-alkyne-DTB (C)	1	1	Q86TP1	PRUNE	Protein prune homolog	2378.22	61.503	0.0013218
CSQISLSQSTTASLSKK	NAIA-alkyne-DTB (C)	5	5	Q86TP1	PRUNE	Protein prune homolog	2506.31	54.665	1.0575e-22
CSQSNNQFQK	NAIA-alkyne-DTB (C)	2	2	Q12979	ABR	Active breakpoint cluster region-related protein	1920.92	46.18	0.0014535
CSQVQQDHLNQTDASATK	NAIA-alkyne-DTB (C)	4	4	Q9UJC3	HOOK1	Protein Hook homolog 1	2711.3	43.686	6.8445e-133
CSSEEAQLEHAELQEQLHR	NAIA-alkyne-DTB (C)	2	2	Q9BQS8	FYCO1	FYVE and coiled-coil domain-containing protein 1	2974.42	52.246	3.3665e-32
CSSFMAPPVTDLGELR	NAIA-alkyne-DTB (C)	1	1	P36551	CPOX	Oxygen-dependent coproporphyrinogen-III oxidase, mitochondrial	2460.22	81.122	0.045134
CSSQGHRK	NAIA-alkyne-DTB (C)	6	6	Q8NDX6	ZNF740	Zinc finger protein 740	1639.83	34.459	0.0016004
CSSSASSK	NAIA-alkyne-DTB (C)	1	1	Q9Y2K1	ZBTB1	Zinc finger and BTB domain-containing protein 1	1493.72	42.352	0.0079579
CSSSSGGGSSGDEDGLELDGAPGGGKR	NAIA-alkyne-DTB (C)	3	3	Q9P258	RCC2	Protein RCC2	3176.43	51.631	1.0689e-33
CSSTAHRPPQPR	NAIA-alkyne-DTB (C)	1	1	Q99501	GAS2L1	GAS2-like protein 1	2074.05	34.22	0.014688
CSSTAS	NAIA-alkyne-DTB (C)	1	1	Q96T51	RUFY1	RUN and FYVE domain-containing protein 1	1292.61	52.885	0.070364
CSTAIATGLK	NAIA-alkyne-DTB (C)	2	2	Q9BW19	KIFC1	Kinesin-like protein KIFC1	1701.91	60.266	0.0018514
CSTAIATGLKNQKPVPAVPVQK	NAIA-alkyne-DTB (C)	1	1	Q9BW19	KIFC1	Kinesin-like protein KIFC1	2987.66	52.827	3.9492e-14
CSTGSPSKDVTK	NAIA-alkyne-DTB (C)	2	2	Q5SW79	CEP170	Centrosomal protein of 170 kDa	1946.98	41.173	0.0026792
CSTGYEK	NAIA-alkyne-DTB (C)	1	1	P49790	NUP153	Nuclear pore complex protein Nup153	1524.73	48.069	0.032976
CSTPEEIK	NAIA-alkyne-DTB (C)	5	5	P60981	DSTN	Destrin	1643.82	50.917	1.2518e-06
CSTPEEIKK	NAIA-alkyne-DTB (C)	6	6	P60981	DSTN	Destrin	1771.92	43.782	8.3879e-12
CSTPEEIKKR	NAIA-alkyne-DTB (C)	7	7	P60981	DSTN	Destrin	1928.02	39.599	3.392e-08
CSTPLLHQQYTSR	NAIA-alkyne-DTB (C)	3	3	Q9HCK8	CHD8	Chromodomain-helicase-DNA-binding protein 8	2271.15	55.17	0.00061172
CSVKNDHSAYKR	NAIA-alkyne-DTB (C)	1	1	Q7L576;Q96F07	CYFIP1;CYFIP2	Cytoplasmic FMR1-interacting protein 1;Cytoplasmic FMR1-interacting protein 2	2145.08	36.261	0.016618
CSVLAAANSVFGR	NAIA-alkyne-DTB (C)	1	1	P33992	MCM5	DNA replication licensing factor MCM5	2032.06	79.411	0.013726
CSVPVDQASESLLK	NAIA-alkyne-DTB (C)	1	1	Q9NVN8	GNL3L	Guanine nucleotide-binding protein-like 3-like protein	2213.14	69.611	0.0096791
CSVSAVNLPK	NAIA-alkyne-DTB (C)	2	2	Q3KQU3	MAP7D1	MAP7 domain-containing protein 1	1754.94	62.853	0.0041338
CSWLVPLVR	NAIA-alkyne-DTB (C)	3	3	Q6ZNJ1	NBEAL2	Neurobeachin-like protein 2	1810	84.925	0.0025802
CSWLVPSPK	NAIA-alkyne-DTB (C)	2	2	Q3SXM5	HSDL1	Inactive hydroxysteroid dehydrogenase-like protein 1	1753.92	72.429	4.8534e-08
CSWQDLKDFMR	NAIA-alkyne-DTB (C)	2	2	Q13247	SRSF6	Serine/arginine-rich splicing factor 6	2166.04	76.774	0.0032327
CTAASQGQK	NAIA-alkyne-DTB (C)	1	1	O60942	RNGTT	mRNA-capping enzyme;Polynucleotide 5'-triphosphatase;mRNA guanylyltransferase	1630.81	43.144	0.0065455
CTAKPSSSGK	NAIA-alkyne-DTB (C)	4	4	Q14738	PPP2R5D	Serine/threonine-protein phosphatase 2A 56 kDa regulatory subunit delta isoform	1702.87	37.037	0.00061217
CTAPQYVDFVMSSVQK	NAIA-alkyne-DTB (C)	1	1	Q70IA6	MOB2	MOB kinase activator 2	2540.24	81.489	0.0042269
CTASVNYKEPTLASK	NAIA-alkyne-DTB (C)	1	1	Q5FBB7	SGOL1	Shugoshin-like 1	2349.2	51.816	0.02455
CTDFDDISLLHAK	NAIA-alkyne-DTB (C)	1	1	P20585	MSH3	DNA mismatch repair protein Msh3	2215.1	69.822	0.0019112
CTEDMTEDELR	NAIA-alkyne-DTB (C)	1	1	Q13148	TARDBP	TAR DNA-binding protein 43	2078.93	59.613	0.058704
CTESEEEEVTK	NAIA-alkyne-DTB (C)	2	2	P54578	USP14	Ubiquitin carboxyl-terminal hydrolase 14	2020.93	49.019	0.0020816
CTGGEESK	NAIA-alkyne-DTB (C)	1	1	Q96GV9	C5orf30	UNC119-binding protein C5orf30	1547.73	44.005	0.019588
CTKPDRK	NAIA-alkyne-DTB (C)	1	1	P60059	SEC61G	Protein transport protein Sec61 subunit gamma	1584.84	34.653	0.049539
CTLAEK	NAIA-alkyne-DTB (C)	2	2	P23528	CFL1	Cofilin-1	1401.73	68.756	0.058516
CTPGTGLGTSPALAGDEAASAADLDNRFR	NAIA-alkyne-DTB (C)	2	2	P35568	IRS1	Insulin receptor substrate 1	3571.74	67.724	5.1661e-90
CTPSVISFGSK	NAIA-alkyne-DTB (C)	1	1	Q92598	HSPH1	Heat shock protein 105 kDa	1862.96	67.881	0.0047044
CTQEEAR	NAIA-alkyne-DTB (C)	2	2	Q9H2U2	PPA2	Inorganic pyrophosphatase 2, mitochondrial	1573.76	44.177	0.015636
CTSHSETPTVDDEEK	NAIA-alkyne-DTB (C)	1	1	O95425	SVIL	Supervillin	2415.09	43.616	6.5808e-30
CTSHSETPTVDDEEKVDER	NAIA-alkyne-DTB (C)	2	2	O95425	SVIL	Supervillin	2914.33	42.32	3.9927e-83
CTTEGQQKPPTR	NAIA-alkyne-DTB (C)	3	3	Q9HBM0	VEZT	Vezatin	2083.05	39.117	5.984e-23
CTTSILHNLSHHR	NAIA-alkyne-DTB (C)	3	3	P14923	JUP	Junction plakoglobin	2256.16	51.513	0.00048485
CTVDGSPHELESR	NAIA-alkyne-DTB (C)	1	1	Q9NRL3	STRN4	Striatin-4	2167.04	51.102	0.0021252
CTVDGSPHELESRR	NAIA-alkyne-DTB (C)	1	1	Q9NRL3	STRN4	Striatin-4	2323.14	45.283	0.0021534
CTVVSETISSK	NAIA-alkyne-DTB (C)	2	2	Q68D10	SPTY2D1	Protein SPT2 homolog	1890.98	59.43	0.0037126
CTWLTTPK	NAIA-alkyne-DTB (C)	2	2	Q9BQ70	TCF25	Transcription factor 25	1686.88	67.423	3.3994e-06
CVANNQVETLEK	NAIA-alkyne-DTB (C)	2	2	P42704	LRPPRC	Leucine-rich PPR motif-containing protein, mitochondrial	2085.06	56.086	3.6184e-05
CVDFQTLK	NAIA-alkyne-DTB (C)	1	1	P33992	MCM5	DNA replication licensing factor MCM5	1690.88	65.898	0.018062
CVEFSSVDNIVQHSPQLSSPIISPAQSPAPAQLSTLK	NAIA-alkyne-DTB (C)	1	1	Q15032	R3HDM1	R3H domain-containing protein 1	4613.38	81.314	6.6945e-10
CVELGAYGQAVR	NAIA-alkyne-DTB (C)	1	1	Q9UID3	VPS51	Vacuolar protein sorting-associated protein 51 homolog	2003.03	64.362	0.0088844
CVFELPAENDKPHDVEINK	NAIA-alkyne-DTB (C)	2	2	O95292	VAPB	Vesicle-associated membrane protein-associated protein B/C	2934.46	63.144	1.0769e-07
CVFEMPNENDKLNDMEPSK	NAIA-alkyne-DTB (C)	3	3	Q9P0L0	VAPA	Vesicle-associated membrane protein-associated protein A	2977.37	67.315	4.9283e-07
CVGNFGNSSGEVDTKK	NAIA-alkyne-DTB (C)	3	3	Q69YN2	CWF19L1	CWF19-like protein 1	2379.15	51.055	4.8939e-05
CVHGKGPTEQLVSPEPEVHDIER	NAIA-alkyne-DTB (C)	1	1	P35813	PPM1A	Protein phosphatase 1A	3293.65	48.938	8.9102e-05
CVLPEEDSGELAKPK	NAIA-alkyne-DTB (C)	5	5	Q9Y3F4	STRAP	Serine-threonine kinase receptor-associated protein	2352.2	58.607	5.4913e-06
CVPGEAGDSGKPGAAFHQVGLLR	NAIA-alkyne-DTB (C)	2	2	Q9BUB4	ADAT1	tRNA-specific adenosine deaminase 1	3003.54	58.128	3.6465e-21
CVRPGKCR	NAIA-alkyne-DTB (C);IAA-alkyne-DTB (C)	1	1	Q9HBX9	RXFP1	Relaxin receptor 1	2207.22	60.084	0.040984
CVSHVQVDSR	NAIA-alkyne-DTB (C)	1	1	Q9H7E2	TDRD3	Tudor domain-containing protein 3	1866.94	45.652	0.041719
CVSVQTDPTDEIPTKK	NAIA-alkyne-DTB (C)	2	2	P18583	SON	Protein SON	2498.27	55.172	0.00081276
CVTDPAYEDVNNCHER	NAIA-alkyne-DTB (C)	1	1	Q9HCS7	XAB2	Pre-mRNA-splicing factor SYF1	2659.18	52.793	0.016988
CVVLSDPLKDSSR	NAIA-alkyne-DTB (C)	1	1	P48553	TRAPPC10	Trafficking protein particle complex subunit 10	2156.13	64.401	0.048303
CVVPQTTVILNNDRQNAIVAK	NAIA-alkyne-DTB (C)	1	1	Q8N9N5	BANP	Protein BANP	3033.64	65.256	0.00090416
CVWSPLASPSTSILK	NAIA-alkyne-DTB (C)	1	1	Q5UIP0	RIF1	Telomere-associated protein RIF1	2326.24	80.77	0.0011715
CVWSPLASPSTSILKR	NAIA-alkyne-DTB (C)	2	2	Q5UIP0	RIF1	Telomere-associated protein RIF1	2482.34	71.835	0.00088305
CWDIALGPLK	NAIA-alkyne-DTB (C)	3	3	Q5J8M3	EMC4	ER membrane protein complex subunit 4	1852.99	82.774	0.017619
CYASDQEVLDMHGFLR	NAIA-alkyne-DTB (C)	2	2	P29590	PML	Protein PML	2621.24	72.77	0.00016142
CYASDQEVLDMHGFLR	Oxidation (M);NAIA-alkyne-DTB (C)	2	2	P29590	PML	Protein PML	2637.24	65.215	7.3584e-07
CYDFDVHTMK	NAIA-alkyne-DTB (C)	1	1	Q13042	CDC16	Cell division cycle protein 16 homolog	1995.92	60.842	0.0048517
CYEMASHLRR	NAIA-alkyne-DTB (C)	2	2	P07737;CON__P02584	PFN1	Profilin-1	2002.99	47.57	0.01035
CYESLILK	NAIA-alkyne-DTB (C)	1	1	O15550;O14607	KDM6A;UTY	Lysine-specific demethylase 6A;Histone demethylase UTY	1705.91	70.153	0.0018658
CYEVGQALYGAPSQAPLPHSR	NAIA-alkyne-DTB (C)	1	1	Q96HB5	CCDC120	Coiled-coil domain-containing protein 120	2981.49	63.716	0.0007639
CYGFVTMSTAEEATK	NAIA-alkyne-DTB (C)	2	2	Q15424	SAFB	Scaffold attachment factor B1	2375.12	70.553	0.0015165
CYIASAGADALAK	NAIA-alkyne-DTB (C)	2	2	O43815	STRN	Striatin	1991.02	65.234	1.0412e-40
CYLLVHQAK	NAIA-alkyne-DTB (C)	5	5	Q08J23	NSUN2	tRNA (cytosine(34)-C(5))-methyltransferase	1811.98	58.814	4.7602e-05
CYLLVHQAKR	NAIA-alkyne-DTB (C)	1	1	Q08J23	NSUN2	tRNA (cytosine(34)-C(5))-methyltransferase	1968.08	51.758	0.0053038
CYTPLVYK	NAIA-alkyne-DTB (C)	1	1	O15228	GNPAT	Dihydroxyacetone phosphate acyltransferase	1723.9	65.956	0.0029742
DAAFQNVLTHVCLD	NAIA-alkyne-DTB (C)	1	1	Q8NBU5	ATAD1	ATPase family AAA domain-containing protein 1	2283.14	79.292	0.00079184
DAAGLECKPRPLHK	NAIA-alkyne-DTB (C)	2	2	Q9BXP5	SRRT	Serrate RNA effector molecule homolog	2272.22	47.716	0.0067539
DAAHMLQANKTYGCVPVANKR	NAIA-alkyne-DTB (C)	2	2	O75391	SPAG7	Sperm-associated antigen 7	3024.54	53.782	1.6877e-05
DAALALPSLCPK	NAIA-alkyne-DTB (C)	2	2	O14867	BACH1	Transcription regulator protein BACH1	1936.05	83.172	3.5309e-05
DAALLCVR	NAIA-alkyne-DTB (C)	2	2	Q8NBU5	ATAD1	ATPase family AAA domain-containing protein 1	1597.87	73.042	0.006857
DACELIER	NAIA-alkyne-DTB (C)	2	2	Q96EY4	TMA16	Translation machinery-associated protein 16	1685.84	70.135	0.028083
DADADAGGGADGGDGRGGHSCR	NAIA-alkyne-DTB (C)	5	5	Q14657	LAGE3	EKC/KEOPS complex subunit LAGE3	2711.17	40.328	1.0168e-36
DADDAVYELDGKELCSER	NAIA-alkyne-DTB (C)	4	4	Q13243	SRSF5	Serine/arginine-rich splicing factor 5	2765.29	69.479	1.0804e-06
DADDAVYELNGKELCGER	NAIA-alkyne-DTB (C)	1	1	Q13247	SRSF6	Serine/arginine-rich splicing factor 6	2734.29	68.325	1.3478e-06
DAEECPETAEAK	NAIA-alkyne-DTB (C)	2	2	Q5H9R7	PPP6R3	Serine/threonine-protein phosphatase 6 regulatory subunit 3	2029.93	56.242	5.2027e-23
DAETNEAIYCTK	NAIA-alkyne-DTB (C)	1	1	Q6GYQ0	RALGAPA1	Ral GTPase-activating protein subunit alpha-1	2094.99	62.437	0.0022213
DAGCRPYMAPER	NAIA-alkyne-DTB (C)	1	1	P45985	MAP2K4	Dual specificity mitogen-activated protein kinase kinase 4	2103	55.787	0.034104
DAHWSEDSEADCHAL	NAIA-alkyne-DTB (C)	2	2	Q9BW91	NUDT9	ADP-ribose pyrophosphatase, mitochondrial	2423.05	63.815	2.839e-09
DAICMSLDGLRK	NAIA-alkyne-DTB (C)	4	4	Q5TH69	ARFGEF3	Brefeldin A-inhibited guanine nucleotide-exchange protein 3	2059.06	69.887	0.0025915
DALLHCLTTSR	NAIA-alkyne-DTB (C)	1	1	Q6P1M0	SLC27A4	Long-chain fatty acid transport protein 4	1967.03	69.784	0.06904
DANSENCNK	NAIA-alkyne-DTB (C)	1	1	P15924	DSP	Desmoplakin	1731.79	47.641	0.014856
DAQVPIILAVNKCDK	NAIA-alkyne-DTB (C)	3	3	P46199	MTIF2	Translation initiation factor IF-2, mitochondrial	2364.29	73.194	0.020341
DAVPATLHLLPCEVAVDGPAPVGR	NAIA-alkyne-DTB (C)	1	1	Q8TDP1	RNASEH2C	Ribonuclease H2 subunit C	3134.66	84.174	0.0016173
DAWASPCHSYPLVATR	NAIA-alkyne-DTB (C)	4	4	Q13425	SNTB2	Beta-2-syntrophin	2511.24	69.46	0.00072757
DAWWCQAR	NAIA-alkyne-DTB (C)	1	1	Q99704	DOK1	Docking protein 1	1772.85	74.9	0.044503
DCALTVVALR	NAIA-alkyne-DTB (C)	2	2	Q8N6M0	OTUD6B	OTU domain-containing protein 6B	1797.98	80.372	0.00075657
DCDHADEQK	NAIA-alkyne-DTB (C)	4	4	P62633	CNBP	Cellular nucleic acid-binding protein	1797.8	43.813	0.0020866
DCDLEKR	NAIA-alkyne-DTB (C)	1	1	P23025	XPA	DNA repair protein complementing XP-A cells	1615.8	52.769	0.029478
DCEAEVR	NAIA-alkyne-DTB (C)	1	1	P30153;P30154	PPP2R1A;PPP2R1B	Serine/threonine-protein phosphatase 2A 65 kDa regulatory subunit A alpha isoform;Serine/threonine-protein phosphatase 2A 65 kDa regulatory subunit A beta isoform	1558.74	56.74	0.060443
DCEESSHKK	NAIA-alkyne-DTB (C)	3	3	Q70Z53	FRA10AC1	Protein FRA10AC1	1799.85	36.945	0.0021382
DCEIKQPVFGANYIK	NAIA-alkyne-DTB (C)	5	5	Q969T9	WBP2	WW domain-binding protein 2	2462.27	69.229	3.2085e-06
DCEIKQPVFGANYIKGTVK	NAIA-alkyne-DTB (C)	1	1	Q969T9	WBP2	WW domain-binding protein 2	2847.5	63.91	0.0013667
DCGATWVVLGHSER	NAIA-alkyne-DTB (C)	2	2	P60174	TPI1	Triosephosphate isomerase	2267.12	69.882	0.00080485
DCGKNTANKK	NAIA-alkyne-DTB (C)	2	2	Q96S59	RANBP9	Ran-binding protein 9	1815.93	34.854	0.0025716
DCGLGDPQVASELLLKPR	NAIA-alkyne-DTB (C)	1	1	O75127	PTCD1	Pentatricopeptide repeat-containing protein 1, mitochondrial	2648.4	79.37	1.6282e-12
DCGRVPLDIKR	NAIA-alkyne-DTB (C)	1	1	Q9BY89	KIAA1671	Uncharacterized protein KIAA1671	2009.09	55.16	0.039476
DCIFPYAFK	NAIA-alkyne-DTB (C)	1	1	P09884	POLA1	DNA polymerase alpha catalytic subunit	1840.92	83.9	0.030487
DCKEPKR	NAIA-alkyne-DTB (C)	2	2	P62633	CNBP	Cellular nucleic acid-binding protein	1612.84	36.874	0.030809
DCLADVDTKPAYQNLR	NAIA-alkyne-DTB (C)	3	3	Q8NFC6;Q96IK1	BOD1L1;BOD1	Biorientation of chromosomes in cell division protein 1-like 1;Biorientation of chromosomes in cell division protein 1	2559.28	64.27	0.00078797
DCLHGIEAK	NAIA-alkyne-DTB (C)	2	2	Q8N684	CPSF7	Cleavage and polyadenylation specificity factor subunit 7	1722.88	59.053	0.0027576
DCLINAAK	NAIA-alkyne-DTB (C)	2	2	P17987	TCP1	T-complex protein 1 subunit alpha	1584.83	66.672	0.00043404
DCLIPMGITSENVAER	NAIA-alkyne-DTB (C)	2	2	P09110	ACAA1	3-ketoacyl-CoA thiolase, peroxisomal	2485.23	82.657	0.00016074
DCLNVLNK	NAIA-alkyne-DTB (C)	1	1	Q99471	PFDN5	Prefoldin subunit 5	1655.87	71.322	0.0021156
DCPDNPHIWLQLEGPK	NAIA-alkyne-DTB (C)	1	1	O15037	KHNYN	Protein KHNYN	2599.29	74.801	0.029677
DCPDNPHIWLQLEGPKENASR	NAIA-alkyne-DTB (C)	2	2	O15037	KHNYN	Protein KHNYN	3156.55	67.773	3.9761e-11
DCPIKEEK	NAIA-alkyne-DTB (C)	1	1	P18031	PTPN1	Tyrosine-protein phosphatase non-receptor type 1	1698.87	53.06	0.032061
DCPLQFHDFK	NAIA-alkyne-DTB (C)	3	3	O75528	TADA3	Transcriptional adapter 3	1986.97	70.504	0.002484
DCPTGHLTVDEFK	NAIA-alkyne-DTB (C)	5	5	P37235	HPCAL1	Hippocalcin-like protein 1	2199.07	65.134	0.002211
DCPTGHLTVDEFKK	NAIA-alkyne-DTB (C)	4	4	P37235	HPCAL1	Hippocalcin-like protein 1	2327.16	57.734	0.0010109
DCQIAHGAAQFLR	NAIA-alkyne-DTB (C)	2	2	P30876	POLR2B	DNA-directed RNA polymerase II subunit RPB2	2167.1	68.725	0.00025305
DCQTGATSANAPNSGSHK	NAIA-alkyne-DTB (C)	2	2	Q8NC26	ZNF114	Zinc finger protein 114	2483.15	44.051	6.9686e-07
DCSWIEMIRK	NAIA-alkyne-DTB (C)	4	4	Q9NXF1	TEX10	Testis-expressed sequence 10 protein	2018.01	75.954	1.439e-12
DCVHTLHSR	NAIA-alkyne-DTB (C)	1	1	Q01831	XPC	DNA repair protein complementing XP-C cells	1804.9	47.252	0.048419
DCVVPYLLR	NAIA-alkyne-DTB (C)	2	2	P42356	PI4KA	Phosphatidylinositol 4-kinase alpha	1814.98	84.143	0.015034
DCYFETHSVEDAGR	NAIA-alkyne-DTB (C)	1	1	Q8N0Z6	TTC5	Tetratricopeptide repeat protein 5	2366.06	62.281	0.00099195
DCYPAVQK	NAIA-alkyne-DTB (C)	1	1	Q14974	KPNB1	Importin subunit beta-1	1660.83	59.539	0.021443
DDDRTPGLHGDCDDDKYR	NAIA-alkyne-DTB (C)	4	4	O95159	ZFPL1	Zinc finger protein-like 1	2830.26	47.303	1.3195e-11
DDHLSLPDVTCENFISK	NAIA-alkyne-DTB (C)	1	1	Q8TD26	CHD6	Chromodomain-helicase-DNA-binding protein 6	2670.3	80.07	5.8762e-05
DDISILATGCK	NAIA-alkyne-DTB (C)	1	1	Q12888	TP53BP1	Tumor suppressor p53-binding protein 1	1872.97	75.87	0.0062518
DDKCDRKDDAK	NAIA-alkyne-DTB (C)	1	1	Q15424	SAFB	Scaffold attachment factor B1	2045.98	33.909	0.025059
DDLRDMFCK	NAIA-alkyne-DTB (C)	2	2	Q92973	TNPO1	Transportin-1	1879.9	72.643	0.011067
DDTEFQHPCFLR	NAIA-alkyne-DTB (C)	1	1	Q00613	HSF1	Heat shock factor protein 1	2245.06	69.861	0.002714
DEATEPGDQENKPCR	NAIA-alkyne-DTB (C)	1	1	P42858	HTT	Huntingtin	2426.12	47.349	2.9223e-21
DECNVVEVVAR	NAIA-alkyne-DTB (C)	1	1	O75607	NPM3	Nucleoplasmin-3	1969.99	73.459	0.0046322
DEDCDLLEGQKK	NAIA-alkyne-DTB (C)	3	3	Q5SWX8	ODR4	Protein odr-4 homolog	2130.03	62.727	0.00011385
DEKAEAGEAGQATAEAECHR	NAIA-alkyne-DTB (C)	1	1	O95671	ASMTL	N-acetylserotonin O-methyltransferase-like protein	2810.29	45.399	2.4091e-13
DEPCSSTSRPALEEDVIYHVK	NAIA-alkyne-DTB (C)	1	1	Q96T88	UHRF1	E3 ubiquitin-protein ligase UHRF1	3112.52	61.479	0.012947
DETVSDCSPHIANIGR	NAIA-alkyne-DTB (C)	8	8	P47756	CAPZB	F-actin-capping protein subunit beta	2451.19	61.307	4.4703e-31
DEVCVNPYHYQR	NAIA-alkyne-DTB (C)	3	3	Q15796;P84022	SMAD2;SMAD3	Mothers against decapentaplegic homolog 2;Mothers against decapentaplegic homolog 3	2260.07	58.06	1.2648e-05
DFCFGPWK	NAIA-alkyne-DTB (C)	3	3	O75663	TIPRL	TIP41-like protein	1736.84	83.907	0.014559
DFCFGPWKLTASK	NAIA-alkyne-DTB (C)	1	1	O75663	TIPRL	TIP41-like protein	2237.13	81.042	0.023644
DFEDDYTHSACR	NAIA-alkyne-DTB (C)	2	2	Q5BKZ1	ZNF326	DBIRD complex subunit ZNF326	2195.96	72.4	0.00014231
DFGIQPVEDKGACR	NAIA-alkyne-DTB (C)	2	2	Q96GX2	ATXN7L3B	Putative ataxin-7-like protein 3B	2272.13	61.756	1.5464e-05
DFTPVCTTELGR	NAIA-alkyne-DTB (C)	2	2	P30041	PRDX6	Peroxiredoxin-6	2076.03	74.49	9.9243e-05
DGALVGTACKDK	NAIA-alkyne-DTB (C)	2	2	P57737	CORO7	Coronin-7	1914.99	54.803	0.012482
DGDMHSSSLTVECSK	NAIA-alkyne-DTB (C)	1	1	Q12888	TP53BP1	Tumor suppressor p53-binding protein 1	2333.07	57.999	0.0013136
DGFYEAELCPDR	NAIA-alkyne-DTB (C)	2	2	Q04206	RELA	Transcription factor p65	2151.99	75.414	8.4147e-16
DGHATDEEKLASTSCGQK	NAIA-alkyne-DTB (C)	2	2	O75410	TACC1	Transforming acidic coiled-coil-containing protein 1	2614.23	47.589	9.9652e-05
DGLAFCAILHR	NAIA-alkyne-DTB (C)	2	2	Q8IY33;Q8N3F8	MICALL2;MICALL1	MICAL-like protein 2;MICAL-like protein 1	1953.03	80.275	0.001748
DGLCLSESETVNKER	NAIA-alkyne-DTB (C)	1	1	Q86XL3	ANKLE2	Ankyrin repeat and LEM domain-containing protein 2	2417.19	60.901	0.048797
DGLGNTPLHLAACTNHVPVITTLLR	NAIA-alkyne-DTB (C)	1	1	Q6NXT1	ANKRD54	Ankyrin repeat domain-containing protein 54	3363.81	84.717	0.0025094
DGLTDVYNKIHMGSCAENTAK	NAIA-alkyne-DTB (C)	1	1	P24752	ACAT1	Acetyl-CoA acetyltransferase, mitochondrial	3004.44	65.796	0.00099241
DGNVVCVQSNHLK	NAIA-alkyne-DTB (C)	1	1	Q96GJ1	TRMT2B	tRNA (uracil(54)-C(5))-methyltransferase homolog	2150.09	54.869	0.0095753
DGQAGFGEQEKPLEVTGQAEKEAACEPK	NAIA-alkyne-DTB (C)	1	1	O14795	UNC13B	Protein unc-13 homolog B	3683.78	57.474	0.0015856
DGSLCQQQNEHR	NAIA-alkyne-DTB (C)	1	1	Q8IVH8	MAP4K3	Mitogen-activated protein kinase kinase kinase kinase 3	2152.01	51.452	0.0080107
DGTIIHLKYPLNCSDPTSER	NAIA-alkyne-DTB (C)	2	2	P29350	PTPN6	Tyrosine-protein phosphatase non-receptor type 6	2996.51	67.87	7.5997e-16
DGTILCTLMNK	NAIA-alkyne-DTB (C)	7	7	Q99439	CNN2	Calponin-2	1946	78.913	5.3295e-05
DGVCGPPPSKK	NAIA-alkyne-DTB (C)	2	2	Q08J23	NSUN2	tRNA (cytosine(34)-C(5))-methyltransferase	1821.94	52.015	0.024027
DGVKVPTTLAEYCIK	NAIA-alkyne-DTB (C)	5	5	Q712K3	UBE2R2	Ubiquitin-conjugating enzyme E2 R2	2374.26	73.966	5.0209e-15
DGVKVPTTLAEYCVK	NAIA-alkyne-DTB (C)	4	4	P49427	CDC34	Ubiquitin-conjugating enzyme E2 R1	2360.24	71.428	0.00055343
DHENYVACSR	NAIA-alkyne-DTB (C)	2	2	Q96HU1	SGSM3	Small G protein signaling modulator 3	1930.9	52.509	0.0040337
DHRPPCAQEAPR	NAIA-alkyne-DTB (C)	2	2	Q13501	SQSTM1	Sequestosome-1	2114.05	44.051	6.2888e-05
DHVFLCEGEEPK	NAIA-alkyne-DTB (C)	4	4	Q9H910	HN1L	Hematological and neurological expressed 1-like protein	2140.03	64.156	0.0014465
DIATIVADKCVNPETK	NAIA-alkyne-DTB (C)	1	1	Q9Y3A5	SBDS	Ribosome maturation protein SBDS	2454.28	69.997	0.026178
DIGGSKAPVPCFGPVFTEVEK	NAIA-alkyne-DTB (C)	3	3	Q5T8I9	HENMT1	Small RNA 2'-O-methyltransferase	2914.49	81.341	0.00040762
DIGKPEVEYDCDNLQHSK	NAIA-alkyne-DTB (C)	2	2	Q9UPN9	TRIM33	E3 ubiquitin-protein ligase TRIM33	2827.35	56.242	6.0062e-07
DIGKPEVEYDCDNLQHSKK	NAIA-alkyne-DTB (C)	1	1	Q9UPN9	TRIM33	E3 ubiquitin-protein ligase TRIM33	2955.44	51.782	0.0010721
DIGMNCL	NAIA-alkyne-DTB (C)	1	1	Q13873	BMPR2	Bone morphogenetic protein receptor type-2	1502.73	87.382	0.032276
DIHTALLDCANK	NAIA-alkyne-DTB (C)	5	5	Q9NX70	MED29	Mediator of RNA polymerase II transcription subunit 29	2051.05	68.42	7.1004e-11
DIHTALLDCANKVTGK	NAIA-alkyne-DTB (C)	6	6	Q9NX70	MED29	Mediator of RNA polymerase II transcription subunit 29	2436.28	71.856	5.9514e-22
DIKWDFTPCK	NAIA-alkyne-DTB (C)	2	2	P38606	ATP6V1A	V-type proton ATPase catalytic subunit A	1990	74.286	0.0025152
DILKLDRPAGGPSAESPRPSSAYNGDLNGLLVPDPLCSGDSTSANK	NAIA-alkyne-DTB (C)	1	1	Q6P2E9	EDC4	Enhancer of mRNA-decapping protein 4	5389.69	76.978	0.042647
DINAYNCEEPTEK	NAIA-alkyne-DTB (C)	1	1	P30041	PRDX6	Peroxiredoxin-6	2263.05	61.892	8.7525e-12
DINAYNCEEPTEKLPFPIIDDR	NAIA-alkyne-DTB (C)	1	1	P30041	PRDX6	Peroxiredoxin-6	3329.63	81.742	0.0019108
DINAYNCEEPTEKLPFPIIDDRNR	NAIA-alkyne-DTB (C)	1	1	P30041	PRDX6	Peroxiredoxin-6	3599.77	75.092	3.372e-21
DIPDYLCGK	NAIA-alkyne-DTB (C)	1	1	Q9UNE7	STUB1	E3 ubiquitin-protein ligase CHIP	1760.88	74.978	0.01361
DISNCWAPK	NAIA-alkyne-DTB (C)	1	1	Q15061	WDR43	WD repeat-containing protein 43	1770.88	71.283	0.034096
DITDPLSLNTCTDEGHVVLASPLK	NAIA-alkyne-DTB (C)	5	5	Q7L2J0	MEPCE	7SK snRNA methylphosphate capping enzyme	3275.67	82.396	1.3521e-75
DIVENICGR	NAIA-alkyne-DTB (C)	4	4	P42166	TMPO	Lamina-associated polypeptide 2, isoform alpha;Thymopoietin;Thymopentin	1755.9	74.67	0.0025553
DKEACAHLLAITAPK	NAIA-alkyne-DTB (C)	2	2	Q07617	SPAG1	Sperm-associated antigen 1	2318.25	64.766	0.0017922
DKEAELQCTQLDLER	NAIA-alkyne-DTB (C)	1	1	O95361	TRIM16	Tripartite motif-containing protein 16	2528.26	66.423	0.069302
DKEEIVICDR	NAIA-alkyne-DTB (C)	2	2	Q9NRR5	UBQLN4	Ubiquilin-4	1957	62.678	0.001328
DKFNECGHVLYADIK	NAIA-alkyne-DTB (C)	4	4	P52272	HNRNPM	Heterogeneous nuclear ribonucleoprotein M	2489.24	69.029	8.7436e-06
DKIACNGDASSSQIIHISDENEGK	NAIA-alkyne-DTB (C)	1	1	Q6PL18	ATAD2	ATPase family AAA domain-containing protein 2	3268.57	57.187	0.0072567
DKISDSNDQESANCDAK	NAIA-alkyne-DTB (C)	1	1	Q9Y5Q9	GTF3C3	General transcription factor 3C polypeptide 3	2577.17	47.116	0.058541
DKLCGPYEK	NAIA-alkyne-DTB (C)	1	1	Q92598	HSPH1	Heat shock protein 105 kDa	1789.91	55.632	0.0135
DKLNNLVLFDKATYDKLCK	NAIA-alkyne-DTB (C)	2	2	P62851	RPS25	40S ribosomal protein S25	2978.59	73.304	0.00034255
DKRPPILECLEK	NAIA-alkyne-DTB (C)	3	3	Q96T23	RSF1	Remodeling and spacing factor 1	2178.19	67.561	0.0021423
DKTGTDSNSTESSETSTGSLCK	NAIA-alkyne-DTB (C)	2	2	Q8N3X1	FNBP4	Formin-binding protein 4	2972.36	54.91	2.9582e-12
DKVMCIEHEIK	NAIA-alkyne-DTB (C)	1	1	P42224	STAT1	Signal transducer and activator of transcription 1-alpha/beta	2082.06	53.78	0.0083664
DKVNCSFYFK	NAIA-alkyne-DTB (C)	3	3	Q01081;Q8WU68	U2AF1;U2AF1L4	Splicing factor U2AF 35 kDa subunit;Splicing factor U2AF 26 kDa subunit	1987.99	66.713	4.5818e-05
DLAACIK	NAIA-alkyne-DTB (C)	2	2	O75874	IDH1	Isocitrate dehydrogenase [NADP] cytoplasmic	1470.79	69.415	0.031388
DLAALEQQCDEHR	NAIA-alkyne-DTB (C)	2	2	Q9UKD1	GMEB2	Glucocorticoid modulatory element-binding protein 2	2265.08	64.525	0.00019603
DLAASDDYRGCLDLK	NAIA-alkyne-DTB (C)	2	2	Q9H147	DNTTIP1	Deoxynucleotidyltransferase terminal-interacting protein 1	2392.17	69.697	0.0018306
DLAGCIHGLSNVK	NAIA-alkyne-DTB (C)	5	5	P48735	IDH2	Isocitrate dehydrogenase [NADP], mitochondrial	2064.08	71.589	0.00019966
DLAILQCHGELDPMVPVR	NAIA-alkyne-DTB (C)	1	1	O95372	LYPLA2	Acyl-protein thioesterase 2	2743.42	82.617	1.0718e-11
DLAILQCHGELDPMVPVR	Oxidation (M);NAIA-alkyne-DTB (C)	2	2	O95372	LYPLA2	Acyl-protein thioesterase 2	2759.41	77.503	0.0010369
DLCGIVASK	NAIA-alkyne-DTB (C)	1	1	P13489	RNH1	Ribonuclease inhibitor	1642.88	73.828	0.023518
DLDQCRDGK	NAIA-alkyne-DTB (C)	3	3	P60903	S100A10	Protein S100-A10	1786.87	50.871	0.013253
DLEEDHACIPIK	NAIA-alkyne-DTB (C)	2	2	P13639	EEF2	Elongation factor 2	2120.06	65.956	0.00089551
DLEEDHACIPIKK	NAIA-alkyne-DTB (C)	4	4	P13639	EEF2	Elongation factor 2	2248.16	56.65	5.8292e-10
DLEKEQNCEEK	NAIA-alkyne-DTB (C)	1	1	Q96LT9	RNPC3	RNA-binding protein 40	2102	47.019	0.02137
DLELYENWNKTFGCGK	NAIA-alkyne-DTB (C)	1	1	Q6PIW4	FIGNL1	Fidgetin-like protein 1	2654.28	78.456	0.00016039
DLFAECAK	NAIA-alkyne-DTB (C)	2	2	P32780	GTF2H1	General transcription factor IIH subunit 1	1633.82	72.614	0.010209
DLHLSQQCELLKK	NAIA-alkyne-DTB (C)	2	2	Q15147	PLCB4	1-phosphatidylinositol 4,5-bisphosphate phosphodiesterase beta-4	2292.23	61.948	0.0012732
DLKPSNLLLNTTCDLK	NAIA-alkyne-DTB (C)	5	5	P28482	MAPK1	Mitogen-activated protein kinase 1	2525.36	76.688	0.0010649
DLLGLCEQK	NAIA-alkyne-DTB (C)	3	3	O14980	XPO1	Exportin-1	1755.92	80.181	0.0026581
DLLGLCEQKR	NAIA-alkyne-DTB (C)	6	6	O14980	XPO1	Exportin-1	1912.02	71.875	0.00024165
DLLVQQASQCLSK	NAIA-alkyne-DTB (C)	2	2	Q1KMD3	HNRNPUL2	Heterogeneous nuclear ribonucleoprotein U-like protein 2	2170.15	76.24	0.00047104
DLMACAQTGSGK	NAIA-alkyne-DTB (C)	1	1	O00571;O15523;Q9NQI0	DDX3X;DDX3Y;DDX4	ATP-dependent RNA helicase DDX3X;ATP-dependent RNA helicase DDX3Y;Probable ATP-dependent RNA helicase DDX4	1918.93	65.975	0.021907
DLNYCFSGMSDHR	NAIA-alkyne-DTB (C)	9	9	P31943;P55795	HNRNPH1;HNRNPH2	Heterogeneous nuclear ribonucleoprotein H;Heterogeneous nuclear ribonucleoprotein H, N-terminally processed;Heterogeneous nuclear ribonucleoprotein H2	2282.02	71.898	1.5573e-21
DLNYCFSGMSDHR	Oxidation (M);NAIA-alkyne-DTB (C)	4	4	P31943;P55795	HNRNPH1;HNRNPH2	Heterogeneous nuclear ribonucleoprotein H;Heterogeneous nuclear ribonucleoprotein H, N-terminally processed;Heterogeneous nuclear ribonucleoprotein H2	2298.02	65.429	0.00078467
DLQAEALCK	NAIA-alkyne-DTB (C)	2	2	Q99933	BAG1	BAG family molecular chaperone regulator 1	1727.89	68.813	0.0022011
DLQPFPTCQALVYR	NAIA-alkyne-DTB (C)	2	2	Q14137	BOP1	Ribosome biogenesis protein BOP1	2388.23	84.378	0.0014551
DLSGKHPVSALMEICNK	NAIA-alkyne-DTB (C)	2	2	P18583	SON	Protein SON	2579.32	69.532	0.00052662
DLSHIGDAVVISCAK	NAIA-alkyne-DTB (C)	1	1	P12004	PCNA	Proliferating cell nuclear antigen	2265.18	74.025	0.0067511
DLSKPEVEYDCDAPSHNSEK	NAIA-alkyne-DTB (C)	2	2	O15164	TRIM24	Transcription intermediary factor 1-alpha	3000.38	52.995	0.0066472
DLSYCLSGMYDHR	NAIA-alkyne-DTB (C)	6	6	P52597	HNRNPF	Heterogeneous nuclear ribonucleoprotein F;Heterogeneous nuclear ribonucleoprotein F, N-terminally processed	2297.06	74.455	7.4807e-53
DLSYCLSGMYDHR	Oxidation (M);NAIA-alkyne-DTB (C)	3	3	P52597	HNRNPF	Heterogeneous nuclear ribonucleoprotein F;Heterogeneous nuclear ribonucleoprotein F, N-terminally processed	2313.06	67.867	2.4249e-09
DLVTQQLPHLMPSNCGLEEK	NAIA-alkyne-DTB (C)	5	5	Q9HCY8	S100A14	Protein S100-A14	2989.5	77.851	1.6173e-20
DLVTQQLPHLMPSNCGLEEK	Oxidation (M);NAIA-alkyne-DTB (C)	1	1	Q9HCY8	S100A14	Protein S100-A14	3005.5	72.098	0.059356
DMLLCPR	NAIA-alkyne-DTB (C)	1	1	Q9UGR2	ZC3H7B	Zinc finger CCCH domain-containing protein 7B	1584.82	75.503	0.041868
DMLLLACSQDEQKK	NAIA-alkyne-DTB (C)	3	3	Q13464	ROCK1	Rho-associated protein kinase 1	2359.19	72.287	0.0014846
DNLPFLNSVLKNPVCK	NAIA-alkyne-DTB (C)	2	2	O15327	INPP4B	Type II inositol 3,4-bisphosphate 4-phosphatase	2538.37	84.514	3.5686e-06
DNNMAPYYEALCK	NAIA-alkyne-DTB (C)	2	2	Q15008	PSMD6	26S proteasome non-ATPase regulatory subunit 6	2269.05	77.261	0.0015521
DPETLVGYSMVGCQR	NAIA-alkyne-DTB (C)	1	1	P49327	FASN	Fatty acid synthase;[Acyl-carrier-protein] S-acetyltransferase;[Acyl-carrier-protein] S-malonyltransferase;3-oxoacyl-[acyl-carrier-protein] synthase;3-oxoacyl-[acyl-carrier-protein] reductase;3-hydroxyacyl-[acyl-carrier-protein] dehydratase;Enoyl-[acyl-carrier-protein] reductase;Oleoyl-[acyl-carrier-protein] hydrolase	2392.16	76.241	0.019953
DPPEEEIPFCTLK	NAIA-alkyne-DTB (C)	2	2	A0AVT1	UBA6	Ubiquitin-like modifier-activating enzyme 6	2255.12	83.542	0.001736
DQADPQCLFLR	NAIA-alkyne-DTB (C)	3	3	O15020	SPTBN2	Spectrin beta chain, non-erythrocytic 2	2043.02	79.773	0.0011933
DQDLASCDRDR	NAIA-alkyne-DTB (C)	1	1	Q9Y383	LUC7L2	Putative RNA-binding protein Luc7-like 2	2030.95	52.987	0.0062023
DQQDVFCFR	NAIA-alkyne-DTB (C)	1	1	P52630	STAT2	Signal transducer and activator of transcription 2	1894.9	76.842	0.0076932
DRCTLAEK	NAIA-alkyne-DTB (C)	4	4	P23528	CFL1	Cofilin-1	1672.86	51.172	0.012055
DRDDRDFDFCR	NAIA-alkyne-DTB (C)	2	2	Q9UPN6	SCAF8	Protein SCAF8	2197	63.232	0.0088313
DRELGQCVNGDSR	NAIA-alkyne-DTB (C)	1	1	Q6IQ23	PLEKHA7	Pleckstrin homology domain-containing family A member 7	2186.05	53.235	0.0025746
DRIFSQDSLCSQENYIIDKR	NAIA-alkyne-DTB (C)	1	1	Q15032	R3HDM1	R3H domain-containing protein 1	3167.57	66.477	8.2317e-17
DRIPGPVCK	NAIA-alkyne-DTB (C)	1	1	Q8TDN6	BRIX1	Ribosome biogenesis protein BRX1 homolog	1721.93	56.307	0.073283
DRLEFWCTDVK	NAIA-alkyne-DTB (C)	1	1	Q9UNM6	PSMD13	26S proteasome non-ATPase regulatory subunit 13	2149.07	74.355	0.015143
DRLPDLTACRK	NAIA-alkyne-DTB (C)	1	1	P32856	STX2	Syntaxin-2	2025.08	56.016	0.034866
DRPPCSPSR	NAIA-alkyne-DTB (C)	1	1	O95758	PTBP3	Polypyrimidine tract-binding protein 3	1751.88	48.51	0.040059
DRSDCLGEHLYVMVNAK	NAIA-alkyne-DTB (C)	1	1	P54105	CLNS1A	Methylosome subunit pICln	2687.32	68.092	0.0010243
DRVVVVSHDENLCR	NAIA-alkyne-DTB (C)	3	3	Q7L5L3	GDPD3	Glycerophosphodiester phosphodiesterase domain-containing protein 3	2378.22	53.982	2.2528e-09
DSAQCAAIAER	NAIA-alkyne-DTB (C)	2	2	Q96RS6	NUDCD1	NudC domain-containing protein 1	1871.92	60.704	3.2326e-12
DSCGKGEMATGNGR	NAIA-alkyne-DTB (C)	2	2	P61758	VBP1	Prefoldin subunit 3	2119.98	45.412	0.0010462
DSCGKGEMATGNGR	Oxidation (M);NAIA-alkyne-DTB (C)	2	2	P61758	VBP1	Prefoldin subunit 3	2135.97	41.3	0.035875
DSCGKGEMATGNGRR	NAIA-alkyne-DTB (C)	3	3	P61758	VBP1	Prefoldin subunit 3	2276.08	39.685	0.00042458
DSCISPSEPETK	NAIA-alkyne-DTB (C)	1	1	Q8TDB6	DTX3L	E3 ubiquitin-protein ligase DTX3L	2029.97	59.384	0.012482
DSCPLDCK	NAIA-alkyne-DTB (C)	3	3	P84103	SRSF3	Serine/arginine-rich splicing factor 3	1674.77	64.01	0.0085689
DSELASQNKPLWQCYLGR	NAIA-alkyne-DTB (C)	1	1	Q9NTI5	PDS5B	Sister chromatid cohesion protein PDS5 homolog B	2845.42	74.647	0.00086356
DSIVQLCTAR	NAIA-alkyne-DTB (C)	2	2	P10644	PRKAR1A	cAMP-dependent protein kinase type I-alpha regulatory subunit;cAMP-dependent protein kinase type I-alpha regulatory subunit, N-terminally processed	1842.97	74.588	0.0038259
DSIVQLCTARPERPMAFLR	NAIA-alkyne-DTB (C)	3	3	P10644	PRKAR1A	cAMP-dependent protein kinase type I-alpha regulatory subunit;cAMP-dependent protein kinase type I-alpha regulatory subunit, N-terminally processed	2940.55	73.939	0.0018076
DSLDQFDCK	NAIA-alkyne-DTB (C)	2	2	Q9HAV4	XPO5	Exportin-5	1807.85	68.463	0.0029372
DSLVSSLQFCK	NAIA-alkyne-DTB (C)	2	2	Q9P2I0	CPSF2	Cleavage and polyadenylation specificity factor subunit 2	1964.01	76.844	0.0068323
DSNECNNGNR	NAIA-alkyne-DTB (C)	1	1	Q9NX05	FAM120C	Constitutive coactivator of PPAR-gamma-like protein 2	1859.82	48.069	0.0060444
DSNNLCLHFNPR	NAIA-alkyne-DTB (C)	5	5	P09382	LGALS1	Galectin-1	2167.06	65.895	4.3625e-11
DSPQSLTDESCSEK	NAIA-alkyne-DTB (C)	2	2	Q9BV36	MLPH	Melanophilin	2263.03	58.264	0.00078131
DSQQQIVCIAEQSK	NAIA-alkyne-DTB (C)	1	1	O60673	REV3L	DNA polymerase zeta catalytic subunit	2314.16	66.345	0.0019064
DSSCIVTSGK	NAIA-alkyne-DTB (C)	1	1	Q32P44	EML3	Echinoderm microtubule-associated protein-like 3	1733.87	61.931	0.017956
DSSCQTEDVK	NAIA-alkyne-DTB (C)	1	1	Q5SYE7	NHSL1	NHS-like protein 1	1848.86	52.691	0.011181
DSSCQTSDSTEK	NAIA-alkyne-DTB (C)	1	1	O75363	BCAS1	Breast carcinoma-amplified sequence 1	2024.9	49.332	0.012167
DSSLCVSGETLAAGTSSPK	NAIA-alkyne-DTB (C)	2	2	P82094	TMF1	TATA element modulatory factor	2547.25	69.386	6.4377e-08
DSSQGPCEPLPGPLTQPR	NAIA-alkyne-DTB (C)	1	1	O15027	SEC16A	Protein transport protein Sec16A	2616.3	74.647	0.02947
DSYSECNSNR	NAIA-alkyne-DTB (C)	2	2	Q8TCU6	PREX1	Phosphatidylinositol 3,4,5-trisphosphate-dependent Rac exchanger 1 protein	1911.84	52.596	6.5137e-09
DSYSECNSNRDSVLSYTSVR	NAIA-alkyne-DTB (C)	1	1	Q8TCU6	PREX1	Phosphatidylinositol 3,4,5-trisphosphate-dependent Rac exchanger 1 protein	3019.4	61.737	0.0018007
DTCEHSSEAK	NAIA-alkyne-DTB (C)	4	4	Q9BWW4	SSBP3	Single-stranded DNA-binding protein 3	1843.84	41.98	0.0014306
DTCYSPKPSVYLSTPSSASK	NAIA-alkyne-DTB (C)	2	2	Q9Y5K6	CD2AP	CD2-associated protein	2855.41	60.986	2.0978e-07
DTDSDTQDANDSSCK	NAIA-alkyne-DTB (C)	2	2	Q9Y2H0	DLGAP4	Disks large-associated protein 4	2338.99	52.45	7.8549e-06
DTDSDTQDANDSSCKSSER	NAIA-alkyne-DTB (C)	1	1	Q9Y2H0	DLGAP4	Disks large-associated protein 4	2798.19	43.494	3.8913e-07
DTGISCDPALLPEPNHVMLNHLYALSIK	NAIA-alkyne-DTB (C)	1	1	Q9Y478	PRKAB1	5'-AMP-activated protein kinase subunit beta-1	3798.95	85.106	0.00041553
DTLLTLAGCTPYEVR	NAIA-alkyne-DTB (C)	1	1	Q9H1B7	IRF2BPL	Interferon regulatory factor 2-binding protein-like	2389.24	85.748	0.00042374
DTSFTVCPDVPR	NAIA-alkyne-DTB (C)	1	1	P30307	CDC25C	M-phase inducer phosphatase 3	2074.02	75.094	0.0014723
DTTQSKPVSSPFPTKPLEGQAEGDSGECK	NAIA-alkyne-DTB (C)	1	1	Q9UKX7	NUP50	Nuclear pore complex protein Nup50	3757.81	55.923	0.055108
DVASAMQQMLTESCKNR	NAIA-alkyne-DTB (C)	1	1	Q6UWE0	LRSAM1	E3 ubiquitin-protein ligase LRSAM1	2649.27	80.225	4.0029e-22
DVCDYAIETMPSFPK	NAIA-alkyne-DTB (C)	1	1	Q12774;A0A2R8YFR7;A0A5F9ZGZ6;A5YM69	ARHGEF5;ARHGEF35	Rho guanine nucleotide exchange factor 5;Rho guanine nucleotide exchange factor 35	2453.16	84.484	0.070264
DVCIVLAK	NAIA-alkyne-DTB (C)	1	1	Q9Y3E7	CHMP3	Charged multivesicular body protein 3	1597.89	74.297	0.0077361
DVESCHDMAALNILK	NAIA-alkyne-DTB (C)	1	1	O95793	STAU1	Double-stranded RNA-binding protein Staufen homolog 1	2396.19	75.114	0.039629
DVGDTCSVGKK	NAIA-alkyne-DTB (C)	2	2	Q1ED39	KNOP1	Lysine-rich nucleolar protein 1	1845.93	51.828	0.040921
DVIEEYFKCKK	NAIA-alkyne-DTB (C)	2	2	P25398	RPS12	40S ribosomal protein S12	2139.11	69.94	0.0015956
DVITCEPQGSLIDTK	NAIA-alkyne-DTB (C)	1	1	Q93074	MED12	Mediator of RNA polymerase II transcription subunit 12	2356.2	73.811	0.001451
DVNICNMTTSFR	NAIA-alkyne-DTB (C)	1	1	Q8IY33	MICALL2	MICAL-like protein 2	2138.03	79.994	0.06477
DVQIGDIVTVGECRPLSK	NAIA-alkyne-DTB (C)	3	3	P62280	RPS11	40S ribosomal protein S11	2666.41	76.713	9.41e-09
DVVICPDASLEDAK	NAIA-alkyne-DTB (C)	1	1	Q99497	PARK7	Protein deglycase DJ-1	2212.11	75.365	0.0019553
DVVICPDASLEDAKK	NAIA-alkyne-DTB (C)	3	3	Q99497	PARK7	Protein deglycase DJ-1	2340.2	67.297	1.0817e-14
DVYGYSSCR	NAIA-alkyne-DTB (C)	1	1	Q8N9Z2	CCDC71L	Coiled-coil domain-containing protein 71L	1786.83	50.907	0.039399
DWKPLQCLK	NAIA-alkyne-DTB (C)	1	1	O75153	CLUH	Clustered mitochondria protein homolog	1868	71.283	0.015676
DYSKKPTPDKCAADVK	NAIA-alkyne-DTB (C)	3	3	O94903	PROSC	Proline synthase co-transcribed bacterial homolog protein	2503.28	42.122	0.00040136
EAAAALLPTPPCESLVSR	NAIA-alkyne-DTB (C)	2	2	O43149	ZZEF1	Zinc finger ZZ-type and EF-hand domain-containing protein 1	2562.35	82.617	0.0010828
EACEHSGEAK	NAIA-alkyne-DTB (C)	2	2	Q9BWG4	SSBP4	Single-stranded DNA-binding protein 4	1797.84	39.902	0.0011196
EACLSILGHFPR	NAIA-alkyne-DTB (C)	2	2	Q99575	POP1	Ribonucleases P/MRP protein subunit POP1	2080.09	75.773	0.0038024
EACSNENVHK	NAIA-alkyne-DTB (C)	1	1	P51116	FXR2	Fragile X mental retardation syndrome-related protein 2	1867.89	41.263	0.016502
EACSNENVHKEFK	NAIA-alkyne-DTB (C)	2	2	P51116	FXR2	Fragile X mental retardation syndrome-related protein 2	2272.09	42.906	0.0024518
EACSYTIHAEGDER	NAIA-alkyne-DTB (C)	3	3	Q4G176	ACSF3	Acyl-CoA synthetase family member 3, mitochondrial	2318.06	52.999	1.1721e-05
EADEGCKKPLER	NAIA-alkyne-DTB (C)	2	2	Q9NQG5	RPRD1B	Regulation of nuclear pre-mRNA domain-containing protein 1B	2112.07	43.489	9.8446e-05
EAEDGIIAYDDCGVK	NAIA-alkyne-DTB (C)	1	1	O75534	CSDE1	Cold shock domain-containing protein E1	2335.1	70.778	0.0022798
EAEEEEASCLLGPTLK	NAIA-alkyne-DTB (C)	2	2	Q4KMQ1	TPRN	Taperin	2456.21	75.706	2.6251e-06
EAELDKYLECR	NAIA-alkyne-DTB (C)	4	4	P35813	PPM1A	Protein phosphatase 1A	2106.05	66.576	0.00050147
EAGDVCYADVYR	NAIA-alkyne-DTB (C)	1	1	Q07955	SRSF1	Serine/arginine-rich splicing factor 1	2097.98	66.442	0.0043584
EAGQCFESFLVVR	NAIA-alkyne-DTB (C)	4	4	Q9HCE1	MOV10	Putative helicase MOV-10	2222.12	84.12	0.00048403
EAISLVCEAVPGAK	NAIA-alkyne-DTB (C)	2	2	P29353	SHC1	SHC-transforming protein 1	2124.13	75.959	0.00085257
EALNSCNKR	NAIA-alkyne-DTB (C)	1	1	P19338	NCL	Nucleolin	1771.9	44.077	0.036799
EALPLIEDSSNCDIVK	NAIA-alkyne-DTB (C)	1	1	Q8IUH4	ZDHHC13	Palmitoyltransferase ZDHHC13	2483.26	79.177	0.051092
EAMCLSAPALALK	NAIA-alkyne-DTB (C)	1	1	P54198	HIRA	Protein HIRA	2055.09	77.97	0.028399
EAMCLSAPALALKLPIPSPQR	NAIA-alkyne-DTB (C)	1	1	P54198	HIRA	Protein HIRA	2943.61	86.409	0.00086191
EAMCPGVSGEDSSLLLATQVEGQATNLQR	NAIA-alkyne-DTB (C)	1	1	P14923	JUP	Junction plakoglobin	3741.83	82.325	9.7801e-05
EANDALNAYVCK	NAIA-alkyne-DTB (C)	2	2	Q68E01	INTS3	Integrator complex subunit 3	2048	67.082	2.7934e-16
EANSIIITPGYGLCAAK	NAIA-alkyne-DTB (C)	1	1	Q13423	NNT	NAD(P) transhydrogenase, mitochondrial	2458.29	78.4	3.0272e-10
EAPLNNFSVAQCQLMK	NAIA-alkyne-DTB (C)	1	1	P31749	AKT1	RAC-alpha serine/threonine-protein kinase	2530.27	77.562	0.00016076
EAVLSCSQALK	NAIA-alkyne-DTB (C)	1	1	Q6PGP7	TTC37	Tetratricopeptide repeat protein 37	1886	66.186	0.034547
EAVTACAVTSLIK	NAIA-alkyne-DTB (C)	2	2	Q14153	FAM53B	Protein FAM53B	2043.11	77.728	0.00058454
EAYLGPADPKEPVLHAFNPALGADCK	NAIA-alkyne-DTB (C)	2	2	Q9Y4I5	MTL5	Tesmin	3460.75	69.707	0.0036649
ECDFQTK	NAIA-alkyne-DTB (C)	1	1	Q99836	MYD88	Myeloid differentiation primary response protein MyD88	1607.77	58.31	0.05019
ECEGIVPVPLAEK	NAIA-alkyne-DTB (C)	1	1	P82932	MRPS6	28S ribosomal protein S6, mitochondrial	2121.12	76.883	0.054599
ECELYVQKHNIQALLK	NAIA-alkyne-DTB (C)	2	2	P10644	PRKAR1A	cAMP-dependent protein kinase type I-alpha regulatory subunit;cAMP-dependent protein kinase type I-alpha regulatory subunit, N-terminally processed	2666.43	66.255	9.1156e-22
ECEPPSAGAAVTARPGQEIR	NAIA-alkyne-DTB (C)	2	2	Q9C0E8	LNP	Protein lunapark	2776.4	53.986	0.0015051
ECFYIPK	NAIA-alkyne-DTB (C)	1	1	Q16719	KYNU	Kynureninase	1636.83	69.006	0.046671
ECGNAHYQR	NAIA-alkyne-DTB (C)	3	3	Q14318	FKBP8	Peptidyl-prolyl cis-trans isomerase FKBP8	1814.85	41.655	8.1318e-05
ECLTNKPR	NAIA-alkyne-DTB (C)	1	1	O43502	RAD51C	DNA repair protein RAD51 homolog 3	1697.89	46.805	0.065128
ECQSQSLALKEQNNLK	NAIA-alkyne-DTB (C)	2	2	P17098	ZNF8	Zinc finger protein 8	2570.32	51.517	0.00012329
ECSDVQPK	NAIA-alkyne-DTB (C)	1	1	O43678	NDUFA2	NADH dehydrogenase [ubiquinone] 1 alpha subcomplex subunit 2	1642.8	50.557	0.014803
ECSNIPLSQPQQGEAMLANFKPR	NAIA-alkyne-DTB (C)	1	1	Q9H2C0	GAN	Gigaxonin	3295.65	71.458	2.153e-08
ECTLLPETAHPDAAFQLTHAAQQLK	NAIA-alkyne-DTB (C)	2	2	Q96SY0	VWA9	von Willebrand factor A domain-containing protein 9	3470.77	72.488	0.0043408
ECYQSHR	NAIA-alkyne-DTB (C)	1	1	Q8WUM4	PDCD6IP	Programmed cell death 6-interacting protein	1659.78	43.285	0.03457
EDAMAMVDHCLK	NAIA-alkyne-DTB (C)	1	1	P43243	MATR3	Matrin-3	2099.98	71.711	0.023328
EDARPVPQGSCQSELHR	NAIA-alkyne-DTB (C)	1	1	P22692	IGFBP4	Insulin-like growth factor-binding protein 4	2646.3	46.805	0.0010265
EDCSPADKPYIDEAR	NAIA-alkyne-DTB (C)	2	2	Q96DG6	CMBL	Carboxymethylenebutenolidase homolog	2446.15	54.694	0.0012307
EDCSPADKPYIDEARR	NAIA-alkyne-DTB (C)	2	2	Q96DG6	CMBL	Carboxymethylenebutenolidase homolog	2602.25	49.514	0.00084747
EDDRETLVSQCR	NAIA-alkyne-DTB (C)	1	1	Q9NQW6	ANLN	Actin-binding protein anillin	2188.06	57.09	0.03834
EDFAEVCKR	NAIA-alkyne-DTB (C)	2	2	Q9BU76	MMTAG2	Multiple myeloma tumor-associated protein 2	1833.91	58.332	0.04703
EDGCNSSDKR	NAIA-alkyne-DTB (C)	1	1	P46100	ATRX	Transcriptional regulator ATRX	1847.85	41.575	0.0097873
EDLALCPGLGPQK	NAIA-alkyne-DTB (C)	1	1	P07992	ERCC1	DNA excision repair protein ERCC-1	2078.09	75.367	0.015253
EDLECLIQEQMKK	NAIA-alkyne-DTB (C)	1	1	Q9UEY8	ADD3	Gamma-adducin	2344.18	66.85	0.021488
EDLNCQEEEDPMNKLK	NAIA-alkyne-DTB (C)	1	1	O75821	EIF3G	Eukaryotic translation initiation factor 3 subunit G	2672.25	59.559	0.0012842
EDQCSYKWWQK	NAIA-alkyne-DTB (C)	3	3	Q96SW2	CRBN	Protein cereblon	2238.06	61.793	0.0050581
EDVLEECMSLPK	NAIA-alkyne-DTB (C)	1	1	Q53GS7	GLE1	Nucleoporin GLE1	2130.04	82.073	0.054881
EDVSGIASCVFTK	NAIA-alkyne-DTB (C)	1	1	Q6P1M3	LLGL2	Lethal(2) giant larvae protein homolog 2	2093.05	77.445	0.0015057
EEASLLSHSPGTSNQSQPCSPKPIR	NAIA-alkyne-DTB (C)	1	1	Q9H4Z3	PCIF1	Phosphorylated CTD-interacting factor 1	3387.69	52.108	2.5442e-05
EECPVFTPPGGETLDQVK	NAIA-alkyne-DTB (C)	1	1	Q9NQ88	TIGAR	Fructose-2,6-bisphosphatase TIGAR	2683.32	76.203	0.0024866
EEDACHLIIPLR	NAIA-alkyne-DTB (C)	3	3	Q66K14	TBC1D9B	TBC1 domain family member 9B	2146.12	76.513	0.00014836
EEDKNIFDYCR	NAIA-alkyne-DTB (C)	1	1	Q9BR61	ACBD6	Acyl-CoA-binding domain-containing protein 6	2169.02	69.122	0.031078
EEDLEDKNNFGAEPPHQNGECYPNEK	NAIA-alkyne-DTB (C)	2	2	Q92598	HSPH1	Heat shock protein 105 kDa	3740.67	51.128	2.9313e-08
EEEITLYPDKHGCVR	NAIA-alkyne-DTB (C)	1	1	Q93009	USP7	Ubiquitin carboxyl-terminal hydrolase 7	2526.26	55.982	0.018914
EEGGCSLASTPATTLHLLQLSGQR	NAIA-alkyne-DTB (C)	1	1	Q12888	TP53BP1	Tumor suppressor p53-binding protein 1	3206.64	79.642	0.0021188
EEHYFCKDFVR	NAIA-alkyne-DTB (C)	5	5	Q9BQ69	MACROD1	O-acetyl-ADP-ribose deacetylase MACROD1	2210.06	59.215	0.002486
EEIDILSDACSK	NAIA-alkyne-DTB (C)	1	1	O95202	LETM1	LETM1 and EF-hand domain-containing protein 1, mitochondrial	2060.01	75.269	0.046195
EEIVYLPCIYR	NAIA-alkyne-DTB (C)	1	1	Q13228	SELENBP1	Selenium-binding protein 1	2135.11	84.116	0.063805
EEKEFLMCK	NAIA-alkyne-DTB (C)	1	1	Q9Y6K9	IKBKG	NF-kappa-B essential modulator	1893.94	62.515	0.019577
EEPATVDVCALT	NAIA-alkyne-DTB (C)	1	1	Q6N063	OGFOD2	2-oxoglutarate and iron-dependent oxygenase domain-containing protein 2	1984.98	84.446	4.2331e-09
EESAHWVTHTSYCF	NAIA-alkyne-DTB (C)	1	1	Q9BY42	RTFDC1	Protein RTF2 homolog	2434.11	68.325	0.020845
EESCSDSGTK	NAIA-alkyne-DTB (C)	1	1	Q5T5Y3	CAMSAP1	Calmodulin-regulated spectrin-associated protein 1	1779.8	47.427	0.025012
EESCVPVHQK	NAIA-alkyne-DTB (C)	1	1	Q92667	AKAP1	A-kinase anchor protein 1, mitochondrial	1892.95	50.149	0.05852
EETEVLEASLCSLR	NAIA-alkyne-DTB (C)	1	1	Q9H5N1	RABEP2	Rab GTPase-binding effector protein 2	2316.17	80.361	4.0569e-66
EETQEDKDCPIK	NAIA-alkyne-DTB (C)	2	2	P18031	PTPN1	Tyrosine-protein phosphatase non-receptor type 1	2172.04	54.521	0.0046346
EETQEDKDCPIKEEK	NAIA-alkyne-DTB (C)	5	5	P18031	PTPN1	Tyrosine-protein phosphatase non-receptor type 1	2558.22	48.066	2.7936e-80
EEVEDLCRLDK	NAIA-alkyne-DTB (C)	1	1	P54886	ALDH18A1	Delta-1-pyrroline-5-carboxylate synthase;Glutamate 5-kinase;Gamma-glutamyl phosphate reductase	2086.04	65.543	0.0015031
EEVPHDCPGADSAQAGR	NAIA-alkyne-DTB (C)	1	1	P53384	NUBP1	Cytosolic Fe-S cluster assembly factor NUBP1	2476.14	64.906	0.00097735
EFCTDSGLVVPSISYELHKK	NAIA-alkyne-DTB (C)	2	2	Q96F86	EDC3	Enhancer of mRNA-decapping protein 3	2989.53	71.117	0.00069047
EFEDDLVKESSSCGK	NAIA-alkyne-DTB (C)	1	1	O43148	RNMT	mRNA cap guanine-N7 methyltransferase	2410.14	61.81	0.055499
EFHMQHPSTCPAR	NAIA-alkyne-DTB (C)	1	1	Q9H6T0	ESRP2	Epithelial splicing regulatory protein 2	2278.08	47.81	0.0021671
EFHQAGKPIGLCCIAPVLAAK	NAIA-alkyne-DTB (C)	2	2	P0DPI2;A0A0B4J2D5			2960.58	72.915	0.00052445
EFKYTCPHSAEILAAYRPAVHPR	NAIA-alkyne-DTB (C)	1	1	O95833	CLIC3	Chloride intracellular channel protein 3	3393.74	59.516	0.012249
EGCTEVSLLR	NAIA-alkyne-DTB (C)	1	1	Q1KMD3	HNRNPUL2	Heterogeneous nuclear ribonucleoprotein U-like protein 2	1843.95	69.417	0.040183
EGEAEGAETTKRPAVCAAVL	NAIA-alkyne-DTB (C)	1	1	O96017	CHEK2	Serine/threonine-protein kinase Chk2	2739.39	66.17	9.4614e-05
EGGPNPEHNSNLANILEVCR	NAIA-alkyne-DTB (C)	2	2	Q9BSH4	TACO1	Translational activator of cytochrome c oxidase 1	2900.42	75.103	2.8561e-20
EGLAESEPMICHTLPLPEGFQVVK	NAIA-alkyne-DTB (C)	1	1	P49711	CTCF	Transcriptional repressor CTCF	3361.71	86.059	0.0090844
EGLAFLVSCPEGR	NAIA-alkyne-DTB (C)	1	1	Q6NUJ5	PWWP2B	PWWP domain-containing protein 2B	2115.08	82.034	0.0015057
EGLTCPVGIALTPK	NAIA-alkyne-DTB (C)	2	2	Q13049	TRIM32	E3 ubiquitin-protein ligase TRIM32	2136.17	80.829	0.0022514
EGPAQPGAPLPTFCWEQIR	NAIA-alkyne-DTB (C)	2	2	Q9Y5Q0	FADS3	Fatty acid desaturase 3	2834.42	85.107	7.6004e-09
EGPTLSVPMVQGECLLK	NAIA-alkyne-DTB (C)	2	2	Q9BQ52	ELAC2	Zinc phosphodiesterase ELAC protein 2	2538.32	83.269	0.0010033
EGPYGLIICPSR	NAIA-alkyne-DTB (C)	1	1	Q9UJV9	DDX41	Probable ATP-dependent RNA helicase DDX41	2042.07	78.827	0.053789
EHACVVAGLRR	NAIA-alkyne-DTB (C)	1	1	Q8TBF2	FAM213B	Prostamide/prostaglandin F synthase	1948.05	49.891	0.020756
EHAVAISLSHTSCK	NAIA-alkyne-DTB (C)	1	1	Q96PV7	FAM193B	Protein FAM193B	2220.14	50.144	2.5729e-09
EIECSIAGAHEK	NAIA-alkyne-DTB (C)	2	2	Q6I9Y2	THOC7	THO complex subunit 7 homolog	2024	56.669	0.0073425
EIICEQAAIK	NAIA-alkyne-DTB (C)	2	2	Q96A65	EXOC4	Exocyst complex component 4	1854.99	65.205	0.0071233
EIIKIPDQPDTLCFQIR	NAIA-alkyne-DTB (C)	1	1	Q8TCU6	PREX1	Phosphatidylinositol 3,4,5-trisphosphate-dependent Rac exchanger 1 protein	2766.48	80.148	0.01173
EILHCLK	NAIA-alkyne-DTB (C)	1	1	Q08J23	NSUN2	tRNA (cytosine(34)-C(5))-methyltransferase	1592.87	60.274	0.072449
EIMPVSTQACVIEPIVSIPK	NAIA-alkyne-DTB (C)	1	1	Q92794	KAT6A	Histone acetyltransferase KAT6A	2891.55	88.684	2.8096e-11
EIRPQDCPISR	NAIA-alkyne-DTB (C)	3	3	Q9UET6	FTSJ1	Putative tRNA (cytidine(32)/guanosine(34)-2'-O)-methyltransferase	2051.06	57.482	0.0041427
EIVHIQAGQCGNQIGTK	NAIA-alkyne-DTB (C)	1	1	Q9BUF5	TUBB6	Tubulin beta-6 chain	2533.31	56.813	0.062508
EIVHLQAGQCGNQIGAK	NAIA-alkyne-DTB (C)	20	20	P04350;P68371	TUBB4A;TUBB4B	Tubulin beta-4A chain;Tubulin beta-4B chain	2503.3	64.759	2.5172e-53
EIVKECSNIPLSQPQQGEAMLANFKPR	NAIA-alkyne-DTB (C)	2	2	Q9H2C0	GAN	Gigaxonin	3764.94	69.921	2.6046e-47
EKCSAGSQK	NAIA-alkyne-DTB (C)	1	1	Q8WZA9	IRGQ	Immunity-related GTPase family Q protein	1674.84	38.269	0.068262
EKDECTPTRK	NAIA-alkyne-DTB (C)	1	1	O15042	U2SURP	U2 snRNP-associated SURP motif-containing protein	1943.98	39.669	0.038976
EKDLLSMLCR	NAIA-alkyne-DTB (C)	1	1	Q9NX95	SYBU	Syntabulin	1945.02	80.089	0.00094806
EKDPEIFCDPFTSATTTTNK	NAIA-alkyne-DTB (C)	2	2	P42566	EPS15	Epidermal growth factor receptor substrate 15	2982.43	75.443	7.8393e-05
EKEAEDGIIAYDDCGVK	NAIA-alkyne-DTB (C)	1	1	O75534	CSDE1	Cold shock domain-containing protein E1	2592.24	87.439	0.002015
EKEHYCLADLASLMDK	NAIA-alkyne-DTB (C)	2	2	Q92552	MRPS27	28S ribosomal protein S27, mitochondrial	2603.28	83.59	0.00016233
EKFTTPIEETGGEGCPAVALIQ	NAIA-alkyne-DTB (C)	1	1	Q9NP84	TNFRSF12A	Tumor necrosis factor receptor superfamily member 12A	3027.53	83.726	1.968e-13
EKLDLQHCVLPSR	NAIA-alkyne-DTB (C)	2	2	Q9BXW9	FANCD2	Fanconi anemia group D2 protein	2275.21	61.861	0.024583
EKQTETAADCR	NAIA-alkyne-DTB (C)	2	2	O75362	ZNF217	Zinc finger protein 217	1988.96	44.41	4.5463e-24
EKSGIQPLCPER	NAIA-alkyne-DTB (C)	2	2	P42166	TMPO	Lamina-associated polypeptide 2, isoform alpha;Thymopoietin;Thymopentin	2094.09	58.099	0.0020447
EKTACAINK	NAIA-alkyne-DTB (C)	2	2	Q8NCA5;Q52LJ0	FAM98A;FAM98B	Protein FAM98A;Protein FAM98B	1714.91	47.599	0.032447
ELCELKPK	NAIA-alkyne-DTB (C)	2	2	Q9UHD1	CHORDC1	Cysteine and histidine-rich domain-containing protein 1	1696.92	56.883	0.0049358
ELCHTQSSHASLR	NAIA-alkyne-DTB (C)	2	2	Q9P2E9	RRBP1	Ribosome-binding protein 1	2206.1	45.373	0.00063508
ELCHTQSSHASLRADAEK	NAIA-alkyne-DTB (C)	1	1	Q9P2E9	RRBP1	Ribosome-binding protein 1	2720.33	41.666	0.0018949
ELCLPPVK	NAIA-alkyne-DTB (C)	1	1	Q9H1K1	ISCU	Iron-sulfur cluster assembly enzyme ISCU, mitochondrial	1635.91	70.309	0.016673
ELDTIQECIK	NAIA-alkyne-DTB (C)	1	1	Q9BZF9	UACA	Uveal autoantigen with coiled-coil domains and ankyrin repeats	1928.99	70.739	0.0047195
ELEASEELDTICPK	NAIA-alkyne-DTB (C)	2	2	O76003	GLRX3	Glutaredoxin-3	2314.14	75.453	3.0861e-110
ELEVDSQCVR	NAIA-alkyne-DTB (C)	2	2	Q5VWQ0	RSBN1	Round spermatid basic protein 1	1914.95	61.802	0.013386
ELFPVLCQPDNPSVR	NAIA-alkyne-DTB (C)	2	2	Q14562	DHX8	ATP-dependent RNA helicase DHX8	2451.26	83.055	2.6436e-09
ELFQTPGHTEESMTDDKITEVSCK	NAIA-alkyne-DTB (C)	2	2	P46013	MKI67	Antigen KI-67	3462.63	61.521	1.4394e-161
ELFQTPGHTEESMTDDKITEVSCK	Oxidation (M);NAIA-alkyne-DTB (C)	2	2	P46013	MKI67	Antigen KI-67	3478.63	58.342	4.3978e-18
ELFSQVCKK	NAIA-alkyne-DTB (C)	1	1	Q9Y5T5	USP16	Ubiquitin carboxyl-terminal hydrolase 16	1818.97	60.235	0.026286
ELGSPEGVLVCPSIEELK	NAIA-alkyne-DTB (C)	2	2	Q504Q3	PAN2	PAB-dependent poly(A)-specific ribonuclease subunit PAN2	2636.38	85.096	0.00084359
ELHGQNPVVTPCNK	NAIA-alkyne-DTB (C)	2	2	Q16630	CPSF6	Cleavage and polyadenylation specificity factor subunit 6	2273.16	53.627	0.00095626
ELLALCLK	NAIA-alkyne-DTB (C)	2	2	Q96D46	NMD3	60S ribosomal export protein NMD3	1639.94	80.557	3.4445e-06
ELLALCLKK	NAIA-alkyne-DTB (C)	4	4	Q96D46	NMD3	60S ribosomal export protein NMD3	1768.03	69.046	4.6176e-05
ELLDLHKQPTSEANCSAMFGK	NAIA-alkyne-DTB (C)	1	1	Q29RF7	PDS5A	Sister chromatid cohesion protein PDS5 homolog A	3056.51	64.649	4.74e-05
ELLSDTAHLNETHCAR	NAIA-alkyne-DTB (C)	1	1	Q9BV36	MLPH	Melanophilin	2547.25	53.099	0.066205
ELQPVVSHQETSVGALGSLCR	NAIA-alkyne-DTB (C)	1	1	Q9BSJ6	FAM64A	Protein FAM64A	2947.52	70.097	0.00075847
ELSCTELQELK	NAIA-alkyne-DTB (C)	2	2	Q9ULP9	TBC1D24	TBC1 domain family member 24	2030.04	70.922	1.4367e-24
ELSSCANVLELTR	NAIA-alkyne-DTB (C)	1	1	Q8WWH5	TRUB1	Probable tRNA pseudouridine synthase 1	2172.12	77.719	0.00057993
ELSSCDGHDGLRR	NAIA-alkyne-DTB (C)	1	1	B1AK53	ESPN	Espin	2182.06	46.508	0.034985
ELSTVSKLPAEPPALLQTHPPCR	NAIA-alkyne-DTB (C)	2	2	Q92667	AKAP1	A-kinase anchor protein 1, mitochondrial	3221.73	65.808	2.5318e-13
ELTFCRK	NAIA-alkyne-DTB (C)	1	1	Q9Y5Y2	NUBP2	Cytosolic Fe-S cluster assembly factor NUBP2	1633.87	57.746	0.060844
ELVGAVMNPTEVFCSVPGR	NAIA-alkyne-DTB (C)	1	1	Q92754	TFAP2C	Transcription factor AP-2 gamma	2742.39	87.828	0.0015687
ELVGHKVNLQMVYDSPLCR	NAIA-alkyne-DTB (C)	1	1	Q9Y285	FARSA	Phenylalanine--tRNA ligase alpha subunit	2938.52	69.667	0.001764
ELVLDNCK	NAIA-alkyne-DTB (C)	2	2	Q92688	ANP32B	Acidic leucine-rich nuclear phosphoprotein 32 family member B	1670.87	65.818	3.4333e-06
ELVNAQCAK	NAIA-alkyne-DTB (C)	1	1	Q9Y3C7	MED31	Mediator of RNA polymerase II transcription subunit 31	1712.89	56.366	0.0021919
EMAAMCLGLAHSLSR	NAIA-alkyne-DTB (C)	1	1	Q9Y2X3	NOP58	Nucleolar protein 58	2327.16	74.548	0.0082634
EMCDVEQVLSKK	NAIA-alkyne-DTB (C)	2	2	O95239	KIF4A	Chromosome-associated kinesin KIF4A	2146.08	65.874	0.023328
EMGFGHYEEEESCWEK	NAIA-alkyne-DTB (C)	1	1	Q8WUA2	PPIL4	Peptidyl-prolyl cis-trans isomerase-like 4	2727.16	65.334	0.03671
EMNPALGIDCLHK	NAIA-alkyne-DTB (C)	1	1	P48643	CCT5	T-complex protein 1 subunit epsilon	2178.1	68.445	0.0022072
ENEAYQASCK	NAIA-alkyne-DTB (C)	1	1	Q9UJT1	TUBD1	Tubulin delta chain	1879.88	52.288	0.0027277
ENEITGALLPCLDESR	NAIA-alkyne-DTB (C)	2	2	Q9Y3Z3	SAMHD1	Deoxynucleoside triphosphate triphosphohydrolase SAMHD1	2497.25	85.564	0.0018832
ENMAYTVECLR	NAIA-alkyne-DTB (C)	1	1	P22695	UQCRC2	Cytochrome b-c1 complex subunit 2, mitochondrial	2066	70.017	0.0007689
ENNCHSAENNSNAPR	NAIA-alkyne-DTB (C)	3	3	Q56NI9	ESCO2	N-acetyltransferase ESCO2	2394.08	38.196	0.00073119
ENPKVVNEINIEDLCLTK	NAIA-alkyne-DTB (C)	1	1	Q8N5K1	CISD2	CDGSH iron-sulfur domain-containing protein 2	2808.47	77.192	1.0919e-06
ENQWCEEK	NAIA-alkyne-DTB (C)	1	1	P63208	SKP1	S-phase kinase-associated protein 1	1802.83	51.51	0.0079669
ENRDQSAQCTASK	NAIA-alkyne-DTB (C)	1	1	Q7Z6Z7	HUWE1	E3 ubiquitin-protein ligase HUWE1	2175.04	42.002	0.068744
ENSQLDTSPPCLGGNKK	NAIA-alkyne-DTB (C)	2	2	Q9Y3E2	BOLA1	BolA-like protein 1	2525.26	57.039	2.3189e-05
ENSSCTDKR	NAIA-alkyne-DTB (C)	1	1	Q14674	ESPL1	Separin	1776.85	40.078	0.038157
ENVIMSQILPCIK	NAIA-alkyne-DTB (C)	4	4	P30153	PPP2R1A	Serine/threonine-protein phosphatase 2A 65 kDa regulatory subunit A alpha isoform	2225.2	87.416	1.5805e-21
ENVIMSQILPCIK	Oxidation (M);NAIA-alkyne-DTB (C)	1	1	P30153	PPP2R1A	Serine/threonine-protein phosphatase 2A 65 kDa regulatory subunit A alpha isoform	2241.19	79.255	0.0020666
ENVSNCIQLK	NAIA-alkyne-DTB (C)	1	1	Q9ULC4	MCTS1	Malignant T-cell-amplified sequence 1	1884.98	65.641	0.0078359
EPEAAAPAPGTGGDSVCGETHR	NAIA-alkyne-DTB (C)	1	1	Q08379	GOLGA2	Golgin subfamily A member 2	2846.33	53.119	0.00033046
EPFDLGEPEQSNGGFPCTTAPK	NAIA-alkyne-DTB (C)	1	1	Q99961	SH3GL1	Endophilin-A2	3058.44	75.989	6.2409e-09
EPPLYYGVCPVYEDVPAR	NAIA-alkyne-DTB (C)	1	1	Q86XL3	ANKLE2	Ankyrin repeat and LEM domain-containing protein 2	2804.39	82.035	0.048809
EPPSSPLQPQKEQKPNTVGCGK	NAIA-alkyne-DTB (C)	2	2	Q92615	LARP4B	La-related protein 4B	3086.59	46.608	0.00022687
EPVCAALNSAILESQNLPK	NAIA-alkyne-DTB (C)	1	1	Q6VN20	RANBP10	Ran-binding protein 10	2734.44	83.785	0.031019
EPVCSALNSAILETHNLPK	NAIA-alkyne-DTB (C)	3	3	Q96S59	RANBP9	Ran-binding protein 9	2773.45	74.549	2.4479e-07
EPVICTPVSSGFEK	NAIA-alkyne-DTB (C)	2	2	Q8TEQ6	GEMIN5	Gem-associated protein 5	2230.13	72.186	0.0023063
EQATSVLLADPCFQLR	NAIA-alkyne-DTB (C)	1	1	Q5XPI4	RNF123	E3 ubiquitin-protein ligase RNF123	2528.31	86.896	0.064273
EQCKTEEK	NAIA-alkyne-DTB (C)	1	1	Q6ULP2	AFTPH	Aftiphilin	1731.85	38.969	0.046829
EQGGGCHSDT	NAIA-alkyne-DTB (C)	1	1	O60353	FZD6	Frizzled-6	1727.76	39.294	0.021109
EQHGVAASCLEDLR	NAIA-alkyne-DTB (C)	3	3	O00273	DFFA	DNA fragmentation factor subunit alpha	2265.12	64.937	0.0023459
EQHIAECMAK	NAIA-alkyne-DTB (C)	1	1	Q8TAE8	GADD45GIP1	Growth arrest and DNA damage-inducible proteins-interacting protein 1	1896.92	52.283	0.0034302
EQIDNLATELCR	NAIA-alkyne-DTB (C)	2	2	O95295	SNAPIN	SNARE-associated protein Snapin	2142.08	77.621	0.0027472
EQLLALSACAPFNVR	NAIA-alkyne-DTB (C)	4	4	Q8IU81	IRF2BP1	Interferon regulatory factor 2-binding protein 1	2369.26	86.706	0.00024631
EQSCSTK	NAIA-alkyne-DTB (C)	1	1	P56159	GFRA1	GDNF family receptor alpha-1	1519.73	45.91	0.049366
EQSQPCADNAVLSSGLTAAR	NAIA-alkyne-DTB (C)	1	1	P19784	CSNK2A2	Casein kinase II subunit alpha'	2755.36	67.978	0.0013039
EQVVILDEAHNIEDCAR	NAIA-alkyne-DTB (C)	5	5	Q9BX63	BRIP1	Fanconi anemia group J protein	2691.33	70.155	3.9108e-05
ERDEENQEMSSCK	NAIA-alkyne-DTB (C)	1	1	O60934	NBN	Nibrin	2322.03	47.932	0.0019876
ERHSCDALNR	NAIA-alkyne-DTB (C)	1	1	Q6P996	PDXDC1	Pyridoxal-dependent decarboxylase domain-containing protein 1	1937.95	47.194	0.025364
ERICSEEER	NAIA-alkyne-DTB (C)	1	1	Q9NX63	CHCHD3	MICOS complex subunit MIC19	1887.91	47.952	0.035204
ERLDDLCTR	NAIA-alkyne-DTB (C)	1	1	Q6NXT1	ANKRD54	Ankyrin repeat domain-containing protein 54	1857.94	60.468	0.07199
ERLQLECQR	NAIA-alkyne-DTB (C)	1	1	Q14151	SAFB2	Scaffold attachment factor B2	1912	55.476	0.0022736
ERNTAAMVCSLENR	NAIA-alkyne-DTB (C)	1	1	P23921	RRM1	Ribonucleoside-diphosphate reductase large subunit	2331.15	60.41	0.0022575
ERPDCLDTVLAR	NAIA-alkyne-DTB (C)	4	4	Q9P253	VPS18	Vacuolar protein sorting-associated protein 18 homolog	2125.1	67.821	0.0023823
ERPGLGSNPCIPFFYR	NAIA-alkyne-DTB (C)	3	3	Q08379	GOLGA2	Golgin subfamily A member 2	2590.32	79.124	0.00061759
ERPLCPLQPQNR	NAIA-alkyne-DTB (C)	1	1	O75153	CLUH	Clustered mitochondria protein homolog	2188.16	61.056	0.0061137
ERPQETEDPDHCLG	NAIA-alkyne-DTB (C)	2	2	Q9BU02	THTPA	Thiamine-triphosphatase	2363.09	56.485	0.0010738
ERPTPSLNNNCTTSEDSLVLYNR	NAIA-alkyne-DTB (C)	1	1	P07814	EPRS	Bifunctional glutamate/proline--tRNA ligase;Glutamate--tRNA ligase;Proline--tRNA ligase	3360.64	63.701	0.056805
ERVEDLFEYEGCK	NAIA-alkyne-DTB (C)	2	2	P49336;Q9BWU1	CDK8;CDK19	Cyclin-dependent kinase 8;Cyclin-dependent kinase 19	2354.13	69.349	0.0082774
ESCGSSVLTDFEGKDVATK	NAIA-alkyne-DTB (C)	3	3	O15231	ZNF185	Zinc finger protein 185	2710.32	65.987	0.0010727
ESCTAHAASQAATQR	NAIA-alkyne-DTB (C)	3	3	Q9NYZ3	GTSE1	G2 and S phase-expressed protein 1	2269.09	42.363	6.7743e-15
ESEEGCPKR	NAIA-alkyne-DTB (C)	1	1	O43719	HTATSF1	HIV Tat-specific factor 1	1771.86	42.43	0.044936
ESEMNAIAADMCTNAR	NAIA-alkyne-DTB (C)	1	1	Q96RE7	NACC1	Nucleus accumbens-associated protein 1	2464.12	72.936	8.4386e-10
ESGCSWHGGPDGLYEYLRPSGTPAR	NAIA-alkyne-DTB (C)	1	1	Q8IZ83	ALDH16A1	Aldehyde dehydrogenase family 16 member A1	3429.62	66.711	0.014823
ESGLQAAHPNSIFLIDHAWTCR	NAIA-alkyne-DTB (C)	2	2	Q14166	TTLL12	Tubulin--tyrosine ligase-like protein 12	3203.6	74.043	0.0029378
ESGSLSPEHGPVVVHCSAGIGR	NAIA-alkyne-DTB (C)	1	1	P18031	PTPN1	Tyrosine-protein phosphatase non-receptor type 1	2912.46	56.351	0.0017267
ESINLFCWTPK	NAIA-alkyne-DTB (C)	1	1	Q8TEA7	TBCK	TBC domain-containing protein kinase-like protein	2075.05	86.214	0.052175
ESLCDSPHQNLSRPLLENK	NAIA-alkyne-DTB (C)	2	2	O15042	U2SURP	U2 snRNP-associated SURP motif-containing protein	2917.48	57.272	9.355e-24
ESLSTAAECVK	NAIA-alkyne-DTB (C)	2	2	Q8IYI6	EXOC8	Exocyst complex component 8	1874.94	60.529	7.1023e-05
ESPVSAPLEGLICR	NAIA-alkyne-DTB (C)	1	1	O75376	NCOR1	Nuclear receptor corepressor 1	2208.16	83.63	0.0021922
ESSGNSTNCQNASSSTSGGSGK	NAIA-alkyne-DTB (C)	1	1	O15265	ATXN7	Ataxin-7	2784.23	43.694	7.1504e-28
ESSGNSTNCQNASSSTSGGSGKK	NAIA-alkyne-DTB (C)	2	2	O15265	ATXN7	Ataxin-7	2912.32	37.615	1.1296e-08
ESSPEKEAEEGCPEK	NAIA-alkyne-DTB (C)	1	1	O43719	HTATSF1	HIV Tat-specific factor 1	2386.1	48.127	0.046781
ESSSCGKDTPSK	NAIA-alkyne-DTB (C)	2	2	O43148	RNMT	mRNA cap guanine-N7 methyltransferase	1962.94	40.007	0.0014655
ESVRVEVCK	NAIA-alkyne-DTB (C)	1	1	Q7Z3J2	C16orf62	UPF0505 protein C16orf62	1785.94	69.281	0.044936
ETAAACVEK	NAIA-alkyne-DTB (C)	4	4	Q15631	TSN	Translin	1658.83	52.1	8.8295e-08
ETARPSCEIVDGTR	NAIA-alkyne-DTB (C)	1	1	Q92538	GBF1	Golgi-specific brefeldin A-resistance guanine nucleotide exchange factor 1	2271.13	56.487	0.0091862
ETCEHSSEAK	NAIA-alkyne-DTB (C)	2	2	P81877	SSBP2	Single-stranded DNA-binding protein 2	1857.86	38.976	0.0018686
ETCSTLAESPR	NAIA-alkyne-DTB (C)	2	2	Q6P2E9	EDC4	Enhancer of mRNA-decapping protein 4	1930.95	57.35	3.1185e-05
ETDCVLTQK	NAIA-alkyne-DTB (C)	2	2	P51003	PAPOLA	Poly(A) polymerase alpha	1773.9	62.357	0.035195
ETEHCVSLSLAQLSATIFRK	NAIA-alkyne-DTB (C)	2	2	Q8TEX9	IPO4	Importin-4	2970.56	84.689	8.7942e-11
ETHSVDRLPSALTATACK	NAIA-alkyne-DTB (C)	4	4	Q92615	LARP4B	La-related protein 4B	2637.36	59.377	3.9134e-07
ETIGVGSYSECKR	NAIA-alkyne-DTB (C)	2	2	Q15418	RPS6KA1	Ribosomal protein S6 kinase alpha-1	2166.08	53.111	0.0041621
ETPCILSVNVK	NAIA-alkyne-DTB (C)	2	2	Q6VMQ6	ATF7IP	Activating transcription factor 7-interacting protein 1	1940.04	74.189	0.0096474
ETQTHENMSQLSEEEQNKDYQDCSK	NAIA-alkyne-DTB (C)	3	3	Q9BWU0	SLC4A1AP	Kanadaptin	3738.64	46.531	2.7015e-233
ETQTHENMSQLSEEEQNKDYQDCSK	Oxidation (M);NAIA-alkyne-DTB (C)	2	2	Q9BWU0	SLC4A1AP	Kanadaptin	3754.64	42.933	1.1935e-161
ETTEAACR	NAIA-alkyne-DTB (C)	1	1	Q9Y2Q3	GSTK1	Glutathione S-transferase kappa 1	1617.78	51.199	0.0066169
ETTTGYYKDIVENICGR	NAIA-alkyne-DTB (C)	3	3	P42166	TMPO	Lamina-associated polypeptide 2, isoform alpha;Thymopoietin;Thymopentin	2699.33	77.005	0.0001089
ETVSEESNVLCLSK	NAIA-alkyne-DTB (C)	1	1	P13639	EEF2	Elongation factor 2	2275.14	68.95	0.026126
EVDACVTDLLK	NAIA-alkyne-DTB (C)	2	2	Q96T21	SECISBP2	Selenocysteine insertion sequence-binding protein 2	1943.01	80.528	0.003392
EVFRLPTDLTACDNR	NAIA-alkyne-DTB (C)	3	3	Q96RS6	NUDCD1	NudC domain-containing protein 1	2487.26	73.544	3.1359e-06
EVLEHPWITANSSKPSNCQNK	NAIA-alkyne-DTB (C)	2	2	O14965	AURKA	Aurora kinase A	3119.55	52.081	5.7865e-21
EVNTASLCR	NAIA-alkyne-DTB (C)	1	1	Q96HR3	MED30	Mediator of RNA polymerase II transcription subunit 30	1729.88	61.737	0.040928
EVPCLTVADFVR	NAIA-alkyne-DTB (C)	1	1	Q9H792	PEAK1	Pseudopodium-enriched atypical kinase 1	2086.09	85.981	0.0048321
EVPGSEAARPEQEPPVAEPVPVCTIFSQR	NAIA-alkyne-DTB (C)	1	1	Q8WVT3	TRAPPC12	Trafficking protein particle complex subunit 12	3856.95	79.175	0.013546
EVQEEQEILECLK	NAIA-alkyne-DTB (C)	2	2	Q96L93	KIF16B	Kinesin-like protein KIF16B	2327.17	79.507	0.0013743
EVQTVCAGLTR	NAIA-alkyne-DTB (C)	2	2	Q5VWQ0	RSBN1	Round spermatid basic protein 1	1914	65.954	1.2508e-06
EVTSAHTAEETTGNNHSSLDLTTTCVSSSAPSK	NAIA-alkyne-DTB (C)	1	1	Q9H334	FOXP1	Forkhead box protein P1	4099.93	56.001	1.2411e-05
EVVCTTQNTPTVKK	NAIA-alkyne-DTB (C)	1	1	P54132	BLM	Bloom syndrome protein	2285.21	49.974	0.0018039
EVVPLPQQVLCLK	NAIA-alkyne-DTB (C)	4	4	Q15751	HERC1	Probable E3 ubiquitin-protein ligase HERC1	2203.24	83.819	0.0013795
EWDSEASCPK	NAIA-alkyne-DTB (C)	1	1	Q9NQS1	AVEN	Cell death regulator Aven	1888.87	59.656	0.026491
EYTACELMNIYK	NAIA-alkyne-DTB (C)	2	2	Q9NSD9	FARSB	Phenylalanine--tRNA ligase beta subunit	2215.07	79.624	3.6855e-38
FACHSASLTVR	NAIA-alkyne-DTB (C)	6	6	Q15233	NONO	Non-POU domain-containing octamer-binding protein	1928.99	60.61	1.3692e-06
FACNGTVIEHPEYGEVIQLQGDQRK	NAIA-alkyne-DTB (C)	1	1	P41567;O60739	EIF1;EIF1B	Eukaryotic translation initiation factor 1;Eukaryotic translation initiation factor 1b	3568.78	64.338	0.0033781
FADLPCELQDMVR	NAIA-alkyne-DTB (C)	1	1	Q5JTD0	TJAP1	Tight junction-associated protein 1	2274.12	83.492	0.036252
FAEAECLAESHQHLSK	NAIA-alkyne-DTB (C)	1	1	Q12873	CHD3	Chromodomain-helicase-DNA-binding protein 3	2537.24	51.874	0.0262
FAEVECLAESHQHLSK	NAIA-alkyne-DTB (C)	4	4	Q14839	CHD4	Chromodomain-helicase-DNA-binding protein 4	2565.27	56.213	0.00016233
FAGQMAALCSR	NAIA-alkyne-DTB (C)	1	1	Q9NXE4	SMPD4	Sphingomyelin phosphodiesterase 4	1891.94	68.248	0.0028259
FAPGLSCVTYAGDKEER	NAIA-alkyne-DTB (C)	1	1	Q86WJ1	CHD1L	Chromodomain-helicase-DNA-binding protein 1-like	2580.27	64.785	0.013656
FAQLQCLWK	NAIA-alkyne-DTB (C)	3	3	Q8N755	PQLC3	PQ-loop repeat-containing protein 3	1873.99	77.491	0.00025279
FASCVDASGGLK	NAIA-alkyne-DTB (C)	1	1	Q8IXT5	RBM12B	RNA-binding protein 12B	1891.95	64.44	0.0013012
FASGGCDNLIK	NAIA-alkyne-DTB (C)	2	2	P55735	SEC13	Protein SEC13 homolog	1861.94	73.917	0.0085679
FATGKSCGPR	NAIA-alkyne-DTB (C)	1	1	Q8TCY9	URGCP	Up-regulator of cell proliferation	1760.9	85.981	0.064962
FCAFGGNPPVTGPR	NAIA-alkyne-DTB (C)	1	1	O15446	CD3EAP	DNA-directed RNA polymerase I subunit RPA34	2157.08	68.95	0.021147
FCAFVQEAESRPR	NAIA-alkyne-DTB (C)	4	4	Q92888	ARHGEF1	Rho guanine nucleotide exchange factor 1	2277.14	62.352	3.3123e-06
FCDAHLVLDGEEIPVQK	NAIA-alkyne-DTB (C)	1	1	Q9H2C0	GAN	Gigaxonin	2650.35	72.372	0.016318
FCINSVALK	NAIA-alkyne-DTB (C)	2	2	Q9Y3D2	MSRB2	Methionine-R-sulfoxide reductase B2, mitochondrial	1731.94	70.252	0.0043003
FCLESER	NAIA-alkyne-DTB (C)	1	1	Q9H074	PAIP1	Polyadenylate-binding protein-interacting protein 1	1620.8	62.549	0.055313
FCLESERK	NAIA-alkyne-DTB (C)	4	4	Q9H074	PAIP1	Polyadenylate-binding protein-interacting protein 1	1748.89	57.738	0.022014
FCLGLLSNVNR	NAIA-alkyne-DTB (C)	1	1	Q15796;P84022;Q99717;Q15797;O15198	SMAD2;SMAD3;SMAD5;SMAD1;SMAD9	Mothers against decapentaplegic homolog 2;Mothers against decapentaplegic homolog 3;Mothers against decapentaplegic homolog 5;Mothers against decapentaplegic homolog 1;Mothers against decapentaplegic homolog 9	1973.06	80.752	0.034866
FCNIMGSSNGVDQEHFSNVVK	NAIA-alkyne-DTB (C)	6	6	Q9NYL9	TMOD3	Tropomodulin-3	3049.44	76.415	5.7625e-156
FCNIMGSSNGVDQEHFSNVVK	Oxidation (M);NAIA-alkyne-DTB (C)	2	2	Q9NYL9	TMOD3	Tropomodulin-3	3065.44	61.015	0.00098385
FCPFAER	NAIA-alkyne-DTB (C)	1	1	P78417	GSTO1	Glutathione S-transferase omega-1	1606.8	69.278	0.033195
FCQLLWRPRPPTLLSQEQIK	NAIA-alkyne-DTB (C)	2	2	P55884	EIF3B	Eukaryotic translation initiation factor 3 subunit B	3190.75	75.618	0.0018265
FCSENAAQALHLGER	NAIA-alkyne-DTB (C)	1	1	Q9BZR9	TRIM8	Probable E3 ubiquitin-protein ligase TRIM8	2383.17	61.732	0.0053635
FCTPDLLRR	NAIA-alkyne-DTB (C)	2	2	Q96NL8	C8orf37	Protein C8orf37	1857.99	65.225	0.005576
FCYQNTFGPR	NAIA-alkyne-DTB (C)	3	3	P17029	ZKSCAN1	Zinc finger protein with KRAB and SCAN domains 1	1969.95	64.658	0.0064326
FDEKENVSNCIQLK	NAIA-alkyne-DTB (C)	5	5	Q9ULC4	MCTS1	Malignant T-cell-amplified sequence 1	2404.21	63.512	2.8457e-09
FEDRSPAAECLSEK	NAIA-alkyne-DTB (C)	2	2	Q12931	TRAP1	Heat shock protein 75 kDa, mitochondrial	2319.12	57.972	0.0045842
FEQLCLQQQEK	NAIA-alkyne-DTB (C)	2	2	Q9UPN3	MACF1	Microtubule-actin cross-linking factor 1, isoforms 1/2/3/5	2131.08	64.554	0.00032
FESCWPALMK	NAIA-alkyne-DTB (C)	1	1	Q9H7X7	IFT22	Intraflagellar transport protein 22 homolog	1948.96	80.653	0.010848
FETFCLDPSLVTK	NAIA-alkyne-DTB (C)	4	4	Q9UHB9	SRP68	Signal recognition particle subunit SRP68	2237.14	84.154	0.00017574
FETTAVNTLFCSK	NAIA-alkyne-DTB (C)	2	2	O43422	PRKRIR	52 kDa repressor of the inhibitor of the protein kinase	2198.11	75.754	8.2577e-10
FEVFCKK	NAIA-alkyne-DTB (C)	2	2	Q6ZRV2	FAM83H	Protein FAM83H	1637.86	59.042	0.040923
FFACAPNYSYAALCECLR	NAIA-alkyne-DTB (C)	1	1	Q96RS6	NUDCD1	NudC domain-containing protein 1	2893.34	84.6	0.0011096
FFFDVGCNK	NAIA-alkyne-DTB (C)	3	3	Q96QR8	PURB	Transcriptional activator protein Pur-beta	1813.89	78.995	6.6303e-05
FFLGDLCSR	NAIA-alkyne-DTB (C)	1	1	Q15738	NSDHL	Sterol-4-alpha-carboxylate 3-dehydrogenase, decarboxylating	1794.91	83.784	0.05406
FFTQPEKDFCNDK	NAIA-alkyne-DTB (C)	1	1	Q29RF7	PDS5A	Sister chromatid cohesion protein PDS5 homolog A	2356.12	62.301	0.0048518
FFTQPEKDFCNDKSYISEETR	NAIA-alkyne-DTB (C)	3	3	Q29RF7	PDS5A	Sister chromatid cohesion protein PDS5 homolog A	3321.57	73.098	1.6114e-07
FGAGATAGNIPPPPPGCPPNAAQLAVMQGANVLVTQR	NAIA-alkyne-DTB (C)	3	3	Q15038	DAZAP2	DAZ-associated protein 2	4320.23	86.455	4.2563e-29
FGDDLNHISCVIK	NAIA-alkyne-DTB (C)	2	2	Q8IXM2	BAP18	Chromatin complexes subunit BAP18	2198.12	69.542	2.0719e-15
FGGSFLNCVR	NAIA-alkyne-DTB (C)	2	2	Q5T6V5	C9orf64	UPF0553 protein C9orf64	1836.93	75.619	0.0049878
FGHTFCK	NAIA-alkyne-DTB (C)	2	2	Q00577	PURA	Transcriptional activator protein Pur-alpha	1576.79	54.278	0.031166
FGRDLNYCFSGMSDHR	NAIA-alkyne-DTB (C)	4	4	P31943;P55795	HNRNPH1;HNRNPH2	Heterogeneous nuclear ribonucleoprotein H;Heterogeneous nuclear ribonucleoprotein H, N-terminally processed;Heterogeneous nuclear ribonucleoprotein H2	2642.22	64.282	0.00029162
FGVQTDRQDKCALGWDHQEK	NAIA-alkyne-DTB (C)	1	1	Q14247	CTTN	Src substrate cortactin	3098.5	53.469	0.0017121
FGYTVSEENYMCRR	NAIA-alkyne-DTB (C)	1	1	Q96EK6	GNPNAT1	Glucosamine 6-phosphate N-acetyltransferase	2492.16	60.278	0.0023917
FHADSVCK	NAIA-alkyne-DTB (C)	2	2	Q9BW61	DDA1	DET1- and DDB1-associated protein 1	1643.81	52.324	0.00064011
FHCDPTFWAK	NAIA-alkyne-DTB (C)	1	1	Q9UPN9	TRIM33	E3 ubiquitin-protein ligase TRIM33	1988.96	69.92	0.0066713
FHFGDSLCTHK	NAIA-alkyne-DTB (C)	2	2	O75439	PMPCB	Mitochondrial-processing peptidase subunit beta	2028.99	59.79	0.0028154
FICDASSLHQVR	NAIA-alkyne-DTB (C)	5	5	Q9BSH4	TACO1	Translational activator of cytochrome c oxidase 1	2113.08	62.509	0.00010599
FICEQDHQNFLR	NAIA-alkyne-DTB (C)	5	5	Q92598	HSPH1	Heat shock protein 105 kDa	2287.12	63.13	1.4305e-10
FICPVVGLEMNGR	NAIA-alkyne-DTB (C)	4	4	Q9BY42	RTFDC1	Protein RTF2 homolog	2172.12	84.771	0.00049298
FICTTSAIQNR	NAIA-alkyne-DTB (C)	4	4	P53396	ACLY	ATP-citrate synthase	1991.03	64.744	4.4458e-24
FIDPFCK	NAIA-alkyne-DTB (C)	2	2	Q14684	RRP1B	Ribosomal RNA processing protein 1 homolog B	1606.82	76.757	0.038985
FIDPFCR	NAIA-alkyne-DTB (C)	3	3	P56182	RRP1	Ribosomal RNA processing protein 1 homolog A	1634.83	77.868	0.04555
FIITALPTIYHCK	NAIA-alkyne-DTB (C)	1	1	Q9H3N1	TMX1	Thioredoxin-related transmembrane protein 1	2257.23	77.484	0.03669
FILMDCMEGR	NAIA-alkyne-DTB (C)	3	3	Q9Y2Q5	LAMTOR2	Ragulator complex protein LAMTOR2	1951.94	82.592	0.0095619
FITLYQLCK	NAIA-alkyne-DTB (C)	1	1	Q9NYC9	DNAH9	Dynein heavy chain 9, axonemal	1866.01	62.938	0.0010389
FKDPNCVGTVLASRPHTLDGR	NAIA-alkyne-DTB (C)	2	2	Q96EP5	DAZAP1	DAZ-associated protein 1	3020.57	58.546	0.00086552
FKETGVITPEEFVAAGDHLVHHCPTWQWATGEELK	NAIA-alkyne-DTB (C)	1	1	Q9NT62	ATG3	Ubiquitin-like-conjugating enzyme ATG3	4700.32	97.706	0.0013079
FKSEALLSTLTSDASKENTLGCR	NAIA-alkyne-DTB (C)	1	1	Q9NXR8	ING3	Inhibitor of growth protein 3	3208.64	70.27	0.018367
FKVETLECR	NAIA-alkyne-DTB (C)	2	2	Q9UGK3	STAP2	Signal-transducing adaptor protein 2	1861.98	60.947	0.0023712
FLCADYAEQDELDYHR	NAIA-alkyne-DTB (C)	2	2	Q9UKV3	ACIN1	Apoptotic chromatin condensation inducer in the nucleus	2725.25	68.202	1.4557e-05
FLCYLSQAGFR	NAIA-alkyne-DTB (C)	2	2	Q7Z2T5	TRMT1L	TRMT1-like protein	2042.04	79.818	4.6302e-06
FLHEKNCMTDLLAK	NAIA-alkyne-DTB (C)	1	1	Q00765	REEP5	Receptor expression-enhancing protein 5	2400.23	71.126	0.037668
FLIDKNGCVVKR	NAIA-alkyne-DTB (C)	2	2	P36969	GPX4	Phospholipid hydroperoxide glutathione peroxidase, mitochondrial	2129.18	56.417	0.0003967
FLLADNLYCK	NAIA-alkyne-DTB (C)	1	1	P61758	VBP1	Prefoldin subunit 3	1937.01	78.651	2.9981e-05
FLLKDGQLWLCAPQAK	NAIA-alkyne-DTB (C)	3	3	Q93008;O00507	USP9X;USP9Y	Probable ubiquitin carboxyl-terminal hydrolase FAF-X;Probable ubiquitin carboxyl-terminal hydrolase FAF-Y	2568.39	78.618	0.00096509
FLMLGTCTGQLK	NAIA-alkyne-DTB (C)	2	2	Q9Y4B6	VPRBP	Protein VPRBP	2049.08	78.982	0.0018188
FLNEHLQEACTPELKPVEK	NAIA-alkyne-DTB (C)	2	2	Q8N3C0	ASCC3	Activating signal cointegrator 1 complex subunit 3	2962.53	75.335	6.0157e-05
FLPEFPSCSLLK	NAIA-alkyne-DTB (C)	3	3	Q9H9A6	LRRC40	Leucine-rich repeat-containing protein 40	2118.12	87.693	0.0099277
FLSDHPYLVCEETAK	NAIA-alkyne-DTB (C)	1	1	Q7L3B6	CDC37L1	Hsp90 co-chaperone Cdc37-like 1	2489.23	67.375	0.00042261
FMADCPHTIGVEFGTR	NAIA-alkyne-DTB (C)	1	1	P61106	RAB14	Ras-related protein Rab-14	2518.21	70.272	0.0077029
FMCSQLPNQVLK	NAIA-alkyne-DTB (C)	1	1	Q9H223	EHD4	EH domain-containing protein 4	2145.11	73.286	0.045643
FMPPPTYTEVDPCILNNNVQ	NAIA-alkyne-DTB (C)	3	3	Q9H3M7	TXNIP	Thioredoxin-interacting protein	3029.47	88.996	3.1045e-13
FMTPVIQDNPSGWGPCAVPEQFR	NAIA-alkyne-DTB (C)	2	2	O15371	EIF3D	Eukaryotic translation initiation factor 3 subunit D	3313.61	86.594	3.2052e-75
FMTPVIQDNPSGWGPCAVPEQFR	Oxidation (M);NAIA-alkyne-DTB (C)	1	1	O15371	EIF3D	Eukaryotic translation initiation factor 3 subunit D	3329.6	83.241	2.0211e-21
FNAHGDANTIVCNSK	NAIA-alkyne-DTB (C)	5	5	P09382	LGALS1	Galectin-1	2328.13	52.849	4.2273e-06
FNAHGDANTIVCNSKDGGAWGTEQR	NAIA-alkyne-DTB (C)	1	1	P09382	LGALS1	Galectin-1	3385.59	53.76	0.0013933
FNAVLCSR	NAIA-alkyne-DTB (C)	1	1	P50995	ANXA11	Annexin A11	1646.86	65.995	0.020561
FNDLISCIR	NAIA-alkyne-DTB (C)	1	1	Q7Z6B7	SRGAP1	SLIT-ROBO Rho GTPase-activating protein 1	1817.95	77.175	0.041904
FNECGHVLYADIK	NAIA-alkyne-DTB (C)	2	2	P52272	HNRNPM	Heterogeneous nuclear ribonucleoprotein M	2246.12	63.895	0.0042388
FNFACLEAR	NAIA-alkyne-DTB (C)	1	1	Q8IVS2	MCAT	Malonyl-CoA-acyl carrier protein transacylase, mitochondrial	1807.91	75.637	0.033416
FNNWGGSLSLGHPFGATGCR	NAIA-alkyne-DTB (C)	1	1	P55084	HADHB	Trifunctional enzyme subunit beta, mitochondrial;3-ketoacyl-CoA thiolase	2815.37	71.652	0.016114
FPTCFPSFR	NAIA-alkyne-DTB (C)	1	1	Q9UJX5	ANAPC4	Anaphase-promoting complex subunit 4	1838.92	80.597	0.055124
FQCVFQVLPK	NAIA-alkyne-DTB (C)	3	3	Q8WXE1	ATRIP	ATR-interacting protein	1946.05	82.391	0.002321
FQGIKHECQANGPEDLNR	NAIA-alkyne-DTB (C)	12	12	P60981	DSTN	Destrin	2793.37	68.901	9.477e-17
FQLCVLGQNAQTMAYNITPLRR	NAIA-alkyne-DTB (C)	1	1	O75534	CSDE1	Cold shock domain-containing protein E1	3274.71	81.822	0.022572
FQLCVLGQNAQTMAYNITPLRR	Oxidation (M);NAIA-alkyne-DTB (C)	1	1	O75534	CSDE1	Cold shock domain-containing protein E1	3290.71	76.689	0.016937
FQYCVAVGAQTFPSVSAPSKK	NAIA-alkyne-DTB (C)	6	6	P55265	ADAR	Double-stranded RNA-specific adenosine deaminase	2952.52	69.483	3.2392e-27
FQYGNYCK	NAIA-alkyne-DTB (C)	2	2	Q7L2J0	MEPCE	7SK snRNA methylphosphate capping enzyme	1759.84	53.452	0.044503
FRCPEALFQPSFLGMESCGIHETTFNSIMK	NAIA-alkyne-DTB (C)	1	1	P60709;P63261	ACTB;ACTG1	Actin, cytoplasmic 1;Actin, cytoplasmic 1, N-terminally processed;Actin, cytoplasmic 2;Actin, cytoplasmic 2, N-terminally processed	4215.01	88.782	8.0638e-05
FRCPEALFQPSFLGMESCGIHETTFNSIMK	Oxidation (M);NAIA-alkyne-DTB (C)	1	1	P60709;P63261	ACTB;ACTG1	Actin, cytoplasmic 1;Actin, cytoplasmic 1, N-terminally processed;Actin, cytoplasmic 2;Actin, cytoplasmic 2, N-terminally processed	4231	82.073	5.9824e-16
FRDNCLAILESK	NAIA-alkyne-DTB (C)	2	2	Q9Y448	KNSTRN	Small kinetochore-associated protein	2146.12	72.381	0.0017958
FRDQDLASCDR	NAIA-alkyne-DTB (C)	6	6	Q9Y383	LUC7L2	Putative RNA-binding protein Luc7-like 2	2062.99	58.795	0.0021107
FRDQDLASCDRDR	NAIA-alkyne-DTB (C)	2	2	Q9Y383	LUC7L2	Putative RNA-binding protein Luc7-like 2	2334.12	49.709	0.0015967
FRGFCYQEVAGPR	NAIA-alkyne-DTB (C)	1	1	Q9NWS9	ZNF446	Zinc finger protein 446	2267.13	62.199	0.002425
FRLDCPLAMER	NAIA-alkyne-DTB (C)	3	3	Q9UK41	VPS28	Vacuolar protein sorting-associated protein 28 homolog	2088.06	74.231	0.0027495
FRPVPGSALQIFELCAQEQR	NAIA-alkyne-DTB (C)	2	2	Q8N6R0	METTL13	Methyltransferase-like protein 13	3026.58	86.457	2.5602e-11
FRQCLQENPK	NAIA-alkyne-DTB (C)	1	1	Q5JRX3	PITRM1	Presequence protease, mitochondrial	2000.03	49.249	0.035433
FRYGCEGPSHGGLPGASSEK	NAIA-alkyne-DTB (C)	2	2	Q00653	NFKB2	Nuclear factor NF-kappa-B p100 subunit;Nuclear factor NF-kappa-B p52 subunit	2773.33	51.128	0.0012229
FRYVCEGPSHGGLPGASSEK	NAIA-alkyne-DTB (C)	2	2	P19838	NFKB1	Nuclear factor NF-kappa-B p105 subunit;Nuclear factor NF-kappa-B p50 subunit	2815.38	54.064	0.0010261
FSAIQCAAAVPR	NAIA-alkyne-DTB (C)	2	2	Q15054	POLD3	DNA polymerase delta subunit 3	1971.04	69.435	3.5309e-05
FSCDIEQLK	NAIA-alkyne-DTB (C)	3	3	Q9NUQ6	SPATS2L	SPATS2-like protein	1819.92	71.684	0.002715
FSDPERVNYKFESGTCSK	NAIA-alkyne-DTB (C)	1	1	Q6NXG1	ESRP1	Epithelial splicing regulatory protein 1	2831.36	52.249	0.0012157
FSFQCPGR	NAIA-alkyne-DTB (C)	1	1	Q13418	ILK	Integrin-linked protein kinase	1678.83	68.483	0.061803
FSGGYPALMDCMNK	NAIA-alkyne-DTB (C)	1	1	Q9BPW8	NIPSNAP1	Protein NipSnap homolog 1	2271.05	77	0.00075912
FSLVNTVCDR	NAIA-alkyne-DTB (C)	1	1	Q8ND04	SMG8	Protein SMG8	1890.97	73.947	1.4523e-08
FSNCFSRPEQTLPHSPQTK	NAIA-alkyne-DTB (C)	1	1	Q9Y4F3	KIAA0430	Meiosis arrest female protein 1	2941.45	53.76	0.0015445
FSNISPENHISLTNVVGHSLGCTWHSLR	NAIA-alkyne-DTB (C)	1	1	O75569	PRKRA	Interferon-inducible double-stranded RNA-dependent protein kinase activator A	3842.93	80.461	1.274e-08
FSSACDVGGCTGALAR	NAIA-alkyne-DTB (C)	1	1	O95671	ASMTL	N-acetylserotonin O-methyltransferase-like protein	2309.09	63.876	0.0011039
FSSLTETLCPPK	NAIA-alkyne-DTB (C)	2	2	Q7Z3D4	LYSMD3	LysM and putative peptidoglycan-binding domain-containing protein 3	2060.07	73.431	0.0010407
FSTAFCSVNEWK	NAIA-alkyne-DTB (C)	1	1	Q8TB52	FBXO30	F-box only protein 30	2156.04	75.833	0.0022213
FSVCGSSQESDSLPNSAHDR	NAIA-alkyne-DTB (C)	1	1	Q6PIW4	FIGNL1	Fidgetin-like protein 1	2860.31	59.477	0.069901
FTCDVETLKK	NAIA-alkyne-DTB (C)	2	2	Q86XZ4	SPATS2	Spermatogenesis-associated serine-rich protein 2	1921	59.712	0.0075621
FTDCGHFQNTEFHELITVVK	NAIA-alkyne-DTB (C)	1	1	O75884	RBBP9	Putative hydrolase RBBP9	3102.53	72.662	0.002108
FTNTQITEHYSTCIK	NAIA-alkyne-DTB (C)	4	4	Q15003	NCAPH	Condensin complex subunit 2	2523.25	57.496	5.083e-31
FTQGRQPCKCK	NAIA-alkyne-DTB (C)	1	1	Q8N446	ZNF843	Zinc finger protein 843	2090.06	53.512	0.055382
FTVETACKEYK	NAIA-alkyne-DTB (C)	1	1	Q02880	TOP2B	DNA topoisomerase 2-beta	2056.03	56.565	0.026111
FVCPVILFK	NAIA-alkyne-DTB (C)	2	2	Q8NCE2	MTMR14	Myotubularin-related protein 14	1803.02	89.841	0.0016429
FVIHCNSPVWGADKCEELLEK	NAIA-alkyne-DTB (C)	1	1	O75367	H2AFY	Core histone macro-H2A.1	3211.58	70.212	1.0372e-11
FVLSCSLLSHQR	NAIA-alkyne-DTB (C)	6	6	Q96MX3	ZNF48	Zinc finger protein 48	2127.13	72.77	3.7461e-07
FVLSGANIMCPGLTSPGAK	NAIA-alkyne-DTB (C)	2	2	Q9ULC4;A0A3B3IRV3	MCTS1	Malignant T-cell-amplified sequence 1	2600.35	83.619	3.8948e-08
FVQALLAPCSLR	NAIA-alkyne-DTB (C)	1	1	Q9BU23	LMF2	Lipase maturation factor 2	2055.13	81.586	0.0099277
FVTQYPCMIK	NAIA-alkyne-DTB (C)	1	1	O60281	ZNF292	Zinc finger protein 292	1967	72.139	0.015423
FYNAGLAYCHSK	NAIA-alkyne-DTB (C)	1	1	Q8TC12	RDH11	Retinol dehydrogenase 11	2111.03	58.509	6.4869e-07
GAALITAVACR	NAIA-alkyne-DTB (C)	1	1	P52789	HK2	Hexokinase-2	1782.98	71.106	4.0961e-17
GACASHVSTMASFLK	NAIA-alkyne-DTB (C)	4	4	Q9UJU6	DBNL	Drebrin-like protein	2247.12	64.087	0.00042114
GACSSSGATSSK	NAIA-alkyne-DTB (C)	2	2	O60870	KIN	DNA/RNA-binding protein KIN17	1779.85	45.46	0.0015124
GACYGADHDLGR	NAIA-alkyne-DTB (C)	4	4	Q6NUM9	RETSAT	All-trans-retinol 13,14-reductase	1971.93	51.235	0.016596
GADMNGLPTKGPTEICDK	NAIA-alkyne-DTB (C)	1	1	Q8TCD1	C18orf32	UPF0729 protein C18orf32	2584.27	60.915	0.0135
GADQKPTSADCAVR	NAIA-alkyne-DTB (C)	3	3	Q8IX01	SUGP2	SURP and G-patch domain-containing protein 2	2156.07	48.48	0.0028473
GADYMDCLYR	NAIA-alkyne-DTB (C)	2	2	Q13617	CUL2	Cullin-2	1943.89	72.964	0.0022416
GAGIGGLGITVEGPSESKINCR	NAIA-alkyne-DTB (C)	4	4	O75369	FLNB	Filamin-B	2852.49	66.63	7.6757e-13
GAHIMNSTCAAMPK	NAIA-alkyne-DTB (C)	2	2	O43303	CCP110	Centriolar coiled-coil protein of 110 kDa	2169.05	55.513	0.0022723
GAIVFNATSEFCR	NAIA-alkyne-DTB (C)	1	1	O43290	SART1	U4/U6.U5 tri-snRNP-associated protein 1	2152.08	76.708	0.036252
GALCHLELK	NAIA-alkyne-DTB (C)	1	1	O95801	TTC4	Tetratricopeptide repeat protein 4	1720.93	63.117	0.048579
GALGAAEGCSLDGLAR	NAIA-alkyne-DTB (C)	1	1	Q5SYE7	NHSL1	NHS-like protein 1	2198.12	72.04	4.4917e-30
GALHPGCFAPLHPPPPPPPPPAELK	NAIA-alkyne-DTB (C)	3	3	P17676	CEBPB	CCAAT/enhancer-binding protein beta	3271.74	65.78	1.4344e-14
GALLYMYCHSLTK	NAIA-alkyne-DTB (C)	1	1	A6NDU8	C5orf51	UPF0600 protein C5orf51	2237.14	71.281	0.0020394
GALVTVGQLSCYDQAK	NAIA-alkyne-DTB (C)	2	2	Q9UBX3	SLC25A10	Mitochondrial dicarboxylate carrier	2390.23	71.846	2.8449e-80
GAPNNSCSEIK	NAIA-alkyne-DTB (C)	1	1	Q05086	UBE3A	Ubiquitin-protein ligase E3A	1856.91	53.085	0.031198
GAQDPTAFSVQDPWFCEAR	NAIA-alkyne-DTB (C)	1	1	Q1ED39	KNOP1	Lysine-rich nucleolar protein 1	2862.34	83.183	9.8759e-05
GAQGGDYFYSFGGCHR	NAIA-alkyne-DTB (C)	1	1	Q9BYN0	SRXN1	Sulfiredoxin-1	2459.11	64.887	0.045134
GAQKTDCQK	NAIA-alkyne-DTB (C)	2	2	Q7L266	ASRGL1	Isoaspartyl peptidase/L-asparaginase;Isoaspartyl peptidase/L-asparaginase alpha chain;Isoaspartyl peptidase/L-asparaginase beta chain	1715.87	37.506	0.0026564
GAQPAPLLCSVLK	NAIA-alkyne-DTB (C)	1	1	Q15345	LRRC41	Leucine-rich repeat-containing protein 41	2034.13	81.567	0.0048073
GAQVNAVNQNGCTPLHYAASK	NAIA-alkyne-DTB (C)	2	2	O75832	PSMD10	26S proteasome non-ATPase regulatory subunit 10	2880.43	56.407	1.4115e-07
GASQFMGNVYHPPTYHDMLPAFMCSPK	NAIA-alkyne-DTB (C)	1	1	Q5JSZ5	PRRC2B	Protein PRRC2B	3763.74	78.028	0.00013521
GAVANAACLPELILHNK	NAIA-alkyne-DTB (C)	2	2	Q14511	NEDD9	Enhancer of filamentation 1;Enhancer of filamentation 1 p55	2471.34	76.785	4.9006e-07
GAVEKGEELSCEER	NAIA-alkyne-DTB (C)	8	8	P31947	SFN	14-3-3 protein sigma	2273.1	52.975	4.729e-30
GAVGNCVTTMVHNR	NAIA-alkyne-DTB (C)	2	2	Q9UPN4	CEP131	Centrosomal protein of 131 kDa	2196.09	58.273	0.0022797
GCAVVEFK	NAIA-alkyne-DTB (C)	1	1	P52272	HNRNPM	Heterogeneous nuclear ribonucleoprotein M	1589.83	66.287	0.017487
GCDGGTIPK	Acetyl (Protein N-term);NAIA-alkyne-DTB (C)	1	1	Q9BY42	RTFDC1	Protein RTF2 homolog	1626.81	66.614	9.2658e-08
GCEEDKNLPSGYGYRPASR	NAIA-alkyne-DTB (C)	2	2	O43314	PPIP5K2	Inositol hexakisphosphate and diphosphoinositol-pentakisphosphate kinase 2	2836.36	48.143	1.6108e-17
GCEGDGPEHGVEEGTR	NAIA-alkyne-DTB (C)	2	2	Q8TF72	SHROOM3	Protein Shroom3	2366.06	45.538	0.0012641
GCEVIQEIK	NAIA-alkyne-DTB (C)	1	1	P10155	TROVE2	60 kDa SS-A/Ro ribonucleoprotein	1755.92	66.462	0.0021814
GCFDRAMEEWR	NAIA-alkyne-DTB (C)	1	1	P46939	UTRN	Utrophin	2136.99	80.186	0.060577
GCFQAEIVPVTTTVHDDK	NAIA-alkyne-DTB (C)	3	3	P09110	ACAA1	3-ketoacyl-CoA thiolase, peroxisomal	2697.35	68.761	0.0051494
GCFQAEIVPVTTTVHDDKGTK	NAIA-alkyne-DTB (C)	2	2	P09110	ACAA1	3-ketoacyl-CoA thiolase, peroxisomal	2983.51	63.3	0.00098141
GCGGGTHSSDR	NAIA-alkyne-DTB (C)	2	2	Q96NL8	C8orf37	Protein C8orf37	1770.81	39.773	2.8143e-05
GCGLAPPHYPTLLTVPASVSLPSGISMDTESK	NAIA-alkyne-DTB (C)	1	1	Q8TF68	ZNF384	Zinc finger protein 384	3963.02	86.448	1.8743e-13
GCGTVLLSGPR	NAIA-alkyne-DTB (C)	2	2	Q07020	RPL18	60S ribosomal protein L18	1796.96	67.364	0.0042393
GCGVVKFESPEVAER	NAIA-alkyne-DTB (C)	1	1	P52272	HNRNPM	Heterogeneous nuclear ribonucleoprotein M	2344.19	60.643	0.012976
GCIGTFSAMNLHSGLR	NAIA-alkyne-DTB (C)	5	5	Q9Y4X0;Q6DCA0	AMMECR1;AMMECR1L	AMME syndrome candidate gene 1 protein;AMMECR1-like protein	2401.2	68.299	1.1748e-09
GCILTLVER	NAIA-alkyne-DTB (C)	3	3	Q99613;B5ME19	EIF3C;EIF3CL	Eukaryotic translation initiation factor 3 subunit C;Eukaryotic translation initiation factor 3 subunit C-like protein	1740.96	78.801	0.0043003
GCLASESSEGHVTGSEAELQEK	NAIA-alkyne-DTB (C)	4	4	P21860	ERBB3	Receptor tyrosine-protein kinase erbB-3	2985.4	52.572	3.2499e-14
GCLEGSQGTQALHK	NAIA-alkyne-DTB (C)	4	4	Q86WQ0	NR2C2AP	Nuclear receptor 2C2-associated protein	2166.09	50.809	9.4478e-54
GCLTEQTYPEVVR	NAIA-alkyne-DTB (C)	1	1	Q16537	PPP2R5E	Serine/threonine-protein phosphatase 2A 56 kDa regulatory subunit epsilon isoform	2232.12	65.937	0.0023616
GCLTFVSK	NAIA-alkyne-DTB (C)	1	1	Q92747	ARPC1A	Actin-related protein 2/3 complex subunit 1A	1591.84	68.697	0.04052
GCMEEKPQEVQTSR	NAIA-alkyne-DTB (C)	3	3	Q96EB6	SIRT1	NAD-dependent protein deacetylase sirtuin-1;SirtT1 75 kDa fragment	2359.13	47.073	0.0018245
GCMEEKPQEVQTSR	Oxidation (M);NAIA-alkyne-DTB (C)	3	3	Q96EB6	SIRT1	NAD-dependent protein deacetylase sirtuin-1;SirtT1 75 kDa fragment	2375.12	42.454	0.0010462
GCNPSGHTQSVTTPEPAK	NAIA-alkyne-DTB (C)	4	4	O75363	BCAS1	Breast carcinoma-amplified sequence 1	2548.24	44.644	1.0413e-42
GCNPSGHTQSVTTPEPAKEGTK	NAIA-alkyne-DTB (C)	1	1	O75363	BCAS1	Breast carcinoma-amplified sequence 1	2963.44	40.072	4.0939e-21
GCPLEAAPLPAEVR	NAIA-alkyne-DTB (C)	1	1	Q14689	DIP2A	Disco-interacting protein 2 homolog A	2160.14	74.84	0.0021581
GCSEDHSGLDAK	NAIA-alkyne-DTB (C)	2	2	Q5JSZ5	PRRC2B	Protein PRRC2B	1955.9	45.978	0.0060933
GCSHPGGSADGPAK	NAIA-alkyne-DTB (C)	3	3	Q01831	XPC	DNA repair protein complementing XP-C cells	1977.94	39.421	0.00080162
GCSNKPTTVNKR	NAIA-alkyne-DTB (C)	2	2	Q8NHV4	NEDD1	Protein NEDD1	2042.07	33.423	0.0016567
GCTATLGNFAK	NAIA-alkyne-DTB (C)	1	1	P15880	RPS2	40S ribosomal protein S2	1819.93	64.44	0.0030558
GCTDNLTLTVAR	NAIA-alkyne-DTB (C)	1	1	O00151	PDLIM1	PDZ and LIM domain protein 1	2001.04	68.328	0.0025915
GCTGVITLNRPK	NAIA-alkyne-DTB (C)	2	2	Q6NVY1	HIBCH	3-hydroxyisobutyryl-CoA hydrolase, mitochondrial	1996.09	57.049	0.00076355
GCTIVKPFNLSQGK	NAIA-alkyne-DTB (C)	2	2	Q9ULW0	TPX2	Targeting protein for Xklp2	2229.2	64.466	1.2288e-05
GCTSSSSLSPPRGDR	NAIA-alkyne-DTB (C)	1	1	Q96LT9	RNPC3	RNA-binding protein 40	2244.1	47.207	0.067209
GCVIFQGTDHIDQWNK	NAIA-alkyne-DTB (C)	2	2	P45984	MAPK9	Mitogen-activated protein kinase 9	2598.27	70.524	0.0013554
GCVTIAIHAKPGSK	NAIA-alkyne-DTB (C)	3	3	Q8WUR7	C15orf40	UPF0235 protein C15orf40	2119.16	50.923	0.001297
GCWDSIHVVEVQEK	NAIA-alkyne-DTB (C)	5	5	P47756	CAPZB	F-actin-capping protein subunit beta	2366.17	68.871	6.8953e-66
GCYIGQELTAR	NAIA-alkyne-DTB (C)	1	1	Q5T440	IBA57	Putative transferase CAF17, mitochondrial	1947.99	67.259	0.0047569
GCYLATGSKDQTIR	NAIA-alkyne-DTB (C)	2	2	Q8TEQ6	GEMIN5	Gem-associated protein 5	2250.15	54.988	0.00088035
GDAHECFVSPVAK	NAIA-alkyne-DTB (C)	1	1	Q6UB35	MTHFD1L	Monofunctional C1-tetrahydrofolate synthase, mitochondrial	2097.04	60.449	0.049863
GDECGLALGR	NAIA-alkyne-DTB (C)	1	1	P54886	ALDH18A1	Delta-1-pyrroline-5-carboxylate synthase;Glutamate 5-kinase;Gamma-glutamyl phosphate reductase	1727.87	67.881	0.0033585
GDGGITHSEEINGKDSSCQTSDSTEK	NAIA-alkyne-DTB (C)	2	2	O75363	BCAS1	Breast carcinoma-amplified sequence 1	3419.54	43.273	2.3346e-146
GDGPICLVLAPTR	NAIA-alkyne-DTB (C)	1	1	P17844;Q92841	DDX5;DDX17	Probable ATP-dependent RNA helicase DDX5;Probable ATP-dependent RNA helicase DDX17	2049.11	81.1	0.034556
GDVKNFLYAWCGKR	Acetyl (Protein N-term);NAIA-alkyne-DTB (C)	1	1	Q08211	DHX9	ATP-dependent RNA helicase A	2436.24	83.356	0.035178
GDYLETCGYKGEVNSRPTYR	NAIA-alkyne-DTB (C)	1	1	Q9NPI7	KRCC1	Lysine-rich coiled-coil protein 1	3045.47	53.683	0.0010116
GDYMTMQMSCPR	NAIA-alkyne-DTB (C)	1	1	P35568	IRS1	Insulin receptor substrate 1	2156.95	68.445	7.9098e-08
GEAACQELLR	NAIA-alkyne-DTB (C)	1	1	O60936	NOL3	Nucleolar protein 3	1826.93	66.186	0.0045776
GECEESWIHFI	NAIA-alkyne-DTB (C)	3	3	O95685	PPP1R3D	Protein phosphatase 1 regulatory subunit 3D	2086.98	86.681	0.0016134
GEEELSNYICMGGK	NAIA-alkyne-DTB (C)	1	1	P35568	IRS1	Insulin receptor substrate 1	2267.06	73.033	0.0076317
GEEELSNYICMGGKGPSTLTAPNGHYILSR	NAIA-alkyne-DTB (C)	2	2	P35568	IRS1	Insulin receptor substrate 1	3931.92	70.495	0.0031221
GEELSCEER	NAIA-alkyne-DTB (C)	4	4	P31947	SFN	14-3-3 protein sigma	1788.84	57.3	0.005694
GEHVPGFCLPK	NAIA-alkyne-DTB (C)	1	1	Q92616	GCN1L1	Translational activator GCN1	1920.99	63.677	0.018808
GEKSENCGVPEDLLNGLK	Acetyl (Protein N-term);NAIA-alkyne-DTB (C)	1	1	Q99614	TTC1	Tetratricopeptide repeat protein 1	2681.34	80.188	0.0011306
GELDCHQLADSFRE	NAIA-alkyne-DTB (C)	4	4	P22692	IGFBP4	Insulin-like growth factor-binding protein 4	2357.11	68.278	0.0022637
GELLGSGCFGVVHR	NAIA-alkyne-DTB (C)	3	3	Q13470	TNK1	Non-receptor tyrosine-protein kinase TNK1	2168.12	69.817	0.0023912
GEQGQYLQQDANECWIQMMR	NAIA-alkyne-DTB (C)	1	1	P54578	USP14	Ubiquitin carboxyl-terminal hydrolase 14	3165.45	83.124	0.0016364
GESANCEK	NAIA-alkyne-DTB (C)	1	1	Q6P2P2	PRMT9	Putative protein arginine N-methyltransferase 9	1574.74	38.322	0.059388
GETEELQANACTNPAVHEK	NAIA-alkyne-DTB (C)	5	5	Q9NZJ6	COQ3	Ubiquinone biosynthesis O-methyltransferase, mitochondrial	2778.33	53.499	7.1271e-07
GEVYPFGIVGMANKGDCLQK	NAIA-alkyne-DTB (C)	2	2	O75534	CSDE1	Cold shock domain-containing protein E1	2863.44	74.208	0.013231
GEYQGVFHCAVETAK	NAIA-alkyne-DTB (C)	1	1	Q9UBX3	SLC25A10	Mitochondrial dicarboxylate carrier	2376.16	62.242	0.015813
GFAGVCGFGGPYGETVATGPYR	NAIA-alkyne-DTB (C)	1	1	Q9NZB2	FAM120A	Constitutive coactivator of PPAR-gamma-like protein 1	2900.4	79.741	0.060636
GFCFITYTDEEPVKK	NAIA-alkyne-DTB (C)	1	1	O14979	HNRNPDL	Heterogeneous nuclear ribonucleoprotein D-like	2514.25	72.547	0.0070521
GFCYQEVAGPR	NAIA-alkyne-DTB (C)	1	1	Q9NWS9	ZNF446	Zinc finger protein 446	1963.96	64.377	0.018808
GFDPTASPFCQ	NAIA-alkyne-DTB (C)	2	2	Q9UPT8	ZC3H4	Zinc finger CCCH domain-containing protein 4	1906.89	83.026	7.2777e-24
GFEGSCSQK	NAIA-alkyne-DTB (C)	1	1	O43719	HTATSF1	HIV Tat-specific factor 1	1679.8	52.696	0.0066364
GFGFVCFSSPEEATK	NAIA-alkyne-DTB (C)	3	3	Q13310;P11940;Q9H361;Q4VXU2	PABPC4;PABPC1;PABPC3;PABPC1L	Polyadenylate-binding protein 4;Polyadenylate-binding protein 1;Polyadenylate-binding protein 3;Polyadenylate-binding protein 1-like	2343.12	81.588	5.8786e-06
GFGLICFSSPEDATK	NAIA-alkyne-DTB (C)	1	1	P0CB38	PABPC4L	Polyadenylate-binding protein 4-like	2309.14	84.291	0.031473
GFGYKGSCFHR	NAIA-alkyne-DTB (C)	6	6	P62937	PPIA	Peptidyl-prolyl cis-trans isomerase A;Peptidyl-prolyl cis-trans isomerase A, N-terminally processed	1995.98	52.198	0.00096578
GFHCESSAHWPIFK	NAIA-alkyne-DTB (C)	4	4	P55884	EIF3B	Eukaryotic translation initiation factor 3 subunit B	2383.16	66.936	0.00036676
GFLKDCPTGHLTVDEFK	NAIA-alkyne-DTB (C)	1	1	P37235	HPCAL1	Hippocalcin-like protein 1	2644.34	66.166	0.016144
GFNKETAAACVEK	NAIA-alkyne-DTB (C)	5	5	Q15631	TSN	Translin	2105.06	54.401	3.5932e-63
GFQFVSSSLPDICYR	NAIA-alkyne-DTB (C)	3	3	P62633	CNBP	Cellular nucleic acid-binding protein	2456.22	84.738	8.299e-06
GFSAISCTVEGAPASFGK	NAIA-alkyne-DTB (C)	1	1	Q96EY5	MVB12A	Multivesicular body subunit 12A	2466.23	74.686	0.0024866
GFTLVSAACPFNK	NAIA-alkyne-DTB (C)	2	2	Q9HBM0	VEZT	Vezatin	2092.08	81.053	1.7244e-30
GGAALCLNAQGR	NAIA-alkyne-DTB (C)	2	2	Q6NXG1	ESRP1	Epithelial splicing regulatory protein 1	1867.97	62.911	0.00025434
GGACGDNIQSYTATVISAAK	NAIA-alkyne-DTB (C)	3	3	Q9H6U6	BCAS3	Breast carcinoma-amplified sequence 3	2664.32	73.985	1.8619e-11
GGCNITAIQDVTGAHIDVDK	NAIA-alkyne-DTB (C)	2	2	Q8IWZ3	ANKHD1	Ankyrin repeat and KH domain-containing protein 1	2764.39	70.64	0.0018265
GGCNITAIQDVTGAHIDVDKQK	NAIA-alkyne-DTB (C)	1	1	Q8IWZ3	ANKHD1	Ankyrin repeat and KH domain-containing protein 1	3020.54	64.848	0.052329
GGFCNFMHLKPISR	NAIA-alkyne-DTB (C)	3	3	Q01081	U2AF1	Splicing factor U2AF 35 kDa subunit	2344.2	69.097	0.00081687
GGGGGGGGGGGCSGSGSSASR	NAIA-alkyne-DTB (C)	2	2	P42356	PI4KA	Phosphatidylinositol 4-kinase alpha	2263	43.538	1.2733e-15
GGGGGPCGFQPASR	NAIA-alkyne-DTB (C)	1	1	Q96QR8	PURB	Transcriptional activator protein Pur-beta	1984.96	61.095	0.025681
GGGTLCAQLPALWK	NAIA-alkyne-DTB (C)	2	2	O00115	DNASE2	Deoxyribonuclease-2-alpha	2152.15	83.853	0.0018057
GGGYNPLSGEGGGACSWRPGR	NAIA-alkyne-DTB (C)	1	1	Q9BQE4	VIMP	Selenoprotein S	2772.32	62.884	0.04349
GGLTSPIFCSTKPK	NAIA-alkyne-DTB (C)	1	1	Q9ULL5	PRR12	Proline-rich protein 12	2173.16	63.584	0.0012697
GGLVLFSANSNSSCMELSKK	NAIA-alkyne-DTB (C)	3	3	O60256	PRPSAP2	Phosphoribosyl pyrophosphate synthase-associated protein 2	2809.41	70.608	2.8821e-11
GGSLESDGCPKEPAKTQPAVATAATAAEK	NAIA-alkyne-DTB (C)	2	2	P51608	MECP2	Methyl-CpG-binding protein 2	3522.77	48.533	6.1779e-65
GGTLFGGEVCK	NAIA-alkyne-DTB (C)	2	2	P42166	TMPO	Lamina-associated polypeptide 2, isoform alpha;Thymopoietin;Thymopentin	1804.92	68.968	4.5035e-17
GGVALCLNAQGRR	NAIA-alkyne-DTB (C)	1	1	Q9H6T0	ESRP2	Epithelial splicing regulatory protein 2	2052.11	58.816	0.061723
GHALLIDCR	NAIA-alkyne-DTB (C)	1	1	P51570	GALK1	Galactokinase	1734.92	63.156	0.002273
GHFEAFGTLTDCVVVVNPQTKR	NAIA-alkyne-DTB (C)	1	1	Q13151	HNRNPA0	Heterogeneous nuclear ribonucleoprotein A0	3155.62	73.692	5.0197e-08
GHGDICSLLLQHSPALK	NAIA-alkyne-DTB (C)	3	3	Q53RE8	ANKRD39	Ankyrin repeat domain-containing protein 39	2526.34	75.514	4.593e-05
GHQDPSQATGTTGSSVSCTEEKK	NAIA-alkyne-DTB (C)	2	2	Q96KR6	FAM210B	Protein FAM210B	3072.45	41.494	2.2601e-08
GHVLGNGSQVTQAANSGCSK	NAIA-alkyne-DTB (C)	3	3	Q86V48	LUZP1	Leucine zipper protein 1	2652.31	47.237	8.278e-11
GICDYFPSPSK	NAIA-alkyne-DTB (C)	1	1	Q86XL3	ANKLE2	Ankyrin repeat and LEM domain-containing protein 2	1950.95	75.619	0.038794
GIFGFTDSDCIGK	NAIA-alkyne-DTB (C)	1	1	P23381	WARS	Tryptophan--tRNA ligase, cytoplasmic;T1-TrpRS;T2-TrpRS	2097.02	80.208	0.00048313
GIFPVLCK	NAIA-alkyne-DTB (C)	3	3	P14618	PKM	Pyruvate kinase PKM	1613.9	80.875	0.0041046
GIGMNEPLVDCEGYPR	NAIA-alkyne-DTB (C)	4	4	O00233	PSMD9	26S proteasome non-ATPase regulatory subunit 9	2487.19	77.247	0.00088196
GILPCLLR	NAIA-alkyne-DTB (C)	1	1	Q14451	GRB7	Growth factor receptor-bound protein 7	1621.94	82.248	0.071986
GISCMNTTLSESPFK	NAIA-alkyne-DTB (C)	2	2	Q15181	PPA1	Inorganic pyrophosphatase	2352.15	74.772	0.00068452
GISSQPFPELHCAALK	NAIA-alkyne-DTB (C)	1	1	Q16401	PSMD5	26S proteasome non-ATPase regulatory subunit 5	2435.27	70.661	0.026706
GITEECLK	NAIA-alkyne-DTB (C)	1	1	Q9UKV3	ACIN1	Apoptotic chromatin condensation inducer in the nucleus	1629.84	62.262	0.027912
GITSLLPQDCVYPSQALPPKPR	NAIA-alkyne-DTB (C)	2	2	O75362	ZNF217	Zinc finger protein 217	3117.67	75.89	0.00023058
GITSSEEYTLCK	NAIA-alkyne-DTB (C)	1	1	P42694	HELZ	Probable helicase with zinc finger domain	2068.02	65.193	0.031919
GKCYGLHAFIVPIR	NAIA-alkyne-DTB (C)	1	1	Q15067	ACOX1	Peroxisomal acyl-coenzyme A oxidase 1	2311.27	77.291	0.0069435
GKDCAVIVTQK	NAIA-alkyne-DTB (C)	1	1	P60900	PSMA6	Proteasome subunit alpha type-6	1899.03	54.368	0.0090247
GKDITTKHDEVVCGR	NAIA-alkyne-DTB (C)	1	1	O14730	RIOK3	Serine/threonine-protein kinase RIO3	2395.23	42.794	0.0017292
GKGAEGLGTYCGLRK	NAIA-alkyne-DTB (C)	1	1	Q49AM3	TTC31	Tetratricopeptide repeat protein 31	2247.18	52.147	0.010083
GKGQASQTQCNSSSDGK	NAIA-alkyne-DTB (C)	3	3	Q6ISB3	GRHL2	Grainyhead-like protein 2 homolog	2420.14	37.606	1.9709e-66
GKHDELADSLPCAEGEFIFLR	NAIA-alkyne-DTB (C)	1	1	Q9H0D6	XRN2	5'-3' exoribonuclease 2	3084.54	89.131	0.017918
GKMSSYAFFVQTCR	Oxidation (M);NAIA-alkyne-DTB (C)	1	1	P26583;P09429;B2RPK0	HMGB2;HMGB1;HMGB1P1	High mobility group protein B2;High mobility group protein B1;Putative high mobility group protein B1-like 1	2378.16	66.228	0.018564
GKQECMDSK	NAIA-alkyne-DTB (C)	1	1	Q00613	HSF1	Heat shock factor protein 1	1762.84	43.946	0.01109
GKTAECTQYQQILHR	NAIA-alkyne-DTB (C)	1	1	O75177	SS18L1	Calcium-responsive transactivator	2513.28	51.602	1.3789e-06
GKVAICQEVK	NAIA-alkyne-DTB (C)	1	1	O75362	ZNF217	Zinc finger protein 217	1812	53.197	0.012552
GKYGCVDYWVK	NAIA-alkyne-DTB (C)	3	3	Q9H3M7	TXNIP	Thioredoxin-interacting protein	2055.03	64.879	0.0029798
GLAAALLLCQNK	NAIA-alkyne-DTB (C)	2	2	O43290	SART1	U4/U6.U5 tri-snRNP-associated protein 1	1952.09	81.004	3.0106e-23
GLAGATGSANGGAHNCRPEVGAAGPPR	NAIA-alkyne-DTB (C)	2	2	O95402	MED26	Mediator of RNA polymerase II transcription subunit 26	3182.58	45.937	3.8775e-12
GLASPTAITPVASPICGK	NAIA-alkyne-DTB (C)	1	1	O95425	SVIL	Supervillin	2420.31	74.978	9.3532e-07
GLATFCLDK	NAIA-alkyne-DTB (C)	4	4	O00264;O15173	PGRMC1;PGRMC2	Membrane-associated progesterone receptor component 1;Membrane-associated progesterone receptor component 2	1704.89	73.591	4.6725e-11
GLATFCLDKDALR	NAIA-alkyne-DTB (C)	6	6	O15173	PGRMC2	Membrane-associated progesterone receptor component 2	2160.14	70.932	1.3564e-09
GLATFCLDKEALK	NAIA-alkyne-DTB (C)	3	3	O00264	PGRMC1	Membrane-associated progesterone receptor component 1	2146.15	68.995	7.2521e-06
GLCAIAQAESLR	NAIA-alkyne-DTB (C)	2	2	P23396	RPS3	40S ribosomal protein S3	1969.05	71.438	1.0357e-31
GLCEKPLASAAAK	NAIA-alkyne-DTB (C)	3	3	Q9Y5L0	TNPO3	Transportin-3	1996.08	54.068	0.0056365
GLCGAIHSSIAK	NAIA-alkyne-DTB (C)	2	2	P36542	ATP5C1	ATP synthase subunit gamma, mitochondrial	1894.01	59.11	0.0010258
GLDFLHANCIVHR	NAIA-alkyne-DTB (C)	6	6	P11802	CDK4	Cyclin-dependent kinase 4	2232.16	68.502	0.00027581
GLDLSTCPIALK	NAIA-alkyne-DTB (C)	1	1	Q99973	TEP1	Telomerase protein component 1	1968.08	81.411	0.0022821
GLEAASAAEAADSSQKNGCQLGEPR	NAIA-alkyne-DTB (C)	2	2	Q9UJ04	TSPYL4	Testis-specific Y-encoded-like protein 4	3197.54	56.482	6.5562e-20
GLEEASPLVTSIALGRPVPQPLCR	NAIA-alkyne-DTB (C)	3	3	Q9BYK8	HELZ2	Helicase with zinc finger domain 2	3240.77	81.509	3.9736e-13
GLESTTLADKDGEIYCK	NAIA-alkyne-DTB (C)	2	2	P21291	CSRP1	Cysteine and glycine-rich protein 1	2580.28	60.694	0.021501
GLGDCLVK	NAIA-alkyne-DTB (C)	2	2	P05141;P12236	SLC25A5;SLC25A6	ADP/ATP translocase 2;ADP/ATP translocase 2, N-terminally processed;ADP/ATP translocase 3;ADP/ATP translocase 3, N-terminally processed	1541.83	69.707	0.023706
GLIDYNFHCFR	NAIA-alkyne-DTB (C)	2	2	Q9HB90;Q9NQL2	RRAGC;RRAGD	Ras-related GTP-binding protein C;Ras-related GTP-binding protein D	2122.05	73.674	0.031096
GLIVYCVTSPK	NAIA-alkyne-DTB (C)	1	1	Q8TEU7	RAPGEF6	Rap guanine nucleotide exchange factor 6	1917.04	73.809	0.049162
GLKDGTILCTLMNK	NAIA-alkyne-DTB (C)	4	4	Q99439	CNN2	Calponin-2	2244.2	74.85	2.7744e-14
GLLDVTCK	NAIA-alkyne-DTB (C)	2	2	P63208	SKP1	S-phase kinase-associated protein 1	1585.85	72.809	0.013389
GLLGCNIIPLQR	NAIA-alkyne-DTB (C)	2	2	O00233	PSMD9	26S proteasome non-ATPase regulatory subunit 9	2034.14	84.737	0.0025593
GLLLAPGCLPSEEPR	NAIA-alkyne-DTB (C)	1	1	Q5TGY1	TMCO4	Transmembrane and coiled-coil domain-containing protein 4	2289.22	79.702	0.0054784
GLLLPAGAAPGQQEESWGGSVPLPCPPPATK	NAIA-alkyne-DTB (C)	3	3	Q68DK7	MSL1	Male-specific lethal 1 homolog	3762.94	87.245	1.0637e-10
GLMGISSTLCK	NAIA-alkyne-DTB (C)	2	2	O00221	NFKBIE	NF-kappa-B inhibitor epsilon	1846.97	74.948	0.003341
GLNMSMCHPGQMSLLGR	NAIA-alkyne-DTB (C)	2	2	Q86UU0	BCL9L	B-cell CLL/lymphoma 9-like protein	2569.24	71.836	0.0016936
GLPCTELFVAPVGVASK	NAIA-alkyne-DTB (C)	4	4	O00515	LAD1	Ladinin-1	2425.31	87.119	0.00035884
GLPCTELFVAPVGVASKR	NAIA-alkyne-DTB (C)	4	4	O00515	LAD1	Ladinin-1	2581.41	79.268	0.00062137
GLPWSCSADEVMR	NAIA-alkyne-DTB (C)	2	2	P55795	HNRNPH2	Heterogeneous nuclear ribonucleoprotein H2	2188.04	76.318	0.0019175
GLPWSCSADEVQR	NAIA-alkyne-DTB (C)	2	2	P31943	HNRNPH1	Heterogeneous nuclear ribonucleoprotein H;Heterogeneous nuclear ribonucleoprotein H, N-terminally processed	2185.06	71.253	0.022956
GLQCGAPLSLVDLAGSER	NAIA-alkyne-DTB (C)	2	2	Q9BW19	KIFC1	Kinesin-like protein KIFC1	2523.32	85.671	0.0034106
GLSCLVSYQDDPLTK	NAIA-alkyne-DTB (C)	2	2	P52630	STAT2	Signal transducer and activator of transcription 2	2376.2	77.358	0.03616
GLSNLFLSCPIPK	NAIA-alkyne-DTB (C)	4	4	Q9Y570	PPME1	Protein phosphatase methylesterase 1	2126.16	88.757	0.00024826
GLSSGWSSPLLPAPVCNPNK	NAIA-alkyne-DTB (C)	1	1	Q96RG2	PASK	PAS domain-containing serine/threonine-protein kinase	2761.43	83.105	1.1568e-07
GLSSLLCNFTK	NAIA-alkyne-DTB (C)	2	2	P78527	PRKDC	DNA-dependent protein kinase catalytic subunit	1920.02	82.053	1.7228e-12
GLYDGPVCEVSVTPK	NAIA-alkyne-DTB (C)	2	2	Q16555	DPYSL2	Dihydropyrimidinase-related protein 2	2301.17	73.295	5.1243e-66
GMETCAMETR	NAIA-alkyne-DTB (C)	1	1	Q9H0L4	CSTF2T	Cleavage stimulation factor subunit 2 tau variant	1865.85	60.162	0.04606
GMPETTQPDKQCGQVAAAAAAQPPASHGPER	NAIA-alkyne-DTB (C)	1	1	O95817	BAG3	BAG family molecular chaperone regulator 3	3838.85	51.082	1.0615e-65
GMPETTQPDKQCGQVAAAAAAQPPASHGPER	Oxidation (M);NAIA-alkyne-DTB (C)	2	2	O95817	BAG3	BAG family molecular chaperone regulator 3	3854.85	48.484	2.5578e-20
GNCSQHDR	NAIA-alkyne-DTB (C)	1	1	Q9BRX2	PELO	Protein pelota homolog	1653.77	36.883	0.038793
GNEFEDYCLK	NAIA-alkyne-DTB (C)	2	2	P26196	DDX6	Probable ATP-dependent RNA helicase DDX6	1954.91	70.514	2.3323e-24
GNEFEDYCLKR	NAIA-alkyne-DTB (C)	3	3	P26196	DDX6	Probable ATP-dependent RNA helicase DDX6	2111.01	62.311	6.2447e-08
GNHECASINR	NAIA-alkyne-DTB (C)	1	1	P62136;P36873;P62140	PPP1CA;PPP1CC;PPP1CB	Serine/threonine-protein phosphatase PP1-alpha catalytic subunit;Serine/threonine-protein phosphatase PP1-gamma catalytic subunit;Serine/threonine-protein phosphatase PP1-beta catalytic subunit	1837.89	45.969	0.035927
GNMNCGAFQAHQMR	NAIA-alkyne-DTB (C)	3	3	Q9UPN9	TRIM33	E3 ubiquitin-protein ligase TRIM33	2302.06	54.656	0.0022043
GNMVAQSSDVIAVCQSLR	NAIA-alkyne-DTB (C)	1	1	Q96T76	MMS19	MMS19 nucleotide excision repair protein homolog	2615.32	79.43	9.2853e-07
GNPVPILIPCHR	NAIA-alkyne-DTB (C)	3	3	P16455	MGMT	Methylated-DNA--protein-cysteine methyltransferase	2053.13	71.087	7.3996e-16
GNSPPSSGEACR	NAIA-alkyne-DTB (C)	1	1	P41227	NAA10	N-alpha-acetyltransferase 10	1898.89	49.099	0.026332
GNSPPSSGEACREEK	NAIA-alkyne-DTB (C)	1	1	P41227	NAA10	N-alpha-acetyltransferase 10	2285.07	41.749	0.0013018
GNTAEGCVHETQEK	NAIA-alkyne-DTB (C)	1	1	Q9BQG0	MYBBP1A	Myb-binding protein 1A	2240.05	44.821	0.015016
GPCIIYNEDNGIIK	NAIA-alkyne-DTB (C)	1	1	P36578	RPL4	60S ribosomal protein L4	2286.17	72.703	0.067
GPDGCTPLMLASLR	NAIA-alkyne-DTB (C)	3	3	Q04721	NOTCH2	Neurogenic locus notch homolog protein 2;Notch 2 extracellular truncation;Notch 2 intracellular domain	2168.11	82.501	0.00097024
GPECAAAATAGKPPRPDGPADPAK	NAIA-alkyne-DTB (C)	2	2	Q7Z5J4	RAI1	Retinoic acid-induced protein 1	2982.5	46.326	0.0037103
GPEGGEGAECGGASEGGEGQNGGDAAPARPPAGEPR	NAIA-alkyne-DTB (C)	1	1	Q8NAF0	ZNF579	Zinc finger protein 579	3985.79	47.485	0.051468
GPENLHYDQGCQTSR	NAIA-alkyne-DTB (C)	2	2	Q9UBW7	ZMYM2	Zinc finger MYM-type protein 2	2442.14	49.507	0.0017573
GPGCTWDSLR	NAIA-alkyne-DTB (C)	1	1	Q15633	TARBP2	RISC-loading complex subunit TARBP2	1828.89	67.878	0.03014
GPGGSSLLIEALSNSSHKCQADIR	NAIA-alkyne-DTB (C)	1	1	Q9BSH4	TACO1	Translational activator of cytochrome c oxidase 1	3177.62	68.947	4.9084e-05
GPGNPLDHQITNERGESSCDR	NAIA-alkyne-DTB (C)	1	1	Q96PC5	MIA2	Melanoma inhibitory activity protein 2	3019.42	47.188	0.0025973
GPKPTSSLPGTSACKK	NAIA-alkyne-DTB (C)	1	1	Q86Y91	KIF18B	Kinesin-like protein KIF18B	2296.22	44.51	0.055612
GPLICWK	NAIA-alkyne-DTB (C)	2	2	Q4ZG55;Q9C091	GREB1;GREB1L	Protein GREB1;GREB1-like protein	1553.84	72.886	0.035174
GPPHSDSCPGLTLHR	NAIA-alkyne-DTB (C)	3	3	Q9BVJ7	DUSP23	Dual specificity protein phosphatase 23	2311.15	52.777	4.8621e-06
GPPLPPPPPLPECLTISPPVPSGPPSK	NAIA-alkyne-DTB (C)	3	3	Q93015	NAT6	N-acetyltransferase 6	3405.84	90.707	4.1576e-08
GPQCEGHESR	NAIA-alkyne-DTB (C)	3	3	A1X283	SH3PXD2B	SH3 and PX domain-containing protein 2B	1836.86	40.022	0.0088273
GPQPDRTHPSAAVPVCPR	NAIA-alkyne-DTB (C)	2	2	Q3KQU3	MAP7D1	MAP7 domain-containing protein 1	2622.35	51.313	0.05668
GPSACASHSSLVSSIEK	NAIA-alkyne-DTB (C)	1	1	Q86UU1	PHLDB1	Pleckstrin homology-like domain family B member 1	2397.2	55.573	0.0024898
GPSGCSGGPNTVYLQVVAAGSR	NAIA-alkyne-DTB (C)	1	1	Q9BQ52	ELAC2	Zinc phosphodiesterase ELAC protein 2	2814.41	72.041	0.00027338
GPSGCVESLEVTCR	NAIA-alkyne-DTB (C)	1	1	P47897	QARS	Glutamine--tRNA ligase	2231.07	65.193	0.0011605
GPTKEELCK	NAIA-alkyne-DTB (C)	1	1	Q96TA1	FAM129B	Niban-like protein 1	1741.91	49.06	0.024177
GPVVVHCSAGIGR	NAIA-alkyne-DTB (C)	1	1	Q15256	PTPRR	Receptor-type tyrosine-protein phosphatase R	1989.06	56.331	0.021266
GQAGGGGPGTGPGLGEAGSLATCELPLAK	NAIA-alkyne-DTB (C)	3	3	Q9Y3D2	MSRB2	Methionine-R-sulfoxide reductase B2, mitochondrial	3260.65	79.779	1.9946e-76
GQASQTQCNSSSDGK	NAIA-alkyne-DTB (C)	2	2	Q6ISB3	GRHL2	Grainyhead-like protein 2 homolog	2235.02	43.827	2.9933e-10
GQCEDKDEEEKEEQEEEEGAAEPR	NAIA-alkyne-DTB (C)	2	2	O75808	CAPN15	Calpain-15	3530.53	41.669	5.7259e-22
GQCEQEEEVLK	NAIA-alkyne-DTB (C)	2	2	Q9Y4C1	KDM3A	Lysine-specific demethylase 3A	2028.98	57.535	0.003806
GQELAAMACELQAQK	NAIA-alkyne-DTB (C)	2	2	O60437	PPL	Periplakin	2328.16	69.95	2.5275e-09
GQEVCVK	NAIA-alkyne-DTB (C)	1	1	O60841	EIF5B	Eukaryotic translation initiation factor 5B	1499.78	46.474	0.028404
GQFYAITLSETGDNKCFR	NAIA-alkyne-DTB (C)	4	4	Q6ISB3	GRHL2	Grainyhead-like protein 2 homolog	2787.37	69.853	1.1728e-09
GQLCDLNAELKR	NAIA-alkyne-DTB (C)	1	1	Q9BW19	KIFC1	Kinesin-like protein KIFC1	2097.1	62.685	0.00029107
GQNACSEIYIHGLGLAINR	NAIA-alkyne-DTB (C)	2	2	O75817	POP7	Ribonuclease P protein subunit p20	2766.43	74.704	0.0017008
GQPCSQNYR	NAIA-alkyne-DTB (C)	1	1	Q9H2U2	PPA2	Inorganic pyrophosphatase 2, mitochondrial	1789.86	49.488	0.014856
GQTICIDKK	NAIA-alkyne-DTB (C)	1	1	Q5PSV4	BRMS1L	Breast cancer metastasis-suppressor 1-like protein	1742.94	50.81	0.0099779
GQVCLPVISAENWKPATK	NAIA-alkyne-DTB (C)	6	6	P68036;A0A1B0GUS4	UBE2L3	Ubiquitin-conjugating enzyme E2 L3	2678.43	72.51	2.4276e-23
GQYVALACSR	NAIA-alkyne-DTB (C)	2	2	Q86U38	NOP9	Nucleolar protein 9	1804.93	63.611	0.0014692
GRAPCAGPSR	NAIA-alkyne-DTB (C)	2	2	Q9BU76	MMTAG2	Multiple myeloma tumor-associated protein 2	1708.88	43.747	0.011218
GRAPCAGPSREEELAAVR	NAIA-alkyne-DTB (C)	2	2	Q9BU76	MMTAG2	Multiple myeloma tumor-associated protein 2	2606.34	48.999	0.0097892
GRDDCGTFEDTGPLLQFDYK	NAIA-alkyne-DTB (C)	1	1	Q14684	RRP1B	Ribosomal RNA processing protein 1 homolog B	3014.41	77.523	0.0017006
GRFVCPVILFK	NAIA-alkyne-DTB (C)	1	1	Q8NCE2	MTMR14	Myotubularin-related protein 14	2016.14	80.869	0.026111
GRQAEEECAHR	NAIA-alkyne-DTB (C)	1	1	Q9H147	DNTTIP1	Deoxynucleotidyltransferase terminal-interacting protein 1	2022.97	36.592	0.0098498
GRSECDSSPEPK	NAIA-alkyne-DTB (C)	1	1	Q9UQ35	SRRM2	Serine/arginine repetitive matrix protein 2	2028.96	43.421	0.054141
GSCLESGGHSNDR	NAIA-alkyne-DTB (C)	2	2	Q6ZSR9		Uncharacterized protein FLJ45252	2055.94	47.375	0.0051922
GSCPFQTATELMETTR	NAIA-alkyne-DTB (C)	2	2	O94762	RECQL5	ATP-dependent DNA helicase Q5	2509.2	81.626	0.0053186
GSCSTEVEK	NAIA-alkyne-DTB (C)	2	2	O75348	ATP6V1G1	V-type proton ATPase subunit G 1	1676.81	49.527	0.0022875
GSCSTEVEKETQEK	NAIA-alkyne-DTB (C)	5	5	O75348	ATP6V1G1	V-type proton ATPase subunit G 1	2292.09	45.678	4.0388e-54
GSDELFSTCVTNGPFIMSSNSASAANGNDSK	NAIA-alkyne-DTB (C)	1	1	P26599	PTBP1	Polypyrimidine tract-binding protein 1	3845.75	83.941	0.0046036
GSDELFSTCVTNGPFIMSSNSASAANGNDSKK	NAIA-alkyne-DTB (C)	3	3	P26599	PTBP1	Polypyrimidine tract-binding protein 1	3973.85	78.01	1.0816e-47
GSDPFASDCFFR	NAIA-alkyne-DTB (C)	3	3	P42566	EPS15	Epidermal growth factor receptor substrate 15	2085.96	81.302	0.0028441
GSEDHGAQNPSCK	Acetyl (Protein N-term);NAIA-alkyne-DTB (C)	1	1	O94953	KDM4B	Lysine-specific demethylase 4B	2108.96	48.905	0.0077133
GSEEVDSHCKK	NAIA-alkyne-DTB (C)	2	2	Q9Y4W2	LAS1L	Ribosomal biogenesis protein LAS1L	1955.94	37.557	2.2328e-18
GSEGDCSPEDKNSVTAK	NAIA-alkyne-DTB (C)	2	2	Q9UKJ3	GPATCH8	G patch domain-containing protein 8	2461.14	45.412	0.015674
GSLLLDGAGAGGAGGSRPCSNR	NAIA-alkyne-DTB (C)	1	1	Q96IF1	AJUBA	LIM domain-containing protein ajuba	2710.36	57.518	3.0575e-05
GSPCSEEAGTLRR	NAIA-alkyne-DTB (C)	1	1	Q9NVI1	FANCI	Fanconi anemia group I protein	2100.04	49.741	0.051182
GSQDHSGDPTSGDRGYTDPCVATSLK	NAIA-alkyne-DTB (C)	1	1	Q96JZ2	HSH2D	Hematopoietic SH2 domain-containing protein	3388.56	57.654	0.0018646
GSQMGTVQPIPCLLSMPTR	NAIA-alkyne-DTB (C)	4	4	Q9NZB2	FAM120A	Constitutive coactivator of PPAR-gamma-like protein 1	2753.41	86.657	2.8761e-54
GSQMGTVQPIPCLLSMPTR	Oxidation (M);NAIA-alkyne-DTB (C)	4	4	Q9NZB2	FAM120A	Constitutive coactivator of PPAR-gamma-like protein 1	2769.4	84.207	1.0687e-32
GSRLPLALPPASQGCSSGGGGGGSSAGGSGNSRPPR	NAIA-alkyne-DTB (C)	1	1	Q9NZL4	HSPBP1	Hsp70-binding protein 1	3930.95	56.366	1.5233e-06
GSSCFECTHYQSFLEYR	NAIA-alkyne-DTB (C)	1	1	P21964	COMT	Catechol O-methyltransferase	2851.27	67.995	2.9005e-05
GSSGCSEAGGAGHEEGR	NAIA-alkyne-DTB (C)	3	3	Q9C0C9	UBE2O	E2/E3 hybrid ubiquitin-protein ligase UBE2O	2285.01	40.819	0.00034844
GSSLSGSLCSLLESQSTSLR	NAIA-alkyne-DTB (C)	2	2	Q8IV03	LURAP1L	Leucine rich adaptor protein 1-like	2749.4	86.818	0.00082741
GSSVDAPPRPCHTTPDSQFGTEHVLR	NAIA-alkyne-DTB (C)	1	1	Q9BSJ8	ESYT1	Extended synaptotagmin-1	3528.72	50.163	0.016676
GSTAHFSGFESCSNGVISNK	NAIA-alkyne-DTB (C)	1	1	Q96S59	RANBP9	Ran-binding protein 9	2766.31	60.628	0.00015089
GSTECVEVLTAHGASALIK	NAIA-alkyne-DTB (C)	3	3	Q8NB46	ANKRD52	Serine/threonine-protein phosphatase 6 regulatory ankyrin repeat subunit C	2623.37	71.529	0.00074852
GSTFRPMDTDAEEAGVSTDAGGHYDCPQR	NAIA-alkyne-DTB (C)	1	1	Q8N8Z6	DCBLD1	Discoidin, CUB and LCCL domain-containing protein 1	3807.69	54.246	7.5531e-05
GSTHTACSGPIDELLDMK	NAIA-alkyne-DTB (C)	2	2	Q05084	ICA1	Islet cell autoantigen 1	2612.26	77.252	2.1571e-23
GSVHSACSSEHK	NAIA-alkyne-DTB (C)	2	2	P48553;A0A096LPH7	TRAPPC10;LOC102724200	Trafficking protein particle complex subunit 10	1965.94	36.653	0.0025629
GSYWTLHPDSGNMFENGCYLR	NAIA-alkyne-DTB (C)	1	1	P55317	FOXA1	Hepatocyte nuclear factor 3-alpha	3184.45	76.689	0.00073835
GSYWTLHPDSGNMFENGCYLRR	NAIA-alkyne-DTB (C)	2	2	P55317	FOXA1	Hepatocyte nuclear factor 3-alpha	3340.55	69.279	1.259e-16
GTCVEGTIPK	NAIA-alkyne-DTB (C)	2	2	Q93009	USP7	Ubiquitin carboxyl-terminal hydrolase 7	1741.91	55.085	3.2816e-05
GTEAGQVGEPGIPTGEAGPSCSSASDKLPR	NAIA-alkyne-DTB (C)	1	1	O15355	PPM1G	Protein phosphatase 1G	3592.75	58.567	5.1378e-05
GTEGLSSCGNR	NAIA-alkyne-DTB (C)	1	1	Q12802	AKAP13	A-kinase anchor protein 13	1817.87	54.562	0.032308
GTEGLSSCGNRNEETGTK	NAIA-alkyne-DTB (C)	3	3	Q12802	AKAP13	A-kinase anchor protein 13	2577.21	46.982	2.6353e-07
GTESTQDACAK	NAIA-alkyne-DTB (C)	2	2	Q92625;Q7Z6G8	ANKS1A;ANKS1B	Ankyrin repeat and SAM domain-containing protein 1A;Ankyrin repeat and sterile alpha motif domain-containing protein 1B	1847.87	48.844	0.0037126
GTFLVTQAAAQALVSNGCR	NAIA-alkyne-DTB (C)	1	1	Q92506	HSD17B8	Estradiol 17-beta-dehydrogenase 8	2644.38	81.897	2.9608e-54
GTLVEEINCK	NAIA-alkyne-DTB (C)	1	1	Q9UPN3	MACF1	Microtubule-actin cross-linking factor 1, isoforms 1/2/3/5	1842.95	66.578	9.9383e-13
GTLWQCKE	NAIA-alkyne-DTB (C)	1	1	Q9BV44	THUMPD3	THUMP domain-containing protein 3	1701.85	66.049	0.047295
GTPCERPVR	NAIA-alkyne-DTB (C)	1	1	P49585	PCYT1A	Choline-phosphate cytidylyltransferase A	1751.91	45.049	0.0071625
GTPEQPQCGFSNAVVQILR	NAIA-alkyne-DTB (C)	6	6	Q86SX6	GLRX5	Glutaredoxin-related protein 5, mitochondrial	2781.43	84.676	1.1043e-67
GTRPAPGGCIQPR	NAIA-alkyne-DTB (C)	2	2	Q96RR4	CAMKK2	Calcium/calmodulin-dependent protein kinase kinase 2	2047.08	49.203	0.024636
GTSRPPEAVAAGHEELPLCFALK	NAIA-alkyne-DTB (C)	1	1	Q9NXZ2	DDX43	Probable ATP-dependent RNA helicase DDX43	3130.63	71.262	0.00076808
GTVLLADNVICPGAPDFLAHVR	NAIA-alkyne-DTB (C)	4	4	P21964	COMT	Catechol O-methyltransferase	3015.6	86.686	3.9518e-36
GTYYFFDCLNWRK	NAIA-alkyne-DTB (C)	1	1	Q9NZN8	CNOT2	CCR4-NOT transcription complex subunit 2	2450.19	81.878	0.0024414
GVAQTPGSVEEDALLCGPVSK	NAIA-alkyne-DTB (C)	2	2	Q9BQP7	MGME1	Mitochondrial genome maintenance exonuclease 1	2794.42	74.948	3.332e-05
GVDQQDGKNHAGSPGCEESDAGK	NAIA-alkyne-DTB (C)	1	1	P42575	CASP2	Caspase-2;Caspase-2 subunit p18;Caspase-2 subunit p13;Caspase-2 subunit p12	3023.37	40.602	0.010432
GVFCASEAEFQGYNVLLSLNK	NAIA-alkyne-DTB (C)	1	1	O60318	MCM3AP	Germinal-center associated nuclear protein	3026.52	65.742	0.065853
GVHCVMSLGVPGPATLAK	NAIA-alkyne-DTB (C)	1	1	Q96CP2	FLYWCH2	FLYWCH family member 2	2474.32	72.528	0.029618
GVLECKPGEASVFQQPK	NAIA-alkyne-DTB (C)	1	1	Q96KP1	EXOC2	Exocyst complex component 2	2554.33	63.254	0.0060518
GVLFGVPGAFTPGCSK	NAIA-alkyne-DTB (C)	2	2	P30044	PRDX5	Peroxiredoxin-5, mitochondrial	2274.19	81.879	6.6912e-22
GVLMYGPPGCGK	Oxidation (M);NAIA-alkyne-DTB (C)	1	1	P43686	PSMC4	26S protease regulatory subunit 6B	1931.96	72.839	0.050934
GVPYASCTATQSFSTFR	NAIA-alkyne-DTB (C)	1	1	Q14999	CUL7	Cullin-7	2560.24	71.73	0.0010394
GVSASAVPFTPSSPLLSCSQEGSR	NAIA-alkyne-DTB (C)	1	1	Q9Y2X7	GIT1	ARF GTPase-activating protein GIT1	3101.55	79.566	0.0070892
GVSTLCEEHVEPETTLPAR	NAIA-alkyne-DTB (C)	1	1	Q1ED39	KNOP1	Lysine-rich nucleolar protein 1	2805.4	62.028	0.0086169
GVTCVSQMPVAEGK	NAIA-alkyne-DTB (C)	2	2	Q9H944	MED20	Mediator of RNA polymerase II transcription subunit 20	2143.08	63.825	0.00093491
GVTIIGPATVGGIKPGCFK	NAIA-alkyne-DTB (C)	4	4	P53396	ACLY	ATP-citrate synthase	2552.42	72.065	9.8404e-10
GVVEYEAQCSR	NAIA-alkyne-DTB (C)	1	1	Q9BUI4	POLR3C	DNA-directed RNA polymerase III subunit RPC3	1977.96	57.576	0.020756
GVVLCTFTR	NAIA-alkyne-DTB (C)	1	1	O15235	MRPS12	28S ribosomal protein S12, mitochondrial	1732.93	73.597	0.0069091
GWDQGLLGMCEGEKR	NAIA-alkyne-DTB (C)	1	1	P26885	FKBP2	Peptidyl-prolyl cis-trans isomerase FKBP2	2416.17	66.656	0.0093828
GWSQEGPVKSPAECR	NAIA-alkyne-DTB (C)	2	2	Q9C0C2	TNKS1BP1	182 kDa tankyrase-1-binding protein	2368.16	53.714	0.015079
GYAFITFCGK	NAIA-alkyne-DTB (C)	2	2	O43390	HNRNPR	Heterogeneous nuclear ribonucleoprotein R	1843.93	79.526	0.00027958
GYDSAGVGFDGGNDKDWEANACK	NAIA-alkyne-DTB (C)	3	3	Q06210	GFPT1	Glutamine--fructose-6-phosphate aminotransferase [isomerizing] 1	3113.38	62.746	6.1774e-41
GYGCAGVSSVAYGLLAR	NAIA-alkyne-DTB (C)	1	1	Q92947	GCDH	Glutaryl-CoA dehydrogenase, mitochondrial	2381.22	81.686	0.060691
HACVPVDFEEVHVSSNADEEDIR	NAIA-alkyne-DTB (C)	2	2	P51553	IDH3G	Isocitrate dehydrogenase [NAD] subunit gamma, mitochondrial	3334.56	64.739	2.0175e-40
HAEFESLCAQYSADKR	NAIA-alkyne-DTB (C)	1	1	P50851	LRBA	Lipopolysaccharide-responsive and beige-like anchor protein	2592.24	59.442	0.020079
HAELIASTFVDQCK	NAIA-alkyne-DTB (C)	1	1	Q9UBB4	ATXN10	Ataxin-10	2299.17	68.814	4.3506e-09
HAITTYLFCTYPDAHEGR	NAIA-alkyne-DTB (C)	1	1	Q9UPY3	DICER1	Endoribonuclease Dicer	2832.37	67.82	0.0011535
HALKNGDICETSGKPK	NAIA-alkyne-DTB (C)	1	1	Q16637	SMN1	Survival motor neuron protein	2435.26	41.705	0.0061966
HAPHCLSEEEGEQDRPR	NAIA-alkyne-DTB (C)	3	3	O75190	DNAJB6	DnaJ homolog subfamily B member 6	2727.28	44.332	0.00024422
HAQTFVALCATDVK	NAIA-alkyne-DTB (C)	2	2	P24385	CCND1	G1/S-specific cyclin-D1	2241.16	67.92	0.0021468
HATLSVCYK	NAIA-alkyne-DTB (C)	1	1	Q13330	MTA1	Metastasis-associated protein MTA1	1758.91	56.04	0.015901
HCDDDGRTENGALAPK	NAIA-alkyne-DTB (C)	3	3	P17028	ZNF24	Zinc finger protein 24	2436.15	43.711	0.0066482
HCDEVGFNAEEAHNIVK	NAIA-alkyne-DTB (C)	4	4	P51808	DYNLT3	Dynein light chain Tctex-type 3	2649.26	55.236	4.6424e-53
HCDNLLR	NAIA-alkyne-DTB (C)	1	1	Q53H12	AGK	Acylglycerol kinase, mitochondrial	1607.82	56.39	0.04661
HCECAEEGTR	NAIA-alkyne-DTB (C)	2	2	Q86VP6	CAND1	Cullin-associated NEDD8-dissociated protein 1	1928.85	43.528	0.003678
HCIMQANAEYHQSILAK	Oxidation (M);NAIA-alkyne-DTB (C)	1	1	Q8WUM4	PDCD6IP	Programmed cell death 6-interacting protein	2710.34	51.646	0.00013837
HCLPTLADAK	NAIA-alkyne-DTB (C)	3	3	Q96RL1	UIMC1	BRCA1-A complex subunit RAP80	1805.95	59.83	0.0025309
HCNSQNGER	NAIA-alkyne-DTB (C)	1	1	O00154	ACOT7	Cytosolic acyl coenzyme A thioester hydrolase	1781.83	35.581	0.016606
HCPDSESR	NAIA-alkyne-DTB (C)	1	1	Q9Y4K4	MAP4K5	Mitogen-activated protein kinase kinase kinase kinase 5	1667.77	42.974	0.018588
HCPEPPSAPEENKATSK	NAIA-alkyne-DTB (C)	2	2	Q9Y2I9	TBC1D30	TBC1 domain family member 30	2559.24	43.049	5.7837e-05
HCPSAVVPVELQK	NAIA-alkyne-DTB (C)	2	2	Q9NZB2	FAM120A	Constitutive coactivator of PPAR-gamma-like protein 1	2144.15	61.248	0.0046085
HCSQVDSVR	NAIA-alkyne-DTB (C)	6	6	Q14247	CTTN	Src substrate cortactin	1767.87	44.88	9.9752e-05
HDAPALCLLLR	NAIA-alkyne-DTB (C)	2	2	Q9UBC1	NFKBIL1	NF-kappa-B inhibitor-like protein 1	1959.08	80.78	0.009662
HEASDFPCR	NAIA-alkyne-DTB (C)	3	3	P18031	PTPN1	Tyrosine-protein phosphatase non-receptor type 1	1798.85	56.272	0.0024561
HECNLIFR	NAIA-alkyne-DTB (C)	1	1	Q8NHQ9	DDX55	ATP-dependent RNA helicase DDX55	1768.91	64.999	0.018062
HECQANGPEDLNR	NAIA-alkyne-DTB (C)	8	8	P60981	DSTN	Destrin	2220.04	51.656	8.2913e-16
HECTLSSQEYVHELR	NAIA-alkyne-DTB (C)	2	2	O60879	DIAPH2	Protein diaphanous homolog 2	2568.24	55.182	0.00024579
HELQANCYEEVK	NAIA-alkyne-DTB (C)	14	14	P23528	CFL1	Cofilin-1	2200.06	60.989	1.5162e-54
HELQANCYEEVKDR	NAIA-alkyne-DTB (C)	67	67	P23528	CFL1	Cofilin-1	2471.19	73.653	5.774e-30
HENVVNLIEICR	NAIA-alkyne-DTB (C)	1	1	P50750	CDK9	Cyclin-dependent kinase 9	2176.15	76.123	0.0016233
HEVTICNYEASANPADHR	NAIA-alkyne-DTB (C)	2	2	Q9GZP4	PITHD1	PITH domain-containing protein 1	2764.3	55.075	1.1697e-16
HFCPNVPIILVGNKK	NAIA-alkyne-DTB (C)	3	3	P61586;P08134	RHOA;RHOC	Transforming protein RhoA;Rho-related GTP-binding protein RhoC	2416.35	69.753	0.00042436
HFLSDTGMACR	NAIA-alkyne-DTB (C)	3	3	Q5TFE4	NT5DC1	5'-nucleotidase domain-containing protein 1	1974.94	61.093	2.8545e-05
HFVGMLPEKDCR	NAIA-alkyne-DTB (C)	7	7	P60981	DSTN	Destrin	2169.09	66.713	2.9722e-08
HFVGMLPEKDCR	Oxidation (M);NAIA-alkyne-DTB (C)	1	1	P60981	DSTN	Destrin	2185.08	49.599	2.3007e-05
HGAGSGCLGTMEVK	NAIA-alkyne-DTB (C)	5	5	Q9BYG5	PARD6B	Partitioning defective 6 homolog beta	2084.02	57.877	0.0015908
HGALAELCPPGGSHR	NAIA-alkyne-DTB (C)	2	2	Q9BV36	MLPH	Melanophilin	2239.13	56.922	0.00051677
HGAVCHTGAPDATLHTVHPDSVSSSYSSR	NAIA-alkyne-DTB (C)	1	1	O15027	SEC16A	Protein transport protein Sec16A	3713.76	46.741	9.448e-05
HGEVCPAGWKPGSDTIKPDVQK	NAIA-alkyne-DTB (C)	12	12	Q06830	PRDX1	Peroxiredoxin-1	3086.56	72.175	2.722e-14
HGEVCPAGWKPGSETIIPDPAGK	NAIA-alkyne-DTB (C)	3	3	Q13162	PRDX4	Peroxiredoxin-4	3083.55	64.496	2.646e-40
HGFCGIPITDTGR	NAIA-alkyne-DTB (C)	4	4	P12268	IMPDH2	Inosine-5'-monophosphate dehydrogenase 2	2111.06	69.177	0.0020345
HGPSSSHMHNTGADSPSCSNGVASTK	NAIA-alkyne-DTB (C)	1	1	Q6VN20	RANBP10	Ran-binding protein 10	3290.48	39.916	0.00093535
HGVPPPCKPLASASISQK	NAIA-alkyne-DTB (C)	1	1	Q9H3S7	PTPN23	Tyrosine-protein phosphatase non-receptor type 23	2554.37	54.912	0.061013
HHCPNTPIILVGTK	NAIA-alkyne-DTB (C)	3	3	P63000	RAC1	Ras-related C3 botulinum toxin substrate 1	2267.22	64.417	0.021944
HHNQPYCGIAPYIR	NAIA-alkyne-DTB (C)	2	2	P08621	SNRNP70	U1 small nuclear ribonucleoprotein 70 kDa	2406.21	66.322	0.012505
HHPQQLSAPLPAPLYSFPGASCPVLDLR	NAIA-alkyne-DTB (C)	2	2	Q9Y618	NCOR2	Nuclear receptor corepressor 2	3748.96	96.646	4.0447e-09
HIDFPIPCPLR	NAIA-alkyne-DTB (C)	1	1	Q8IVH8	MAP4K3	Mitogen-activated protein kinase kinase kinase kinase 3	2045.09	82.384	0.0071612
HIIEDPCTLR	NAIA-alkyne-DTB (C)	3	3	Q7Z6Z7	HUWE1	E3 ubiquitin-protein ligase HUWE1	1934.01	63.121	0.01151
HILEDSCAELGESK	NAIA-alkyne-DTB (C)	3	3	Q6IQ49	SDE2	Protein SDE2 homolog	2268.11	61.941	0.0017396
HIQQVDCSGNDLEQLHIK	NAIA-alkyne-DTB (C)	2	2	P52948	NUP98	Nuclear pore complex protein Nup98-Nup96;Nuclear pore complex protein Nup98;Nuclear pore complex protein Nup96	2814.41	59.314	0.00084996
HISESCPFPSPGGQLAEVHSVSPEQGAK	NAIA-alkyne-DTB (C)	1	1	Q5T1V6	DDX59	Probable ATP-dependent RNA helicase DDX59	3612.77	62.903	4.6596e-12
HIYPAVEFLGPCEQGERR	NAIA-alkyne-DTB (C)	1	1	Q13469	NFATC2	Nuclear factor of activated T-cells, cytoplasmic 2	2838.43	68.911	0.052071
HKGWSPESPSAPDGGCPQGGGNR	NAIA-alkyne-DTB (C)	2	2	Q4ZG55	GREB1	Protein GREB1	3015.4	49.281	0.0016084
HKSWGIDCLFEK	NAIA-alkyne-DTB (C)	6	6	P51580	TPMT	Thiopurine S-methyltransferase	2200.11	83.534	0.0028101
HLCQQLQAEQAAAEKR	NAIA-alkyne-DTB (C)	1	1	Q14980	NUMA1	Nuclear mitotic apparatus protein 1	2561.32	50.182	1.1096e-14
HLESWCVQR	NAIA-alkyne-DTB (C)	3	3	Q9Y6M9	NDUFB9	NADH dehydrogenase [ubiquinone] 1 beta subcomplex subunit 9	1894.95	59.588	0.008796
HLEVSSASMAEDLCRK	NAIA-alkyne-DTB (C)	2	2	Q4V328	GRIPAP1	GRIP1-associated protein 1	2513.24	59.586	0.00036434
HLFCPDLLR	NAIA-alkyne-DTB (C)	4	4	Q9NUI1	DECR2	Peroxisomal 2,4-dienoyl-CoA reductase	1850.99	75.006	0.008796
HLGVCISVANNR	NAIA-alkyne-DTB (C)	6	6	O43390	HNRNPR	Heterogeneous nuclear ribonucleoprotein R	2020.07	60.086	0.0014098
HLNEIDLFHCIDPNDSK	NAIA-alkyne-DTB (C)	15	15	Q15185	PTGES3	Prostaglandin E synthase 3	2747.34	86.131	3.994e-08
HLSCTVGDLQTK	NAIA-alkyne-DTB (C)	4	4	Q96T51	RUFY1	RUN and FYVE domain-containing protein 1	2039.05	58.643	0.0014668
HLSSCAAPAPLTSAER	NAIA-alkyne-DTB (C)	2	2	Q6IBS0	TWF2	Twinfilin-2	2348.19	57.175	0.00016298
HLSTCDGQNPPKK	NAIA-alkyne-DTB (C)	3	3	O15226	NKRF	NF-kappa-B-repressing factor	2162.09	40.521	0.0020029
HLVTGQNASSTVPAVQNLLFLCGSR	NAIA-alkyne-DTB (C)	1	1	Q8NB37	PDDC1	Parkinson disease 7 domain-containing protein 1	3349.76	87.966	1.8627e-06
HLVTGQNASSTVPAVQNLLFLCGSRK	NAIA-alkyne-DTB (C)	2	2	Q8NB37	PDDC1	Parkinson disease 7 domain-containing protein 1	3477.86	80.712	1.2906e-08
HLYQIEKPCK	NAIA-alkyne-DTB (C)	1	1	O00443	PIK3C2A	Phosphatidylinositol 4-phosphate 3-kinase C2 domain-containing subunit alpha	1996.06	48.958	0.05419
HMAAASAECQNYAK	NAIA-alkyne-DTB (C)	2	2	Q9P2E9	RRBP1	Ribosome-binding protein 1	2232.05	48.338	0.0008192
HMAAASAECQNYAK	Oxidation (M);NAIA-alkyne-DTB (C)	2	2	Q9P2E9	RRBP1	Ribosome-binding protein 1	2248.04	45.694	0.0016349
HNFCFMEMNTR	NAIA-alkyne-DTB (C)	1	1	Q96RQ3	MCCC1	Methylcrotonoyl-CoA carboxylase subunit alpha, mitochondrial	2166.98	68.598	0.018617
HNIICLQNDHK	NAIA-alkyne-DTB (C)	4	4	O00233	PSMD9	26S proteasome non-ATPase regulatory subunit 9	2072.06	52.036	1.5342e-11
HNIICLQNDHKAVMK	NAIA-alkyne-DTB (C)	1	1	O00233	PSMD9	26S proteasome non-ATPase regulatory subunit 9	2501.3	49.405	0.036302
HNMCGETEEEK	NAIA-alkyne-DTB (C)	7	7	P21266	GSTM3	Glutathione S-transferase Mu 3	2043.9	45.566	3.315e-05
HNMCGETEEEK	Oxidation (M);NAIA-alkyne-DTB (C)	1	1	P21266	GSTM3	Glutathione S-transferase Mu 3	2059.9	42.819	0.0041085
HNNCMASHLTPAVYAR	NAIA-alkyne-DTB (C)	1	1	P12532	CKMT1A	Creatine kinase U-type, mitochondrial	2522.23	56.643	0.00021318
HNNCMASHLTPAVYAR	Oxidation (M);NAIA-alkyne-DTB (C)	2	2	P12532	CKMT1A	Creatine kinase U-type, mitochondrial	2538.23	50.418	0.0008763
HQACLLLQK	NAIA-alkyne-DTB (C)	1	1	Q9BQG0	MYBBP1A	Myb-binding protein 1A	1790.99	61.674	0.01361
HQPISVGVAPIAVAPVCLK	NAIA-alkyne-DTB (C)	1	1	Q8NG48	LINS	Protein Lines homolog	2636.49	76.998	0.001764
HQSLGAAASTANLLDDVEGHACDEDFR	NAIA-alkyne-DTB (C)	1	1	Q9NWM3	CUEDC1	CUE domain-containing protein 1	3579.67	74.081	8.7672e-33
HQWDLDTCK	NAIA-alkyne-DTB (C)	1	1	Q7Z6M1	RABEPK	Rab9 effector protein with kelch motifs	1882.9	60.453	0.0051344
HRIPSTICFGQGAAR	NAIA-alkyne-DTB (C)	2	2	Q8NB15	ZNF511	Zinc finger protein 511	2351.23	59.683	0.0011352
HRLVNACLAEELPHIHAFEQK	NAIA-alkyne-DTB (C)	23	23	Q9H3K6	BOLA2	BolA-like protein 2	3192.67	91.252	4.4717e-36
HRPTVVECLR	NAIA-alkyne-DTB (C)	1	1	O75843	AP1G2	AP-1 complex subunit gamma-like 2	1947.05	55.16	0.063716
HSCAARPSAGVGGSSSSLGSGSR	NAIA-alkyne-DTB (C)	2	2	Q8NHY2	RFWD2	E3 ubiquitin-protein ligase RFWD2	2812.37	42.379	2.4416e-08
HSDGNLCVK	NAIA-alkyne-DTB (C)	3	3	P49458	SRP9	Signal recognition particle 9 kDa protein	1709.86	51.338	0.0073323
HSEAAPGPVSCTRPR	NAIA-alkyne-DTB (C)	1	1	Q9P2Z0	THAP10	THAP domain-containing protein 10	2302.16	44.874	0.036816
HSIHWPCR	NAIA-alkyne-DTB (C)	1	1	P13010	XRCC5	X-ray repair cross-complementing protein 5	1772.89	56.93	0.07045
HSLALGSATEDKDSMETDDCSR	NAIA-alkyne-DTB (C)	2	2	Q5SRE5	NUP188	Nucleoporin NUP188 homolog	3105.4	51.595	0.00033616
HSLSFNDCFVK	NAIA-alkyne-DTB (C)	6	6	P55317;P55318	FOXA1;FOXA3	Hepatocyte nuclear factor 3-alpha;Hepatocyte nuclear factor 3-gamma	2034	68.586	2.4285e-06
HSTVATECLSK	NAIA-alkyne-DTB (C)	1	1	P38398	BRCA1	Breast cancer type 1 susceptibility protein	1912.97	51.836	0.0045048
HTACNEQQR	NAIA-alkyne-DTB (C)	2	2	Q5T4S7	UBR4	E3 ubiquitin-protein ligase UBR4	1823.87	38.889	0.003394
HTEDSLCSSEHAGDIQTTR	NAIA-alkyne-DTB (C)	1	1	Q5VT97	SYDE2	Rho GTPase-activating protein SYDE2	2824.31	50.752	0.0012191
HTIASGVDCGLLK	NAIA-alkyne-DTB (C)	1	1	Q86UD0	SAPCD2	Suppressor APC domain-containing protein 2	2051.09	65.874	0.0022807
HTLDGAACLLNSNK	NAIA-alkyne-DTB (C)	2	2	Q9Y3A3	MOB4	MOB-like protein phocein	2194.12	62.903	0.0023155
HTLDGAACLLNSNKYFPSR	NAIA-alkyne-DTB (C)	6	6	Q9Y3A3	MOB4	MOB-like protein phocein	2844.44	67.5	2.102e-32
HTPGDQDCDELGR	NAIA-alkyne-DTB (C)	2	2	P0CG13	CHTF8	Chromosome transmission fidelity protein 8 homolog	2180	53.218	0.0033891
HTSCSSAGNDSKPVQEAPSVAR	NAIA-alkyne-DTB (C)	3	3	Q9P246	STIM2	Stromal interaction molecule 2	2965.44	41.188	2.4625e-13
HVACLAR	NAIA-alkyne-DTB (C)	1	1	Q14160	SCRIB	Protein scribble homolog	1506.81	50.435	0.065409
HVLALTGCGPGR	NAIA-alkyne-DTB (C)	1	1	Q9BTY7	HGH1	Protein HGH1 homolog	1918.02	60.76	0.065281
HVNTNPLCDLTPIFK	NAIA-alkyne-DTB (C)	2	2	Q9UKX7	NUP50	Nuclear pore complex protein Nup50	2449.28	82.754	0.00042386
HVPGASFFDIEECR	NAIA-alkyne-DTB (C)	2	2	Q16762	TST	Thiosulfate sulfurtransferase	2344.13	74.685	0.0015563
HVSSETDESCKK	NAIA-alkyne-DTB (C)	5	5	Q96P16	RPRD1A	Regulation of nuclear pre-mRNA domain-containing protein 1A	2087	36.384	9.1423e-16
HVTSECLGWMR	NAIA-alkyne-DTB (C)	1	1	P15924	DSP	Desmoplakin	2056	66.87	0.0037126
IAALQCMHALTR	NAIA-alkyne-DTB (C)	1	1	Q96T76	MMS19	MMS19 nucleotide excision repair protein homolog	2065.1	66.886	0.06477
IAAYLQSDQFCK	NAIA-alkyne-DTB (C)	117	117	P21266	GSTM3	Glutathione S-transferase Mu 3	2124.07	98.765	1.4344e-159
IAAYLQSDQFCKMPINNK	NAIA-alkyne-DTB (C)	7	7	P21266	GSTM3	Glutathione S-transferase Mu 3	2821.43	76.774	1.6993e-67
IAAYLQSDQFCKMPINNK	Oxidation (M);NAIA-alkyne-DTB (C)	1	1	P21266	GSTM3	Glutathione S-transferase Mu 3	2837.42	62.553	0.004055
IACDEEFSDSEDEGEGGRR	NAIA-alkyne-DTB (C)	2	2	Q92769	HDAC2	Histone deacetylase 2	2838.24	57.194	0.00013761
IACEEEFSDSEEEGEGGRK	NAIA-alkyne-DTB (C)	3	3	Q13547	HDAC1	Histone deacetylase 1	2838.27	56.477	9.4818e-06
IACNGDASSSQIIHISDENEGK	NAIA-alkyne-DTB (C)	1	1	Q6PL18	ATAD2	ATPase family AAA domain-containing protein 2	3025.45	60.006	0.00031813
IACYQEFAAQLK	NAIA-alkyne-DTB (C)	1	1	Q8TCU6	PREX1	Phosphatidylinositol 3,4,5-trisphosphate-dependent Rac exchanger 1 protein	2122.09	73.556	0.041712
IADSCALTSGK	NAIA-alkyne-DTB (C)	1	1	Q9P0K8	FOXJ2	Forkhead box protein J2	1802.92	61.289	0.03002
IAELEEELVCVQK	NAIA-alkyne-DTB (C)	1	1	Q14789	GOLGB1	Golgin subfamily B member 1	2240.18	75.092	0.00048531
IAILTCPFEPPKPK	NAIA-alkyne-DTB (C)	5	5	P48643	CCT5	T-complex protein 1 subunit epsilon	2291.28	76.719	2.242e-30
IAIWTTECENR	NAIA-alkyne-DTB (C)	2	2	P06730	EIF4E	Eukaryotic translation initiation factor 4E	2073.04	69.97	4.4486e-06
IALESEGRPEEQMESDNCSGGDDDWTHLSSK	NAIA-alkyne-DTB (C)	1	1	Q13501	SQSTM1	Sequestosome-1	4159.84	59.846	7.1829e-05
IALNLEGCALSQGSLR	NAIA-alkyne-DTB (C)	3	3	Q9NZT2	OGFR	Opioid growth factor receptor	2382.27	78.412	1.16e-14
IANCIVHSTDKGPNSALVQQLIK	NAIA-alkyne-DTB (C)	4	4	Q5H9R7	PPP6R3	Serine/threonine-protein phosphatase 6 regulatory subunit 3	3186.72	81.402	9.3143e-06
IANLGSCNDSKLEFR	NAIA-alkyne-DTB (C)	6	6	Q9HCY8	S100A14	Protein S100-A14	2404.22	61.906	1.6105e-06
IANSLTGSNTAPGSFLFSSCGK	NAIA-alkyne-DTB (C)	1	1	Q96L73	NSD1	Histone-lysine N-methyltransferase, H3 lysine-36 and H4 lysine-20 specific	2896.44	80.342	0.052329
IAPGAVVCVESEIR	NAIA-alkyne-DTB (C)	1	1	O00399	DCTN6	Dynactin subunit 6	2180.17	72.915	0.0022797
IAQLQEALLHCGK	NAIA-alkyne-DTB (C)	1	1	Q9UPN3	MACF1	Microtubule-actin cross-linking factor 1, isoforms 1/2/3/5	2161.17	68.503	0.001697
IAVAAQNCYK	NAIA-alkyne-DTB (C)	1	1	P60174	TPI1	Triosephosphate isomerase	1817.95	57.09	0.00245
IAVYSCPFDGMITETK	NAIA-alkyne-DTB (C)	4	4	P50990	CCT8	T-complex protein 1 subunit theta	2512.24	83.026	1.9843e-113
IAVYSCPFDGMITETK	Oxidation (M);NAIA-alkyne-DTB (C)	1	1	P50990	CCT8	T-complex protein 1 subunit theta	2528.23	76.63	0.035377
ICALENELAALR	NAIA-alkyne-DTB (C)	1	1	Q15390	MTFR1	Mitochondrial fission regulator 1	2053.1	81.509	0.00077607
ICANHYITPMMELKPNAGSDR	NAIA-alkyne-DTB (C)	3	3	P43487	RANBP1	Ran-specific GTPase-activating protein	3098.51	62.131	5.6479e-71
ICANHYITPMMELKPNAGSDR	Oxidation (M);NAIA-alkyne-DTB (C)	1	1	P43487	RANBP1	Ran-specific GTPase-activating protein	3114.51	57.148	0.031078
ICDDELILIK	NAIA-alkyne-DTB (C)	5	5	P17987	TCP1	T-complex protein 1 subunit alpha	1912.04	79.324	9.298e-25
ICDDELILIKNTK	NAIA-alkyne-DTB (C)	2	2	P17987	TCP1	T-complex protein 1 subunit alpha	2255.22	68.568	0.00056156
ICDFDLGSGMK	NAIA-alkyne-DTB (C)	1	1	Q9BUB5	MKNK1	MAP kinase-interacting serine/threonine-protein kinase 1	1922.93	74.705	0.068952
ICDQWDALGSLTHSR	NAIA-alkyne-DTB (C)	5	5	O43707	ACTN4	Alpha-actinin-4	2439.2	73.312	1.2411e-21
ICDQWDALGSLTHSRR	NAIA-alkyne-DTB (C)	2	2	O43707	ACTN4	Alpha-actinin-4	2595.3	67.257	3.864e-06
ICEEETGSTSIQAADSTAVNGSITPTDKK	NAIA-alkyne-DTB (C)	1	1	Q49A26	GLYR1	Putative oxidoreductase GLYR1	3690.79	57.129	1.1788e-89
ICFKFDHLRK	NAIA-alkyne-DTB (C)	1	1	P47755	CAPZA2	F-actin-capping protein subunit alpha-2	2044.11	55.355	0.0092577
ICFLSQEENELGK	NAIA-alkyne-DTB (C)	1	1	Q05084	ICA1	Islet cell autoantigen 1	2247.12	74.179	0.0017416
ICGLEEDLKNGK	NAIA-alkyne-DTB (C)	3	3	O75116	ROCK2	Rho-associated protein kinase 2	2056.07	61.688	0.0012481
ICKYPLLLK	NAIA-alkyne-DTB (C)	1	1	Q8TCU6	PREX1	Phosphatidylinositol 3,4,5-trisphosphate-dependent Rac exchanger 1 protein	1828.07	65.567	0.0071625
ICLDILK	NAIA-alkyne-DTB (C)	2	2	P61088	UBE2N	Ubiquitin-conjugating enzyme E2 N	1554.88	76.775	0.0020383
ICLDILKDK	NAIA-alkyne-DTB (C)	1	1	P61088	UBE2N	Ubiquitin-conjugating enzyme E2 N	1798.01	68.15	0.021814
ICLEIMQR	NAIA-alkyne-DTB (C)	2	2	Q00341	HDLBP	Vigilin	1742.92	71.06	0.0085689
ICNAVSPDKDVDGFHVINVGR	NAIA-alkyne-DTB (C)	2	2	P13995	MTHFD2	Bifunctional methylenetetrahydrofolate dehydrogenase/cyclohydrolase, mitochondrial;NAD-dependent methylenetetrahydrofolate dehydrogenase;Methenyltetrahydrofolate cyclohydrolase	2992.52	64.136	0.00063574
ICPIDITLAQR	NAIA-alkyne-DTB (C)	2	2	P41214	EIF2D	Eukaryotic translation initiation factor 2D	1980.09	78.7	4.4486e-06
ICPQETPLLHSLTQEGK	NAIA-alkyne-DTB (C)	5	5	Q13796	SHROOM2	Protein Shroom2	2631.37	67.016	4.667e-05
ICPVEFNPNFVAR	NAIA-alkyne-DTB (C)	4	4	Q9UI30	TRMT112	Multifunctional methyltransferase subunit TRM112-like protein	2243.16	78.02	1.8484e-09
ICRDPQTPVLQTK	NAIA-alkyne-DTB (C)	4	4	Q9ULW0	TPX2	Targeting protein for Xklp2	2236.2	52.802	4.8317e-06
ICSEEER	NAIA-alkyne-DTB (C)	3	3	Q9NX63	CHCHD3	MICOS complex subunit MIC19	1602.77	50.633	0.02981
ICSFEEAK	NAIA-alkyne-DTB (C)	1	1	P16298	PPP3CB	Serine/threonine-protein phosphatase 2B catalytic subunit beta isoform	1663.83	61.795	0.017174
ICSHSAPEQQAR	NAIA-alkyne-DTB (C)	2	2	O75683	SURF6	Surfeit locus protein 6	2064.02	41.475	1.5666e-10
ICSLQEEQQQLR	NAIA-alkyne-DTB (C)	2	2	Q96T51	RUFY1	RUN and FYVE domain-containing protein 1	2212.13	61.861	0.0015846
ICYIFHETFGR	NAIA-alkyne-DTB (C)	3	3	O00429	DNM1L	Dynamin-1-like protein	2123.07	71.347	5.5908e-05
IDCFLPHLR	NAIA-alkyne-DTB (C)	1	1	Q92538	GBF1	Golgi-specific brefeldin A-resistance guanine nucleotide exchange factor 1	1850.99	73.947	0.017277
IDCNLLEFK	NAIA-alkyne-DTB (C)	4	4	P21283	ATP6V1C1	V-type proton ATPase subunit C 1	1831.95	81.422	0.0027649
IDRYTQQGFGNLPICMAK	NAIA-alkyne-DTB (C)	1	1	Q6UB35	MTHFD1L	Monofunctional C1-tetrahydrofolate synthase, mitochondrial	2792.41	72.915	0.0010059
IDVEDILCK	NAIA-alkyne-DTB (C)	1	1	Q8TC07	TBC1D15	TBC1 domain family member 15	1784.94	82.131	0.0023504
IDYNVEQSCIK	NAIA-alkyne-DTB (C)	2	2	O14662	STX16	Syntaxin-16	2049.02	64.914	7.4937e-25
IEAACFATIK	NAIA-alkyne-DTB (C)	1	1	P50213	IDH3A	Isocitrate dehydrogenase [NAD] subunit alpha, mitochondrial	1803.96	70.562	0.017619
IEAQENYIPDHGGGEDSCAK	NAIA-alkyne-DTB (C)	1	1	Q7Z3E2	CCDC186	Coiled-coil domain-containing protein 186	2870.32	52.54	0.0013732
[truncated: 2,827 more rows]

## Sheet: IAA_mod (C)
Peptide sequence	Modifications	# PSMs	No of Cys modifications	Proteins	Gene Names	Protein Names	Mass	Retention time / min	PEP
AAAAGGPCVR	Acetyl (Protein N-term);IAA-alkyne-DTB (C)	1	1	Q5SRE5	NUP188	Nucleoporin NUP188 homolog	1464.79	50.052	0.00030527
AAAPAPEEEMDECEQALAAEPK	IAA-alkyne-DTB (C)	1	1	P26641	EEF1G	Elongation factor 1-gamma	2850.34	59.539	0.00033929
AAASGQPRPEMQCPAEHEEDMYR	IAA-alkyne-DTB (C)	1	1	Q96BN8	OTULIN	Ubiquitin thioesterase otulin	3153.44	40.797	8.3322e-13
AAASGQPRPEMQCPAEHEEDMYR	Oxidation (M);IAA-alkyne-DTB (C)	1	1	Q96BN8	OTULIN	Ubiquitin thioesterase otulin	3169.44	36.403	0.011287
AACCLAGAR	IAA-alkyne-DTB (C)	2	2	O95336	PGLS	6-phosphogluconolactonase	1442.75	41.115	2.4207e-11
AACSAAAMEEDSEASSSR	IAA-alkyne-DTB (C)	2	2	Q05086	UBE3A	Ubiquitin-protein ligase E3A	2323.04	41.902	0.00034078
AADCISEPVNR	IAA-alkyne-DTB (C)	1	1	P43304	GPD2	Glycerol-3-phosphate dehydrogenase, mitochondrial	1724.89	44.627	0.00033339
AADISESSGADCK	Acetyl (Protein N-term);IAA-alkyne-DTB (C)	2	2	O43583	DENR	Density-regulated protein	1845.88	50.36	5.0139e-74
AADISESSGADCKGDPR	Acetyl (Protein N-term);IAA-alkyne-DTB (C)	2	2	O43583	DENR	Density-regulated protein	2271.08	44.177	0.00040462
AAEATAVAGSGAVGGCLAK	Acetyl (Protein N-term);IAA-alkyne-DTB (C)	1	1	Q9Y259	CHKB	Choline/ethanolamine kinase	2196.16	63.526	2.9912e-42
AAEATVCANNSK	IAA-alkyne-DTB (C)	1	1	Q3T8J9	GON4L	GON-4-like protein	1728.88	35.139	0.0010074
AAETCQEPK	IAA-alkyne-DTB (C)	1	1	Q9P032	NDUFAF4	NADH dehydrogenase [ubiquinone] 1 alpha subcomplex assembly factor 4	1526.78	31.639	0.0021421
AAGAPGAACRPGCSQK	IAA-alkyne-DTB (C)	2	2	O95685	PPP1R3D	Protein phosphatase 1 regulatory subunit 3D	2052.04	27.816	0.018429
AAGCCGVKK	Acetyl (Protein N-term);IAA-alkyne-DTB (C)	1	1	Q9Y4X0	AMMECR1	AMME syndrome candidate gene 1 protein	1485.78	35.042	0.030486
AAGTDSFNGHPPQGCASTPVAR	IAA-alkyne-DTB (C)	1	1	Q9NVU0	POLR3E	DNA-directed RNA polymerase III subunit RPC5	2691.32	40.466	5.2835e-12
AAHTEDINACTLTTSPR	IAA-alkyne-DTB (C)	1	1	P04049	RAF1	RAF proto-oncogene serine/threonine-protein kinase	2351.19	45.055	0.0031371
AALASAHQCHPLPR	IAA-alkyne-DTB (C)	1	1	Q9NWZ5	UCKL1	Uridine-cytidine kinase-like 1	2022.09	33.462	0.00050428
AASCGEGK	IAA-alkyne-DTB (C)	1	1	Q6FI81	CIAPIN1	Anamorsin	1272.65	27.415	0.0078758
AASCGEGKK	IAA-alkyne-DTB (C)	1	1	Q6FI81	CIAPIN1	Anamorsin	1400.74	20.547	0.039914
AASCPLPVTPDLPTLR	Acetyl (Protein N-term);IAA-alkyne-DTB (C)	1	1	Q8N6Q8	METTL25	Methyltransferase-like protein 25	2243.23	82.811	2.8768e-10
AASCVLLHTGQK	Acetyl (Protein N-term);IAA-alkyne-DTB (C)	2	2	P14550	AKR1A1	Alcohol dehydrogenase [NADP(+)]	1820	57.146	5.2027e-23
AASKCQMMEER	IAA-alkyne-DTB (C)	1	1	Q96T51	RUFY1	RUN and FYVE domain-containing protein 1	1833.89	34.356	0.011348
AATFFGEVVKAPCR	Acetyl (Protein N-term);IAA-alkyne-DTB (C)	4	4	O95456	PSMG1	Proteasome assembly chaperone 1	2088.12	75.4	1.8084e-40
AATGEEVSAEDLGGADLHCR	IAA-alkyne-DTB (C)	2	2	Q9HCC0	MCCC2	Methylcrotonoyl-CoA carboxylase beta chain, mitochondrial	2551.23	49.213	2.5237e-08
AATGEEVSAEDLGGADLHCRK	IAA-alkyne-DTB (C)	1	1	Q9HCC0	MCCC2	Methylcrotonoyl-CoA carboxylase beta chain, mitochondrial	2679.33	43.105	0.00047127
AATQCEFSK	IAA-alkyne-DTB (C)	1	1	Q96GG9	DCUN1D1	DCN1-like protein 1	1534.78	40.116	0.012203
AAVEEGIVLGGGCALLR	IAA-alkyne-DTB (C)	2	2	P10809	HSPD1	60 kDa heat shock protein, mitochondrial	2178.22	70.708	2.0336e-10
ACADKLKR	IAA-alkyne-DTB (C)	1	1	Q9P2J5	LARS	Leucine--tRNA ligase, cytoplasmic	1454.84	25.354	0.01789
ACARPLISVYSEK	Acetyl (Protein N-term);IAA-alkyne-DTB (C)	2	2	P36578	RPL4	60S ribosomal protein L4	2029.1	61.239	0.0011511
ACDSSSR	IAA-alkyne-DTB (C)	1	1	Q86TI0	TBC1D1	TBC1 domain family member 1	1275.62	27.162	0.030375
ACEAAK	IAA-alkyne-DTB (C)	1	1	O60563	CCNT1	Cyclin-T1	1142.61	28.173	0.069731
ACEAAKK	IAA-alkyne-DTB (C)	2	2	O60563	CCNT1	Cyclin-T1	1270.71	20.982	0.027053
ACESASHDNQSVR	IAA-alkyne-DTB (C)	1	1	Q8TBZ6	TRMT10A	tRNA methyltransferase 10 homolog A	1953.93	24.888	0.0082486
ACFQVGTSEEMK	IAA-alkyne-DTB (C)	2	2	P35658	NUP214	Nuclear pore complex protein Nup214	1879.92	51.021	1.5044e-54
ACFQVGTSEEMK	Oxidation (M);IAA-alkyne-DTB (C)	1	1	P35658	NUP214	Nuclear pore complex protein Nup214	1895.91	47.388	0.0015601
ACGLVASNLNLKPGECLR	Acetyl (Protein N-term);IAA-alkyne-DTB (C)	4	4	P09382	LGALS1	Galectin-1	2507.34	68.531	3.035e-32
ACKVDSPTVNTTLR	IAA-alkyne-DTB (C)	1	1	Q9H0B6	KLC2	Kinesin light chain 2	2055.11	42.858	0.0013739
ACKVDSPTVTTTLK	IAA-alkyne-DTB (C)	2	2	Q07866	KLC1	Kinesin light chain 1	2014.11	43.409	8.1187e-06
ACLPDAK	IAA-alkyne-DTB (C)	1	1	O15091	KIAA0391	Mitochondrial ribonuclease P protein 3	1267.7	41.633	0.039746
ACNLTDTQK	IAA-alkyne-DTB (C)	2	2	Q7LBC6	KDM3B	Lysine-specific demethylase 3B	1543.8	39.093	2.8214e-14
ACNLTDTQKEVK	IAA-alkyne-DTB (C)	4	4	Q7LBC6	KDM3B	Lysine-specific demethylase 3B	1900.01	36.347	0.001436
ACPLQPDHTNDEKE	IAA-alkyne-DTB (C)	1	1	Q15004	KIAA0101	PCNA-associated factor	2147.03	39.319	0.0096507
ACPRPEGLNFQDLK	IAA-alkyne-DTB (C)	1	1	P15927	RPA2	Replication protein A 32 kDa subunit	2138.13	52.769	0.0021121
ACQSLASR	IAA-alkyne-DTB (C)	2	2	Q12789	GTF3C1	General transcription factor 3C polypeptide 1	1385.74	36.876	0.0029542
ACSEQEGR	IAA-alkyne-DTB (C)	2	2	O14662	STX16	Syntaxin-16	1429.7	27.914	0.01789
ACSTVEGK	IAA-alkyne-DTB (C)	1	1	Q96RL1	UIMC1	BRCA1-A complex subunit RAP80	1344.71	32.276	0.0063891
ACTAQSLGNLLDMMYR	IAA-alkyne-DTB (C)	1	1	Q16854	DGUOK	Deoxyguanosine kinase, mitochondrial	2337.16	83.57	0.0020828
ACTTEAHKQR	IAA-alkyne-DTB (C)	2	2	Q16514	TAF12	Transcription initiation factor TFIID subunit 12	1694.89	18.462	0.0059277
ACTTEEDQEK	IAA-alkyne-DTB (C)	2	2	P49915	GMPS	GMP synthase [glutamine-hydrolyzing]	1703.8	30.645	0.0015785
ACVGNAYHK	IAA-alkyne-DTB (C)	3	3	Q9UKX7	NUP50	Nuclear pore complex protein Nup50	1512.79	30.782	1.0269e-07
ADEASELACPTPK	IAA-alkyne-DTB (C)	2	2	P49327	FASN	Fatty acid synthase;[Acyl-carrier-protein] S-acetyltransferase;[Acyl-carrier-protein] S-malonyltransferase;3-oxoacyl-[acyl-carrier-protein] synthase;3-oxoacyl-[acyl-carrier-protein] reductase;3-hydroxyacyl-[acyl-carrier-protein] dehydratase;Enoyl-[acyl-carrier-protein] reductase;Oleoyl-[acyl-carrier-protein] hydrolase	1881.95	47.58	2.7685e-53
ADELLCWEDSAGHWLYE	IAA-alkyne-DTB (C)	2	2	Q13232	NME3	Nucleoside diphosphate kinase 3	2587.21	83.619	1.8941e-05
ADLLLEPCSHYR	IAA-alkyne-DTB (C)	2	2	Q7Z406	MYH14	Myosin-14	1967.03	54.346	0.0001455
ADLVISHAGAGSCLETLEK	IAA-alkyne-DTB (C)	2	2	Q9NP73	ALG13	Putative bifunctional UDP-N-acetylglucosamine transferase and deubiquitinase ALG13	2464.3	56.796	2.6253e-07
ADPDGPEAQAEACSGER	IAA-alkyne-DTB (C)	3	3	Q9NX24	NHP2	H/ACA ribonucleoprotein complex subunit 2	2253.03	40.354	2.7533e-05
ADPQGCR	IAA-alkyne-DTB (C)	1	1	P35568	IRS1	Insulin receptor substrate 1	1296.66	30.137	0.04661
ADSASCENR	IAA-alkyne-DTB (C)	1	1	Q92833	JARID2	Protein Jumonji	1502.71	29.145	0.002579
ADSASESDTDGAGGNSSSSAAMQSSCSSTSGGGGGGGGGGGGGK	Acetyl (Protein N-term);IAA-alkyne-DTB (C)	2	2	Q16204	CCDC6	Coiled-coil domain-containing protein 6	4203.74	42.819	1.6971e-48
ADSASESDTDGAGGNSSSSAAMQSSCSSTSGGGGGGGGGGGGGK	Acetyl (Protein N-term);Oxidation (M);IAA-alkyne-DTB (C)	2	2	Q16204	CCDC6	Coiled-coil domain-containing protein 6	4219.74	37.955	6.3346e-18
ADSCSQAAGTK	IAA-alkyne-DTB (C)	1	1	Q9H7N4	SCAF1	Splicing factor, arginine/serine-rich 19	1588.79	29.365	0.056086
ADVEDGEETCALASHSGSSGSK	Acetyl (Protein N-term);IAA-alkyne-DTB (C)	2	2	Q9UBF6	RNF7	RING-box protein 2	2729.24	49.816	0.053846
AEAAALSTQCR	IAA-alkyne-DTB (C)	1	1	Q9H6T0	ESRP2	Epithelial splicing regulatory protein 2	1670.88	40.83	7.722e-05
AEAGEAGQATAEAECHR	IAA-alkyne-DTB (C)	3	3	O95671	ASMTL	N-acetylserotonin O-methyltransferase-like protein	2251.07	32.234	1.7368e-67
AEAGEAGQATAEAECHRTR	IAA-alkyne-DTB (C)	1	1	O95671	ASMTL	N-acetylserotonin O-methyltransferase-like protein	2508.21	28.057	0.0022836
AECGASGSGSSGDSLDK	Acetyl (Protein N-term);IAA-alkyne-DTB (C)	1	1	Q9NVE7	PANK4	Pantothenate kinase 4	2119.97	47.33	2.8997e-05
AEDQTESSCESHRK	IAA-alkyne-DTB (C)	1	1	Q9BU76	MMTAG2	Multiple myeloma tumor-associated protein 2	2157.01	20.047	0.035178
AEENKKEPLCR	IAA-alkyne-DTB (C)	1	1	O14562	UBFD1	Ubiquitin domain-containing protein UBFD1	1867	28.387	0.0058052
AEGLEEADTGASGCHSHPEEQPTSISPSR	IAA-alkyne-DTB (C)	1	1	Q9BV36	MLPH	Melanophilin	3529.64	38.639	1.2188e-05
AENGKNCDQR	Acetyl (Protein N-term);IAA-alkyne-DTB (C)	2	2	Q96GC9	VMP1	Vacuole membrane protein 1	1726.84	29.437	0.0030046
AENGKNCDQRR	Acetyl (Protein N-term);IAA-alkyne-DTB (C)	2	2	Q96GC9	VMP1	Vacuole membrane protein 1	1882.94	23.734	0.0056943
AENGLLMTPCYTANFVAPEVLK	IAA-alkyne-DTB (C)	2	2	Q15418;P51812	RPS6KA1;RPS6KA3	Ribosomal protein S6 kinase alpha-1;Ribosomal protein S6 kinase alpha-3	2931.52	81.976	9.6208e-17
AESCGSFDETESEESSK	IAA-alkyne-DTB (C)	1	1	Q9Y343	SNX24	Sorting nexin-24	2372.03	42.599	0.01223
AESPEEVACR	IAA-alkyne-DTB (C)	1	1	Q7Z6Z7	HUWE1	E3 ubiquitin-protein ligase HUWE1	1640.82	40.758	0.0022867
AESPEEVACRK	IAA-alkyne-DTB (C)	2	2	Q7Z6Z7	HUWE1	E3 ubiquitin-protein ligase HUWE1	1768.91	33.844	3.7819e-05
AESSQTCHSEQGDK	IAA-alkyne-DTB (C)	1	1	P46063	RECQL	ATP-dependent DNA helicase Q1	2056.95	21.485	1.7161e-09
AESSQTCHSEQGDKK	IAA-alkyne-DTB (C)	3	3	P46063	RECQL	ATP-dependent DNA helicase Q1	2185.04	17.346	0.00091279
AFDTAGNGYCR	IAA-alkyne-DTB (C)	1	1	P49327	FASN	Fatty acid synthase;[Acyl-carrier-protein] S-acetyltransferase;[Acyl-carrier-protein] S-malonyltransferase;3-oxoacyl-[acyl-carrier-protein] synthase;3-oxoacyl-[acyl-carrier-protein] reductase;3-hydroxyacyl-[acyl-carrier-protein] dehydratase;Enoyl-[acyl-carrier-protein] reductase;Oleoyl-[acyl-carrier-protein] hydrolase	1724.83	44.316	8.9384e-32
AFLLSSCLVQHQR	IAA-alkyne-DTB (C)	1	1	Q96LW9	ZSCAN31	Zinc finger and SCAN domain-containing protein 31	2052.13	58.976	0.014052
AFPMLCSLALHK	IAA-alkyne-DTB (C)	2	2	Q92766	RREB1	Ras-responsive element-binding protein 1	1881.04	66.158	0.0011277
AGAHVNSEDDRTSCIVR	IAA-alkyne-DTB (C)	2	2	Q9ULJ7	ANKRD50	Ankyrin repeat domain-containing protein 50	2380.19	35.856	0.0018958
AGALQCSPSDAYTKK	IAA-alkyne-DTB (C)	2	2	Q9Y490	TLN1	Talin-1	2090.08	38.228	0.00042312
AGCALSAESSR	IAA-alkyne-DTB (C)	1	1	Q96HP0	DOCK6	Dedicator of cytokinesis protein 6	1601.82	41.711	0.0025365
AGCAVTSLLASELTK	IAA-alkyne-DTB (C)	2	2	O60610	DIAPH1	Protein diaphanous homolog 1	2014.11	73.878	8.4818e-15
AGCAVTSLLASELTKDDAMAAVPAK	IAA-alkyne-DTB (C)	1	1	O60610	DIAPH1	Protein diaphanous homolog 1	2983.57	74.606	0.022339
AGDELAYNSSSACASSR	IAA-alkyne-DTB (C)	2	2	Q86Y37	CACUL1	CDK2-associated and cullin domain-containing protein 1	2239.05	43.477	5.8552e-05
AGEGTYALDSESCMEK	IAA-alkyne-DTB (C)	2	2	O00541	PES1	Pescadillo homolog	2241.03	50.059	5.2238e-05
AGEGTYALDSESCMEK	Oxidation (M);IAA-alkyne-DTB (C)	1	1	O00541	PES1	Pescadillo homolog	2257.02	45.444	0.026178
AGFQTEDFSLYACASPK	IAA-alkyne-DTB (C)	2	2	P15056	BRAF	Serine/threonine-protein kinase B-raf	2385.17	65.798	1.9543e-22
AGGPPQVAGAQAACSEDR	IAA-alkyne-DTB (C)	2	2	Q9H3R5	CENPH	Centromere protein H	2235.11	41.776	7.4833e-05
AGHCAPSEAIEK	IAA-alkyne-DTB (C)	4	4	Q15257	PPP2R4	Serine/threonine-protein phosphatase 2A activator	1762.9	33.158	6.2078e-11
AGHLCTVQFLISK	IAA-alkyne-DTB (C)	1	1	Q8IWZ3	ANKHD1	Ankyrin repeat and KH domain-containing protein 1	1967.1	59.209	0.023815
AGHVCTVQFLISK	IAA-alkyne-DTB (C)	2	2	O75179	ANKRD17	Ankyrin repeat domain-containing protein 17	1953.09	56.582	0.00044259
AGKPPCGATKR	IAA-alkyne-DTB (C)	1	1	Q9BY42	RTFDC1	Protein RTF2 homolog	1635.92	20.474	0.028557
AGLSPANCQSDR	IAA-alkyne-DTB (C)	1	1	Q14692	BMS1	Ribosome biogenesis protein BMS1 homolog	1768.89	39.936	0.0060087
AGLSPANCQSDRVNLEK	IAA-alkyne-DTB (C)	1	1	Q14692	BMS1	Ribosome biogenesis protein BMS1 homolog	2352.22	42.527	0.0013524
AGQDAGCGRGGDDYSEDEGDSSVSR	Acetyl (Protein N-term);IAA-alkyne-DTB (C)	1	1	Q99871	HAUS7	HAUS augmin-like complex subunit 7	3082.32	41.283	1.3192e-06
AGQPHSSSDAAQAPAEQPHSSSDAAQAPCPR	IAA-alkyne-DTB (C)	3	3	P29372	MPG	DNA-3-methyladenine glycosylase	3606.69	30.67	4.3581e-26
AGSDGESIGNCPFSQR	IAA-alkyne-DTB (C)	2	2	Q9Y696	CLIC4	Chloride intracellular channel protein 4	2175.04	51.469	2.7776e-80
AGTAPSCR	IAA-alkyne-DTB (C)	1	1	P57737	CORO7	Coronin-7	1312.69	30.817	0.0037859
AGTSCANCQTTTTTLWR	IAA-alkyne-DTB (C)	1	1	P23771	GATA3	Trans-acting T-cell-specific transcription factor GATA-3	2422.17	52.501	0.012503
AGVRPSSSGSAWEACSEAPSK	IAA-alkyne-DTB (C)	1	1	Q12789	GTF3C1	General transcription factor 3C polypeptide 1	2614.28	41.108	9.1957e-05
AHAPARCPSAR	Acetyl (Protein N-term);IAA-alkyne-DTB (C)	1	1	O60547	GMDS	GDP-mannose 4,6 dehydratase	1728.92	29.495	0.0031973
AHCGATALHFAAEAGHIDIVK	IAA-alkyne-DTB (C)	1	1	Q9UK73	FEM1B	Protein fem-1 homolog B	2682.41	56.157	0.053848
AHGCFQDGR	IAA-alkyne-DTB (C)	4	4	Q9H1B7	IRF2BPL	Interferon regulatory factor 2-binding protein-like	1540.76	33.411	0.002096
AHQETFPSLCQLGK	IAA-alkyne-DTB (C)	1	1	P13631;P10826	RARG;RARB	Retinoic acid receptor gamma;Retinoic acid receptor beta	2109.1	55.67	0.0682
AHQLVLPPCDVVIK	IAA-alkyne-DTB (C)	1	1	Q9NZB2;Q9NX05	FAM120A;FAM120C	Constitutive coactivator of PPAR-gamma-like protein 1;Constitutive coactivator of PPAR-gamma-like protein 2	2082.2	59.593	0.0022077
AHSNPDFLPVDNCLQSVLGQR	IAA-alkyne-DTB (C)	2	2	Q5VSL9	STRIP1	Striatin-interacting protein 1	2860.47	73.295	1.5608e-27
AHTVLAASCAR	IAA-alkyne-DTB (C)	2	2	Q8WUY1	THEM6	Protein THEM6	1649.9	36.935	1.6734e-08
AHVVPCFDASK	IAA-alkyne-DTB (C)	1	1	P21333	FLNA	Filamin-A	1723.91	46.688	0.0018442
AIIQEVCFMKK	IAA-alkyne-DTB (C)	1	1	O14976	GAK	Cyclin-G-associated kinase	1860.04	56.176	0.0084995
AILQQLGLNSTCDDSILVK	IAA-alkyne-DTB (C)	1	1	P19367	HK1	Hexokinase-1	2581.41	74.394	0.0010612
AINCATSGVVGLVNCLR	IAA-alkyne-DTB (C)	1	1	P49327	FASN	Fatty acid synthase;[Acyl-carrier-protein] S-acetyltransferase;[Acyl-carrier-protein] S-malonyltransferase;3-oxoacyl-[acyl-carrier-protein] synthase;3-oxoacyl-[acyl-carrier-protein] reductase;3-hydroxyacyl-[acyl-carrier-protein] dehydratase;Enoyl-[acyl-carrier-protein] reductase;Oleoyl-[acyl-carrier-protein] hydrolase	2297.23	71.555	0.028276
AISTICSLEKK	IAA-alkyne-DTB (C)	2	2	Q9UJX3	ANAPC7	Anaphase-promoting complex subunit 7	1743	45.315	0.0076858
AITTQNCNTK	IAA-alkyne-DTB (C)	2	2	Q15796	SMAD2	Mothers against decapentaplegic homolog 2	1643.87	33.387	0.0030201
AIVLFTSDACGLSDVAHVESLQEK	IAA-alkyne-DTB (C)	2	2	P24468	NR2F2	COUP transcription factor 2	3082.6	72.254	0.0094596
AKECMAGTSGSEEVK	IAA-alkyne-DTB (C)	2	2	Q86UP2	KTN1	Kinectin	2077.02	32.823	0.0017699
AKEGCQSDSMR	IAA-alkyne-DTB (C)	1	1	Q12830	BPTF	Nucleosome-remodeling factor subunit BPTF	1761.85	27.143	0.0041427
AKICPGENQAAEDELRK	IAA-alkyne-DTB (C)	1	1	P54278	PMS2	Mismatch repair endonuclease PMS2	2422.26	35.231	0.00099614
AKNECYR	IAA-alkyne-DTB (C)	3	3	Q66K14	TBC1D9B	TBC1 domain family member 9B	1433.74	27.015	0.019417
AKPCGVR	Acetyl (Protein N-term);IAA-alkyne-DTB (C)	2	2	Q9UL46	PSME2	Proteasome activator complex subunit 2	1322.75	36.838	0.032501
ALANSLACQGK	IAA-alkyne-DTB (C)	1	1	P04075	ALDOA	Fructose-bisphosphate aldolase A	1625.89	44.841	0.00010077
ALCAIASLGSSDLLPQEHILLR	IAA-alkyne-DTB (C)	1	1	Q96N21	ENTHD2	AP-4 complex accessory subunit tepsin	2870.61	78.223	7.1915e-28
ALCNAATDDSK	IAA-alkyne-DTB (C)	1	1	Q8N8U2	CDYL2	Chromodomain Y-like protein 2	1658.83	39.644	0.0039343
ALCNGDSKLENAGGDLK	Acetyl (Protein N-term);IAA-alkyne-DTB (C)	2	2	P49915	GMPS	GMP synthase [glutamine-hydrolyzing]	2297.17	54.366	0.0017964
ALCQPMR	IAA-alkyne-DTB (C)	1	1	O15020	SPTBN2	Spectrin beta chain, non-erythrocytic 2	1368.74	43.538	0.043094
ALDCSSSIRQPSLHMSAAAASR	IAA-alkyne-DTB (C)	2	2	O94776	MTA2	Metastasis-associated protein MTA2	2809.43	45.247	0.0002803
ALDCSSSVR	IAA-alkyne-DTB (C)	1	1	Q13330;Q9BTC8	MTA1;MTA3	Metastasis-associated protein MTA1;Metastasis-associated protein MTA3	1487.78	40.466	0.0097634
ALDCSSSVRQPSLHMSAAAASR	IAA-alkyne-DTB (C)	1	1	Q13330;Q9BTC8	MTA1;MTA3	Metastasis-associated protein MTA1;Metastasis-associated protein MTA3	2795.42	42.541	0.00028524
ALEQKPDDAQYYCQR	IAA-alkyne-DTB (C)	1	1	Q9Y2Z0	SUGT1	Suppressor of G2 allele of SKP1 homolog	2378.17	39.416	0.001255
ALKDLYCHKSD	IAA-alkyne-DTB (C)	2	2	P16220	CREB1	Cyclic AMP-responsive element-binding protein 1	1842.97	39.501	0.0063348
ALLVTASQCQQPAENK	IAA-alkyne-DTB (C)	1	1	Q01518	CAP1	Adenylyl cyclase-associated protein 1	2251.2	49.779	0.0010577
ALTCFSVLFLPK	IAA-alkyne-DTB (C)	2	2	Q9UII4	HERC5	E3 ISG15--protein ligase HERC5	1889.08	84.455	4.3585e-06
ALVKEQGDRICR	IAA-alkyne-DTB (C)	1	1	Q9BR76	CORO1B	Coronin-1B	1938.08	32.995	4.8236e-05
AMTGSTPCSSMSNHTK	Acetyl (Protein N-term);IAA-alkyne-DTB (C)	2	2	Q15208	STK38	Serine/threonine-protein kinase 38	2232.03	45.869	0.00029943
AMTGSTPCSSMSNHTK	Acetyl (Protein N-term);Oxidation (M);IAA-alkyne-DTB (C)	1	1	Q15208	STK38	Serine/threonine-protein kinase 38	2248.03	40.078	2.7908e-05
AMTGSTPCSSMSNHTK	Acetyl (Protein N-term);2 Oxidation (M);IAA-alkyne-DTB (C)	2	2	Q15208	STK38	Serine/threonine-protein kinase 38	2264.02	34.446	0.013032
ANEAYPCPCDIGHR	Acetyl (Protein N-term);IAA-alkyne-DTB (C)	1	1	Q96DG6	CMBL	Carboxymethylenebutenolidase homolog	2195.03	52.463	0.053451
ANEAYPCPCDIGHRLEYGGLGR	Acetyl (Protein N-term);IAA-alkyne-DTB (C)	1	1	Q96DG6	CMBL	Carboxymethylenebutenolidase homolog	3040.46	61.907	0.033089
ANGCVANGEVR	IAA-alkyne-DTB (C)	1	1	O15270	SPTLC2	Serine palmitoyltransferase 2	1639.85	38.114	0.0016701
ANNSPALTGNSQPQHQAAAAAAQQQQQCGGGGATKPAVSGK	IAA-alkyne-DTB (C)	1	1	Q5VTL8	PRPF38B	Pre-mRNA-splicing factor 38B	4451.21	33.578	0.0053332
ANNSPALTGNSQPQHQAAAAAAQQQQQCGGGGATKPAVSGK	Acetyl (Protein N-term);IAA-alkyne-DTB (C)	1	1	Q5VTL8	PRPF38B	Pre-mRNA-splicing factor 38B	4493.22	38.769	7.6309e-138
ANSIQGCK	IAA-alkyne-DTB (C)	2	2	Q86WR0	CCDC25	Coiled-coil domain-containing protein 25	1370.73	33.445	6.8958e-05
ANSSVVSVNCK	IAA-alkyne-DTB (C)	1	1	O60502	MGEA5	Protein O-GlcNAcase	1657.88	41.724	5.6888e-12
APGAAAPSSGPGPCAAAR	IAA-alkyne-DTB (C)	4	4	Q8TCU6	PREX1	Phosphatidylinositol 3,4,5-trisphosphate-dependent Rac exchanger 1 protein	2059.06	39.642	2.4359e-17
APPTACYAGAAPAPSQVK	IAA-alkyne-DTB (C)	1	1	P17676	CEBPB	CCAAT/enhancer-binding protein beta	2250.18	46.216	0.067836
APQCLGK	IAA-alkyne-DTB (C)	1	1	Q00839	HNRNPU	Heterogeneous nuclear ribonucleoprotein U	1266.71	37.861	0.037804
AQCPIVER	IAA-alkyne-DTB (C)	2	2	P46782	RPS5	40S ribosomal protein S5;40S ribosomal protein S5, N-terminally processed	1465.81	43.934	0.01081
AQEPLVDGCSGGGR	IAA-alkyne-DTB (C)	2	2	Q7Z2K6	ERMP1	Endoplasmic reticulum metallopeptidase 1	1895.95	45.247	0.0014418
AQIIELLCIVEALKK	IAA-alkyne-DTB (C)	1	1	Q9Y5K6	CD2AP	CD2-associated protein	2234.34	87.459	0.038227
AQISCAK	IAA-alkyne-DTB (C)	1	1	Q9NX70	MED29	Mediator of RNA polymerase II transcription subunit 29	1270.71	34.434	0.06606
AQLSGLQLQPCLYK	IAA-alkyne-DTB (C)	1	1	O43159	RRP8	Ribosomal RNA-processing protein 8	2112.18	64.867	6.5339e-06
AQLVEIVGCHFR	IAA-alkyne-DTB (C)	2	2	O75446	SAP30	Histone deacetylase complex subunit SAP30	1922.06	57.525	3.5672e-05
AQNTWGCGNSLR	IAA-alkyne-DTB (C)	1	1	P02545	LMNA	Prelamin-A/C;Lamin-A/C	1856.93	47.33	0.0085173
AQQACIEAK	IAA-alkyne-DTB (C)	2	2	Q9UNE7	STUB1	E3 ubiquitin-protein ligase CHIP	1511.81	37.975	2.5498e-05
ASCASIDIEDATQHLR	Acetyl (Protein N-term);IAA-alkyne-DTB (C)	4	4	Q6P2E9	EDC4	Enhancer of mRNA-decapping protein 4	2322.16	67.252	0.00036494
ASCGSALR	IAA-alkyne-DTB (C)	2	2	Q5R3K3	FAM26F	Protein FAM26F	1314.71	36.964	0.0066374
ASCQESAR	IAA-alkyne-DTB (C)	2	2	Q9Y6K9	IKBKG	NF-kappa-B essential modulator	1401.7	27.729	0.023513
ASCQPQPLER	IAA-alkyne-DTB (C)	1	1	Q9H1P3	OSBPL2	Oxysterol-binding protein-related protein 2	1678.88	40.719	0.0031184
ASCTSSTSGSK	IAA-alkyne-DTB (C)	2	2	P13807	GYS1	Glycogen [starch] synthase, muscle	1565.77	26.271	0.0026835
ASDHGWVCDQR	IAA-alkyne-DTB (C)	3	3	Q9HC36	RNMTL1	rRNA methyltransferase 3, mitochondrial	1823.87	40.264	0.0023654
ASEDGESVGHCPSCQR	IAA-alkyne-DTB (C)	5	5	O95833	CLIC3	Chloride intracellular channel protein 3	2269.02	31.053	3.2788e-152
ASGGGGCSASER	Acetyl (Protein N-term);IAA-alkyne-DTB (C)	2	2	Q13596	SNX1	Sorting nexin-1	1630.77	38.636	4.5001e-05
ASGQPAGPDNKENCPVPGKPGEAVAAR	IAA-alkyne-DTB (C)	2	2	P04183	TK1	Thymidine kinase, cytosolic	3167.61	35.72	5.8875e-12
ASGVQVADEVCR	Acetyl (Protein N-term);IAA-alkyne-DTB (C)	2	2	P60981	DSTN	Destrin	1825.94	59.518	1.9233e-106
ASVGCGSEAAR	IAA-alkyne-DTB (C)	2	2	Q63HN8	RNF213	E3 ubiquitin-protein ligase RNF213	1557.79	34.31	0.011939
ASVGECPAPVPVKDKK	Acetyl (Protein N-term);IAA-alkyne-DTB (C)	1	1	P56134	ATP5J2	ATP synthase subunit f, mitochondrial	2217.22	44.549	0.00080753
ATAVSRPCAGR	IAA-alkyne-DTB (C)	1	1	Q9BTX1	NDC1	Nucleoporin NDC1	1638.9	28.718	0.016348
ATCAPQHGAPGPGPADASK	IAA-alkyne-DTB (C)	4	4	P21333	FLNA	Filamin-A	2283.14	30.874	1.9262e-17
ATCGTVGDDNEEAK	IAA-alkyne-DTB (C)	1	1	P38432	COIL	Coilin	1959.92	36.047	0.01069
ATDQYCAR	IAA-alkyne-DTB (C)	1	1	Q8WTW3	COG1	Conserved oligomeric Golgi complex subunit 1	1477.73	35.581	0.045573
ATEDCATGATGPELEAK	IAA-alkyne-DTB (C)	1	1	A6NDB9	PALM3	Paralemmin-3	2214.08	45.244	0.0026032
ATEECTST	IAA-alkyne-DTB (C)	1	1	Q9NYK5	MRPL39	39S ribosomal protein L39, mitochondrial	1391.66	38.93	0.0095613
ATEGMVVADKNCSK	IAA-alkyne-DTB (C)	4	4	Q99436	PSMB7	Proteasome subunit beta type-7	2003.02	35.603	1.1891e-06
ATELFVQCLATYSYR	IAA-alkyne-DTB (C)	2	2	Q9NRG0	CHRAC1	Chromatin accessibility complex protein 1	2315.2	73.052	7.9488e-41
ATGHSGGGCISQGR	IAA-alkyne-DTB (C)	3	3	Q9HA64	FN3KRP	Ketosamine-3-kinase	1837.92	28.758	1.3568e-21
ATHGQTCAR	Acetyl (Protein N-term);IAA-alkyne-DTB (C)	3	3	P45880	VDAC2	Voltage-dependent anion-selective channel protein 2	1536.78	30.717	7.7304e-07
ATNVCTR	IAA-alkyne-DTB (C)	2	2	O60264	SMARCA5	SWI/SNF-related matrix-associated actin-dependent regulator of chromatin subfamily A member 5	1314.71	32.774	0.031532
ATQCVPK	IAA-alkyne-DTB (C)	2	2	Q9HAV7	GRPEL1	GrpE protein homolog 1, mitochondrial	1296.72	34.106	0.034028
ATQCVPKEEIKDDNPHLK	IAA-alkyne-DTB (C)	3	3	Q9HAV7	GRPEL1	GrpE protein homolog 1, mitochondrial	2615.37	34.507	1.3598e-06
ATQTPSCWAEEGAEKR	IAA-alkyne-DTB (C)	1	1	Q86VQ1	GLCCI1	Glucocorticoid-induced transcript 1 protein	2314.14	41.263	1.0762e-06
ATSAGSSPSCSLAGR	IAA-alkyne-DTB (C)	1	1	Q9BXB5	OSBPL10	Oxysterol-binding protein-related protein 10	1901.96	40.752	0.0013348
ATTATCTR	Acetyl (Protein N-term);IAA-alkyne-DTB (C)	2	2	Q13555	CAMK2G	Calcium/calmodulin-dependent protein kinase type II subunit gamma	1416.74	43.458	0.0063891
ATVCEAAALEK	IAA-alkyne-DTB (C)	2	2	Q9NUE0	ZDHHC18	Palmitoyltransferase ZDHHC18	1655.89	47.521	1.2732e-32
ATYDKLCK	IAA-alkyne-DTB (C)	1	1	P62851	RPS25	40S ribosomal protein S25	1491.81	36.85	0.018588
AVACSGAAQVR	IAA-alkyne-DTB (C)	2	2	Q92797	SYMPK	Symplekin	1582.86	37.071	0.0047569
AVAILCNHQR	IAA-alkyne-DTB (C)	3	3	P11387	TOP1	DNA topoisomerase 1	1674.94	42.175	0.00059582
AVCEADQSHGGPR	IAA-alkyne-DTB (C)	4	4	O14545	TRAFD1	TRAF-type zinc finger domain-containing protein 1	1876.92	29.182	3.5868e-30
AVCMLSNTTAIAEAWAR	IAA-alkyne-DTB (C)	2	2	P68363;P68366	TUBA1B;TUBA4A	Tubulin alpha-1B chain;Tubulin alpha-4A chain	2358.22	75.91	2.5275e-41
AVCMLSNTTAVAEAWAR	IAA-alkyne-DTB (C)	1	1	Q9BQE3	TUBA1C	Tubulin alpha-1C chain	2344.2	71.417	0.0039802
AVEEDGHLKCPR	IAA-alkyne-DTB (C)	1	1	Q9P275	USP36	Ubiquitin carboxyl-terminal hydrolase 36	1903.99	31.926	0.00069353
AVHQCDRGWAPVFLDR	IAA-alkyne-DTB (C)	1	1	Q9Y5Y2	NUBP2	Cytosolic Fe-S cluster assembly factor NUBP2	2420.25	54.946	0.051964
AVLCPPPVKK	IAA-alkyne-DTB (C)	1	1	P63000;P60763	RAC1;RAC3	Ras-related C3 botulinum toxin substrate 1;Ras-related C3 botulinum toxin substrate 3	1601.97	41.283	0.041751
AVQADGQVKECYQSHR	IAA-alkyne-DTB (C)	2	2	Q8WUM4	PDCD6IP	Programmed cell death 6-interacting protein	2369.19	30.176	0.00016367
AVQCLNTSSK	IAA-alkyne-DTB (C)	1	1	Q5T4S7	UBR4	E3 ubiquitin-protein ligase UBR4	1600.86	39.669	0.0016006
AVQGCGAHPAIR	IAA-alkyne-DTB (C)	4	4	P21359	NF1	Neurofibromin;Neurofibromin truncated	1729.94	33.173	0.0015902
AVSVNEGYKVCER	IAA-alkyne-DTB (C)	2	2	Q9C0I1	MTMR12	Myotubularin-related protein 12	2004.05	39.89	0.0019098
AVTNHSVYCSTK	IAA-alkyne-DTB (C)	1	1	Q7Z4W1	DCXR	L-xylulose reductase	1859.96	32.398	0.022501
AVVISNSLCVFMR	IAA-alkyne-DTB (C)	1	1	Q8IY47	KBTBD2	Kelch repeat and BTB domain-containing protein 2	1989.09	63.584	0.0053023
AYCEGCYVATLEK	IAA-alkyne-DTB (C)	1	1	Q15654	TRIP6	Thyroid receptor-interacting protein 6	2057	53.726	0.026073
AYEDGCK	IAA-alkyne-DTB (C)	2	2	P31948	STIP1	Stress-induced-phosphoprotein 1	1335.65	33.882	0.031322
AYSPLHGGSGSYSVCSNSDTK	IAA-alkyne-DTB (C)	1	1	Q96BY9	SARAF	Store-operated calcium entry-associated regulatory factor	2667.26	42.916	0.046151
CAADAGMKR	IAA-alkyne-DTB (C)	1	1	Q8N2K0	ABHD12	Monoacylglycerol lipase ABHD12	1472.76	29.865	0.023442
CAAQPHTVR	IAA-alkyne-DTB (C)	1	1	Q8N5C6	SRBD1	S1 RNA-binding domain-containing protein 1	1532.82	27.221	0.0081266
CAGAPQK	IAA-alkyne-DTB (C)	1	1	Q9Y6N5	SQRDL	Sulfide:quinone oxidoreductase, mitochondrial	1224.66	29.068	0.018061
CAIQNAPNPGGGDLQK	IAA-alkyne-DTB (C)	1	1	P48200	IREB2	Iron-responsive element-binding protein 2	2133.1	45.23	0.00016183
CANLFEALVGTLK	IAA-alkyne-DTB (C)	1	1	Q9P1F3	ABRACL	Costars family protein ABRACL	1929.08	91.251	0.002343
CANVNNSSTTSQR	IAA-alkyne-DTB (C)	4	4	Q5VZ89	DENND4C	DENN domain-containing protein 4C	1931.95	30.329	3.9235e-15
CAQESSQK	IAA-alkyne-DTB (C)	1	1	Q5VU43	PDE4DIP	Myomegalin	1430.72	25.438	0.03761
CAQESSQKQDGTIQNLK	IAA-alkyne-DTB (C)	1	1	Q5VU43	PDE4DIP	Myomegalin	2428.24	34.05	0.00098881
CAQLQPR	IAA-alkyne-DTB (C)	1	1	Q96ED9	HOOK2	Protein Hook homolog 2	1365.76	38.93	0.058381
CAQNQNK	IAA-alkyne-DTB (C)	1	1	Q5TC12	ATPAF1	ATP synthase mitochondrial F1 complex assembly factor 1	1355.7	23.779	0.032857
CAQNQNKT	IAA-alkyne-DTB (C)	2	2	Q5TC12	ATPAF1	ATP synthase mitochondrial F1 complex assembly factor 1	1456.75	24.608	1.7508e-09
CAQYWPQKEEK	IAA-alkyne-DTB (C)	1	1	P18031	PTPN1	Tyrosine-protein phosphatase non-receptor type 1	1959.99	40.894	0.0020414
CASQSGMTAYGTR	IAA-alkyne-DTB (C)	1	1	Q99439	CNN2	Calponin-2	1882.9	39.922	0.0020469
CASQSGMTAYGTR	Oxidation (M);IAA-alkyne-DTB (C)	2	2	Q99439	CNN2	Calponin-2	1898.9	33.289	0.0070104
CASQVGMTAPGTR	IAA-alkyne-DTB (C)	2	2	Q99439	CNN2	Calponin-2	1828.93	42.748	0.0014587
CASQVGMTAPGTRR	IAA-alkyne-DTB (C)	2	2	Q99439	CNN2	Calponin-2	1985.03	36.147	0.0053501
CATSSQPLAAR	IAA-alkyne-DTB (C)	1	1	Q13905	RAPGEF1	Rap guanine nucleotide exchange factor 1	1654.88	40	0.0047094
CATTPMAVHR	IAA-alkyne-DTB (C)	1	1	O95071	UBR5	E3 ubiquitin-protein ligase UBR5	1636.85	37.317	0.0020869
CDAGGPR	IAA-alkyne-DTB (C)	2	2	Q9NXG2	THUMPD1	THUMP domain-containing protein 1	1225.62	31.578	0.0029496
CDFTEDQTAEFK	Acetyl (Protein N-term);IAA-alkyne-DTB (C)	2	2	P60660	MYL6	Myosin light polypeptide 6	2025.94	65.419	2.9151e-122
CDIEEATNQLLDVNLHENQK	Acetyl (Protein N-term);IAA-alkyne-DTB (C)	2	2	Q9BV44	THUMPD3	THUMP domain-containing protein 3	2918.44	79.206	1.9713e-16
CDKEFMWALK	Acetyl (Protein N-term);IAA-alkyne-DTB (C)	3	3	P58546	MTPN	Myotrophin	1862.94	71.055	2.0396e-13
CDKEFMWALK	Acetyl (Protein N-term);Oxidation (M);IAA-alkyne-DTB (C)	2	2	P58546	MTPN	Myotrophin	1878.94	65.779	0.0021593
CDSADLR	IAA-alkyne-DTB (C)	1	1	Q9NYF8	BCLAF1	Bcl-2-associated transcription factor 1	1329.67	39.494	0.033623
CDSADLRHDIDR	IAA-alkyne-DTB (C)	1	1	Q9NYF8	BCLAF1	Bcl-2-associated transcription factor 1	1965.97	38.989	0.0024787
CDSADLRHDIDRR	IAA-alkyne-DTB (C)	1	1	Q9NYF8	BCLAF1	Bcl-2-associated transcription factor 1	2122.07	34.959	0.059821
CEFDSQASAPR	IAA-alkyne-DTB (C)	1	1	O43542	XRCC3	DNA repair protein XRCC3	1760.85	44.121	3.5546e-05
CEILQSDSR	IAA-alkyne-DTB (C)	1	1	Q14145	KEAP1	Kelch-like ECH-associated protein 1	1600.82	47.291	0.0021245
CEKQPGAGGGGGSGSGGSGAK	IAA-alkyne-DTB (C)	2	2	P55317	FOXA1	Hepatocyte nuclear factor 3-alpha	2256.09	21.39	0.0019895
CEMSEHPSQTVR	IAA-alkyne-DTB (C)	2	2	Q32MZ4	LRRFIP1	Leucine-rich repeat flightless-interacting protein 1	1953.94	33.105	0.0023823
CGAALAGHQLIR	IAA-alkyne-DTB (C)	3	3	P78527	PRKDC	DNA-dependent protein kinase catalytic subunit	1759.99	44.949	8.3737e-23
CGAETQHEGLELR	IAA-alkyne-DTB (C)	1	1	Q9HCU5	PREB	Prolactin regulatory element-binding protein	1993.01	41.419	0.004434
CGAQDKEHPR	IAA-alkyne-DTB (C)	1	1	Q96GX9	APIP	Methylthioribulose-1-phosphate dehydratase	1690.86	20.377	0.059148
CGESGHLAR	IAA-alkyne-DTB (C)	1	1	P62633	CNBP	Cellular nucleic acid-binding protein	1479.76	29.17	0.033152
CGGIDKR	IAA-alkyne-DTB (C)	1	1	Q5VTE0;P68104;Q05639	EEF1A1P5;EEF1A1;EEF1A2	Putative elongation factor 1-alpha-like 3;Elongation factor 1-alpha 1;Elongation factor 1-alpha 2	1298.71	28.543	0.047128
CGGTLQER	IAA-alkyne-DTB (C)	1	1	Q6IQ49	SDE2	Protein SDE2 homolog	1413.74	35.911	0.052302
CGLPSSGKR	IAA-alkyne-DTB (C)	1	1	O43896	KIF1C	Kinesin-like protein KIF1C	1454.8	33.195	0.030037
CGNCGPGYSTPLEAMK	IAA-alkyne-DTB (C)	1	1	Q13228	SELENBP1	Selenium-binding protein 1	2235.05	54.033	0.031703
CGNCGPGYSTPLEAMKGPR	Oxidation (M);IAA-alkyne-DTB (C)	1	1	Q13228	SELENBP1	Selenium-binding protein 1	2561.22	41.497	0.022856
CGNCGPGYSTPLEAMKGPR	IAA-alkyne-DTB (C)	1	1	Q13228	SELENBP1	Selenium-binding protein 1	2545.22	49.016	0.0011878
CGQTSK	IAA-alkyne-DTB (C)	1	1	Q96P48	ARAP1	Arf-GAP with Rho-GAP domain, ANK repeat and PH domain-containing protein 1	1173.62	25.393	0.057172
CGQYIQK	IAA-alkyne-DTB (C)	2	2	Q9NZM1	MYOF	Myoferlin	1389.74	37.081	0.023995
CGSSEDLHDSVR	IAA-alkyne-DTB (C)	2	2	Q7Z4V5	HDGFRP2	Hepatoma-derived growth factor-related protein 2	1854.89	34.631	0.0014407
CGVPFTDLLDAAK	IAA-alkyne-DTB (C)	1	1	Q01433	AMPD2	AMP deaminase 2	1900.01	77.563	0.066585
CHMEENQR	IAA-alkyne-DTB (C)	2	2	Q96TC7	RMDN3	Regulator of microtubule dynamics protein 3	1596.75	27.262	0.013875
CHQGPIKPYQQGR	IAA-alkyne-DTB (C)	2	2	P49790	NUP153	Nuclear pore complex protein Nup153	2062.09	31.112	0.0022719
CHTPPLYR	IAA-alkyne-DTB (C)	1	1	Q02543	RPL18A	60S ribosomal protein L18a	1536.82	39.294	0.035847
CHYEALGVRR	IAA-alkyne-DTB (C)	1	1	Q5F1R6	DNAJC21	DnaJ homolog subfamily C member 21	1753.94	36.086	0.0030201
CIESLIAVFQK	IAA-alkyne-DTB (C)	2	2	P31949	S100A11	Protein S100-A11;Protein S100-A11, N-terminally processed	1801.02	79.41	2.4793e-06
CIGENFAYVQIK	IAA-alkyne-DTB (C)	1	1	Q16850	CYP51A1	Lanosterol 14-alpha demethylase	1935.03	64.031	0.00047617
CIKGDSSIQKR	IAA-alkyne-DTB (C)	1	1	P17706	PTPN2	Tyrosine-protein phosphatase non-receptor type 2	1784.99	28.179	0.031956
CIYEIFSK	IAA-alkyne-DTB (C)	2	2	Q13569	TDG	G/T mismatch-specific thymine DNA glycosylase	1552.83	65.886	0.0061753
CKAFTTR	IAA-alkyne-DTB (C)	1	1	P17858	PFKL	ATP-dependent 6-phosphofructokinase, liver type	1376.76	34.4	0.035785
CKAVANGK	IAA-alkyne-DTB (C)	2	2	P51946	CCNH	Cyclin-H	1340.76	24.025	0.018594
CLEEQGLK	IAA-alkyne-DTB (C)	1	1	P17812	CTPS1	CTP synthase 1	1469.79	45.035	0.038225
CLGHPEEFYNLVR	IAA-alkyne-DTB (C)	1	1	P37268	FDFT1	Squalene synthase	2127.09	59.889	0.012076
CLNAGSGTETAER	IAA-alkyne-DTB (C)	2	2	Q08999	RBL2	Retinoblastoma-like protein 2	1858.92	38.898	0.0052287
CLPGHKEEEDGEGAGPGEQGGGK	IAA-alkyne-DTB (C)	1	1	P11474	ESRRA	Steroid hormone receptor ERR1	2788.31	29.631	0.022684
CLQKPNLTTDTK	IAA-alkyne-DTB (C)	1	1	Q9UGL1	KDM5B	Lysine-specific demethylase 5B	1912.05	39.65	0.002164
CLSPGGHPTYRPAYLLENEEEER	IAA-alkyne-DTB (C)	2	2	Q8NFF5	FLAD1	FAD synthase;Molybdenum cofactor biosynthesis protein-like region;FAD synthase region	3210.58	50.807	0.0024738
CLSVMEAK	IAA-alkyne-DTB (C)	1	1	P49588	AARS	Alanine--tRNA ligase, cytoplasmic	1430.76	50.611	0.0075721
CLTQQAVALQR	IAA-alkyne-DTB (C)	1	1	O75153	CLUH	Clustered mitochondria protein homolog	1781	51.14	3.1016e-08
CLVFSLIGLHFK	IAA-alkyne-DTB (C)	1	1	P61326;Q96A72	MAGOH;MAGOHB	Protein mago nashi homolog;Protein mago nashi homolog 2	1927.11	83.628	0.044935
CMPTFQFFK	IAA-alkyne-DTB (C)	3	3	P10599	TXN	Thioredoxin	1698.86	72.449	1.5414e-11
CMPTFQFFKK	IAA-alkyne-DTB (C)	2	2	P10599	TXN	Thioredoxin	1826.96	67.453	0.01151
CNEQPNR	IAA-alkyne-DTB (C)	2	2	Q7L576;Q96F07	CYFIP1;CYFIP2	Cytoplasmic FMR1-interacting protein 1;Cytoplasmic FMR1-interacting protein 2	1410.7	27.884	0.0045595
CNEQPNRVEIYEK	IAA-alkyne-DTB (C)	2	2	Q7L576;Q96F07	CYFIP1;CYFIP2	Cytoplasmic FMR1-interacting protein 1;Cytoplasmic FMR1-interacting protein 2	2172.1	38.723	1.0828e-14
CNNSKPK	IAA-alkyne-DTB (C)	2	2	Q06124	PTPN11	Tyrosine-protein phosphatase non-receptor type 11	1340.72	18.378	0.0012994
CNQWSEEASMVFR	IAA-alkyne-DTB (C)	2	2	Q8NHU6	TDRD7	Tudor domain-containing protein 7	2137.01	65.409	0.00049536
CNVEPVGR	IAA-alkyne-DTB (C)	1	1	Q14676	MDC1	Mediator of DNA damage checkpoint protein 1	1423.76	40.739	0.020513
CPASEPGLDATTASESR	IAA-alkyne-DTB (C)	2	2	Q27J81	INF2	Inverted formin-2	2242.09	45.558	0.00074179
CPDYYENNVHK	IAA-alkyne-DTB (C)	1	1	Q9H9F9	ACTR5	Actin-related protein 5	1931.92	37.297	0.0028516
CPEALFQPSFLGMESCGIHETTFNSIMK	IAA-alkyne-DTB (C)	1	1	P60709;P63261	ACTB;ACTG1	Actin, cytoplasmic 1;Actin, cytoplasmic 1, N-terminally processed;Actin, cytoplasmic 2;Actin, cytoplasmic 2, N-terminally processed	3724.78	80.966	3.6342e-17
CPFYAAEQDK	IAA-alkyne-DTB (C)	3	3	P30519	HMOX2	Heme oxygenase 2	1721.84	45.001	4.193e-05
CPSQLQPAPR	IAA-alkyne-DTB (C)	2	2	P35568	IRS1	Insulin receptor substrate 1	1646.89	40.93	0.0023451
CPTSGR	IAA-alkyne-DTB (C)	2	2	Q9ULA0	DNPEP	Aspartyl aminopeptidase	1170.62	29.605	0.069164
CQEETTQK	IAA-alkyne-DTB (C)	1	1	Q5VWQ8	DAB2IP	Disabled homolog 2-interacting protein	1516.76	27.687	0.043381
CQGTNQR	IAA-alkyne-DTB (C)	3	3	Q96FZ2	HMCES	Embryonic stem cell-specific 5-hydroxymethylcytosine-binding protein	1356.69	25.753	0.0080387
CQLEINFNTLQTK	IAA-alkyne-DTB (C)	1	1	P12814;P35609;Q08043;O43707	ACTN1;ACTN2;ACTN3;ACTN4	Alpha-actinin-1;Alpha-actinin-2;Alpha-actinin-3;Alpha-actinin-4	2102.12	66.52	0.054977
CQQQMAEDK	IAA-alkyne-DTB (C)	2	2	Q9Y6K9	IKBKG	NF-kappa-B essential modulator	1630.78	31.919	0.0029647
CSAGSQK	IAA-alkyne-DTB (C)	1	1	Q8WZA9	IRGQ	Immunity-related GTPase family Q protein	1230.64	25.515	0.0029481
CSEKDSIR	IAA-alkyne-DTB (C)	1	1	Q9H3U1	UNC45A	Protein unc-45 homolog A	1487.78	29.087	0.022713
CSETYETK	IAA-alkyne-DTB (C)	2	2	O94901;Q9UH99	SUN1;SUN2	SUN domain-containing protein 1;SUN domain-containing protein 2	1510.73	34.087	0.0031347
CSGASQKLPR	IAA-alkyne-DTB (C)	2	2	Q9H9L3	ISG20L2	Interferon-stimulated 20 kDa exonuclease-like 2	1596.88	30.431	0.002083
CSGDGVGAPR	IAA-alkyne-DTB (C)	3	3	O15355	PPM1G	Protein phosphatase 1G	1468.75	36.168	7.0038e-13
CSGDKETGKLTH	IAA-alkyne-DTB (C)	1	1	Q8N5C7	DTWD1	DTW domain-containing protein 1	1825.94	25.996	0.0090382
CSGIGDNPGSETAAPR	IAA-alkyne-DTB (C)	2	2	P50851	LRBA	Lipopolysaccharide-responsive and beige-like anchor protein	2082.02	41.931	0.00064749
CSGPNRPQNSWR	IAA-alkyne-DTB (C)	1	1	Q2TAZ0	ATG2A	Autophagy-related protein 2 homolog A	1951.98	32.801	0.048794
CSLQAAAILDANDAHQTETSSSQVK	IAA-alkyne-DTB (C)	1	1	Q9UHB9	SRP68	Signal recognition particle subunit SRP68	3138.56	54.718	2.3072e-14
CSNHLQDK	IAA-alkyne-DTB (C)	4	4	Q9UHR5	SAP30BP	SAP30-binding protein	1494.76	27.204	0.010084
CSPEKDGLGSSPR	IAA-alkyne-DTB (C)	1	1	P52569	SLC7A2	Cationic amino acid transporter 2	1882.96	33.267	0.019573
CSQAVYAAEK	IAA-alkyne-DTB (C)	2	2	P21291	CSRP1	Cysteine and glycine-rich protein 1	1619.83	38.51	0.0011379
CSQVQQDHLNQTDASATK	IAA-alkyne-DTB (C)	1	1	Q9UJC3	HOOK1	Protein Hook homolog 1	2524.23	32.125	9.8451e-05
CSSKENILR	IAA-alkyne-DTB (C)	1	1	Q9NQX3	GPHN	Gephyrin;Molybdopterin adenylyltransferase;Molybdopterin molybdenumtransferase	1599.88	35.931	0.043414
CSSQQPPGSK	IAA-alkyne-DTB (C)	1	1	Q96SN8	CDK5RAP2	CDK5 regulatory subunit-associated protein 2	1568.8	28.465	0.0085242
CSSSASSK	IAA-alkyne-DTB (C)	1	1	Q9Y2K1	ZBTB1	Zinc finger and BTB domain-containing protein 1	1306.66	24.382	0.022713
CSSTLVTHSK	IAA-alkyne-DTB (C)	1	1	P57057	SLC37A1	Glycerol-3-phosphate transporter	1612.86	32.962	0.0020956
CSTPEEIK	IAA-alkyne-DTB (C)	1	1	P60981	DSTN	Destrin	1456.76	40.291	0.0034161
CSTPEEIKK	IAA-alkyne-DTB (C)	2	2	P60981	DSTN	Destrin	1584.85	31.931	0.0021225
CSTPEEIKKR	IAA-alkyne-DTB (C)	5	5	P60981	DSTN	Destrin	1740.96	27.74	1.5978e-12
CSTSNNR	IAA-alkyne-DTB (C)	1	1	Q16513	PKN2	Serine/threonine-protein kinase N2	1331.66	25.257	0.023223
CTAKPSSSGK	IAA-alkyne-DTB (C)	1	1	Q14738	PPP2R5D	Serine/threonine-protein phosphatase 2A 56 kDa regulatory subunit delta isoform	1515.81	20.688	0.036803
CTGGEESK	IAA-alkyne-DTB (C)	1	1	Q96GV9	C5orf30	UNC119-binding protein C5orf30	1360.67	27.065	0.0072643
CTSGGYYR	IAA-alkyne-DTB (C)	3	3	Q96GX9	APIP	Methylthioribulose-1-phosphate dehydratase	1456.71	36.511	5.6284e-07
CTVDGSPHELESR	IAA-alkyne-DTB (C)	2	2	Q9NRL3	STRN4	Striatin-4	1979.97	38.296	0.0015226
CVLEPRPPGKR	IAA-alkyne-DTB (C)	2	2	Q86Y79	PTRH1	Probable peptidyl-tRNA hydrolase	1802.03	38.794	0.028152
CVRPGKCR	NAIA-alkyne-DTB (C);IAA-alkyne-DTB (C)	1	1	Q9HBX9	RXFP1	Relaxin receptor 1	2207.22	60.084	0.040984
CVSHVQVDSR	IAA-alkyne-DTB (C)	2	2	Q9H7E2	TDRD3	Tudor domain-containing protein 3	1679.88	33.802	0.005591
CVSVQTDPTDEIPTKK	IAA-alkyne-DTB (C)	3	3	P18583	SON	Protein SON	2311.21	45.947	3.1564e-10
CYIASAGADALAK	IAA-alkyne-DTB (C)	2	2	O43815	STRN	Striatin	1803.96	54.336	8.8278e-15
CYNEMALIR	IAA-alkyne-DTB (C)	1	1	Q9C0C9	UBE2O	E2/E3 hybrid ubiquitin-protein ligase UBE2O	1662.86	58.446	0.002695
DADADAGGGADGGDGRGGHSCR	IAA-alkyne-DTB (C)	4	4	Q14657	LAGE3	EKC/KEOPS complex subunit LAGE3	2524.11	24.808	4.2707e-101
DAEECPETAEAK	IAA-alkyne-DTB (C)	1	1	Q5H9R7	PPP6R3	Serine/threonine-protein phosphatase 6 regulatory subunit 3	1842.87	40.214	0.014952
DANSENCNK	IAA-alkyne-DTB (C)	2	2	P15924	DSP	Desmoplakin	1544.73	29.148	0.0023649
DAPAPAASQPSGCGK	IAA-alkyne-DTB (C)	2	2	Q96I15	SCLY	Selenocysteine lyase	1906.96	37.032	0.0012174
DAPAPAASQPSGCGKHNSPER	IAA-alkyne-DTB (C)	2	2	Q96I15	SCLY	Selenocysteine lyase	2627.29	27.389	0.00053592
DAYCCAQQGK	IAA-alkyne-DTB (C)	3	3	Q9NR33	POLE4	DNA polymerase epsilon subunit 4	1693.79	36.855	0.0011178
DAYCCAQQGKR	IAA-alkyne-DTB (C)	2	2	Q9NR33	POLE4	DNA polymerase epsilon subunit 4	1849.89	30.645	0.0043562
DCDHADEQK	IAA-alkyne-DTB (C)	2	2	P62633	CNBP	Cellular nucleic acid-binding protein	1610.74	26.572	0.0099538
DCEAEVR	IAA-alkyne-DTB (C)	2	2	P30153;P30154	PPP2R1A;PPP2R1B	Serine/threonine-protein phosphatase 2A 65 kDa regulatory subunit A alpha isoform;Serine/threonine-protein phosphatase 2A 65 kDa regulatory subunit A beta isoform	1371.68	39.822	0.0021774
DCPHISQR	IAA-alkyne-DTB (C)	1	1	Q9Y2S7	POLDIP2	Polymerase delta-interacting protein 2	1505.78	35.411	0.041598
DDDRTPGLHGDCDDDKYR	IAA-alkyne-DTB (C)	3	3	O95159	ZFPL1	Zinc finger protein-like 1	2643.2	34.876	2.8403e-07
DEATEPGDQENKPCR	IAA-alkyne-DTB (C)	2	2	P42858	HTT	Huntingtin	2239.05	31.024	0.00042097
DECPEVR	IAA-alkyne-DTB (C)	1	1	P30153	PPP2R1A	Serine/threonine-protein phosphatase 2A 65 kDa regulatory subunit A alpha isoform	1397.7	41.788	0.044576
DETVSDCSPHIANIGR	IAA-alkyne-DTB (C)	2	2	P47756	CAPZB	F-actin-capping protein subunit beta	2264.12	49.631	1.2332e-09
DGEECTNEGK	IAA-alkyne-DTB (C)	2	2	Q86XN7	PROSER1	Proline and serine-rich protein 1	1631.75	32.667	2.3165e-05
DGEECTNEGKGIAAR	IAA-alkyne-DTB (C)	2	2	Q86XN7	PROSER1	Proline and serine-rich protein 1	2100.03	34.786	0.00042455
DGHIKITDFGLCK	IAA-alkyne-DTB (C)	1	1	P31749;P31751;Q9Y243	AKT1;AKT2;AKT3	RAC-alpha serine/threonine-protein kinase;RAC-beta serine/threonine-protein kinase;RAC-gamma serine/threonine-protein kinase	1997.08	55.277	0.019457
DGSLCQQQNEHR	IAA-alkyne-DTB (C)	1	1	Q8IVH8	MAP4K3	Mitogen-activated protein kinase kinase kinase kinase 3	1964.95	33.7	0.0014407
DGTSLWDLLSSCHFTEEQRR	IAA-alkyne-DTB (C)	1	1	P58107	EPPK1	Epiplakin	2930.43	75.637	0.035042
DHKACLPDAK	IAA-alkyne-DTB (C)	1	1	O15091	KIAA0391	Mitochondrial ribonuclease P protein 3	1647.88	34.089	0.0017919
DHRPPCAQEAPR	IAA-alkyne-DTB (C)	1	1	Q13501	SQSTM1	Sequestosome-1	1926.98	29.223	0.0044032
DHVFLCEGEEPK	IAA-alkyne-DTB (C)	1	1	Q9H910	HN1L	Hematological and neurological expressed 1-like protein	1952.97	49.488	0.0026029
DIGKPEVEYDCDNLQHSK	IAA-alkyne-DTB (C)	1	1	Q9UPN9	TRIM33	E3 ubiquitin-protein ligase TRIM33	2640.29	44.005	0.002712
DINAYNCEEPTEK	IAA-alkyne-DTB (C)	1	1	P30041	PRDX6	Peroxiredoxin-6	2075.98	46.766	0.0016614
DKATQTPSCWAEEGAEKR	IAA-alkyne-DTB (C)	1	1	Q86VQ1	GLCCI1	Glucocorticoid-induced transcript 1 protein	2557.26	39.339	0.0135
DKFNECGHVLYADIK	IAA-alkyne-DTB (C)	1	1	P52272	HNRNPM	Heterogeneous nuclear ribonucleoprotein M	2302.18	49.385	0.025792
DKISDSNDQESANCDAK	IAA-alkyne-DTB (C)	2	2	Q9Y5Q9	GTF3C3	General transcription factor 3C polypeptide 3	2390.1	31.044	0.00077506
DKMCSMVK	IAA-alkyne-DTB (C)	1	1	P61247	RPS3A	40S ribosomal protein S3a	1491.76	40.116	0.068532
DKMCSMVKK	IAA-alkyne-DTB (C)	1	1	P61247	RPS3A	40S ribosomal protein S3a	1619.86	32.139	0.012203
DKTGTDSNSTESSETSTGSLCK	IAA-alkyne-DTB (C)	2	2	Q8N3X1	FNBP4	Formin-binding protein 4	2785.29	37.8	0.0034116
DLAALEQQCDEHR	IAA-alkyne-DTB (C)	1	1	Q9UKD1	GMEB2	Glucocorticoid modulatory element-binding protein 2	2078.02	49.799	0.0017416
DLDQCRDGK	IAA-alkyne-DTB (C)	3	3	P60903	S100A10	Protein S100-A10	1599.8	33.874	0.0020537
DLECALLLR	IAA-alkyne-DTB (C)	2	2	Q9UL54	TAOK2	Serine/threonine-protein kinase TAO2	1595.91	71.943	5.7897e-08
DLGPTLLVHGVTPVTCTDL	IAA-alkyne-DTB (C)	2	2	Q9BXP2	SLC12A9	Solute carrier family 12 member 9	2501.36	82.482	2.0589e-54
DLLGLCEQKR	IAA-alkyne-DTB (C)	3	3	O14980	XPO1	Exportin-1	1724.96	56.413	1.0625e-13
DLNYCFSGMSDHR	IAA-alkyne-DTB (C)	4	4	P31943;P55795	HNRNPH1;HNRNPH2	Heterogeneous nuclear ribonucleoprotein H;Heterogeneous nuclear ribonucleoprotein H, N-terminally processed;Heterogeneous nuclear ribonucleoprotein H2	2094.96	55.814	1.7094e-30
DLNYCFSGMSDHR	Oxidation (M);IAA-alkyne-DTB (C)	2	2	P31943;P55795	HNRNPH1;HNRNPH2	Heterogeneous nuclear ribonucleoprotein H;Heterogeneous nuclear ribonucleoprotein H, N-terminally processed;Heterogeneous nuclear ribonucleoprotein H2	2110.96	50.817	0.002284
DLQAEALCK	IAA-alkyne-DTB (C)	1	1	Q99933	BAG1	BAG family molecular chaperone regulator 1	1540.83	52.113	0.0026574
DLSYCLSGMYDHR	IAA-alkyne-DTB (C)	4	4	P52597	HNRNPF	Heterogeneous nuclear ribonucleoprotein F;Heterogeneous nuclear ribonucleoprotein F, N-terminally processed	2110	60.456	1.4503e-21
DLSYCLSGMYDHR	Oxidation (M);IAA-alkyne-DTB (C)	1	1	P52597	HNRNPF	Heterogeneous nuclear ribonucleoprotein F;Heterogeneous nuclear ribonucleoprotein F, N-terminally processed	2125.99	53.372	0.045037
DNACNDMGK	IAA-alkyne-DTB (C)	2	2	Q99622	C12orf57	Protein C10	1517.7	37.606	0.014012
DNVCYSR	IAA-alkyne-DTB (C)	1	1	Q9NVS2	MRPS18A	28S ribosomal protein S18a, mitochondrial	1406.7	39.728	0.045836
DQDLASCDRDR	IAA-alkyne-DTB (C)	2	2	Q9Y383	LUC7L2	Putative RNA-binding protein Luc7-like 2	1843.88	36.701	0.0032327
DQNESCTR	IAA-alkyne-DTB (C)	1	1	Q63HN8	RNF213	E3 ubiquitin-protein ligase RNF213	1502.71	31.659	0.02881
DQSAQCTASK	IAA-alkyne-DTB (C)	2	2	Q7Z6Z7	HUWE1	E3 ubiquitin-protein ligase HUWE1	1588.79	31.121	0.0029375
DRCTLAEK	IAA-alkyne-DTB (C)	2	2	P23528	CFL1	Cofilin-1	1485.8	35.311	0.014125
DRDDRDFDFCR	IAA-alkyne-DTB (C)	1	1	Q9UPN6	SCAF8	Protein SCAF8	2009.94	47.266	0.0048976
DRIPGPVCK	IAA-alkyne-DTB (C)	1	1	Q8TDN6	BRIX1	Ribosome biogenesis protein BRX1 homolog	1534.87	40.519	0.0090574
DRSDCLGEHLYVMVNAK	IAA-alkyne-DTB (C)	1	1	P54105	CLNS1A	Methylosome subunit pICln	2500.26	59.185	0.024803
DRVVVVSHDENLCR	IAA-alkyne-DTB (C)	1	1	Q7L5L3	GDPD3	Glycerophosphodiester phosphodiesterase domain-containing protein 3	2191.15	39.936	0.020287
DSAQCAAIAER	IAA-alkyne-DTB (C)	2	2	Q96RS6	NUDCD1	NudC domain-containing protein 1	1684.86	44.128	7.1062e-32
DSCGKGEMATGNGR	IAA-alkyne-DTB (C)	2	2	P61758	VBP1	Prefoldin subunit 3	1932.91	30.081	0.0016619
DSCGKGEMATGNGR	Oxidation (M);IAA-alkyne-DTB (C)	1	1	P61758	VBP1	Prefoldin subunit 3	1948.91	24.654	0.033973
DSCGKGEMATGNGRR	IAA-alkyne-DTB (C)	2	2	P61758	VBP1	Prefoldin subunit 3	2089.02	24.926	0.0013055
DSGAASEQATAAPNPCSSSSR	IAA-alkyne-DTB (C)	1	1	Q9BU23	LMF2	Lipase maturation factor 2	2544.19	41.724	0.049543
DSGNNSGDQATEEEEGGYSCGTAESHDSK	IAA-alkyne-DTB (C)	1	1	Q96RS0	TGS1	Trimethylguanosine synthase	3511.46	36.753	1.0582e-15
DSLTEKECVKEK	IAA-alkyne-DTB (C)	1	1	P26358	DNMT1	DNA (cytosine-5)-methyltransferase 1	1959.03	31.498	5.9306e-11
DSNECNNGNR	IAA-alkyne-DTB (C)	2	2	Q9NX05	FAM120C	Constitutive coactivator of PPAR-gamma-like protein 2	1672.76	29.313	0.0024999
DSPCKENK	IAA-alkyne-DTB (C)	2	2	A3KN83	SBNO1	Protein strawberry notch homolog 1	1470.75	25.406	0.022786
DSPQSLTDESCSEK	IAA-alkyne-DTB (C)	1	1	Q9BV36	MLPH	Melanophilin	2075.97	43.669	0.0013477
DSYSECNSNR	IAA-alkyne-DTB (C)	2	2	Q8TCU6	PREX1	Phosphatidylinositol 3,4,5-trisphosphate-dependent Rac exchanger 1 protein	1724.78	35.321	5.3965e-18
DTCEHSSEAK	IAA-alkyne-DTB (C)	4	4	Q9BWW4	SSBP3	Single-stranded DNA-binding protein 3	1656.78	24.745	0.0050854
DTDSDTQDANDSSCK	IAA-alkyne-DTB (C)	1	1	Q9Y2H0	DLGAP4	Disks large-associated protein 4	2151.92	34.006	0.0015165
DTDSDTQDANDSSCKSSER	IAA-alkyne-DTB (C)	2	2	Q9Y2H0	DLGAP4	Disks large-associated protein 4	2611.13	27.758	9.9669e-09
DTQTSITDSCAVYR	IAA-alkyne-DTB (C)	1	1	Q9Y5M8	SRPRB	Signal recognition particle receptor subunit beta	2110.04	51.86	0.0021581
EAAGFPQVVSVIECHSVQSQDISSCHRVR	IAA-alkyne-DTB (C)	1	1	Q5THK1	PRR14L	Protein PRR14L	3775.89	84.641	0.068334
EACEHSGEAK	IAA-alkyne-DTB (C)	1	1	Q9BWG4	SSBP4	Single-stranded DNA-binding protein 4	1610.77	22.38	0.0034595
EACSYTIHAEGDER	IAA-alkyne-DTB (C)	1	1	Q4G176	ACSF3	Acyl-CoA synthetase family member 3, mitochondrial	2131	40.311	0.0053501
EADEGCK	IAA-alkyne-DTB (C)	1	1	Q9NQG5	RPRD1B	Regulation of nuclear pre-mRNA domain-containing protein 1B	1301.63	30.103	0.032601
EADEGCKKPLER	IAA-alkyne-DTB (C)	1	1	Q9NQG5	RPRD1B	Regulation of nuclear pre-mRNA domain-containing protein 1B	1925	28.543	0.0177
EADQKEQFSQGSPSNCLETSLAEIFPLGK	IAA-alkyne-DTB (C)	2	2	Q9NQ88	TIGAR	Fructose-2,6-bisphosphatase TIGAR	3703.84	85.894	1.6331e-07
EAEEVMDAGCQESAGPER	IAA-alkyne-DTB (C)	1	1	Q99575	POP1	Ribonucleases P/MRP protein subunit POP1	2458.11	46.163	1.3848e-06
EAKDCDPGSPR	IAA-alkyne-DTB (C)	2	2	Q00341	HDLBP	Vigilin	1724.85	29.031	0.0043208
EALNSCNKR	IAA-alkyne-DTB (C)	2	2	P19338	NCL	Nucleolin	1584.84	28.186	0.030487
EALPVSLPQIPCLSSFK	IAA-alkyne-DTB (C)	4	4	Q9UHI6	DDX20	Probable ATP-dependent RNA helicase DDX20	2379.32	86.915	3.9799e-07
ECEPPSAGAAVTARPGQEIR	IAA-alkyne-DTB (C)	1	1	Q9C0E8	LNP	Protein lunapark	2589.33	42.891	0.0020587
ECGDVSR	IAA-alkyne-DTB (C)	2	2	Q969E4;Q6IPX3;Q5H9L2	TCEAL3;TCEAL6;TCEAL5	Transcription elongation factor A protein-like 3;Transcription elongation factor A protein-like 6;Transcription elongation factor A protein-like 5	1315.66	33.737	0.0017498
ECGQMQNK	IAA-alkyne-DTB (C)	1	1	O94888	UBXN7	UBX domain-containing protein 7	1487.72	31.6	0.0094777
ECMAGTSGSEEVK	IAA-alkyne-DTB (C)	1	1	Q86UP2	KTN1	Kinectin	1877.89	39.741	0.0070244
ECSDVQPK	IAA-alkyne-DTB (C)	1	1	O43678	NDUFA2	NADH dehydrogenase [ubiquinone] 1 alpha subcomplex subunit 2	1455.74	34.162	0.0091808
EDKQPEQATTSAQVACLYRK	IAA-alkyne-DTB (C)	3	3	P18858	LIG1	DNA ligase 1	2816.45	41.838	2.6257e-07
EDLNCQEEEDPMNK	IAA-alkyne-DTB (C)	1	1	O75821	EIF3G	Eukaryotic translation initiation factor 3 subunit G	2244	46.105	0.0013226
EEDGGCQK	IAA-alkyne-DTB (C)	1	1	Q8NDA8	MROH1	Maestro heat-like repeat-containing protein family member 1	1415.67	28.723	0.012067
EEDLEDKNNFGAEPPHQNGECYPNEK	IAA-alkyne-DTB (C)	1	1	Q92598	HSPH1	Heat shock protein 105 kDa	3553.61	41.166	1.2075e-11
EEEEDDDCPVR	IAA-alkyne-DTB (C)	1	1	Q8IWD4	CCDC117	Coiled-coil domain-containing protein 117	1885.84	42.585	4.6946e-12
EEEEDDDCPVRK	IAA-alkyne-DTB (C)	2	2	Q8IWD4	CCDC117	Coiled-coil domain-containing protein 117	2013.93	34.184	1.4305e-10
EEGECSAR	IAA-alkyne-DTB (C)	1	1	Q15390	MTFR1	Mitochondrial fission regulator 1	1430.68	30.842	0.016899
EEGPAPCK	IAA-alkyne-DTB (C)	1	1	Q8IUF8	MINA	Bifunctional lysine-specific demethylase and histidyl-hydroxylase MINA	1380.71	35.003	0.053333
EEKECSMSR	IAA-alkyne-DTB (C)	2	2	Q08379	GOLGA2	Golgin subfamily A member 2	1648.79	29.605	0.0027178
EETQEDKDCPIK	IAA-alkyne-DTB (C)	1	1	P18031	PTPN1	Tyrosine-protein phosphatase non-receptor type 1	1984.98	37.181	0.0020669
EETQEDKDCPIKEEK	IAA-alkyne-DTB (C)	4	4	P18031	PTPN1	Tyrosine-protein phosphatase non-receptor type 1	2371.16	32.58	1.1941e-80
EFCQQEVEPMCK	IAA-alkyne-DTB (C)	1	1	Q96FW1	OTUB1	Ubiquitin thioesterase OTUB1	2077.96	49.468	4.9302e-07
EFCQQEVEPMCK	Oxidation (M);IAA-alkyne-DTB (C)	1	1	Q96FW1	OTUB1	Ubiquitin thioesterase OTUB1	2093.96	44.277	0.00013822
EGAECELSR	IAA-alkyne-DTB (C)	1	1	Q9P246	STIM2	Stromal interaction molecule 2	1543.77	41.672	0.033416
EGCDPVNR	IAA-alkyne-DTB (C)	1	1	P48147	PREP	Prolyl endopeptidase	1439.72	37.939	0.024111
EIGQKCPQELSR	IAA-alkyne-DTB (C)	1	1	Q15021	NCAPD2	Condensin complex subunit 1	1938.04	36.733	0.00082532
EIGQKCPQELSRDPSGTK	IAA-alkyne-DTB (C)	1	1	Q15021	NCAPD2	Condensin complex subunit 1	2523.31	33.817	0.0023035
EITEACVGSCEAK	IAA-alkyne-DTB (C)	2	2	P49848	TAF6	Transcription initiation factor TFIID subunit 6	1946.94	43.584	9.9171e-05
EITEACVGSCEAKR	IAA-alkyne-DTB (C)	3	3	P49848	TAF6	Transcription initiation factor TFIID subunit 6	2103.05	37.827	0.0023273
EIVHLQAGQCGNQIGAK	IAA-alkyne-DTB (C)	5	5	P04350;P68371	TUBB4A;TUBB4B	Tubulin beta-4A chain;Tubulin beta-4B chain	2316.24	45.099	5.8849e-31
EKPSNCAASTEK	IAA-alkyne-DTB (C)	1	1	P49116	NR2C2	Nuclear receptor subfamily 2 group C member 2	1814.92	24.771	0.0051728
EKQEEEEAKCLEK	IAA-alkyne-DTB (C)	4	4	Q7Z6Z7	HUWE1	E3 ubiquitin-protein ligase HUWE1	2143.08	31.739	1.9532e-74
EKQTETAADCR	IAA-alkyne-DTB (C)	3	3	O75362	ZNF217	Zinc finger protein 217	1801.9	27.036	9.8785e-05
EKTACAINK	IAA-alkyne-DTB (C)	3	3	Q8NCA5;Q52LJ0	FAM98A;FAM98B	Protein FAM98A;Protein FAM98B	1527.84	31.113	0.0023463
ELAALAQEHSILCYK	IAA-alkyne-DTB (C)	2	2	Q05DH4	FAM160A1	Protein FAM160A1	2239.2	59.353	0.0001305
ELCHTQSSHASLR	IAA-alkyne-DTB (C)	1	1	Q9P2E9	RRBP1	Ribosome-binding protein 1	2019.03	31.639	0.036716
ELGGCSQAGNR	IAA-alkyne-DTB (C)	2	2	O95081	AGFG2	Arf-GAP domain and FG repeat-containing protein 2	1641.83	36.595	9.3317e-09
ELHGQNPVVTPCNK	IAA-alkyne-DTB (C)	1	1	Q16630	CPSF6	Cleavage and polyadenylation specificity factor subunit 6	2086.1	39.669	0.00068322
ELISLHIKEDLCR	IAA-alkyne-DTB (C)	1	1	O15327	INPP4B	Type II inositol 3,4-bisphosphate 4-phosphatase	2119.18	57.513	0.0016628
ELLDLHKQPTSEANCSAMFGK	IAA-alkyne-DTB (C)	1	1	Q29RF7	PDS5A	Sister chromatid cohesion protein PDS5 homolog A	2869.45	53.94	0.00042608
ELSCTELQELK	IAA-alkyne-DTB (C)	1	1	Q9ULP9	TBC1D24	TBC1 domain family member 24	1842.98	56.755	0.023305
EMAAMCLGLAHSLSR	IAA-alkyne-DTB (C)	1	1	Q9Y2X3	NOP58	Nucleolar protein 58	2140.1	60.157	0.00024372
EMASCITQR	IAA-alkyne-DTB (C)	1	1	Q969E8	TSR2	Pre-rRNA-processing protein TSR2 homolog	1588.81	44.86	0.0034311
ENQWCEEK	IAA-alkyne-DTB (C)	2	2	P63208	SKP1	S-phase kinase-associated protein 1	1615.77	38.792	0.0025136
ENSQLDTSPPCLGGNKK	IAA-alkyne-DTB (C)	2	2	Q9Y3E2	BOLA1	BolA-like protein 1	2338.2	44.08	0.00090568
EPEAAAPAPGTGGDSVCGETHR	IAA-alkyne-DTB (C)	2	2	Q08379	GOLGA2	Golgin subfamily A member 2	2659.27	39.132	0.0002384
EQAKEACK	IAA-alkyne-DTB (C)	1	1	Q01780	EXOSC10	Exosome component 10	1456.77	21.913	0.030496
EQCEQLEK	IAA-alkyne-DTB (C)	1	1	A0A096LP55;P07919	UQCRHL;UQCRH	Cytochrome b-c1 complex subunit 6;Cytochrome b-c1 complex subunit 6, mitochondrial	1556.79	37.253	0.00038839
EQGDRICR	IAA-alkyne-DTB (C)	1	1	Q9BR76	CORO1B	Coronin-1B	1526.8	31.09	0.025276
EQNYCESR	IAA-alkyne-DTB (C)	3	3	Q7L5D6	GET4	Golgi to ER traffic protein 4 homolog	1578.75	34.878	3.3956e-06
EQVVILDEAHNIEDCAR	IAA-alkyne-DTB (C)	2	2	Q9BX63	BRIP1	Fanconi anemia group J protein	2504.27	59.557	0.0006166
ERECNPPNSQPASYQR	IAA-alkyne-DTB (C)	2	2	Q13427	PPIG	Peptidyl-prolyl cis-trans isomerase G	2426.18	31.559	0.00079233
ESNCYDPER	IAA-alkyne-DTB (C)	1	1	Q00610	CLTC	Clathrin heavy chain 1	1662.77	39.844	0.0012763
ESTGNMVTGQTVCK	IAA-alkyne-DTB (C)	2	2	Q15021	NCAPD2	Condensin complex subunit 1	2005	43.788	7.4424e-66
ESTGNMVTGQTVCK	Oxidation (M);IAA-alkyne-DTB (C)	1	1	Q15021	NCAPD2	Condensin complex subunit 1	2020.99	38.036	0.03497
ESVCNKADAESEPVAQK	IAA-alkyne-DTB (C)	1	1	O95243	MBD4	Methyl-CpG-binding domain protein 4	2355.17	33.578	0.037314
ETAAACVEK	IAA-alkyne-DTB (C)	2	2	Q15631	TSN	Translin	1471.77	37.188	8.2429e-09
ETQTHENMSQLSEEEQNKDYQDCSK	IAA-alkyne-DTB (C)	2	2	Q9BWU0	SLC4A1AP	Kanadaptin	3551.58	35.856	3.0655e-05
ETQTHENMSQLSEEEQNKDYQDCSK	Oxidation (M);IAA-alkyne-DTB (C)	1	1	Q9BWU0	SLC4A1AP	Kanadaptin	3567.57	30.934	0.017453
ETTEAACR	IAA-alkyne-DTB (C)	1	1	Q9Y2Q3	GSTK1	Glutathione S-transferase kappa 1	1430.72	32.028	0.010131
EVLCPESQSPNGVR	IAA-alkyne-DTB (C)	1	1	Q14684	RRP1B	Ribosomal RNA processing protein 1 homolog B	2065.06	47.738	0.0021178
EVLEHPWITANSSKPSNCQNKESASK	IAA-alkyne-DTB (C)	1	1	O14965	AURKA	Aurora kinase A	3434.73	38.283	0.0043695
EVTSAHTAEETTGNNHSSLDLTTTCVSSSAPSK	IAA-alkyne-DTB (C)	1	1	Q9H334	FOXP1	Forkhead box protein P1	3912.86	44.452	2.239e-05
EWDSEASCPK	IAA-alkyne-DTB (C)	1	1	Q9NQS1	AVEN	Cell death regulator Aven	1701.8	44.296	0.0019304
EYADSFGKCPGGR	IAA-alkyne-DTB (C)	2	2	Q99447	PCYT2	Ethanolamine-phosphate cytidylyltransferase	1936.95	41.436	0.00025181
EYGCGPSGQVVSR	IAA-alkyne-DTB (C)	1	1	Q86VY4	TSPYL5	Testis-specific Y-encoded-like protein 5	1888.95	42.605	0.0021989
FACHSASLTVR	IAA-alkyne-DTB (C)	6	6	Q15233	NONO	Non-POU domain-containing octamer-binding protein	1741.93	46.112	7.5982e-17
FAEVECLAESHQHLSK	IAA-alkyne-DTB (C)	2	2	Q14839	CHD4	Chromodomain-helicase-DNA-binding protein 4	2378.21	44.352	0.00086119
FASCVDASGGLK	IAA-alkyne-DTB (C)	1	1	Q8IXT5	RBM12B	RNA-binding protein 12B	1704.89	49.935	0.001991
FASGGCDNLIK	IAA-alkyne-DTB (C)	3	3	P55735	SEC13	Protein SEC13 homolog	1674.88	56.123	0.0033022
FASGGCDNLIKLWK	IAA-alkyne-DTB (C)	2	2	P55735	SEC13	Protein SEC13 homolog	2102.13	63.825	0.0011974
FCAFVQEAESRPR	IAA-alkyne-DTB (C)	1	1	Q92888	ARHGEF1	Rho guanine nucleotide exchange factor 1	2090.07	49.657	0.0017492
FCDNSSAIQGK	IAA-alkyne-DTB (C)	2	2	O15067	PFAS	Phosphoribosylformylglycinamidine synthase	1719.86	41.29	6.8759e-06
FCPELTTNVK	IAA-alkyne-DTB (C)	1	1	Q8WYB5	KAT6B	Histone acetyltransferase KAT6B	1701.91	53.512	0.048484
FCPFAER	IAA-alkyne-DTB (C)	3	3	P78417	GSTO1	Glutathione S-transferase omega-1	1419.73	61.385	0.0017372
FCQCEQR	IAA-alkyne-DTB (C)	1	1	Q96DU7	ITPKC	Inositol-trisphosphate 3-kinase C	1520.72	34.206	0.059383
FELSENCSERPGLR	IAA-alkyne-DTB (C)	1	1	Q14203	DCTN1	Dynactin subunit 1	2187.11	47.485	0.028231
FESGTCSK	IAA-alkyne-DTB (C)	2	2	Q6NXG1	ESRP1	Epithelial splicing regulatory protein 1	1408.7	34.223	0.0047617
FETFCLDPSLVTK	IAA-alkyne-DTB (C)	2	2	Q9UHB9	SRP68	Signal recognition particle subunit SRP68	2050.08	73.781	0.0013743
FGAGGGAAGAVLGIDNVCELAAR	IAA-alkyne-DTB (C)	1	1	P10588	NR2F6	Nuclear receptor subfamily 2 group F member 6	2639.39	74.414	8.9707e-06
FGHTFCK	IAA-alkyne-DTB (C)	1	1	Q00577	PURA	Transcriptional activator protein Pur-alpha	1389.72	37.933	0.028117
FGVQTDRQDKCALGWDHQEK	IAA-alkyne-DTB (C)	1	1	Q14247	CTTN	Src substrate cortactin	2911.44	44.063	0.0019753
FHADSVCK	IAA-alkyne-DTB (C)	3	3	Q9BW61	DDA1	DET1- and DDB1-associated protein 1	1456.75	35.494	0.0031347
FICEQDHQNFLR	IAA-alkyne-DTB (C)	2	2	Q92598	HSPH1	Heat shock protein 105 kDa	2100.06	50.03	0.00166
FICTTSAIQNR	IAA-alkyne-DTB (C)	2	2	P53396	ACLY	ATP-citrate synthase	1803.97	49.359	8.3855e-65
FIKGACPK	IAA-alkyne-DTB (C)	2	2	P52701	MSH6	DNA mismatch repair protein Msh6	1413.82	33.999	0.0095613
FKCEKQPGAGGGGGSGSGGSGAK	IAA-alkyne-DTB (C)	2	2	P55317	FOXA1	Hepatocyte nuclear factor 3-alpha	2531.26	25.668	4.1148e-21
FKEECKSPK	IAA-alkyne-DTB (C)	1	1	Q8IZH2	XRN1	5'-3' exoribonuclease 1	1645.89	25.665	0.013253
FLCESVFSYQVASTLK	IAA-alkyne-DTB (C)	2	2	Q96DE5	ANAPC16	Anaphase-promoting complex subunit 16	2372.24	75.521	0.00016242
FLHEKNCMTDLLAK	IAA-alkyne-DTB (C)	3	3	Q00765	REEP5	Receptor expression-enhancing protein 5	2213.17	65.734	0.0016931
FQGIKHECQANGPEDLNR	IAA-alkyne-DTB (C)	4	4	P60981	DSTN	Destrin	2606.3	37.761	1.3251e-11
FRDQDLASCDRDR	IAA-alkyne-DTB (C)	1	1	Q9Y383	LUC7L2	Putative RNA-binding protein Luc7-like 2	2147.05	36.656	0.0063825
FRYGCEGPSHGGLPGASSEK	IAA-alkyne-DTB (C)	3	3	Q00653	NFKB2	Nuclear factor NF-kappa-B p100 subunit;Nuclear factor NF-kappa-B p52 subunit	2586.26	39.354	2.4651e-07
FRYVCEGPSHGGLPGASSEK	IAA-alkyne-DTB (C)	3	3	P19838	NFKB1	Nuclear factor NF-kappa-B p105 subunit;Nuclear factor NF-kappa-B p50 subunit	2628.31	42.48	7.0304e-11
FSGDLDDQTCR	IAA-alkyne-DTB (C)	1	1	P05455	SSB	Lupus La protein	1806.86	45.871	8.6681e-05
FTCTVNR	IAA-alkyne-DTB (C)	1	1	O43747	AP1G1	AP-1 complex subunit gamma-1	1390.74	40.933	0.065366
FTQCQNGK	IAA-alkyne-DTB (C)	3	3	O95347	SMC2	Structural maintenance of chromosomes protein 2	1475.76	32.005	3.4129e-06
FTTSDSCDR	IAA-alkyne-DTB (C)	1	1	Q08117	AES	Amino-terminal enhancer of split	1581.75	37.647	0.0050292
FVLSCSLLSHQR	IAA-alkyne-DTB (C)	2	2	Q96MX3	ZNF48	Zinc finger protein 48	1940.07	58.526	0.003869
FVPPHDCK	IAA-alkyne-DTB (C)	1	1	O43896	KIF1C	Kinesin-like protein KIF1C	1492.79	34.725	0.059548
FYAPWCGHCK	IAA-alkyne-DTB (C)	1	1	Q8NBS9	TXNDC5	Thioredoxin domain-containing protein 5	1818.87	50.902	0.024401
GACAVEGSK	IAA-alkyne-DTB (C)	2	2	Q14527	HLTF	Helicase-like transcription factor	1371.72	34.709	0.0026099
GACSSSGATSSK	IAA-alkyne-DTB (C)	2	2	O60870	KIN	DNA/RNA-binding protein KIN17	1592.78	26.767	0.0014061
GACYGADHDLGR	IAA-alkyne-DTB (C)	3	3	Q6NUM9	RETSAT	All-trans-retinol 13,14-reductase	1784.86	37.527	0.0076145
GADQKPTSADCAVR	IAA-alkyne-DTB (C)	1	1	Q8IX01	SUGP2	SURP and G-patch domain-containing protein 2	1969.01	32.514	0.0021263
GAPNNSCSEIK	IAA-alkyne-DTB (C)	1	1	Q05086	UBE3A	Ubiquitin-protein ligase E3A	1669.85	36.461	0.0022415
GAQKTDCQK	IAA-alkyne-DTB (C)	1	1	Q7L266	ASRGL1	Isoaspartyl peptidase/L-asparaginase;Isoaspartyl peptidase/L-asparaginase alpha chain;Isoaspartyl peptidase/L-asparaginase beta chain	1528.8	19.969	0.05976
GAQVNAVNQNGCTPLHYAASK	IAA-alkyne-DTB (C)	3	3	O75832	PSMD10	26S proteasome non-ATPase regulatory subunit 10	2693.37	43.964	3.3918e-27
GASCQGCPNQR	IAA-alkyne-DTB (C)	5	5	P53384	NUBP1	Cytosolic Fe-S cluster assembly factor NUBP1	1727.82	28.214	0.0026267
GATVDKTVCKK	IAA-alkyne-DTB (C)	2	2	Q6P2Q9	PRPF8	Pre-mRNA-processing-splicing factor 8	1699.97	25.756	0.0029404
GAVEKGEELSCEER	IAA-alkyne-DTB (C)	4	4	P31947	SFN	14-3-3 protein sigma	2086.04	36.458	3.445e-30
GAVPTDKACESASHDNQSVR	IAA-alkyne-DTB (C)	2	2	Q8TBZ6	TRMT10A	tRNA methyltransferase 10 homolog A	2622.28	29.897	0.017742
GAVSSHEAVVDLSGFCK	IAA-alkyne-DTB (C)	1	1	O95625	ZBTB11	Zinc finger and BTB domain-containing protein 11	2256.16	57.129	0.01223
GCAETAVR	IAA-alkyne-DTB (C)	1	1	Q9Y6J9	TAF6L	TAF6-like RNA polymerase II p300/CBP-associated factor-associated factor 65 kDa subunit 6L	1356.72	35.878	0.032061
GCAGGEK	IAA-alkyne-DTB (C)	1	1	P54652	HSPA2	Heat shock-related 70 kDa protein 2	1171.6	26.954	0.030772
GCDGGTIPK	IAA-alkyne-DTB (C)	1	1	Q9BY42	RTFDC1	Protein RTF2 homolog	1397.73	39.144	0.0026937
GCESAVDELK	IAA-alkyne-DTB (C)	1	1	A0MZ66	KIAA1598	Shootin-1	1600.81	47.544	0.033203
GCGGGTHSSDR	IAA-alkyne-DTB (C)	1	1	Q96NL8	C8orf37	Protein C8orf37	1583.75	21.174	0.062154
GCGPCLR	IAA-alkyne-DTB (C)	2	2	O43396	TXNL1	Thioredoxin-like protein 1	1312.67	41.193	0.028341
GCGPPR	IAA-alkyne-DTB (C)	1	1	Q15654	TRIP6	Thyroid receptor-interacting protein 6	1136.61	32.334	0.069494
GCGTVLLSGPR	IAA-alkyne-DTB (C)	1	1	Q07020	RPL18	60S ribosomal protein L18	1609.9	53.765	4.6795e-06
GCIGTFSAMNLHSGLR	IAA-alkyne-DTB (C)	3	3	Q9Y4X0;Q6DCA0	AMMECR1;AMMECR1L	AMME syndrome candidate gene 1 protein;AMMECR1-like protein	2214.14	58.344	0.00016423
GCNPSGHTQSVTTPEPAK	IAA-alkyne-DTB (C)	2	2	O75363	BCAS1	Breast carcinoma-amplified sequence 1	2361.17	32.084	0.00011068
GCNPSGHTQSVTTPEPAKEGTK	IAA-alkyne-DTB (C)	1	1	O75363	BCAS1	Breast carcinoma-amplified sequence 1	2776.38	29.112	0.028451
GCPQANR	IAA-alkyne-DTB (C)	1	1	Q8IVT2	MISP	Mitotic interactor and substrate of PLK1	1295.68	28.918	0.0055507
GCSAPPSR	IAA-alkyne-DTB (C)	1	1	Q9UHR6	ZNHIT2	Zinc finger HIT domain-containing protein 2	1324.69	31.037	0.004937
GCSNKPTTVNKR	IAA-alkyne-DTB (C)	1	1	Q8NHV4	NEDD1	Protein NEDD1	1855.01	19.541	0.032209
GCVTEEENTNVK	IAA-alkyne-DTB (C)	2	2	Q2PPJ7	RALGAPA2	Ral GTPase-activating protein subunit alpha-2	1872.93	38.937	5.3751e-05
GDECGLALGR	IAA-alkyne-DTB (C)	2	2	P54886	ALDH18A1	Delta-1-pyrroline-5-carboxylate synthase;Glutamate 5-kinase;Gamma-glutamyl phosphate reductase	1540.8	52.188	0.0021533
GDLCALAER	IAA-alkyne-DTB (C)	1	1	Q6QNY0	BLOC1S3	Biogenesis of lysosome-related organelles complex 1 subunit 3	1497.8	52.735	0.067398
GDLSRPEDADTSGPCCEHTQEK	IAA-alkyne-DTB (C)	1	1	Q9BZE9	ASPSCR1	Tether containing UBX domain for GLUT4	2982.34	33.175	0.0002094
GDQPCASGR	Acetyl (Protein N-term);IAA-alkyne-DTB (C)	1	1	A0A0U1RRE5			1482.72	41.711	0.013347
GDSEPTPGCSGLGPGGVR	IAA-alkyne-DTB (C)	1	1	Q8WW01	TSEN15	tRNA-splicing endonuclease subunit Sen15	2193.08	48.146	4.8407e-05
GECEESWIHFI	IAA-alkyne-DTB (C)	1	1	O95685	PPP1R3D	Protein phosphatase 1 regulatory subunit 3D	1899.92	77.855	0.06622
GECQTTIQGQAR	IAA-alkyne-DTB (C)	1	1	Q9UIF9	BAZ2A	Bromodomain adjacent to zinc finger domain protein 2A	1841.94	36.767	0.0077757
GEDEDKGPPCGPVNCNEK	IAA-alkyne-DTB (C)	3	3	Q06323	PSME1	Proteasome activator complex subunit 1	2495.14	35.597	3.8785e-07
GEELSCEER	IAA-alkyne-DTB (C)	4	4	P31947	SFN	14-3-3 protein sigma	1601.77	38.187	6.9043e-11
GEYCQTR	IAA-alkyne-DTB (C)	1	1	Q06587	RING1	E3 ubiquitin-protein ligase RING1	1406.7	33.773	0.046283
GFGYKGSCFHR	IAA-alkyne-DTB (C)	2	2	P62937	PPIA	Peptidyl-prolyl cis-trans isomerase A;Peptidyl-prolyl cis-trans isomerase A, N-terminally processed	1808.91	39.21	0.00065189
GFNKETAAACVEK	IAA-alkyne-DTB (C)	4	4	Q15631	TSN	Translin	1918	37.207	1.5573e-21
GGAARPNGPAAGNKICQFK	IAA-alkyne-DTB (C)	1	1	P51148	RAB5C	Ras-related protein Rab-5C	2407.29	35.192	0.0013657
GGGGGGGGGGGCSGSGSSASR	IAA-alkyne-DTB (C)	4	4	P42356	PI4KA	Phosphatidylinositol 4-kinase alpha	2075.94	25.376	6.0463e-21
GGGGGPCGFQPASR	IAA-alkyne-DTB (C)	1	1	Q96QR8	PURB	Transcriptional activator protein Pur-beta	1797.89	44.452	0.00044937
GGGQECGDSR	IAA-alkyne-DTB (C)	2	2	O43149	ZZEF1	Zinc finger ZZ-type and EF-hand domain-containing protein 1	1515.71	28.39	0.0036322
GGNAVVDGCGK	IAA-alkyne-DTB (C)	2	2	P48506	GCLC	Glutamate--cysteine ligase catalytic subunit	1526.79	38.082	0.0034831
GGPTCSGVGGR	IAA-alkyne-DTB (C)	1	1	Q92966	SNAPC3	snRNA-activating protein complex subunit 3	1497.77	35.464	0.0053953
GIMEEDEACGR	IAA-alkyne-DTB (C)	1	1	P14923	JUP	Junction plakoglobin	1759.82	45.949	6.7449e-08
GIMEEDEACGR	Oxidation (M);IAA-alkyne-DTB (C)	1	1	P14923	JUP	Junction plakoglobin	1775.82	38.736	0.0076464
GKGQASQTQCNSSSDGK	IAA-alkyne-DTB (C)	2	2	Q6ISB3	GRHL2	Grainyhead-like protein 2 homolog	2233.08	20.844	0.019753
GKQECMDSK	IAA-alkyne-DTB (C)	2	2	Q00613	HSF1	Heat shock factor protein 1	1575.77	26.812	0.00227
GLATFCLDKDALR	IAA-alkyne-DTB (C)	2	2	O15173	PGRMC2	Membrane-associated progesterone receptor component 2	1973.08	59.44	0.0016905
GLATFCLDKEALK	IAA-alkyne-DTB (C)	1	1	O00264	PGRMC1	Membrane-associated progesterone receptor component 1	1959.09	57.552	0.0063407
GLCAIAQAESLR	IAA-alkyne-DTB (C)	3	3	P23396	RPS3	40S ribosomal protein S3	1781.98	64.723	1.1502e-31
GLCGAIHSSIAK	IAA-alkyne-DTB (C)	2	2	P36542	ATP5C1	ATP synthase subunit gamma, mitochondrial	1706.95	44.002	0.00055143
GLDLSSGLVVTSLCK	IAA-alkyne-DTB (C)	1	1	Q9Y2Y0	ARL2BP	ADP-ribosylation factor-like protein 2-binding protein	2042.14	74.237	4.24e-30
GLDYEGGGCR	IAA-alkyne-DTB (C)	2	2	O60568	PLOD3	Procollagen-lysine,2-oxoglutarate 5-dioxygenase 3	1576.77	42.913	1.2013e-05
GLIAAICAGPTALLAHEIGFGSK	IAA-alkyne-DTB (C)	1	1	Q99497	PARK7	Protein deglycase DJ-1	2760.54	86.837	7.3408e-05
GLYDGPVCEVSVTPK	IAA-alkyne-DTB (C)	1	1	Q16555	DPYSL2	Dihydropyrimidinase-related protein 2	2114.11	59.773	0.00058329
GMPETTQPDKQCGQVAAAAAAQPPASHGPER	IAA-alkyne-DTB (C)	2	2	O95817	BAG3	BAG family molecular chaperone regulator 3	3651.79	39.073	3.3378e-48
GMPETTQPDKQCGQVAAAAAAQPPASHGPER	Oxidation (M);IAA-alkyne-DTB (C)	2	2	O95817	BAG3	BAG family molecular chaperone regulator 3	3667.78	36.167	2.1286e-06
GNHECASINR	IAA-alkyne-DTB (C)	2	2	P62136;P36873;P62140	PPP1CA;PPP1CC;PPP1CB	Serine/threonine-protein phosphatase PP1-alpha catalytic subunit;Serine/threonine-protein phosphatase PP1-gamma catalytic subunit;Serine/threonine-protein phosphatase PP1-beta catalytic subunit	1650.83	30.266	1.3688e-05
GNPVPILIPCHR	IAA-alkyne-DTB (C)	3	3	P16455	MGMT	Methylated-DNA--protein-cysteine methyltransferase	1866.07	61.768	1.3951e-31
GNSPPSSGEACR	IAA-alkyne-DTB (C)	1	1	P41227	NAA10	N-alpha-acetyltransferase 10	1711.83	31.206	0.0018923
GNSPPSSGEACREEK	IAA-alkyne-DTB (C)	2	2	P41227	NAA10	N-alpha-acetyltransferase 10	2098.01	26.183	0.0016917
GNTAEGCVHETQEK	IAA-alkyne-DTB (C)	2	2	Q9BQG0	MYBBP1A	Myb-binding protein 1A	2052.99	28.672	0.0091862
GPCGSFDVRK	IAA-alkyne-DTB (C)	1	1	Q7L2E3	DHX30	Putative ATP-dependent RNA helicase DHX30	1615.85	39.766	0.038976
GPENLHYDQGCQTSR	IAA-alkyne-DTB (C)	2	2	Q9UBW7	ZMYM2	Zinc finger MYM-type protein 2	2255.08	36.283	0.0015515
GPGCSLR	IAA-alkyne-DTB (C)	1	1	Q9NQT4	EXOSC5	Exosome complex component RRP46	1239.68	39.125	0.032909
GPQDPSACR	IAA-alkyne-DTB (C)	1	1	Q9Y606	PUS1	tRNA pseudouridine synthase A, mitochondrial	1480.75	33.739	0.0024646
GPTKEELCK	IAA-alkyne-DTB (C)	3	3	Q96TA1	FAM129B	Niban-like protein 1	1554.84	32.137	0.0029372
GQASQTQCNSSSDGK	IAA-alkyne-DTB (C)	3	3	Q6ISB3	GRHL2	Grainyhead-like protein 2 homolog	2047.96	26.259	9.2104e-66
GQCMSGASR	IAA-alkyne-DTB (C)	2	2	Q9ULX6	AKAP8L	A-kinase anchor protein 8-like	1446.71	33.075	0.0026412
GQCMSGASR	Oxidation (M);IAA-alkyne-DTB (C)	2	2	Q9ULX6	AKAP8L	A-kinase anchor protein 8-like	1462.7	26.242	0.010166
GQPCSQNYR	IAA-alkyne-DTB (C)	2	2	Q9H2U2	PPA2	Inorganic pyrophosphatase 2, mitochondrial	1602.79	32.638	0.0025282
GQVTSSCSSQR	IAA-alkyne-DTB (C)	2	2	Q6PCE3	PGM2L1	Glucose 1,6-bisphosphate synthase	1689.85	29.877	0.0063697
GRAPCAGPSR	IAA-alkyne-DTB (C)	1	1	Q9BU76	MMTAG2	Multiple myeloma tumor-associated protein 2	1521.82	27.654	0.0089265
GSCGSSGR	IAA-alkyne-DTB (C)	2	2	Q9UPN9	TRIM33	E3 ubiquitin-protein ligase TRIM33	1260.62	26.057	0.00064011
GSCNLSR	IAA-alkyne-DTB (C)	2	2	Q06210	GFPT1	Glutamine--fructose-6-phosphate aminotransferase [isomerizing] 1	1286.68	35.496	0.030092
GSCSTEVEK	IAA-alkyne-DTB (C)	2	2	O75348	ATP6V1G1	V-type proton ATPase subunit G 1	1489.74	32.813	1.5178e-11
GSCSTEVEKETQEK	IAA-alkyne-DTB (C)	2	2	O75348	ATP6V1G1	V-type proton ATPase subunit G 1	2105.03	31.024	3.4662e-96
GSFETAKECGQMQNK	IAA-alkyne-DTB (C)	1	1	O94888	UBXN7	UBX domain-containing protein 7	2208.07	35.353	0.0040882
GSLTPHPAACDKDGQTDSAAEESSSQETSK	IAA-alkyne-DTB (C)	1	1	P55201	BRPF1	Peregrin	3584.65	32.451	1.308e-15
GSWACSIFDLK	IAA-alkyne-DTB (C)	1	1	Q96N67	DOCK7	Dedicator of cytokinesis protein 7	1776.92	74.414	0.00212
GTCADRDNLTR	IAA-alkyne-DTB (C)	1	1	P55212	CASP6	Caspase-6;Caspase-6 subunit p18;Caspase-6 subunit p11	1771.9	32.281	0.03303
GTCVEGTIPK	IAA-alkyne-DTB (C)	2	2	Q93009	USP7	Ubiquitin carboxyl-terminal hydrolase 7	1554.84	45.276	0.0011178
GTEAGQVGEPGIPTGEAGPSCSSASDKLPR	IAA-alkyne-DTB (C)	2	2	O15355	PPM1G	Protein phosphatase 1G	3405.68	48.601	2.083e-10
GTLTLCPYHSDR	IAA-alkyne-DTB (C)	1	1	Q13200	PSMD2	26S proteasome non-ATPase regulatory subunit 2	1912.98	49.235	0.0010546
GTRPAPGGCIQPR	IAA-alkyne-DTB (C)	1	1	Q96RR4	CAMKK2	Calcium/calmodulin-dependent protein kinase kinase 2	1860.02	35.003	0.0096461
GTVLLADNVICPGAPDFLAHVR	IAA-alkyne-DTB (C)	2	2	P21964	COMT	Catechol O-methyltransferase	2828.54	76.542	0.00032001
GVHCVMSLGVPGPATLAK	IAA-alkyne-DTB (C)	2	2	Q96CP2	FLYWCH2	FLYWCH family member 2	2287.25	61.734	0.0083201
GVITDQNSDGYCQTGTMSR	IAA-alkyne-DTB (C)	1	1	P15924	DSP	Desmoplakin	2583.21	47.252	0.0020489
GVPGAIVNVSSQCSQR	IAA-alkyne-DTB (C)	2	2	Q7Z4W1	DCXR	L-xylulose reductase	2152.14	51.731	6.6742e-41
HACVPVDFEEVHVSSNADEEDIR	IAA-alkyne-DTB (C)	1	1	P51553	IDH3G	Isocitrate dehydrogenase [NAD] subunit gamma, mitochondrial	3147.49	55.121	6.9304e-06
HCCGVAQMR	IAA-alkyne-DTB (C)	2	2	O00170	AIP	AH receptor-interacting protein	1611.78	34.191	0.012774
HCDEVGFNAEEAHNIVK	IAA-alkyne-DTB (C)	3	3	P51808	DYNLT3	Dynein light chain Tctex-type 3	2462.2	45.894	5.8003e-05
HCECAEEGTR	IAA-alkyne-DTB (C)	2	2	Q86VP6	CAND1	Cullin-associated NEDD8-dissociated protein 1	1741.79	27.078	0.0052818
HCIMQANAEYHQSILAK	IAA-alkyne-DTB (C)	11	11	Q8WUM4	PDCD6IP	Programmed cell death 6-interacting protein	2507.28	61.71	1.4857e-171
HCIMQANAEYHQSILAK	Oxidation (M);IAA-alkyne-DTB (C)	5	5	Q8WUM4	PDCD6IP	Programmed cell death 6-interacting protein	2523.27	39.825	8.2049e-96
HCSQVDSVR	IAA-alkyne-DTB (C)	3	3	Q14247	CTTN	Src substrate cortactin	1580.81	30.703	0.0025776
HECQANGPEDLNR	IAA-alkyne-DTB (C)	2	2	P60981	DSTN	Destrin	2032.97	34.125	2.3308e-09
HELQANCYEEVK	IAA-alkyne-DTB (C)	4	4	P23528	CFL1	Cofilin-1	2013	39.851	1.681e-45
HELQANCYEEVKDR	IAA-alkyne-DTB (C)	13	13	P23528	CFL1	Cofilin-1	2284.13	38.305	3.4578e-66
HELQANCYEEVKDRCTLAEK	IAA-alkyne-DTB (C)	1	1	P23528	CFL1	Cofilin-1	2986.46	38.75	1.3214e-15
HELQCDLRR	IAA-alkyne-DTB (C)	1	1	Q9C0C7	AMBRA1	Activating molecule in BECN1-regulated autophagy protein 1	1719.92	33.403	0.024177
HFLSDTGMACR	IAA-alkyne-DTB (C)	4	4	Q5TFE4	NT5DC1	5'-nucleotidase domain-containing protein 1	1787.88	47.055	3.1771e-78
HFLSDTGMACR	Oxidation (M);IAA-alkyne-DTB (C)	3	3	Q5TFE4	NT5DC1	5'-nucleotidase domain-containing protein 1	1803.88	41.203	0.00071355
HGAGSGCLGTMEVK	IAA-alkyne-DTB (C)	2	2	Q9BYG5	PARD6B	Partitioning defective 6 homolog beta	1896.95	43.691	0.0021317
HGAGSGCLGTMEVK	Oxidation (M);IAA-alkyne-DTB (C)	1	1	Q9BYG5	PARD6B	Partitioning defective 6 homolog beta	1912.95	37.025	0.0021858
HGEVCPAGWKPGSDTIKPDVQK	IAA-alkyne-DTB (C)	4	4	Q06830	PRDX1	Peroxiredoxin-1	2899.5	42.84	3.0241e-58
HGVVSCSGVAR	IAA-alkyne-DTB (C)	1	1	P07199	CENPB	Major centromere autoantigen B	1621.87	34.628	0.0068323
HHCPNTPIILVGTK	IAA-alkyne-DTB (C)	1	1	P63000	RAC1	Ras-related C3 botulinum toxin substrate 1	2080.16	48.919	0.0020942
HIIEDPCTLR	IAA-alkyne-DTB (C)	2	2	Q7Z6Z7	HUWE1	E3 ubiquitin-protein ligase HUWE1	1746.95	47.327	0.0023651
HLASQYWGCSR	IAA-alkyne-DTB (C)	2	2	Q66K14	TBC1D9B	TBC1 domain family member 9B	1857.93	44.566	0.0028893
HLFCPDLLR	IAA-alkyne-DTB (C)	2	2	Q9NUI1	DECR2	Peroxisomal 2,4-dienoyl-CoA reductase	1663.92	60.023	0.0079349
HLGSQLCELEK	IAA-alkyne-DTB (C)	1	1	Q9P1Q0	VPS54	Vacuolar protein sorting-associated protein 54	1806.97	106.51	0.022433
HLGVCISVANNR	IAA-alkyne-DTB (C)	1	1	O43390	HNRNPR	Heterogeneous nuclear ribonucleoprotein R	1833	47.602	0.0025915
HLNEIDLFHCIDPNDSK	IAA-alkyne-DTB (C)	5	5	Q15185	PTGES3	Prostaglandin E synthase 3	2560.27	63.812	7.2826e-07
HMAAASAECQNYAK	IAA-alkyne-DTB (C)	1	1	Q9P2E9	RRBP1	Ribosome-binding protein 1	2044.98	33.034	0.00086937
HNIICLQNDHK	IAA-alkyne-DTB (C)	2	2	O00233	PSMD9	26S proteasome non-ATPase regulatory subunit 9	1885	40.425	0.0020107
HQAECALNER	IAA-alkyne-DTB (C)	2	2	O43639	NCK2	Cytoplasmic protein NCK2	1720.87	34.592	0.0019724
HSPGPTPQPDCSLR	IAA-alkyne-DTB (C)	1	1	Q4ZG55	GREB1	Protein GREB1	2042.04	39.183	0.0017832
HTACNEQQR	IAA-alkyne-DTB (C)	1	1	Q5T4S7	UBR4	E3 ubiquitin-protein ligase UBR4	1636.81	21.349	0.0054258
HTLDGAACLLNSNK	IAA-alkyne-DTB (C)	1	1	Q9Y3A3	MOB4	MOB-like protein phocein	2007.06	50.557	0.0068743
HTLDGAACLLNSNKYFPSR	IAA-alkyne-DTB (C)	2	2	Q9Y3A3	MOB4	MOB-like protein phocein	2657.37	57.224	0.0017285
HTPGDQDCDELGR	IAA-alkyne-DTB (C)	1	1	P0CG13	CHTF8	Chromosome transmission fidelity protein 8 homolog	1992.93	38.347	0.0087728
HVIECAK	IAA-alkyne-DTB (C)	1	1	P43246	MSH2	DNA mismatch repair protein Msh2	1349.75	31.906	0.031973
HVLALTGCGPGR	IAA-alkyne-DTB (C)	4	4	Q9BTY7	HGH1	Protein HGH1 homolog	1730.96	46.146	9.8873e-32
HYAHTDCPGHADYVK	IAA-alkyne-DTB (C)	2	2	P49411	TUFM	Elongation factor Tu, mitochondrial	2264.08	33.792	0.0011352
HYSCPTSEGIQK	IAA-alkyne-DTB (C)	1	1	Q9UPU7	TBC1D2B	TBC1 domain family member 2B	1899.95	35.683	0.0010581
IAAYLQSDQFCK	IAA-alkyne-DTB (C)	2	2	P21266	GSTM3	Glutathione S-transferase Mu 3	1937.01	55.775	3.3775e-38
IAILTCPFEPPKPK	IAA-alkyne-DTB (C)	1	1	P48643	CCT5	T-complex protein 1 subunit epsilon	2104.21	62.238	0.0055031
IANLGSCNDSK	IAA-alkyne-DTB (C)	1	1	Q9HCY8	S100A14	Protein S100-A14	1671.86	42.449	0.0014562
IANLGSCNDSKLEFR	IAA-alkyne-DTB (C)	2	2	Q9HCY8	S100A14	Protein S100-A14	2217.16	50.418	0.0013104
ICANDAIPK	IAA-alkyne-DTB (C)	2	2	Q96EY4	TMA16	Translation machinery-associated protein 16	1494.82	46.326	0.002703
ICDDELILIK	IAA-alkyne-DTB (C)	2	2	P17987	TCP1	T-complex protein 1 subunit alpha	1724.97	68.113	1.7232e-13
ICDECNYGSYQGR	IAA-alkyne-DTB (C)	2	2	Q7RTV0	PHF5A	PHD finger-like domain-containing protein 5A	2114.95	43.244	0.00074203
ICGYHSTISN	IAA-alkyne-DTB (C)	2	2	Q8NFR3	SPTSSB	Serine palmitoyltransferase small subunit B	1644.83	43.341	3.3119e-08
ICPIDITLAQR	IAA-alkyne-DTB (C)	1	1	P41214	EIF2D	Eukaryotic translation initiation factor 2D	1793.02	66.5	0.0077104
ICQADIVEAVDIASAAK	IAA-alkyne-DTB (C)	1	1	O15213	WDR46	WD repeat-containing protein 46	2267.22	71.4	0.041029
ICSEEER	IAA-alkyne-DTB (C)	3	3	Q9NX63	CHCHD3	MICOS complex subunit MIC19	1415.71	33.336	0.028069
ICYIFHETFGR	IAA-alkyne-DTB (C)	2	2	O00429	DNM1L	Dynamin-1-like protein	1936	59.673	0.0026267
IECEIKINHEGEVNR	IAA-alkyne-DTB (C)	2	2	Q16576	RBBP7	Histone-binding protein RBBP7	2333.22	40.629	0.0004233
IECSHIR	IAA-alkyne-DTB (C)	2	2	Q9Y3C1	NOP16	Nucleolar protein 16	1407.77	32.784	0.02791
IENLELMSQHGCNAWK	IAA-alkyne-DTB (C)	1	1	O75934	BCAS2	Pre-mRNA-splicing factor SPF27	2423.21	55.048	0.00016187
IETELVCVTTHFK	IAA-alkyne-DTB (C)	2	2	O60921	HUS1	Checkpoint protein HUS1	2070.12	57.369	0.0015598
IGNCPFSQR	IAA-alkyne-DTB (C)	5	5	O00299	CLIC1	Chloride intracellular channel protein 1	1571.82	50.909	0.00087106
IGSSLYALGTQDSTDICK	IAA-alkyne-DTB (C)	1	1	Q9UNH7	SNX6	Sorting nexin-6;Sorting nexin-6, N-terminally processed	2422.24	61.484	0.00062863
IHCGLQDSQK	IAA-alkyne-DTB (C)	1	1	Q07864	POLE	DNA polymerase epsilon catalytic subunit A	1678.88	35.159	3.5225e-08
IHEGCEEPATHNALAK	IAA-alkyne-DTB (C)	5	5	Q00610	CLTC	Clathrin heavy chain 1	2270.15	32.769	1.2364e-41
IHMGSCAENTAK	IAA-alkyne-DTB (C)	3	3	P24752	ACAT1	Acetyl-CoA acetyltransferase, mitochondrial	1811.9	33.93	1.657e-10
IHMGSCAENTAK	Oxidation (M);IAA-alkyne-DTB (C)	2	2	P24752	ACAT1	Acetyl-CoA acetyltransferase, mitochondrial	1827.9	26.047	0.0051728
IICSAGLSLLAEER	IAA-alkyne-DTB (C)	2	2	Q9BV86	NTMT1	N-terminal Xaa-Pro-Lys N-methyltransferase 1;N-terminal Xaa-Pro-Lys N-methyltransferase 1, N-terminally processed	2025.13	68.628	3.1683e-22
IIGATDSCGDLMFLMK	IAA-alkyne-DTB (C)	2	2	P45973	CBX5	Chromobox protein homolog 5	2265.16	78.895	0.00016213
IINDNATYCR	IAA-alkyne-DTB (C)	2	2	O00567	NOP56	Nucleolar protein 56	1732.89	42.67	1.4523e-08
IISNASCTTNCLAPLAK	IAA-alkyne-DTB (C)	2	2	P04406	GAPDH	Glyceraldehyde-3-phosphate dehydrogenase	2327.23	55.328	1.3358e-10
IIYEQEGVYIHSSCGK	IAA-alkyne-DTB (C)	1	1	Q8TC07	TBC1D15	TBC1 domain family member 15	2376.21	48.496	0.0007292
IKADPDGPEAQAEACSGER	IAA-alkyne-DTB (C)	3	3	Q9NX24	NHP2	H/ACA ribonucleoprotein complex subunit 2	2494.21	37.762	2.6688e-42
IKNCLNPQFSK	IAA-alkyne-DTB (C)	4	4	O75131	CPNE3	Copine-3	1842.02	43.414	1.7138e-37
IKSGEEDFESLASQFSDCSSAK	IAA-alkyne-DTB (C)	1	1	Q13526	PIN1	Peptidyl-prolyl cis-trans isomerase NIMA-interacting 1	2915.39	64.124	0.030182
IKTSDVTSTKGNEFEDYCLKR	IAA-alkyne-DTB (C)	1	1	P26196	DDX6	Probable ATP-dependent RNA helicase DDX6	2984.53	42.794	0.063741
ILDILGETCK	IAA-alkyne-DTB (C)	1	1	Q14151;Q15424	SAFB2;SAFB	Scaffold attachment factor B2;Scaffold attachment factor B1	1654.93	66.146	1.4291e-20
IMKDLDQCRDGK	IAA-alkyne-DTB (C)	1	1	P60903	S100A10	Protein S100-A10	1972.02	34.531	0.0062941
INISEGNCPER	IAA-alkyne-DTB (C)	3	3	Q15365;Q15366;P57721	PCBP1;PCBP2;PCBP3	Poly(rC)-binding protein 1;Poly(rC)-binding protein 2;Poly(rC)-binding protein 3	1781.91	42.888	3.5451e-38
INPICNDHYR	IAA-alkyne-DTB (C)	2	2	Q96KB5	PBK	Lymphokine-activated killer T-cell-originated protein kinase	1794.92	40.991	0.0031406
INQMVCNSDR	IAA-alkyne-DTB (C)	2	2	P06400	RB1	Retinoblastoma-associated protein	1729.86	40.58	0.0017414
INQMVCNSDR	Oxidation (M);IAA-alkyne-DTB (C)	1	1	P06400	RB1	Retinoblastoma-associated protein	1745.86	34.789	0.017619
IPVFCIDVER	IAA-alkyne-DTB (C)	1	1	Q9Y5W7	SNX14	Sorting nexin-14	1740.96	41.088	0.053572
IQESCQSGTK	IAA-alkyne-DTB (C)	1	1	Q9BSJ6	FAM64A	Protein FAM64A	1630.83	30.901	0.049274
IQSPADKACDTPDKPVQVTK	IAA-alkyne-DTB (C)	1	1	Q9BUB4	ADAT1	tRNA-specific adenosine deaminase 1	2691.43	36.106	0.001362
IRQPAACPGGEEVDGAPR	IAA-alkyne-DTB (C)	1	1	Q8WUA4	GTF3C2	General transcription factor 3C polypeptide 2	2373.22	38.716	0.016872
ISASCQHPTAFEEAIPK	IAA-alkyne-DTB (C)	2	2	Q9ULA0	DNPEP	Aspartyl aminopeptidase	2379.23	50.03	0.00099635
ISCMSKPPAPNPTPPR	IAA-alkyne-DTB (C)	1	1	P46734	MAP2K3	Dual specificity mitogen-activated protein kinase kinase 3	2243.19	41.419	0.00080207
ISCMSKPPAPNPTPPR	Oxidation (M);IAA-alkyne-DTB (C)	1	1	P46734	MAP2K3	Dual specificity mitogen-activated protein kinase kinase 3	2259.19	36.3	0.0010451
ISICSSDKR	IAA-alkyne-DTB (C)	2	2	Q13547	HDAC1	Histone deacetylase 1	1558.85	38.189	0.0027637
ISPFEHQTYCQR	IAA-alkyne-DTB (C)	1	1	P27361;P28482	MAPK3;MAPK1	Mitogen-activated protein kinase 3;Mitogen-activated protein kinase 1	2059.03	43.635	0.040992
ITCDKESEGTLLLSR	IAA-alkyne-DTB (C)	1	1	Q9Y2W6	TDRKH	Tudor and KH domain-containing protein	2215.19	50.124	0.058246
ITDFGLCKEGIK	IAA-alkyne-DTB (C)	1	1	P31749	AKT1	RAC-alpha serine/threonine-protein kinase	1874.03	51.388	0.014688
ITDFGLCKEGIKDGATMK	IAA-alkyne-DTB (C)	3	3	P31749	AKT1	RAC-alpha serine/threonine-protein kinase	2477.3	48.661	0.00012785
IVAAHNKCPR	IAA-alkyne-DTB (C)	1	1	Q9Y3D3	MRPS16	28S ribosomal protein S16, mitochondrial	1658.94	24.265	0.0065643
IVEDDASISSCNK	IAA-alkyne-DTB (C)	1	1	Q7Z5K2	WAPAL	Wings apart-like protein homolog	1930.97	43.227	0.0013832
IVEVNGVCMEGK	IAA-alkyne-DTB (C)	1	1	O14745	SLC9A3R1	Na(+)/H(+) exchange regulatory cofactor NHE-RF1	1827.96	51.743	0.00010138
IVEVNGVCMEGK	Oxidation (M);IAA-alkyne-DTB (C)	1	1	O14745	SLC9A3R1	Na(+)/H(+) exchange regulatory cofactor NHE-RF1	1843.95	46.688	1.013e-05
IVLVDDRECPVRR	IAA-alkyne-DTB (C)	1	1	O15067	PFAS	Phosphoribosylformylglycinamidine synthase	2120.19	43.572	0.023742
IVQTLCTVR	IAA-alkyne-DTB (C)	1	1	Q96D53	ADCK4	AarF domain-containing protein kinase 4	1582.92	49.366	0.0027379
IWDMTPVVGCSLATGFSPH	IAA-alkyne-DTB (C)	2	2	Q8IWB7	WDFY1	WD repeat and FYVE domain-containing protein 1	2568.29	81.791	0.0012051
KAAAPAPEEEMDECEQALAAEPK	Oxidation (M);IAA-alkyne-DTB (C)	1	1	P26641	EEF1G	Elongation factor 1-gamma	2994.43	45.171	4.6029e-18
KACQIFVR	IAA-alkyne-DTB (C)	1	1	P52272	HNRNPM	Heterogeneous nuclear ribonucleoprotein M	1514.88	44.53	0.024111
KADVEGELLACR	IAA-alkyne-DTB (C)	1	1	P46013	MKI67	Antigen KI-67	1854	49.832	0.025357
KAPETCSTAGRGPQVIAGGR	IAA-alkyne-DTB (C)	1	1	Q86VY4	TSPYL5	Testis-specific Y-encoded-like protein 5	2506.34	33.851	0.014983
KASGQPAGPDNKENCPVPGKPGEAVAAR	IAA-alkyne-DTB (C)	1	1	P04183	TK1	Thymidine kinase, cytosolic	3295.71	32.295	0.0003924
KCEQSTSATLGVR	IAA-alkyne-DTB (C)	1	1	Q92551	IP6K1	Inositol hexakisphosphate kinase 1	1930.03	36.694	0.028675
KCGAETQHEGLELR	IAA-alkyne-DTB (C)	1	1	Q9HCU5	PREB	Prolactin regulatory element-binding protein	2121.1	35.62	0.002179
KCPFYAAEQDK	IAA-alkyne-DTB (C)	3	3	P30519	HMOX2	Heme oxygenase 2	1849.94	42.992	2.3533e-08
KCSTPEEIK	IAA-alkyne-DTB (C)	4	4	P60981	DSTN	Destrin	1584.85	33.216	0.0026021
KCSTPEEIKK	IAA-alkyne-DTB (C)	4	4	P60981	DSTN	Destrin	1712.95	27.398	6.8939e-13
KCSTPEEIKKR	IAA-alkyne-DTB (C)	4	4	P60981	DSTN	Destrin	1869.05	27.277	2.1015e-08
KCTSGGYYR	IAA-alkyne-DTB (C)	2	2	Q96GX9	APIP	Methylthioribulose-1-phosphate dehydratase	1584.81	30.247	0.022082
KEEPEGGSRPACGGAGTQGPVQLVK	IAA-alkyne-DTB (C)	1	1	Q8TBB5	KLHDC4	Kelch domain-containing protein 4	3002.56	40.991	3.4898e-19
KENQWCEEK	IAA-alkyne-DTB (C)	4	4	P63208	SKP1	S-phase kinase-associated protein 1	1743.86	35.17	5.4774e-08
KETEGTVTCTGAEGR	IAA-alkyne-DTB (C)	1	1	Q8NFC6	BOD1L1	Biorientation of chromosomes in cell division protein 1-like 1	2089.05	31.595	0.020469
KFQYGNYCK	IAA-alkyne-DTB (C)	3	3	Q7L2J0	MEPCE	7SK snRNA methylphosphate capping enzyme	1700.87	39.214	0.0019736
KGLIAAICAGPTALLAHEIGFGSK	IAA-alkyne-DTB (C)	5	5	Q99497	PARK7	Protein deglycase DJ-1	2888.63	85.064	1.2298e-40
KHNMCGETEEEK	IAA-alkyne-DTB (C)	2	2	P21266	GSTM3	Glutathione S-transferase Mu 3	1984.93	29.751	0.0090382
KHPNEICVPMSVEFEELLK	IAA-alkyne-DTB (C)	2	2	Q12874	SF3A3	Splicing factor 3A subunit 3	2792.46	83.63	0.01135
KHPSSPECLVSAQK	IAA-alkyne-DTB (C)	3	3	Q14980	NUMA1	Nuclear mitotic apparatus protein 1	2061.1	37.015	1.3336e-05
KINPICNDHYR	IAA-alkyne-DTB (C)	2	2	Q96KB5	PBK	Lymphokine-activated killer T-cell-originated protein kinase	1923.01	36.002	0.00018341
KIVEACK	IAA-alkyne-DTB (C)	2	2	Q9NT62	ATG3	Ubiquitin-like-conjugating enzyme ATG3	1340.79	31.053	0.049225
KKGEDEDKGPPCGPVNCNEK	IAA-alkyne-DTB (C)	2	2	Q06323	PSME1	Proteasome activator complex subunit 1	2751.33	31.413	0.00012949
KKQAGSSSASQGCNNQ	IAA-alkyne-DTB (C)	1	1	Q16644	MAPKAPK3	MAP kinase-activated protein kinase 3	2145.06	22.068	0.0008785
KLLAPDCEIIQEVGK	IAA-alkyne-DTB (C)	1	1	Q9NQT5	EXOSC3	Exosome complex component RRP40	2206.24	59.812	0.0014668
KLLDLVQQSCNYK	IAA-alkyne-DTB (C)	2	2	P55769	NHP2L1	NHP2-like protein 1;NHP2-like protein 1, N-terminally processed	2102.16	55.804	0.00037221
KLMEECKR	IAA-alkyne-DTB (C)	1	1	Q9P0L0	VAPA	Vesicle-associated membrane protein-associated protein A	1586.86	28.97	0.063499
KLPEEEAECYFHSRPK	IAA-alkyne-DTB (C)	2	2	Q9NVS9	PNPO	Pyridoxine-5'-phosphate oxidase	2513.27	41.601	0.00080578
KLPHELCTLIR	IAA-alkyne-DTB (C)	1	1	Q10713	PMPCA	Mitochondrial-processing peptidase subunit alpha	1873.1	50.124	0.022532
KLTGIKHELQANCYEEVKDR	IAA-alkyne-DTB (C)	5	5	P23528	CFL1	Cofilin-1	2924.55	45.215	9.6501e-156
KLVCGDEGLGAMAEVGTIVDKVK	IAA-alkyne-DTB (C)	2	2	Q96CD2	PPCDC	Phosphopantothenoylcysteine decarboxylase	2882.56	67.81	2.0354e-05
KNEGSCGPARIEYA	IAA-alkyne-DTB (C)	1	1	Q9NQZ5	STARD7	StAR-related lipid transfer protein 7, mitochondrial	2045.04	74.12	0.060373
KNMQITILTCR	IAA-alkyne-DTB (C)	1	1	O95456	PSMG1	Proteasome assembly chaperone 1	1871.05	52.749	0.064702
KPLMVIHHLEDCQYSQALKK	IAA-alkyne-DTB (C)	9	9	Q8TD06	AGR3	Anterior gradient protein 3 homolog	2931.58	51.903	7.6385e-21
KPLMVIHHLEDCQYSQALKK	Oxidation (M);IAA-alkyne-DTB (C)	2	2	Q8TD06	AGR3	Anterior gradient protein 3 homolog	2947.58	44.106	0.00083853
KPNVGCQQDSEELLK	IAA-alkyne-DTB (C)	3	3	A0AVT1	UBA6	Ubiquitin-like modifier-activating enzyme 6	2238.17	42.998	1.6214e-52
KPPCGSTPYSER	IAA-alkyne-DTB (C)	2	2	O15231	ZNF185	Zinc finger protein 185	1871.96	32.706	0.0055948
KQCVDHYNEVK	IAA-alkyne-DTB (C)	1	1	O95299	NDUFA10	NADH dehydrogenase [ubiquinone] 1 alpha subcomplex subunit 10, mitochondrial	1912.98	29.67	0.028717
KQESSCPSQNLK	IAA-alkyne-DTB (C)	2	2	Q8NEU8	APPL2	DCC-interacting protein 13-beta	1898.99	31.005	0.0012541
KRVPDHHPC	IAA-alkyne-DTB (C)	2	2	P78371	CCT2	T-complex protein 1 subunit beta	1638.88	29.612	0.014012
KSDASDMNSDTSPSCR	IAA-alkyne-DTB (C)	1	1	Q86WR7	PROSER2	Proline and serine-rich protein 2	2251.02	31.401	0.013545
KSDGACDSPSSDKENSSQIAQDHQK	IAA-alkyne-DTB (C)	1	1	Q9UIG0	BAZ1B	Tyrosine-protein kinase BAZ1B	3212.5	24.188	0.018726
KSDSNPLTEILKCPTKVVLLR	IAA-alkyne-DTB (C)	1	1	Q96I25	RBM17	Splicing factor 45	2904.68	80.536	1.3221e-20
KSEKGPVCWR	IAA-alkyne-DTB (C)	1	1	Q15910	EZH2	Histone-lysine N-methyltransferase EZH2	1739.95	35.911	0.055183
KSPSSDSWTCADTSTER	IAA-alkyne-DTB (C)	1	1	Q8N6T3	ARFGAP1	ADP-ribosylation factor GTPase-activating protein 1	2408.13	40.194	0.00097735
KSPSSDSWTCADTSTERR	IAA-alkyne-DTB (C)	3	3	Q8N6T3	ARFGAP1	ADP-ribosylation factor GTPase-activating protein 1	2564.23	34.889	5.5671e-18
KSYESSEDCSEAAGSPAR	IAA-alkyne-DTB (C)	2	2	Q6P6C2	ALKBH5	RNA demethylase ALKBH5	2424.12	31.608	0.0022025
KTAGQTGMCGGVR	IAA-alkyne-DTB (C)	2	2	Q5VTL8	PRPF38B	Pre-mRNA-splicing factor 38B	1815.94	32.541	0.00046196
KTSSNCNGEEK	IAA-alkyne-DTB (C)	1	1	P46100	ATRX	Transcriptional regulator ATRX	1746.86	19.891	0.034866
KVEEVTKVCEGR	IAA-alkyne-DTB (C)	3	3	P37198	NUP62	Nuclear pore glycoprotein p62	1927.06	32.977	8.8418e-05
KVFANPEDCVAFGKGENAKK	IAA-alkyne-DTB (C)	1	1	P10620	MGST1	Microsomal glutathione S-transferase 1	2702.42	43.305	0.001083
KVIGIECSSISDYAVK	IAA-alkyne-DTB (C)	3	3	Q99873	PRMT1	Protein arginine N-methyltransferase 1	2262.23	54.574	0.00016527
KYCSGTGWPSFSEAHGTSGSDESHTGILR	IAA-alkyne-DTB (C)	1	1	Q9Y3D2	MSRB2	Methionine-R-sulfoxide reductase B2, mitochondrial	3604.7	48.549	0.00012435
KYGAEEC	IAA-alkyne-DTB (C)	1	1	Q00059	TFAM	Transcription factor A, mitochondrial	1349.66	35.542	0.057869
LAGLTCSGAEGLARPK	IAA-alkyne-DTB (C)	4	4	Q8WV74	NUDT8	Nucleoside diphosphate-linked moiety X motif 8, mitochondrial	2094.16	48.197	0.00016116
LAHECLSQSCDSAK	IAA-alkyne-DTB (C)	1	1	Q9NX70	MED29	Mediator of RNA polymerase II transcription subunit 29	2099.01	34.395	0.002216
LAHEDAECEK	IAA-alkyne-DTB (C)	1	1	Q9UG63	ABCF2	ATP-binding cassette sub-family F member 2	1694.83	28.82	0.0024628
LAHLLASAQKEPEAAAPAPGTGGDSVCGETHR	IAA-alkyne-DTB (C)	1	1	Q08379	GOLGA2	Golgin subfamily A member 2	3691.87	41.977	1.4728e-13
LANNSDCILAK	IAA-alkyne-DTB (C)	2	2	Q9BX63	BRIP1	Fanconi anemia group J protein	1711.93	51.255	4.0584e-17
LASTSCGQK	IAA-alkyne-DTB (C)	1	1	O75410	TACC1	Transforming acidic coiled-coil-containing protein 1	1444.77	31.795	0.022082
LCALRPDDSSSAR	IAA-alkyne-DTB (C)	1	1	Q6AI08	HEATR6	HEAT repeat-containing protein 6	1941.01	42.352	0.060377
LCASGAGATPDTAIEEIK	IAA-alkyne-DTB (C)	1	1	P53384	NUBP1	Cytosolic Fe-S cluster assembly factor NUBP1	2297.19	55.982	1.0761e-06
LCDPHPSK	IAA-alkyne-DTB (C)	3	3	Q05086	UBE3A	Ubiquitin-protein ligase E3A	1446.77	30.463	0.027673
LCDPHPSKK	IAA-alkyne-DTB (C)	3	3	Q05086	UBE3A	Ubiquitin-protein ligase E3A	1574.86	25.622	0.0097634
LCEDKYK	IAA-alkyne-DTB (C)	1	1	Q8ND76	CCNY	Cyclin-Y	1448.77	31.362	0.061247
LCGEVKPK	IAA-alkyne-DTB (C)	2	2	Q7Z4S6	KIF21A	Kinesin-like protein KIF21A	1423.82	32.21	0.019576
LCNEEQELLR	IAA-alkyne-DTB (C)	1	1	Q13042	CDC16	Cell division cycle protein 16 homolog	1796.95	52.73	0.0018571
LCQLGSEFCELEVFAK	IAA-alkyne-DTB (C)	1	1	Q92624	APPBP2	Amyloid protein-binding protein 2	2423.22	80.478	0.023496
LCSQLNQHQR	IAA-alkyne-DTB (C)	1	1	P17097	ZNF7	Zinc finger protein 7	1776.94	32.101	0.017619
LCSSSSSDTSSR	IAA-alkyne-DTB (C)	1	1	Q86WB0	ZC3HC1	Nuclear-interacting partner of ALK	1766.85	32.145	0.032459
LCVLNEILGTER	IAA-alkyne-DTB (C)	2	2	Q8TCU6	PREX1	Phosphatidylinositol 3,4,5-trisphosphate-dependent Rac exchanger 1 protein	1910.07	78.447	3.2081e-05
LCVQNSHQEAR	IAA-alkyne-DTB (C)	4	4	Q9H0L4	CSTF2T	Cleavage stimulation factor subunit 2 tau variant	1834.95	31.646	4.6887e-08
LCVQNSPQEAR	IAA-alkyne-DTB (C)	2	2	P33240	CSTF2	Cleavage stimulation factor subunit 2	1794.94	40.221	1.2409e-11
LCYSSDHEK	IAA-alkyne-DTB (C)	3	3	P21266	GSTM3	Glutathione S-transferase Mu 3	1631.8	32.887	0.002715
LDADIHTNTCR	IAA-alkyne-DTB (C)	1	1	P57772	EEFSEC	Selenocysteine-specific elongation factor	1808.92	38.483	3.9735e-05
LDECEEAFQGTK	IAA-alkyne-DTB (C)	2	2	P61289	PSME3	Proteasome activator complex subunit 3	1919.93	48.445	2.058e-07
LDHCGTGTAAGQEQATGEWQTQR	IAA-alkyne-DTB (C)	2	2	Q9P2E3	ZNFX1	NFX1-type zinc finger-containing protein 1	2995.42	39.812	4.135e-18
LDINLLDNVVNCLYHGEGAQQR	IAA-alkyne-DTB (C)	1	1	O14980	XPO1	Exportin-1	3034.57	86.837	2.8348e-06
LDSLCLHQK	IAA-alkyne-DTB (C)	1	1	Q8TB03	CXorf38	Uncharacterized protein CXorf38	1606.89	44.044	0.00018296
LDSMESSETSCR	IAA-alkyne-DTB (C)	2	2	O43741	PRKAB2	5'-AMP-activated protein kinase subunit beta-2	1894.88	40.483	0.0014167
LEAAHTLEDCASR	IAA-alkyne-DTB (C)	2	2	Q9H0B6	KLC2	Kinesin light chain 2	1965.99	41.756	0.0014052
LEASDCDHQQNSPTLERPGR	IAA-alkyne-DTB (C)	2	2	Q9HAN9	NMNAT1	Nicotinamide/nicotinic acid mononucleotide adenylyltransferase 1	2803.37	34.563	0.00089452
LEHEEGAPCTAIR	IAA-alkyne-DTB (C)	3	3	Q07002;Q00536;Q00537	CDK18;CDK16;CDK17	Cyclin-dependent kinase 18;Cyclin-dependent kinase 16;Cyclin-dependent kinase 17	1976.01	39.888	9.342e-10
LENHKPCSSK	IAA-alkyne-DTB (C)	1	1	Q5JWR5	DOPEY1	Protein dopey-1	1692.9	20.649	0.03014
LENLMLDKDGHIKITDFGLCK	IAA-alkyne-DTB (C)	2	2	P31749;P31751;Q9Y243	AKT1;AKT2;AKT3	RAC-alpha serine/threonine-protein kinase;RAC-beta serine/threonine-protein kinase;RAC-gamma serine/threonine-protein kinase	2953.58	65.934	1.4551e-27
LEPAGPACPEGGR	IAA-alkyne-DTB (C)	1	1	Q96MW5	COG8	Conserved oligomeric Golgi complex subunit 8	1803.93	43.091	0.0036578
LEPSTCK	IAA-alkyne-DTB (C)	1	1	Q9Y4W2	LAS1L	Ribosomal biogenesis protein LAS1L	1327.72	35.547	0.032806
LEQQCQK	IAA-alkyne-DTB (C)	1	1	Q14980;O00471	NUMA1;EXOC5	Nuclear mitotic apparatus protein 1;Exocyst complex component 5	1426.76	29.476	0.049225
LESGSICK	IAA-alkyne-DTB (C)	1	1	P15170	GSPT1	Eukaryotic peptide chain release factor GTP-binding subunit ERF3A	1386.75	40.544	0.0014566
LESIISGAALMADSSCTR	IAA-alkyne-DTB (C)	2	2	P35221;P26232	CTNNA1;CTNNA2	Catenin alpha-1;Catenin alpha-2	2375.22	69.6	3.4697e-68
LETQYCK	IAA-alkyne-DTB (C)	2	2	Q9UPN3	MACF1	Microtubule-actin cross-linking factor 1, isoforms 1/2/3/5	1434.75	39.122	0.0025715
LEYCEALAMLR	IAA-alkyne-DTB (C)	1	1	P14868	DARS	Aspartate--tRNA ligase, cytoplasmic	1861.98	72.916	0.0049679
LFACEEHPSHK	IAA-alkyne-DTB (C)	2	2	Q9UL15	BAG5	BAG family molecular chaperone regulator 5	1847.94	35.904	0.0027329
LFNTAVCESK	IAA-alkyne-DTB (C)	1	1	Q9BXJ9	NAA15	N-alpha-acetyltransferase 15, NatA auxiliary subunit	1661.88	50.577	0.00049958
LFTESCSISPK	IAA-alkyne-DTB (C)	2	2	Q9Y6I9	TEX264	Testis-expressed sequence 264 protein	1761.93	52.888	0.0092457
LGCFEIAK	IAA-alkyne-DTB (C)	1	1	O60502	MGEA5	Protein O-GlcNAcase	1430.8	56.463	0.035753
LGEGCEPISKR	IAA-alkyne-DTB (C)	2	2	Q8TBZ6	TRMT10A	tRNA methyltransferase 10 homolog A	1738.94	37.003	0.0029205
LGEMIETAYGENFACSK	IAA-alkyne-DTB (C)	1	1	Q8IYQ7	THNSL1	Threonine synthase-like 1	2413.17	63.078	3.8954e-15
LGMAVSSDTCR	IAA-alkyne-DTB (C)	1	1	Q7Z4G1	COMMD6	COMM domain-containing protein 6	1689.85	46.999	0.0091165
LGNSCEFR	IAA-alkyne-DTB (C)	1	1	P55265	ADAR	Double-stranded RNA-specific adenosine deaminase	1475.76	44.51	0.066857
LGTGGFGNVCLYQHR	IAA-alkyne-DTB (C)	1	1	O15111	CHUK	Inhibitor of nuclear factor kappa-B kinase subunit alpha	2172.13	54.383	0.0037802
LGYILTCPSNLGTGLR	IAA-alkyne-DTB (C)	1	1	P12532;P17540	CKMT1A;CKMT2	Creatine kinase U-type, mitochondrial;Creatine kinase S-type, mitochondrial	2228.24	69.609	1.5252e-09
LHMTIFSQSVSPCGK	IAA-alkyne-DTB (C)	1	1	Q86W42	THOC6	THO complex subunit 6 homolog	2185.14	56.735	5.673e-10
LHPCVMASLR	IAA-alkyne-DTB (C)	2	2	Q6NUM9	RETSAT	All-trans-retinol 13,14-reductase	1676.92	49.855	0.01134
LHTGPLPEQCR	IAA-alkyne-DTB (C)	1	1	A0JLT2	MED19	Mediator of RNA polymerase II transcription subunit 19	1800.97	39.786	2.1831e-06
LIEKECLEK	IAA-alkyne-DTB (C)	2	2	Q8IX01	SUGP2	SURP and G-patch domain-containing protein 2	1654.93	38.908	0.01023
LIFKNCER	IAA-alkyne-DTB (C)	2	2	Q9UPN9	TRIM33	E3 ubiquitin-protein ligase TRIM33	1572.88	41.961	0.019976
LILDVFCGSQMHFVR	IAA-alkyne-DTB (C)	3	3	P11413	G6PD	Glucose-6-phosphate 1-dehydrogenase	2315.23	74.348	0.0012634
LILPRFCEMCCDCR	Oxidation (M);2 IAA-alkyne-DTB (C)	1	2	Q8TF05	PPP4R1	Serine/threonine-protein phosphatase 4 regulatory subunit 1	2933.46	76.706	0.070527
LINSSCLVR	IAA-alkyne-DTB (C)	1	1	Q4ZG55	GREB1	Protein GREB1	1554.89	51.86	0.0024949
LIPGCEVILATPYGR	IAA-alkyne-DTB (C)	1	1	Q5VZ89	DENND4C	DENN domain-containing protein 4C	2152.21	70.778	0.0015999
LKASCQESAR	IAA-alkyne-DTB (C)	2	2	Q9Y6K9	IKBKG	NF-kappa-B essential modulator	1642.88	27.223	0.012873
LKPDPEPDDKNQEPSSCK	IAA-alkyne-DTB (C)	3	3	Q9GZU8	FAM192A	Protein FAM192A	2577.27	29.705	0.0010092
LKSYCNDQSTGDIK	IAA-alkyne-DTB (C)	2	2	P00492	HPRT1	Hypoxanthine-guanine phosphoribosyltransferase	2122.07	36.254	2.4077e-21
LKTECGCQFTSK	IAA-alkyne-DTB (C)	1	1	Q13618	CUL3	Cullin-3	1951.99	36.831	0.0025559
LLDLVQQSCNYK	IAA-alkyne-DTB (C)	1	1	P55769	NHP2L1	NHP2-like protein 1;NHP2-like protein 1, N-terminally processed	1974.06	59.656	1.1402e-31
LLDRDACDTVR	IAA-alkyne-DTB (C)	1	1	Q9NZL4	HSPBP1	Hsp70-binding protein 1	1826.97	41.905	0.0043878
LLEPVVCMSDMLR	IAA-alkyne-DTB (C)	1	1	Q9UN37	VPS4A	Vacuolar protein sorting-associated protein 4A	2056.09	79.681	0.028266
LLMEQESSACSR	IAA-alkyne-DTB (C)	2	2	O96011	PEX11B	Peroxisomal membrane protein 11B	1903.95	47.2	0.00049942
LLMEQESSACSRR	IAA-alkyne-DTB (C)	1	1	O96011	PEX11B	Peroxisomal membrane protein 11B	2060.05	40.641	0.046761
LLPAITILGCR	IAA-alkyne-DTB (C)	2	2	Q96IJ6	GMPPA	Mannose-1-phosphate guanyltransferase alpha	1720.04	76.338	3.2034e-91
LLQDYPITDVCQILQK	IAA-alkyne-DTB (C)	2	2	Q9NVG8	TBC1D13	TBC1 domain family member 13	2440.34	78.778	7.7328e-05
LLRCPPPPVRR	IAA-alkyne-DTB (C)	1	1	Q9H9J2	MRPL44	39S ribosomal protein L44, mitochondrial	1854.11	35.464	0.0060129
LLVLEAFQVSHPCR	IAA-alkyne-DTB (C)	1	1	O43708	GSTZ1	Maleylacetoacetate isomerase	2162.2	66.695	0.0021911
LMDVCATSR	IAA-alkyne-DTB (C)	1	1	P11802	CDK4	Cyclin-dependent kinase 4	1545.8	49.08	0.037142
LNCAEYK	IAA-alkyne-DTB (C)	2	2	Q8TB03	CXorf38	Uncharacterized protein CXorf38	1390.73	38.957	0.027086
LNECVDHTPK	IAA-alkyne-DTB (C)	1	1	P78417	GSTO1	Glutathione S-transferase omega-1	1705.88	34.323	5.5503e-08
LNGGLGTSMGCKGPK	IAA-alkyne-DTB (C)	1	1	Q16851	UGP2	UTP--glucose-1-phosphate uridylyltransferase	1970.04	40.816	0.0076026
LNGGLGTSMGCKGPK	Oxidation (M);IAA-alkyne-DTB (C)	1	1	Q16851	UGP2	UTP--glucose-1-phosphate uridylyltransferase	1986.04	33.967	0.0011894
LNNLICDESDVKDLAFK	IAA-alkyne-DTB (C)	1	1	Q96EB1	ELP4	Elongator complex protein 4	2487.3	62.996	0.044695
LNQQQHPDCK	IAA-alkyne-DTB (C)	2	2	Q5T280	C9orf114	Putative methyltransferase C9orf114	1760.9	25.224	9.9484e-13
LPEEEAECYFHSRPK	IAA-alkyne-DTB (C)	1	1	Q9NVS9	PNPO	Pyridoxine-5'-phosphate oxidase	2385.18	43.733	0.0044928
LPLFSSCQIQQLMK	IAA-alkyne-DTB (C)	1	1	Q9Y4B6	VPRBP	Protein VPRBP	2186.2	76.008	0.00097173
LPVCSQQQGEPDLTEHEK	IAA-alkyne-DTB (C)	1	1	Q96F63	CCDC97	Coiled-coil domain-containing protein 97	2588.29	43.985	6.9686e-07
LQAANDSVCR	IAA-alkyne-DTB (C)	1	1	Q8TDH9	BLOC1S5	Biogenesis of lysosome-related organelles complex 1 subunit 5	1626.85	38.833	0.012552
LQAQVECSHSSQQR	IAA-alkyne-DTB (C)	2	2	Q08378	GOLGA3	Golgin subfamily A member 3	2151.09	31.87	0.0023147
LQCGENGPAHPLPSK	IAA-alkyne-DTB (C)	2	2	Q9C0D5	TANC1	Protein TANC1	2098.1	37.119	0.0012642
LQCVASK	IAA-alkyne-DTB (C)	1	1	Q99996	AKAP9	A-kinase anchor protein 9	1298.74	38.639	0.047128
LQDLSSCITQGK	IAA-alkyne-DTB (C)	1	1	P29590	PML	Protein PML	1842.99	52.715	0.028261
LQEVECEEQR	IAA-alkyne-DTB (C)	2	2	Q13596	SNX1	Sorting nexin-1	1812.9	40.055	6.8164e-18
LQHINPLLPACLNK	IAA-alkyne-DTB (C)	2	2	Q9BTE3	MCMBP	Mini-chromosome maintenance complex-binding protein	2124.22	59.148	0.00088916
LQLECQR	IAA-alkyne-DTB (C)	1	1	Q14151	SAFB2	Scaffold attachment factor B2	1439.79	45.463	0.03185
LQLLTFSAMCQNLAR	IAA-alkyne-DTB (C)	2	2	O00443	PIK3C2A	Phosphatidylinositol 4-phosphate 3-kinase C2 domain-containing subunit alpha	2259.22	78.097	1.3705e-14
LQSVSSAIHLCDK	IAA-alkyne-DTB (C)	1	1	O43353	RIPK2	Receptor-interacting serine/threonine-protein kinase 2	1951.06	50.81	0.010511
LQTEAQEDDWYDCHR	IAA-alkyne-DTB (C)	1	1	Q9UHI6	DDX20	Probable ATP-dependent RNA helicase DDX20	2459.12	47.757	0.0013253
LQTEAQEDDWYDCHREIR	IAA-alkyne-DTB (C)	1	1	Q9UHI6	DDX20	Probable ATP-dependent RNA helicase DDX20	2857.35	45.677	0.00020584
LRGCIGTFSAMNLHSGLR	IAA-alkyne-DTB (C)	2	2	Q9Y4X0;Q6DCA0	AMMECR1;AMMECR1L	AMME syndrome candidate gene 1 protein;AMMECR1-like protein	2483.33	55.124	1.4506e-11
LSCVPVLIFANK	IAA-alkyne-DTB (C)	2	2	P36405	ARL3	ADP-ribosylation factor-like protein 3	1854.08	75.988	0.0018162
LSECSLTK	IAA-alkyne-DTB (C)	1	1	Q96PZ0	PUS7	Pseudouridylate synthase 7 homolog	1430.78	43.849	0.065128
LSEEAECPNPSTPSK	IAA-alkyne-DTB (C)	2	2	O94804	STK10	Serine/threonine-protein kinase 10	2139.05	40.408	0.00042469
LSESACR	IAA-alkyne-DTB (C)	2	2	Q07889	SOS1	Son of sevenless homolog 1	1315.69	34.028	0.020863
LSKHCSQVDSVR	IAA-alkyne-DTB (C)	1	1	Q14247	CTTN	Src substrate cortactin	1909.02	29.106	0.070209
LSPEKQNCR	IAA-alkyne-DTB (C)	2	2	Q9NQT8	KIF13B	Kinesin-like protein KIF13B	1624.87	26.368	0.0050059
LSSEKGMGCS	Oxidation (M);IAA-alkyne-DTB (C)	2	2	Q15365	PCBP1	Poly(rC)-binding protein 1	1564.76	30.626	1.2028e-08
LSSEKGMGCS	IAA-alkyne-DTB (C)	1	1	Q15365	PCBP1	Poly(rC)-binding protein 1	1548.76	37.739	3.7711e-05
LSTASCPTPK	IAA-alkyne-DTB (C)	1	1	Q9NQX3	GPHN	Gephyrin;Molybdopterin adenylyltransferase;Molybdopterin molybdenumtransferase	1554.84	38.244	0.035885
LTACQVATAFNLSR	IAA-alkyne-DTB (C)	1	1	O95671	ASMTL	N-acetylserotonin O-methyltransferase-like protein	2045.11	68.036	0.00062318
LTCEEEEEK	IAA-alkyne-DTB (C)	2	2	P51531;P51532	SMARCA2;SMARCA4	Probable global transcription activator SNF2L2;Transcription activator BRG1	1659.8	36.556	8.0922e-08
LTCPCCNTR	IAA-alkyne-DTB (C)	1	1	O75150	RNF40	E3 ubiquitin-protein ligase BRE1B	1674.8	37.472	0.002539
LTGIKHELQANCYEEVK	IAA-alkyne-DTB (C)	4	4	P23528	CFL1	Cofilin-1	2525.33	45.431	2.9086e-22
LTGIKHELQANCYEEVKDR	IAA-alkyne-DTB (C)	9	9	P23528	CFL1	Cofilin-1	2796.46	53.418	1.2039e-114
LTTPTYGDLNHLVSATMSGVTTCLR	IAA-alkyne-DTB (C)	4	4	P04350;P07437;P68371;Q9BVA1;Q13885	TUBB4A;TUBB;TUBB4B;TUBB2B;TUBB2A	Tubulin beta-4A chain;Tubulin beta chain;Tubulin beta-4B chain;Tubulin beta-2B chain;Tubulin beta-2A chain	3201.65	84.173	1.3763e-184
LTTPTYGDLNHLVSATMSGVTTCLRFPGQLNADLRK	IAA-alkyne-DTB (C)	3	3	P04350;P07437;P68371;Q9BVA1;Q13885	TUBB4A;TUBB;TUBB4B;TUBB2B;TUBB2A	Tubulin beta-4A chain;Tubulin beta chain;Tubulin beta-4B chain;Tubulin beta-2B chain;Tubulin beta-2A chain	4441.32	86.429	3.635e-31
LTWHSCPEDEAQ	IAA-alkyne-DTB (C)	1	1	Q13185	CBX3	Chromobox protein homolog 3	1965.93	49.605	8.125e-23
LTYLGCASVNAPR	IAA-alkyne-DTB (C)	2	2	Q9Y3P9	RABGAP1	Rab GTPase-activating protein 1	1915.04	54.657	4.8872e-06
LVCGDEGLGAMAEVGTIVDKVK	IAA-alkyne-DTB (C)	1	1	Q96CD2	PPCDC	Phosphopantothenoylcysteine decarboxylase	2754.47	74.666	0.014496
LVDLPCVMESLK	IAA-alkyne-DTB (C)	1	1	Q15545	TAF7	Transcription initiation factor TFIID subunit 7	1897.04	74.84	0.0039855
LVHIKGNCGK	IAA-alkyne-DTB (C)	1	1	Q9Y5A7	NUB1	NEDD8 ultimate buster 1	1618.93	30.545	0.013397
LVHSGSGCR	IAA-alkyne-DTB (C)	3	3	Q13425	SNTB2	Beta-2-syntrophin	1465.78	26.226	0.00018296
LVMSYVAAVCGK	IAA-alkyne-DTB (C)	2	2	O43795;Q9UBC5	MYO1B;MYO1A	Unconventional myosin-Ib;Unconventional myosin-Ia	1790.98	62.522	9.0349e-33
LVSGGGACSDTGACTPAR	IAA-alkyne-DTB (C)	2	2	Q9UJC3	HOOK1	Protein Hook homolog 1	2230.08	39.064	0.05377
LVTECEQK	IAA-alkyne-DTB (C)	2	2	Q06546	GABPA	GA-binding protein alpha chain	1499.8	38.101	3.4626e-06
LVVECVMNNVTCTR	IAA-alkyne-DTB (C)	1	1	Q01469	FABP5	Fatty acid-binding protein, epidermal	2188.12	61.425	0.018485
LVVPATQCGSLIGK	IAA-alkyne-DTB (C)	2	2	Q15365	PCBP1	Poly(rC)-binding protein 1	1936.12	59.265	3.9721e-09
LVVPATQCGSLIGKGGCK	IAA-alkyne-DTB (C)	1	1	Q15365	PCBP1	Poly(rC)-binding protein 1	2338.29	48.958	0.0035342
LVVQLHCK	IAA-alkyne-DTB (C)	2	2	Q99638	RAD9A	Cell cycle checkpoint control protein RAD9A	1489.88	44.79	0.0094227
LYEEHCKPER	IAA-alkyne-DTB (C)	1	1	Q13207	TBX2	T-box transcription factor TBX2	1853.95	28.776	0.063716
LYGSSCSR	IAA-alkyne-DTB (C)	2	2	Q5VYS8	ZCCHC6	Terminal uridylyltransferase 7	1422.73	37.226	3.449e-06
LYSLNCTQLAGREAVGSEGSR	IAA-alkyne-DTB (C)	2	2	Q5THJ4	VPS13D	Vacuolar protein sorting-associated protein 13D	2761.42	83.551	0.012615
MAAAGGTVSGPSSACKPGR	IAA-alkyne-DTB (C)	2	2	Q9ULT8	HECTD1	E3 ubiquitin-protein ligase HECTD1	2255.15	34.407	0.0083154
MAEGGSGDVDDAGDCSGAR	IAA-alkyne-DTB (C)	3	3	Q9UH62	ARMCX3	Armadillo repeat-containing X-linked protein 3	2320.01	39.019	1.2322e-43
MAEGGSGDVDDAGDCSGAR	Oxidation (M);IAA-alkyne-DTB (C)	1	1	Q9UH62	ARMCX3	Armadillo repeat-containing X-linked protein 3	2336	36.811	4.5491e-07
MAQWGNKPVC	IAA-alkyne-DTB (C)	1	1	P21266	GSTM3	Glutathione S-transferase Mu 3	1683.86	48.341	9.025e-25
MASVNGSSQNCVSGQER	IAA-alkyne-DTB (C)	1	1	Q96QU8	XPO6	Exportin-6	2304.1	37.842	5.68e-05
MCGAPSATQPATAETQHIADQVR	IAA-alkyne-DTB (C)	1	1	P04080	CSTB	Cystatin-B	2933.45	61.304	7.0278e-05
MCLEANIPLEK	Oxidation (M);IAA-alkyne-DTB (C)	2	2	Q9UFW8	CGGBP1	CGG triplet repeat-binding protein 1	1826.96	87.148	0.0087439
MCPATQK	IAA-alkyne-DTB (C)	2	2	Q9H307	PNN	Pinin	1328.69	33.892	1.7076e-06
MCPATQK	Oxidation (M);IAA-alkyne-DTB (C)	1	1	Q9H307	PNN	Pinin	1344.69	29.709	0.039746
MDALSCFLIK	IAA-alkyne-DTB (C)	3	3	Q9C0D5	TANC1	Protein TANC1	1690.91	74.841	0.0014692
MDAQCSAK	Acetyl (Protein N-term);Oxidation (M);IAA-alkyne-DTB (C)	2	2	P49585	PCYT1A	Choline-phosphate cytidylyltransferase A	1461.7	38.733	0.022964
MDCVQQR	IAA-alkyne-DTB (C)	2	2	Q15047	SETDB1	Histone-lysine N-methyltransferase SETDB1	1429.72	36.993	0.0012737
MEAPSGSEPGGDGAGDCAHPDPR	Acetyl (Protein N-term);Oxidation (M);IAA-alkyne-DTB (C)	1	1	Q8TCU6	PREX1	Phosphatidylinositol 3,4,5-trisphosphate-dependent Rac exchanger 1 protein	2818.23	40.7	9.2323e-05
MEEVPHDCPGADSAQAGR	Acetyl (Protein N-term);IAA-alkyne-DTB (C)	1	1	P53384	NUBP1	Cytosolic Fe-S cluster assembly factor NUBP1	2462.13	51.277	0.0082513
MEGCVSNLMVCNLAYSGK	Acetyl (Protein N-term);IAA-alkyne-DTB (C)	2	2	O75832	PSMD10	26S proteasome non-ATPase regulatory subunit 10	2568.22	82.734	1.1254e-11
MEIPGSLCK	Acetyl (Protein N-term);IAA-alkyne-DTB (C)	1	1	O43252	PAPSS1	Bifunctional 3'-phosphoadenosine 5'-phosphosulfate synthase 1;Sulfate adenylyltransferase;Adenylyl-sulfate kinase	1569.83	71.476	0.011106
MELGSCLEGGR	Acetyl (Protein N-term);IAA-alkyne-DTB (C)	2	2	O95551	TDP2	Tyrosyl-DNA phosphodiesterase 2	1743.86	71.603	3.3229e-06
MENEECNEQR	IAA-alkyne-DTB (C)	2	2	Q9UKB3	DNAJC12	DnaJ homolog subfamily C member 12	1831.82	32.064	0.016692
MENEEQPQDERKPEVTCTLEDK	IAA-alkyne-DTB (C)	1	1	Q96EI5	TCEAL4	Transcription elongation factor A protein-like 4	3198.52	39.028	0.019241
MEQCVEK	IAA-alkyne-DTB (C)	2	2	O00194	RAB27B	Ras-related protein Rab-27B	1416.71	35.642	0.027946
MESVSCSAAAVR	Acetyl (Protein N-term);IAA-alkyne-DTB (C)	2	2	Q15814	TBCC	Tubulin-specific chaperone C	1802.9	59.45	9.5187e-32
MESVSCSAAAVR	Acetyl (Protein N-term);Oxidation (M);IAA-alkyne-DTB (C)	2	2	Q15814	TBCC	Tubulin-specific chaperone C	1818.9	50.506	4.76e-16
MEVAANCSLR	Acetyl (Protein N-term);Oxidation (M);IAA-alkyne-DTB (C)	2	2	Q96RS6	NUDCD1	NudC domain-containing protein 1	1701.85	54.035	0.0011542
MEVAANCSLR	Acetyl (Protein N-term);IAA-alkyne-DTB (C)	1	1	Q96RS6	NUDCD1	NudC domain-containing protein 1	1685.86	64.241	2.693e-08
MFCVTPPELETK	Acetyl (Protein N-term);IAA-alkyne-DTB (C)	2	2	O60256	PRPSAP2	Phosphoribosyl pyrophosphate synthase-associated protein 2	1987.02	83.755	0.00047617
MGYNACTLHGGK	IAA-alkyne-DTB (C)	1	1	Q9BUQ8	DDX23	Probable ATP-dependent RNA helicase DDX23	1801.9	38.192	0.0034014
MHACTASS	IAA-alkyne-DTB (C)	1	1	Q8TDX7	NEK7	Serine/threonine-protein kinase Nek7	1357.65	32.956	0.015503
MHACTASS	Oxidation (M);IAA-alkyne-DTB (C)	1	1	Q8TDX7	NEK7	Serine/threonine-protein kinase Nek7	1373.64	28.659	0.015158
MHSVGICGSDVHYWEYGR	IAA-alkyne-DTB (C)	4	4	Q00796	SORD	Sorbitol dehydrogenase	2646.25	53.355	0.0004903
MILNSLSLCYHNK	IAA-alkyne-DTB (C)	1	1	Q9NX74	DUS2	tRNA-dihydrouridine(20) synthase [NAD(P)+]-like	2086.11	59.442	2.4656e-05
MILNSLSLCYHNK	Acetyl (Protein N-term);IAA-alkyne-DTB (C)	3	3	Q9NX74	DUS2	tRNA-dihydrouridine(20) synthase [NAD(P)+]-like	2128.12	79.416	0.0021535
MKVACITEQVLTLVNKR	IAA-alkyne-DTB (C)	3	3	P04843	RPN1	Dolichyl-diphosphooligosaccharide--protein glycosyltransferase subunit 1	2496.43	69.661	7.2825e-16
MKVELCSFSGYK	IAA-alkyne-DTB (C)	1	1	P83731	RPL24	60S ribosomal protein L24	1942.01	54.329	0.0090641
MKYDFSCELYR	IAA-alkyne-DTB (C)	4	4	Q13490	BIRC2	Baculoviral IAP repeat-containing protein 2	2004.98	54.599	0.00021321
MLQPCGPPADKPEEN	IAA-alkyne-DTB (C)	1	1	Q9BWJ5	SF3B5	Splicing factor 3B subunit 5	2176.07	46.863	0.0011765
MLSAVSQQVQCIQEALR	IAA-alkyne-DTB (C)	1	1	Q14204	DYNC1H1	Cytoplasmic dynein 1 heavy chain 1	2454.31	73.228	1.3317e-06
MLSCAGADR	IAA-alkyne-DTB (C)	1	1	P27635;Q96L21	RPL10;RPL10L	60S ribosomal protein L10;60S ribosomal protein L10-like	1473.74	42.216	0.0025762
MLSCAGADR	Oxidation (M);IAA-alkyne-DTB (C)	2	2	P27635;Q96L21	RPL10;RPL10L	60S ribosomal protein L10;60S ribosomal protein L10-like	1489.74	37.567	0.0025282
MMQICDTYNQK	Acetyl (Protein N-term);IAA-alkyne-DTB (C)	1	1	Q9NPA3	MID1IP1	Mid1-interacting protein 1	1966.93	68.831	0.00043348
MNGEADCPTDLEMAAPK	Acetyl (Protein N-term);IAA-alkyne-DTB (C)	2	2	P17480	UBTF	Nucleolar transcription factor 1	2385.1	68.016	5.4193e-22
MNSVGEACTDMKR	Acetyl (Protein N-term);IAA-alkyne-DTB (C)	1	1	O43715	TRIAP1	TP53-regulated inhibitor of apoptosis 1	2033.97	51.024	0.0036578
MQCEVKDEKDDMK	IAA-alkyne-DTB (C)	1	1	Q9BRT6	LLPH	Protein LLP homolog	2149.02	31.284	0.026568
MQHQSQECK	IAA-alkyne-DTB (C)	1	1	Q70CQ3	USP30	Ubiquitin carboxyl-terminal hydrolase 30	1668.81	21.68	0.00256
MREIVHLQAGQCGNQIGAK	Oxidation (M);IAA-alkyne-DTB (C)	1	1	P04350;P68371	TUBB4A;TUBB4B	Tubulin beta-4A chain;Tubulin beta-4B chain	2619.37	39.469	0.0017945
MSSYAFFVQTCR	IAA-alkyne-DTB (C)	1	1	P26583;P09429;B2RPK0	HMGB2;HMGB1;HMGB1P1	High mobility group protein B2;High mobility group protein B1;Putative high mobility group protein B1-like 1	1989.98	64.595	0.015296
MSYLTAMGADYLSCDSR	IAA-alkyne-DTB (C)	2	2	Q9UDY2	TJP2	Tight junction protein ZO-2	2434.13	70.417	7.1208e-53
MTGESECLNPSTQSR	IAA-alkyne-DTB (C)	1	1	Q9H2G2	SLK	STE20-like serine/threonine-protein kinase	2190.04	43.616	0.0014668
MTNEALHKGCSLK	IAA-alkyne-DTB (C)	1	1	Q66K64	DCAF15	DDB1- and CUL4-associated factor 15	1982.04	32.353	0.038816
MTVCLETEKK	IAA-alkyne-DTB (C)	1	1	P53004	BLVRA	Biliverdin reductase A	1731.93	43.363	0.03014
MVFCPYYDAILSK	IAA-alkyne-DTB (C)	1	1	Q9NUJ3	TCP11L1	T-complex protein 11-like protein 1	2100.08	74.433	0.061723
MVGCTGK	IAA-alkyne-DTB (C)	1	1	P22061	PCMT1	Protein-L-isoaspartate(D-aspartate) O-methyltransferase	1245.66	36.889	0.041211
MVSGCQTR	IAA-alkyne-DTB (C)	1	1	Q8N1G4	LRRC47	Leucine-rich repeat-containing protein 47	1431.73	34.162	0.061995
MVSTPIGGLSYVQGCTKK	IAA-alkyne-DTB (C)	1	1	Q96CM8	ACSF2	Acyl-CoA synthetase family member 2, mitochondrial	2419.3	55.549	0.0010209
MYSTPCDPK	IAA-alkyne-DTB (C)	1	1	Q8IXQ6	PARP9	Poly [ADP-ribose] polymerase 9	1591.77	41.944	0.011837
NADCSSGPGQR	IAA-alkyne-DTB (C)	3	3	Q9BSD7	NTPCR	Cancer-related nucleoside-triphosphatase	1641.79	30.406	5.0412e-08
NAGNCLSPAVIVGLLK	IAA-alkyne-DTB (C)	4	4	O43175	PHGDH	D-3-phosphoglycerate dehydrogenase	2119.22	84.63	1.0017e-14
NASCGTR	IAA-alkyne-DTB (C)	1	1	P60468	SEC61B	Protein transport protein Sec61 subunit beta	1258.65	27.648	0.030673
NCAQGEGSMAK	IAA-alkyne-DTB (C)	1	1	Q9C0C9	UBE2O	E2/E3 hybrid ubiquitin-protein ligase UBE2O	1645.79	32.437	0.0046602
NCAVSCAGEK	IAA-alkyne-DTB (C)	2	2	Q15813	TBCE	Tubulin-specific chaperone E	1588.77	34.203	0.003032
NCDQVGR	IAA-alkyne-DTB (C)	1	1	P55201	BRPF1	Peregrin	1341.68	33.311	0.038525
NCEEKEER	IAA-alkyne-DTB (C)	1	1	Q9BZJ0	CRNKL1	Crooked neck-like protein 1	1586.77	23.066	0.013883
NCEVEQVK	IAA-alkyne-DTB (C)	1	1	Q9UG56	PISD	Phosphatidylserine decarboxylase proenzyme;Phosphatidylserine decarboxylase alpha chain;Phosphatidylserine decarboxylase beta chain	1498.78	38.75	0.0021485
NCFFEIIKPFDK	IAA-alkyne-DTB (C)	1	1	Q8IX01	SUGP2	SURP and G-patch domain-containing protein 2	2051.09	74.103	0.00085007
NCGFQGTEAR	IAA-alkyne-DTB (C)	1	1	Q5TGY3	AHDC1	AT-hook DNA-binding motif-containing protein 1	1632.8	40.519	0.002264
NCLNPQFSK	IAA-alkyne-DTB (C)	1	1	O75131	CPNE3	Copine-3	1600.84	47.68	0.014856
NCMTDLLAK	IAA-alkyne-DTB (C)	2	2	Q00765	REEP5	Receptor expression-enhancing protein 5	1558.82	62.269	3.1487e-11
NCMTDLLAK	Oxidation (M);IAA-alkyne-DTB (C)	2	2	Q00765	REEP5	Receptor expression-enhancing protein 5	1574.82	49.33	0.0026709
NCNDFQYESK	IAA-alkyne-DTB (C)	2	2	Q04917	YWHAH	14-3-3 protein eta	1797.84	43.458	1.4328e-12
NCNVDPR	IAA-alkyne-DTB (C)	1	1	Q7L3B6	CDC37L1	Hsp90 co-chaperone Cdc37-like 1	1367.7	36.17	0.049225
NCPISAK	IAA-alkyne-DTB (C)	1	1	Q9UPN3	MACF1	Microtubule-actin cross-linking factor 1, isoforms 1/2/3/5	1282.71	39.125	0.030067
NCQQGAAYK	IAA-alkyne-DTB (C)	2	2	Q9Y4C1	KDM3A	Lysine-specific demethylase 3A	1532.78	31.18	0.0023504
NCQVESK	IAA-alkyne-DTB (C)	2	2	Q9BYX2	TBC1D2	TBC1 domain family member 2A	1357.7	31.277	0.0050396
NCSASTSQGR	IAA-alkyne-DTB (C)	2	2	Q66PJ3	ARL6IP4	ADP-ribosylation factor-like protein 6-interacting protein 4	1560.77	27.486	0.0020146
NCSETQYESK	IAA-alkyne-DTB (C)	1	1	P61981	YWHAG	14-3-3 protein gamma;14-3-3 protein gamma, N-terminally processed	1738.82	33.345	0.0064326
NCSIAAAK	IAA-alkyne-DTB (C)	1	1	Q8NB46	ANKRD52	Serine/threonine-protein phosphatase 6 regulatory ankyrin repeat subunit C	1327.73	38.542	0.016108
NCSSPEFSK	IAA-alkyne-DTB (C)	2	2	Q99829	CPNE1	Copine-1	1548.76	40.123	0.0016059
NCTAGAVYTYHEK	IAA-alkyne-DTB (C)	4	4	Q9Y314	NOSIP	Nitric oxide synthase-interacting protein	2006.99	38.305	0.001692
NCTDGLCMQNKK	IAA-alkyne-DTB (C)	1	1	Q8IZJ1	UNC5B	Netrin receptor UNC5B	1961.95	81.18	0.065595
NCYQDDINR	IAA-alkyne-DTB (C)	2	2	P40818	USP8	Ubiquitin carboxyl-terminal hydrolase 8	1690.81	40.979	4.0602e-11
NDCEENGLAK	IAA-alkyne-DTB (C)	1	1	O43719	HTATSF1	HIV Tat-specific factor 1	1642.8	38.561	0.0052818
NELQEPCDSPK	IAA-alkyne-DTB (C)	1	1	O94913	PCF11	Pre-mRNA cleavage complex 2 protein Pcf11	1809.89	41.749	0.0057689
NGDICETSGKPK	IAA-alkyne-DTB (C)	3	3	Q16637	SMN1	Survival motor neuron protein	1798.92	31.02	0.0001579
NGGGGGGGGSGLHCAGNGGGGGGGPR	IAA-alkyne-DTB (C)	2	2	Q96L92	SNX27	Sorting nexin-27	2531.18	29.391	7.8968e-06
NGGQDNCR	IAA-alkyne-DTB (C)	2	2	P35869	AHR	Aryl hydrocarbon receptor	1413.68	26.971	0.027673
NGNQDCR	IAA-alkyne-DTB (C)	1	1	Q9P2E3	ZNFX1	NFX1-type zinc finger-containing protein 1	1356.66	26.89	0.033623
NGQVCFSTQDHKPCNPR	IAA-alkyne-DTB (C)	3	3	O75688	PPM1B	Protein phosphatase 1B	2538.22	32.603	0.00096209
NGSFGGQYSECRDPAR	IAA-alkyne-DTB (C)	2	2	O43823	AKAP8	A-kinase anchor protein 8	2294.09	37.8	0.00070078
NGSTAGNSPHCR	IAA-alkyne-DTB (C)	1	1	Q8TBM8	DNAJB14	DnaJ homolog subfamily B member 14	1750.85	23.066	0.017288
NGTSSTCQDSPEK	IAA-alkyne-DTB (C)	3	3	Q9BX63	BRIP1	Fanconi anemia group J protein	1903.89	30.417	0.0091455
NGTSSTCQDSPEKTTLAAK	IAA-alkyne-DTB (C)	1	1	Q9BX63	BRIP1	Fanconi anemia group J protein	2489.24	34.278	0.043957
NGVDLGPICGPPNGII	IAA-alkyne-DTB (C)	1	1	Q14671	PUM1	Pumilio homolog 1	2086.12	82.794	2.4797e-30
NGYDYGQCR	IAA-alkyne-DTB (C)	1	1	Q13242	SRSF9	Serine/arginine-rich splicing factor 9	1625.76	39.844	7.1846e-05
NHSGGGGGGGSGGSGGGGGSGGGGAPSGGSGHSGGPSSCGGAPSTSR	IAA-alkyne-DTB (C)	1	1	O75962	TRIO	Triple functional domain protein	4133.79	24.207	0.055627
NICGENASVK	IAA-alkyne-DTB (C)	2	2	O00443	PIK3C2A	Phosphatidylinositol 4-phosphate 3-kinase C2 domain-containing subunit alpha	1584.83	39.608	0.0050575
NKATCGTVGDDNEEAK	IAA-alkyne-DTB (C)	2	2	P38432	COIL	Coilin	2202.06	29.848	2.626e-06
NLAGECQNINK	IAA-alkyne-DTB (C)	2	2	Q8WXH0	SYNE2	Nesprin-2	1753.91	40.454	5.8813e-12
NLCPVGSSKPTK	IAA-alkyne-DTB (C)	3	3	A3KN83	SBNO1	Protein strawberry notch homolog 1	1780.99	36.937	0.0024004
NLDSTTVAVHGEEIYCK	IAA-alkyne-DTB (C)	1	1	P21291	CSRP1	Cysteine and glycine-rich protein 1	2429.23	49.624	0.0046102
NLEVSSCVGSGGSSEAR	IAA-alkyne-DTB (C)	1	1	Q9C0C2	TNKS1BP1	182 kDa tankyrase-1-binding protein	2189.07	46.455	5.0958e-05
NLFINPSPLPDLSWGCSK	IAA-alkyne-DTB (C)	1	1	O96020	CCNE2	G1/S-specific cyclin-E2	2538.33	84.25	0.015585
NLLQLCPQSLEALAVR	IAA-alkyne-DTB (C)	2	2	Q969H4	CNKSR1	Connector enhancer of kinase suppressor of ras 1	2318.31	81.762	1.5634e-21
NMACVQR	IAA-alkyne-DTB (C)	2	2	P37802	TAGLN2	Transgelin-2	1371.71	37.955	0.022196
NMACVQR	Oxidation (M);IAA-alkyne-DTB (C)	1	1	P37802	TAGLN2	Transgelin-2	1387.71	31.639	0.04661
NMMAACDPR	IAA-alkyne-DTB (C)	1	1	P04350;P07437;A6NNZ2;P68371;Q9BVA1;Q13509;Q13885;Q3ZCM7;Q9BUF5	TUBB4A;TUBB;TUBB4B;TUBB2B;TUBB3;TUBB2A;TUBB8;TUBB6	Tubulin beta-4A chain;Tubulin beta chain;Tubulin beta-8 chain-like protein LOC260334;Tubulin beta-4B chain;Tubulin beta-2B chain;Tubulin beta-3 chain;Tubulin beta-2A chain;Tubulin beta-8 chain;Tubulin beta-6 chain	1558.74	44.608	0.0024387
NMMAACDPR	Oxidation (M);IAA-alkyne-DTB (C)	3	3	P04350;P07437;A6NNZ2;P68371;Q9BVA1;Q13509;Q13885;Q3ZCM7;Q9BUF5	TUBB4A;TUBB;TUBB4B;TUBB2B;TUBB3;TUBB2A;TUBB8;TUBB6	Tubulin beta-4A chain;Tubulin beta chain;Tubulin beta-8 chain-like protein LOC260334;Tubulin beta-4B chain;Tubulin beta-2B chain;Tubulin beta-3 chain;Tubulin beta-2A chain;Tubulin beta-8 chain;Tubulin beta-6 chain	1574.74	37.708	0.0024393
NMMAACDPR	2 Oxidation (M);IAA-alkyne-DTB (C)	1	1	P04350;P07437;A6NNZ2;P68371;Q9BVA1;Q13509;Q13885;Q3ZCM7;Q9BUF5	TUBB4A;TUBB;TUBB4B;TUBB2B;TUBB3;TUBB2A;TUBB8;TUBB6	Tubulin beta-4A chain;Tubulin beta chain;Tubulin beta-8 chain-like protein LOC260334;Tubulin beta-4B chain;Tubulin beta-2B chain;Tubulin beta-3 chain;Tubulin beta-2A chain;Tubulin beta-8 chain;Tubulin beta-6 chain	1590.73	32.65	0.046528
NNLLCNGLSLK	IAA-alkyne-DTB (C)	1	1	Q9NVH0	EXD2	Exonuclease 3'-5' domain-containing protein 2	1738.98	61.62	0.0016134
NNMNCEAR	IAA-alkyne-DTB (C)	2	2	Q9HAS0	C17orf75	Protein Njmu-R1	1501.71	32.832	0.035113
NNMNCEAR	Oxidation (M);IAA-alkyne-DTB (C)	1	1	Q9HAS0	C17orf75	Protein Njmu-R1	1517.71	27.998	0.012753
NNQESDCVSK	IAA-alkyne-DTB (C)	3	3	A6NDG6	PGP	Phosphoglycolate phosphatase	1673.8	32.798	4.3245e-31
NNQESDCVSKK	IAA-alkyne-DTB (C)	3	3	A6NDG6	PGP	Phosphoglycolate phosphatase	1801.9	26	0.029472
NPSCEDGR	IAA-alkyne-DTB (C)	1	1	Q7L2J0	MEPCE	7SK snRNA methylphosphate capping enzyme	1427.68	30.628	0.023658
NQCTQVVQER	IAA-alkyne-DTB (C)	2	2	P15924	DSP	Desmoplakin	1754.91	38.072	0.0030046
NQPEKTCVR	IAA-alkyne-DTB (C)	1	1	Q96MU7	YTHDC1	YTH domain-containing protein 1	1624.87	27.221	0.018956
NRKHPSSPECLVSAQK	IAA-alkyne-DTB (C)	2	2	Q14980	NUMA1	Nuclear mitotic apparatus protein 1	2331.25	37.642	0.0062144
NSCNVGGGGGGFK	IAA-alkyne-DTB (C)	1	1	Q7L2J0	MEPCE	7SK snRNA methylphosphate capping enzyme	1703.84	40.019	0.0007043
NSCNVGGGGGGFKHPAFK	IAA-alkyne-DTB (C)	2	2	Q7L2J0	MEPCE	7SK snRNA methylphosphate capping enzyme	2284.15	37.233	0.013555
NSCNVGGGGGGFKHPAFKR	IAA-alkyne-DTB (C)	1	1	Q7L2J0	MEPCE	7SK snRNA methylphosphate capping enzyme	2440.25	34.2	0.0010344
NSCSSSR	IAA-alkyne-DTB (C)	2	2	P55786;A6NEC2	NPEPPS;NPEPPSL1	Puromycin-sensitive aminopeptidase;Puromycin-sensitive aminopeptidase-like protein	1290.63	25.143	0.032269
NSNQLGGNTESSESSETCSSK	IAA-alkyne-DTB (C)	4	4	Q9H9A5	CNOT10	CCR4-NOT transcription complex subunit 10	2696.22	34.242	1.105e-57
NSNYCLPSYTAYK	IAA-alkyne-DTB (C)	1	1	Q9Y4E8	USP15	Ubiquitin carboxyl-terminal hydrolase 15	2074.02	54.718	0.0017852
NSQQPCSR	IAA-alkyne-DTB (C)	2	2	Q92562	FIG4	Polyphosphoinositide phosphatase	1469.74	28.613	0.0063318
NSSDLGCKEGADKR	IAA-alkyne-DTB (C)	1	1	Q9NV56	MRGBP	MRG/MORF4L-binding protein	2030.02	26.404	0.0020124
NSSQETCTR	IAA-alkyne-DTB (C)	2	2	Q6IA69	NADSYN1	Glutamine-dependent NAD(+) synthetase	1575.77	28.361	2.1776e-08
NSSQSSSDGSCK	IAA-alkyne-DTB (C)	1	1	Q9BSF8	BTBD10	BTB/POZ domain-containing protein 10	1736.8	25.938	0.069489
NTAAMVCSLENR	IAA-alkyne-DTB (C)	1	1	P23921	RRM1	Ribonucleoside-diphosphate reductase large subunit	1858.94	51.354	0.0052549
NTGQTCVCSNQFLVQR	IAA-alkyne-DTB (C)	1	1	P51649	ALDH5A1	Succinate-semialdehyde dehydrogenase, mitochondrial	2405.19	52.968	0.00098633
NTGSCQEAAAK	IAA-alkyne-DTB (C)	2	2	O15270	SPTLC2	Serine palmitoyltransferase 2	1629.81	29.1	0.007754
NTLANSCGTGIR	IAA-alkyne-DTB (C)	2	2	Q96RE7;Q96BF6	NACC1;NACC2	Nucleus accumbens-associated protein 1;Nucleus accumbens-associated protein 2	1756.93	42.836	3.5989e-38
NTPCSENKLDIQEK	IAA-alkyne-DTB (C)	1	1	Q9H2U1	DHX36	ATP-dependent RNA helicase DHX36	2169.11	39.455	0.0041546
NVTCQDTR	IAA-alkyne-DTB (C)	2	2	Q8N511	TMEM199	Transmembrane protein 199	1486.76	33.085	0.00017924
NYLEPGKECVQPATK	IAA-alkyne-DTB (C)	1	1	P16615	ATP2A2	Sarcoplasmic/endoplasmic reticulum calcium ATPase 2	2227.17	42.449	0.0018056
NYSWMDIITICK	IAA-alkyne-DTB (C)	2	2	Q9BV57	ADI1	1,2-dihydroxy-3-keto-5-methylthiopentene dioxygenase	2037.04	82.773	1.4327e-10
PCNCTKSLCLK	IAA-alkyne-DTB (C)	1	1	Q6MZP7	LIN54	Protein lin-54 homolog	1873.96	57.98	0.025054
PFFDICTSRK	IAA-alkyne-DTB (C)	2	2	O60942	RNGTT	mRNA-capping enzyme;Polynucleotide 5'-triphosphatase;mRNA guanylyltransferase	1763.94	47.852	0.0084487
PKHEFSVDMTCGGCAEAVSR	IAA-alkyne-DTB (C)	7	7	O00244	ATOX1	Copper transport protein ATOX1	2731.29	57.516	2.7338e-35
PKHEFSVDMTCGGCAEAVSR	Oxidation (M);IAA-alkyne-DTB (C)	2	2	O00244	ATOX1	Copper transport protein ATOX1	2747.28	38.925	2.1111e-15
PLMIIHHLDECPHSQALK	IAA-alkyne-DTB (C)	21	21	O95994	AGR2	Anterior gradient protein 2 homolog	2632.4	50.956	1.8034e-32
PLMIIHHLDECPHSQALK	Oxidation (M);IAA-alkyne-DTB (C)	13	13	O95994	AGR2	Anterior gradient protein 2 homolog	2648.39	47.541	1.3489e-08
PLMIIHHLDECPHSQALKK	IAA-alkyne-DTB (C)	35	35	O95994	AGR2	Anterior gradient protein 2 homolog	2760.49	48.488	6.4657e-33
PLMIIHHLDECPHSQALKK	Oxidation (M);IAA-alkyne-DTB (C)	15	15	O95994	AGR2	Anterior gradient protein 2 homolog	2776.49	46.8	3.3665e-32
PLMVIHHLEDCQYSQALKK	IAA-alkyne-DTB (C)	5	5	Q8TD06	AGR3	Anterior gradient protein 3 homolog	2803.49	51.565	9.3693e-09
PLMVIHHLEDCQYSQALKK	Oxidation (M);IAA-alkyne-DTB (C)	3	3	Q8TD06	AGR3	Anterior gradient protein 3 homolog	2819.48	46.307	0.0010009
PSETPQAEVGPTGCPHR	IAA-alkyne-DTB (C)	4	4	P35520	CBS	Cystathionine beta-synthase	2313.15	37.528	5.7505e-132
PSETPQAEVGPTGCPHRSGPHSAK	IAA-alkyne-DTB (C)	1	1	P35520	CBS	Cystathionine beta-synthase	2977.48	29.826	7.8254e-09
PTESASCSTAR	IAA-alkyne-DTB (C)	1	1	Q9Y2I8	WDR37	WD repeat-containing protein 37	1659.83	30.604	0.0019165
QAEEECAHR	IAA-alkyne-DTB (C)	1	1	Q9H147	DNTTIP1	Deoxynucleotidyltransferase terminal-interacting protein 1	1622.78	24.868	0.030487
QAGSSSASQGCNNQ	IAA-alkyne-DTB (C)	2	2	Q16644	MAPKAPK3	MAP kinase-activated protein kinase 3	1888.87	32.959	7.4796e-06
QASCSGDEYR	IAA-alkyne-DTB (C)	3	3	O95394	PGM3	Phosphoacetylglucosamine mutase	1665.78	34.126	1.7248e-21
QCEGITSPEGSK	IAA-alkyne-DTB (C)	1	1	Q9Y570	PPME1	Protein phosphatase methylesterase 1	1785.89	40.836	0.021009
QCQMEPNSDGHDR	IAA-alkyne-DTB (C)	2	2	Q8TBZ6	TRMT10A	tRNA methyltransferase 10 homolog A	2066.93	32.453	0.00045123
QCVDHYNEVK	IAA-alkyne-DTB (C)	2	2	O95299	NDUFA10	NADH dehydrogenase [ubiquinone] 1 alpha subcomplex subunit 10, mitochondrial	1784.89	34.223	0.0028325
QDEKECLK	IAA-alkyne-DTB (C)	1	1	P23771	GATA3	Trans-acting T-cell-specific transcription factor GATA-3	1542.81	32.217	0.031498
QDGGEQNGGMQCKPYGAGPTEPAHPVDER	IAA-alkyne-DTB (C)	1	1	Q6PIW4	FIGNL1	Fidgetin-like protein 1	3575.65	37.603	0.010744
QEASKPPRGCPQANR	IAA-alkyne-DTB (C)	1	1	Q8IVT2	MISP	Mitotic interactor and substrate of PLK1	2189.15	22.982	0.00043161
QECMDSK	IAA-alkyne-DTB (C)	1	1	Q00613	HSF1	Heat shock factor protein 1	1390.66	34.089	0.033237
QEEEEAKCLEK	IAA-alkyne-DTB (C)	2	2	Q7Z6Z7	HUWE1	E3 ubiquitin-protein ligase HUWE1	1885.95	33.98	0.003618
QELDDKSATCK	IAA-alkyne-DTB (C)	2	2	Q9GZR7	DDX24	ATP-dependent RNA helicase DDX24	1787.91	30.954	0.025769
QEVPTCTGPESR	IAA-alkyne-DTB (C)	1	1	Q96EK7	FAM120B	Constitutive coactivator of peroxisome proliferator-activated receptor gamma	1853.93	40.739	0.026332
QFCSTQAALQAMER	IAA-alkyne-DTB (C)	1	1	Q14980	NUMA1	Nuclear mitotic apparatus protein 1	2134.07	58.587	0.027079
QGEYGLASICNGGGGASAMLIQKL	IAA-alkyne-DTB (C)	1	1	P24752	ACAT1	Acetyl-CoA acetyltransferase, mitochondrial	2888.49	76.998	0.0053787
QHELSESCSASALQAR	IAA-alkyne-DTB (C)	1	1	Q8NEZ2	VPS37A	Vacuolar protein sorting-associated protein 37A	2267.13	40.68	0.00016178
QHGCTANDANTK	IAA-alkyne-DTB (C)	2	2	Q8N6H7	ARFGAP2	ADP-ribosylation factor GTPase-activating protein 2	1809.88	22.936	0.0016288
QKEECTIR	IAA-alkyne-DTB (C)	2	2	Q8TCU6	PREX1	Phosphatidylinositol 3,4,5-trisphosphate-dependent Rac exchanger 1 protein	1556.83	31.812	0.011481
QKICYAK	IAA-alkyne-DTB (C)	2	2	P78527	PRKDC	DNA-dependent protein kinase catalytic subunit	1403.8	31.938	0.028736
QLCGGNQAATER	IAA-alkyne-DTB (C)	1	1	Q6VN20	RANBP10	Ran-binding protein 10	1797.92	36.5	0.0044309
QLCGGSQAAIER	IAA-alkyne-DTB (C)	1	1	Q96S59	RANBP9	Ran-binding protein 9	1782.94	42.391	0.0022663
QLEAAVGGAQALSCLTGSR	IAA-alkyne-DTB (C)	2	2	O75191	XYLB	Xylulose kinase	2382.27	65.332	1.4008e-32
QLHLYCLNTFIQSR	IAA-alkyne-DTB (C)	1	1	P06401	PGR	Progesterone receptor	2286.23	66.85	0.0049188
QLTICNMLQGATELVAEPNRR	IAA-alkyne-DTB (C)	1	1	Q15345	LRRC41	Leucine-rich repeat-containing protein 41	2907.54	81.431	0.0058288
QMEKDETVSDCSPHIANIGR	IAA-alkyne-DTB (C)	2	2	P47756	CAPZB	F-actin-capping protein subunit beta	2780.36	43.927	0.0010068
QMPVHYGCK	IAA-alkyne-DTB (C)	1	1	P12694	BCKDHA	2-oxoisovalerate dehydrogenase subunit alpha, mitochondrial	1612.82	37.764	0.011258
QNSVQEQPGTACLSK	IAA-alkyne-DTB (C)	2	2	Q9NQW6	ANLN	Actin-binding protein anillin	2140.09	42.009	0.001307
QQQDTCNSGIADIHR	IAA-alkyne-DTB (C)	1	1	Q9UK61	FAM208A	Protein FAM208A	2236.1	39.936	0.060805
QRPGSDECLR	IAA-alkyne-DTB (C)	1	1	Q9UM82	SPATA2	Spermatogenesis-associated protein 2	1710.88	33.817	0.02289
QRPTCSSS	IAA-alkyne-DTB (C)	1	1	Q96G97	BSCL2	Seipin	1415.72	28.29	0.045283
QSACNLEK	IAA-alkyne-DTB (C)	1	1	P35579	MYH9	Myosin-9	1442.76	36.792	0.066857
QSCATVQR	IAA-alkyne-DTB (C)	2	2	O00273	DFFA	DNA fragmentation factor subunit alpha	1442.77	32.677	3.4252e-06
QSSCGKFQTK	IAA-alkyne-DTB (C)	1	1	Q9GZR7	DDX24	ATP-dependent RNA helicase DDX24	1663.87	29.145	0.0052757
QTETAADCR	IAA-alkyne-DTB (C)	2	2	O75362	ZNF217	Zinc finger protein 217	1544.76	31.909	0.00025374
QTGHQCGMSEK	IAA-alkyne-DTB (C)	3	3	Q6UWU4	C6orf89	Bombesin receptor-activated protein C6orf89	1755.84	26.646	0.0078191
QTNGCLNGYTPSR	IAA-alkyne-DTB (C)	1	1	Q9BZX2	UCK2	Uridine-cytidine kinase 2	1960.98	44.588	0.0023616
QVISQLPRCHR	IAA-alkyne-DTB (C)	2	2	Q01968	OCRL	Inositol polyphosphate 5-phosphatase OCRL-1	1887.06	47.521	0.019842
QVLVAPGNAGTACSEK	IAA-alkyne-DTB (C)	2	2	P22102	GART	Trifunctional purine biosynthetic protein adenosine-3;Phosphoribosylamine--glycine ligase;Phosphoribosylformylglycinamidine cyclo-ligase;Phosphoribosylglycinamide formyltransferase	2095.11	46.433	1.6171e-21
QVTDAETKPKSPCT	IAA-alkyne-DTB (C)	1	1	O43684	BUB3	Mitotic checkpoint protein BUB3	2055.07	32.528	0.0021006
QVTSAEECK	IAA-alkyne-DTB (C)	2	2	Q9Y5L0	TNPO3	Transportin-3	1544.79	32.58	0.0029647
RAPQCYPSSVNSAR	IAA-alkyne-DTB (C)	1	1	Q9H9A5	CNOT10	CCR4-NOT transcription complex subunit 10	2086.07	34.906	0.0016254
RCDAGGPR	IAA-alkyne-DTB (C)	2	2	Q9NXG2	THUMPD1	THUMP domain-containing protein 1	1381.72	25.94	0.044418
RCPGESLINPGFK	IAA-alkyne-DTB (C)	1	1	Q9BUH6	C9orf142	Protein PAXX	1968.06	52.968	0.042414
RCTVDGSPHELESR	IAA-alkyne-DTB (C)	2	2	Q9NRL3	STRN4	Striatin-4	2136.07	34.106	0.024347
RDTCEHSSEAK	IAA-alkyne-DTB (C)	1	1	Q9BWW4	SSBP3	Single-stranded DNA-binding protein 3	1812.88	19.638	0.035715
REDFCPR	IAA-alkyne-DTB (C)	1	1	Q9H0W8	SMG9	Protein SMG9	1472.76	37.408	0.033307
RELHGQNPVVTPCNK	IAA-alkyne-DTB (C)	2	2	Q16630	CPSF6	Cleavage and polyadenylation specificity factor subunit 6	2242.2	34.123	0.0013855
RGFEGSCSQKESEEGNPVR	IAA-alkyne-DTB (C)	1	1	O43719	HTATSF1	HIV Tat-specific factor 1	2646.28	31.751	0.001633
RGVITDQNSDGYCQTGTMSR	IAA-alkyne-DTB (C)	2	2	P15924	DSP	Desmoplakin	2739.31	41.057	7.8393e-05
RISASCQHPTAFEEAIPK	IAA-alkyne-DTB (C)	3	3	Q9ULA0	DNPEP	Aspartyl aminopeptidase	2535.33	45.805	0.0023213
RLDECEEAFQGTK	IAA-alkyne-DTB (C)	4	4	P61289	PSME3	Proteasome activator complex subunit 3	2076.03	43.535	0.00088766
RLECLKEDVQR	IAA-alkyne-DTB (C)	2	2	Q99459	CDC5L	Cell division cycle 5-like protein	1939.07	37.955	0.0097764
RPCPYEQAQGGDGPEEQ	IAA-alkyne-DTB (C)	3	3	Q9H1C4	UNC93B1	Protein unc-93 homolog B1	2411.12	40.477	4.4762e-22
RQLCGGNQAATER	IAA-alkyne-DTB (C)	3	3	Q6VN20	RANBP10	Ran-binding protein 10	1954.02	29.478	2.4014e-10
RQLCGGSQAAIER	IAA-alkyne-DTB (C)	1	1	Q96S59	RANBP9	Ran-binding protein 9	1939.04	35.334	0.0022852
RQQQDTCNSGIADIHR	IAA-alkyne-DTB (C)	3	3	Q9UK61	FAM208A	Protein FAM208A	2392.2	35.336	0.00091467
RRLDECEEAFQGTK	IAA-alkyne-DTB (C)	1	1	P61289	PSME3	Proteasome activator complex subunit 3	2232.13	39.022	0.049427
RSIQFVDWCPTGFK	IAA-alkyne-DTB (C)	4	4	P68363;P68366	TUBA1B;TUBA4A	Tubulin alpha-1B chain;Tubulin alpha-4A chain	2234.17	64.646	0.0023887
RSVCPGGSSPGSSSGGGR	IAA-alkyne-DTB (C)	2	2	Q53LP3	SOWAHC	Ankyrin repeat domain-containing protein SOWAHC	2142.06	28.954	5.214e-07
RTDPECTAPIKK	IAA-alkyne-DTB (C)	1	1	Q8N1G2	CMTR1	Cap-specific mRNA (nucleoside-2'-O-)-methyltransferase 1	1909.05	29.748	0.0025415
RVDFCKDPSAIGKK	IAA-alkyne-DTB (C)	1	1	P55212	CASP6	Caspase-6;Caspase-6 subunit p18;Caspase-6 subunit p11	2114.17	38.58	0.0030059
RVPQCPSGR	IAA-alkyne-DTB (C)	2	2	Q16186	ADRM1	Proteasomal ubiquitin receptor ADRM1	1549.85	29.848	0.035126
RYTCGEAPDYDR	IAA-alkyne-DTB (C)	1	1	P21266	GSTM3	Glutathione S-transferase Mu 3	1995.95	36.106	8.3033e-05
RYWCDAEYDAYRR	IAA-alkyne-DTB (C)	2	2	O15027	SEC16A	Protein transport protein Sec16A	2317.11	44.488	0.0060354
SAASQTADGSGCR	IAA-alkyne-DTB (C)	1	1	Q13905	RAPGEF1	Rap guanine nucleotide exchange factor 1	1760.85	30.059	0.0012359
SACAMGGPGTK	IAA-alkyne-DTB (C)	1	1	Q9NVR5	DNAAF2	Protein kintoun	1529.77	38.405	0.025769
SACGVCPGR	IAA-alkyne-DTB (C)	2	2	P49207	RPL34	60S ribosomal protein L34	1456.73	36.896	0.00066415
SAEQGEVENGRCITK	IAA-alkyne-DTB (C)	1	1	Q86SZ2	TRAPPC6B	Trafficking protein particle complex subunit 6B	2171.1	33.326	0.0016908
SAFLCGVMK	IAA-alkyne-DTB (C)	1	1	O43390;O60506	HNRNPR;SYNCRIP	Heterogeneous nuclear ribonucleoprotein R;Heterogeneous nuclear ribonucleoprotein Q	1505.81	59.462	0.059421
SAPHLPGLMCLLR	IAA-alkyne-DTB (C)	3	3	Q8IZL8	PELP1	Proline-, glutamic acid- and leucine-rich protein 1	1958.1	69.758	0.0018301
SAPPCANSTVGVVK	IAA-alkyne-DTB (C)	2	2	Q86YS7	C2CD5	C2 domain-containing protein 5	1880.02	45.091	0.001414
SASDSGCDPASKK	IAA-alkyne-DTB (C)	1	1	Q7LBC6	KDM3B	Lysine-specific demethylase 3B	1802.88	26.526	0.049863
SAVQGGCR	IAA-alkyne-DTB (C)	2	2	Q96FF7		Uncharacterized protein LOC113230	1327.7	30.762	0.012759
SCASSYQR	IAA-alkyne-DTB (C)	2	2	Q8TF40	FNIP1	Folliculin-interacting protein 1	1451.72	32.026	0.0069442
SCEESWR	IAA-alkyne-DTB (C)	1	1	O43896	KIF1C	Kinesin-like protein KIF1C	1446.69	42.449	0.047068
SCESSMVLGYWDIR	Acetyl (Protein N-term);IAA-alkyne-DTB (C)	3	3	P21266	GSTM3	Glutathione S-transferase Mu 3	2238.08	86.747	1.2186e-14
SCESSMVLGYWDIR	Acetyl (Protein N-term);Oxidation (M);IAA-alkyne-DTB (C)	1	1	P21266	GSTM3	Glutathione S-transferase Mu 3	2254.08	80.186	2.8558e-06
SCESSMVLGYWDIRGLAHAIR	Acetyl (Protein N-term);IAA-alkyne-DTB (C)	1	1	P21266	GSTM3	Glutathione S-transferase Mu 3	2956.51	82.539	0.020131
SCFSQQKK	IAA-alkyne-DTB (C)	1	1	Q9Y4J8	DTNA	Dystrobrevin alpha	1505.8	29.904	0.031758
SCGHQTSASSLK	IAA-alkyne-DTB (C)	3	3	Q9HB90	RRAGC	Ras-related GTP-binding protein C	1755.89	26.905	0.00106
SCGVSLATAAAAAAAFGDEEKK	IAA-alkyne-DTB (C)	2	2	O15550	KDM6A	Lysine-specific demethylase 6A	2618.34	67.355	3.6231e-09
SCINLPTVLPGSPSK	Acetyl (Protein N-term);IAA-alkyne-DTB (C)	2	2	P04183	TK1	Thymidine kinase, cytosolic	2105.16	79.167	7.631e-125
SCNEQIEESEK	IAA-alkyne-DTB (C)	2	2	Q99590	SCAF11	Protein SCAF11	1845.88	36.215	0.00079222
SCNEQIEESEKHTANYDTEER	IAA-alkyne-DTB (C)	2	2	Q99590	SCAF11	Protein SCAF11	3062.39	33.756	0.00071649
SCNGGSHPR	Acetyl (Protein N-term);IAA-alkyne-DTB (C)	1	1	P15924	DSP	Desmoplakin	1506.74	29.456	0.019796
SCNQASQR	IAA-alkyne-DTB (C)	1	1	Q92545	TMEM131	Transmembrane protein 131	1443.73	25.457	0.0057893
SCPSFSASSEGTR	IAA-alkyne-DTB (C)	1	1	P27707	DCK	Deoxycytidine kinase	1865.89	43.966	8.3228e-06
SCSALAR	IAA-alkyne-DTB (C)	1	1	Q8TDZ2	MICAL1	Protein-methionine sulfoxide oxidase MICAL1	1257.69	38.367	0.0043744
SCSGVEFSTSGHAYTDTGK	IAA-alkyne-DTB (C)	3	3	Q9Y277	VDAC3	Voltage-dependent anion-selective channel protein 3	2484.16	43.424	5.5946e-24
SCSGVEFSTSGSSNTDTGK	IAA-alkyne-DTB (C)	1	1	P45880	VDAC2	Voltage-dependent anion-selective channel protein 2	2401.11	45.774	0.0009185
SCSGVEFSTSGSSNTDTGKVTGTLETK	IAA-alkyne-DTB (C)	1	1	P45880	VDAC2	Voltage-dependent anion-selective channel protein 2	3230.56	47.655	0.0014126
SCSNTSALAAR	IAA-alkyne-DTB (C)	1	1	O15550	KDM6A	Lysine-specific demethylase 6A	1630.85	38.347	0.032809
SCSPLAFSAFGDLTIK	IAA-alkyne-DTB (C)	1	1	Q96EY5	MVB12A	Multivesicular body subunit 12A	2207.17	81.139	0.004779
SCSQGSSTPR	IAA-alkyne-DTB (C)	1	1	P29375	KDM5A	Lysine-specific demethylase 5A	1559.77	27.79	0.062519
SCTPYELR	IAA-alkyne-DTB (C)	1	1	Q92466	DDB2	DNA damage-binding protein 2	1518.79	47.991	0.011803
SCVEEPEPEPEAAEGDGDKK	IAA-alkyne-DTB (C)	1	1	P51858	HDGF	Hepatoma-derived growth factor	2666.24	39.941	0.052297
SCVEEPEPEPEAAEGDGDKKGNAEGSSDEEGK	IAA-alkyne-DTB (C)	2	2	P51858	HDGF	Hepatoma-derived growth factor	3826.7	36.352	3.6963e-05
SCYDLSCHAR	IAA-alkyne-DTB (C)	1	1	P41250	GARS	Glycine--tRNA ligase	1761.83	39.222	0.00063398
SDCYTELEK	Acetyl (Protein N-term);IAA-alkyne-DTB (C)	1	1	Q96FQ6	S100A16	Protein S100-A16	1679.81	57.79	0.0027184
SDHRLPAPSQCALSR	IAA-alkyne-DTB (C)	2	2	Q9NX05	FAM120C	Constitutive coactivator of PPAR-gamma-like protein 2	2188.15	39.54	0.00042347
SDLYSSCDR	IAA-alkyne-DTB (C)	1	1	Q96E39	RBMXL1	RNA binding motif protein, X-linked-like-1	1595.76	42.897	0.014101
SDSKCDSQFYSVQVADSTFTVLKR	Acetyl (Protein N-term);IAA-alkyne-DTB (C)	1	1	P45984	MAPK9	Mitogen-activated protein kinase 9	3303.64	68.131	2.0216e-09
SDTATGGESAGHATSSQEPSGCSDQRPAEDLNIR	IAA-alkyne-DTB (C)	2	2	Q92575	UBXN4	UBX domain-containing protein 4	3981.84	39.491	1.4837e-14
SEDEAGCSSVDEESYK	IAA-alkyne-DTB (C)	2	2	Q7L4I2	RSRC2	Arginine/serine-rich coiled-coil protein 2	2285	41.416	0.0011732
SEDETEYGCR	IAA-alkyne-DTB (C)	2	2	Q9Y5P4	COL4A3BP	Collagen type IV alpha-3-binding protein	1738.78	38.587	2.4571e-13
SEENEEDCSR	IAA-alkyne-DTB (C)	1	1	Q6ZWJ1	STXBP4	Syntaxin-binding protein 4	1747.77	30.973	0.052146
SEFYANEACKR	IAA-alkyne-DTB (C)	3	3	Q86TX2;P49753	ACOT1;ACOT2	Acyl-coenzyme A thioesterase 1;Acyl-coenzyme A thioesterase 2, mitochondrial	1867.93	37.898	1.5497e-05
SEKCSLQAAAILDANDAHQTETSSSQVK	IAA-alkyne-DTB (C)	1	1	Q9UHB9	SRP68	Signal recognition particle subunit SRP68	3482.73	48.899	0.00034358
SEKPPAGSICR	IAA-alkyne-DTB (C)	1	1	P56182	RRP1	Ribosomal RNA processing protein 1 homolog A	1694.91	34.148	0.033538
SELECVTNITLANVIR	IAA-alkyne-DTB (C)	2	2	Q9Y6W5	WASF2	Wiskott-Aldrich syndrome protein family member 2	2325.27	77.601	0.00049912
SFGGGCHVTAAVSSR	IAA-alkyne-DTB (C)	1	1	Q9NRA8	EIF4ENIF1	Eukaryotic translation initiation factor 4E transporter	1986.01	40.875	0.043562
SFSDHAQCGR	IAA-alkyne-DTB (C)	1	1	Q96AB6	NTAN1	Protein N-terminal asparagine amidohydrolase	1657.8	31.556	0.0032596
SGCSDLEEAVDSGADKK	IAA-alkyne-DTB (C)	1	1	Q92538	GBF1	Golgi-specific brefeldin A-resistance guanine nucleotide exchange factor 1	2261.08	46.105	0.005814
SGCSEAQPPESPETR	IAA-alkyne-DTB (C)	1	1	Q9Y6A5	TACC3	Transforming acidic coiled-coil-containing protein 3	2125.01	37.608	0.045358
SGDVYSFSVLEPHGCGR	IAA-alkyne-DTB (C)	1	1	P57081	WDR4	tRNA (guanine-N(7)-)-methyltransferase non-catalytic subunit WDR4	2360.16	59.501	0.0047532
SGEQCSVEPDLISK	IAA-alkyne-DTB (C)	1	1	Q8N201	INTS1	Integrator complex subunit 1	2042.04	54.037	0.0013367
SGGGGGGNNNGGCCGGASGPAGGGGGGGPR	IAA-alkyne-DTB (C)	2	2	Q6P1L5	FAM117B	Protein FAM117B	2867.25	30.83	3.7361e-05
SGGGTETPVGCEAAPGGGSK	Acetyl (Protein N-term);IAA-alkyne-DTB (C)	1	1	Q8TDH9	BLOC1S5	Biogenesis of lysosome-related organelles complex 1 subunit 5	2311.11	49.313	2.0147e-07
SGGSGGCSGAGGASNCGTGSGR	IAA-alkyne-DTB (C)	6	6	Q15005	SPCS2	Signal peptidase complex subunit 2	2351.03	28.36	2.1002e-100
SGGSSCSQTPSR	Acetyl (Protein N-term);IAA-alkyne-DTB (C)	2	2	Q13541	EIF4EBP1	Eukaryotic translation initiation factor 4E-binding protein 1	1745.84	37.606	7.345e-92
SGNGNKPPSTDLKTCDKK	IAA-alkyne-DTB (C)	1	1	P51153	RAB13	Ras-related protein Rab-13	2440.27	25.918	0.00051757
SGQGAFGNMCR	Oxidation (M);IAA-alkyne-DTB (C)	1	1	P36578	RPL4	60S ribosomal protein L4	1693.8	38.911	0.0024856
SGSAAQAEGLCK	IAA-alkyne-DTB (C)	1	1	Q92685	ALG3	Dol-P-Man:Man(5)GlcNAc(2)-PP-Dol alpha-1,3-mannosyltransferase	1671.86	40.019	0.001456
SGSRKPAFTEASCPLSR	IAA-alkyne-DTB (C)	1	1	O15357	INPPL1	Phosphatidylinositol 3,4,5-trisphosphate 5-phosphatase 2	2344.23	39.8	0.00052885
SGTSCPSSK	IAA-alkyne-DTB (C)	2	2	Q8NFA0;P35125	USP32;USP6	Ubiquitin carboxyl-terminal hydrolase 32;Ubiquitin carboxyl-terminal hydrolase 6	1403.71	28.332	0.031916
SGVGVAVTMEPCRK	IAA-alkyne-DTB (C)	1	1	Q14145	KEAP1	Kelch-like ECH-associated protein 1	1984.06	46.274	1.1825e-05
SHGKDEECVLEAENKK	IAA-alkyne-DTB (C)	1	1	Q9UHQ4	BCAP29	B-cell receptor-associated protein 29	2366.19	34.2	0.00087567
SICTFCLSNQRKGGGR	IAA-alkyne-DTB (C)	2	2	Q12870	TCF15	Transcription factor 15	2334.2	76.97	0.01775
SIKDTICNQDER	IAA-alkyne-DTB (C)	1	1	Q9ULV4	CORO1C	Coronin-1C	1972	40.622	0.0177
SILSLGLACFK	IAA-alkyne-DTB (C)	1	1	Q96GM8	TOE1	Target of EGR1 protein 1	1701.99	47.266	0.025054
SILSPGGSCGPIKVK	IAA-alkyne-DTB (C)	1	1	P78347	GTF2I	General transcription factor II-I	1993.14	49.774	0.0018578
SIPLECPLSSPK	IAA-alkyne-DTB (C)	1	1	Q92667	AKAP1	A-kinase anchor protein 1, mitochondrial	1821.01	59.768	0.0053301
SIQFVDWCPTGFK	IAA-alkyne-DTB (C)	1	1	P68363;P68366	TUBA1B;TUBA4A	Tubulin alpha-1B chain;Tubulin alpha-4A chain	2078.07	74.161	0.00045572
SISYSCSAVPHQGR	IAA-alkyne-DTB (C)	1	1	Q9NXC5	MIOS	WD repeat-containing protein mio	2042.04	39.844	0.0012478
SKDGVCVR	IAA-alkyne-DTB (C)	3	3	P55786	NPEPPS	Puromycin-sensitive aminopeptidase	1413.78	32.426	0.023658
SKEIDKCLSR	IAA-alkyne-DTB (C)	3	3	Q14344	GNA13	Guanine nucleotide-binding protein subunit alpha-13	1728.96	33.217	0.0028786
SKGDCQTLSEGSPGSSQSGSR	IAA-alkyne-DTB (C)	1	1	O94972	TRIM37	E3 ubiquitin-protein ligase TRIM37	2605.24	33.014	0.0001013
SKKPLMVIHHLEDCQYSQALKK	IAA-alkyne-DTB (C)	1	1	Q8TD06	AGR3	Anterior gradient protein 3 homolog	3146.71	56.565	2.37e-05
SKPCLIKK	IAA-alkyne-DTB (C)	1	1	O95785	WIZ	Protein Wiz	1466.9	31.712	0.07149
SKTSNKPLMIIHHLDECPHSQALK	IAA-alkyne-DTB (C)	2	2	O95994	AGR2	Anterior gradient protein 2 homolog	3277.74	52.693	1.102e-06
SKTSNKPLMIIHHLDECPHSQALKK	IAA-alkyne-DTB (C)	3	3	O95994	AGR2	Anterior gradient protein 2 homolog	3405.84	53.05	3.7688e-08
SKTSNKPLMIIHHLDECPHSQALKK	Oxidation (M);IAA-alkyne-DTB (C)	1	1	O95994	AGR2	Anterior gradient protein 2 homolog	3421.83	43.941	2.5275e-19
SKYCTETSGVHGDSPYGSGTMDTHSLESK	IAA-alkyne-DTB (C)	1	1	O95425	SVIL	Supervillin	3611.65	37.933	4.1053e-06
SLAEACSEGDVNAVRK	IAA-alkyne-DTB (C)	1	1	O75179	ANKRD17	Ankyrin repeat domain-containing protein 17	2199.13	40	0.00089547
SLDTASVDLCIKPK	IAA-alkyne-DTB (C)	1	1	Q9NVH6	TMLHE	Trimethyllysine dioxygenase, mitochondrial	2040.13	55.107	0.056007
SLHDALCVLAQTVK	IAA-alkyne-DTB (C)	1	1	P78371	CCT2	T-complex protein 1 subunit beta	2048.15	68.25	0.0013367
SLHDALCVVKR	IAA-alkyne-DTB (C)	1	1	P17987	TCP1	T-complex protein 1 subunit alpha	1791.02	42.969	0.071654
SLHGPCPVTTFGPK	IAA-alkyne-DTB (C)	2	2	O95544	NADK	NAD kinase	1991.07	49.252	0.023749
SLNCIIAMVDK	IAA-alkyne-DTB (C)	1	1	O15327	INPP4B	Type II inositol 3,4-bisphosphate 4-phosphatase	1756.96	70.991	0.029114
SLQEEEPCPR	IAA-alkyne-DTB (C)	1	1	Q9UL63	MKLN1	Muskelin	1737.87	41.4	0.027203
SLTCTSAVEIMK	IAA-alkyne-DTB (C)	2	2	O75582	RPS6KA5	Ribosomal protein S6 kinase alpha-5	1832.97	57.321	6.7091e-05
SLWCWDLLHMK	IAA-alkyne-DTB (C)	1	1	O94927	HAUS5	HAUS augmin-like complex subunit 5	1982.03	77.153	0.0024483
SLWVDKYRPCSLGR	Acetyl (Protein N-term);IAA-alkyne-DTB (C)	2	2	P40938	RFC3	Replication factor C subunit 3	2272.22	61.248	0.00064287
SMFIACAGKK	IAA-alkyne-DTB (C)	1	1	P09884	POLA1	DNA polymerase alpha catalytic subunit	1605.87	44.758	0.070882
SNGYEDHMAEDCRGDIGR	Acetyl (Protein N-term);IAA-alkyne-DTB (C)	3	3	Q15717	ELAVL1	ELAV-like protein 1	2617.16	43.711	2.4605e-23
SNNADCQAER	IAA-alkyne-DTB (C)	2	2	Q9NNX1	TUFT1	Tuftelin	1657.78	29.401	0.005024
SNNEIILVLQHFDNCVDK	IAA-alkyne-DTB (C)	1	1	Q86XZ4	SPATS2	Spermatogenesis-associated serine-rich protein 2	2651.37	78.378	0.0010828
SNQENGVTEENCTK	IAA-alkyne-DTB (C)	1	1	Q5VVJ2	MYSM1	Histone H2A deubiquitinase MYSM1	2102.99	33.642	0.026126
SPAPGLASGDRPPSVSSVHSEGDCNRR	IAA-alkyne-DTB (C)	1	1	Q9Y618	NCOR2	Nuclear receptor corepressor 2	3285.63	35.211	0.0015734
SPCPQEK	IAA-alkyne-DTB (C)	1	1	Q9UQ35	SRRM2	Serine/arginine repetitive matrix protein 2	1338.7	30.57	0.038606
SPMCEYMINFIHK	IAA-alkyne-DTB (C)	2	2	P28347;Q99594	TEAD1;TEAD3	Transcriptional enhancer factor TEF-1;Transcriptional enhancer factor TEF-5	2163.07	66.557	0.00036246
SPSSDSWTCADTSTER	IAA-alkyne-DTB (C)	1	1	Q8N6T3	ARFGAP1	ADP-ribosylation factor GTPase-activating protein 1	2280.03	46.649	0.013589
SPSSQETHDSPFCLRK	IAA-alkyne-DTB (C)	3	3	Q8TB45	DEPTOR	DEP domain-containing mTOR-interacting protein	2369.18	41.106	0.0004873
SPTDCAQSSK	IAA-alkyne-DTB (C)	1	1	O00443	PIK3C2A	Phosphatidylinositol 4-phosphate 3-kinase C2 domain-containing subunit alpha	1573.78	31.478	0.0021957
SPVTTLLECMHK	IAA-alkyne-DTB (C)	1	1	P55265	ADAR	Double-stranded RNA-specific adenosine deaminase	1909.02	62.067	0.0036373
SQAAPGSSPCR	IAA-alkyne-DTB (C)	1	1	Q8N556	AFAP1	Actin filament-associated protein 1	1610.82	32.689	0.016593
SQAPCANKDEADLSSK	IAA-alkyne-DTB (C)	2	2	Q96SK2	TMEM209	Transmembrane protein 209	2214.09	33.581	0.00016114
SQDVAVSPQQQQCSK	IAA-alkyne-DTB (C)	3	3	Q96F86	EDC3	Enhancer of mRNA-decapping protein 3	2183.1	36.336	0.00012304
SQEATEAAPSCVGDMADTPR	IAA-alkyne-DTB (C)	1	1	Q9UHD8	2009-09-01	Septin-9	2586.21	50.732	0.0015016
SQEVQACAQER	IAA-alkyne-DTB (C)	2	2	Q69YI7	NAIF1	Nuclear apoptosis-inducing factor 1	1798.9	34.699	0.0024828
SQGCNDEYK	IAA-alkyne-DTB (C)	1	1	Q14CX7	NAA25	N-alpha-acetyltransferase 25, NatB auxiliary subunit	1593.75	32.923	0.012617
SQKPEAGGCGAPAAR	IAA-alkyne-DTB (C)	2	2	O60343	TBC1D4	TBC1 domain family member 4	1950.01	28.273	0.00042212
SQSEYCNVGTK	IAA-alkyne-DTB (C)	1	1	Q8IZQ1	WDFY3	WD repeat and FYVE domain-containing protein 3	1765.87	38.225	0.034866
SQSPAASDCSSSSSSASLPSSGR	IAA-alkyne-DTB (C)	2	2	O95817	BAG3	BAG family molecular chaperone regulator 3	2693.26	39.073	6.2408e-62
SRCVSVQTDPTDEIPTKK	IAA-alkyne-DTB (C)	2	2	P18583	SON	Protein SON	2554.34	40.004	0.00013396
SSCNEGESSSTSYMHQR	IAA-alkyne-DTB (C)	2	2	Q8IWI9	MGA	MAX gene-associated protein	2440.07	31.919	0.001031
SSCSEFTR	IAA-alkyne-DTB (C)	1	1	Q96HP0	DOCK6	Dedicator of cytokinesis protein 6	1466.72	40.583	0.022967
SSCSPGGR	IAA-alkyne-DTB (C)	1	1	Q6UB35	MTHFD1L	Monofunctional C1-tetrahydrofolate synthase, mitochondrial	1300.66	29.709	0.052938
SSESELCIETPK	IAA-alkyne-DTB (C)	2	2	Q7Z6Z7	HUWE1	E3 ubiquitin-protein ligase HUWE1	1872.95	52.256	2.5552e-07
SSGCFPNMAAK	IAA-alkyne-DTB (C)	1	1	Q96I24	FUBP3	Far upstream element-binding protein 3	1662.82	49.935	0.03235
SSGCFPNMAAK	Oxidation (M);IAA-alkyne-DTB (C)	1	1	Q96I24	FUBP3	Far upstream element-binding protein 3	1678.82	41.38	0.062522
SSGNCSK	IAA-alkyne-DTB (C)	1	1	Q7Z333	SETX	Probable helicase senataxin	1232.62	23.843	0.060814
SSLNKGCSNKPTTVNKR	IAA-alkyne-DTB (C)	1	1	Q8NHV4	NEDD1	Protein NEDD1	2384.3	22.574	0.002015
SSLSCSLQEGLIPGSQFWDASK	IAA-alkyne-DTB (C)	2	2	P52701	MSH6	DNA mismatch repair protein Msh6	2890.45	79.458	0.00034322
SSNAYDPSQMCAEK	IAA-alkyne-DTB (C)	1	1	Q9NRL2	BAZ1A	Bromodomain adjacent to zinc finger domain protein 1A	2080.96	46.124	0.051455
SSNAYDPSQMCAEK	Oxidation (M);IAA-alkyne-DTB (C)	1	1	Q9NRL2	BAZ1A	Bromodomain adjacent to zinc finger domain protein 1A	2096.95	38.017	0.03497
SSPSHTTNGCQGEK	IAA-alkyne-DTB (C)	1	1	Q8N8R5	C2orf69	UPF0565 protein C2orf69	1982.95	21.524	0.023438
SSSLTCHQR	IAA-alkyne-DTB (C)	1	1	Q96K58	ZNF668	Zinc finger protein 668	1568.81	28.859	0.019577
SSSSSSASAAAAAAAASSSASCSR	IAA-alkyne-DTB (C)	5	5	Q07065	CKAP4	Cytoskeleton-associated protein 4	2583.22	43.181	5.003e-260
SSSSSSASAAAAAAAASSSASCSRR	IAA-alkyne-DTB (C)	2	2	Q07065	CKAP4	Cytoskeleton-associated protein 4	2739.32	38.694	2.1343e-76
SSTETCYSAIPK	IAA-alkyne-DTB (C)	2	2	O75369	FLNB	Filamin-B	1836.93	47.103	1.0357e-31
STANGPDKNEPEVEAEQPLCSSQSQCKEEK	IAA-alkyne-DTB (C)	2	2	Q8TEQ6	GEMIN5	Gem-associated protein 5	3869.8	37.382	1.4856e-15
STCSLTPALAAHFSENLIK	IAA-alkyne-DTB (C)	2	2	Q9BTA9	WAC	WW domain-containing adapter protein with coiled-coil	2553.36	68.22	9.3693e-09
STDTSCQMAGLR	IAA-alkyne-DTB (C)	1	1	Q9HBM1	SPC25	Kinetochore protein Spc25	1819.89	47.31	0.0019506
STECAQEGR	IAA-alkyne-DTB (C)	2	2	O60318	MCM3AP	Germinal-center associated nuclear protein	1530.75	29.78	0.005684
STFQAHLAPVVCPK	IAA-alkyne-DTB (C)	2	2	Q9P2X3	IMPACT	Protein IMPACT	2048.12	51.576	0.00085976
STLTDSLVCK	IAA-alkyne-DTB (C)	2	2	P13639	EEF2	Elongation factor 2	1616.88	54.511	4.7386e-20
STLTSSYNCPSPYADGR	IAA-alkyne-DTB (C)	1	1	Q9HCU4	CELSR2	Cadherin EGF LAG seven-pass G-type receptor 2	2369.13	49.332	0.014648
STNGTAECK	IAA-alkyne-DTB (C)	2	2	Q68CP9	ARID2	AT-rich interactive domain-containing protein 2	1460.73	28.293	0.0027184
STSGPRPGCQPSSPCVPK	IAA-alkyne-DTB (C)	2	2	O14545	TRAFD1	TRAF-type zinc finger domain-containing protein 1	2392.2	35	0.0011002
STSTSEPTTGCSLK	IAA-alkyne-DTB (C)	2	2	Q8ND82	ZNF280C	Zinc finger protein 280C	1948.98	40.434	0.010694
STVHEILCK	Acetyl (Protein N-term);IAA-alkyne-DTB (C)	4	4	P07355;A6NMY6	ANXA2;ANXA2P2	Annexin A2;Putative annexin A2-like protein	1621.89	54.307	5.5061e-05
SVCPGGSSPGSSSGGGR	IAA-alkyne-DTB (C)	1	1	Q53LP3	SOWAHC	Ankyrin repeat domain-containing protein SOWAHC	1985.96	35.095	0.0046956
SVHYCPATK	IAA-alkyne-DTB (C)	2	2	P25205	MCM3	DNA replication licensing factor MCM3	1555.82	32.424	0.012683
SVHYCPATKK	IAA-alkyne-DTB (C)	4	4	P25205	MCM3	DNA replication licensing factor MCM3	1683.91	27.622	0.0023983
SVLCSTPTINIPASPFMQK	IAA-alkyne-DTB (C)	1	1	Q96KB5	PBK	Lymphokine-activated killer T-cell-originated protein kinase	2584.38	75.541	0.0137
SVSGTDVQEECR	IAA-alkyne-DTB (C)	2	2	P49321	NASP	Nuclear autoantigenic sperm protein	1859.9	38.014	7.6551e-16
SVSPCSNVESR	IAA-alkyne-DTB (C)	1	1	Q9UQ35	SRRM2	Serine/arginine repetitive matrix protein 2	1714.87	38.969	0.0022453
SWCGACK	IAA-alkyne-DTB (C)	1	1	O95881	TXNDC12	Thioredoxin domain-containing protein 12	1361.66	41.516	0.032176
SWCPDCVQAEPVVR	IAA-alkyne-DTB (C)	2	2	Q9BRA2	TXNDC17	Thioredoxin domain-containing protein 17	2196.08	56.806	0.0022712
SWMEGLTLQDYSEHCK	IAA-alkyne-DTB (C)	2	2	O00487	PSMD14	26S proteasome non-ATPase regulatory subunit 14	2477.17	62.464	6.1494e-15
SYCNDQSTGDIK	IAA-alkyne-DTB (C)	2	2	P00492	HPRT1	Hypoxanthine-guanine phosphoribosyltransferase	1880.89	39.035	1.9087e-45
SYCPHSTR	IAA-alkyne-DTB (C)	2	2	Q86VQ6	TXNRD3	Thioredoxin reductase 3	1500.75	27.775	0.053343
SYESSEDCSEAAGSPAR	IAA-alkyne-DTB (C)	1	1	Q6P6C2	ALKBH5	RNA demethylase ALKBH5	2296.03	37.589	0.00030784
SYESSEDCSEAAGSPARK	IAA-alkyne-DTB (C)	2	2	Q6P6C2	ALKBH5	RNA demethylase ALKBH5	2424.12	31.355	2.2897e-09
TACAINK	IAA-alkyne-DTB (C)	2	2	Q8NCA5;Q52LJ0	FAM98A;FAM98B	Protein FAM98A;Protein FAM98B	1270.71	36.293	0.031307
TACTNFMMTPYVVTR	IAA-alkyne-DTB (C)	1	1	P45984	MAPK9	Mitogen-activated protein kinase 9	2285.14	68.522	0.00042251
TAGQTGMCGGVR	IAA-alkyne-DTB (C)	1	1	Q5VTL8	PRPF38B	Pre-mRNA-splicing factor 38B	1687.85	39.358	0.0015601
TAPSSSCTAVASAASRPDSTHMVEAR	IAA-alkyne-DTB (C)	1	1	Q9BTC0	DIDO1	Death-inducer obliterator 1	3140.53	40.078	0.0019535
TAPSSSCTAVASAASRPDSTHMVEAR	Oxidation (M);IAA-alkyne-DTB (C)	1	1	Q9BTC0	DIDO1	Death-inducer obliterator 1	3156.53	35.509	0.0024588
TASEDSCK	IAA-alkyne-DTB (C)	1	1	P15924	DSP	Desmoplakin	1390.68	28.484	0.015868
TASEDSCKR	IAA-alkyne-DTB (C)	1	1	P15924	DSP	Desmoplakin	1546.78	22.205	0.023179
TATNNASSSCQSTPR	IAA-alkyne-DTB (C)	3	3	Q92833	JARID2	Protein Jumonji	2075.01	30.074	0.0016119
TCATDLQTK	IAA-alkyne-DTB (C)	2	2	O95861	BPNT1	3'(2'),5'-bisphosphate nucleotidase 1	1530.81	40.327	6.3083e-32
TCGPEHSK	IAA-alkyne-DTB (C)	1	1	Q9NZT2	OGFR	Opioid growth factor receptor	1408.71	23.313	0.055904
TCLSQLLDIMK	IAA-alkyne-DTB (C)	2	2	P51946	CCNH	Cyclin-H	1815	83.678	0.0016291
TCMSEETSNQK	IAA-alkyne-DTB (C)	2	2	Q14119	VEZF1	Vascular endothelial zinc finger 1	1807.84	34.728	0.0040666
TCMSEETSNQK	Oxidation (M);IAA-alkyne-DTB (C)	1	1	Q14119	VEZF1	Vascular endothelial zinc finger 1	1823.84	27.44	0.038385
TCQQTWEK	IAA-alkyne-DTB (C)	2	2	P21283	ATP6V1C1	V-type proton ATPase subunit C 1	1573.79	39.025	0.00049376
TDFQQGCAK	IAA-alkyne-DTB (C)	2	2	O95571	ETHE1	Persulfide dioxygenase ETHE1, mitochondrial	1547.78	37.722	6.3073e-11
TDGEGEDPECLGEGK	IAA-alkyne-DTB (C)	1	1	Q8WZA9	IRGQ	Immunity-related GTPase family Q protein	2085.95	44.782	0.001708
TDPECTAPIKK	IAA-alkyne-DTB (C)	2	2	Q8N1G2	CMTR1	Cap-specific mRNA (nucleoside-2'-O-)-methyltransferase 1	1752.94	34.699	0.0041427
TDPPDGQQDSECNR	IAA-alkyne-DTB (C)	1	1	Q9NUQ3	TXLNG	Gamma-taxilin	2111.95	33.428	0.056402
TECAEPPRDEPPADGALKR	IAA-alkyne-DTB (C)	2	2	P53041	PPP5C	Serine/threonine-protein phosphatase 5	2602.32	35.668	0.0017507
TECEGKREDEGEPGDEGQLEDEGSQEK	IAA-alkyne-DTB (C)	1	1	Q969E4	TCEAL3	Transcription elongation factor A protein-like 3	3530.56	32.023	4.5417e-08
TECGCQFTSK	IAA-alkyne-DTB (C)	1	1	Q13618	CUL3	Cullin-3	1710.81	40.35	0.0044395
TECYGYALGDATR	IAA-alkyne-DTB (C)	1	1	P53041	PPP5C	Serine/threonine-protein phosphatase 5	1969.96	53.357	0.0029672
TEDGHSCGASRE	IAA-alkyne-DTB (C)	2	2	Q8N0V3	RBFA	Putative ribosome-binding factor A, mitochondrial	1798.83	24.783	0.0031432
TEENKIQHNGNCQLNEENLSTK	IAA-alkyne-DTB (C)	1	1	Q8WXA9	SREK1	Splicing regulatory glutamine/lysine-rich protein 1	3093.51	35.795	1.0332e-21
TEFDSCDQYSMAAEK	IAA-alkyne-DTB (C)	1	1	Q5TH69	ARFGEF3	Brefeldin A-inhibited guanine nucleotide-exchange protein 3	2275.01	50.985	0.013957
TENATGPSSCPQR	IAA-alkyne-DTB (C)	1	1	Q96QT6	PHF12	PHD finger protein 12	1897.93	32.548	0.0009338
TENHGAPACHR	IAA-alkyne-DTB (C)	1	1	Q9NUW8	TDP1	Tyrosyl-DNA phosphodiesterase 1	1742.86	20.921	0.032576
TFINLMTHICK	IAA-alkyne-DTB (C)	1	1	Q9UI12	ATP6V1H	V-type proton ATPase subunit H	1871.02	63.152	0.000984
TFVSGACDASIK	IAA-alkyne-DTB (C)	2	2	P62879	GNB2	Guanine nucleotide-binding protein G(I)/G(S)/G(T) subunit beta-2	1748.91	49.475	1.506e-05
TFVSGACDASIKLWDVR	IAA-alkyne-DTB (C)	2	2	P62879	GNB2	Guanine nucleotide-binding protein G(I)/G(S)/G(T) subunit beta-2	2418.27	65.837	0.013656
TGIEQGSDAGYLCESQK	IAA-alkyne-DTB (C)	1	1	P40939	HADHA	Trifunctional enzyme subunit alpha, mitochondrial;Long-chain enoyl-CoA hydratase;Long chain 3-hydroxyacyl-CoA dehydrogenase	2336.13	49.274	0.0030862
TGLCYLPEELAALQK	IAA-alkyne-DTB (C)	1	1	Q13045	FLII	Protein flightless-1 homolog	2199.2	77.017	0.020284
TGSILPSVGSSVGSVNGYHTCK	IAA-alkyne-DTB (C)	1	1	Q9UPN3	MACF1	Microtubule-actin cross-linking factor 1, isoforms 1/2/3/5	2700.39	53.843	0.029406
TGTAQPGTQTCSTSTQSK	IAA-alkyne-DTB (C)	1	1	Q9H2F5	EPC1	Enhancer of polycomb homolog 1	2334.15	31.387	0.023642
THEAEIVEGENHTYCIR	IAA-alkyne-DTB (C)	2	2	P21333	FLNA	Filamin-A	2551.25	42.026	3.2744e-10
THSLVCPETVSR	IAA-alkyne-DTB (C)	2	2	Q86WQ0	NR2C2AP	Nuclear receptor 2C2-associated protein	1879	42.291	0.0017958
THSLVCPETVSR	Acetyl (Protein N-term);IAA-alkyne-DTB (C)	4	4	Q86WQ0	NR2C2AP	Nuclear receptor 2C2-associated protein	1921.01	51.785	3.2986e-18
TIQCAK	IAA-alkyne-DTB (C)	1	1	O00764	PDXK	Pyridoxal kinase	1213.69	33.506	0.069378
TKETNCESDR	IAA-alkyne-DTB (C)	2	2	Q7Z6Z7	HUWE1	E3 ubiquitin-protein ligase HUWE1	1732.84	23.316	0.011741
TKETNCESDRER	IAA-alkyne-DTB (C)	1	1	Q7Z6Z7	HUWE1	E3 ubiquitin-protein ligase HUWE1	2017.99	20.085	0.019624
TKEYTACELMNIYK	IAA-alkyne-DTB (C)	2	2	Q9NSD9	FARSB	Phenylalanine--tRNA ligase beta subunit	2257.15	58.769	0.00081594
TKIKADPDGPEAQAEACSGER	IAA-alkyne-DTB (C)	3	3	Q9NX24	NHP2	H/ACA ribonucleoprotein complex subunit 2	2723.35	34.513	1.6865e-27
TKPQGDQDTGKEADDGCALGGR	IAA-alkyne-DTB (C)	3	3	O75127	PTCD1	Pentatricopeptide repeat-containing protein 1, mitochondrial	2769.34	33.146	2.2247e-08
TKSCSGVEFSTSGHAYTDTGK	IAA-alkyne-DTB (C)	4	4	Q9Y277	VDAC3	Voltage-dependent anion-selective channel protein 3	2713.3	38.203	1.3091e-45
TKSCSGVEFSTSGSSNTDTGK	IAA-alkyne-DTB (C)	2	2	P45880	VDAC2	Voltage-dependent anion-selective channel protein 2	2630.25	38.714	1.1814e-07
TKSCSGVEFSTSGSSNTDTGKVTGTLETK	IAA-alkyne-DTB (C)	1	1	P45880	VDAC2	Voltage-dependent anion-selective channel protein 2	3459.7	43.246	3.7543e-10
TLACTHSSAYENQR	IAA-alkyne-DTB (C)	2	2	Q8NDA8	MROH1	Maestro heat-like repeat-containing protein family member 1	2131.05	32.842	0.0019694
TLAGDSSSDCSR	IAA-alkyne-DTB (C)	2	2	Q9Y2K7	KDM2A	Lysine-specific demethylase 2A	1748.84	35.953	7.2742e-07
TLAGSCGK	IAA-alkyne-DTB (C)	1	1	Q13111	CHAF1A	Chromatin assembly factor 1 subunit A	1286.7	35.275	0.040984
TLETANCMSSQTK	IAA-alkyne-DTB (C)	2	2	P50416	CPT1A	Carnitine O-palmitoyltransferase 1, liver isoform	1963.97	42.009	2.8331e-15
TLETANCMSSQTK	Oxidation (M);IAA-alkyne-DTB (C)	2	2	P50416	CPT1A	Carnitine O-palmitoyltransferase 1, liver isoform	1979.97	35.933	0.0015521
TLKNDCEENGLAK	IAA-alkyne-DTB (C)	3	3	O43719	HTATSF1	HIV Tat-specific factor 1	1985.03	35.116	0.0018097
TLLVNCQNK	IAA-alkyne-DTB (C)	1	1	Q8TC07	TBC1D15	TBC1 domain family member 15	1582.89	48.418	0.007275
TLPNNKHYSCPTSEGIQK	IAA-alkyne-DTB (C)	2	2	Q9UPU7	TBC1D2B	TBC1 domain family member 2B	2567.32	33.316	0.0032939
TMSSDDEDCSAK	IAA-alkyne-DTB (C)	2	2	Q9NVR2	INTS10	Integrator complex subunit 10	1838.8	34.145	0.0032803
TPCNAGTFSQPEK	IAA-alkyne-DTB (C)	2	2	O43684	BUB3	Mitotic checkpoint protein BUB3	1929.96	41.931	0.0013154
TPDGNLDQCK	IAA-alkyne-DTB (C)	2	2	P30825	SLC7A1	High affinity cationic amino acid transporter 1	1640.82	39.239	0.0010222
TPSQLSDNNCRQ	IAA-alkyne-DTB (C)	2	2	Q4G0F5	VPS26B	Vacuolar protein sorting-associated protein 26B	1912.94	35.729	0.0013017
TPSYSISSTLNPQAPEFILGCTASK	IAA-alkyne-DTB (C)	1	1	Q14694	USP10	Ubiquitin carboxyl-terminal hydrolase 10	3162.63	76.747	1.388e-122
TPTSGQSVSTCSSK	IAA-alkyne-DTB (C)	1	1	Q32NC0	C18orf21	UPF0711 protein C18orf21	1919.96	32.703	0.056402
TPVCSEDQGPTR	IAA-alkyne-DTB (C)	2	2	Q9UPU7	TBC1D2B	TBC1 domain family member 2B	1839.91	37.168	0.0022663
TQEQCVHNETK	IAA-alkyne-DTB (C)	3	3	O60313	OPA1	Dynamin-like 120 kDa protein, mitochondrial;Dynamin-like 120 kDa protein, form S1	1866.93	25.183	1.1802e-05
TQSPCFGDDDPAK	IAA-alkyne-DTB (C)	1	1	Q12765	SCRN1	Secernin-1	1930.91	46.746	0.051554
TQSPCFGDDDPAKKEPR	IAA-alkyne-DTB (C)	4	4	Q12765	SCRN1	Secernin-1	2441.2	36.522	8.2162e-07
TRPDGNCFYR	IAA-alkyne-DTB (C)	1	1	Q96FW1	OTUB1	Ubiquitin thioesterase OTUB1	1778.89	41.244	0.039175
TSCGSPNYAAPEVISGR	IAA-alkyne-DTB (C)	1	1	Q13131;P54646	PRKAA1;PRKAA2	5'-AMP-activated protein kinase catalytic subunit alpha-1;5'-AMP-activated protein kinase catalytic subunit alpha-2	2259.13	51.354	0.0010215
TSCSYCTMAK	IAA-alkyne-DTB (C)	2	2	Q9NS18	GLRX2	Glutaredoxin-2, mitochondrial	1701.79	40.57	0.022744
TSCSYCTMAK	Oxidation (M);IAA-alkyne-DTB (C)	1	1	Q9NS18	GLRX2	Glutaredoxin-2, mitochondrial	1717.78	34.906	0.0106
TSDVTSTKGNEFEDYCLKR	IAA-alkyne-DTB (C)	2	2	P26196	DDX6	Probable ATP-dependent RNA helicase DDX6	2743.35	44.546	0.0014621
TSEVNCYR	IAA-alkyne-DTB (C)	1	1	P62633	CNBP	Cellular nucleic acid-binding protein	1521.76	37.486	0.0019294
TSFSQEQSCDSAGEGSER	IAA-alkyne-DTB (C)	2	2	Q8IWW6	ARHGAP12	Rho GTPase-activating protein 12	2455.09	38.267	1.764e-05
TSNKPLMIIHHLDECPHSQALK	IAA-alkyne-DTB (C)	22	22	O95994	AGR2	Anterior gradient protein 2 homolog	3062.62	53.017	3.6348e-21
TSNKPLMIIHHLDECPHSQALK	Oxidation (M);IAA-alkyne-DTB (C)	12	12	O95994	AGR2	Anterior gradient protein 2 homolog	3078.61	48.522	2.9565e-16
TSNKPLMIIHHLDECPHSQALKK	IAA-alkyne-DTB (C)	20	20	O95994	AGR2	Anterior gradient protein 2 homolog	3190.71	49.538	2.7862e-62
TSNKPLMIIHHLDECPHSQALKK	Oxidation (M);IAA-alkyne-DTB (C)	19	19	O95994	AGR2	Anterior gradient protein 2 homolog	3206.71	45.928	2.9362e-75
TSSDPTCVEK	IAA-alkyne-DTB (C)	2	2	O14980	XPO1	Exportin-1	1616.81	37.294	0.002321
TSSDPTCVEKEK	IAA-alkyne-DTB (C)	2	2	O14980	XPO1	Exportin-1	1873.95	31.705	0.0027081
TSSSDTLSEEKNSECDPTPSHR	IAA-alkyne-DTB (C)	1	1	Q9BXW9	FANCD2	Fanconi anemia group D2 protein	2957.37	31.634	0.0015403
TTACTELR	IAA-alkyne-DTB (C)	1	1	Q6PL18	ATAD2	ATPase family AAA domain-containing protein 2	1444.77	40.661	0.065128
TTAEAYHAGMCSR	IAA-alkyne-DTB (C)	2	2	O94761	RECQL4	ATP-dependent DNA helicase Q4	1947.93	35.02	0.0020223
TTASEPVEQSEATSKDCSR	IAA-alkyne-DTB (C)	2	2	Q15007	WTAP	Pre-mRNA-splicing regulator WTAP	2576.24	31.957	0.00013802
TTCMSSQGSDDEQIKR	IAA-alkyne-DTB (C)	2	2	Q9P0V9	2010-09-01	Septin-10	2336.11	33.659	1.2073e-06
TTCMSSQGSDDEQIKR	Oxidation (M);IAA-alkyne-DTB (C)	1	1	Q9P0V9	2010-09-01	Septin-10	2352.11	28.276	0.00086973
TTENNYCPHYEK	IAA-alkyne-DTB (C)	2	2	P98172	EFNB1	Ephrin-B1	2048.96	34.991	0.0015814
TTGLVGLAVCNTPHER	IAA-alkyne-DTB (C)	1	1	Q16718	NDUFA5	NADH dehydrogenase [ubiquinone] 1 alpha subcomplex subunit 5	2218.19	53.022	3.1488e-30
TTSSANNPNLMYQDECDR	IAA-alkyne-DTB (C)	1	1	Q92841	DDX17	Probable ATP-dependent RNA helicase DDX17	2609.18	47.855	0.022037
TTSSANNPNLMYQDECDRR	IAA-alkyne-DTB (C)	1	1	Q92841	DDX17	Probable ATP-dependent RNA helicase DDX17	2765.29	42.138	2.8679e-05
TTSSANNPNLMYQDECDRR	Oxidation (M);IAA-alkyne-DTB (C)	2	2	Q92841	DDX17	Probable ATP-dependent RNA helicase DDX17	2781.28	37.411	1.9674e-09
TVCDAAEK	IAA-alkyne-DTB (C)	1	1	O60664	PLIN3	Perilipin-3	1386.72	35.061	0.0047617
TVECEEGSEDDESLR	IAA-alkyne-DTB (C)	1	1	Q9UKF6	CPSF3	Cleavage and polyadenylation specificity factor subunit 3	2248.02	42.955	0.0044211
TVGVQGDCR	IAA-alkyne-DTB (C)	2	2	P49915	GMPS	GMP synthase [glutamine-hydrolyzing]	1484.78	37.421	5.2665e-11
TYCCDLK	IAA-alkyne-DTB (C)	2	2	Q9Y6C9	MTCH2	Mitochondrial carrier homolog 2	1452.71	41.581	0.039125
TYDPSGDSTLPTCSK	IAA-alkyne-DTB (C)	1	1	Q9Y2X3	NOP58	Nucleolar protein 58	2122.03	47.894	0.0013005
TYGGCEGPDAMYVK	IAA-alkyne-DTB (C)	1	1	Q15369	TCEB1	Transcription elongation factor B polypeptide 1	2040.96	50.791	0.0098886
TYPGVMHSSCPQEMAAVK	IAA-alkyne-DTB (C)	1	1	O95372	LYPLA2	Acyl-protein thioesterase 2	2486.21	46.883	0.043838
TYVDQACR	IAA-alkyne-DTB (C)	1	1	Q9UKK6;Q9NPJ8	NXT1;NXT2	NTF2-related export protein 1;NTF2-related export protein 2	1505.77	39.475	0.00011824
VAAASGHCGAFSGSDSSR	IAA-alkyne-DTB (C)	5	5	Q9NZB2	FAM120A	Constitutive coactivator of PPAR-gamma-like protein 1	2217.06	34.946	1.5739e-23
VACAEEWQESR	IAA-alkyne-DTB (C)	2	2	O75663	TIPRL	TIP41-like protein	1857.9	46.102	1.1563e-31
VACITEQVLTLVNK	IAA-alkyne-DTB (C)	2	2	P04843	RPN1	Dolichyl-diphosphooligosaccharide--protein glycosyltransferase subunit 1	2081.19	78.982	0.0013226
VACITEQVLTLVNKR	IAA-alkyne-DTB (C)	4	4	P04843	RPN1	Dolichyl-diphosphooligosaccharide--protein glycosyltransferase subunit 1	2237.29	72.425	8.9065e-22
VANCQTVR	IAA-alkyne-DTB (C)	2	2	Q9Y4A5	TRRAP	Transformation/transcription domain-associated protein	1440.79	33.912	0.014559
VAQATCK	IAA-alkyne-DTB (C)	2	2	P35914	HMGCL	Hydroxymethylglutaryl-CoA lyase, mitochondrial	1270.71	29.44	0.032851
VATFHDCEDAAR	IAA-alkyne-DTB (C)	1	1	Q9P2X0	DPM3	Dolichol-phosphate mannosyltransferase subunit 3	1884.92	38.206	0.0068584
VATPQKACDSSSR	IAA-alkyne-DTB (C)	1	1	Q86TI0	TBC1D1	TBC1 domain family member 1	1899.98	27.279	0.02975
VCASGMK	Oxidation (M);IAA-alkyne-DTB (C)	2	2	P24752	ACAT1	Acetyl-CoA acetyltransferase, mitochondrial	1261.65	28.75	0.05019
VCASGMK	IAA-alkyne-DTB (C)	1	1	P24752	ACAT1	Acetyl-CoA acetyltransferase, mitochondrial	1245.66	34.92	0.026991
VCETDGCSSEAK	IAA-alkyne-DTB (C)	4	4	P53582	METAP1	Methionine aminopeptidase 1	1835.84	32.589	3.1177e-23
VCHAHPTLSEAFR	IAA-alkyne-DTB (C)	1	1	P09622	DLD	Dihydrolipoyl dehydrogenase, mitochondrial	2018.05	44.044	0.015075
VCIESEHSMDTLLATLK	IAA-alkyne-DTB (C)	1	1	O00244	ATOX1	Copper transport protein ATOX1	2440.27	68.928	0.06014
VCNYGLTFTQK	IAA-alkyne-DTB (C)	1	1	Q9Y277	VDAC3	Voltage-dependent anion-selective channel protein 3	1823.96	56.293	0.020954
VCQASQLQGQK	IAA-alkyne-DTB (C)	2	2	Q92667	AKAP1	A-kinase anchor protein 1, mitochondrial	1739.94	36.235	2.0318e-17
VCSELDNNR	IAA-alkyne-DTB (C)	1	1	P42566	EPS15	Epidermal growth factor receptor substrate 15	1599.8	39.105	0.06139
VCSLSNQR	IAA-alkyne-DTB (C)	1	1	P28290	SSFA2	Sperm-specific antigen 2	1456.78	38.289	0.036441
VCTLAIIDPGDSDIIR	IAA-alkyne-DTB (C)	1	1	P62888	RPL30	60S ribosomal protein L30	2251.22	75.695	0.0012118
VDASACGMER	IAA-alkyne-DTB (C)	2	2	O95671	ASMTL	N-acetylserotonin O-methyltransferase-like protein	1588.77	40.959	0.00045257
VDCADADSR	IAA-alkyne-DTB (C)	1	1	Q9ULJ7	ANKRD50	Ankyrin repeat domain-containing protein 50	1501.72	35.45	0.0073905
VDCNNER	IAA-alkyne-DTB (C)	1	1	Q06787	FMR1	Fragile X mental retardation protein 1	1399.69	30.551	0.054538
VDEEEKEYTCK	IAA-alkyne-DTB (C)	3	3	O75691	UTP20	Small subunit processome component 20 homolog	1922.93	33.31	0.0032362
VDVCSTETLK	IAA-alkyne-DTB (C)	1	1	Q5VT52	RPRD2	Regulation of nuclear pre-mRNA domain-containing protein 2	1644.88	47.68	0.0075889
VDVFREDLCTK	IAA-alkyne-DTB (C)	2	2	Q06323	PSME1	Proteasome activator complex subunit 1	1874.99	52.645	2.2029e-06
VDVFREDLCTKTENLLGSYFPKK	IAA-alkyne-DTB (C)	1	1	Q06323	PSME1	Proteasome activator complex subunit 1	3252.72	69.939	0.020848
VEAACVR	IAA-alkyne-DTB (C)	2	2	Q9P1Z2	CALCOCO1	Calcium-binding and coiled-coil domain-containing protein 1	1297.72	37.78	0.040923
VECVLAELK	IAA-alkyne-DTB (C)	2	2	Q9Y4W2	LAS1L	Ribosomal biogenesis protein LAS1L	1553.89	63.786	0.0021814
VEESCAIKNNK	IAA-alkyne-DTB (C)	2	2	Q6NZY4	ZCCHC8	Zinc finger CCHC domain-containing protein 8	1784.95	30.499	0.0025463
VELHSTCQTISVDR	IAA-alkyne-DTB (C)	1	1	O00267	SUPT5H	Transcription elongation factor SPT5	2138.12	44.394	0.0016931
VEQNSRPVSCSGR	IAA-alkyne-DTB (C)	2	2	O00401	WASL	Neural Wiskott-Aldrich syndrome protein	1969.02	28.118	0.016468
VESIYLNVESVCTHR	IAA-alkyne-DTB (C)	2	2	Q16875	PFKFB3	6-phosphofructo-2-kinase/fructose-2,6-bisphosphatase 3;6-phosphofructo-2-kinase;Fructose-2,6-bisphosphatase	2299.2	58.4	0.00043505
VETCGCAEGYAR	IAA-alkyne-DTB (C)	2	2	O14972	DSCR3	Down syndrome critical region protein 3	1865.88	39.307	0.001431
VFCVEEEDSESSLQK	IAA-alkyne-DTB (C)	1	1	Q14684	RRP1B	Ribosomal RNA processing protein 1 homolog B	2279.1	54.037	0.0010938
VFTASCDKTAK	IAA-alkyne-DTB (C)	1	1	P78406	RAE1	mRNA export factor	1720.92	34.867	0.023034
VGCGSPR	IAA-alkyne-DTB (C)	1	1	Q6UB35	MTHFD1L	Monofunctional C1-tetrahydrofolate synthase, mitochondrial	1225.66	32.353	0.035785
VGEEEECSR	IAA-alkyne-DTB (C)	4	4	Q7Z406	MYH14	Myosin-14	1587.76	33.591	0.00010255
VGESNLTNGDEPTQCSR	IAA-alkyne-DTB (C)	2	2	Q96T76	MMS19	MMS19 nucleotide excision repair protein homolog	2357.13	41.202	5.801e-05
VGTECGNQK	IAA-alkyne-DTB (C)	4	4	P21333	FLNA	Filamin-A	1485.76	30.48	4.6539e-11
VGVGTCGIADKPMTQYQDTSK	IAA-alkyne-DTB (C)	1	1	O75940	SMNDC1	Survival of motor neuron-related-splicing factor 30	2749.38	47.524	9.4193e-05
VGVGTCGIADKPMTQYQDTSKYNVR	IAA-alkyne-DTB (C)	1	1	O75940	SMNDC1	Survival of motor neuron-related-splicing factor 30	3281.65	46.449	6.1932e-27
VHIPNDDAQFDASHCDSDK	IAA-alkyne-DTB (C)	1	1	Q16576	RBBP7	Histone-binding protein RBBP7	2664.22	42.061	0.001094
VIDQHGCEAIAR	IAA-alkyne-DTB (C)	1	1	Q5EBL4	RILPL1	RILP-like protein 1	1861.98	38.172	0.023328
VIGIECSSISDYAVK	IAA-alkyne-DTB (C)	3	3	Q99873	PRMT1	Protein arginine N-methyltransferase 1	2134.13	59.804	0.00042418
VIGSGCNLDSAR	IAA-alkyne-DTB (C)	1	1	P00338;Q6ZMR3;P07864;P07195	LDHA;LDHAL6A;LDHC;LDHB	L-lactate dehydrogenase A chain;L-lactate dehydrogenase A-like 6A;L-lactate dehydrogenase C chain;L-lactate dehydrogenase B chain	1741.91	45.185	0.0050076
VIGVELCPEAVEDAR	IAA-alkyne-DTB (C)	1	1	Q8IZ69	TRMT2A	tRNA (uracil-5-)-methyltransferase homolog A	2150.14	65.198	0.00042418
VILEEHSTCENEVSK	IAA-alkyne-DTB (C)	1	1	P16383	GCFC2	GC-rich sequence DNA-binding factor 2	2267.15	40.466	0.001154
VIVKCPTSGR	IAA-alkyne-DTB (C)	4	4	Q9ULA0	DNPEP	Aspartyl aminopeptidase	1609.93	36.682	0.00071898
VKACTTEEDQEK	IAA-alkyne-DTB (C)	2	2	P49915	GMPS	GMP synthase [glutamine-hydrolyzing]	1930.97	27.447	4.212e-06
VKEWTPCGPHQGQDEGRGPAPGSGTR	IAA-alkyne-DTB (C)	1	1	Q6SPF0	SAMD1	Atherin	3254.6	34.2	0.0021849
VLCAAQER	IAA-alkyne-DTB (C)	1	1	Q8IUC4;A8MT19	RHPN2;RHPN2P1	Rhophilin-2;Putative rhophilin-2-like protein RHPN2P1	1439.79	40.097	0.046602
VLESHFQSQKDCYEK	IAA-alkyne-DTB (C)	1	1	Q9NQX4	MYO5C	Unconventional myosin-Vc	2391.19	36.033	0.062249
VLGCPEALTGSYK	IAA-alkyne-DTB (C)	1	1	Q14181	POLA2	DNA polymerase alpha subunit B	1888.01	56.72	0.027493
VLGLGLGCLR	IAA-alkyne-DTB (C)	1	1	Q9BRJ7	NUDT16L1	Protein syndesmos	1550.93	68.753	0.0011146
VLGMTLIQKCDFPIMK	IAA-alkyne-DTB (C)	1	1	Q04760	GLO1	Lactoylglutathione lyase	2387.31	71.631	0.0054192
VLGRPITAHLCTAK	IAA-alkyne-DTB (C)	1	1	Q9UHQ1	NARF	Nuclear prelamin A recognition factor	2030.18	43.324	0.03203
[truncated: 109 more rows]

## Sheet: NAIA5_Site of mod on proteins
	Proteins	Positions within proteins	Leading proteins	Protein	Protein names	Gene names	PEP
[truncated: 3,989 more rows]

[truncated: 1 more sheets: IAA_Site of mod on proteins]
