# Supplementary material for: N-Acryloylindole-alkyne (NAIA) enables imaging and profiling new ligandable cysteines and oxidized thiols by chemoproteomics
Source: Nat Commun. 2023 Jun 15;14:3564. doi: 10.1038/s41467-023-39268-w (PMC10272157; doi:10.1038/s41467-023-39268-w)
Supplement: Supplementary file 9 — Supplementary Data 6 [file 41467_2023_39268_MOESM9_ESM.xlsx]

## Sheet: Table of content
Supplementary Data 6. NAIA-4 vs IAA to profile functional cysteines in 231MFP cell lysates using MudPIT
Worksheet	Description
NAIA4_mod	#PSM and profiled proteins by NAIA-4 with the Multidimensional Protein Identification Technology (MudPIT) setup
IAA_mod	#PSM and profiled proteins by IAA with the MudPIT setup

## Sheet: NAIA4_mod (C)
Peptide sequence	# PSMs	XCorr	Measured Mass	Proteins	Gene names and Proteins
R.AAALEAC(681.385)LDVTK.Q	2	2.7552	1945.04	A0A024QZ33 , Q9H0G5	Q9H0G5 Nuclear speckle splicing regulatory protein 1 OS=Homo sapiens GN=NSRP1 PE=1 SV=1 , A0A024QZ33 Coiled-coil domain containing 55, isoform CRA_a OS=Homo sapiens GN=CCDC55 PE=1 SV=1
R.AAALEAC(681.385)LDVTK.Q	1	1.9802	1945.03	A0A024QZ33 , Q9H0G5	Q9H0G5 Nuclear speckle splicing regulatory protein 1 OS=Homo sapiens GN=NSRP1 PE=1 SV=1 , A0A024QZ33 Coiled-coil domain containing 55, isoform CRA_a OS=Homo sapiens GN=CCDC55 PE=1 SV=1
R.HLLNQAVGEEEVPKC(681.385)SFR.E	1	3.8959	2795.43	A0A024QZ33 , Q9H0G5	Q9H0G5 Nuclear speckle splicing regulatory protein 1 OS=Homo sapiens GN=NSRP1 PE=1 SV=1 , A0A024QZ33 Coiled-coil domain containing 55, isoform CRA_a OS=Homo sapiens GN=CCDC55 PE=1 SV=1
K.C(681.385)ILQTDVK.V	1	2.4849	1658.9	A0A024QZ33 , Q9H0G5	Q9H0G5 Nuclear speckle splicing regulatory protein 1 OS=Homo sapiens GN=NSRP1 PE=1 SV=1 , A0A024QZ33 Coiled-coil domain containing 55, isoform CRA_a OS=Homo sapiens GN=CCDC55 PE=1 SV=1
K.DAFPPLPEKAAC(681.385)LESAQEPAGAWGNK.I	1	2.2099	3435.67	A0A024R4E5 , C9JZI8 , C9J5E5 , C9JIZ1	A0A024R4E5 High density lipoprotein binding protein (Vigilin), isoform CRA_a OS=Homo sapiens GN=HDLBP PE=1 SV=1 , C9JZI8 Vigilin (Fragment) OS=Homo sapiens GN=HDLBP PE=1 SV=2 , C9J5E5 Vigilin (Fragment) OS=Homo sapiens GN=HDLBP PE=1 SV=2 , C9JIZ1 Vigilin (Fragment) OS=Homo sapiens GN=HDLBP PE=1 SV=2
K.AAC(681.385)LESAQEPAGAWGNK.I	2	5.2006	2442.2	A0A024R4E5 , C9JZI8 , C9J5E5 , C9JIZ1	A0A024R4E5 High density lipoprotein binding protein (Vigilin), isoform CRA_a OS=Homo sapiens GN=HDLBP PE=1 SV=1 , C9JZI8 Vigilin (Fragment) OS=Homo sapiens GN=HDLBP PE=1 SV=2 , C9J5E5 Vigilin (Fragment) OS=Homo sapiens GN=HDLBP PE=1 SV=2 , C9JIZ1 Vigilin (Fragment) OS=Homo sapiens GN=HDLBP PE=1 SV=2
K.AAC(681.385)LESAQEPAGAWGNK.I	1	3.9005	2443.2	A0A024R4E5 , C9JZI8 , C9J5E5 , C9JIZ1	A0A024R4E5 High density lipoprotein binding protein (Vigilin), isoform CRA_a OS=Homo sapiens GN=HDLBP PE=1 SV=1 , C9JZI8 Vigilin (Fragment) OS=Homo sapiens GN=HDLBP PE=1 SV=2 , C9J5E5 Vigilin (Fragment) OS=Homo sapiens GN=HDLBP PE=1 SV=2 , C9JIZ1 Vigilin (Fragment) OS=Homo sapiens GN=HDLBP PE=1 SV=2
K.IC(681.385)LEIMQR.T	1	1.5511	1743.93	A0A024R4E5 , C9JZI8 , C9J5E5 , C9JIZ1	A0A024R4E5 High density lipoprotein binding protein (Vigilin), isoform CRA_a OS=Homo sapiens GN=HDLBP PE=1 SV=1 , C9JZI8 Vigilin (Fragment) OS=Homo sapiens GN=HDLBP PE=1 SV=2 , C9J5E5 Vigilin (Fragment) OS=Homo sapiens GN=HDLBP PE=1 SV=2 , C9JIZ1 Vigilin (Fragment) OS=Homo sapiens GN=HDLBP PE=1 SV=2
R.SGTIC(681.385)SSELPGAFEAAGFHLNEHLYNMIIR.R	2	5.8203	4018	A0A075B7C0 , A0A0C4DGQ5 , K7ELJ7 , P04632	A0A0C4DGQ5 Calpain small subunit 1 OS=Homo sapiens GN=CAPNS1 PE=1 SV=1 , K7ELJ7 Calpain small subunit 1 OS=Homo sapiens GN=CAPNS1 PE=1 SV=1 , P04632 Calpain small subunit 1 OS=Homo sapiens GN=CAPNS1 PE=1 SV=1 , A0A075B7C0 Calpain small subunit 1 (Fragment) OS=Homo sapiens GN=CAPNS1 PE=1 SV=1
R.SGTIC(681.385)SSELPGAFEAAGFHLNEHLYNM(15.9949)IIR.R	2	2.4943	4032.98	A0A075B7C0 , A0A0C4DGQ5 , K7ELJ7 , P04632	A0A0C4DGQ5 Calpain small subunit 1 OS=Homo sapiens GN=CAPNS1 PE=1 SV=1 , K7ELJ7 Calpain small subunit 1 OS=Homo sapiens GN=CAPNS1 PE=1 SV=1 , P04632 Calpain small subunit 1 OS=Homo sapiens GN=CAPNS1 PE=1 SV=1 , A0A075B7C0 Calpain small subunit 1 (Fragment) OS=Homo sapiens GN=CAPNS1 PE=1 SV=1
K.ENEDENSSSTNLC(681.385)VEDLQK.N	1	3.1114	2893.32	A0A087WSW7 , Q9NRZ9-6 , F6XU50 , Q9NRZ9-5 , Q9NRZ9-4 , Q9NRZ9-3 , A0A0B4J1V9 , Q9NRZ9-8 , B1ALG6 , Q9NRZ9-7 , Q9NRZ9 , Q9NRZ9-2	A0A0B4J1V9 Helicase, lymphoid-specific, isoform CRA_b OS=Homo sapiens GN=HELLS PE=1 SV=1 , Q9NRZ9 Lymphoid-specific helicase OS=Homo sapiens GN=HELLS PE=1 SV=1 , Q9NRZ9-5 Isoform 5 of Lymphoid-specific helicase OS=Homo sapiens GN=HELLS , Q9NRZ9-6 Isoform 6 of Lymphoid-specific helicase OS=Homo sapiens GN=HELLS , F6XU50 Helicase, lymphoid-specific, isoform CRA_l OS=Homo sapiens GN=HELLS PE=1 SV=1 …
K.GLEC(681.385)SPSTPTMNSYFYK.F	2	2.6876	2664.26	A0A087WT26 , Q08AM6 , H3BQD9	H3BQD9 Protein VAC14 homolog (Fragment) OS=Homo sapiens GN=VAC14 PE=1 SV=2 , A0A087WT26 Protein VAC14 homolog (Fragment) OS=Homo sapiens GN=VAC14 PE=1 SV=1 , Q08AM6 Protein VAC14 homolog OS=Homo sapiens GN=VAC14 PE=1 SV=1
R.KC(681.385)PFYAAEQDK.G	1	2.107	2039.02	A0A087WT44 , P30519 , P30519-2	P30519-2 Isoform 2 of Heme oxygenase 2 OS=Homo sapiens GN=HMOX2 , A0A087WT44 Heme oxygenase 2 OS=Homo sapiens GN=HMOX2 PE=1 SV=1 , P30519 Heme oxygenase 2 OS=Homo sapiens GN=HMOX2 PE=1 SV=2
K.GALEGSSC(681.385)PFR.T	1	2.5134	1861.91	A0A087WT44 , P30519 , P30519-2	P30519-2 Isoform 2 of Heme oxygenase 2 OS=Homo sapiens GN=HMOX2 , A0A087WT44 Heme oxygenase 2 OS=Homo sapiens GN=HMOX2 PE=1 SV=1 , P30519 Heme oxygenase 2 OS=Homo sapiens GN=HMOX2 PE=1 SV=2
K.SLEHPSGPSDTATDDKMTVFQTTM(15.9949)C(681.385)SILTR.K	1	2.2566	4026.01	A0A087WT58 , A6NES4	A0A087WT58 Maestro heat-like repeat-containing protein family member 2A OS=Homo sapiens GN=MROH2A PE=4 SV=1 , A6NES4 Maestro heat-like repeat-containing protein family member 2A OS=Homo sapiens GN=MROH2A PE=4 SV=4
R.VQTDAFVSNELDDPDDLQC(681.385)K.R	1	4.8153	2992.41	A0A087WTA5 , Q9UI10-2 , E7ERK9 , Q9UI10 , Q9UI10-3	Q9UI10 Translation initiation factor eIF-2B subunit delta OS=Homo sapiens GN=EIF2B4 PE=1 SV=2 , A0A087WTA5 Translation initiation factor eIF-2B subunit delta OS=Homo sapiens GN=EIF2B4 PE=1 SV=1 , Q9UI10-3 Isoform 3 of Translation initiation factor eIF-2B subunit delta OS=Homo sapiens GN=EIF2B4 , E7ERK9 Translation initiation factor eIF-2B subunit delta OS=Homo sapiens GN=EIF2B4 PE=1 SV=1 , Q9UI10…
R.VQTDAFVSNELDDPDDLQC(681.385)KR.G	2	6.4297	3148.52	A0A087WTA5 , Q9UI10-2 , E7ERK9 , Q9UI10 , Q9UI10-3	Q9UI10 Translation initiation factor eIF-2B subunit delta OS=Homo sapiens GN=EIF2B4 PE=1 SV=2 , A0A087WTA5 Translation initiation factor eIF-2B subunit delta OS=Homo sapiens GN=EIF2B4 PE=1 SV=1 , Q9UI10-3 Isoform 3 of Translation initiation factor eIF-2B subunit delta OS=Homo sapiens GN=EIF2B4 , E7ERK9 Translation initiation factor eIF-2B subunit delta OS=Homo sapiens GN=EIF2B4 PE=1 SV=1 , Q9UI10…
R.VQTDAFVSNELDDPDDLQC(681.385)KR.G	3	5.6308	3147.5	A0A087WTA5 , Q9UI10-2 , E7ERK9 , Q9UI10 , Q9UI10-3	Q9UI10 Translation initiation factor eIF-2B subunit delta OS=Homo sapiens GN=EIF2B4 PE=1 SV=2 , A0A087WTA5 Translation initiation factor eIF-2B subunit delta OS=Homo sapiens GN=EIF2B4 PE=1 SV=1 , Q9UI10-3 Isoform 3 of Translation initiation factor eIF-2B subunit delta OS=Homo sapiens GN=EIF2B4 , E7ERK9 Translation initiation factor eIF-2B subunit delta OS=Homo sapiens GN=EIF2B4 PE=1 SV=1 , Q9UI10…
R.VQTDAFVSNELDDPDDLQC(681.385)KR.G	1	4.3597	3146.51	A0A087WTA5 , Q9UI10-2 , E7ERK9 , Q9UI10 , Q9UI10-3	Q9UI10 Translation initiation factor eIF-2B subunit delta OS=Homo sapiens GN=EIF2B4 PE=1 SV=2 , A0A087WTA5 Translation initiation factor eIF-2B subunit delta OS=Homo sapiens GN=EIF2B4 PE=1 SV=1 , Q9UI10-3 Isoform 3 of Translation initiation factor eIF-2B subunit delta OS=Homo sapiens GN=EIF2B4 , E7ERK9 Translation initiation factor eIF-2B subunit delta OS=Homo sapiens GN=EIF2B4 PE=1 SV=1 , Q9UI10…
R.VQTDAFVSNELDDPDDLQC(681.385)KR.G	2	5.2455	3146.52	A0A087WTA5 , Q9UI10-2 , E7ERK9 , Q9UI10 , Q9UI10-3	Q9UI10 Translation initiation factor eIF-2B subunit delta OS=Homo sapiens GN=EIF2B4 PE=1 SV=2 , A0A087WTA5 Translation initiation factor eIF-2B subunit delta OS=Homo sapiens GN=EIF2B4 PE=1 SV=1 , Q9UI10-3 Isoform 3 of Translation initiation factor eIF-2B subunit delta OS=Homo sapiens GN=EIF2B4 , E7ERK9 Translation initiation factor eIF-2B subunit delta OS=Homo sapiens GN=EIF2B4 PE=1 SV=1 , Q9UI10…
R.VQTDAFVSNELDDPDDLQC(681.385)KR.G	1	3.2782	3147.51	A0A087WTA5 , Q9UI10-2 , E7ERK9 , Q9UI10 , Q9UI10-3	Q9UI10 Translation initiation factor eIF-2B subunit delta OS=Homo sapiens GN=EIF2B4 PE=1 SV=2 , A0A087WTA5 Translation initiation factor eIF-2B subunit delta OS=Homo sapiens GN=EIF2B4 PE=1 SV=1 , Q9UI10-3 Isoform 3 of Translation initiation factor eIF-2B subunit delta OS=Homo sapiens GN=EIF2B4 , E7ERK9 Translation initiation factor eIF-2B subunit delta OS=Homo sapiens GN=EIF2B4 PE=1 SV=1 , Q9UI10…
R.VQTDAFVSNELDDPDDLQC(681.385)KR.G	1	2.5203	3147.51	A0A087WTA5 , Q9UI10-2 , E7ERK9 , Q9UI10 , Q9UI10-3	Q9UI10 Translation initiation factor eIF-2B subunit delta OS=Homo sapiens GN=EIF2B4 PE=1 SV=2 , A0A087WTA5 Translation initiation factor eIF-2B subunit delta OS=Homo sapiens GN=EIF2B4 PE=1 SV=1 , Q9UI10-3 Isoform 3 of Translation initiation factor eIF-2B subunit delta OS=Homo sapiens GN=EIF2B4 , E7ERK9 Translation initiation factor eIF-2B subunit delta OS=Homo sapiens GN=EIF2B4 PE=1 SV=1 , Q9UI10…
R.LLNLVYDVTPPELVDLVITELGMIPC(681.385)SSVPVVLR.V	2	3.9306	4446.46	A0A087WTA5 , Q9UI10-2 , E7ERK9 , Q9UI10 , Q9UI10-3	Q9UI10 Translation initiation factor eIF-2B subunit delta OS=Homo sapiens GN=EIF2B4 PE=1 SV=2 , A0A087WTA5 Translation initiation factor eIF-2B subunit delta OS=Homo sapiens GN=EIF2B4 PE=1 SV=1 , Q9UI10-3 Isoform 3 of Translation initiation factor eIF-2B subunit delta OS=Homo sapiens GN=EIF2B4 , E7ERK9 Translation initiation factor eIF-2B subunit delta OS=Homo sapiens GN=EIF2B4 PE=1 SV=1 , Q9UI10…
R.LLNLVYDVTPPELVDLVITELGMIPC(681.385)SSVPVVLR.V	1	2.1459	4446.41	A0A087WTA5 , Q9UI10-2 , E7ERK9 , Q9UI10 , Q9UI10-3	Q9UI10 Translation initiation factor eIF-2B subunit delta OS=Homo sapiens GN=EIF2B4 PE=1 SV=2 , A0A087WTA5 Translation initiation factor eIF-2B subunit delta OS=Homo sapiens GN=EIF2B4 PE=1 SV=1 , Q9UI10-3 Isoform 3 of Translation initiation factor eIF-2B subunit delta OS=Homo sapiens GN=EIF2B4 , E7ERK9 Translation initiation factor eIF-2B subunit delta OS=Homo sapiens GN=EIF2B4 PE=1 SV=1 , Q9UI10…
R.LLNLVYDVTPPELVDLVITELGMIPC(681.385)SSVPVVLR.V	1	2.6312	4446.46	A0A087WTA5 , Q9UI10-2 , E7ERK9 , Q9UI10 , Q9UI10-3	Q9UI10 Translation initiation factor eIF-2B subunit delta OS=Homo sapiens GN=EIF2B4 PE=1 SV=2 , A0A087WTA5 Translation initiation factor eIF-2B subunit delta OS=Homo sapiens GN=EIF2B4 PE=1 SV=1 , Q9UI10-3 Isoform 3 of Translation initiation factor eIF-2B subunit delta OS=Homo sapiens GN=EIF2B4 , E7ERK9 Translation initiation factor eIF-2B subunit delta OS=Homo sapiens GN=EIF2B4 PE=1 SV=1 , Q9UI10…
R.LLNLVYDVTPPELVDLVITELGMIPC(681.385)SSVPVVLR.V	1	1.9122	4447.44	A0A087WTA5 , Q9UI10-2 , E7ERK9 , Q9UI10 , Q9UI10-3	Q9UI10 Translation initiation factor eIF-2B subunit delta OS=Homo sapiens GN=EIF2B4 PE=1 SV=2 , A0A087WTA5 Translation initiation factor eIF-2B subunit delta OS=Homo sapiens GN=EIF2B4 PE=1 SV=1 , Q9UI10-3 Isoform 3 of Translation initiation factor eIF-2B subunit delta OS=Homo sapiens GN=EIF2B4 , E7ERK9 Translation initiation factor eIF-2B subunit delta OS=Homo sapiens GN=EIF2B4 PE=1 SV=1 , Q9UI10…
R.LLNLVYDVTPPELVDLVITELGM(15.9949)IPC(681.385)SSVPVVLR.V	2	5.0095	4463.44	A0A087WTA5 , Q9UI10-2 , E7ERK9 , Q9UI10 , Q9UI10-3	Q9UI10 Translation initiation factor eIF-2B subunit delta OS=Homo sapiens GN=EIF2B4 PE=1 SV=2 , A0A087WTA5 Translation initiation factor eIF-2B subunit delta OS=Homo sapiens GN=EIF2B4 PE=1 SV=1 , Q9UI10-3 Isoform 3 of Translation initiation factor eIF-2B subunit delta OS=Homo sapiens GN=EIF2B4 , E7ERK9 Translation initiation factor eIF-2B subunit delta OS=Homo sapiens GN=EIF2B4 PE=1 SV=1 , Q9UI10…
R.LLNLVYDVTPPELVDLVITELGM(15.9949)IPC(681.385)SSVPVVLR.V	2	4.7614	4463.45	A0A087WTA5 , Q9UI10-2 , E7ERK9 , Q9UI10 , Q9UI10-3	Q9UI10 Translation initiation factor eIF-2B subunit delta OS=Homo sapiens GN=EIF2B4 PE=1 SV=2 , A0A087WTA5 Translation initiation factor eIF-2B subunit delta OS=Homo sapiens GN=EIF2B4 PE=1 SV=1 , Q9UI10-3 Isoform 3 of Translation initiation factor eIF-2B subunit delta OS=Homo sapiens GN=EIF2B4 , E7ERK9 Translation initiation factor eIF-2B subunit delta OS=Homo sapiens GN=EIF2B4 PE=1 SV=1 , Q9UI10…
R.LLNLVYDVTPPELVDLVITELGM(15.9949)IPC(681.385)SSVPVVLR.V	2	2.5755	4463.48	A0A087WTA5 , Q9UI10-2 , E7ERK9 , Q9UI10 , Q9UI10-3	Q9UI10 Translation initiation factor eIF-2B subunit delta OS=Homo sapiens GN=EIF2B4 PE=1 SV=2 , A0A087WTA5 Translation initiation factor eIF-2B subunit delta OS=Homo sapiens GN=EIF2B4 PE=1 SV=1 , Q9UI10-3 Isoform 3 of Translation initiation factor eIF-2B subunit delta OS=Homo sapiens GN=EIF2B4 , E7ERK9 Translation initiation factor eIF-2B subunit delta OS=Homo sapiens GN=EIF2B4 PE=1 SV=1 , Q9UI10…
R.LLNLVYDVTPPELVDLVITELGM(15.9949)IPC(681.385)SSVPVVLR.V	1	2.0859	4463.44	A0A087WTA5 , Q9UI10-2 , E7ERK9 , Q9UI10 , Q9UI10-3	Q9UI10 Translation initiation factor eIF-2B subunit delta OS=Homo sapiens GN=EIF2B4 PE=1 SV=2 , A0A087WTA5 Translation initiation factor eIF-2B subunit delta OS=Homo sapiens GN=EIF2B4 PE=1 SV=1 , Q9UI10-3 Isoform 3 of Translation initiation factor eIF-2B subunit delta OS=Homo sapiens GN=EIF2B4 , E7ERK9 Translation initiation factor eIF-2B subunit delta OS=Homo sapiens GN=EIF2B4 PE=1 SV=1 , Q9UI10…
R.LLNLVYDVTPPELVDLVITELGM(15.9949)IPC(681.385)SSVPVVLR.V	2	3.1034	4462.45	A0A087WTA5 , Q9UI10-2 , E7ERK9 , Q9UI10 , Q9UI10-3	Q9UI10 Translation initiation factor eIF-2B subunit delta OS=Homo sapiens GN=EIF2B4 PE=1 SV=2 , A0A087WTA5 Translation initiation factor eIF-2B subunit delta OS=Homo sapiens GN=EIF2B4 PE=1 SV=1 , Q9UI10-3 Isoform 3 of Translation initiation factor eIF-2B subunit delta OS=Homo sapiens GN=EIF2B4 , E7ERK9 Translation initiation factor eIF-2B subunit delta OS=Homo sapiens GN=EIF2B4 PE=1 SV=1 , Q9UI10…
K.EEKGAEPETGSAVSAAQC(681.385)QGPTR.E	1	4.001	3043.49	A0A087WTA5 , Q9UI10-2 , Q9UI10-3	A0A087WTA5 Translation initiation factor eIF-2B subunit delta OS=Homo sapiens GN=EIF2B4 PE=1 SV=1 , Q9UI10-3 Isoform 3 of Translation initiation factor eIF-2B subunit delta OS=Homo sapiens GN=EIF2B4 , Q9UI10-2 Isoform 2 of Translation initiation factor eIF-2B subunit delta OS=Homo sapiens GN=EIF2B4
K.GAEPETGSAVSAAQC(681.385)QGPTR.E	2	7.1044	2656.28	A0A087WTA5 , Q9UI10-2 , Q9UI10-3	A0A087WTA5 Translation initiation factor eIF-2B subunit delta OS=Homo sapiens GN=EIF2B4 PE=1 SV=1 , Q9UI10-3 Isoform 3 of Translation initiation factor eIF-2B subunit delta OS=Homo sapiens GN=EIF2B4 , Q9UI10-2 Isoform 2 of Translation initiation factor eIF-2B subunit delta OS=Homo sapiens GN=EIF2B4
K.GAEPETGSAVSAAQC(681.385)QGPTR.E	1	4.0788	2657.27	A0A087WTA5 , Q9UI10-2 , Q9UI10-3	A0A087WTA5 Translation initiation factor eIF-2B subunit delta OS=Homo sapiens GN=EIF2B4 PE=1 SV=1 , Q9UI10-3 Isoform 3 of Translation initiation factor eIF-2B subunit delta OS=Homo sapiens GN=EIF2B4 , Q9UI10-2 Isoform 2 of Translation initiation factor eIF-2B subunit delta OS=Homo sapiens GN=EIF2B4
K.GAEPETGSAVSAAQC(681.385)QGPTR.E	1	2.0638	2657.3	A0A087WTA5 , Q9UI10-2 , Q9UI10-3	A0A087WTA5 Translation initiation factor eIF-2B subunit delta OS=Homo sapiens GN=EIF2B4 PE=1 SV=1 , Q9UI10-3 Isoform 3 of Translation initiation factor eIF-2B subunit delta OS=Homo sapiens GN=EIF2B4 , Q9UI10-2 Isoform 2 of Translation initiation factor eIF-2B subunit delta OS=Homo sapiens GN=EIF2B4
R.ELKADPC(681.385)VAHALALR.T	1	3.1194	2346.28	A0A087WTE7 , Q96PV6 , Q96PV6-2 , C9JMY0 , A0A0G2JNN3 , A0A087WUE4	A0A087WUE4 Leukocyte receptor cluster member 8 OS=Homo sapiens GN=LENG8 PE=1 SV=1 , A0A087WTE7 Leukocyte receptor cluster member 8 OS=Homo sapiens GN=LENG8 PE=1 SV=1 , Q96PV6 Leukocyte receptor cluster member 8 OS=Homo sapiens GN=LENG8 PE=1 SV=2 , A0A0G2JNN3 Leukocyte receptor cluster member 8 (Fragment) OS=Homo sapiens GN=LENG8 PE=1 SV=1 , C9JMY0 Leukocyte receptor cluster member 8 OS=Homo sapie…
R.C(681.385)PLNEEVIVQAR.K	1	2.6529	2111.13	A0A087WTJ9 , Q8IWV7	Q8IWV7 E3 ubiquitin-protein ligase UBR1 OS=Homo sapiens GN=UBR1 PE=1 SV=1 , A0A087WTJ9 E3 ubiquitin-protein ligase UBR1 OS=Homo sapiens GN=UBR1 PE=1 SV=1
R.QLTIC(681.385)NMLQGATELVAEPNRR.V	1	2.6057	3097.62	A0A087WTU1 , Q15345 , A0A0B4J2G4 , Q15345-3	A0A087WTU1 Leucine-rich repeat-containing protein 41 OS=Homo sapiens GN=LRRC41 PE=1 SV=1 , Q15345-3 Isoform 3 of Leucine-rich repeat-containing protein 41 OS=Homo sapiens GN=LRRC41 , A0A0B4J2G4 Leucine-rich repeat-containing protein 41 OS=Homo sapiens GN=LRRC41 PE=1 SV=1 , Q15345 Leucine-rich repeat-containing protein 41 OS=Homo sapiens GN=LRRC41 PE=1 SV=3
R.C(681.385)AAALMASR.R	1	2.2376	1632.84	A0A087WTU1 , Q15345 , A0A0B4J2G4 , Q15345-3	A0A087WTU1 Leucine-rich repeat-containing protein 41 OS=Homo sapiens GN=LRRC41 PE=1 SV=1 , Q15345-3 Isoform 3 of Leucine-rich repeat-containing protein 41 OS=Homo sapiens GN=LRRC41 , A0A0B4J2G4 Leucine-rich repeat-containing protein 41 OS=Homo sapiens GN=LRRC41 PE=1 SV=1 , Q15345 Leucine-rich repeat-containing protein 41 OS=Homo sapiens GN=LRRC41 PE=1 SV=3
R.NC(681.385)LDLYEEILTEEGTAK.E	1	2.5115	2680.34	A0A087WTW5 , Q9UKL3 , A0A096LP21	A0A087WTW5 CASP8-associated protein 2 OS=Homo sapiens GN=CASP8AP2 PE=1 SV=1 , A0A096LP21 CASP8-associated protein 2 (Fragment) OS=Homo sapiens GN=CASP8AP2 PE=1 SV=1 , Q9UKL3 CASP8-associated protein 2 OS=Homo sapiens GN=CASP8AP2 PE=1 SV=1
R.NC(681.385)LDLYEEILTEEGTAK.E	1	2.1839	2681.37	A0A087WTW5 , Q9UKL3 , A0A096LP21	A0A087WTW5 CASP8-associated protein 2 OS=Homo sapiens GN=CASP8AP2 PE=1 SV=1 , A0A096LP21 CASP8-associated protein 2 (Fragment) OS=Homo sapiens GN=CASP8AP2 PE=1 SV=1 , Q9UKL3 CASP8-associated protein 2 OS=Homo sapiens GN=CASP8AP2 PE=1 SV=1
K.TESAVLMTSDKAESC(681.385)QGDLSTLANVVTSLANLGK.T	1	4.2667	4194.1	A0A087WUK4 , P13056 , P13056-2 , P13056-3	P13056-2 Isoform 2 of Nuclear receptor subfamily 2 group C member 1 OS=Homo sapiens GN=NR2C1 , P13056 Nuclear receptor subfamily 2 group C member 1 OS=Homo sapiens GN=NR2C1 PE=1 SV=2 , P13056-3 Isoform 3 of Nuclear receptor subfamily 2 group C member 1 OS=Homo sapiens GN=NR2C1 , A0A087WUK4 Nuclear receptor subfamily 2 group C member 1 OS=Homo sapiens GN=NR2C1 PE=1 SV=1
K.ALNPGESTAC(681.385)QSSVAGMEGSVHLITGDSSINYTEK.E	1	3.253	4293.06	A0A087WUK4 , P13056 , P13056-2 , P13056-3	P13056-2 Isoform 2 of Nuclear receptor subfamily 2 group C member 1 OS=Homo sapiens GN=NR2C1 , P13056 Nuclear receptor subfamily 2 group C member 1 OS=Homo sapiens GN=NR2C1 PE=1 SV=2 , P13056-3 Isoform 3 of Nuclear receptor subfamily 2 group C member 1 OS=Homo sapiens GN=NR2C1 , A0A087WUK4 Nuclear receptor subfamily 2 group C member 1 OS=Homo sapiens GN=NR2C1 PE=1 SV=1
K.AAHIFFTDTC(681.385)PEPLFSELGR.S	1	3.1363	2990.52	A0A087WUN8 , A0A087WWS7 , Q15833 , M0R0M7 , Q15833-3 , Q15833-2	A0A087WWS7 Syntaxin-binding protein 2 OS=Homo sapiens GN=STXBP2 PE=1 SV=1 , A0A087WUN8 Syntaxin-binding protein 2 OS=Homo sapiens GN=STXBP2 PE=1 SV=1 , Q15833-3 Isoform 3 of Syntaxin-binding protein 2 OS=Homo sapiens GN=STXBP2 , Q15833-2 Isoform 2 of Syntaxin-binding protein 2 OS=Homo sapiens GN=STXBP2 , M0R0M7 Syntaxin-binding protein 2 OS=Homo sapiens GN=STXBP2 PE=1 SV=1 , Q15833 Syntaxin-bindi…
K.AAHIFFTDTC(681.385)PEPLFSELGR.S	2	3.8075	2991.49	A0A087WUN8 , A0A087WWS7 , Q15833 , M0R0M7 , Q15833-3 , Q15833-2	A0A087WWS7 Syntaxin-binding protein 2 OS=Homo sapiens GN=STXBP2 PE=1 SV=1 , A0A087WUN8 Syntaxin-binding protein 2 OS=Homo sapiens GN=STXBP2 PE=1 SV=1 , Q15833-3 Isoform 3 of Syntaxin-binding protein 2 OS=Homo sapiens GN=STXBP2 , Q15833-2 Isoform 2 of Syntaxin-binding protein 2 OS=Homo sapiens GN=STXBP2 , M0R0M7 Syntaxin-binding protein 2 OS=Homo sapiens GN=STXBP2 PE=1 SV=1 , Q15833 Syntaxin-bindi…
K.AAHIFFTDTC(681.385)PEPLFSELGR.S	1	3.1501	2991.5	A0A087WUN8 , A0A087WWS7 , Q15833 , M0R0M7 , Q15833-3 , Q15833-2	A0A087WWS7 Syntaxin-binding protein 2 OS=Homo sapiens GN=STXBP2 PE=1 SV=1 , A0A087WUN8 Syntaxin-binding protein 2 OS=Homo sapiens GN=STXBP2 PE=1 SV=1 , Q15833-3 Isoform 3 of Syntaxin-binding protein 2 OS=Homo sapiens GN=STXBP2 , Q15833-2 Isoform 2 of Syntaxin-binding protein 2 OS=Homo sapiens GN=STXBP2 , M0R0M7 Syntaxin-binding protein 2 OS=Homo sapiens GN=STXBP2 PE=1 SV=1 , Q15833 Syntaxin-bindi…
K.AAHIFFTDTC(681.385)PEPLFSELGR.S	1	3.5858	2990.5	A0A087WUN8 , A0A087WWS7 , Q15833 , M0R0M7 , Q15833-3 , Q15833-2	A0A087WWS7 Syntaxin-binding protein 2 OS=Homo sapiens GN=STXBP2 PE=1 SV=1 , A0A087WUN8 Syntaxin-binding protein 2 OS=Homo sapiens GN=STXBP2 PE=1 SV=1 , Q15833-3 Isoform 3 of Syntaxin-binding protein 2 OS=Homo sapiens GN=STXBP2 , Q15833-2 Isoform 2 of Syntaxin-binding protein 2 OS=Homo sapiens GN=STXBP2 , M0R0M7 Syntaxin-binding protein 2 OS=Homo sapiens GN=STXBP2 PE=1 SV=1 , Q15833 Syntaxin-bindi…
R.GLVVLGFPC(681.385)NQFGHQENAKNEEILNSLK.Y	1	2.4256	3837.98	A0A087WUQ6 , P07203	P07203 Glutathione peroxidase 1 OS=Homo sapiens GN=GPX1 PE=1 SV=4 , A0A087WUQ6 Glutathione peroxidase OS=Homo sapiens GN=GPX1 PE=1 SV=1
K.LITWSPVC(681.385)R.N	1	2.529	1813.99	A0A087WUQ6 , P07203	P07203 Glutathione peroxidase 1 OS=Homo sapiens GN=GPX1 PE=1 SV=4 , A0A087WUQ6 Glutathione peroxidase OS=Homo sapiens GN=GPX1 PE=1 SV=1
R.RFQTIDIEPDIEALLSQGPSC(681.385)A.-	2	7.3025	3142.6	A0A087WUQ6 , P07203	P07203 Glutathione peroxidase 1 OS=Homo sapiens GN=GPX1 PE=1 SV=4 , A0A087WUQ6 Glutathione peroxidase OS=Homo sapiens GN=GPX1 PE=1 SV=1
R.RFQTIDIEPDIEALLSQGPSC(681.385)A.-	1	3.6282	3143.59	A0A087WUQ6 , P07203	P07203 Glutathione peroxidase 1 OS=Homo sapiens GN=GPX1 PE=1 SV=4 , A0A087WUQ6 Glutathione peroxidase OS=Homo sapiens GN=GPX1 PE=1 SV=1
R.DC(681.385)PENSCSPDYFQCKTTK.H	1	2.126	2918.31	A0A087WUR9 , Q9NZR2	A0A087WUR9 Low-density lipoprotein receptor-related protein 1B OS=Homo sapiens GN=LRP1B PE=1 SV=1 , Q9NZR2 Low-density lipoprotein receptor-related protein 1B OS=Homo sapiens GN=LRP1B PE=1 SV=2
K.SGDAAIVDMVPGKPMC(681.385)VESFSDYPPLG.K	2	4.271	3522.72	A0A087WV01	A0A087WV01 Elongation factor 1-alpha OS=Homo sapiens GN=EEF1A1 PE=1 SV=1
K.SGDAAIVDMVPGKPMC(681.385)VESFSDYPPLGK.S	1	2.9307	3650.76	A0A087WV01	A0A087WV01 Elongation factor 1-alpha OS=Homo sapiens GN=EEF1A1 PE=1 SV=1
R.LIPDGC(681.385)GVKYIPSR.G	2	2.5346	2257.23	A0A087WV22 , F8W7C6	A0A087WV22 60S ribosomal protein L10 OS=Homo sapiens GN=RPL10 PE=1 SV=1 , F8W7C6 60S ribosomal protein L10 OS=Homo sapiens GN=RPL10 PE=1 SV=2
R.SGVDGPHFPLSLSTC(681.385)LFGR.G	1	3.5062	2728.39	A0A087WV66 , P46013	A0A087WV66 Antigen KI-67 OS=Homo sapiens GN=MKI67 PE=1 SV=1 , P46013 Antigen KI-67 OS=Homo sapiens GN=MKI67 PE=1 SV=2
K.SVPTTQC(681.385)LDNSKK.N	1	2.0629	2160.13	A0A087WV66 , P46013	A0A087WV66 Antigen KI-67 OS=Homo sapiens GN=MKI67 PE=1 SV=1 , P46013 Antigen KI-67 OS=Homo sapiens GN=MKI67 PE=1 SV=2
K.LGTTAGQMC(681.385)SGLPGLSSVDINNFGDSINESEGIPLKR.R	1	6.2432	4517.27	A0A087WV66 , P46013	A0A087WV66 Antigen KI-67 OS=Homo sapiens GN=MKI67 PE=1 SV=1 , P46013 Antigen KI-67 OS=Homo sapiens GN=MKI67 PE=1 SV=2
R.SC(681.385)KTAPASSSK.S	1	2.376	1805.94	A0A087WV66 , P46013	A0A087WV66 Antigen KI-67 OS=Homo sapiens GN=MKI67 PE=1 SV=1 , P46013 Antigen KI-67 OS=Homo sapiens GN=MKI67 PE=1 SV=2
R.SQHDILQMIC(681.385)SK.R	1	4.0246	2141.09	A0A087WV66 , P46013	A0A087WV66 Antigen KI-67 OS=Homo sapiens GN=MKI67 PE=1 SV=1 , P46013 Antigen KI-67 OS=Homo sapiens GN=MKI67 PE=1 SV=2
R.SQHDILQMIC(681.385)SK.R	1	4.536	2142.09	A0A087WV66 , P46013	A0A087WV66 Antigen KI-67 OS=Homo sapiens GN=MKI67 PE=1 SV=1 , P46013 Antigen KI-67 OS=Homo sapiens GN=MKI67 PE=1 SV=2
R.SQHDILQMIC(681.385)SK.R	1	3.2941	2142.09	A0A087WV66 , P46013	A0A087WV66 Antigen KI-67 OS=Homo sapiens GN=MKI67 PE=1 SV=1 , P46013 Antigen KI-67 OS=Homo sapiens GN=MKI67 PE=1 SV=2
R.SQHDILQMIC(681.385)SK.R	1	1.662	2142.09	A0A087WV66 , P46013	A0A087WV66 Antigen KI-67 OS=Homo sapiens GN=MKI67 PE=1 SV=1 , P46013 Antigen KI-67 OS=Homo sapiens GN=MKI67 PE=1 SV=2
R.SQHDILQMIC(681.385)SK.R	1	2.9622	2141.09	A0A087WV66 , P46013	A0A087WV66 Antigen KI-67 OS=Homo sapiens GN=MKI67 PE=1 SV=1 , P46013 Antigen KI-67 OS=Homo sapiens GN=MKI67 PE=1 SV=2
R.SQHDILQMIC(681.385)SK.R	1	2.4472	2143.1	A0A087WV66 , P46013	A0A087WV66 Antigen KI-67 OS=Homo sapiens GN=MKI67 PE=1 SV=1 , P46013 Antigen KI-67 OS=Homo sapiens GN=MKI67 PE=1 SV=2
R.SQHDILQM(15.9949)IC(681.385)SK.R	2	2.9196	2159.08	A0A087WV66 , P46013	A0A087WV66 Antigen KI-67 OS=Homo sapiens GN=MKI67 PE=1 SV=1 , P46013 Antigen KI-67 OS=Homo sapiens GN=MKI67 PE=1 SV=2
R.SQHDILQM(15.9949)IC(681.385)SK.R	2	2.4931	2159.08	A0A087WV66 , P46013	A0A087WV66 Antigen KI-67 OS=Homo sapiens GN=MKI67 PE=1 SV=1 , P46013 Antigen KI-67 OS=Homo sapiens GN=MKI67 PE=1 SV=2
K.TPVKEQPQLTSTC(681.385)HIAISNSENLLGK.Q	1	3.204	3546.87	A0A087WV66 , P46013	A0A087WV66 Antigen KI-67 OS=Homo sapiens GN=MKI67 PE=1 SV=1 , P46013 Antigen KI-67 OS=Homo sapiens GN=MKI67 PE=1 SV=2
K.TPVKEQPQLTSTC(681.385)HIAISNSENLLGK.Q	1	3.3572	3547.73	A0A087WV66 , P46013	A0A087WV66 Antigen KI-67 OS=Homo sapiens GN=MKI67 PE=1 SV=1 , P46013 Antigen KI-67 OS=Homo sapiens GN=MKI67 PE=1 SV=2
K.EQPQLTSTC(681.385)HIAISNSENLLGK.Q	2	2.535	3123.61	A0A087WV66 , P46013	A0A087WV66 Antigen KI-67 OS=Homo sapiens GN=MKI67 PE=1 SV=1 , P46013 Antigen KI-67 OS=Homo sapiens GN=MKI67 PE=1 SV=2
K.SEETNTEIVEC(681.385)ILK.R	2	3.9421	2348.19	A0A087WV66 , P46013	A0A087WV66 Antigen KI-67 OS=Homo sapiens GN=MKI67 PE=1 SV=1 , P46013 Antigen KI-67 OS=Homo sapiens GN=MKI67 PE=1 SV=2
K.SEETNTEIVEC(681.385)ILK.R	3	3.2388	2348.19	A0A087WV66 , P46013	A0A087WV66 Antigen KI-67 OS=Homo sapiens GN=MKI67 PE=1 SV=1 , P46013 Antigen KI-67 OS=Homo sapiens GN=MKI67 PE=1 SV=2
K.SEETNTEIVEC(681.385)ILK.R	2	2.7611	2346.19	A0A087WV66 , P46013	A0A087WV66 Antigen KI-67 OS=Homo sapiens GN=MKI67 PE=1 SV=1 , P46013 Antigen KI-67 OS=Homo sapiens GN=MKI67 PE=1 SV=2
K.SEETNTEIVEC(681.385)ILK.R	2	3.0964	2347.2	A0A087WV66 , P46013	A0A087WV66 Antigen KI-67 OS=Homo sapiens GN=MKI67 PE=1 SV=1 , P46013 Antigen KI-67 OS=Homo sapiens GN=MKI67 PE=1 SV=2
K.SEETNTEIVEC(681.385)ILK.R	1	3.708	2347.2	A0A087WV66 , P46013	A0A087WV66 Antigen KI-67 OS=Homo sapiens GN=MKI67 PE=1 SV=1 , P46013 Antigen KI-67 OS=Homo sapiens GN=MKI67 PE=1 SV=2
K.SEETNTEIVEC(681.385)ILK.R	1	3.4332	2348.2	A0A087WV66 , P46013	A0A087WV66 Antigen KI-67 OS=Homo sapiens GN=MKI67 PE=1 SV=1 , P46013 Antigen KI-67 OS=Homo sapiens GN=MKI67 PE=1 SV=2
K.SEETNTEIVEC(681.385)ILKR.G	1	5.5416	2504.31	A0A087WV66 , P46013	A0A087WV66 Antigen KI-67 OS=Homo sapiens GN=MKI67 PE=1 SV=1 , P46013 Antigen KI-67 OS=Homo sapiens GN=MKI67 PE=1 SV=2
K.SEETNTEIVEC(681.385)ILKR.G	1	5.2628	2503.3	A0A087WV66 , P46013	A0A087WV66 Antigen KI-67 OS=Homo sapiens GN=MKI67 PE=1 SV=1 , P46013 Antigen KI-67 OS=Homo sapiens GN=MKI67 PE=1 SV=2
K.SEETNTEIVEC(681.385)ILKR.G	2	4.6715	2504.31	A0A087WV66 , P46013	A0A087WV66 Antigen KI-67 OS=Homo sapiens GN=MKI67 PE=1 SV=1 , P46013 Antigen KI-67 OS=Homo sapiens GN=MKI67 PE=1 SV=2
K.C(681.385)APMSDLTDLK.S	1	3.6297	1932.96	A0A087WV66 , P46013	A0A087WV66 Antigen KI-67 OS=Homo sapiens GN=MKI67 PE=1 SV=1 , P46013 Antigen KI-67 OS=Homo sapiens GN=MKI67 PE=1 SV=2
K.MPC(681.385)QSLQPEPINTPTHTK.Q	1	3.0632	2762.38	A0A087WV66 , P46013	A0A087WV66 Antigen KI-67 OS=Homo sapiens GN=MKI67 PE=1 SV=1 , P46013 Antigen KI-67 OS=Homo sapiens GN=MKI67 PE=1 SV=2
K.MPC(681.385)QSLQPEPINTPTHTK.Q	1	3.4419	2760.4	A0A087WV66 , P46013	A0A087WV66 Antigen KI-67 OS=Homo sapiens GN=MKI67 PE=1 SV=1 , P46013 Antigen KI-67 OS=Homo sapiens GN=MKI67 PE=1 SV=2
K.MPC(681.385)QSLQPEPINTPTHTK.Q	1	4.4538	2761.39	A0A087WV66 , P46013	A0A087WV66 Antigen KI-67 OS=Homo sapiens GN=MKI67 PE=1 SV=1 , P46013 Antigen KI-67 OS=Homo sapiens GN=MKI67 PE=1 SV=2
K.MPC(681.385)QSLQPEPINTPTHTK.Q	1	2.9764	2761.39	A0A087WV66 , P46013	A0A087WV66 Antigen KI-67 OS=Homo sapiens GN=MKI67 PE=1 SV=1 , P46013 Antigen KI-67 OS=Homo sapiens GN=MKI67 PE=1 SV=2
K.MPC(681.385)QSLQPEPINTPTHTK.Q	1	2.8662	2760.39	A0A087WV66 , P46013	A0A087WV66 Antigen KI-67 OS=Homo sapiens GN=MKI67 PE=1 SV=1 , P46013 Antigen KI-67 OS=Homo sapiens GN=MKI67 PE=1 SV=2
K.M(15.9949)PC(681.385)QSLQPEPINTPTHTK.Q	1	3.0476	2777.37	A0A087WV66 , P46013	A0A087WV66 Antigen KI-67 OS=Homo sapiens GN=MKI67 PE=1 SV=1 , P46013 Antigen KI-67 OS=Homo sapiens GN=MKI67 PE=1 SV=2
K.IAC(681.385)KSPPPESVDTPTSTK.Q	3	3.9646	2596.34	A0A087WV66 , P46013	A0A087WV66 Antigen KI-67 OS=Homo sapiens GN=MKI67 PE=1 SV=1 , P46013 Antigen KI-67 OS=Homo sapiens GN=MKI67 PE=1 SV=2
K.IAC(681.385)KSPPPESVDTPTSTK.Q	1	3.6041	2597.35	A0A087WV66 , P46013	A0A087WV66 Antigen KI-67 OS=Homo sapiens GN=MKI67 PE=1 SV=1 , P46013 Antigen KI-67 OS=Homo sapiens GN=MKI67 PE=1 SV=2
K.IAC(681.385)KSPPPESVDTPTSTK.Q	1	4.0864	2597.34	A0A087WV66 , P46013	A0A087WV66 Antigen KI-67 OS=Homo sapiens GN=MKI67 PE=1 SV=1 , P46013 Antigen KI-67 OS=Homo sapiens GN=MKI67 PE=1 SV=2
K.TTKIPC(681.385)DSPQSDPVDTPTSTK.Q	1	3.6852	2958.45	A0A087WV66 , P46013	A0A087WV66 Antigen KI-67 OS=Homo sapiens GN=MKI67 PE=1 SV=1 , P46013 Antigen KI-67 OS=Homo sapiens GN=MKI67 PE=1 SV=2
K.TTKIPC(681.385)DSPQSDPVDTPTSTK.Q	1	2.2817	2957.46	A0A087WV66 , P46013	A0A087WV66 Antigen KI-67 OS=Homo sapiens GN=MKI67 PE=1 SV=1 , P46013 Antigen KI-67 OS=Homo sapiens GN=MKI67 PE=1 SV=2
K.TTKIPC(681.385)DSPQSDPVDTPTSTK.Q	1	3.1159	2958.48	A0A087WV66 , P46013	A0A087WV66 Antigen KI-67 OS=Homo sapiens GN=MKI67 PE=1 SV=1 , P46013 Antigen KI-67 OS=Homo sapiens GN=MKI67 PE=1 SV=2
R.KADVEGELLAC(681.385)R.N	2	4.7899	2043.08	A0A087WV66 , P46013	A0A087WV66 Antigen KI-67 OS=Homo sapiens GN=MKI67 PE=1 SV=1 , P46013 Antigen KI-67 OS=Homo sapiens GN=MKI67 PE=1 SV=2
R.KADVEGELLAC(681.385)R.N	1	4.2482	2042.08	A0A087WV66 , P46013	A0A087WV66 Antigen KI-67 OS=Homo sapiens GN=MKI67 PE=1 SV=1 , P46013 Antigen KI-67 OS=Homo sapiens GN=MKI67 PE=1 SV=2
R.KADVEGELLAC(681.385)R.N	3	3.65	2042.09	A0A087WV66 , P46013	A0A087WV66 Antigen KI-67 OS=Homo sapiens GN=MKI67 PE=1 SV=1 , P46013 Antigen KI-67 OS=Homo sapiens GN=MKI67 PE=1 SV=2
R.KADVEGELLAC(681.385)R.N	1	4.6823	2043.08	A0A087WV66 , P46013	A0A087WV66 Antigen KI-67 OS=Homo sapiens GN=MKI67 PE=1 SV=1 , P46013 Antigen KI-67 OS=Homo sapiens GN=MKI67 PE=1 SV=2
R.KADVEGELLAC(681.385)R.N	1	4.0336	2043.08	A0A087WV66 , P46013	A0A087WV66 Antigen KI-67 OS=Homo sapiens GN=MKI67 PE=1 SV=1 , P46013 Antigen KI-67 OS=Homo sapiens GN=MKI67 PE=1 SV=2
R.KADVEGELLAC(681.385)R.N	1	3.848	2043.08	A0A087WV66 , P46013	A0A087WV66 Antigen KI-67 OS=Homo sapiens GN=MKI67 PE=1 SV=1 , P46013 Antigen KI-67 OS=Homo sapiens GN=MKI67 PE=1 SV=2
K.ADVEGELLAC(681.385)R.N	1	3.3744	1914.98	A0A087WV66 , P46013	A0A087WV66 Antigen KI-67 OS=Homo sapiens GN=MKI67 PE=1 SV=1 , P46013 Antigen KI-67 OS=Homo sapiens GN=MKI67 PE=1 SV=2
K.ADVEGELLAC(681.385)R.N	1	3.1078	1913.97	A0A087WV66 , P46013	A0A087WV66 Antigen KI-67 OS=Homo sapiens GN=MKI67 PE=1 SV=1 , P46013 Antigen KI-67 OS=Homo sapiens GN=MKI67 PE=1 SV=2
K.TTKMPC(681.385)ESSPPESADTPTSTR.R	1	4.608	2962.36	A0A087WV66 , P46013	A0A087WV66 Antigen KI-67 OS=Homo sapiens GN=MKI67 PE=1 SV=1 , P46013 Antigen KI-67 OS=Homo sapiens GN=MKI67 PE=1 SV=2
K.MPC(681.385)ESSPPESADTPTSTR.R	1	3.6593	2633.22	A0A087WV66 , P46013	A0A087WV66 Antigen KI-67 OS=Homo sapiens GN=MKI67 PE=1 SV=1 , P46013 Antigen KI-67 OS=Homo sapiens GN=MKI67 PE=1 SV=2
K.ELFQTPVC(681.385)TDKPTTHEK.T	1	3.8255	2713.39	A0A087WV66 , P46013	A0A087WV66 Antigen KI-67 OS=Homo sapiens GN=MKI67 PE=1 SV=1 , P46013 Antigen KI-67 OS=Homo sapiens GN=MKI67 PE=1 SV=2
R.ELFQTPC(681.385)TDNPTTDEK.T	2	3.0931	2578.23	A0A087WV66 , P46013	A0A087WV66 Antigen KI-67 OS=Homo sapiens GN=MKI67 PE=1 SV=1 , P46013 Antigen KI-67 OS=Homo sapiens GN=MKI67 PE=1 SV=2
R.ELFQTPC(681.385)TDNPTTDEK.T	1	2.8799	2578.22	A0A087WV66 , P46013	A0A087WV66 Antigen KI-67 OS=Homo sapiens GN=MKI67 PE=1 SV=1 , P46013 Antigen KI-67 OS=Homo sapiens GN=MKI67 PE=1 SV=2
R.ELFQTPC(681.385)TDNPTTDEKTTK.K	1	3.4404	2909.41	A0A087WV66 , P46013	A0A087WV66 Antigen KI-67 OS=Homo sapiens GN=MKI67 PE=1 SV=1 , P46013 Antigen KI-67 OS=Homo sapiens GN=MKI67 PE=1 SV=2
K.ILC(681.385)KSPQSDPADTPTNTK.Q	1	4.8947	2655.36	A0A087WV66 , P46013	A0A087WV66 Antigen KI-67 OS=Homo sapiens GN=MKI67 PE=1 SV=1 , P46013 Antigen KI-67 OS=Homo sapiens GN=MKI67 PE=1 SV=2
K.ILC(681.385)KSPQSDPADTPTNTK.Q	1	3.8205	2655.35	A0A087WV66 , P46013	A0A087WV66 Antigen KI-67 OS=Homo sapiens GN=MKI67 PE=1 SV=1 , P46013 Antigen KI-67 OS=Homo sapiens GN=MKI67 PE=1 SV=2
K.ELFQTPGHTEESMTDDKITEVSC(681.385)K.S	2	3.2261	3465.65	A0A087WV66 , P46013	A0A087WV66 Antigen KI-67 OS=Homo sapiens GN=MKI67 PE=1 SV=1 , P46013 Antigen KI-67 OS=Homo sapiens GN=MKI67 PE=1 SV=2
K.IAC(681.385)KSPPPESMDTPTSTR.R	1	4.4954	2658.31	A0A087WV66 , P46013	A0A087WV66 Antigen KI-67 OS=Homo sapiens GN=MKI67 PE=1 SV=1 , P46013 Antigen KI-67 OS=Homo sapiens GN=MKI67 PE=1 SV=2
K.IAC(681.385)KSPPPESMDTPTSTR.R	1	3.808	2657.32	A0A087WV66 , P46013	A0A087WV66 Antigen KI-67 OS=Homo sapiens GN=MKI67 PE=1 SV=1 , P46013 Antigen KI-67 OS=Homo sapiens GN=MKI67 PE=1 SV=2
K.IAC(681.385)KSPPPESM(15.9949)DTPTSTR.R	2	4.069	2673.31	A0A087WV66 , P46013	A0A087WV66 Antigen KI-67 OS=Homo sapiens GN=MKI67 PE=1 SV=1 , P46013 Antigen KI-67 OS=Homo sapiens GN=MKI67 PE=1 SV=2
K.ELFQTPIC(681.385)TDKPTTHEK.T	1	3.135	2727.4	A0A087WV66 , P46013	A0A087WV66 Antigen KI-67 OS=Homo sapiens GN=MKI67 PE=1 SV=1 , P46013 Antigen KI-67 OS=Homo sapiens GN=MKI67 PE=1 SV=2
K.ELFQTPIC(681.385)TDKPTTHEK.T	2	2.5478	2728.39	A0A087WV66 , P46013	A0A087WV66 Antigen KI-67 OS=Homo sapiens GN=MKI67 PE=1 SV=1 , P46013 Antigen KI-67 OS=Homo sapiens GN=MKI67 PE=1 SV=2
K.ELFQTPIC(681.385)TDKPTTHEK.T	1	3.2034	2727.39	A0A087WV66 , P46013	A0A087WV66 Antigen KI-67 OS=Homo sapiens GN=MKI67 PE=1 SV=1 , P46013 Antigen KI-67 OS=Homo sapiens GN=MKI67 PE=1 SV=2
K.IAC(681.385)KSPQPDPVDTPASTK.Q	2	5.1412	2594.35	A0A087WV66 , P46013	A0A087WV66 Antigen KI-67 OS=Homo sapiens GN=MKI67 PE=1 SV=1 , P46013 Antigen KI-67 OS=Homo sapiens GN=MKI67 PE=1 SV=2
K.IAC(681.385)KSPQPDPVDTPASTK.Q	1	4.1607	2594.35	A0A087WV66 , P46013	A0A087WV66 Antigen KI-67 OS=Homo sapiens GN=MKI67 PE=1 SV=1 , P46013 Antigen KI-67 OS=Homo sapiens GN=MKI67 PE=1 SV=2
K.IAC(681.385)KSPQPDPVDTPASTK.Q	1	4.3057	2593.33	A0A087WV66 , P46013	A0A087WV66 Antigen KI-67 OS=Homo sapiens GN=MKI67 PE=1 SV=1 , P46013 Antigen KI-67 OS=Homo sapiens GN=MKI67 PE=1 SV=2
K.IPC(681.385)KSPPPELTDTATSTK.R	1	4.2201	2625.37	A0A087WV66 , P46013	A0A087WV66 Antigen KI-67 OS=Homo sapiens GN=MKI67 PE=1 SV=1 , P46013 Antigen KI-67 OS=Homo sapiens GN=MKI67 PE=1 SV=2
K.ATKIPC(681.385)ESPPLEVVDTTASTK.R	1	4.7528	2926.53	A0A087WV66 , P46013	A0A087WV66 Antigen KI-67 OS=Homo sapiens GN=MKI67 PE=1 SV=1 , P46013 Antigen KI-67 OS=Homo sapiens GN=MKI67 PE=1 SV=2
K.IPC(681.385)ESPPLEVVDTTASTKR.H	2	4.3371	2782.46	A0A087WV66 , P46013	A0A087WV66 Antigen KI-67 OS=Homo sapiens GN=MKI67 PE=1 SV=1 , P46013 Antigen KI-67 OS=Homo sapiens GN=MKI67 PE=1 SV=2
R.LRC(681.385)MPAPEEIVEELPASK.K	1	3.5717	2752.43	A0A087WV66 , P46013	A0A087WV66 Antigen KI-67 OS=Homo sapiens GN=MKI67 PE=1 SV=1 , P46013 Antigen KI-67 OS=Homo sapiens GN=MKI67 PE=1 SV=2
R.C(681.385)MPAPEEIVEELPASK.K	1	3.7281	2481.24	A0A087WV66 , P46013	A0A087WV66 Antigen KI-67 OS=Homo sapiens GN=MKI67 PE=1 SV=1 , P46013 Antigen KI-67 OS=Homo sapiens GN=MKI67 PE=1 SV=2
R.C(681.385)MPAPEEIVEELPASKK.Q	1	4.7952	2611.35	A0A087WV66 , P46013	A0A087WV66 Antigen KI-67 OS=Homo sapiens GN=MKI67 PE=1 SV=1 , P46013 Antigen KI-67 OS=Homo sapiens GN=MKI67 PE=1 SV=2
R.C(681.385)M(15.9949)PAPEEIVEELPASKK.Q	1	2.7302	2626.34	A0A087WV66 , P46013	A0A087WV66 Antigen KI-67 OS=Homo sapiens GN=MKI67 PE=1 SV=1 , P46013 Antigen KI-67 OS=Homo sapiens GN=MKI67 PE=1 SV=2
K.GKGEAGNSDSMC(681.385)LR.S	1	3.4394	2165.03	A0A087WV66 , P46013	A0A087WV66 Antigen KI-67 OS=Homo sapiens GN=MKI67 PE=1 SV=1 , P46013 Antigen KI-67 OS=Homo sapiens GN=MKI67 PE=1 SV=2
K.GKGEAGNSDSMC(681.385)LR.S	1	4.3783	2164.04	A0A087WV66 , P46013	A0A087WV66 Antigen KI-67 OS=Homo sapiens GN=MKI67 PE=1 SV=1 , P46013 Antigen KI-67 OS=Homo sapiens GN=MKI67 PE=1 SV=2
K.GKGEAGNSDSMC(681.385)LR.S	1	3.3443	2165.04	A0A087WV66 , P46013	A0A087WV66 Antigen KI-67 OS=Homo sapiens GN=MKI67 PE=1 SV=1 , P46013 Antigen KI-67 OS=Homo sapiens GN=MKI67 PE=1 SV=2
K.GKGEAGNSDSM(15.9949)C(681.385)LR.S	1	3.5031	2179.03	A0A087WV66 , P46013	A0A087WV66 Antigen KI-67 OS=Homo sapiens GN=MKI67 PE=1 SV=1 , P46013 Antigen KI-67 OS=Homo sapiens GN=MKI67 PE=1 SV=2
R.QGSPDC(681.385)VIPFLPLESSPAQLSSDTASLLSGLVR.L	1	3.9186	4125.16	A0A087WVI8 , Q8IUC6	Q8IUC6 TIR domain-containing adapter molecule 1 OS=Homo sapiens GN=TICAM1 PE=1 SV=1 , A0A087WVI8 TIR domain-containing adapter molecule 1 OS=Homo sapiens GN=TICAM1 PE=1 SV=1
K.C(681.385)APGVGLVR.D	1	1.8223	1609.89	A0A087WVM3 , O00622	O00622 Protein CYR61 OS=Homo sapiens GN=CYR61 PE=1 SV=1 , A0A087WVM3 Protein CYR61 OS=Homo sapiens GN=CYR61 PE=1 SV=1
R.ELC(681.385)HTQSSHASLRADAEK.A	1	4.1311	2722.35	A0A087WVV2 , A0A0A0MRV0 , Q9P2E9-2 , Q9P2E9-3 , F8W7S5 , Q9P2E9	A0A087WVV2 Ribosome-binding protein 1 OS=Homo sapiens GN=RRBP1 PE=1 SV=1 , Q9P2E9-2 Isoform 1 of Ribosome-binding protein 1 OS=Homo sapiens GN=RRBP1 , F8W7S5 Ribosome-binding protein 1 OS=Homo sapiens GN=RRBP1 PE=1 SV=1 , Q9P2E9-3 Isoform 2 of Ribosome-binding protein 1 OS=Homo sapiens GN=RRBP1 , Q9P2E9 Ribosome-binding protein 1 OS=Homo sapiens GN=RRBP1 PE=1 SV=4 , A0A0A0MRV0 Ribosome-binding pr…
R.SKC(681.385)EELSGLHGQLQEAR.A	2	3.8312	2623.34	A0A087WVV2 , A0A0A0MRV0 , Q9P2E9-2 , Q9P2E9-3 , F8W7S5 , Q9P2E9	A0A087WVV2 Ribosome-binding protein 1 OS=Homo sapiens GN=RRBP1 PE=1 SV=1 , Q9P2E9-2 Isoform 1 of Ribosome-binding protein 1 OS=Homo sapiens GN=RRBP1 , F8W7S5 Ribosome-binding protein 1 OS=Homo sapiens GN=RRBP1 PE=1 SV=1 , Q9P2E9-3 Isoform 2 of Ribosome-binding protein 1 OS=Homo sapiens GN=RRBP1 , Q9P2E9 Ribosome-binding protein 1 OS=Homo sapiens GN=RRBP1 PE=1 SV=4 , A0A0A0MRV0 Ribosome-binding pr…
R.SKC(681.385)EELSGLHGQLQEAR.A	1	3.2425	2625.34	A0A087WVV2 , A0A0A0MRV0 , Q9P2E9-2 , Q9P2E9-3 , F8W7S5 , Q9P2E9	A0A087WVV2 Ribosome-binding protein 1 OS=Homo sapiens GN=RRBP1 PE=1 SV=1 , Q9P2E9-2 Isoform 1 of Ribosome-binding protein 1 OS=Homo sapiens GN=RRBP1 , F8W7S5 Ribosome-binding protein 1 OS=Homo sapiens GN=RRBP1 PE=1 SV=1 , Q9P2E9-3 Isoform 2 of Ribosome-binding protein 1 OS=Homo sapiens GN=RRBP1 , Q9P2E9 Ribosome-binding protein 1 OS=Homo sapiens GN=RRBP1 PE=1 SV=4 , A0A0A0MRV0 Ribosome-binding pr…
R.SKC(681.385)EELSGLHGQLQEAR.A	1	2.8285	2624.33	A0A087WVV2 , A0A0A0MRV0 , Q9P2E9-2 , Q9P2E9-3 , F8W7S5 , Q9P2E9	A0A087WVV2 Ribosome-binding protein 1 OS=Homo sapiens GN=RRBP1 PE=1 SV=1 , Q9P2E9-2 Isoform 1 of Ribosome-binding protein 1 OS=Homo sapiens GN=RRBP1 , F8W7S5 Ribosome-binding protein 1 OS=Homo sapiens GN=RRBP1 PE=1 SV=1 , Q9P2E9-3 Isoform 2 of Ribosome-binding protein 1 OS=Homo sapiens GN=RRBP1 , Q9P2E9 Ribosome-binding protein 1 OS=Homo sapiens GN=RRBP1 PE=1 SV=4 , A0A0A0MRV0 Ribosome-binding pr…
K.AMEALATAEQAC(681.385)K.E	1	3.7914	2076.06	A0A087WVV2 , A0A0A0MRV0 , Q9P2E9-2 , Q9P2E9-3 , F8W7S5 , Q9P2E9	A0A087WVV2 Ribosome-binding protein 1 OS=Homo sapiens GN=RRBP1 PE=1 SV=1 , Q9P2E9-2 Isoform 1 of Ribosome-binding protein 1 OS=Homo sapiens GN=RRBP1 , F8W7S5 Ribosome-binding protein 1 OS=Homo sapiens GN=RRBP1 PE=1 SV=1 , Q9P2E9-3 Isoform 2 of Ribosome-binding protein 1 OS=Homo sapiens GN=RRBP1 , Q9P2E9 Ribosome-binding protein 1 OS=Homo sapiens GN=RRBP1 PE=1 SV=4 , A0A0A0MRV0 Ribosome-binding pr…
K.AMEALATAEQAC(681.385)KEK.L	1	4.2307	2332.17	A0A087WVV2 , A0A0A0MRV0 , Q9P2E9-2 , Q9P2E9-3 , F8W7S5 , Q9P2E9	A0A087WVV2 Ribosome-binding protein 1 OS=Homo sapiens GN=RRBP1 PE=1 SV=1 , Q9P2E9-2 Isoform 1 of Ribosome-binding protein 1 OS=Homo sapiens GN=RRBP1 , F8W7S5 Ribosome-binding protein 1 OS=Homo sapiens GN=RRBP1 PE=1 SV=1 , Q9P2E9-3 Isoform 2 of Ribosome-binding protein 1 OS=Homo sapiens GN=RRBP1 , Q9P2E9 Ribosome-binding protein 1 OS=Homo sapiens GN=RRBP1 PE=1 SV=4 , A0A0A0MRV0 Ribosome-binding pr…
K.EESEKQLC(681.385)LIEAQTMEALLALLPELSVLAQQNYTEWLQDLK.E	1	3.9558	5470.8	A0A087WVV2 , A0A0A0MRV0 , Q9P2E9-2 , Q9P2E9-3 , F8W7S5 , Q9P2E9	A0A087WVV2 Ribosome-binding protein 1 OS=Homo sapiens GN=RRBP1 PE=1 SV=1 , Q9P2E9-2 Isoform 1 of Ribosome-binding protein 1 OS=Homo sapiens GN=RRBP1 , F8W7S5 Ribosome-binding protein 1 OS=Homo sapiens GN=RRBP1 PE=1 SV=1 , Q9P2E9-3 Isoform 2 of Ribosome-binding protein 1 OS=Homo sapiens GN=RRBP1 , Q9P2E9 Ribosome-binding protein 1 OS=Homo sapiens GN=RRBP1 PE=1 SV=4 , A0A0A0MRV0 Ribosome-binding pr…
K.HMAAASAEC(681.385)QNYAK.E	1	2.9059	2234.07	A0A087WVV2 , A0A0A0MRV0 , Q9P2E9-2 , Q9P2E9-3 , F8W7S5 , Q9P2E9	A0A087WVV2 Ribosome-binding protein 1 OS=Homo sapiens GN=RRBP1 PE=1 SV=1 , Q9P2E9-2 Isoform 1 of Ribosome-binding protein 1 OS=Homo sapiens GN=RRBP1 , F8W7S5 Ribosome-binding protein 1 OS=Homo sapiens GN=RRBP1 PE=1 SV=1 , Q9P2E9-3 Isoform 2 of Ribosome-binding protein 1 OS=Homo sapiens GN=RRBP1 , Q9P2E9 Ribosome-binding protein 1 OS=Homo sapiens GN=RRBP1 PE=1 SV=4 , A0A0A0MRV0 Ribosome-binding pr…
K.HMAAASAEC(681.385)QNYAK.E	1	2.4128	2233.06	A0A087WVV2 , A0A0A0MRV0 , Q9P2E9-2 , Q9P2E9-3 , F8W7S5 , Q9P2E9	A0A087WVV2 Ribosome-binding protein 1 OS=Homo sapiens GN=RRBP1 PE=1 SV=1 , Q9P2E9-2 Isoform 1 of Ribosome-binding protein 1 OS=Homo sapiens GN=RRBP1 , F8W7S5 Ribosome-binding protein 1 OS=Homo sapiens GN=RRBP1 PE=1 SV=1 , Q9P2E9-3 Isoform 2 of Ribosome-binding protein 1 OS=Homo sapiens GN=RRBP1 , Q9P2E9 Ribosome-binding protein 1 OS=Homo sapiens GN=RRBP1 PE=1 SV=4 , A0A0A0MRV0 Ribosome-binding pr…
K.HMAAASAEC(681.385)QNYAK.E	1	3.5968	2233.06	A0A087WVV2 , A0A0A0MRV0 , Q9P2E9-2 , Q9P2E9-3 , F8W7S5 , Q9P2E9	A0A087WVV2 Ribosome-binding protein 1 OS=Homo sapiens GN=RRBP1 PE=1 SV=1 , Q9P2E9-2 Isoform 1 of Ribosome-binding protein 1 OS=Homo sapiens GN=RRBP1 , F8W7S5 Ribosome-binding protein 1 OS=Homo sapiens GN=RRBP1 PE=1 SV=1 , Q9P2E9-3 Isoform 2 of Ribosome-binding protein 1 OS=Homo sapiens GN=RRBP1 , Q9P2E9 Ribosome-binding protein 1 OS=Homo sapiens GN=RRBP1 PE=1 SV=4 , A0A0A0MRV0 Ribosome-binding pr…
K.HMAAASAEC(681.385)QNYAK.E	1	2.9573	2233.05	A0A087WVV2 , A0A0A0MRV0 , Q9P2E9-2 , Q9P2E9-3 , F8W7S5 , Q9P2E9	A0A087WVV2 Ribosome-binding protein 1 OS=Homo sapiens GN=RRBP1 PE=1 SV=1 , Q9P2E9-2 Isoform 1 of Ribosome-binding protein 1 OS=Homo sapiens GN=RRBP1 , F8W7S5 Ribosome-binding protein 1 OS=Homo sapiens GN=RRBP1 PE=1 SV=1 , Q9P2E9-3 Isoform 2 of Ribosome-binding protein 1 OS=Homo sapiens GN=RRBP1 , Q9P2E9 Ribosome-binding protein 1 OS=Homo sapiens GN=RRBP1 PE=1 SV=4 , A0A0A0MRV0 Ribosome-binding pr…
R.QKLTAEFEEAQTSAC(681.385)R.L	1	5.9904	2552.27	A0A087WVV2 , A0A0A0MRV0 , Q9P2E9-2 , Q9P2E9-3 , F8W7S5 , Q9P2E9	A0A087WVV2 Ribosome-binding protein 1 OS=Homo sapiens GN=RRBP1 PE=1 SV=1 , Q9P2E9-2 Isoform 1 of Ribosome-binding protein 1 OS=Homo sapiens GN=RRBP1 , F8W7S5 Ribosome-binding protein 1 OS=Homo sapiens GN=RRBP1 PE=1 SV=1 , Q9P2E9-3 Isoform 2 of Ribosome-binding protein 1 OS=Homo sapiens GN=RRBP1 , Q9P2E9 Ribosome-binding protein 1 OS=Homo sapiens GN=RRBP1 PE=1 SV=4 , A0A0A0MRV0 Ribosome-binding pr…
R.ALGNLGDIFIC(681.385)KK.D	1	2.5887	2131.19	A0A087WW06 , Q96AY4	A0A087WW06 Tetratricopeptide repeat protein 28 OS=Homo sapiens GN=TTC28 PE=1 SV=1 , Q96AY4 Tetratricopeptide repeat protein 28 OS=Homo sapiens GN=TTC28 PE=1 SV=4
K.SNC(681.385)KPSTFAYPAPLEVPK.E	1	2.9311	2688.4	A0A087WW66 , Q99460	A0A087WW66 26S proteasome non-ATPase regulatory subunit 1 OS=Homo sapiens GN=PSMD1 PE=1 SV=1 , Q99460 26S proteasome non-ATPase regulatory subunit 1 OS=Homo sapiens GN=PSMD1 PE=1 SV=2
K.SNC(681.385)KPSTFAYPAPLEVPK.E	1	1.95	2688.39	A0A087WW66 , Q99460	A0A087WW66 26S proteasome non-ATPase regulatory subunit 1 OS=Homo sapiens GN=PSMD1 PE=1 SV=1 , Q99460 26S proteasome non-ATPase regulatory subunit 1 OS=Homo sapiens GN=PSMD1 PE=1 SV=2
K.VLTMPETC(681.385)R.Y	1	2.6725	1789.92	A0A087WW66 , Q99460	A0A087WW66 26S proteasome non-ATPase regulatory subunit 1 OS=Homo sapiens GN=PSMD1 PE=1 SV=1 , Q99460 26S proteasome non-ATPase regulatory subunit 1 OS=Homo sapiens GN=PSMD1 PE=1 SV=2
K.SPILPKPPGELTAESPQSTDDAHQGSQGAEALSPLSPC(681.385)SPR.V	1	4.7356	4893.44	A0A087WWC4	A0A087WWC4 Nance-Horan syndrome protein OS=Homo sapiens GN=NHS PE=1 SV=1
R.AAC(681.385)GPELADLVAEELAFAR.Q	1	2.9689	2684.36	A0A087WWL5	A0A087WWL5 Uncharacterized protein C19orf68 OS=Homo sapiens GN=C19orf68 PE=1 SV=1
R.PFLEQC(681.385)VYDLCVVGGERLSLCR.G	1	2.6973	3352.62	A0A087WXI2 , Q9Y6R7	A0A087WXI2 IgGFc-binding protein OS=Homo sapiens GN=FCGBP PE=1 SV=1 , Q9Y6R7 IgGFc-binding protein OS=Homo sapiens GN=FCGBP PE=1 SV=3
R.VC(681.385)FVTSMMTGR.A	1	2.4954	1970.97	A0A087WXK2 , Q86TG7 , A0A087WUL4 , A0A087WX23	Q86TG7 Retrotransposon-derived protein PEG10 OS=Homo sapiens GN=PEG10 PE=1 SV=2 , A0A087WUL4 Retrotransposon-derived protein PEG10 OS=Homo sapiens GN=PEG10 PE=1 SV=1 , A0A087WXK2 Retrotransposon-derived protein PEG10 OS=Homo sapiens GN=PEG10 PE=1 SV=1 , A0A087WX23 Retrotransposon-derived protein PEG10 OS=Homo sapiens GN=PEG10 PE=1 SV=1
K.LQVSYDC(681.385)RAPNNFTIQNQYPR.L	1	2.4692	3266.62	A0A087WXK2 , Q86TG7 , A0A087WUL4 , A0A087WX23	Q86TG7 Retrotransposon-derived protein PEG10 OS=Homo sapiens GN=PEG10 PE=1 SV=2 , A0A087WUL4 Retrotransposon-derived protein PEG10 OS=Homo sapiens GN=PEG10 PE=1 SV=1 , A0A087WXK2 Retrotransposon-derived protein PEG10 OS=Homo sapiens GN=PEG10 PE=1 SV=1 , A0A087WX23 Retrotransposon-derived protein PEG10 OS=Homo sapiens GN=PEG10 PE=1 SV=1
K.LQVSYDC(681.385)RAPNNFTIQNQYPR.L	1	3.1826	3267.63	A0A087WXK2 , Q86TG7 , A0A087WUL4 , A0A087WX23	Q86TG7 Retrotransposon-derived protein PEG10 OS=Homo sapiens GN=PEG10 PE=1 SV=2 , A0A087WUL4 Retrotransposon-derived protein PEG10 OS=Homo sapiens GN=PEG10 PE=1 SV=1 , A0A087WXK2 Retrotransposon-derived protein PEG10 OS=Homo sapiens GN=PEG10 PE=1 SV=1 , A0A087WX23 Retrotransposon-derived protein PEG10 OS=Homo sapiens GN=PEG10 PE=1 SV=1
R.INPYMSSPC(681.385)HIEMILTEK.E	1	4.5882	2845.4	A0A087WXM6 , J3QQT2 , J3KRX5 , P18621-3 , A0A0A6YYL6 , P18621	J3QQT2 60S ribosomal protein L17 (Fragment) OS=Homo sapiens GN=RPL17 PE=3 SV=1 , A0A0A6YYL6 Protein RPL17-C18orf32 OS=Homo sapiens GN=RPL17-C18orf32 PE=3 SV=1 , A0A087WXM6 60S ribosomal protein L17 (Fragment) OS=Homo sapiens GN=RPL17 PE=3 SV=1 , P18621 60S ribosomal protein L17 OS=Homo sapiens GN=RPL17 PE=1 SV=3 , J3KRX5 60S ribosomal protein L17 (Fragment) OS=Homo sapiens GN=RPL17 PE=3 SV=1 , P1…
R.INPYMSSPC(681.385)HIEMILTEK.E	3	6.1138	2846.41	A0A087WXM6 , J3QQT2 , J3KRX5 , P18621-3 , A0A0A6YYL6 , P18621	J3QQT2 60S ribosomal protein L17 (Fragment) OS=Homo sapiens GN=RPL17 PE=3 SV=1 , A0A0A6YYL6 Protein RPL17-C18orf32 OS=Homo sapiens GN=RPL17-C18orf32 PE=3 SV=1 , A0A087WXM6 60S ribosomal protein L17 (Fragment) OS=Homo sapiens GN=RPL17 PE=3 SV=1 , P18621 60S ribosomal protein L17 OS=Homo sapiens GN=RPL17 PE=1 SV=3 , J3KRX5 60S ribosomal protein L17 (Fragment) OS=Homo sapiens GN=RPL17 PE=3 SV=1 , P1…
R.INPYMSSPC(681.385)HIEMILTEK.E	2	4.3974	2846.42	A0A087WXM6 , J3QQT2 , J3KRX5 , P18621-3 , A0A0A6YYL6 , P18621	J3QQT2 60S ribosomal protein L17 (Fragment) OS=Homo sapiens GN=RPL17 PE=3 SV=1 , A0A0A6YYL6 Protein RPL17-C18orf32 OS=Homo sapiens GN=RPL17-C18orf32 PE=3 SV=1 , A0A087WXM6 60S ribosomal protein L17 (Fragment) OS=Homo sapiens GN=RPL17 PE=3 SV=1 , P18621 60S ribosomal protein L17 OS=Homo sapiens GN=RPL17 PE=1 SV=3 , J3KRX5 60S ribosomal protein L17 (Fragment) OS=Homo sapiens GN=RPL17 PE=3 SV=1 , P1…
R.INPYMSSPC(681.385)HIEMILTEK.E	4	3.8692	2845.42	A0A087WXM6 , J3QQT2 , J3KRX5 , P18621-3 , A0A0A6YYL6 , P18621	J3QQT2 60S ribosomal protein L17 (Fragment) OS=Homo sapiens GN=RPL17 PE=3 SV=1 , A0A0A6YYL6 Protein RPL17-C18orf32 OS=Homo sapiens GN=RPL17-C18orf32 PE=3 SV=1 , A0A087WXM6 60S ribosomal protein L17 (Fragment) OS=Homo sapiens GN=RPL17 PE=3 SV=1 , P18621 60S ribosomal protein L17 OS=Homo sapiens GN=RPL17 PE=1 SV=3 , J3KRX5 60S ribosomal protein L17 (Fragment) OS=Homo sapiens GN=RPL17 PE=3 SV=1 , P1…
R.INPYMSSPC(681.385)HIEMILTEK.E	3	4.3651	2845.42	A0A087WXM6 , J3QQT2 , J3KRX5 , P18621-3 , A0A0A6YYL6 , P18621	J3QQT2 60S ribosomal protein L17 (Fragment) OS=Homo sapiens GN=RPL17 PE=3 SV=1 , A0A0A6YYL6 Protein RPL17-C18orf32 OS=Homo sapiens GN=RPL17-C18orf32 PE=3 SV=1 , A0A087WXM6 60S ribosomal protein L17 (Fragment) OS=Homo sapiens GN=RPL17 PE=3 SV=1 , P18621 60S ribosomal protein L17 OS=Homo sapiens GN=RPL17 PE=1 SV=3 , J3KRX5 60S ribosomal protein L17 (Fragment) OS=Homo sapiens GN=RPL17 PE=3 SV=1 , P1…
R.INPYMSSPC(681.385)HIEMILTEK.E	1	3.3442	2845.42	A0A087WXM6 , J3QQT2 , J3KRX5 , P18621-3 , A0A0A6YYL6 , P18621	J3QQT2 60S ribosomal protein L17 (Fragment) OS=Homo sapiens GN=RPL17 PE=3 SV=1 , A0A0A6YYL6 Protein RPL17-C18orf32 OS=Homo sapiens GN=RPL17-C18orf32 PE=3 SV=1 , A0A087WXM6 60S ribosomal protein L17 (Fragment) OS=Homo sapiens GN=RPL17 PE=3 SV=1 , P18621 60S ribosomal protein L17 OS=Homo sapiens GN=RPL17 PE=1 SV=3 , J3KRX5 60S ribosomal protein L17 (Fragment) OS=Homo sapiens GN=RPL17 PE=3 SV=1 , P1…
R.INPYMSSPC(681.385)HIEMILTEK.E	3	3.653	2845.42	A0A087WXM6 , J3QQT2 , J3KRX5 , P18621-3 , A0A0A6YYL6 , P18621	J3QQT2 60S ribosomal protein L17 (Fragment) OS=Homo sapiens GN=RPL17 PE=3 SV=1 , A0A0A6YYL6 Protein RPL17-C18orf32 OS=Homo sapiens GN=RPL17-C18orf32 PE=3 SV=1 , A0A087WXM6 60S ribosomal protein L17 (Fragment) OS=Homo sapiens GN=RPL17 PE=3 SV=1 , P18621 60S ribosomal protein L17 OS=Homo sapiens GN=RPL17 PE=1 SV=3 , J3KRX5 60S ribosomal protein L17 (Fragment) OS=Homo sapiens GN=RPL17 PE=3 SV=1 , P1…
R.INPYMSSPC(681.385)HIEMILTEK.E	2	3.8232	2845.42	A0A087WXM6 , J3QQT2 , J3KRX5 , P18621-3 , A0A0A6YYL6 , P18621	J3QQT2 60S ribosomal protein L17 (Fragment) OS=Homo sapiens GN=RPL17 PE=3 SV=1 , A0A0A6YYL6 Protein RPL17-C18orf32 OS=Homo sapiens GN=RPL17-C18orf32 PE=3 SV=1 , A0A087WXM6 60S ribosomal protein L17 (Fragment) OS=Homo sapiens GN=RPL17 PE=3 SV=1 , P18621 60S ribosomal protein L17 OS=Homo sapiens GN=RPL17 PE=1 SV=3 , J3KRX5 60S ribosomal protein L17 (Fragment) OS=Homo sapiens GN=RPL17 PE=3 SV=1 , P1…
R.INPYM(15.9949)SSPC(681.385)HIEMILTEK.E	2	2.2703	2860.4	A0A087WXM6 , J3QQT2 , J3KRX5 , P18621-3 , A0A0A6YYL6 , P18621	J3QQT2 60S ribosomal protein L17 (Fragment) OS=Homo sapiens GN=RPL17 PE=3 SV=1 , A0A0A6YYL6 Protein RPL17-C18orf32 OS=Homo sapiens GN=RPL17-C18orf32 PE=3 SV=1 , A0A087WXM6 60S ribosomal protein L17 (Fragment) OS=Homo sapiens GN=RPL17 PE=3 SV=1 , P18621 60S ribosomal protein L17 OS=Homo sapiens GN=RPL17 PE=1 SV=3 , J3KRX5 60S ribosomal protein L17 (Fragment) OS=Homo sapiens GN=RPL17 PE=3 SV=1 , P1…
R.INPYMSSPC(681.385)HIEM(15.9949)ILTEK.E	1	2.3824	2862.4	A0A087WXM6 , J3QQT2 , J3KRX5 , P18621-3 , A0A0A6YYL6 , P18621	J3QQT2 60S ribosomal protein L17 (Fragment) OS=Homo sapiens GN=RPL17 PE=3 SV=1 , A0A0A6YYL6 Protein RPL17-C18orf32 OS=Homo sapiens GN=RPL17-C18orf32 PE=3 SV=1 , A0A087WXM6 60S ribosomal protein L17 (Fragment) OS=Homo sapiens GN=RPL17 PE=3 SV=1 , P18621 60S ribosomal protein L17 OS=Homo sapiens GN=RPL17 PE=1 SV=3 , J3KRX5 60S ribosomal protein L17 (Fragment) OS=Homo sapiens GN=RPL17 PE=3 SV=1 , P1…
R.INPYM(15.9949)SSPC(681.385)HIEMILTEK.E	1	2.9972	2862.42	A0A087WXM6 , J3QQT2 , J3KRX5 , P18621-3 , A0A0A6YYL6 , P18621	J3QQT2 60S ribosomal protein L17 (Fragment) OS=Homo sapiens GN=RPL17 PE=3 SV=1 , A0A0A6YYL6 Protein RPL17-C18orf32 OS=Homo sapiens GN=RPL17-C18orf32 PE=3 SV=1 , A0A087WXM6 60S ribosomal protein L17 (Fragment) OS=Homo sapiens GN=RPL17 PE=3 SV=1 , P18621 60S ribosomal protein L17 OS=Homo sapiens GN=RPL17 PE=1 SV=3 , J3KRX5 60S ribosomal protein L17 (Fragment) OS=Homo sapiens GN=RPL17 PE=3 SV=1 , P1…
R.INPYMSSPC(681.385)HIEM(15.9949)ILTEK.E	1	2.6025	2862.41	A0A087WXM6 , J3QQT2 , J3KRX5 , P18621-3 , A0A0A6YYL6 , P18621	J3QQT2 60S ribosomal protein L17 (Fragment) OS=Homo sapiens GN=RPL17 PE=3 SV=1 , A0A0A6YYL6 Protein RPL17-C18orf32 OS=Homo sapiens GN=RPL17-C18orf32 PE=3 SV=1 , A0A087WXM6 60S ribosomal protein L17 (Fragment) OS=Homo sapiens GN=RPL17 PE=3 SV=1 , P18621 60S ribosomal protein L17 OS=Homo sapiens GN=RPL17 PE=1 SV=3 , J3KRX5 60S ribosomal protein L17 (Fragment) OS=Homo sapiens GN=RPL17 PE=3 SV=1 , P1…
R.INPYM(15.9949)SSPC(681.385)HIEMILTEK.E	2	3.4052	2861.41	A0A087WXM6 , J3QQT2 , J3KRX5 , P18621-3 , A0A0A6YYL6 , P18621	J3QQT2 60S ribosomal protein L17 (Fragment) OS=Homo sapiens GN=RPL17 PE=3 SV=1 , A0A0A6YYL6 Protein RPL17-C18orf32 OS=Homo sapiens GN=RPL17-C18orf32 PE=3 SV=1 , A0A087WXM6 60S ribosomal protein L17 (Fragment) OS=Homo sapiens GN=RPL17 PE=3 SV=1 , P18621 60S ribosomal protein L17 OS=Homo sapiens GN=RPL17 PE=1 SV=3 , J3KRX5 60S ribosomal protein L17 (Fragment) OS=Homo sapiens GN=RPL17 PE=3 SV=1 , P1…
R.INPYMSSPC(681.385)HIEM(15.9949)ILTEK.E	1	3.0421	2861.41	A0A087WXM6 , J3QQT2 , J3KRX5 , P18621-3 , A0A0A6YYL6 , P18621	J3QQT2 60S ribosomal protein L17 (Fragment) OS=Homo sapiens GN=RPL17 PE=3 SV=1 , A0A0A6YYL6 Protein RPL17-C18orf32 OS=Homo sapiens GN=RPL17-C18orf32 PE=3 SV=1 , A0A087WXM6 60S ribosomal protein L17 (Fragment) OS=Homo sapiens GN=RPL17 PE=3 SV=1 , P18621 60S ribosomal protein L17 OS=Homo sapiens GN=RPL17 PE=1 SV=3 , J3KRX5 60S ribosomal protein L17 (Fragment) OS=Homo sapiens GN=RPL17 PE=3 SV=1 , P1…
R.INPYM(15.9949)SSPC(681.385)HIEMILTEK.E	1	2.4797	2861.42	A0A087WXM6 , J3QQT2 , J3KRX5 , P18621-3 , A0A0A6YYL6 , P18621	J3QQT2 60S ribosomal protein L17 (Fragment) OS=Homo sapiens GN=RPL17 PE=3 SV=1 , A0A0A6YYL6 Protein RPL17-C18orf32 OS=Homo sapiens GN=RPL17-C18orf32 PE=3 SV=1 , A0A087WXM6 60S ribosomal protein L17 (Fragment) OS=Homo sapiens GN=RPL17 PE=3 SV=1 , P18621 60S ribosomal protein L17 OS=Homo sapiens GN=RPL17 PE=1 SV=3 , J3KRX5 60S ribosomal protein L17 (Fragment) OS=Homo sapiens GN=RPL17 PE=3 SV=1 , P1…
R.INPYM(15.9949)SSPC(681.385)HIEMILTEK.E	1	2.4807	2861.41	A0A087WXM6 , J3QQT2 , J3KRX5 , P18621-3 , A0A0A6YYL6 , P18621	J3QQT2 60S ribosomal protein L17 (Fragment) OS=Homo sapiens GN=RPL17 PE=3 SV=1 , A0A0A6YYL6 Protein RPL17-C18orf32 OS=Homo sapiens GN=RPL17-C18orf32 PE=3 SV=1 , A0A087WXM6 60S ribosomal protein L17 (Fragment) OS=Homo sapiens GN=RPL17 PE=3 SV=1 , P18621 60S ribosomal protein L17 OS=Homo sapiens GN=RPL17 PE=1 SV=3 , J3KRX5 60S ribosomal protein L17 (Fragment) OS=Homo sapiens GN=RPL17 PE=3 SV=1 , P1…
R.INPYM(15.9949)SSPC(681.385)HIEMILTEK.E	1	2.937	2861.41	A0A087WXM6 , J3QQT2 , J3KRX5 , P18621-3 , A0A0A6YYL6 , P18621	J3QQT2 60S ribosomal protein L17 (Fragment) OS=Homo sapiens GN=RPL17 PE=3 SV=1 , A0A0A6YYL6 Protein RPL17-C18orf32 OS=Homo sapiens GN=RPL17-C18orf32 PE=3 SV=1 , A0A087WXM6 60S ribosomal protein L17 (Fragment) OS=Homo sapiens GN=RPL17 PE=3 SV=1 , P18621 60S ribosomal protein L17 OS=Homo sapiens GN=RPL17 PE=1 SV=3 , J3KRX5 60S ribosomal protein L17 (Fragment) OS=Homo sapiens GN=RPL17 PE=3 SV=1 , P1…
K.NC(681.385)VAIAADRR.F	1	3.0516	1827.98	A0A087WXQ8 , A0A087WUL2 , P49720 , A0A087WY10	P49720 Proteasome subunit beta type-3 OS=Homo sapiens GN=PSMB3 PE=1 SV=2 , A0A087WY10 Proteasome subunit beta type-3 OS=Homo sapiens GN=PSMB3 PE=1 SV=1 , A0A087WUL2 Proteasome subunit beta type-3 (Fragment) OS=Homo sapiens GN=PSMB3 PE=1 SV=1 , A0A087WXQ8 Proteasome subunit beta type-3 OS=Homo sapiens GN=PSMB3 PE=1 SV=1
K.NC(681.385)VAIAADRR.F	1	3.7634	1826.98	A0A087WXQ8 , A0A087WUL2 , P49720 , A0A087WY10	P49720 Proteasome subunit beta type-3 OS=Homo sapiens GN=PSMB3 PE=1 SV=2 , A0A087WY10 Proteasome subunit beta type-3 OS=Homo sapiens GN=PSMB3 PE=1 SV=1 , A0A087WUL2 Proteasome subunit beta type-3 (Fragment) OS=Homo sapiens GN=PSMB3 PE=1 SV=1 , A0A087WXQ8 Proteasome subunit beta type-3 OS=Homo sapiens GN=PSMB3 PE=1 SV=1
K.NQISPFISQMC(681.385)NMLGLGDMNADQLASK.L	1	4.4208	3666.78	A0A087WXS7 , O43681	A0A087WXS7 ATPase ASNA1 OS=Homo sapiens GN=ASNA1 PE=1 SV=1 , O43681 ATPase ASNA1 OS=Homo sapiens GN=ASNA1 PE=1 SV=2
K.NQISPFISQMC(681.385)NMLGLGDMNADQLASK.L	1	3.5983	3666.78	A0A087WXS7 , O43681	A0A087WXS7 ATPase ASNA1 OS=Homo sapiens GN=ASNA1 PE=1 SV=1 , O43681 ATPase ASNA1 OS=Homo sapiens GN=ASNA1 PE=1 SV=2
K.NQISPFISQMC(681.385)NMLGLGDMNADQLASKLEETLPVIR.S	2	5.5144	4716.42	A0A087WXS7 , O43681	A0A087WXS7 ATPase ASNA1 OS=Homo sapiens GN=ASNA1 PE=1 SV=1 , O43681 ATPase ASNA1 OS=Homo sapiens GN=ASNA1 PE=1 SV=2
K.NQISPFISQMC(681.385)NMLGLGDMNADQLASKLEETLPVIR.S	1	5.6425	4716.37	A0A087WXS7 , O43681	A0A087WXS7 ATPase ASNA1 OS=Homo sapiens GN=ASNA1 PE=1 SV=1 , O43681 ATPase ASNA1 OS=Homo sapiens GN=ASNA1 PE=1 SV=2
R.TSC(681.385)GSPNYAAPEVISGR.L	2	4.9381	2448.21	A0A087WXX9 , Q13131-2 , P54646 , Q13131	P54646 5'-AMP-activated protein kinase catalytic subunit alpha-2 OS=Homo sapiens GN=PRKAA2 PE=1 SV=2 , A0A087WXX9 5'-AMP-activated protein kinase catalytic subunit alpha-2 OS=Homo sapiens GN=PRKAA2 PE=1 SV=1 , Q13131 5'-AMP-activated protein kinase catalytic subunit alpha-1 OS=Homo sapiens GN=PRKAA1 PE=1 SV=4 , Q13131-2 Isoform 2 of 5'-AMP-activated protein kinase catalytic subunit alpha-1 OS=Hom…
R.TSC(681.385)GSPNYAAPEVISGR.L	1	3.5844	2448.21	A0A087WXX9 , Q13131-2 , P54646 , Q13131	P54646 5'-AMP-activated protein kinase catalytic subunit alpha-2 OS=Homo sapiens GN=PRKAA2 PE=1 SV=2 , A0A087WXX9 5'-AMP-activated protein kinase catalytic subunit alpha-2 OS=Homo sapiens GN=PRKAA2 PE=1 SV=1 , Q13131 5'-AMP-activated protein kinase catalytic subunit alpha-1 OS=Homo sapiens GN=PRKAA1 PE=1 SV=4 , Q13131-2 Isoform 2 of 5'-AMP-activated protein kinase catalytic subunit alpha-1 OS=Hom…
R.SAEPAEALVLAC(681.385)KR.L	1	4.1425	2198.19	A0A087WY19 , Q96CW6	Q96CW6 Probable RNA polymerase II nuclear localization protein SLC7A6OS OS=Homo sapiens GN=SLC7A6OS PE=1 SV=2 , A0A087WY19 Probable RNA polymerase II nuclear localization protein SLC7A6OS OS=Homo sapiens GN=SLC7A6OS PE=1 SV=1
R.SAEPAEALVLAC(681.385)KR.L	1	2.6496	2197.18	A0A087WY19 , Q96CW6	Q96CW6 Probable RNA polymerase II nuclear localization protein SLC7A6OS OS=Homo sapiens GN=SLC7A6OS PE=1 SV=2 , A0A087WY19 Probable RNA polymerase II nuclear localization protein SLC7A6OS OS=Homo sapiens GN=SLC7A6OS PE=1 SV=1
R.AAENNVFHLVATVC(681.385)SQEEPVQPLLR.E	1	4.4561	3503.81	A0A087WY19 , Q96CW6	Q96CW6 Probable RNA polymerase II nuclear localization protein SLC7A6OS OS=Homo sapiens GN=SLC7A6OS PE=1 SV=2 , A0A087WY19 Probable RNA polymerase II nuclear localization protein SLC7A6OS OS=Homo sapiens GN=SLC7A6OS PE=1 SV=1
R.LNQQQHPDC(681.385)K.T	1	2.1496	1949.97	A0A087WYA7 , Q5T280	A0A087WYA7 Putative methyltransferase C9orf114 OS=Homo sapiens GN=C9orf114 PE=1 SV=1 , Q5T280 Putative methyltransferase C9orf114 OS=Homo sapiens GN=C9orf114 PE=1 SV=3
R.LNQQQHPDC(681.385)K.T	1	3.3248	1948.97	A0A087WYA7 , Q5T280	A0A087WYA7 Putative methyltransferase C9orf114 OS=Homo sapiens GN=C9orf114 PE=1 SV=1 , Q5T280 Putative methyltransferase C9orf114 OS=Homo sapiens GN=C9orf114 PE=1 SV=3
R.AGGIETIANEYSDRC(681.385)TPACISFGPK.N	2	4.4342	3397.65	A0A087WYC1	A0A087WYC1 Heat shock 70 kDa protein 4 OS=Homo sapiens GN=HSPA4 PE=1 SV=1
R.AGGIETIANEYSDRC(681.385)TPACISFGPK.N	1	3.2488	3396.65	A0A087WYC1	A0A087WYC1 Heat shock 70 kDa protein 4 OS=Homo sapiens GN=HSPA4 PE=1 SV=1
R.AGGIETIANEYSDRC(681.385)TPACISFGPK.N	1	4.1137	3396.66	A0A087WYC1	A0A087WYC1 Heat shock 70 kDa protein 4 OS=Homo sapiens GN=HSPA4 PE=1 SV=1
R.AGGIETIANEYSDRC(681.385)TPACISFGPK.N	1	2.8879	3396.64	A0A087WYC1	A0A087WYC1 Heat shock 70 kDa protein 4 OS=Homo sapiens GN=HSPA4 PE=1 SV=1
R.AGGIETIANEYSDRC(681.385)TPAC(681.385)ISFGPK.N	1	3.4817	4078.04	A0A087WYC1	A0A087WYC1 Heat shock 70 kDa protein 4 OS=Homo sapiens GN=HSPA4 PE=1 SV=1
R.AGGIETIANEYSDRC(681.385)TPAC(681.385)ISFGPK.N	1	3.2857	4079.12	A0A087WYC1	A0A087WYC1 Heat shock 70 kDa protein 4 OS=Homo sapiens GN=HSPA4 PE=1 SV=1
R.RSVMDATQIAGLNC(681.385)LR.L	1	2.735	2488.3	A0A087WYC1	A0A087WYC1 Heat shock 70 kDa protein 4 OS=Homo sapiens GN=HSPA4 PE=1 SV=1
R.SVMDATQIAGLNC(681.385)LR.L	2	4.7646	2331.2	A0A087WYC1	A0A087WYC1 Heat shock 70 kDa protein 4 OS=Homo sapiens GN=HSPA4 PE=1 SV=1
R.SVMDATQIAGLNC(681.385)LR.L	2	4.2382	2330.19	A0A087WYC1	A0A087WYC1 Heat shock 70 kDa protein 4 OS=Homo sapiens GN=HSPA4 PE=1 SV=1
R.SVMDATQIAGLNC(681.385)LR.L	1	3.3904	2331.2	A0A087WYC1	A0A087WYC1 Heat shock 70 kDa protein 4 OS=Homo sapiens GN=HSPA4 PE=1 SV=1
R.KFDEVLVNHFC(681.385)EEFGK.K	2	4.1281	2681.34	A0A087WYC1	A0A087WYC1 Heat shock 70 kDa protein 4 OS=Homo sapiens GN=HSPA4 PE=1 SV=1
R.KFDEVLVNHFC(681.385)EEFGK.K	1	7.4645	2680.34	A0A087WYC1	A0A087WYC1 Heat shock 70 kDa protein 4 OS=Homo sapiens GN=HSPA4 PE=1 SV=1
R.KFDEVLVNHFC(681.385)EEFGK.K	2	8.1123	2680.33	A0A087WYC1	A0A087WYC1 Heat shock 70 kDa protein 4 OS=Homo sapiens GN=HSPA4 PE=1 SV=1
R.KFDEVLVNHFC(681.385)EEFGK.K	1	6.5406	2680.33	A0A087WYC1	A0A087WYC1 Heat shock 70 kDa protein 4 OS=Homo sapiens GN=HSPA4 PE=1 SV=1
R.KFDEVLVNHFC(681.385)EEFGK.K	1	5.0222	2680.33	A0A087WYC1	A0A087WYC1 Heat shock 70 kDa protein 4 OS=Homo sapiens GN=HSPA4 PE=1 SV=1
K.FDEVLVNHFC(681.385)EEFGK.K	2	4.5495	2553.25	A0A087WYC1	A0A087WYC1 Heat shock 70 kDa protein 4 OS=Homo sapiens GN=HSPA4 PE=1 SV=1
K.FDEVLVNHFC(681.385)EEFGK.K	1	2.7792	2552.24	A0A087WYC1	A0A087WYC1 Heat shock 70 kDa protein 4 OS=Homo sapiens GN=HSPA4 PE=1 SV=1
K.KLMSANASDLPLSIEC(681.385)FMNDVDVSGTMNR.G	1	4.2595	3898.9	A0A087WYC1	A0A087WYC1 Heat shock 70 kDa protein 4 OS=Homo sapiens GN=HSPA4 PE=1 SV=1
K.KLMSANASDLPLSIEC(681.385)FMNDVDVSGTMNR.G	1	2.6701	3898.91	A0A087WYC1	A0A087WYC1 Heat shock 70 kDa protein 4 OS=Homo sapiens GN=HSPA4 PE=1 SV=1
K.KLMSANASDLPLSIEC(681.385)FMNDVDVSGTMNR.G	1	3.5366	3898.88	A0A087WYC1	A0A087WYC1 Heat shock 70 kDa protein 4 OS=Homo sapiens GN=HSPA4 PE=1 SV=1
K.KLMSANASDLPLSIEC(681.385)FMNDVDVSGTMNR.G	1	2.5452	3898.88	A0A087WYC1	A0A087WYC1 Heat shock 70 kDa protein 4 OS=Homo sapiens GN=HSPA4 PE=1 SV=1
K.LMSANASDLPLSIEC(681.385)FMNDVDVSGTMNR.G	2	5.0349	3769.78	A0A087WYC1	A0A087WYC1 Heat shock 70 kDa protein 4 OS=Homo sapiens GN=HSPA4 PE=1 SV=1
K.LMSANASDLPLSIEC(681.385)FMNDVDVSGTMNR.G	1	3.4725	3769.78	A0A087WYC1	A0A087WYC1 Heat shock 70 kDa protein 4 OS=Homo sapiens GN=HSPA4 PE=1 SV=1
K.LMSANASDLPLSIEC(681.385)FMNDVDVSGTMNR.G	1	4.4537	3770.8	A0A087WYC1	A0A087WYC1 Heat shock 70 kDa protein 4 OS=Homo sapiens GN=HSPA4 PE=1 SV=1
K.LMSANASDLPLSIEC(681.385)FMNDVDVSGTMNR.G	1	2.9557	3768.8	A0A087WYC1	A0A087WYC1 Heat shock 70 kDa protein 4 OS=Homo sapiens GN=HSPA4 PE=1 SV=1
K.LM(15.9949)SANASDLPLSIEC(681.385)FMNDVDVSGTMNR.G	1	2.8273	3785.8	A0A087WYC1	A0A087WYC1 Heat shock 70 kDa protein 4 OS=Homo sapiens GN=HSPA4 PE=1 SV=1
R.GKFLEMC(681.385)NDLLAR.V	1	4.5278	2249.17	A0A087WYC1	A0A087WYC1 Heat shock 70 kDa protein 4 OS=Homo sapiens GN=HSPA4 PE=1 SV=1
R.GKFLEMC(681.385)NDLLAR.V	1	3.7876	2250.17	A0A087WYC1	A0A087WYC1 Heat shock 70 kDa protein 4 OS=Homo sapiens GN=HSPA4 PE=1 SV=1
R.GKFLEMC(681.385)NDLLAR.V	2	4.4249	2248.17	A0A087WYC1	A0A087WYC1 Heat shock 70 kDa protein 4 OS=Homo sapiens GN=HSPA4 PE=1 SV=1
R.GKFLEMC(681.385)NDLLAR.V	1	2.1281	2248.16	A0A087WYC1	A0A087WYC1 Heat shock 70 kDa protein 4 OS=Homo sapiens GN=HSPA4 PE=1 SV=1
R.GKFLEMC(681.385)NDLLAR.V	1	2.1816	2249.17	A0A087WYC1	A0A087WYC1 Heat shock 70 kDa protein 4 OS=Homo sapiens GN=HSPA4 PE=1 SV=1
R.GKFLEM(15.9949)C(681.385)NDLLAR.V	1	2.6671	2265.16	A0A087WYC1	A0A087WYC1 Heat shock 70 kDa protein 4 OS=Homo sapiens GN=HSPA4 PE=1 SV=1
R.WNSPAEEGSSDC(681.385)EVFSK.N	2	4.4892	2610.18	A0A087WYC1	A0A087WYC1 Heat shock 70 kDa protein 4 OS=Homo sapiens GN=HSPA4 PE=1 SV=1
R.WNSPAEEGSSDC(681.385)EVFSK.N	2	5.3911	2612.18	A0A087WYC1	A0A087WYC1 Heat shock 70 kDa protein 4 OS=Homo sapiens GN=HSPA4 PE=1 SV=1
R.WNSPAEEGSSDC(681.385)EVFSKNHAAPFSK.V	1	6.1752	3464.61	A0A087WYC1	A0A087WYC1 Heat shock 70 kDa protein 4 OS=Homo sapiens GN=HSPA4 PE=1 SV=1
R.WNSPAEEGSSDC(681.385)EVFSKNHAAPFSK.V	1	4.8986	3464.61	A0A087WYC1	A0A087WYC1 Heat shock 70 kDa protein 4 OS=Homo sapiens GN=HSPA4 PE=1 SV=1
R.WNSPAEEGSSDC(681.385)EVFSKNHAAPFSK.V	2	5.6635	3464.61	A0A087WYC1	A0A087WYC1 Heat shock 70 kDa protein 4 OS=Homo sapiens GN=HSPA4 PE=1 SV=1
R.VNC(681.385)YMPANGETVTLPTSPSIPVGISLGLLKR.E	3	3.5595	3966.12	A0A087WYI0 , C9IYS7 , Q5TA45-4 , Q5TA45-5 , Q5TA45-2 , J3QRY6 , Q5TA45 , Q5TA45-3	Q5TA45 Integrator complex subunit 11 OS=Homo sapiens GN=CPSF3L PE=1 SV=2 , Q5TA45-5 Isoform 5 of Integrator complex subunit 11 OS=Homo sapiens GN=CPSF3L , J3QRY6 Cleavage and polyadenylation specific factor 3-like, isoform CRA_g OS=Homo sapiens GN=CPSF3L PE=1 SV=1 , Q5TA45-3 Isoform 3 of Integrator complex subunit 11 OS=Homo sapiens GN=CPSF3L , A0A087WYI0 Integrator complex subunit 11 OS=Homo sap…
R.TQIELNPYLTC(681.385)VFSGGK.A	1	4.3553	2609.36	A0A087WYM5 , Q9BVV6 , Q9BVV6-2 , Q9BVV6-4	Q9BVV6 Protein TALPID3 OS=Homo sapiens GN=KIAA0586 PE=1 SV=4 , Q9BVV6-4 Isoform 4 of Protein TALPID3 OS=Homo sapiens GN=KIAA0586 , A0A087WYM5 Protein TALPID3 OS=Homo sapiens GN=KIAA0586 PE=1 SV=1 , Q9BVV6-2 Isoform 2 of Protein TALPID3 OS=Homo sapiens GN=KIAA0586
R.VTEDENDEPIEIPSEDDGTVLLSTVTAQFPGAC(681.385)GLR.Y	1	6.8	4557.22	A0A087WYY0 , A0A087WX29 , K7EJ99 , Q13148 , G3V162 , A0A087X260 , K7EJM5 , A0A0A0MSV7 , K7EN94 , B1AKP7	K7EN94 TAR DNA-binding protein 43 (Fragment) OS=Homo sapiens GN=TARDBP PE=1 SV=6 , A0A087WX29 TAR DNA-binding protein 43 (Fragment) OS=Homo sapiens GN=TARDBP PE=1 SV=1 , K7EJM5 TAR DNA-binding protein 43 (Fragment) OS=Homo sapiens GN=TARDBP PE=1 SV=1 , Q13148 TAR DNA-binding protein 43 OS=Homo sapiens GN=TARDBP PE=1 SV=1 , A0A0A0MSV7 TAR DNA-binding protein 43 OS=Homo sapiens GN=TARDBP PE=1 SV=1 …
R.VTEDENDEPIEIPSEDDGTVLLSTVTAQFPGAC(681.385)GLR.Y	1	5.7424	4558.2	A0A087WYY0 , A0A087WX29 , K7EJ99 , Q13148 , G3V162 , A0A087X260 , K7EJM5 , A0A0A0MSV7 , K7EN94 , B1AKP7	K7EN94 TAR DNA-binding protein 43 (Fragment) OS=Homo sapiens GN=TARDBP PE=1 SV=6 , A0A087WX29 TAR DNA-binding protein 43 (Fragment) OS=Homo sapiens GN=TARDBP PE=1 SV=1 , K7EJM5 TAR DNA-binding protein 43 (Fragment) OS=Homo sapiens GN=TARDBP PE=1 SV=1 , Q13148 TAR DNA-binding protein 43 OS=Homo sapiens GN=TARDBP PE=1 SV=1 , A0A0A0MSV7 TAR DNA-binding protein 43 OS=Homo sapiens GN=TARDBP PE=1 SV=1 …
R.C(681.385)HSEVPDFLGAPK.A	2	3.4925	2139.08	A0A087WZ30 , O94761	A0A087WZ30 ATP-dependent DNA helicase Q4 OS=Homo sapiens GN=RECQL4 PE=1 SV=1 , O94761 ATP-dependent DNA helicase Q4 OS=Homo sapiens GN=RECQL4 PE=1 SV=1
R.C(681.385)HSEVPDFLGAPK.A	1	2.5518	2138.08	A0A087WZ30 , O94761	A0A087WZ30 ATP-dependent DNA helicase Q4 OS=Homo sapiens GN=RECQL4 PE=1 SV=1 , O94761 ATP-dependent DNA helicase Q4 OS=Homo sapiens GN=RECQL4 PE=1 SV=1
K.AC(681.385)RPDLGSEESQLLIPGESAVLGPGAGSQGPEASAFQEVSIR.V	1	7.4224	4950.51	A0A087WZ30 , O94761	A0A087WZ30 ATP-dependent DNA helicase Q4 OS=Homo sapiens GN=RECQL4 PE=1 SV=1 , O94761 ATP-dependent DNA helicase Q4 OS=Homo sapiens GN=RECQL4 PE=1 SV=1
K.AC(681.385)RPDLGSEESQLLIPGESAVLGPGAGSQGPEASAFQEVSIR.V	2	6.6653	4950.49	A0A087WZ30 , O94761	A0A087WZ30 ATP-dependent DNA helicase Q4 OS=Homo sapiens GN=RECQL4 PE=1 SV=1 , O94761 ATP-dependent DNA helicase Q4 OS=Homo sapiens GN=RECQL4 PE=1 SV=1
K.TTAEAYHAGMC(681.385)SR.E	1	3.2079	2137	A0A087WZ30 , O94761	A0A087WZ30 ATP-dependent DNA helicase Q4 OS=Homo sapiens GN=RECQL4 PE=1 SV=1 , O94761 ATP-dependent DNA helicase Q4 OS=Homo sapiens GN=RECQL4 PE=1 SV=1
K.HGTC(681.385)AAQVDALNSQKK.Y	1	3.3592	2409.24	A0A087WZM2 , H0YAE9 , D6REQ6 , D6RHI9 , O00584	D6REQ6 Ribonuclease T2 OS=Homo sapiens GN=RNASET2 PE=1 SV=1 , O00584 Ribonuclease T2 OS=Homo sapiens GN=RNASET2 PE=1 SV=2 , D6RHI9 Ribonuclease T2 (Fragment) OS=Homo sapiens GN=RNASET2 PE=1 SV=7 , H0YAE9 Uncharacterized protein (Fragment) OS=Homo sapiens PE=3 SV=1 , A0A087WZM2 Ribonuclease T2 OS=Homo sapiens GN=RNASET2 PE=1 SV=1
R.SQSYIPTSGC(681.385)R.A	1	2.845	1936.96	A0A087X038 , Q9HB19 , A8K727 , A0A087WZ32	A8K727 Pleckstrin homology domain-containing family A member 2 OS=Homo sapiens GN=PLEKHA2 PE=1 SV=1 , A0A087X038 Pleckstrin homology domain-containing family A member 2 OS=Homo sapiens GN=PLEKHA2 PE=1 SV=1 , Q9HB19 Pleckstrin homology domain-containing family A member 2 OS=Homo sapiens GN=PLEKHA2 PE=1 SV=2 , A0A087WZ32 Pleckstrin homology domain-containing family A member 2 OS=Homo sapiens GN=PLE…
R.SQSYIPTSGC(681.385)R.A	1	2.5458	1938.96	A0A087X038 , Q9HB19 , A8K727 , A0A087WZ32	A8K727 Pleckstrin homology domain-containing family A member 2 OS=Homo sapiens GN=PLEKHA2 PE=1 SV=1 , A0A087X038 Pleckstrin homology domain-containing family A member 2 OS=Homo sapiens GN=PLEKHA2 PE=1 SV=1 , Q9HB19 Pleckstrin homology domain-containing family A member 2 OS=Homo sapiens GN=PLEKHA2 PE=1 SV=2 , A0A087WZ32 Pleckstrin homology domain-containing family A member 2 OS=Homo sapiens GN=PLE…
R.SISLTRPGSSSLSSGPNSILC(681.385)R.G	1	5.229	2959.56	A0A087X038 , Q9HB19 , A8K727 , A0A087WZ32	A8K727 Pleckstrin homology domain-containing family A member 2 OS=Homo sapiens GN=PLEKHA2 PE=1 SV=1 , A0A087X038 Pleckstrin homology domain-containing family A member 2 OS=Homo sapiens GN=PLEKHA2 PE=1 SV=1 , Q9HB19 Pleckstrin homology domain-containing family A member 2 OS=Homo sapiens GN=PLEKHA2 PE=1 SV=2 , A0A087WZ32 Pleckstrin homology domain-containing family A member 2 OS=Homo sapiens GN=PLE…
R.SISLTRPGSSSLSSGPNSILC(681.385)R.G	1	3.7444	2959.57	A0A087X038 , Q9HB19 , A8K727 , A0A087WZ32	A8K727 Pleckstrin homology domain-containing family A member 2 OS=Homo sapiens GN=PLEKHA2 PE=1 SV=1 , A0A087X038 Pleckstrin homology domain-containing family A member 2 OS=Homo sapiens GN=PLEKHA2 PE=1 SV=1 , Q9HB19 Pleckstrin homology domain-containing family A member 2 OS=Homo sapiens GN=PLEKHA2 PE=1 SV=2 , A0A087WZ32 Pleckstrin homology domain-containing family A member 2 OS=Homo sapiens GN=PLE…
K.EGPTALQDSNSGEPDIPPPQPDC(681.385)GDFR.S	1	4.0949	3579.66	A0A087X0M4 , Q9BWU0	A0A087X0M4 Kanadaptin OS=Homo sapiens GN=SLC4A1AP PE=1 SV=1 , Q9BWU0 Kanadaptin OS=Homo sapiens GN=SLC4A1AP PE=1 SV=1
K.EGPTALQDSNSGEPDIPPPQPDC(681.385)GDFR.S	1	4.6939	3577.64	A0A087X0M4 , Q9BWU0	A0A087X0M4 Kanadaptin OS=Homo sapiens GN=SLC4A1AP PE=1 SV=1 , Q9BWU0 Kanadaptin OS=Homo sapiens GN=SLC4A1AP PE=1 SV=1
R.ASGPDGEC(681.385)DSNGPGFYLYDLGSTHGTFLNK.T	1	6.2886	3859.79	A0A087X0M4 , Q9BWU0	A0A087X0M4 Kanadaptin OS=Homo sapiens GN=SLC4A1AP PE=1 SV=1 , Q9BWU0 Kanadaptin OS=Homo sapiens GN=SLC4A1AP PE=1 SV=1
R.ASGPDGEC(681.385)DSNGPGFYLYDLGSTHGTFLNK.T	1	4.008	3859.77	A0A087X0M4 , Q9BWU0	A0A087X0M4 Kanadaptin OS=Homo sapiens GN=SLC4A1AP PE=1 SV=1 , Q9BWU0 Kanadaptin OS=Homo sapiens GN=SLC4A1AP PE=1 SV=1
R.ASGPDGEC(681.385)DSNGPGFYLYDLGSTHGTFLNK.T	1	4.7716	3858.78	A0A087X0M4 , Q9BWU0	A0A087X0M4 Kanadaptin OS=Homo sapiens GN=SLC4A1AP PE=1 SV=1 , Q9BWU0 Kanadaptin OS=Homo sapiens GN=SLC4A1AP PE=1 SV=1
K.TTSLC(681.385)AGPSASKNEYEK.S	1	3.4658	2524.24	A0A087X0M4 , Q9BWU0	A0A087X0M4 Kanadaptin OS=Homo sapiens GN=SLC4A1AP PE=1 SV=1 , Q9BWU0 Kanadaptin OS=Homo sapiens GN=SLC4A1AP PE=1 SV=1
K.TTSLC(681.385)AGPSASKNEYEK.S	1	4.3269	2526.24	A0A087X0M4 , Q9BWU0	A0A087X0M4 Kanadaptin OS=Homo sapiens GN=SLC4A1AP PE=1 SV=1 , Q9BWU0 Kanadaptin OS=Homo sapiens GN=SLC4A1AP PE=1 SV=1
K.TAVTATNVSAHGSQANSPSTPNSAGGYPSPC(681.385)YQPDRR.I	1	5.1335	4487.14	A0A087X0P4 , P40424-2	P40424-2 Isoform PBX1b of Pre-B-cell leukemia transcription factor 1 OS=Homo sapiens GN=PBX1 , A0A087X0P4 Pre-B-cell leukemia transcription factor 1 OS=Homo sapiens GN=PBX1 PE=1 SV=1
K.TAVTATNVSAHGSQANSPSTPNSAGGYPSPC(681.385)YQPDRR.I	1	2.9381	4486.15	A0A087X0P4 , P40424-2	P40424-2 Isoform PBX1b of Pre-B-cell leukemia transcription factor 1 OS=Homo sapiens GN=PBX1 , A0A087X0P4 Pre-B-cell leukemia transcription factor 1 OS=Homo sapiens GN=PBX1 PE=1 SV=1
R.IKYLQAQLC(681.385)NLPQGSLQNK.T	1	2.2591	2898.59	A0A087X0R0 , H7C1F1 , O15550	A0A087X0R0 Lysine-specific demethylase 6A OS=Homo sapiens GN=KDM6A PE=1 SV=1 , H7C1F1 Lysine-specific demethylase 6A (Fragment) OS=Homo sapiens GN=KDM6A PE=1 SV=1 , O15550 Lysine-specific demethylase 6A OS=Homo sapiens GN=KDM6A PE=1 SV=2
K.SPLDPDSGLLSC(681.385)TLPNGFGGQSGPEGER.S	2	3.9464	3527.69	A0A087X0R7 , Q9H4L4	A0A087X0R7 Protein SENP3-EIF4A1 (Fragment) OS=Homo sapiens GN=SENP3-EIF4A1 PE=4 SV=1 , Q9H4L4 Sentrin-specific protease 3 OS=Homo sapiens GN=SENP3 PE=1 SV=2
K.SPLDPDSGLLSC(681.385)TLPNGFGGQSGPEGER.S	1	2.923	3525.7	A0A087X0R7 , Q9H4L4	A0A087X0R7 Protein SENP3-EIF4A1 (Fragment) OS=Homo sapiens GN=SENP3-EIF4A1 PE=4 SV=1 , Q9H4L4 Sentrin-specific protease 3 OS=Homo sapiens GN=SENP3 PE=1 SV=2
R.SLAPPDASILISNVC(681.385)SIGDHVAQELFQGSDLGMAEEAERPGEK.A	1	4.9641	5220.59	A0A087X0R7 , Q9H4L4	A0A087X0R7 Protein SENP3-EIF4A1 (Fragment) OS=Homo sapiens GN=SENP3-EIF4A1 PE=4 SV=1 , Q9H4L4 Sentrin-specific protease 3 OS=Homo sapiens GN=SENP3 PE=1 SV=2
R.SLAPPDASILISNVC(681.385)SIGDHVAQELFQGSDLGMAEEAERPGEK.A	1	2.3099	5220.56	A0A087X0R7 , Q9H4L4	A0A087X0R7 Protein SENP3-EIF4A1 (Fragment) OS=Homo sapiens GN=SENP3-EIF4A1 PE=4 SV=1 , Q9H4L4 Sentrin-specific protease 3 OS=Homo sapiens GN=SENP3 PE=1 SV=2
R.SLAPPDASILISNVC(681.385)SIGDHVAQELFQGSDLGMAEEAERPGEK.A	1	6.1818	5220.6	A0A087X0R7 , Q9H4L4	A0A087X0R7 Protein SENP3-EIF4A1 (Fragment) OS=Homo sapiens GN=SENP3-EIF4A1 PE=4 SV=1 , Q9H4L4 Sentrin-specific protease 3 OS=Homo sapiens GN=SENP3 PE=1 SV=2
R.SLAPPDASILISNVC(681.385)SIGDHVAQELFQGSDLGMAEEAERPGEK.A	1	4.2552	5220.57	A0A087X0R7 , Q9H4L4	A0A087X0R7 Protein SENP3-EIF4A1 (Fragment) OS=Homo sapiens GN=SENP3-EIF4A1 PE=4 SV=1 , Q9H4L4 Sentrin-specific protease 3 OS=Homo sapiens GN=SENP3 PE=1 SV=2
R.SLAPPDASILISNVC(681.385)SIGDHVAQELFQGSDLGMAEEAERPGEK.A	1	4.2858	5221.57	A0A087X0R7 , Q9H4L4	A0A087X0R7 Protein SENP3-EIF4A1 (Fragment) OS=Homo sapiens GN=SENP3-EIF4A1 PE=4 SV=1 , Q9H4L4 Sentrin-specific protease 3 OS=Homo sapiens GN=SENP3 PE=1 SV=2
R.SLAPPDASILISNVC(681.385)SIGDHVAQELFQGSDLGMAEEAERPGEK.A	1	3.1415	5221.57	A0A087X0R7 , Q9H4L4	A0A087X0R7 Protein SENP3-EIF4A1 (Fragment) OS=Homo sapiens GN=SENP3-EIF4A1 PE=4 SV=1 , Q9H4L4 Sentrin-specific protease 3 OS=Homo sapiens GN=SENP3 PE=1 SV=2
R.SLAPPDASILISNVC(681.385)SIGDHVAQELFQGSDLGMAEEAERPGEK.A	1	3.7263	5221.58	A0A087X0R7 , Q9H4L4	A0A087X0R7 Protein SENP3-EIF4A1 (Fragment) OS=Homo sapiens GN=SENP3-EIF4A1 PE=4 SV=1 , Q9H4L4 Sentrin-specific protease 3 OS=Homo sapiens GN=SENP3 PE=1 SV=2
R.SLAPPDASILISNVC(681.385)SIGDHVAQELFQGSDLGM(15.9949)AEEAERPGEK.A	1	2.6444	5236.53	A0A087X0R7 , Q9H4L4	A0A087X0R7 Protein SENP3-EIF4A1 (Fragment) OS=Homo sapiens GN=SENP3-EIF4A1 PE=4 SV=1 , Q9H4L4 Sentrin-specific protease 3 OS=Homo sapiens GN=SENP3 PE=1 SV=2
R.C(681.385)FTTGSSSNTIPTR.Q	1	2.1936	2210.07	A0A087X112 , Q9H9A7 , A0A0A0MSU3	Q9H9A7 RecQ-mediated genome instability protein 1 OS=Homo sapiens GN=RMI1 PE=1 SV=3 , A0A0A0MSU3 RecQ-mediated genome instability protein 1 (Fragment) OS=Homo sapiens GN=RMI1 PE=1 SV=1 , A0A087X112 RecQ-mediated genome instability protein 1 OS=Homo sapiens GN=RMI1 PE=1 SV=1
R.C(681.385)FTTGSSSNTIPTR.Q	1	2.7862	2212.1	A0A087X112 , Q9H9A7 , A0A0A0MSU3	Q9H9A7 RecQ-mediated genome instability protein 1 OS=Homo sapiens GN=RMI1 PE=1 SV=3 , A0A0A0MSU3 RecQ-mediated genome instability protein 1 (Fragment) OS=Homo sapiens GN=RMI1 PE=1 SV=1 , A0A087X112 RecQ-mediated genome instability protein 1 OS=Homo sapiens GN=RMI1 PE=1 SV=1
R.FSHNPNTTNNFSLTC(681.385)K.N	1	5.1885	2564.24	A0A087X112 , Q9H9A7 , A0A0A0MSU3	Q9H9A7 RecQ-mediated genome instability protein 1 OS=Homo sapiens GN=RMI1 PE=1 SV=3 , A0A0A0MSU3 RecQ-mediated genome instability protein 1 (Fragment) OS=Homo sapiens GN=RMI1 PE=1 SV=1 , A0A087X112 RecQ-mediated genome instability protein 1 OS=Homo sapiens GN=RMI1 PE=1 SV=1
R.LAC(681.385)GEKYQVLAR.R	1	2.0676	2089.12	A0A087X169 , Q5T6S3 , F5H8K3	A0A087X169 PHD finger protein 19 OS=Homo sapiens GN=PHF19 PE=1 SV=1 , F5H8K3 PHD finger protein 19 OS=Homo sapiens GN=PHF19 PE=1 SV=1 , Q5T6S3 PHD finger protein 19 OS=Homo sapiens GN=PHF19 PE=1 SV=1
R.TGNGPMSVC(681.385)GR.C	1	2.4592	1818.89	A0A087X1A5 , O95793-2 , O95793-3 , Q5JW30 , O95793	O95793-3 Isoform 3 of Double-stranded RNA-binding protein Staufen homolog 1 OS=Homo sapiens GN=STAU1 , A0A087X1A5 Double-stranded RNA-binding protein Staufen homolog 1 OS=Homo sapiens GN=STAU1 PE=1 SV=1 , O95793-2 Isoform Short of Double-stranded RNA-binding protein Staufen homolog 1 OS=Homo sapiens GN=STAU1 , O95793 Double-stranded RNA-binding protein Staufen homolog 1 OS=Homo sapiens GN=STAU1 P…
R.TGNGPMSVC(681.385)GR.C	1	3.7056	1817.89	A0A087X1A5 , O95793-2 , O95793-3 , Q5JW30 , O95793	O95793-3 Isoform 3 of Double-stranded RNA-binding protein Staufen homolog 1 OS=Homo sapiens GN=STAU1 , A0A087X1A5 Double-stranded RNA-binding protein Staufen homolog 1 OS=Homo sapiens GN=STAU1 PE=1 SV=1 , O95793-2 Isoform Short of Double-stranded RNA-binding protein Staufen homolog 1 OS=Homo sapiens GN=STAU1 , O95793 Double-stranded RNA-binding protein Staufen homolog 1 OS=Homo sapiens GN=STAU1 P…
R.APC(681.385)TPEMLDWNPPKAK.A	1	2.1928	2536.27	A0A087X1I8 , Q7Z3E5	A0A087X1I8 LisH domain-containing protein ARMC9 OS=Homo sapiens GN=ARMC9 PE=1 SV=1 , Q7Z3E5 LisH domain-containing protein ARMC9 OS=Homo sapiens GN=ARMC9 PE=1 SV=2
R.EC(681.385)PPHAEQR.Q	1	2.5967	1805.89	A0A087X1P5 , J3QT73 , Q9H9Q2 , Q9H9Q2-2 , J3KQ34	J3QT73 COP9 signalosome complex subunit 7b (Fragment) OS=Homo sapiens GN=COPS7B PE=1 SV=1 , Q9H9Q2 COP9 signalosome complex subunit 7b OS=Homo sapiens GN=COPS7B PE=1 SV=1 , J3KQ34 COP9 signalosome complex subunit 7b OS=Homo sapiens GN=COPS7B PE=1 SV=1 , Q9H9Q2-2 Isoform 2 of COP9 signalosome complex subunit 7b OS=Homo sapiens GN=COPS7B , A0A087X1P5 COP9 signalosome complex subunit 7b OS=Homo sapi…
R.EC(681.385)PPHAEQR.Q	2	2.2353	1804.88	A0A087X1P5 , J3QT73 , Q9H9Q2 , Q9H9Q2-2 , J3KQ34	J3QT73 COP9 signalosome complex subunit 7b (Fragment) OS=Homo sapiens GN=COPS7B PE=1 SV=1 , Q9H9Q2 COP9 signalosome complex subunit 7b OS=Homo sapiens GN=COPS7B PE=1 SV=1 , J3KQ34 COP9 signalosome complex subunit 7b OS=Homo sapiens GN=COPS7B PE=1 SV=1 , Q9H9Q2-2 Isoform 2 of COP9 signalosome complex subunit 7b OS=Homo sapiens GN=COPS7B , A0A087X1P5 COP9 signalosome complex subunit 7b OS=Homo sapi…
K.C(681.385)LHQISLYGKIVMSYGVK.S	1	2.8919	2778.57	A0A087X209	A0A087X209 Cyclin-dependent kinase 13 OS=Homo sapiens GN=CDK13 PE=1 SV=1
R.RDTDSDTQDANDSSC(681.385)K.S	1	2.9501	2498.11	A0A087X246 , F8WF49 , Q9Y2H0-3 , Q9Y2H0-1 , A0A0B4J2C2 , Q9Y2H0	Q9Y2H0-3 Isoform 3 of Disks large-associated protein 4 OS=Homo sapiens GN=DLGAP4 , A0A0B4J2C2 Discs, large (Drosophila) homolog-associated protein 4, isoform CRA_b OS=Homo sapiens GN=DLGAP4 PE=1 SV=1 , A0A087X246 Disks large-associated protein 4 (Fragment) OS=Homo sapiens GN=DLGAP4 PE=1 SV=1 , Q9Y2H0-1 Isoform 2 of Disks large-associated protein 4 OS=Homo sapiens GN=DLGAP4 , F8WF49 Disks large-as…
R.DTDSDTQDANDSSC(681.385)KSSER.S	1	4.5872	2800.2	A0A087X246 , F8WF49 , Q9Y2H0-3 , Q9Y2H0-1 , A0A0B4J2C2 , Q9Y2H0	Q9Y2H0-3 Isoform 3 of Disks large-associated protein 4 OS=Homo sapiens GN=DLGAP4 , A0A0B4J2C2 Discs, large (Drosophila) homolog-associated protein 4, isoform CRA_b OS=Homo sapiens GN=DLGAP4 PE=1 SV=1 , A0A087X246 Disks large-associated protein 4 (Fragment) OS=Homo sapiens GN=DLGAP4 PE=1 SV=1 , Q9Y2H0-1 Isoform 2 of Disks large-associated protein 4 OS=Homo sapiens GN=DLGAP4 , F8WF49 Disks large-as…
R.DTDSDTQDANDSSC(681.385)KSSER.S	2	5.8522	2801.21	A0A087X246 , F8WF49 , Q9Y2H0-3 , Q9Y2H0-1 , A0A0B4J2C2 , Q9Y2H0	Q9Y2H0-3 Isoform 3 of Disks large-associated protein 4 OS=Homo sapiens GN=DLGAP4 , A0A0B4J2C2 Discs, large (Drosophila) homolog-associated protein 4, isoform CRA_b OS=Homo sapiens GN=DLGAP4 PE=1 SV=1 , A0A087X246 Disks large-associated protein 4 (Fragment) OS=Homo sapiens GN=DLGAP4 PE=1 SV=1 , Q9Y2H0-1 Isoform 2 of Disks large-associated protein 4 OS=Homo sapiens GN=DLGAP4 , F8WF49 Disks large-as…
R.DTDSDTQDANDSSC(681.385)KSSER.S	2	4.2834	2800.21	A0A087X246 , F8WF49 , Q9Y2H0-3 , Q9Y2H0-1 , A0A0B4J2C2 , Q9Y2H0	Q9Y2H0-3 Isoform 3 of Disks large-associated protein 4 OS=Homo sapiens GN=DLGAP4 , A0A0B4J2C2 Discs, large (Drosophila) homolog-associated protein 4, isoform CRA_b OS=Homo sapiens GN=DLGAP4 PE=1 SV=1 , A0A087X246 Disks large-associated protein 4 (Fragment) OS=Homo sapiens GN=DLGAP4 PE=1 SV=1 , Q9Y2H0-1 Isoform 2 of Disks large-associated protein 4 OS=Homo sapiens GN=DLGAP4 , F8WF49 Disks large-as…
R.SLPDC(681.385)TPHPNSISIDAGPR.Q	1	4.8215	2716.36	A0A087X246 , F8WF49 , Q9Y2H0-3 , Q9Y2H0-1 , A0A0B4J2C2 , Q9Y2H0	Q9Y2H0-3 Isoform 3 of Disks large-associated protein 4 OS=Homo sapiens GN=DLGAP4 , A0A0B4J2C2 Discs, large (Drosophila) homolog-associated protein 4, isoform CRA_b OS=Homo sapiens GN=DLGAP4 PE=1 SV=1 , A0A087X246 Disks large-associated protein 4 (Fragment) OS=Homo sapiens GN=DLGAP4 PE=1 SV=1 , Q9Y2H0-1 Isoform 2 of Disks large-associated protein 4 OS=Homo sapiens GN=DLGAP4 , F8WF49 Disks large-as…
R.SLPDC(681.385)TPHPNSISIDAGPR.Q	1	2.4328	2716.36	A0A087X246 , F8WF49 , Q9Y2H0-3 , Q9Y2H0-1 , A0A0B4J2C2 , Q9Y2H0	Q9Y2H0-3 Isoform 3 of Disks large-associated protein 4 OS=Homo sapiens GN=DLGAP4 , A0A0B4J2C2 Discs, large (Drosophila) homolog-associated protein 4, isoform CRA_b OS=Homo sapiens GN=DLGAP4 PE=1 SV=1 , A0A087X246 Disks large-associated protein 4 (Fragment) OS=Homo sapiens GN=DLGAP4 PE=1 SV=1 , Q9Y2H0-1 Isoform 2 of Disks large-associated protein 4 OS=Homo sapiens GN=DLGAP4 , F8WF49 Disks large-as…
R.SLPDC(681.385)TPHPNSISIDAGPR.Q	1	3.1875	2716.36	A0A087X246 , F8WF49 , Q9Y2H0-3 , Q9Y2H0-1 , A0A0B4J2C2 , Q9Y2H0	Q9Y2H0-3 Isoform 3 of Disks large-associated protein 4 OS=Homo sapiens GN=DLGAP4 , A0A0B4J2C2 Discs, large (Drosophila) homolog-associated protein 4, isoform CRA_b OS=Homo sapiens GN=DLGAP4 PE=1 SV=1 , A0A087X246 Disks large-associated protein 4 (Fragment) OS=Homo sapiens GN=DLGAP4 PE=1 SV=1 , Q9Y2H0-1 Isoform 2 of Disks large-associated protein 4 OS=Homo sapiens GN=DLGAP4 , F8WF49 Disks large-as…
R.SLPDC(681.385)TPHPNSISIDAGPR.Q	1	2.9306	2716.35	A0A087X246 , F8WF49 , Q9Y2H0-3 , Q9Y2H0-1 , A0A0B4J2C2 , Q9Y2H0	Q9Y2H0-3 Isoform 3 of Disks large-associated protein 4 OS=Homo sapiens GN=DLGAP4 , A0A0B4J2C2 Discs, large (Drosophila) homolog-associated protein 4, isoform CRA_b OS=Homo sapiens GN=DLGAP4 PE=1 SV=1 , A0A087X246 Disks large-associated protein 4 (Fragment) OS=Homo sapiens GN=DLGAP4 PE=1 SV=1 , Q9Y2H0-1 Isoform 2 of Disks large-associated protein 4 OS=Homo sapiens GN=DLGAP4 , F8WF49 Disks large-as…
R.SLPDC(681.385)TPHPNSISIDAGPR.Q	1	4.305	2716.36	A0A087X246 , F8WF49 , Q9Y2H0-3 , Q9Y2H0-1 , A0A0B4J2C2 , Q9Y2H0	Q9Y2H0-3 Isoform 3 of Disks large-associated protein 4 OS=Homo sapiens GN=DLGAP4 , A0A0B4J2C2 Discs, large (Drosophila) homolog-associated protein 4, isoform CRA_b OS=Homo sapiens GN=DLGAP4 PE=1 SV=1 , A0A087X246 Disks large-associated protein 4 (Fragment) OS=Homo sapiens GN=DLGAP4 PE=1 SV=1 , Q9Y2H0-1 Isoform 2 of Disks large-associated protein 4 OS=Homo sapiens GN=DLGAP4 , F8WF49 Disks large-as…
R.SLPDC(681.385)TPHPNSISIDAGPR.Q	1	2.6566	2716.35	A0A087X246 , F8WF49 , Q9Y2H0-3 , Q9Y2H0-1 , A0A0B4J2C2 , Q9Y2H0	Q9Y2H0-3 Isoform 3 of Disks large-associated protein 4 OS=Homo sapiens GN=DLGAP4 , A0A0B4J2C2 Discs, large (Drosophila) homolog-associated protein 4, isoform CRA_b OS=Homo sapiens GN=DLGAP4 PE=1 SV=1 , A0A087X246 Disks large-associated protein 4 (Fragment) OS=Homo sapiens GN=DLGAP4 PE=1 SV=1 , Q9Y2H0-1 Isoform 2 of Disks large-associated protein 4 OS=Homo sapiens GN=DLGAP4 , F8WF49 Disks large-as…
R.NLSYGDNSDPALEASSLPPPDPWLETSSSSPAEPAQPGAC(681.385)RR.D	2	3.2933	5106.45	A0A087X246 , F8WF49 , Q9Y2H0-3 , Q9Y2H0-1 , A0A0B4J2C2 , Q9Y2H0	Q9Y2H0-3 Isoform 3 of Disks large-associated protein 4 OS=Homo sapiens GN=DLGAP4 , A0A0B4J2C2 Discs, large (Drosophila) homolog-associated protein 4, isoform CRA_b OS=Homo sapiens GN=DLGAP4 PE=1 SV=1 , A0A087X246 Disks large-associated protein 4 (Fragment) OS=Homo sapiens GN=DLGAP4 PE=1 SV=1 , Q9Y2H0-1 Isoform 2 of Disks large-associated protein 4 OS=Homo sapiens GN=DLGAP4 , F8WF49 Disks large-as…
K.GC(681.385)LLYGPPGTGK.T	1	2.2589	1901.01	A0A087X2I1 , P62333	P62333 26S protease regulatory subunit 10B OS=Homo sapiens GN=PSMC6 PE=1 SV=1 , A0A087X2I1 26S protease regulatory subunit 10B OS=Homo sapiens GN=PSMC6 PE=1 SV=1
K.GC(681.385)LLYGPPGTGK.T	1	2.4106	1902	A0A087X2I1 , P62333	P62333 26S protease regulatory subunit 10B OS=Homo sapiens GN=PSMC6 PE=1 SV=1 , A0A087X2I1 26S protease regulatory subunit 10B OS=Homo sapiens GN=PSMC6 PE=1 SV=1
R.AVASQLDC(681.385)NFLK.V	1	2.6966	2048.08	A0A087X2I1 , P62333	P62333 26S protease regulatory subunit 10B OS=Homo sapiens GN=PSMC6 PE=1 SV=1 , A0A087X2I1 26S protease regulatory subunit 10B OS=Homo sapiens GN=PSMC6 PE=1 SV=1
R.AVASQLDC(681.385)NFLK.V	1	3.4883	2048.07	A0A087X2I1 , P62333	P62333 26S protease regulatory subunit 10B OS=Homo sapiens GN=PSMC6 PE=1 SV=1 , A0A087X2I1 26S protease regulatory subunit 10B OS=Homo sapiens GN=PSMC6 PE=1 SV=1
R.AVASQLDC(681.385)NFLKVVSSSIVDK.Y	1	2.9714	2963.59	A0A087X2I1 , P62333	P62333 26S protease regulatory subunit 10B OS=Homo sapiens GN=PSMC6 PE=1 SV=1 , A0A087X2I1 26S protease regulatory subunit 10B OS=Homo sapiens GN=PSMC6 PE=1 SV=1
R.AVASQLDC(681.385)NFLKVVSSSIVDK.Y	1	2.3809	2962.58	A0A087X2I1 , P62333	P62333 26S protease regulatory subunit 10B OS=Homo sapiens GN=PSMC6 PE=1 SV=1 , A0A087X2I1 26S protease regulatory subunit 10B OS=Homo sapiens GN=PSMC6 PE=1 SV=1
R.DHQPC(681.385)IIFMDEIDAIGGR.R	1	4.5412	2768.36	A0A087X2I1 , P62333	P62333 26S protease regulatory subunit 10B OS=Homo sapiens GN=PSMC6 PE=1 SV=1 , A0A087X2I1 26S protease regulatory subunit 10B OS=Homo sapiens GN=PSMC6 PE=1 SV=1
R.DHQPC(681.385)IIFMDEIDAIGGR.R	1	3.8143	2768.35	A0A087X2I1 , P62333	P62333 26S protease regulatory subunit 10B OS=Homo sapiens GN=PSMC6 PE=1 SV=1 , A0A087X2I1 26S protease regulatory subunit 10B OS=Homo sapiens GN=PSMC6 PE=1 SV=1
R.DHQPC(681.385)IIFMDEIDAIGGR.R	2	4.2487	2769.37	A0A087X2I1 , P62333	P62333 26S protease regulatory subunit 10B OS=Homo sapiens GN=PSMC6 PE=1 SV=1 , A0A087X2I1 26S protease regulatory subunit 10B OS=Homo sapiens GN=PSMC6 PE=1 SV=1
R.DHQPC(681.385)IIFMDEIDAIGGR.R	1	4.0094	2768.36	A0A087X2I1 , P62333	P62333 26S protease regulatory subunit 10B OS=Homo sapiens GN=PSMC6 PE=1 SV=1 , A0A087X2I1 26S protease regulatory subunit 10B OS=Homo sapiens GN=PSMC6 PE=1 SV=1
R.DHQPC(681.385)IIFMDEIDAIGGR.R	1	4.0145	2769.36	A0A087X2I1 , P62333	P62333 26S protease regulatory subunit 10B OS=Homo sapiens GN=PSMC6 PE=1 SV=1 , A0A087X2I1 26S protease regulatory subunit 10B OS=Homo sapiens GN=PSMC6 PE=1 SV=1
R.DHQPC(681.385)IIFMDEIDAIGGRR.F	3	4.7785	2925.46	A0A087X2I1 , P62333	P62333 26S protease regulatory subunit 10B OS=Homo sapiens GN=PSMC6 PE=1 SV=1 , A0A087X2I1 26S protease regulatory subunit 10B OS=Homo sapiens GN=PSMC6 PE=1 SV=1
R.DHQPC(681.385)IIFMDEIDAIGGRR.F	1	2.7269	2926.46	A0A087X2I1 , P62333	P62333 26S protease regulatory subunit 10B OS=Homo sapiens GN=PSMC6 PE=1 SV=1 , A0A087X2I1 26S protease regulatory subunit 10B OS=Homo sapiens GN=PSMC6 PE=1 SV=1
R.DHQPC(681.385)IIFMDEIDAIGGRR.F	1	3.4148	2925.47	A0A087X2I1 , P62333	P62333 26S protease regulatory subunit 10B OS=Homo sapiens GN=PSMC6 PE=1 SV=1 , A0A087X2I1 26S protease regulatory subunit 10B OS=Homo sapiens GN=PSMC6 PE=1 SV=1
R.DHQPC(681.385)IIFM(15.9949)DEIDAIGGRR.F	1	2.7305	2941.45	A0A087X2I1 , P62333	P62333 26S protease regulatory subunit 10B OS=Homo sapiens GN=PSMC6 PE=1 SV=1 , A0A087X2I1 26S protease regulatory subunit 10B OS=Homo sapiens GN=PSMC6 PE=1 SV=1
R.DHQPC(681.385)IIFM(15.9949)DEIDAIGGRR.F	2	2.8225	2941.45	A0A087X2I1 , P62333	P62333 26S protease regulatory subunit 10B OS=Homo sapiens GN=PSMC6 PE=1 SV=1 , A0A087X2I1 26S protease regulatory subunit 10B OS=Homo sapiens GN=PSMC6 PE=1 SV=1
R.NVC(681.385)TEAGMFAIR.A	1	2.2874	2051.03	A0A087X2I1 , P62333	P62333 26S protease regulatory subunit 10B OS=Homo sapiens GN=PSMC6 PE=1 SV=1 , A0A087X2I1 26S protease regulatory subunit 10B OS=Homo sapiens GN=PSMC6 PE=1 SV=1
K.ATC(681.385)RCASGFTGEDC(681.385)QYSTPHPCFVSR.P	1	2.3072	4415.17	A0A096LNW5	A0A096LNW5 Uncharacterized protein OS=Homo sapiens PE=4 SV=1
R.DC(681.385)GGAAQLAGPAAEADPLGR.F	1	6.4189	2579.27	A0A096LP02 , Q9Y508-2 , A0A096LNV3 , Q9Y508	A0A096LP02 E3 ubiquitin-protein ligase RNF114 OS=Homo sapiens GN=RNF114 PE=1 SV=1 , A0A096LNV3 E3 ubiquitin-protein ligase RNF114 (Fragment) OS=Homo sapiens GN=RNF114 PE=1 SV=1 , Q9Y508 E3 ubiquitin-protein ligase RNF114 OS=Homo sapiens GN=RNF114 PE=1 SV=1 , Q9Y508-2 Isoform 2 of E3 ubiquitin-protein ligase RNF114 OS=Homo sapiens GN=RNF114
R.DC(681.385)GGAAQLAGPAAEADPLGR.F	1	3.4226	2580.28	A0A096LP02 , Q9Y508-2 , A0A096LNV3 , Q9Y508	A0A096LP02 E3 ubiquitin-protein ligase RNF114 OS=Homo sapiens GN=RNF114 PE=1 SV=1 , A0A096LNV3 E3 ubiquitin-protein ligase RNF114 (Fragment) OS=Homo sapiens GN=RNF114 PE=1 SV=1 , Q9Y508 E3 ubiquitin-protein ligase RNF114 OS=Homo sapiens GN=RNF114 PE=1 SV=1 , Q9Y508-2 Isoform 2 of E3 ubiquitin-protein ligase RNF114 OS=Homo sapiens GN=RNF114
R.SHVATC(681.385)SK.Y	1	2.4739	1570.81	A0A096LP02 , Q9Y508-2 , A0A096LNV3 , Q9Y508	A0A096LP02 E3 ubiquitin-protein ligase RNF114 OS=Homo sapiens GN=RNF114 PE=1 SV=1 , A0A096LNV3 E3 ubiquitin-protein ligase RNF114 (Fragment) OS=Homo sapiens GN=RNF114 PE=1 SV=1 , Q9Y508 E3 ubiquitin-protein ligase RNF114 OS=Homo sapiens GN=RNF114 PE=1 SV=1 , Q9Y508-2 Isoform 2 of E3 ubiquitin-protein ligase RNF114 OS=Homo sapiens GN=RNF114
R.ESNPC(681.385)PVITVEHFK.E	1	2.7157	2340.2	A0A096LP25	A0A096LP25 AP2-associated protein kinase 1 (Fragment) OS=Homo sapiens GN=AAK1 PE=1 SV=1
R.ESNPC(681.385)PVITVEHFKESLGVK.G	1	2.2416	2952.58	A0A096LP25	A0A096LP25 AP2-associated protein kinase 1 (Fragment) OS=Homo sapiens GN=AAK1 PE=1 SV=1
R.ESNPC(681.385)PVITVEHFKESLGVK.G	1	4.2007	2952.53	A0A096LP25	A0A096LP25 AP2-associated protein kinase 1 (Fragment) OS=Homo sapiens GN=AAK1 PE=1 SV=1
R.ESNPC(681.385)PVITVEHFKESLGVK.G	1	3.0082	2952.55	A0A096LP25	A0A096LP25 AP2-associated protein kinase 1 (Fragment) OS=Homo sapiens GN=AAK1 PE=1 SV=1
R.ESNPC(681.385)PVITVEHFKESLGVK.G	1	3.9583	2952.53	A0A096LP25	A0A096LP25 AP2-associated protein kinase 1 (Fragment) OS=Homo sapiens GN=AAK1 PE=1 SV=1
R.ESNPC(681.385)PVITVEHFKESLGVK.G	1	3.1785	2953.54	A0A096LP25	A0A096LP25 AP2-associated protein kinase 1 (Fragment) OS=Homo sapiens GN=AAK1 PE=1 SV=1
R.GSC(681.385)LESGGHSNDR.N	2	4.389	2058.95	A0A096LP25	A0A096LP25 AP2-associated protein kinase 1 (Fragment) OS=Homo sapiens GN=AAK1 PE=1 SV=1
R.GSC(681.385)LESGGHSNDR.N	1	2.3783	2056.95	A0A096LP25	A0A096LP25 AP2-associated protein kinase 1 (Fragment) OS=Homo sapiens GN=AAK1 PE=1 SV=1
R.GSC(681.385)LESGGHSNDR.N	1	2.3975	2056.95	A0A096LP25	A0A096LP25 AP2-associated protein kinase 1 (Fragment) OS=Homo sapiens GN=AAK1 PE=1 SV=1
R.RQAEEIYENIPGLC(681.385)K.T	1	4.0766	2501.28	A0A096LPA6 , O60518	A0A096LPA6 Ran-binding protein 6 (Fragment) OS=Homo sapiens GN=RANBP6 PE=1 SV=1 , O60518 Ran-binding protein 6 OS=Homo sapiens GN=RANBP6 PE=1 SV=2
R.RQAEEIYENIPGLC(681.385)K.T	1	2.7526	2501.29	A0A096LPA6 , O60518	A0A096LPA6 Ran-binding protein 6 (Fragment) OS=Homo sapiens GN=RANBP6 PE=1 SV=1 , O60518 Ran-binding protein 6 OS=Homo sapiens GN=RANBP6 PE=1 SV=2
K.GC(681.385)DPDAHPK.S	1	1.9218	1678.81	A0A096LPC5 , J3KP36 , Q9Y4E1-2 , Q9Y4E1 , Q9Y4E1-6 , Q9Y4E1-5 , A0A0A0MR88 , Q9Y4E1-4 , Q9Y4E1-3	Q9Y4E1-3 Isoform 3 of WASH complex subunit FAM21C OS=Homo sapiens GN=FAM21C , Q9Y4E1-6 Isoform 6 of WASH complex subunit FAM21C OS=Homo sapiens GN=FAM21C , Q9Y4E1-5 Isoform 5 of WASH complex subunit FAM21C OS=Homo sapiens GN=FAM21C , Q9Y4E1-4 Isoform 4 of WASH complex subunit FAM21C OS=Homo sapiens GN=FAM21C , J3KP36 WASH complex subunit FAM21C OS=Homo sapiens GN=FAM21C PE=1 SV=3 , Q9Y4E1-2 Isofo…
R.FIC(681.385)PVVGLEMNGR.H	1	2.2785	2173.13	A0A0A0MQR2 , Q9BY42	A0A0A0MQR2 Protein RTF2 homolog OS=Homo sapiens GN=RTFDC1 PE=1 SV=1 , Q9BY42 Protein RTF2 homolog OS=Homo sapiens GN=RTFDC1 PE=1 SV=3
R.SKEESAHWVTHTSYC(681.385)F.-	1	4.8545	2651.25	A0A0A0MQR2 , Q9BY42	A0A0A0MQR2 Protein RTF2 homolog OS=Homo sapiens GN=RTFDC1 PE=1 SV=1 , Q9BY42 Protein RTF2 homolog OS=Homo sapiens GN=RTFDC1 PE=1 SV=3
R.IYHPNINSNGSIC(681.385)LDILR.S	1	5.0684	2780.45	A0A0A0MQU3 , P62837 , D6RFM0 , P61077-3 , P61077-2 , P62837-2 , P61077 , A0A087WY85 , H9KV45 , D6RAH7	A0A0A0MQU3 Ubiquitin-conjugating enzyme E2 D2 OS=Homo sapiens GN=UBE2D2 PE=1 SV=1 , P61077-3 Isoform 3 of Ubiquitin-conjugating enzyme E2 D3 OS=Homo sapiens GN=UBE2D3 , D6RAH7 Ubiquitin-conjugating enzyme E2 D3 OS=Homo sapiens GN=UBE2D3 PE=1 SV=1 , P61077-2 Isoform 2 of Ubiquitin-conjugating enzyme E2 D3 OS=Homo sapiens GN=UBE2D3 , D6RFM0 Ubiquitin-conjugating enzyme E2 D2 (Fragment) OS=Homo sapi…
R.IYHPNINSNGSIC(681.385)LDILR.S	8	7.0568	2781.46	A0A0A0MQU3 , P62837 , D6RFM0 , P61077-3 , P61077-2 , P62837-2 , P61077 , A0A087WY85 , H9KV45 , D6RAH7	A0A0A0MQU3 Ubiquitin-conjugating enzyme E2 D2 OS=Homo sapiens GN=UBE2D2 PE=1 SV=1 , P61077-3 Isoform 3 of Ubiquitin-conjugating enzyme E2 D3 OS=Homo sapiens GN=UBE2D3 , D6RAH7 Ubiquitin-conjugating enzyme E2 D3 OS=Homo sapiens GN=UBE2D3 PE=1 SV=1 , P61077-2 Isoform 2 of Ubiquitin-conjugating enzyme E2 D3 OS=Homo sapiens GN=UBE2D3 , D6RFM0 Ubiquitin-conjugating enzyme E2 D2 (Fragment) OS=Homo sapi…
R.IYHPNINSNGSIC(681.385)LDILR.S	2	4.4924	2781.46	A0A0A0MQU3 , P62837 , D6RFM0 , P61077-3 , P61077-2 , P62837-2 , P61077 , A0A087WY85 , H9KV45 , D6RAH7	A0A0A0MQU3 Ubiquitin-conjugating enzyme E2 D2 OS=Homo sapiens GN=UBE2D2 PE=1 SV=1 , P61077-3 Isoform 3 of Ubiquitin-conjugating enzyme E2 D3 OS=Homo sapiens GN=UBE2D3 , D6RAH7 Ubiquitin-conjugating enzyme E2 D3 OS=Homo sapiens GN=UBE2D3 PE=1 SV=1 , P61077-2 Isoform 2 of Ubiquitin-conjugating enzyme E2 D3 OS=Homo sapiens GN=UBE2D3 , D6RFM0 Ubiquitin-conjugating enzyme E2 D2 (Fragment) OS=Homo sapi…
K.VLLSIC(681.385)SLLCDPNPDDPLVPEIAR.I	1	3.4965	3388.77	A0A0A0MQU3 , P62837 , D6RFM0 , P61077-3 , P61077-2 , P62837-2 , P61077 , A0A087WY85 , H9KV45 , D6RAH7	A0A0A0MQU3 Ubiquitin-conjugating enzyme E2 D2 OS=Homo sapiens GN=UBE2D2 PE=1 SV=1 , P61077-3 Isoform 3 of Ubiquitin-conjugating enzyme E2 D3 OS=Homo sapiens GN=UBE2D3 , D6RAH7 Ubiquitin-conjugating enzyme E2 D3 OS=Homo sapiens GN=UBE2D3 PE=1 SV=1 , P61077-2 Isoform 2 of Ubiquitin-conjugating enzyme E2 D3 OS=Homo sapiens GN=UBE2D3 , D6RFM0 Ubiquitin-conjugating enzyme E2 D2 (Fragment) OS=Homo sapi…
K.VLLSICSLLC(681.385)DPNPDDPLVPEIAR.I	1	3.2531	3388.78	A0A0A0MQU3 , P62837 , D6RFM0 , P61077-3 , P61077-2 , P62837-2 , P61077 , A0A087WY85 , H9KV45 , D6RAH7	A0A0A0MQU3 Ubiquitin-conjugating enzyme E2 D2 OS=Homo sapiens GN=UBE2D2 PE=1 SV=1 , P61077-3 Isoform 3 of Ubiquitin-conjugating enzyme E2 D3 OS=Homo sapiens GN=UBE2D3 , D6RAH7 Ubiquitin-conjugating enzyme E2 D3 OS=Homo sapiens GN=UBE2D3 PE=1 SV=1 , P61077-2 Isoform 2 of Ubiquitin-conjugating enzyme E2 D3 OS=Homo sapiens GN=UBE2D3 , D6RFM0 Ubiquitin-conjugating enzyme E2 D2 (Fragment) OS=Homo sapi…
K.VLLSIC(681.385)SLLCDPNPDDPLVPEIAR.I	1	3.2106	3389.77	A0A0A0MQU3 , P62837 , D6RFM0 , P61077-3 , P61077-2 , P62837-2 , P61077 , A0A087WY85 , H9KV45 , D6RAH7	A0A0A0MQU3 Ubiquitin-conjugating enzyme E2 D2 OS=Homo sapiens GN=UBE2D2 PE=1 SV=1 , P61077-3 Isoform 3 of Ubiquitin-conjugating enzyme E2 D3 OS=Homo sapiens GN=UBE2D3 , D6RAH7 Ubiquitin-conjugating enzyme E2 D3 OS=Homo sapiens GN=UBE2D3 PE=1 SV=1 , P61077-2 Isoform 2 of Ubiquitin-conjugating enzyme E2 D3 OS=Homo sapiens GN=UBE2D3 , D6RFM0 Ubiquitin-conjugating enzyme E2 D2 (Fragment) OS=Homo sapi…
R.DAPAPAASQPSGC(681.385)GKHNSPER.K	2	3.1842	2815.36	A0A0A0MQU4 , Q96I15	Q96I15 Selenocysteine lyase OS=Homo sapiens GN=SCLY PE=1 SV=4 , A0A0A0MQU4 Selenocysteine lyase OS=Homo sapiens GN=SCLY PE=1 SV=1
R.DAPAPAASQPSGC(681.385)GKHNSPER.K	2	2.9514	2815.36	A0A0A0MQU4 , Q96I15	Q96I15 Selenocysteine lyase OS=Homo sapiens GN=SCLY PE=1 SV=4 , A0A0A0MQU4 Selenocysteine lyase OS=Homo sapiens GN=SCLY PE=1 SV=1
R.VLMASVGAAC(681.385)HSDHGDQPSPVLLSYGVPFDVAR.N	1	3.4402	4136.03	A0A0A0MQU4 , Q96I15	Q96I15 Selenocysteine lyase OS=Homo sapiens GN=SCLY PE=1 SV=4 , A0A0A0MQU4 Selenocysteine lyase OS=Homo sapiens GN=SCLY PE=1 SV=1
R.VLMASVGAAC(681.385)HSDHGDQPSPVLLSYGVPFDVAR.N	1	3.3557	4136.04	A0A0A0MQU4 , Q96I15	Q96I15 Selenocysteine lyase OS=Homo sapiens GN=SCLY PE=1 SV=4 , A0A0A0MQU4 Selenocysteine lyase OS=Homo sapiens GN=SCLY PE=1 SV=1
K.TVAMHEVFLC(681.385)R.V	1	2.2935	2044.05	A0A0A0MRI2 , Q9UNH7-2 , Q9UNH7	Q9UNH7 Sorting nexin-6 OS=Homo sapiens GN=SNX6 PE=1 SV=1 , Q9UNH7-2 Isoform 2 of Sorting nexin-6 OS=Homo sapiens GN=SNX6 , A0A0A0MRI2 Sorting nexin 6, isoform CRA_b OS=Homo sapiens GN=SNX6 PE=1 SV=1
R.IGSSLYALGTQDSTDIC(681.385)KFFLK.V	1	2.9542	3146.65	A0A0A0MRI2 , Q9UNH7-2 , Q9UNH7	Q9UNH7 Sorting nexin-6 OS=Homo sapiens GN=SNX6 PE=1 SV=1 , Q9UNH7-2 Isoform 2 of Sorting nexin-6 OS=Homo sapiens GN=SNX6 , A0A0A0MRI2 Sorting nexin 6, isoform CRA_b OS=Homo sapiens GN=SNX6 PE=1 SV=1
R.LQAGDAPSVGGSC(681.385)R.S	2	2.9545	2058.03	A0A0A0MRJ3 , Q8NEY1 , Q8NEY1-4 , Q8NEY1-7 , Q8NEY1-6 , Q8NEY1-3 , Q8NEY1-2	Q8NEY1-6 Isoform 6 of Neuron navigator 1 OS=Homo sapiens GN=NAV1 , Q8NEY1 Neuron navigator 1 OS=Homo sapiens GN=NAV1 PE=1 SV=2 , Q8NEY1-7 Isoform 7 of Neuron navigator 1 OS=Homo sapiens GN=NAV1 , Q8NEY1-3 Isoform 3 of Neuron navigator 1 OS=Homo sapiens GN=NAV1 , Q8NEY1-4 Isoform 4 of Neuron navigator 1 OS=Homo sapiens GN=NAV1 , A0A0A0MRJ3 Neuron navigator 1 OS=Homo sapiens GN=NAV1 PE=1 SV=1 , Q8N…
R.LQAGDAPSVGGSC(681.385)R.S	1	3.8048	2057.04	A0A0A0MRJ3 , Q8NEY1 , Q8NEY1-4 , Q8NEY1-7 , Q8NEY1-6 , Q8NEY1-3 , Q8NEY1-2	Q8NEY1-6 Isoform 6 of Neuron navigator 1 OS=Homo sapiens GN=NAV1 , Q8NEY1 Neuron navigator 1 OS=Homo sapiens GN=NAV1 PE=1 SV=2 , Q8NEY1-7 Isoform 7 of Neuron navigator 1 OS=Homo sapiens GN=NAV1 , Q8NEY1-3 Isoform 3 of Neuron navigator 1 OS=Homo sapiens GN=NAV1 , Q8NEY1-4 Isoform 4 of Neuron navigator 1 OS=Homo sapiens GN=NAV1 , A0A0A0MRJ3 Neuron navigator 1 OS=Homo sapiens GN=NAV1 PE=1 SV=1 , Q8N…
R.STC(681.385)SLTPALAAHFSENLIK.H	1	3.0313	2741.44	A0A0A0MRT2 , Q9BTA9-2 , Q9BTA9 , Q9BTA9-5	Q9BTA9-2 Isoform 2 of WW domain-containing adapter protein with coiled-coil OS=Homo sapiens GN=WAC , Q9BTA9 WW domain-containing adapter protein with coiled-coil OS=Homo sapiens GN=WAC PE=1 SV=3 , Q9BTA9-5 Isoform 4 of WW domain-containing adapter protein with coiled-coil OS=Homo sapiens GN=WAC , A0A0A0MRT2 WW domain-containing adapter protein with coiled-coil OS=Homo sapiens GN=WAC PE=1 SV=1
R.STC(681.385)SLTPALAAHFSENLIK.H	1	4.0677	2742.43	A0A0A0MRT2 , Q9BTA9-2 , Q9BTA9 , Q9BTA9-5	Q9BTA9-2 Isoform 2 of WW domain-containing adapter protein with coiled-coil OS=Homo sapiens GN=WAC , Q9BTA9 WW domain-containing adapter protein with coiled-coil OS=Homo sapiens GN=WAC PE=1 SV=3 , Q9BTA9-5 Isoform 4 of WW domain-containing adapter protein with coiled-coil OS=Homo sapiens GN=WAC , A0A0A0MRT2 WW domain-containing adapter protein with coiled-coil OS=Homo sapiens GN=WAC PE=1 SV=1
R.STC(681.385)SLTPALAAHFSENLIK.H	2	4.7689	2742.44	A0A0A0MRT2 , Q9BTA9-2 , Q9BTA9 , Q9BTA9-5	Q9BTA9-2 Isoform 2 of WW domain-containing adapter protein with coiled-coil OS=Homo sapiens GN=WAC , Q9BTA9 WW domain-containing adapter protein with coiled-coil OS=Homo sapiens GN=WAC PE=1 SV=3 , Q9BTA9-5 Isoform 4 of WW domain-containing adapter protein with coiled-coil OS=Homo sapiens GN=WAC , A0A0A0MRT2 WW domain-containing adapter protein with coiled-coil OS=Homo sapiens GN=WAC PE=1 SV=1
R.STC(681.385)SLTPALAAHFSENLIK.H	1	3.7629	2743.43	A0A0A0MRT2 , Q9BTA9-2 , Q9BTA9 , Q9BTA9-5	Q9BTA9-2 Isoform 2 of WW domain-containing adapter protein with coiled-coil OS=Homo sapiens GN=WAC , Q9BTA9 WW domain-containing adapter protein with coiled-coil OS=Homo sapiens GN=WAC PE=1 SV=3 , Q9BTA9-5 Isoform 4 of WW domain-containing adapter protein with coiled-coil OS=Homo sapiens GN=WAC , A0A0A0MRT2 WW domain-containing adapter protein with coiled-coil OS=Homo sapiens GN=WAC PE=1 SV=1
R.STC(681.385)SLTPALAAHFSENLIK.H	1	3.9258	2742.43	A0A0A0MRT2 , Q9BTA9-2 , Q9BTA9 , Q9BTA9-5	Q9BTA9-2 Isoform 2 of WW domain-containing adapter protein with coiled-coil OS=Homo sapiens GN=WAC , Q9BTA9 WW domain-containing adapter protein with coiled-coil OS=Homo sapiens GN=WAC PE=1 SV=3 , Q9BTA9-5 Isoform 4 of WW domain-containing adapter protein with coiled-coil OS=Homo sapiens GN=WAC , A0A0A0MRT2 WW domain-containing adapter protein with coiled-coil OS=Homo sapiens GN=WAC PE=1 SV=1
R.STC(681.385)SLTPALAAHFSENLIK.H	1	4.1348	2743.43	A0A0A0MRT2 , Q9BTA9-2 , Q9BTA9 , Q9BTA9-5	Q9BTA9-2 Isoform 2 of WW domain-containing adapter protein with coiled-coil OS=Homo sapiens GN=WAC , Q9BTA9 WW domain-containing adapter protein with coiled-coil OS=Homo sapiens GN=WAC PE=1 SV=3 , Q9BTA9-5 Isoform 4 of WW domain-containing adapter protein with coiled-coil OS=Homo sapiens GN=WAC , A0A0A0MRT2 WW domain-containing adapter protein with coiled-coil OS=Homo sapiens GN=WAC PE=1 SV=1
K.SVSESHTSC(681.385)PAESASDAAPLQR.S	2	5.7076	2970.41	A0A0A0MRY0 , Q8WUA7 , F8WDP1 , Q8WUA7-4 , Q8WUA7-3	A0A0A0MRY0 TBC1 domain family member 22A OS=Homo sapiens GN=TBC1D22A PE=1 SV=1 , Q8WUA7-4 Isoform 4 of TBC1 domain family member 22A OS=Homo sapiens GN=TBC1D22A , F8WDP1 TBC1 domain family member 22A OS=Homo sapiens GN=TBC1D22A PE=1 SV=1 , Q8WUA7-3 Isoform 3 of TBC1 domain family member 22A OS=Homo sapiens GN=TBC1D22A , Q8WUA7 TBC1 domain family member 22A OS=Homo sapiens GN=TBC1D22A PE=1 SV=2
R.LLVEEGC(681.385)EDR.I	1	2.1977	1900.95	A0A0A0MSI3 , Q96BW5-2 , Q96BW5	Q96BW5 Phosphotriesterase-related protein OS=Homo sapiens GN=PTER PE=1 SV=1 , Q96BW5-2 Isoform 2 of Phosphotriesterase-related protein OS=Homo sapiens GN=PTER , A0A0A0MSI3 Phosphotriesterase-related protein OS=Homo sapiens GN=PTER PE=1 SV=1
R.TSIPRAPSSDEEC(681.385)FFDLLTK.F	1	2.3852	2996.5	A0A0A0MSK4 , Q86YR5-4 , Q86YR5 , A0A0A0MRC4	A0A0A0MRC4 G-protein-signaling modulator 1 (Fragment) OS=Homo sapiens GN=GPSM1 PE=1 SV=1 , A0A0A0MSK4 G-protein-signaling modulator 1 OS=Homo sapiens GN=GPSM1 PE=1 SV=1 , Q86YR5 G-protein-signaling modulator 1 OS=Homo sapiens GN=GPSM1 PE=1 SV=2 , Q86YR5-4 Isoform 4 of G-protein-signaling modulator 1 OS=Homo sapiens GN=GPSM1
R.APSSDEEC(681.385)FFDLLTK.F	1	3.0269	2442.18	A0A0A0MSK4 , Q86YR5-4 , Q86YR5 , A0A0A0MRC4	A0A0A0MRC4 G-protein-signaling modulator 1 (Fragment) OS=Homo sapiens GN=GPSM1 PE=1 SV=1 , A0A0A0MSK4 G-protein-signaling modulator 1 OS=Homo sapiens GN=GPSM1 PE=1 SV=1 , Q86YR5 G-protein-signaling modulator 1 OS=Homo sapiens GN=GPSM1 PE=1 SV=2 , Q86YR5-4 Isoform 4 of G-protein-signaling modulator 1 OS=Homo sapiens GN=GPSM1
R.MDDQRC(681.385)PLDDGQAGAAEATAAPTLEDR.I	1	7.0093	3556.66	A0A0A0MSK4 , Q86YR5-4 , Q86YR5 , A0A0A0MRC4	A0A0A0MRC4 G-protein-signaling modulator 1 (Fragment) OS=Homo sapiens GN=GPSM1 PE=1 SV=1 , A0A0A0MSK4 G-protein-signaling modulator 1 OS=Homo sapiens GN=GPSM1 PE=1 SV=1 , Q86YR5 G-protein-signaling modulator 1 OS=Homo sapiens GN=GPSM1 PE=1 SV=2 , Q86YR5-4 Isoform 4 of G-protein-signaling modulator 1 OS=Homo sapiens GN=GPSM1
R.MDDQRC(681.385)PLDDGQAGAAEATAAPTLEDR.I	1	3.5301	3555.64	A0A0A0MSK4 , Q86YR5-4 , Q86YR5 , A0A0A0MRC4	A0A0A0MRC4 G-protein-signaling modulator 1 (Fragment) OS=Homo sapiens GN=GPSM1 PE=1 SV=1 , A0A0A0MSK4 G-protein-signaling modulator 1 OS=Homo sapiens GN=GPSM1 PE=1 SV=1 , Q86YR5 G-protein-signaling modulator 1 OS=Homo sapiens GN=GPSM1 PE=1 SV=2 , Q86YR5-4 Isoform 4 of G-protein-signaling modulator 1 OS=Homo sapiens GN=GPSM1
R.NC(681.385)LLMQLEEATR.L	1	2.276	2160.1	A0A0A0MSQ8 , Q9ULE0	A0A0A0MSQ8 Protein WWC3 OS=Homo sapiens GN=WWC3 PE=1 SV=1 , Q9ULE0 Protein WWC3 OS=Homo sapiens GN=WWC3 PE=1 SV=3
K.SLC(681.385)ASTLTVSSGSSR.G	1	1.9441	2194.12	A0A0A0MSQ8 , Q9ULE0	A0A0A0MSQ8 Protein WWC3 OS=Homo sapiens GN=WWC3 PE=1 SV=1 , Q9ULE0 Protein WWC3 OS=Homo sapiens GN=WWC3 PE=1 SV=3
R.DSPLAQLADSC(681.385)EGPGLGALDR.L	1	3.6343	2824.4	A0A0A0MSQ8 , Q9ULE0	A0A0A0MSQ8 Protein WWC3 OS=Homo sapiens GN=WWC3 PE=1 SV=1 , Q9ULE0 Protein WWC3 OS=Homo sapiens GN=WWC3 PE=1 SV=3
R.EAGC(681.385)AGESSARDPAHTISISGK.T	1	2.6887	2884.42	A0A0A0MSQ8 , Q9ULE0	A0A0A0MSQ8 Protein WWC3 OS=Homo sapiens GN=WWC3 PE=1 SV=1 , Q9ULE0 Protein WWC3 OS=Homo sapiens GN=WWC3 PE=1 SV=3
K.C(681.385)GVEFSEPSLATKR.A	1	3.0429	2263.16	A0A0A0MSU2 , Q6PJG2 , H7C1L3	H7C1L3 ELM2 and SANT domain-containing protein 1 (Fragment) OS=Homo sapiens GN=ELMSAN1 PE=1 SV=1 , Q6PJG2 ELM2 and SANT domain-containing protein 1 OS=Homo sapiens GN=ELMSAN1 PE=1 SV=2 , A0A0A0MSU2 ELM2 and SANT domain-containing protein 1 (Fragment) OS=Homo sapiens GN=ELMSAN1 PE=1 SV=5
R.RDPLHEELLGQGC(681.385)VFQER.H	1	3.7175	2865.45	A0A0A0MT55 , Q9UL12-2 , Q9UL12 , Q5SYV1	Q9UL12 Sarcosine dehydrogenase, mitochondrial OS=Homo sapiens GN=SARDH PE=1 SV=1 , Q9UL12-2 Isoform 2 of Sarcosine dehydrogenase, mitochondrial OS=Homo sapiens GN=SARDH , Q5SYV1 Sarcosine dehydrogenase, mitochondrial (Fragment) OS=Homo sapiens GN=SARDH PE=1 SV=2 , A0A0A0MT55 Sarcosine dehydrogenase, mitochondrial OS=Homo sapiens GN=SARDH PE=1 SV=1
K.TAQDPGISPSQSLC(681.385)AESSR.G	1	5.4657	2672.31	A0A0A0MT72 , Q9BSQ5 , Q9BSQ5-4 , Q9BSQ5-2 , E9PEC4	E9PEC4 Cerebral cavernous malformations 2 protein OS=Homo sapiens GN=CCM2 PE=1 SV=1 , A0A0A0MT72 Cerebral cavernous malformations 2 protein OS=Homo sapiens GN=CCM2 PE=1 SV=1 , Q9BSQ5 Cerebral cavernous malformations 2 protein OS=Homo sapiens GN=CCM2 PE=1 SV=1 , Q9BSQ5-4 Isoform 4 of Cerebral cavernous malformations 2 protein OS=Homo sapiens GN=CCM2 , Q9BSQ5-2 Isoform 2 of Cerebral cavernous malfo…
R.LKSESQGSGC(681.385)SR.A	1	2.2505	1976.98	A0A0A0MTE8 , Q8IVL1-6 , Q8IVL1-5 , Q8IVL1-8 , Q8IVL1-7 , Q8IVL1-9 , Q8IVL1-13 , Q8IVL1-12 , Q8IVL1 , Q8IVL1-2 , A0A0A0MTL4 , Q8IVL1-4 , Q8IVL1-11 , Q8IVL1-10 , Q8IVL1-3	A0A0A0MTE8 Neuron navigator 2 OS=Homo sapiens GN=NAV2 PE=1 SV=1 , Q8IVL1-13 Isoform 13 of Neuron navigator 2 OS=Homo sapiens GN=NAV2 , Q8IVL1-11 Isoform 11 of Neuron navigator 2 OS=Homo sapiens GN=NAV2 , A0A0A0MTL4 Neuron navigator 2 OS=Homo sapiens GN=NAV2 PE=1 SV=1 , Q8IVL1-4 Isoform 4 of Neuron navigator 2 OS=Homo sapiens GN=NAV2 , Q8IVL1-5 Isoform 5 of Neuron navigator 2 OS=Homo sapiens GN=NA…
R.LWLDNTENDLNQGDDHGFSPLHWAC(681.385)R.E	1	7.7706	3792.76	A0A0A0MTH3 , Q13418-2 , Q13418	Q13418 Integrin-linked protein kinase OS=Homo sapiens GN=ILK PE=1 SV=2 , A0A0A0MTH3 Integrin-linked protein kinase OS=Homo sapiens GN=ILK PE=1 SV=1 , Q13418-2 Isoform 2 of Integrin-linked protein kinase OS=Homo sapiens GN=ILK
R.LWLDNTENDLNQGDDHGFSPLHWAC(681.385)R.E	1	4.1938	3793.78	A0A0A0MTH3 , Q13418-2 , Q13418	Q13418 Integrin-linked protein kinase OS=Homo sapiens GN=ILK PE=1 SV=2 , A0A0A0MTH3 Integrin-linked protein kinase OS=Homo sapiens GN=ILK PE=1 SV=1 , Q13418-2 Isoform 2 of Integrin-linked protein kinase OS=Homo sapiens GN=ILK
R.LWLDNTENDLNQGDDHGFSPLHWAC(681.385)R.E	1	4.4251	3792.78	A0A0A0MTH3 , Q13418-2 , Q13418	Q13418 Integrin-linked protein kinase OS=Homo sapiens GN=ILK PE=1 SV=2 , A0A0A0MTH3 Integrin-linked protein kinase OS=Homo sapiens GN=ILK PE=1 SV=1 , Q13418-2 Isoform 2 of Integrin-linked protein kinase OS=Homo sapiens GN=ILK
K.SRDFNEEC(681.385)PR.L	2	4.1001	1992.95	A0A0A0MTH3 , Q13418-2 , Q13418	Q13418 Integrin-linked protein kinase OS=Homo sapiens GN=ILK PE=1 SV=2 , A0A0A0MTH3 Integrin-linked protein kinase OS=Homo sapiens GN=ILK PE=1 SV=1 , Q13418-2 Isoform 2 of Integrin-linked protein kinase OS=Homo sapiens GN=ILK
R.ISMADVKFSFQC(681.385)PGR.M	1	4.0695	2425.22	A0A0A0MTH3 , Q13418-2 , Q13418	Q13418 Integrin-linked protein kinase OS=Homo sapiens GN=ILK PE=1 SV=2 , A0A0A0MTH3 Integrin-linked protein kinase OS=Homo sapiens GN=ILK PE=1 SV=1 , Q13418-2 Isoform 2 of Integrin-linked protein kinase OS=Homo sapiens GN=ILK
K.FSFQC(681.385)PGR.M	1	1.7843	1680.84	A0A0A0MTH3 , Q13418-2 , Q13418	Q13418 Integrin-linked protein kinase OS=Homo sapiens GN=ILK PE=1 SV=2 , A0A0A0MTH3 Integrin-linked protein kinase OS=Homo sapiens GN=ILK PE=1 SV=1 , Q13418-2 Isoform 2 of Integrin-linked protein kinase OS=Homo sapiens GN=ILK
R.C(681.385)SSQALAVPESTGALEK.T	1	3.8626	2430.24	A0A0A6YYB7 , E9PCH4 , Q8TEU7-5 , Q8TEU7-4 , Q8TEU7-3 , Q8TEU7	A0A0A6YYB7 Rap guanine nucleotide exchange factor 6 OS=Homo sapiens GN=RAPGEF6 PE=1 SV=1 , Q8TEU7-5 Isoform 5 of Rap guanine nucleotide exchange factor 6 OS=Homo sapiens GN=RAPGEF6 , E9PCH4 Uncharacterized protein OS=Homo sapiens PE=4 SV=1 , Q8TEU7 Rap guanine nucleotide exchange factor 6 OS=Homo sapiens GN=RAPGEF6 PE=1 SV=2 , Q8TEU7-3 Isoform 3 of Rap guanine nucleotide exchange factor 6 OS=Homo…
R.GSWTSC(681.385)SSSSHDNFQSLPNPK.S	2	5.6396	3006.39	A0A0A6YYB7 , E9PCH4 , Q8TEU7-5 , Q8TEU7-4 , Q8TEU7-3 , Q8TEU7	A0A0A6YYB7 Rap guanine nucleotide exchange factor 6 OS=Homo sapiens GN=RAPGEF6 PE=1 SV=1 , Q8TEU7-5 Isoform 5 of Rap guanine nucleotide exchange factor 6 OS=Homo sapiens GN=RAPGEF6 , E9PCH4 Uncharacterized protein OS=Homo sapiens PE=4 SV=1 , Q8TEU7 Rap guanine nucleotide exchange factor 6 OS=Homo sapiens GN=RAPGEF6 PE=1 SV=2 , Q8TEU7-3 Isoform 3 of Rap guanine nucleotide exchange factor 6 OS=Homo…
R.HTHLDDPIAEVEPTDSEPYSC(681.385)SK.S	2	4.8807	3308.59	A0A0A6YYB7 , E9PCH4 , Q8TEU7-5 , Q8TEU7-4 , Q8TEU7-3 , Q8TEU7	A0A0A6YYB7 Rap guanine nucleotide exchange factor 6 OS=Homo sapiens GN=RAPGEF6 PE=1 SV=1 , Q8TEU7-5 Isoform 5 of Rap guanine nucleotide exchange factor 6 OS=Homo sapiens GN=RAPGEF6 , E9PCH4 Uncharacterized protein OS=Homo sapiens PE=4 SV=1 , Q8TEU7 Rap guanine nucleotide exchange factor 6 OS=Homo sapiens GN=RAPGEF6 PE=1 SV=2 , Q8TEU7-3 Isoform 3 of Rap guanine nucleotide exchange factor 6 OS=Homo…
R.FRDQDLASC(681.385)DR.D	2	4.1762	2066.02	A0A0A6YYC3 , Q9Y383-3 , Q96HJ9-2 , A0A0A6YYJ8 , Q9Y383-2 , Q9Y383	A0A0A6YYJ8 Putative RNA-binding protein Luc7-like 2 OS=Homo sapiens GN=LUC7L2 PE=4 SV=1 , Q9Y383-2 Isoform 2 of Putative RNA-binding protein Luc7-like 2 OS=Homo sapiens GN=LUC7L2 , Q96HJ9-2 Isoform 2 of UPF0562 protein C7orf55 OS=Homo sapiens GN=C7orf55 , Q9Y383 Putative RNA-binding protein Luc7-like 2 OS=Homo sapiens GN=LUC7L2 PE=1 SV=2 , A0A0A6YYC3 Protein C7orf55-LUC7L2 OS=Homo sapiens GN=C7or…
R.SKTGSLQLIC(681.385)K.S	1	2.0991	1916.08	A0A0A6YYC7 , Q96JP5 , Q96JP5-2	Q96JP5-2 Isoform 2 of E3 ubiquitin-protein ligase ZFP91 OS=Homo sapiens GN=ZFP91 , Q96JP5 E3 ubiquitin-protein ligase ZFP91 OS=Homo sapiens GN=ZFP91 PE=1 SV=1 , A0A0A6YYC7 HCG2042749, isoform CRA_d OS=Homo sapiens GN=ZFP91-CNTF PE=4 SV=1
R.SKTGSLQLIC(681.385)K.S	1	2.1442	1916.07	A0A0A6YYC7 , Q96JP5 , Q96JP5-2	Q96JP5-2 Isoform 2 of E3 ubiquitin-protein ligase ZFP91 OS=Homo sapiens GN=ZFP91 , Q96JP5 E3 ubiquitin-protein ligase ZFP91 OS=Homo sapiens GN=ZFP91 PE=1 SV=1 , A0A0A6YYC7 HCG2042749, isoform CRA_d OS=Homo sapiens GN=ZFP91-CNTF PE=4 SV=1
K.TTQPISM(15.9949)DSYEGQEVNITC(681.385)SHNNIATNDYITWYQQFPSQGPR.F	1	2.9944	5590.64	A0A0B4J268	A0A0B4J268 Protein TRAV4 (Fragment) OS=Homo sapiens GN=TRAV4 PE=4 SV=1
K.NLSTFAVDGKDC(681.385)K.V	1	4.1954	2137.08	A0A0B4J2D5 , A0A096LPI6 , P30042 , A0A096LNH5	A0A096LPI6 Uncharacterized protein (Fragment) OS=Homo sapiens PE=4 SV=2 , P30042 ES1 protein homolog, mitochondrial OS=Homo sapiens GN=C21orf33 PE=1 SV=3 , A0A096LNH5 Protein LOC102724023 OS=Homo sapiens GN=LOC102724023 PE=4 SV=1 , A0A0B4J2D5 Protein LOC102724023 OS=Homo sapiens GN=LOC102724023 PE=1 SV=1
K.NLSTFAVDGKDC(681.385)K.V	1	4.168	2137.08	A0A0B4J2D5 , A0A096LPI6 , P30042 , A0A096LNH5	A0A096LPI6 Uncharacterized protein (Fragment) OS=Homo sapiens PE=4 SV=2 , P30042 ES1 protein homolog, mitochondrial OS=Homo sapiens GN=C21orf33 PE=1 SV=3 , A0A096LNH5 Protein LOC102724023 OS=Homo sapiens GN=LOC102724023 PE=4 SV=1 , A0A0B4J2D5 Protein LOC102724023 OS=Homo sapiens GN=LOC102724023 PE=1 SV=1
K.NLSTFAVDGKDC(681.385)K.V	1	3.7738	2137.09	A0A0B4J2D5 , A0A096LPI6 , P30042 , A0A096LNH5	A0A096LPI6 Uncharacterized protein (Fragment) OS=Homo sapiens PE=4 SV=2 , P30042 ES1 protein homolog, mitochondrial OS=Homo sapiens GN=C21orf33 PE=1 SV=3 , A0A096LNH5 Protein LOC102724023 OS=Homo sapiens GN=LOC102724023 PE=4 SV=1 , A0A0B4J2D5 Protein LOC102724023 OS=Homo sapiens GN=LOC102724023 PE=1 SV=1
K.NLSTFAVDGKDC(681.385)K.V	1	3.0091	2138.09	A0A0B4J2D5 , A0A096LPI6 , P30042 , A0A096LNH5	A0A096LPI6 Uncharacterized protein (Fragment) OS=Homo sapiens PE=4 SV=2 , P30042 ES1 protein homolog, mitochondrial OS=Homo sapiens GN=C21orf33 PE=1 SV=3 , A0A096LNH5 Protein LOC102724023 OS=Homo sapiens GN=LOC102724023 PE=4 SV=1 , A0A0B4J2D5 Protein LOC102724023 OS=Homo sapiens GN=LOC102724023 PE=1 SV=1
R.GNLNFTC(681.385)NGNSVISPVGNRVTVFDLK.N	1	2.411	3504.73	A0A0B4J2E5	A0A0B4J2E5 Protein LOC102724159 OS=Homo sapiens GN=LOC102724159 PE=1 SV=1
K.ALAC(681.385)IPVQELKR.K	1	1.8926	2080.18	A0A0C4DFP4 , Q96IV0 , Q96IV0-2 , H0Y2P2 , Q96IV0-3 , Q96IV0-5	Q96IV0-2 Isoform 2 of Peptide-N(4)-(N-acetyl-beta-glucosaminyl)asparagine amidase OS=Homo sapiens GN=NGLY1 , Q96IV0-3 Isoform 3 of Peptide-N(4)-(N-acetyl-beta-glucosaminyl)asparagine amidase OS=Homo sapiens GN=NGLY1 , H0Y2P2 Peptide-N(4)-(N-acetyl-beta-glucosaminyl)asparagine amidase (Fragment) OS=Homo sapiens GN=NGLY1 PE=1 SV=1 , A0A0C4DFP4 Peptide-N(4)-(N-acetyl-beta-glucosaminyl)asparagine ami…
K.LLSLNTDKTLC(681.385)QPNEHNNR.I	1	2.4155	2949.5	A0A0C4DFU7 , Q7Z3E2	A0A0C4DFU7 Coiled-coil domain-containing protein 186 OS=Homo sapiens GN=CCDC186 PE=1 SV=1 , Q7Z3E2 Coiled-coil domain-containing protein 186 OS=Homo sapiens GN=CCDC186 PE=1 SV=2
K.ESC(681.385)KTSSNNNSMVSNTLAK.M	1	3.2875	2753.36	A0A0C4DG07 , O60934	O60934 Nibrin OS=Homo sapiens GN=NBN PE=1 SV=1 , A0A0C4DG07 Nibrin OS=Homo sapiens GN=NBN PE=1 SV=1
R.ERDEENQEMSSC(681.385)K.S	1	2.3889	2325.04	A0A0C4DG07 , O60934	O60934 Nibrin OS=Homo sapiens GN=NBN PE=1 SV=1 , A0A0C4DG07 Nibrin OS=Homo sapiens GN=NBN PE=1 SV=1
R.IETSC(681.385)SLLEQTQPATPSLWK.N	1	3.2834	2971.53	A0A0C4DG07 , O60934	O60934 Nibrin OS=Homo sapiens GN=NBN PE=1 SV=1 , A0A0C4DG07 Nibrin OS=Homo sapiens GN=NBN PE=1 SV=1
R.LKDALLDHDLALPLC(681.385)LLMAQQR.N	2	3.7524	3230.79	A0A0C4DG98 , Q8NI27	Q8NI27 THO complex subunit 2 OS=Homo sapiens GN=THOC2 PE=1 SV=2 , A0A0C4DG98 THO complex subunit 2 OS=Homo sapiens GN=THOC2 PE=1 SV=1
R.LKDALLDHDLALPLC(681.385)LLMAQQR.N	1	3.2862	3228.77	A0A0C4DG98 , Q8NI27	Q8NI27 THO complex subunit 2 OS=Homo sapiens GN=THOC2 PE=1 SV=2 , A0A0C4DG98 THO complex subunit 2 OS=Homo sapiens GN=THOC2 PE=1 SV=1
K.HKSESPC(681.385)ESPYPNEK.D	1	2.6556	2471.18	A0A0C4DG98 , Q8NI27	Q8NI27 THO complex subunit 2 OS=Homo sapiens GN=THOC2 PE=1 SV=2 , A0A0C4DG98 THO complex subunit 2 OS=Homo sapiens GN=THOC2 PE=1 SV=1
K.KLTAGEAC(681.385)AQGLVTEVFPDSTFQK.E	2	4.7658	3280.7	A0A0C4DGA2 , O75521 , O75521-2	O75521 Enoyl-CoA delta isomerase 2, mitochondrial OS=Homo sapiens GN=ECI2 PE=1 SV=4 , O75521-2 Isoform 2 of Enoyl-CoA delta isomerase 2, mitochondrial OS=Homo sapiens GN=ECI2 , A0A0C4DGA2 Enoyl-CoA delta isomerase 2, mitochondrial OS=Homo sapiens GN=ECI2 PE=1 SV=1
K.KLTAGEAC(681.385)AQGLVTEVFPDSTFQK.E	1	3.6147	3280.7	A0A0C4DGA2 , O75521 , O75521-2	O75521 Enoyl-CoA delta isomerase 2, mitochondrial OS=Homo sapiens GN=ECI2 PE=1 SV=4 , O75521-2 Isoform 2 of Enoyl-CoA delta isomerase 2, mitochondrial OS=Homo sapiens GN=ECI2 , A0A0C4DGA2 Enoyl-CoA delta isomerase 2, mitochondrial OS=Homo sapiens GN=ECI2 PE=1 SV=1
R.EKLHAVNAEEC(681.385)NVLQGR.W	1	3.2806	2650.37	A0A0C4DGA2 , O75521 , O75521-2	O75521 Enoyl-CoA delta isomerase 2, mitochondrial OS=Homo sapiens GN=ECI2 PE=1 SV=4 , O75521-2 Isoform 2 of Enoyl-CoA delta isomerase 2, mitochondrial OS=Homo sapiens GN=ECI2 , A0A0C4DGA2 Enoyl-CoA delta isomerase 2, mitochondrial OS=Homo sapiens GN=ECI2 PE=1 SV=1
K.LHAVNAEEC(681.385)NVLQGR.W	1	3.3785	2392.23	A0A0C4DGA2 , O75521 , O75521-2	O75521 Enoyl-CoA delta isomerase 2, mitochondrial OS=Homo sapiens GN=ECI2 PE=1 SV=4 , O75521-2 Isoform 2 of Enoyl-CoA delta isomerase 2, mitochondrial OS=Homo sapiens GN=ECI2 , A0A0C4DGA2 Enoyl-CoA delta isomerase 2, mitochondrial OS=Homo sapiens GN=ECI2 PE=1 SV=1
K.LHAVNAEEC(681.385)NVLQGR.W	1	2.5038	2393.22	A0A0C4DGA2 , O75521 , O75521-2	O75521 Enoyl-CoA delta isomerase 2, mitochondrial OS=Homo sapiens GN=ECI2 PE=1 SV=4 , O75521-2 Isoform 2 of Enoyl-CoA delta isomerase 2, mitochondrial OS=Homo sapiens GN=ECI2 , A0A0C4DGA2 Enoyl-CoA delta isomerase 2, mitochondrial OS=Homo sapiens GN=ECI2 PE=1 SV=1
R.WLSDEC(681.385)TNAVVNFLSR.K	2	5.8065	2593.31	A0A0C4DGA2 , O75521 , O75521-2	O75521 Enoyl-CoA delta isomerase 2, mitochondrial OS=Homo sapiens GN=ECI2 PE=1 SV=4 , O75521-2 Isoform 2 of Enoyl-CoA delta isomerase 2, mitochondrial OS=Homo sapiens GN=ECI2 , A0A0C4DGA2 Enoyl-CoA delta isomerase 2, mitochondrial OS=Homo sapiens GN=ECI2 PE=1 SV=1
R.WLSDEC(681.385)TNAVVNFLSR.K	1	2.4629	2594.29	A0A0C4DGA2 , O75521 , O75521-2	O75521 Enoyl-CoA delta isomerase 2, mitochondrial OS=Homo sapiens GN=ECI2 PE=1 SV=4 , O75521-2 Isoform 2 of Enoyl-CoA delta isomerase 2, mitochondrial OS=Homo sapiens GN=ECI2 , A0A0C4DGA2 Enoyl-CoA delta isomerase 2, mitochondrial OS=Homo sapiens GN=ECI2 PE=1 SV=1
R.WLSDEC(681.385)TNAVVNFLSR.K	1	3.1002	2594.31	A0A0C4DGA2 , O75521 , O75521-2	O75521 Enoyl-CoA delta isomerase 2, mitochondrial OS=Homo sapiens GN=ECI2 PE=1 SV=4 , O75521-2 Isoform 2 of Enoyl-CoA delta isomerase 2, mitochondrial OS=Homo sapiens GN=ECI2 , A0A0C4DGA2 Enoyl-CoA delta isomerase 2, mitochondrial OS=Homo sapiens GN=ECI2 PE=1 SV=1
R.WLSDEC(681.385)TNAVVNFLSR.K	1	2.5087	2593.3	A0A0C4DGA2 , O75521 , O75521-2	O75521 Enoyl-CoA delta isomerase 2, mitochondrial OS=Homo sapiens GN=ECI2 PE=1 SV=4 , O75521-2 Isoform 2 of Enoyl-CoA delta isomerase 2, mitochondrial OS=Homo sapiens GN=ECI2 , A0A0C4DGA2 Enoyl-CoA delta isomerase 2, mitochondrial OS=Homo sapiens GN=ECI2 PE=1 SV=1
R.WLSDEC(681.385)TNAVVNFLSRK.S	1	3.5324	2721.39	A0A0C4DGA2 , O75521 , O75521-2	O75521 Enoyl-CoA delta isomerase 2, mitochondrial OS=Homo sapiens GN=ECI2 PE=1 SV=4 , O75521-2 Isoform 2 of Enoyl-CoA delta isomerase 2, mitochondrial OS=Homo sapiens GN=ECI2 , A0A0C4DGA2 Enoyl-CoA delta isomerase 2, mitochondrial OS=Homo sapiens GN=ECI2 PE=1 SV=1
R.WLSDEC(681.385)TNAVVNFLSRK.S	1	3.6072	2721.39	A0A0C4DGA2 , O75521 , O75521-2	O75521 Enoyl-CoA delta isomerase 2, mitochondrial OS=Homo sapiens GN=ECI2 PE=1 SV=4 , O75521-2 Isoform 2 of Enoyl-CoA delta isomerase 2, mitochondrial OS=Homo sapiens GN=ECI2 , A0A0C4DGA2 Enoyl-CoA delta isomerase 2, mitochondrial OS=Homo sapiens GN=ECI2 PE=1 SV=1
R.WLSDEC(681.385)TNAVVNFLSRK.S	1	2.3079	2722.38	A0A0C4DGA2 , O75521 , O75521-2	O75521 Enoyl-CoA delta isomerase 2, mitochondrial OS=Homo sapiens GN=ECI2 PE=1 SV=4 , O75521-2 Isoform 2 of Enoyl-CoA delta isomerase 2, mitochondrial OS=Homo sapiens GN=ECI2 , A0A0C4DGA2 Enoyl-CoA delta isomerase 2, mitochondrial OS=Homo sapiens GN=ECI2 PE=1 SV=1
R.LGC(681.385)PGFTLPEVKPNPVEGGASK.S	2	3.4817	2937.54	A0A0C4DGB2 , P48506 , D6R959	A0A0C4DGB2 Glutamate--cysteine ligase catalytic subunit OS=Homo sapiens GN=GCLC PE=1 SV=1 , D6R959 Glutamate--cysteine ligase catalytic subunit (Fragment) OS=Homo sapiens GN=GCLC PE=1 SV=1 , P48506 Glutamate--cysteine ligase catalytic subunit OS=Homo sapiens GN=GCLC PE=1 SV=2
R.LGC(681.385)PGFTLPEVKPNPVEGGASK.S	1	2.3209	2937.54	A0A0C4DGB2 , P48506 , D6R959	A0A0C4DGB2 Glutamate--cysteine ligase catalytic subunit OS=Homo sapiens GN=GCLC PE=1 SV=1 , D6R959 Glutamate--cysteine ligase catalytic subunit (Fragment) OS=Homo sapiens GN=GCLC PE=1 SV=1 , P48506 Glutamate--cysteine ligase catalytic subunit OS=Homo sapiens GN=GCLC PE=1 SV=2
R.LGC(681.385)PGFTLPEVKPNPVEGGASK.S	1	3.0287	2936.54	A0A0C4DGB2 , P48506 , D6R959	A0A0C4DGB2 Glutamate--cysteine ligase catalytic subunit OS=Homo sapiens GN=GCLC PE=1 SV=1 , D6R959 Glutamate--cysteine ligase catalytic subunit (Fragment) OS=Homo sapiens GN=GCLC PE=1 SV=1 , P48506 Glutamate--cysteine ligase catalytic subunit OS=Homo sapiens GN=GCLC PE=1 SV=2
K.AQNTWGC(681.385)GNSLR.T	1	3.0423	2046	A0A0C4DGC5 , P02545-3	A0A0C4DGC5 Prelamin-A/C (Fragment) OS=Homo sapiens GN=LMNA PE=1 SV=1 , P02545-3 Isoform ADelta10 of Prelamin-A/C OS=Homo sapiens GN=LMNA
R.TALINSTGEGSHC(681.385)SSSGDPAEYNLR.S	2	4.3928	3306.57	A0A0C4DGC5 , P02545-3	A0A0C4DGC5 Prelamin-A/C (Fragment) OS=Homo sapiens GN=LMNA PE=1 SV=1 , P02545-3 Isoform ADelta10 of Prelamin-A/C OS=Homo sapiens GN=LMNA
G.SHC(681.385)SSSGDPAEYNLR.S	1	4.009	2362.09	A0A0C4DGC5 , P02545-3	A0A0C4DGC5 Prelamin-A/C (Fragment) OS=Homo sapiens GN=LMNA PE=1 SV=1 , P02545-3 Isoform ADelta10 of Prelamin-A/C OS=Homo sapiens GN=LMNA
K.STAPETAIEC(681.385)TQAPAPASEDEKVVVEPPEGEEK.V	1	4.5659	4179.03	A0A0C4DGG9 , F5GWX5 , Q14839 , Q14839-2	F5GWX5 Chromodomain-helicase-DNA-binding protein 4 OS=Homo sapiens GN=CHD4 PE=1 SV=1 , Q14839-2 Isoform 2 of Chromodomain-helicase-DNA-binding protein 4 OS=Homo sapiens GN=CHD4 , A0A0C4DGG9 Chromodomain-helicase-DNA-binding protein 4 OS=Homo sapiens GN=CHD4 PE=1 SV=1 , Q14839 Chromodomain-helicase-DNA-binding protein 4 OS=Homo sapiens GN=CHD4 PE=1 SV=2
R.FAEVEC(681.385)LAESHQHLSK.E	2	2.972	2568.29	A0A0C4DGG9 , F5GWX5 , Q14839 , Q14839-2	F5GWX5 Chromodomain-helicase-DNA-binding protein 4 OS=Homo sapiens GN=CHD4 PE=1 SV=1 , Q14839-2 Isoform 2 of Chromodomain-helicase-DNA-binding protein 4 OS=Homo sapiens GN=CHD4 , A0A0C4DGG9 Chromodomain-helicase-DNA-binding protein 4 OS=Homo sapiens GN=CHD4 PE=1 SV=1 , Q14839 Chromodomain-helicase-DNA-binding protein 4 OS=Homo sapiens GN=CHD4 PE=1 SV=2
R.FAEVEC(681.385)LAESHQHLSK.E	2	1.9044	2568.28	A0A0C4DGG9 , F5GWX5 , Q14839 , Q14839-2	F5GWX5 Chromodomain-helicase-DNA-binding protein 4 OS=Homo sapiens GN=CHD4 PE=1 SV=1 , Q14839-2 Isoform 2 of Chromodomain-helicase-DNA-binding protein 4 OS=Homo sapiens GN=CHD4 , A0A0C4DGG9 Chromodomain-helicase-DNA-binding protein 4 OS=Homo sapiens GN=CHD4 PE=1 SV=1 , Q14839 Chromodomain-helicase-DNA-binding protein 4 OS=Homo sapiens GN=CHD4 PE=1 SV=2
R.C(681.385)EAPDANQQLQQAMEER.A	1	5.0041	2701.26	A0A0C4DGS5 , B7ZC06 , Q08379	A0A0C4DGS5 Golgi autoantigen, golgin subfamily a, 2, isoform CRA_a OS=Homo sapiens GN=GOLGA2 PE=1 SV=1 , B7ZC06 Golgin subfamily A member 2 (Fragment) OS=Homo sapiens GN=GOLGA2 PE=1 SV=1 , Q08379 Golgin subfamily A member 2 OS=Homo sapiens GN=GOLGA2 PE=1 SV=3
K.EPEAAAPAPGTGGDSVC(681.385)GETHR.A	1	3.9757	2849.35	A0A0C4DGS5 , Q08379	A0A0C4DGS5 Golgi autoantigen, golgin subfamily a, 2, isoform CRA_a OS=Homo sapiens GN=GOLGA2 PE=1 SV=1 , Q08379 Golgin subfamily A member 2 OS=Homo sapiens GN=GOLGA2 PE=1 SV=3
K.QVSVTNDGSQLGALVSPEC(681.385)GDLSEPTTLKSPAPSSDFADAITELEDAFSR.Q	1	7.118	5891.89	A0A0C4DGT3 , Q6DN90-2 , Q6DN90 , A0A087WWK8	Q6DN90 IQ motif and SEC7 domain-containing protein 1 OS=Homo sapiens GN=IQSEC1 PE=1 SV=1 , A0A087WWK8 IQ motif and SEC7 domain-containing protein 1 OS=Homo sapiens GN=IQSEC1 PE=1 SV=1 , Q6DN90-2 Isoform 2 of IQ motif and SEC7 domain-containing protein 1 OS=Homo sapiens GN=IQSEC1 , A0A0C4DGT3 IQ motif and SEC7 domain-containing protein 1 OS=Homo sapiens GN=IQSEC1 PE=1 SV=1
K.SLAESIDDALNC(681.385)R.S	2	4.6966	2146.08	A0A0C4DGT3 , Q6DN90-2 , Q6DN90 , A0A087WWK8	Q6DN90 IQ motif and SEC7 domain-containing protein 1 OS=Homo sapiens GN=IQSEC1 PE=1 SV=1 , A0A087WWK8 IQ motif and SEC7 domain-containing protein 1 OS=Homo sapiens GN=IQSEC1 PE=1 SV=1 , Q6DN90-2 Isoform 2 of IQ motif and SEC7 domain-containing protein 1 OS=Homo sapiens GN=IQSEC1 , A0A0C4DGT3 IQ motif and SEC7 domain-containing protein 1 OS=Homo sapiens GN=IQSEC1 PE=1 SV=1
K.SLAESIDDALNC(681.385)R.S	1	4.6226	2145.07	A0A0C4DGT3 , Q6DN90-2 , Q6DN90 , A0A087WWK8	Q6DN90 IQ motif and SEC7 domain-containing protein 1 OS=Homo sapiens GN=IQSEC1 PE=1 SV=1 , A0A087WWK8 IQ motif and SEC7 domain-containing protein 1 OS=Homo sapiens GN=IQSEC1 PE=1 SV=1 , Q6DN90-2 Isoform 2 of IQ motif and SEC7 domain-containing protein 1 OS=Homo sapiens GN=IQSEC1 , A0A0C4DGT3 IQ motif and SEC7 domain-containing protein 1 OS=Homo sapiens GN=IQSEC1 PE=1 SV=1
K.SLAESIDDALNC(681.385)R.S	1	2.8599	2145.07	A0A0C4DGT3 , Q6DN90-2 , Q6DN90 , A0A087WWK8	Q6DN90 IQ motif and SEC7 domain-containing protein 1 OS=Homo sapiens GN=IQSEC1 PE=1 SV=1 , A0A087WWK8 IQ motif and SEC7 domain-containing protein 1 OS=Homo sapiens GN=IQSEC1 PE=1 SV=1 , Q6DN90-2 Isoform 2 of IQ motif and SEC7 domain-containing protein 1 OS=Homo sapiens GN=IQSEC1 , A0A0C4DGT3 IQ motif and SEC7 domain-containing protein 1 OS=Homo sapiens GN=IQSEC1 PE=1 SV=1
R.AC(681.385)LDDSYASGEGLKR.S	1	4.3595	2325.14	A0A0C4DGT3 , Q6DN90-2 , Q6DN90 , A0A087WWK8	Q6DN90 IQ motif and SEC7 domain-containing protein 1 OS=Homo sapiens GN=IQSEC1 PE=1 SV=1 , A0A087WWK8 IQ motif and SEC7 domain-containing protein 1 OS=Homo sapiens GN=IQSEC1 PE=1 SV=1 , Q6DN90-2 Isoform 2 of IQ motif and SEC7 domain-containing protein 1 OS=Homo sapiens GN=IQSEC1 , A0A0C4DGT3 IQ motif and SEC7 domain-containing protein 1 OS=Homo sapiens GN=IQSEC1 PE=1 SV=1
R.SSSQPSPAIC(681.385)SAPATLTPR.S	1	3.1892	2610.34	A0A0C4DGT6 , R4GNJ5 , Q96AP0 , Q96AP0-2	R4GNJ5 Adrenocortical dysplasia protein homolog OS=Homo sapiens GN=ACD PE=1 SV=2 , Q96AP0 Adrenocortical dysplasia protein homolog OS=Homo sapiens GN=ACD PE=1 SV=3 , A0A0C4DGT6 Adrenocortical dysplasia protein homolog OS=Homo sapiens GN=ACD PE=1 SV=1 , Q96AP0-2 Isoform 2 of Adrenocortical dysplasia protein homolog OS=Homo sapiens GN=ACD
R.TPSSPLQSC(681.385)TPSLSPR.S	1	3.0524	2397.24	A0A0C4DGT6 , R4GNJ5 , Q96AP0 , Q96AP0-2	R4GNJ5 Adrenocortical dysplasia protein homolog OS=Homo sapiens GN=ACD PE=1 SV=2 , Q96AP0 Adrenocortical dysplasia protein homolog OS=Homo sapiens GN=ACD PE=1 SV=3 , A0A0C4DGT6 Adrenocortical dysplasia protein homolog OS=Homo sapiens GN=ACD PE=1 SV=1 , Q96AP0-2 Isoform 2 of Adrenocortical dysplasia protein homolog OS=Homo sapiens GN=ACD
R.TPSSPLQSC(681.385)TPSLSPR.S	1	1.9038	2396.23	A0A0C4DGT6 , R4GNJ5 , Q96AP0 , Q96AP0-2	R4GNJ5 Adrenocortical dysplasia protein homolog OS=Homo sapiens GN=ACD PE=1 SV=2 , Q96AP0 Adrenocortical dysplasia protein homolog OS=Homo sapiens GN=ACD PE=1 SV=3 , A0A0C4DGT6 Adrenocortical dysplasia protein homolog OS=Homo sapiens GN=ACD PE=1 SV=1 , Q96AP0-2 Isoform 2 of Adrenocortical dysplasia protein homolog OS=Homo sapiens GN=ACD
-.MHGGGPPSGDSAC(681.385)PLR.T	1	4.6188	2277.09	A0A0C4DGZ0 , P24928 , A0A087WWE2	A0A087WWE2 DNA-directed RNA polymerase subunit OS=Homo sapiens GN=POLR2A PE=1 SV=1 , P24928 DNA-directed RNA polymerase II subunit RPB1 OS=Homo sapiens GN=POLR2A PE=1 SV=2 , A0A0C4DGZ0 DNA-directed RNA polymerase subunit OS=Homo sapiens GN=POLR2A PE=1 SV=1
R.LTHVYDLC(681.385)K.G	1	2.9951	1830.97	A0A0C4DGZ0 , P24928 , A0A087WWE2	A0A087WWE2 DNA-directed RNA polymerase subunit OS=Homo sapiens GN=POLR2A PE=1 SV=1 , P24928 DNA-directed RNA polymerase II subunit RPB1 OS=Homo sapiens GN=POLR2A PE=1 SV=2 , A0A0C4DGZ0 DNA-directed RNA polymerase subunit OS=Homo sapiens GN=POLR2A PE=1 SV=1
K.VVVENGELIMGILC(681.385)KK.S	1	2.4486	2484.31	A0A0C4DGZ0 , P24928 , A0A087WWE2	A0A087WWE2 DNA-directed RNA polymerase subunit OS=Homo sapiens GN=POLR2A PE=1 SV=1 , P24928 DNA-directed RNA polymerase II subunit RPB1 OS=Homo sapiens GN=POLR2A PE=1 SV=2 , A0A0C4DGZ0 DNA-directed RNA polymerase subunit OS=Homo sapiens GN=POLR2A PE=1 SV=1
R.VIFPTGDSKVVLPC(681.385)NLLR.M	1	4.5298	2710.52	A0A0C4DGZ0 , P24928 , A0A087WWE2	A0A087WWE2 DNA-directed RNA polymerase subunit OS=Homo sapiens GN=POLR2A PE=1 SV=1 , P24928 DNA-directed RNA polymerase II subunit RPB1 OS=Homo sapiens GN=POLR2A PE=1 SV=2 , A0A0C4DGZ0 DNA-directed RNA polymerase subunit OS=Homo sapiens GN=POLR2A PE=1 SV=1
R.VIFPTGDSKVVLPC(681.385)NLLR.M	2	3.7959	2711.53	A0A0C4DGZ0 , P24928 , A0A087WWE2	A0A087WWE2 DNA-directed RNA polymerase subunit OS=Homo sapiens GN=POLR2A PE=1 SV=1 , P24928 DNA-directed RNA polymerase II subunit RPB1 OS=Homo sapiens GN=POLR2A PE=1 SV=2 , A0A0C4DGZ0 DNA-directed RNA polymerase subunit OS=Homo sapiens GN=POLR2A PE=1 SV=1
R.VIFPTGDSKVVLPC(681.385)NLLR.M	1	3.948	2710.52	A0A0C4DGZ0 , P24928 , A0A087WWE2	A0A087WWE2 DNA-directed RNA polymerase subunit OS=Homo sapiens GN=POLR2A PE=1 SV=1 , P24928 DNA-directed RNA polymerase II subunit RPB1 OS=Homo sapiens GN=POLR2A PE=1 SV=2 , A0A0C4DGZ0 DNA-directed RNA polymerase subunit OS=Homo sapiens GN=POLR2A PE=1 SV=1
K.LC(681.385)AEDVKDFLEHMAVVR.I	1	3.8602	2715.41	A0A0C4DH01 , Q9NVU0-2 , Q9NVU0 , Q9NVU0-5 , Q9NVU0-3 , Q9NVU0-4	Q9NVU0-4 Isoform 4 of DNA-directed RNA polymerase III subunit RPC5 OS=Homo sapiens GN=POLR3E , Q9NVU0-2 Isoform 2 of DNA-directed RNA polymerase III subunit RPC5 OS=Homo sapiens GN=POLR3E , A0A0C4DH01 DNA-directed RNA polymerase III subunit RPC5 OS=Homo sapiens GN=POLR3E PE=1 SV=1 , Q9NVU0 DNA-directed RNA polymerase III subunit RPC5 OS=Homo sapiens GN=POLR3E PE=1 SV=1 , Q9NVU0-5 Isoform 5 of DNA…
K.LC(681.385)AEDVKDFLEHMAVVR.I	2	3.5389	2713.4	A0A0C4DH01 , Q9NVU0-2 , Q9NVU0 , Q9NVU0-5 , Q9NVU0-3 , Q9NVU0-4	Q9NVU0-4 Isoform 4 of DNA-directed RNA polymerase III subunit RPC5 OS=Homo sapiens GN=POLR3E , Q9NVU0-2 Isoform 2 of DNA-directed RNA polymerase III subunit RPC5 OS=Homo sapiens GN=POLR3E , A0A0C4DH01 DNA-directed RNA polymerase III subunit RPC5 OS=Homo sapiens GN=POLR3E PE=1 SV=1 , Q9NVU0 DNA-directed RNA polymerase III subunit RPC5 OS=Homo sapiens GN=POLR3E PE=1 SV=1 , Q9NVU0-5 Isoform 5 of DNA…
R.AAGTDSFNGHPPQGC(681.385)ASTPVAR.E	1	2.7134	2880.39	A0A0C4DH01 , Q9NVU0-2 , Q9NVU0 , Q9NVU0-5 , Q9NVU0-3 , Q9NVU0-4	Q9NVU0-4 Isoform 4 of DNA-directed RNA polymerase III subunit RPC5 OS=Homo sapiens GN=POLR3E , Q9NVU0-2 Isoform 2 of DNA-directed RNA polymerase III subunit RPC5 OS=Homo sapiens GN=POLR3E , A0A0C4DH01 DNA-directed RNA polymerase III subunit RPC5 OS=Homo sapiens GN=POLR3E PE=1 SV=1 , Q9NVU0 DNA-directed RNA polymerase III subunit RPC5 OS=Homo sapiens GN=POLR3E PE=1 SV=1 , Q9NVU0-5 Isoform 5 of DNA…
K.SSISSPPSHC(681.385)SVK.S	1	2.0619	2056.05	A0A0D9SFL9 , P08235 , P08235-4 , B0ZBF6 , P08235-2 , B0ZBF8 , P08235-3	P08235-2 Isoform 2 of Mineralocorticoid receptor OS=Homo sapiens GN=NR3C2 , P08235-3 Isoform 3 of Mineralocorticoid receptor OS=Homo sapiens GN=NR3C2 , P08235-4 Isoform 4 of Mineralocorticoid receptor OS=Homo sapiens GN=NR3C2 , B0ZBF8 Mineralocorticoid receptor OS=Homo sapiens GN=NR3C2 PE=1 SV=1 , P08235 Mineralocorticoid receptor OS=Homo sapiens GN=NR3C2 PE=1 SV=1 , B0ZBF6 Mineralocorticoid rece…
K.MFHPNVYADGSIC(681.385)LDILQNR.W	1	2.8472	3044.54	A0A0D9SG71 , A0A0D9SEZ6 , P49459-3 , contaminant_UBIQUITIN04 , H0YA80 , P63146 , P49459	H0YA80 Ubiquitin-conjugating enzyme E2 B (Fragment) OS=Homo sapiens GN=UBE2B PE=1 SV=1 , P63146 Ubiquitin-conjugating enzyme E2 B OS=Homo sapiens GN=UBE2B PE=1 SV=1 , P49459-3 Isoform 3 of Ubiquitin-conjugating enzyme E2 A OS=Homo sapiens GN=UBE2A , A0A0D9SG71 Ubiquitin-conjugating enzyme E2 A OS=Homo sapiens GN=UBE2A PE=1 SV=1 , A0A0D9SEZ6 Ubiquitin-conjugating enzyme E2 A OS=Homo sapiens GN=UBE…
R.LNFLYQAAHC(681.385)VLAQDPENQALAR.F	1	3.3434	3325.72	A0A0G2JJ26 , Q9H633-3 , Q9H633-4 , A0A0G2JIT5 , Q9H633 , A0A0G2JJY3 , A0A140T9R9	A0A0G2JIT5 Ribonuclease P protein subunit p21 OS=Homo sapiens GN=RPP21 PE=1 SV=1 , Q9H633 Ribonuclease P protein subunit p21 OS=Homo sapiens GN=RPP21 PE=1 SV=1 , Q9H633-4 Isoform 4 of Ribonuclease P protein subunit p21 OS=Homo sapiens GN=RPP21 , A0A0G2JJ26 Ribonuclease P protein subunit p21 OS=Homo sapiens GN=RPP21 PE=1 SV=1 , A0A140T9R9 Ribonuclease P protein subunit p21 OS=Homo sapiens GN=RPP21…
R.LNFLYQAAHC(681.385)VLAQDPENQALAR.F	1	2.5888	3325.71	A0A0G2JJ26 , Q9H633-3 , Q9H633-4 , A0A0G2JIT5 , Q9H633 , A0A0G2JJY3 , A0A140T9R9	A0A0G2JIT5 Ribonuclease P protein subunit p21 OS=Homo sapiens GN=RPP21 PE=1 SV=1 , Q9H633 Ribonuclease P protein subunit p21 OS=Homo sapiens GN=RPP21 PE=1 SV=1 , Q9H633-4 Isoform 4 of Ribonuclease P protein subunit p21 OS=Homo sapiens GN=RPP21 , A0A0G2JJ26 Ribonuclease P protein subunit p21 OS=Homo sapiens GN=RPP21 PE=1 SV=1 , A0A140T9R9 Ribonuclease P protein subunit p21 OS=Homo sapiens GN=RPP21…
R.SELLLAEEPGFLEGEDGEDTAKIC(681.385)QADIVEAVDIASAAK.F	1	5.4821	4787.41	A0A0G2JJL1 , A0A140T9L0	A0A140T9L0 WD repeat-containing protein 46 (Fragment) OS=Homo sapiens GN=WDR46 PE=1 SV=1 , A0A0G2JJL1 WD repeat-containing protein 46 (Fragment) OS=Homo sapiens GN=WDR46 PE=1 SV=1
K.IC(681.385)QADIVEAVDIASAAK.F	1	3.4044	2456.29	A0A0G2JJL1 , A0A140T9L0	A0A140T9L0 WD repeat-containing protein 46 (Fragment) OS=Homo sapiens GN=WDR46 PE=1 SV=1 , A0A0G2JJL1 WD repeat-containing protein 46 (Fragment) OS=Homo sapiens GN=WDR46 PE=1 SV=1
R.TGASLAGRPSSDSC(681.385)PPPER.C	1	2.3178	2624.31	A0A0G2JLR5 , A0A0G2JMW4	A0A0G2JLR5 Ras association domain-containing protein 7 OS=Homo sapiens GN=RASSF7 PE=1 SV=1 , A0A0G2JMW4 Ras association domain-containing protein 7 OS=Homo sapiens GN=RASSF7 PE=1 SV=1
K.ILAVSFAPLIQPC(681.385)HSESGK.S	2	4.2612	2735.47	A0A0G2JM70 , Q9NV79	Q9NV79 Protein-L-isoaspartate O-methyltransferase domain-containing protein 2 OS=Homo sapiens GN=PCMTD2 PE=2 SV=2 , A0A0G2JM70 Protein-L-isoaspartate O-methyltransferase domain-containing protein 2 OS=Homo sapiens GN=PCMTD2 PE=1 SV=1
K.ILAVSFAPLIQPC(681.385)HSESGK.S	1	2.5505	2736.46	A0A0G2JM70 , Q9NV79	Q9NV79 Protein-L-isoaspartate O-methyltransferase domain-containing protein 2 OS=Homo sapiens GN=PCMTD2 PE=2 SV=2 , A0A0G2JM70 Protein-L-isoaspartate O-methyltransferase domain-containing protein 2 OS=Homo sapiens GN=PCMTD2 PE=1 SV=1
R.ISNPSDDNSC(681.385)EDLEEERR.E	1	2.609	2848.3	A0A0G2JM70 , Q9NV79	Q9NV79 Protein-L-isoaspartate O-methyltransferase domain-containing protein 2 OS=Homo sapiens GN=PCMTD2 PE=2 SV=2 , A0A0G2JM70 Protein-L-isoaspartate O-methyltransferase domain-containing protein 2 OS=Homo sapiens GN=PCMTD2 PE=1 SV=1
K.EGAAHPPLC(681.385)LK.S	1	2.0471	1875.04	A0A0G2JPM8 , A0A0G2JNP3 , A0A0G2JMX5 , O75023 , A0A0G2JNY7 , O75023-3 , O75023-2	O75023 Leukocyte immunoglobulin-like receptor subfamily B member 5 OS=Homo sapiens GN=LILRB5 PE=1 SV=1 , O75023-3 Isoform 3 of Leukocyte immunoglobulin-like receptor subfamily B member 5 OS=Homo sapiens GN=LILRB5 , A0A0G2JMX5 Leukocyte immunoglobulin-like receptor subfamily B member 5 OS=Homo sapiens GN=LILRB5 PE=1 SV=1 , A0A0G2JNY7 Leukocyte immunoglobulin-like receptor subfamily B member 5 OS=H…
K.SVVSSPRPPEC(681.385)SASAPVAAAVPTR.E	1	2.4454	3074.6	A0A0G2JPU2 , B0S7V6 , A0A0G2JP87 , A0A0G2JHL3 , Q8TD31-2 , A0A0G2JJ47 , Q8TD31-3 , Q8TD31 , A0A0G2JII5 , A2ABH1 , A0A0G2JHL6	A0A0G2JII5 Coiled-coil alpha-helical rod protein 1 OS=Homo sapiens GN=CCHCR1 PE=1 SV=1 , A0A0G2JP87 Coiled-coil alpha-helical rod protein 1 OS=Homo sapiens GN=CCHCR1 PE=1 SV=1 , B0S7V6 Coiled-coil alpha-helical rod protein 1 OS=Homo sapiens GN=CCHCR1 PE=1 SV=1 , Q8TD31-2 Isoform 2 of Coiled-coil alpha-helical rod protein 1 OS=Homo sapiens GN=CCHCR1 , A0A0G2JJ47 Coiled-coil alpha-helical rod prote…
R.AQSNGKWPQIMIFPEGTC(681.385)TNR.T	1	2.3564	3117.55	A0A0G2JQ62 , Q8NF37	Q8NF37 Lysophosphatidylcholine acyltransferase 1 OS=Homo sapiens GN=LPCAT1 PE=1 SV=2 , A0A0G2JQ62 Lysophosphatidylcholine acyltransferase 1 (Fragment) OS=Homo sapiens GN=LPCAT1 PE=1 SV=1
R.LPADTC(681.385)LLEFAR.L	1	2.8808	2088.1	A0A0G2JQ62 , Q8NF37	Q8NF37 Lysophosphatidylcholine acyltransferase 1 OS=Homo sapiens GN=LPCAT1 PE=1 SV=2 , A0A0G2JQ62 Lysophosphatidylcholine acyltransferase 1 (Fragment) OS=Homo sapiens GN=LPCAT1 PE=1 SV=1
R.LPADTC(681.385)LLEFAR.L	1	2.8975	2087.1	A0A0G2JQ62 , Q8NF37	Q8NF37 Lysophosphatidylcholine acyltransferase 1 OS=Homo sapiens GN=LPCAT1 PE=1 SV=2 , A0A0G2JQ62 Lysophosphatidylcholine acyltransferase 1 (Fragment) OS=Homo sapiens GN=LPCAT1 PE=1 SV=1
K.SFFDNISC(681.385)DDNR.E	2	3.017	2173	A0A0G2JQ95 , Q8ND56-3 , Q8ND56-2 , Q8ND56 , A0A140TA76 , A0A096LP11	A0A096LP11 Protein LSM14 homolog A (Fragment) OS=Homo sapiens GN=LSM14A PE=1 SV=1 , Q8ND56-3 Isoform 3 of Protein LSM14 homolog A OS=Homo sapiens GN=LSM14A , Q8ND56-2 Isoform 2 of Protein LSM14 homolog A OS=Homo sapiens GN=LSM14A , A0A140TA76 Protein LSM14 homolog A (Fragment) OS=Homo sapiens GN=LSM14A PE=1 SV=1 , A0A0G2JQ95 Protein LSM14 homolog A (Fragment) OS=Homo sapiens GN=LSM14A PE=1 SV=1 ,…
K.SFFDNISC(681.385)DDNR.E	1	2.0797	2171.99	A0A0G2JQ95 , Q8ND56-3 , Q8ND56-2 , Q8ND56 , A0A140TA76 , A0A096LP11	A0A096LP11 Protein LSM14 homolog A (Fragment) OS=Homo sapiens GN=LSM14A PE=1 SV=1 , Q8ND56-3 Isoform 3 of Protein LSM14 homolog A OS=Homo sapiens GN=LSM14A , Q8ND56-2 Isoform 2 of Protein LSM14 homolog A OS=Homo sapiens GN=LSM14A , A0A140TA76 Protein LSM14 homolog A (Fragment) OS=Homo sapiens GN=LSM14A PE=1 SV=1 , A0A0G2JQ95 Protein LSM14 homolog A (Fragment) OS=Homo sapiens GN=LSM14A PE=1 SV=1 ,…
K.SFFDNISC(681.385)DDNRER.R	1	2.6091	2458.14	A0A0G2JQ95 , Q8ND56-3 , Q8ND56-2 , Q8ND56 , A0A140TA76 , A0A096LP11	A0A096LP11 Protein LSM14 homolog A (Fragment) OS=Homo sapiens GN=LSM14A PE=1 SV=1 , Q8ND56-3 Isoform 3 of Protein LSM14 homolog A OS=Homo sapiens GN=LSM14A , Q8ND56-2 Isoform 2 of Protein LSM14 homolog A OS=Homo sapiens GN=LSM14A , A0A140TA76 Protein LSM14 homolog A (Fragment) OS=Homo sapiens GN=LSM14A PE=1 SV=1 , A0A0G2JQ95 Protein LSM14 homolog A (Fragment) OS=Homo sapiens GN=LSM14A PE=1 SV=1 ,…
K.SC(681.385)AISYTSYR.N	1	2.5272	1888.93	A0A0G2JQD0 , P48449-3 , P48449-2 , P48449	P48449-2 Isoform 2 of Lanosterol synthase OS=Homo sapiens GN=LSS , P48449-3 Isoform 3 of Lanosterol synthase OS=Homo sapiens GN=LSS , P48449 Lanosterol synthase OS=Homo sapiens GN=LSS PE=1 SV=1 , A0A0G2JQD0 Lanosterol synthase (Fragment) OS=Homo sapiens GN=LSS PE=1 SV=1
K.SC(681.385)AISYTSYR.N	1	2.4518	1888.92	A0A0G2JQD0 , P48449-3 , P48449-2 , P48449	P48449-2 Isoform 2 of Lanosterol synthase OS=Homo sapiens GN=LSS , P48449-3 Isoform 3 of Lanosterol synthase OS=Homo sapiens GN=LSS , P48449 Lanosterol synthase OS=Homo sapiens GN=LSS PE=1 SV=1 , A0A0G2JQD0 Lanosterol synthase (Fragment) OS=Homo sapiens GN=LSS PE=1 SV=1
R.LYLDELEGGGNPGASC(681.385)KDTSGEIK.V	1	5.8292	3193.56	A0A0J9YVX5 , Q9HD26 , Q9HD26-2 , F5H1Y4	Q9HD26 Golgi-associated PDZ and coiled-coil motif-containing protein OS=Homo sapiens GN=GOPC PE=1 SV=1 , Q9HD26-2 Isoform 2 of Golgi-associated PDZ and coiled-coil motif-containing protein OS=Homo sapiens GN=GOPC , F5H1Y4 Golgi-associated PDZ and coiled-coil motif containing protein transcript variant 3 OS=Homo sapiens GN=GOPC PE=1 SV=2 , A0A0J9YVX5 Uncharacterized protein (Fragment) OS=Homo sapi…
R.LYLDELEGGGNPGASC(681.385)KDTSGEIK.V	2	6.1609	3192.56	A0A0J9YVX5 , Q9HD26 , Q9HD26-2 , F5H1Y4	Q9HD26 Golgi-associated PDZ and coiled-coil motif-containing protein OS=Homo sapiens GN=GOPC PE=1 SV=1 , Q9HD26-2 Isoform 2 of Golgi-associated PDZ and coiled-coil motif-containing protein OS=Homo sapiens GN=GOPC , F5H1Y4 Golgi-associated PDZ and coiled-coil motif containing protein transcript variant 3 OS=Homo sapiens GN=GOPC PE=1 SV=2 , A0A0J9YVX5 Uncharacterized protein (Fragment) OS=Homo sapi…
R.LKFLTC(681.385)TQGPQEGLFAFVVR.L	1	2.1764	2994.59	A0A0J9YXH5 , A0A0J9YXQ4	A0A0J9YXQ4 Uncharacterized protein OS=Homo sapiens PE=1 SV=1 , A0A0J9YXH5 Uncharacterized protein OS=Homo sapiens PE=1 SV=1
R.GQSPQIPGALTHEAVC(681.385)GATPGVWGR.G	1	3.4122	3229.65	A0A0U1RQF3	A0A0U1RQF3 Uncharacterized protein OS=Homo sapiens PE=4 SV=1
R.NTPIEALC(681.385)ENFPEEMATYLR.Y	1	2.4001	3081.51	A0A0U1RQY7 , A0A0U1RQT7 , U3KQB3 , Q9HCP0-2 , U3KQA5 , Q8IXA3 , Q9HCP0	Q9HCP0 Casein kinase I isoform gamma-1 OS=Homo sapiens GN=CSNK1G1 PE=1 SV=1 , U3KQB3 Casein kinase I isoform gamma-1 OS=Homo sapiens GN=CSNK1G1 PE=1 SV=1 , U3KQA5 Casein kinase I isoform gamma-1 OS=Homo sapiens GN=CSNK1G1 PE=1 SV=2 , Q9HCP0-2 Isoform 1S of Casein kinase I isoform gamma-1 OS=Homo sapiens GN=CSNK1G1 , A0A0U1RQT7 Casein kinase I isoform gamma-1 OS=Homo sapiens GN=CSNK1G1 PE=1 SV=1 ,…
R.KAGSC(681.385)QQGSGPAASAATASPQLSSEIENLMSQGYSYQDIQK.A	1	7.4032	4928.36	A0A0U1RR39 , P22681	A0A0U1RR39 E3 ubiquitin-protein ligase CBL OS=Homo sapiens GN=CBL PE=1 SV=1 , P22681 E3 ubiquitin-protein ligase CBL OS=Homo sapiens GN=CBL PE=1 SV=2
R.KAGSC(681.385)QQGSGPAASAATASPQLSSEIENLMSQGYSYQDIQK.A	1	3.2293	4929.38	A0A0U1RR39 , P22681	A0A0U1RR39 E3 ubiquitin-protein ligase CBL OS=Homo sapiens GN=CBL PE=1 SV=1 , P22681 E3 ubiquitin-protein ligase CBL OS=Homo sapiens GN=CBL PE=1 SV=2
R.CDIQLTQSPSSLSASVGDRVTITC(681.385)R.V	1	2.3999	3433.73	A0A0U1RVJ2 , A0A075B6S9	A0A075B6S9 Protein IGKV1D-37 (Fragment) OS=Homo sapiens GN=IGKV1D-37 PE=4 SV=6 , A0A0U1RVJ2 Protein IGKV1-37 (Fragment) OS=Homo sapiens GN=IGKV1-37 PE=4 SV=1
R.IATC(681.385)NGEQTQNREPESPYGQR.L	1	2.6064	3117.49	A0A0X1KG68 , Q5XG87-2 , Q5XG87	Q5XG87-2 Isoform 2 of Non-canonical poly(A) RNA polymerase PAPD7 OS=Homo sapiens GN=PAPD7 , Q5XG87 Non-canonical poly(A) RNA polymerase PAPD7 OS=Homo sapiens GN=PAPD7 PE=1 SV=3 , A0A0X1KG68 Non-canonical poly(A) RNA polymerase PAPD7 OS=Homo sapiens GN=PAPD7 PE=1 SV=1
R.MYGC(681.385)DVGSDWR.F	1	2.8282	2028.92	A0A140T9X5 , P01892 , A0A140T913 , P10316 , A0A140T9I0	A0A140T913 HLA class I histocompatibility antigen, A-3 alpha chain OS=Homo sapiens GN=HLA-A PE=1 SV=1 , P01892 HLA class I histocompatibility antigen, A-2 alpha chain OS=Homo sapiens GN=HLA-A PE=1 SV=1 , A0A140T9X5 HLA class I histocompatibility antigen, A-3 alpha chain (Fragment) OS=Homo sapiens GN=HLA-A PE=1 SV=1 , A0A140T9I0 HLA class I histocompatibility antigen, A-3 alpha chain (Fragment) OS…
R.C(681.385)WALSFYPAEITLTWQR.D	2	4.42	2824.44	A0A140T9X5 , P01892 , A0A140T913 , P10316 , P30453 , A0A140T9I0	A0A140T913 HLA class I histocompatibility antigen, A-3 alpha chain OS=Homo sapiens GN=HLA-A PE=1 SV=1 , P01892 HLA class I histocompatibility antigen, A-2 alpha chain OS=Homo sapiens GN=HLA-A PE=1 SV=1 , P30453 HLA class I histocompatibility antigen, A-34 alpha chain OS=Homo sapiens GN=HLA-A PE=1 SV=1 , A0A140T9X5 HLA class I histocompatibility antigen, A-3 alpha chain (Fragment) OS=Homo sapiens …
R.C(681.385)WALSFYPAEITLTWQR.D	1	4.5363	2824.44	A0A140T9X5 , P01892 , A0A140T913 , P10316 , P30453 , A0A140T9I0	A0A140T913 HLA class I histocompatibility antigen, A-3 alpha chain OS=Homo sapiens GN=HLA-A PE=1 SV=1 , P01892 HLA class I histocompatibility antigen, A-2 alpha chain OS=Homo sapiens GN=HLA-A PE=1 SV=1 , P30453 HLA class I histocompatibility antigen, A-34 alpha chain OS=Homo sapiens GN=HLA-A PE=1 SV=1 , A0A140T9X5 HLA class I histocompatibility antigen, A-3 alpha chain (Fragment) OS=Homo sapiens …
K.AGEVVPPAMYQFSQYVC(681.385)QQTGLQIPQLPAPPK.I	2	4.0445	4226.18	A0A140TA86 , A0A140TA84 , K7EIR2 , Q5XKP0	A0A140TA84 MICOS complex subunit MIC13 OS=Homo sapiens GN=C19orf70 PE=1 SV=1 , A0A140TA86 MICOS complex subunit MIC13 OS=Homo sapiens GN=C19orf70 PE=1 SV=1 , Q5XKP0 MICOS complex subunit MIC13 OS=Homo sapiens GN=MIC13 PE=1 SV=1 , K7EIR2 MICOS complex subunit MIC13 OS=Homo sapiens GN=C19orf70 PE=1 SV=1
K.AGEVVPPAMYQFSQYVC(681.385)QQTGLQIPQLPAPPK.I	1	2.772	4226.17	A0A140TA86 , A0A140TA84 , K7EIR2 , Q5XKP0	A0A140TA84 MICOS complex subunit MIC13 OS=Homo sapiens GN=C19orf70 PE=1 SV=1 , A0A140TA86 MICOS complex subunit MIC13 OS=Homo sapiens GN=C19orf70 PE=1 SV=1 , Q5XKP0 MICOS complex subunit MIC13 OS=Homo sapiens GN=MIC13 PE=1 SV=1 , K7EIR2 MICOS complex subunit MIC13 OS=Homo sapiens GN=C19orf70 PE=1 SV=1
K.AGEVVPPAM(15.9949)YQFSQYVC(681.385)QQTGLQIPQLPAPPK.I	1	2.8546	4242.2	A0A140TA86 , A0A140TA84 , K7EIR2 , Q5XKP0	A0A140TA84 MICOS complex subunit MIC13 OS=Homo sapiens GN=C19orf70 PE=1 SV=1 , A0A140TA86 MICOS complex subunit MIC13 OS=Homo sapiens GN=C19orf70 PE=1 SV=1 , Q5XKP0 MICOS complex subunit MIC13 OS=Homo sapiens GN=MIC13 PE=1 SV=1 , K7EIR2 MICOS complex subunit MIC13 OS=Homo sapiens GN=C19orf70 PE=1 SV=1
K.C(681.385)GQPGDSGR.T	1	2.1312	1614.77	A0A5E8 , Q99501 , Q99501-4	Q99501-4 Isoform 4 of GAS2-like protein 1 OS=Homo sapiens GN=GAS2L1 , A0A5E8 GAS2-like protein 1 OS=Homo sapiens GN=GAS2L1 PE=1 SV=1 , Q99501 GAS2-like protein 1 OS=Homo sapiens GN=GAS2L1 PE=1 SV=2
R.GGGAAEAAQQPSYVYSC(681.385)DPYTLAYYGYPYNALIGPNRDYFVK.V	1	8.1297	5353.57	A0AV96-2 , B7Z8Z7 , A0AV96 , D6R9D6	B7Z8Z7 RNA-binding protein 47 OS=Homo sapiens GN=RBM47 PE=1 SV=1 , A0AV96 RNA-binding protein 47 OS=Homo sapiens GN=RBM47 PE=1 SV=2 , D6R9D6 RNA-binding protein 47 OS=Homo sapiens GN=RBM47 PE=1 SV=1 , A0AV96-2 Isoform 2 of RNA-binding protein 47 OS=Homo sapiens GN=RBM47
R.KPNVGC(681.385)QQDSEELLK.L	2	3.4467	2427.23	A0AVT1 , A0AVT1-3	A0AVT1 Ubiquitin-like modifier-activating enzyme 6 OS=Homo sapiens GN=UBA6 PE=1 SV=1 , A0AVT1-3 Isoform 3 of Ubiquitin-like modifier-activating enzyme 6 OS=Homo sapiens GN=UBA6
R.KPNVGC(681.385)QQDSEELLK.L	1	3.7843	2426.24	A0AVT1 , A0AVT1-3	A0AVT1 Ubiquitin-like modifier-activating enzyme 6 OS=Homo sapiens GN=UBA6 PE=1 SV=1 , A0AVT1-3 Isoform 3 of Ubiquitin-like modifier-activating enzyme 6 OS=Homo sapiens GN=UBA6
K.FSPLCQWLYLEAADIVESLGKPEC(681.385)EEFLPR.G	1	3.9333	4279.14	A0AVT1	A0AVT1 Ubiquitin-like modifier-activating enzyme 6 OS=Homo sapiens GN=UBA6 PE=1 SV=1
K.FSPLCQWLYLEAADIVESLGKPEC(681.385)EEFLPR.G	1	2.9263	4280.11	A0AVT1	A0AVT1 Ubiquitin-like modifier-activating enzyme 6 OS=Homo sapiens GN=UBA6 PE=1 SV=1
K.FSPLCQWLYLEAADIVESLGKPEC(681.385)EEFLPR.G	1	3.9508	4279.15	A0AVT1	A0AVT1 Ubiquitin-like modifier-activating enzyme 6 OS=Homo sapiens GN=UBA6 PE=1 SV=1
K.FSPLCQWLYLEAADIVESLGKPEC(681.385)EEFLPR.G	1	4.4295	4279.13	A0AVT1	A0AVT1 Ubiquitin-like modifier-activating enzyme 6 OS=Homo sapiens GN=UBA6 PE=1 SV=1
K.IDAHLNKVC(681.385)PTTETIYNDEFYTK.Q	1	3.1222	3455.72	A0AVT1	A0AVT1 Ubiquitin-like modifier-activating enzyme 6 OS=Homo sapiens GN=UBA6 PE=1 SV=1
K.VC(681.385)PTTETIYNDEFYTK.Q	1	3.8344	2663.29	A0AVT1	A0AVT1 Ubiquitin-like modifier-activating enzyme 6 OS=Homo sapiens GN=UBA6 PE=1 SV=1
K.VC(681.385)PTTETIYNDEFYTK.Q	1	3.9801	2663.27	A0AVT1	A0AVT1 Ubiquitin-like modifier-activating enzyme 6 OS=Homo sapiens GN=UBA6 PE=1 SV=1
K.VC(681.385)PTTETIYNDEFYTKQDVIITALDNVEAR.R	1	8.0597	4202.09	A0AVT1	A0AVT1 Ubiquitin-like modifier-activating enzyme 6 OS=Homo sapiens GN=UBA6 PE=1 SV=1
K.VC(681.385)PTTETIYNDEFYTKQDVIITALDNVEAR.R	1	8.0584	4201.09	A0AVT1	A0AVT1 Ubiquitin-like modifier-activating enzyme 6 OS=Homo sapiens GN=UBA6 PE=1 SV=1
K.VC(681.385)PTTETIYNDEFYTKQDVIITALDNVEAR.R	1	6.785	4201.11	A0AVT1	A0AVT1 Ubiquitin-like modifier-activating enzyme 6 OS=Homo sapiens GN=UBA6 PE=1 SV=1
K.VC(681.385)PTTETIYNDEFYTKQDVIITALDNVEAR.R	2	5.8809	4201.1	A0AVT1	A0AVT1 Ubiquitin-like modifier-activating enzyme 6 OS=Homo sapiens GN=UBA6 PE=1 SV=1
K.VC(681.385)PTTETIYNDEFYTKQDVIITALDNVEAR.R	1	7.1608	4201.08	A0AVT1	A0AVT1 Ubiquitin-like modifier-activating enzyme 6 OS=Homo sapiens GN=UBA6 PE=1 SV=1
K.VC(681.385)PTTETIYNDEFYTKQDVIITALDNVEAR.R	1	7.2964	4202.1	A0AVT1	A0AVT1 Ubiquitin-like modifier-activating enzyme 6 OS=Homo sapiens GN=UBA6 PE=1 SV=1
K.VC(681.385)PTTETIYNDEFYTKQDVIITALDNVEAR.R	1	5.2387	4202.1	A0AVT1	A0AVT1 Ubiquitin-like modifier-activating enzyme 6 OS=Homo sapiens GN=UBA6 PE=1 SV=1
K.VC(681.385)PTTETIYNDEFYTKQDVIITALDNVEAR.R	1	6.3429	4202.09	A0AVT1	A0AVT1 Ubiquitin-like modifier-activating enzyme 6 OS=Homo sapiens GN=UBA6 PE=1 SV=1
K.GHTEVIVPHLTESYNSHRDPPEEEIPFC(681.385)TLK.S	1	3.523	4315.15	A0AVT1	A0AVT1 Ubiquitin-like modifier-activating enzyme 6 OS=Homo sapiens GN=UBA6 PE=1 SV=1
K.GHTEVIVPHLTESYNSHRDPPEEEIPFC(681.385)TLK.S	1	4.4337	4314.15	A0AVT1	A0AVT1 Ubiquitin-like modifier-activating enzyme 6 OS=Homo sapiens GN=UBA6 PE=1 SV=1
K.IQSGHSLEGC(681.385)FQVIK.L	1	2.8718	2385.25	A0AVT1	A0AVT1 Ubiquitin-like modifier-activating enzyme 6 OS=Homo sapiens GN=UBA6 PE=1 SV=1
R.AC(681.385)DLPAWVHFPDTER.A	1	5.9912	2496.22	A0FGR8 , A0FGR8-6 , H7BXI1 , A0FGR8-2 , A0A087WXU3	H7BXI1 Extended synaptotagmin-2 (Fragment) OS=Homo sapiens GN=ESYT2 PE=1 SV=1 , A0FGR8 Extended synaptotagmin-2 OS=Homo sapiens GN=ESYT2 PE=1 SV=1 , A0FGR8-2 Isoform 2 of Extended synaptotagmin-2 OS=Homo sapiens GN=ESYT2 , A0FGR8-6 Isoform 6 of Extended synaptotagmin-2 OS=Homo sapiens GN=ESYT2 , A0A087WXU3 Extended synaptotagmin-2 OS=Homo sapiens GN=ESYT2 PE=1 SV=1
R.AC(681.385)DLPAWVHFPDTER.A	1	4.6338	2495.21	A0FGR8 , A0FGR8-6 , H7BXI1 , A0FGR8-2 , A0A087WXU3	H7BXI1 Extended synaptotagmin-2 (Fragment) OS=Homo sapiens GN=ESYT2 PE=1 SV=1 , A0FGR8 Extended synaptotagmin-2 OS=Homo sapiens GN=ESYT2 PE=1 SV=1 , A0FGR8-2 Isoform 2 of Extended synaptotagmin-2 OS=Homo sapiens GN=ESYT2 , A0FGR8-6 Isoform 6 of Extended synaptotagmin-2 OS=Homo sapiens GN=ESYT2 , A0A087WXU3 Extended synaptotagmin-2 OS=Homo sapiens GN=ESYT2 PE=1 SV=1
R.AC(681.385)DLPAWVHFPDTER.A	1	4.2287	2497.22	A0FGR8 , A0FGR8-6 , H7BXI1 , A0FGR8-2 , A0A087WXU3	H7BXI1 Extended synaptotagmin-2 (Fragment) OS=Homo sapiens GN=ESYT2 PE=1 SV=1 , A0FGR8 Extended synaptotagmin-2 OS=Homo sapiens GN=ESYT2 PE=1 SV=1 , A0FGR8-2 Isoform 2 of Extended synaptotagmin-2 OS=Homo sapiens GN=ESYT2 , A0FGR8-6 Isoform 6 of Extended synaptotagmin-2 OS=Homo sapiens GN=ESYT2 , A0A087WXU3 Extended synaptotagmin-2 OS=Homo sapiens GN=ESYT2 PE=1 SV=1
R.AC(681.385)DLPAWVHFPDTER.A	1	3.9168	2495.22	A0FGR8 , A0FGR8-6 , H7BXI1 , A0FGR8-2 , A0A087WXU3	H7BXI1 Extended synaptotagmin-2 (Fragment) OS=Homo sapiens GN=ESYT2 PE=1 SV=1 , A0FGR8 Extended synaptotagmin-2 OS=Homo sapiens GN=ESYT2 PE=1 SV=1 , A0FGR8-2 Isoform 2 of Extended synaptotagmin-2 OS=Homo sapiens GN=ESYT2 , A0FGR8-6 Isoform 6 of Extended synaptotagmin-2 OS=Homo sapiens GN=ESYT2 , A0A087WXU3 Extended synaptotagmin-2 OS=Homo sapiens GN=ESYT2 PE=1 SV=1
R.DEQHQC(681.385)SLGNLKVPLSQLLTSEDMTVSQR.F	1	4.1954	3996.99	A0FGR8 , A0FGR8-6 , H7BXI1 , A0FGR8-2 , A0A087WXU3	H7BXI1 Extended synaptotagmin-2 (Fragment) OS=Homo sapiens GN=ESYT2 PE=1 SV=1 , A0FGR8 Extended synaptotagmin-2 OS=Homo sapiens GN=ESYT2 PE=1 SV=1 , A0FGR8-2 Isoform 2 of Extended synaptotagmin-2 OS=Homo sapiens GN=ESYT2 , A0FGR8-6 Isoform 6 of Extended synaptotagmin-2 OS=Homo sapiens GN=ESYT2 , A0A087WXU3 Extended synaptotagmin-2 OS=Homo sapiens GN=ESYT2 PE=1 SV=1
R.LHTGPLPEQC(681.385)R.L	1	2.2781	1989.04	A0JLT2-2 , A0JLT2 , J3KR33	J3KR33 Mediator of RNA polymerase II transcription subunit 19 OS=Homo sapiens GN=MED19 PE=1 SV=1 , A0JLT2 Mediator of RNA polymerase II transcription subunit 19 OS=Homo sapiens GN=MED19 PE=1 SV=2 , A0JLT2-2 Isoform 2 of Mediator of RNA polymerase II transcription subunit 19 OS=Homo sapiens GN=MED19
R.LADFNIYQVSTAEQC(681.385)R.S	1	2.8524	2597.29	A0JNW5 , A0A0C4DGH6	A0A0C4DGH6 UHRF1-binding protein 1-like OS=Homo sapiens GN=UHRF1BP1L PE=1 SV=1 , A0JNW5 UHRF1-binding protein 1-like OS=Homo sapiens GN=UHRF1BP1L PE=1 SV=2
K.SEC(681.385)HQDQPR.A	1	1.8712	1837.87	A0JNW5 , A0A0C4DGH6	A0A0C4DGH6 UHRF1-binding protein 1-like OS=Homo sapiens GN=UHRF1BP1L PE=1 SV=1 , A0JNW5 UHRF1-binding protein 1-like OS=Homo sapiens GN=UHRF1BP1L PE=1 SV=2
K.SC(681.385)DNFNLLHPIFQR.H	1	4.4444	2442.24	A0JNW5 , A0A0C4DGH6	A0A0C4DGH6 UHRF1-binding protein 1-like OS=Homo sapiens GN=UHRF1BP1L PE=1 SV=1 , A0JNW5 UHRF1-binding protein 1-like OS=Homo sapiens GN=UHRF1BP1L PE=1 SV=2
K.VTFQPPSSIGC(681.385)R.K	2	3.4336	2032.05	A0MZ66-3 , A0MZ66 , A0MZ66-5 , A0MZ66-7 , A0MZ66-6	A0MZ66-7 Isoform 7 of Shootin-1 OS=Homo sapiens GN=SHTN1 , A0MZ66-5 Isoform 5 of Shootin-1 OS=Homo sapiens GN=SHTN1 , A0MZ66-3 Isoform 3 of Shootin-1 OS=Homo sapiens GN=SHTN1 , A0MZ66-6 Isoform 6 of Shootin-1 OS=Homo sapiens GN=SHTN1 , A0MZ66 Shootin-1 OS=Homo sapiens GN=SHTN1 PE=1 SV=4
R.LKGSSNTTEC(681.385)VPVPTSEHVAEIVGR.Q	1	3.0569	3350.73	A1L020	A1L020 RNA-binding protein MEX3A OS=Homo sapiens GN=MEX3A PE=1 SV=1
K.KADVIVLAGTVC(681.385)DFR.L	2	5.139	2347.28	A1L0T0	A1L0T0 Acetolactate synthase-like protein OS=Homo sapiens GN=ILVBL PE=1 SV=2
K.ADVIVLAGTVC(681.385)DFR.L	1	2.8295	2217.18	A1L0T0	A1L0T0 Acetolactate synthase-like protein OS=Homo sapiens GN=ILVBL PE=1 SV=2
R.EQVPSLGSNVAC(681.385)GLAYTDYHK.A	1	4.3516	2990.46	A1L0T0	A1L0T0 Acetolactate synthase-like protein OS=Homo sapiens GN=ILVBL PE=1 SV=2
R.EQVPSLGSNVAC(681.385)GLAYTDYHK.A	1	4.429	2990.46	A1L0T0	A1L0T0 Acetolactate synthase-like protein OS=Homo sapiens GN=ILVBL PE=1 SV=2
R.EQVPSLGSNVAC(681.385)GLAYTDYHK.A	1	3.4473	2991.47	A1L0T0	A1L0T0 Acetolactate synthase-like protein OS=Homo sapiens GN=ILVBL PE=1 SV=2
R.EQVPSLGSNVAC(681.385)GLAYTDYHK.A	1	3.1348	2992.47	A1L0T0	A1L0T0 Acetolactate synthase-like protein OS=Homo sapiens GN=ILVBL PE=1 SV=2
R.EQVPSLGSNVAC(681.385)GLAYTDYHKAAMGLGAR.G	1	3.5672	3718.86	A1L0T0	A1L0T0 Acetolactate synthase-like protein OS=Homo sapiens GN=ILVBL PE=1 SV=2
R.EQVPSLGSNVAC(681.385)GLAYTDYHKAAMGLGAR.G	2	4.7099	3717.88	A1L0T0	A1L0T0 Acetolactate synthase-like protein OS=Homo sapiens GN=ILVBL PE=1 SV=2
R.EQVPSLGSNVAC(681.385)GLAYTDYHKAAMGLGAR.G	2	7.1891	3719.86	A1L0T0	A1L0T0 Acetolactate synthase-like protein OS=Homo sapiens GN=ILVBL PE=1 SV=2
R.EQVPSLGSNVAC(681.385)GLAYTDYHKAAMGLGAR.G	1	6.4289	3719.87	A1L0T0	A1L0T0 Acetolactate synthase-like protein OS=Homo sapiens GN=ILVBL PE=1 SV=2
K.VLHDAQQQC(681.385)R.D	1	4.0699	1936.99	A1L0T0	A1L0T0 Acetolactate synthase-like protein OS=Homo sapiens GN=ILVBL PE=1 SV=2
K.VLHDAQQQC(681.385)R.D	1	1.8017	1935.99	A1L0T0	A1L0T0 Acetolactate synthase-like protein OS=Homo sapiens GN=ILVBL PE=1 SV=2
R.GPQC(681.385)EGHESR.A	1	2.1491	1838.87	A1X283	A1X283 SH3 and PX domain-containing protein 2B OS=Homo sapiens GN=SH3PXD2B PE=1 SV=3
R.GPQC(681.385)EGHESR.A	1	1.9071	1837.86	A1X283	A1X283 SH3 and PX domain-containing protein 2B OS=Homo sapiens GN=SH3PXD2B PE=1 SV=3
L.C(681.385)YVALDFEQEM(15.9949)ATVASSSSLEKSYELPDGQVITIGNER.F	1	5.2481	4936.41	A5A3E0	A5A3E0 POTE ankyrin domain family member F OS=Homo sapiens GN=POTEF PE=1 SV=2
L.C(681.385)YVALDFEQEM(15.9949)ATVASSSSLEKSYELPDGQVITIGNER.F	1	4.8502	4936.44	A5A3E0	A5A3E0 POTE ankyrin domain family member F OS=Homo sapiens GN=POTEF PE=1 SV=2
R.LTKPTLFTNIPVTC(681.385)EEK.D	1	2.7274	2674.44	A5PLN9 , A5PLN9-2	A5PLN9-2 Isoform 2 of Trafficking protein particle complex subunit 13 OS=Homo sapiens GN=TRAPPC13 , A5PLN9 Trafficking protein particle complex subunit 13 OS=Homo sapiens GN=TRAPPC13 PE=1 SV=2
R.C(681.385)PSILGGLAPEKDQPK.S	1	4.0348	2392.28	A5YKK6 , A5YKK6-2 , A5YKK6-3	A5YKK6-3 Isoform 3 of CCR4-NOT transcription complex subunit 1 OS=Homo sapiens GN=CNOT1 , A5YKK6 CCR4-NOT transcription complex subunit 1 OS=Homo sapiens GN=CNOT1 PE=1 SV=2 , A5YKK6-2 Isoform 2 of CCR4-NOT transcription complex subunit 1 OS=Homo sapiens GN=CNOT1
R.YC(681.385)DPVVLTYQAER.M	1	3.4789	2296.13	A5YKK6 , A5YKK6-2 , A5YKK6-3	A5YKK6-3 Isoform 3 of CCR4-NOT transcription complex subunit 1 OS=Homo sapiens GN=CNOT1 , A5YKK6 CCR4-NOT transcription complex subunit 1 OS=Homo sapiens GN=CNOT1 PE=1 SV=2 , A5YKK6-2 Isoform 2 of CCR4-NOT transcription complex subunit 1 OS=Homo sapiens GN=CNOT1
R.YC(681.385)DPVVLTYQAER.M	1	2.4778	2295.12	A5YKK6 , A5YKK6-2 , A5YKK6-3	A5YKK6-3 Isoform 3 of CCR4-NOT transcription complex subunit 1 OS=Homo sapiens GN=CNOT1 , A5YKK6 CCR4-NOT transcription complex subunit 1 OS=Homo sapiens GN=CNOT1 PE=1 SV=2 , A5YKK6-2 Isoform 2 of CCR4-NOT transcription complex subunit 1 OS=Homo sapiens GN=CNOT1
R.FIAGTGC(681.385)LVR.A	1	2.5423	1775.96	A6NDG6	A6NDG6 Glycerol-3-phosphate phosphatase OS=Homo sapiens GN=PGP PE=1 SV=1
K.TILTLTGVSTLGDVKNNQESDC(681.385)VSK.K	1	5.5158	3361.73	A6NDG6	A6NDG6 Glycerol-3-phosphate phosphatase OS=Homo sapiens GN=PGP PE=1 SV=1
K.TILTLTGVSTLGDVKNNQESDC(681.385)VSK.K	1	5.3734	3361.74	A6NDG6	A6NDG6 Glycerol-3-phosphate phosphatase OS=Homo sapiens GN=PGP PE=1 SV=1
R.YVATQWCVAVYSLC(681.385)FLATVAVVALSVMGHTGGLGC(681.385)PFDR.L	2	2.658	5640.06	A6NDP7	A6NDP7 Myeloid-associated differentiation marker-like protein 2 OS=Homo sapiens GN=MYADML2 PE=2 SV=3
K.HC(681.385)NLLGDELLECLSWR.R	1	4.4089	2698.34	A6NDU8	A6NDU8 UPF0600 protein C5orf51 OS=Homo sapiens GN=C5orf51 PE=1 SV=1
K.YVSVC(681.385)EGPLKEQEWNTTNAK.Q	1	4.781	3035.5	A6NDU8	A6NDU8 UPF0600 protein C5orf51 OS=Homo sapiens GN=C5orf51 PE=1 SV=1
K.YVSVC(681.385)EGPLKEQEWNTTNAK.Q	1	4.7788	3035.49	A6NDU8	A6NDU8 UPF0600 protein C5orf51 OS=Homo sapiens GN=C5orf51 PE=1 SV=1
R.C(681.385)KDAWASEGLLAVLR.A	1	2.6499	2372.27	A6NED2 , G3V2I3	G3V2I3 RCC1 domain-containing protein 1 OS=Homo sapiens GN=RCCD1 PE=1 SV=1 , A6NED2 RCC1 domain-containing protein 1 OS=Homo sapiens GN=RCCD1 PE=1 SV=1
K.TC(681.385)ATDLQTKADR.L	1	2.8073	2061.06	A6NF51 , O95861-2 , O95861-4 , O95861	A6NF51 3'(2'),5'-bisphosphate nucleotidase 1 OS=Homo sapiens GN=BPNT1 PE=1 SV=2 , O95861-4 Isoform 4 of 3'(2'),5'-bisphosphate nucleotidase 1 OS=Homo sapiens GN=BPNT1 , O95861-2 Isoform 2 of 3'(2'),5'-bisphosphate nucleotidase 1 OS=Homo sapiens GN=BPNT1 , O95861 3'(2'),5'-bisphosphate nucleotidase 1 OS=Homo sapiens GN=BPNT1 PE=1 SV=1
R.SHSNKLVTDC(681.385)VAAMNPDAVLR.V	1	3.2739	2981.53	A6NF51 , O95861-2 , O95861-4 , O95861	A6NF51 3'(2'),5'-bisphosphate nucleotidase 1 OS=Homo sapiens GN=BPNT1 PE=1 SV=2 , O95861-4 Isoform 4 of 3'(2'),5'-bisphosphate nucleotidase 1 OS=Homo sapiens GN=BPNT1 , O95861-2 Isoform 2 of 3'(2'),5'-bisphosphate nucleotidase 1 OS=Homo sapiens GN=BPNT1 , O95861 3'(2'),5'-bisphosphate nucleotidase 1 OS=Homo sapiens GN=BPNT1 PE=1 SV=1
K.ASAYVFASPGC(681.385)KK.W	1	3.4954	2068.08	A6NF51 , O95861-2 , O95861-4 , O95861	A6NF51 3'(2'),5'-bisphosphate nucleotidase 1 OS=Homo sapiens GN=BPNT1 PE=1 SV=2 , O95861-4 Isoform 4 of 3'(2'),5'-bisphosphate nucleotidase 1 OS=Homo sapiens GN=BPNT1 , O95861-2 Isoform 2 of 3'(2'),5'-bisphosphate nucleotidase 1 OS=Homo sapiens GN=BPNT1 , O95861 3'(2'),5'-bisphosphate nucleotidase 1 OS=Homo sapiens GN=BPNT1 PE=1 SV=1
R.HC(681.385)DEVGFNAEEAHNIVK.E	2	6.4632	2650.27	A6NGJ0 , P51808	P51808 Dynein light chain Tctex-type 3 OS=Homo sapiens GN=DYNLT3 PE=1 SV=1 , A6NGJ0 Dynein light chain Tctex-type 3 OS=Homo sapiens GN=DYNLT3 PE=1 SV=1
R.HC(681.385)DEVGFNAEEAHNIVK.E	2	3.4024	2652.32	A6NGJ0 , P51808	P51808 Dynein light chain Tctex-type 3 OS=Homo sapiens GN=DYNLT3 PE=1 SV=1 , A6NGJ0 Dynein light chain Tctex-type 3 OS=Homo sapiens GN=DYNLT3 PE=1 SV=1
K.LAEQC(681.385)GGLQGFLIFRSFGGGTGSGFTSLLM(15.9949)ER.L	1	3.1178	4090.98	A6NHL2 , A6NHL2-2	A6NHL2-2 Isoform 2 of Tubulin alpha chain-like 3 OS=Homo sapiens GN=TUBAL3 , A6NHL2 Tubulin alpha chain-like 3 OS=Homo sapiens GN=TUBAL3 PE=1 SV=2
K.YMACC(681.385)LLYRGDVVPK.E	2	2.7036	2527.28	A6NHL2 , A6NHL2-2	A6NHL2-2 Isoform 2 of Tubulin alpha chain-like 3 OS=Homo sapiens GN=TUBAL3 , A6NHL2 Tubulin alpha chain-like 3 OS=Homo sapiens GN=TUBAL3 PE=1 SV=2
K.YMAC(681.385)CLLYRGDVVPK.E	1	4.4851	2528.29	A6NHL2 , A6NHL2-2	A6NHL2-2 Isoform 2 of Tubulin alpha chain-like 3 OS=Homo sapiens GN=TUBAL3 , A6NHL2 Tubulin alpha chain-like 3 OS=Homo sapiens GN=TUBAL3 PE=1 SV=2
K.YMAC(681.385)CLLYRGDVVPK.E	7	5.1166	2527.28	A6NHL2 , A6NHL2-2	A6NHL2-2 Isoform 2 of Tubulin alpha chain-like 3 OS=Homo sapiens GN=TUBAL3 , A6NHL2 Tubulin alpha chain-like 3 OS=Homo sapiens GN=TUBAL3 PE=1 SV=2
K.YMACC(681.385)LLYRGDVVPK.E	1	2.1017	2528.28	A6NHL2 , A6NHL2-2	A6NHL2-2 Isoform 2 of Tubulin alpha chain-like 3 OS=Homo sapiens GN=TUBAL3 , A6NHL2 Tubulin alpha chain-like 3 OS=Homo sapiens GN=TUBAL3 PE=1 SV=2
K.LSTSGNRPPANAETFSC(681.385)NK.I	1	4.0302	2733.35	A6NHR9	A6NHR9 Structural maintenance of chromosomes flexible hinge domain-containing protein 1 OS=Homo sapiens GN=SMCHD1 PE=1 SV=2
K.LSTSGNRPPANAETFSC(681.385)NK.I	2	3.506	2732.34	A6NHR9	A6NHR9 Structural maintenance of chromosomes flexible hinge domain-containing protein 1 OS=Homo sapiens GN=SMCHD1 PE=1 SV=2
K.QC(681.385)LILGEQIDLLQQYR.S	1	4.4173	2673.44	A6NHR9	A6NHR9 Structural maintenance of chromosomes flexible hinge domain-containing protein 1 OS=Homo sapiens GN=SMCHD1 PE=1 SV=2
K.VETTDC(681.385)PVPPKR.M	1	2.5902	2080.09	A6NHR9	A6NHR9 Structural maintenance of chromosomes flexible hinge domain-containing protein 1 OS=Homo sapiens GN=SMCHD1 PE=1 SV=2
K.VLAPEPEEIWVAEMLC(681.385)GLKMK.L	1	2.258	3124.51	A6NJR5 , Q495Y8-2 , A6NHP3-2 , A0A096LNU6 , A6NHP3 , A0A0J9YVZ0 , A0A0J9YYB4 , Q495Y7 , Q495Y8 , P0CI01 , Q8NFV5 , A0A0J9YW45 , A0A096LPK5 , A0A096LPA1 , A6NIY4	A0A096LPK5 Putative speedy protein E5 OS=Homo sapiens GN=SPDYE5 PE=4 SV=1 , A0A0J9YVZ0 Putative speedy protein E16 OS=Homo sapiens GN=SPDYE16 PE=4 SV=1 , A6NHP3-2 Isoform 2 of Speedy protein E2B OS=Homo sapiens GN=SPDYE2B , A6NJR5 Putative speedy protein-like protein 3 OS=Homo sapiens PE=5 SV=3 , A0A096LNU6 Putative speedy protein E6 OS=Homo sapiens GN=SPDYE6 PE=4 SV=1 , A6NIY4 Putative speedy pr…
R.TLQESLC(681.385)GDLVLGR.W	1	1.8688	2242.18	A6NKB5 , H0YB15 , A6NKB5-3	A6NKB5-3 Isoform 3 of Pecanex-like protein 2 OS=Homo sapiens GN=PCNX2 , H0YB15 Protein PCNX2 (Fragment) OS=Homo sapiens GN=PCNX2 PE=4 SV=1 , A6NKB5 Pecanex-like protein 2 OS=Homo sapiens GN=PCNX2 PE=2 SV=3
R.GRYVEEGLPPASTC(681.385)K.V	1	3.2362	2347.2	A6NKF1 , F8WC89	A6NKF1 SAC3 domain-containing protein 1 OS=Homo sapiens GN=SAC3D1 PE=1 SV=2 , F8WC89 SAC3 domain-containing protein 1 OS=Homo sapiens GN=SAC3D1 PE=1 SV=1
R.PRAHSCGGGGGPDAPLGTLC(681.385)GPR.G	1	2.2895	2929.39	A6NLJ0	A6NLJ0 C2 calcium-dependent domain-containing protein 4B OS=Homo sapiens GN=C2CD4B PE=2 SV=1
R.NKDNHC(681.385)MEVIR.L	1	2.14	2098.05	A6NM15 , Q9BRT8 , Q5RIA9 , Q5RIA9-3 , A0A0A6YYH9 , C9J3G2 , A0A0B4J2F1 , Q5RIA9-2 , A0A087WWG3 , Q9BRT8-3 , Q4V339 , Q9BRT8-2 , Q5JTY5 , Q8IUF1 , H0Y5V3 , Q5RIB0 , A0A087WU37 , Q5JTY5-2 , Q5RIB3 , A0A087X140 , H0Y857 , A0A0A0MRU4	Q5RIA9 COBW domain-containing protein 5 OS=Homo sapiens GN=CBWD5 PE=2 SV=1 , Q9BRT8-3 Isoform 3 of COBW domain-containing protein 1 OS=Homo sapiens GN=CBWD1 , A6NM15 Putative COBW domain-containing protein 7 OS=Homo sapiens GN=CBWD7 PE=5 SV=3 , A0A087X140 COBW domain-containing protein 1 OS=Homo sapiens GN=CBWD1 PE=1 SV=1 , Q5JTY5-2 Isoform 2 of COBW domain-containing protein 3 OS=Homo sapiens GN…
K.C(681.385)HGLSVEGFVLPSSTTR.E	1	3.5288	2528.27	A6NMN0 , A6NIT2 , P46020 , P46020-3 , P46020-2	A6NIT2 Phosphorylase b kinase regulatory subunit alpha, skeletal muscle isoform OS=Homo sapiens GN=PHKA1 PE=1 SV=1 , P46020-3 Isoform 3 of Phosphorylase b kinase regulatory subunit alpha, skeletal muscle isoform OS=Homo sapiens GN=PHKA1 , P46020-2 Isoform 2 of Phosphorylase b kinase regulatory subunit alpha, skeletal muscle isoform OS=Homo sapiens GN=PHKA1 , A6NMN0 Phosphorylase b kinase regulato…
P.VHGDDC(681.385)EIGASALSDSGSFVSSR.A	1	4.1371	3035.43	A6NMQ1	A6NMQ1 DNA polymerase OS=Homo sapiens GN=POLA1 PE=1 SV=1
P.VHGDDC(681.385)EIGASALSDSGSFVSSR.A	1	5.0533	3035.4	A6NMQ1	A6NMQ1 DNA polymerase OS=Homo sapiens GN=POLA1 PE=1 SV=1
-.M(15.9949)REIVLTQTGQC(681.385)GNQIGAK.F	1	3.2674	2802.47	A6NNZ2	A6NNZ2 Tubulin beta-8 chain-like protein LOC260334 OS=Homo sapiens PE=1 SV=1
R.SC(681.385)SGPGSGSGSGPGPSSGPGAAPAADKER.E	2	4.4249	3223.5	A6QL63 , A6QL63-3 , A6QL63-2	A6QL63-2 Isoform 2 of Ankyrin repeat and BTB/POZ domain-containing protein BTBD11 OS=Homo sapiens GN=BTBD11 , A6QL63-3 Isoform 3 of Ankyrin repeat and BTB/POZ domain-containing protein BTBD11 OS=Homo sapiens GN=BTBD11 , A6QL63 Ankyrin repeat and BTB/POZ domain-containing protein BTBD11 OS=Homo sapiens GN=BTBD11 PE=2 SV=3
R.SC(681.385)SGPGSGSGSGPGPSSGPGAAPAADKER.E	2	2.5871	3224.51	A6QL63 , A6QL63-3 , A6QL63-2	A6QL63-2 Isoform 2 of Ankyrin repeat and BTB/POZ domain-containing protein BTBD11 OS=Homo sapiens GN=BTBD11 , A6QL63-3 Isoform 3 of Ankyrin repeat and BTB/POZ domain-containing protein BTBD11 OS=Homo sapiens GN=BTBD11 , A6QL63 Ankyrin repeat and BTB/POZ domain-containing protein BTBD11 OS=Homo sapiens GN=BTBD11 PE=2 SV=3
R.SC(681.385)SGPGSGSGSGPGPSSGPGAAPAADKER.E	1	4.0241	3225.52	A6QL63 , A6QL63-3 , A6QL63-2	A6QL63-2 Isoform 2 of Ankyrin repeat and BTB/POZ domain-containing protein BTBD11 OS=Homo sapiens GN=BTBD11 , A6QL63-3 Isoform 3 of Ankyrin repeat and BTB/POZ domain-containing protein BTBD11 OS=Homo sapiens GN=BTBD11 , A6QL63 Ankyrin repeat and BTB/POZ domain-containing protein BTBD11 OS=Homo sapiens GN=BTBD11 PE=2 SV=3
K.TTVSEAEHPLLC(681.385)EGTRR.E	1	2.3966	2638.36	A7E2V4-5 , S4R393 , A7E2V4 , S4R3H3 , A7E2V4-2	A7E2V4-2 Isoform 2 of Zinc finger SWIM domain-containing protein 8 OS=Homo sapiens GN=ZSWIM8 , A7E2V4 Zinc finger SWIM domain-containing protein 8 OS=Homo sapiens GN=ZSWIM8 PE=1 SV=1 , A7E2V4-5 Isoform 5 of Zinc finger SWIM domain-containing protein 8 OS=Homo sapiens GN=ZSWIM8 , S4R3H3 Zinc finger SWIM domain-containing protein 8 OS=Homo sapiens GN=ZSWIM8 PE=1 SV=1 , S4R393 Zinc finger SWIM domai…
K.NVPESSPHSPC(681.385)EGLPSEAALTPRPEGK.V	1	3.083	3525.75	A7E2V4-5 , S4R393 , A7E2V4 , S4R3H3 , A7E2V4-2	A7E2V4-2 Isoform 2 of Zinc finger SWIM domain-containing protein 8 OS=Homo sapiens GN=ZSWIM8 , A7E2V4 Zinc finger SWIM domain-containing protein 8 OS=Homo sapiens GN=ZSWIM8 PE=1 SV=1 , A7E2V4-5 Isoform 5 of Zinc finger SWIM domain-containing protein 8 OS=Homo sapiens GN=ZSWIM8 , S4R3H3 Zinc finger SWIM domain-containing protein 8 OS=Homo sapiens GN=ZSWIM8 PE=1 SV=1 , S4R393 Zinc finger SWIM domai…
K.NVPESSPHSPC(681.385)EGLPSEAALTPRPEGK.V	1	2.7662	3526.75	A7E2V4-5 , S4R393 , A7E2V4 , S4R3H3 , A7E2V4-2	A7E2V4-2 Isoform 2 of Zinc finger SWIM domain-containing protein 8 OS=Homo sapiens GN=ZSWIM8 , A7E2V4 Zinc finger SWIM domain-containing protein 8 OS=Homo sapiens GN=ZSWIM8 PE=1 SV=1 , A7E2V4-5 Isoform 5 of Zinc finger SWIM domain-containing protein 8 OS=Homo sapiens GN=ZSWIM8 , S4R3H3 Zinc finger SWIM domain-containing protein 8 OS=Homo sapiens GN=ZSWIM8 PE=1 SV=1 , S4R393 Zinc finger SWIM domai…
K.TGC(681.385)VIQPVPKPAEK.A	1	2.338	2206.22	A7XYQ1	A7XYQ1 Sine oculis-binding protein homolog OS=Homo sapiens GN=SOBP PE=1 SV=2
R.DSSAPSSASSSVTDLYC(681.385)TPHSSR.S	1	4.3003	3080.46	A8K070 , Q13098-7	A8K070 COP9 signalosome complex subunit 1 OS=Homo sapiens GN=GPS1 PE=1 SV=1 , Q13098-7 Isoform 2 of COP9 signalosome complex subunit 1 OS=Homo sapiens GN=GPS1
R.LQFIADHC(681.385)PTLR.V	1	2.0917	2153.16	A8K070 , Q13098-7	A8K070 COP9 signalosome complex subunit 1 OS=Homo sapiens GN=GPS1 PE=1 SV=1 , Q13098-7 Isoform 2 of COP9 signalosome complex subunit 1 OS=Homo sapiens GN=GPS1
R.LSPLEAC(681.385)AHSFFDELR.C	1	2.0625	2573.29	A8MT37 , P49840	P49840 Glycogen synthase kinase-3 alpha OS=Homo sapiens GN=GSK3A PE=1 SV=2 , A8MT37 Glycogen synthase kinase-3 alpha OS=Homo sapiens GN=GSK3A PE=1 SV=2
R.VASMAQSAPSEAPSC(681.385)SPFGKK.K	1	2.9385	2820.41	A8MTH1 , C9J9J4 , Q00013 , Q00013-3 , C9JB34 , Q00013-2	Q00013-3 Isoform 3 of 55 kDa erythrocyte membrane protein OS=Homo sapiens GN=MPP1 , Q00013 55 kDa erythrocyte membrane protein OS=Homo sapiens GN=MPP1 PE=1 SV=2 , Q00013-2 Isoform 2 of 55 kDa erythrocyte membrane protein OS=Homo sapiens GN=MPP1 , C9J9J4 55 kDa erythrocyte membrane protein (Fragment) OS=Homo sapiens GN=MPP1 PE=1 SV=1 , C9JB34 55 kDa erythrocyte membrane protein (Fragment) OS=Homo …
K.RGVSC(681.385)QFGPDVTK.A	1	2.2987	2132.09	A8MU39 , H0YDU8 , P53041	H0YDU8 Serine/threonine-protein phosphatase (Fragment) OS=Homo sapiens GN=PPP5C PE=1 SV=1 , A8MU39 Serine/threonine-protein phosphatase OS=Homo sapiens GN=PPP5C PE=1 SV=1 , P53041 Serine/threonine-protein phosphatase 5 OS=Homo sapiens GN=PPP5C PE=1 SV=1
K.YGIIC(681.385)MEDLIHEIYTVGK.R	1	3.4891	2836.46	A8MUD9 , P18124	A8MUD9 60S ribosomal protein L7 OS=Homo sapiens GN=RPL7 PE=1 SV=1 , P18124 60S ribosomal protein L7 OS=Homo sapiens GN=RPL7 PE=1 SV=1
R.DLC(681.385)FSPGLMEASHVVNDVNEAVQLVFRK.E	1	3.569	3856.96	A8MYZ9 , Q9BXW7 , Q9BXW7-2	A8MYZ9 Cat eye syndrome critical region protein 5 OS=Homo sapiens GN=CECR5 PE=1 SV=1 , Q9BXW7 Cat eye syndrome critical region protein 5 OS=Homo sapiens GN=CECR5 PE=1 SV=1 , Q9BXW7-2 Isoform 1 of Cat eye syndrome critical region protein 5 OS=Homo sapiens GN=CECR5
R.DLC(681.385)FSPGLMEASHVVNDVNEAVQLVFRK.E	1	5.1125	3856.96	A8MYZ9 , Q9BXW7 , Q9BXW7-2	A8MYZ9 Cat eye syndrome critical region protein 5 OS=Homo sapiens GN=CECR5 PE=1 SV=1 , Q9BXW7 Cat eye syndrome critical region protein 5 OS=Homo sapiens GN=CECR5 PE=1 SV=1 , Q9BXW7-2 Isoform 1 of Cat eye syndrome critical region protein 5 OS=Homo sapiens GN=CECR5
R.DLC(681.385)FSPGLMEASHVVNDVNEAVQLVFRK.E	1	3.0153	3857.96	A8MYZ9 , Q9BXW7 , Q9BXW7-2	A8MYZ9 Cat eye syndrome critical region protein 5 OS=Homo sapiens GN=CECR5 PE=1 SV=1 , Q9BXW7 Cat eye syndrome critical region protein 5 OS=Homo sapiens GN=CECR5 PE=1 SV=1 , Q9BXW7-2 Isoform 1 of Cat eye syndrome critical region protein 5 OS=Homo sapiens GN=CECR5
R.DLC(681.385)FSPGLM(15.9949)EASHVVNDVNEAVQLVFRK.E	1	4.1471	3873.96	A8MYZ9 , Q9BXW7 , Q9BXW7-2	A8MYZ9 Cat eye syndrome critical region protein 5 OS=Homo sapiens GN=CECR5 PE=1 SV=1 , Q9BXW7 Cat eye syndrome critical region protein 5 OS=Homo sapiens GN=CECR5 PE=1 SV=1 , Q9BXW7-2 Isoform 1 of Cat eye syndrome critical region protein 5 OS=Homo sapiens GN=CECR5
R.DLC(681.385)FSPGLM(15.9949)EASHVVNDVNEAVQLVFRK.E	2	4.8197	3872.96	A8MYZ9 , Q9BXW7 , Q9BXW7-2	A8MYZ9 Cat eye syndrome critical region protein 5 OS=Homo sapiens GN=CECR5 PE=1 SV=1 , Q9BXW7 Cat eye syndrome critical region protein 5 OS=Homo sapiens GN=CECR5 PE=1 SV=1 , Q9BXW7-2 Isoform 1 of Cat eye syndrome critical region protein 5 OS=Homo sapiens GN=CECR5
R.DLC(681.385)FSPGLM(15.9949)EASHVVNDVNEAVQLVFRK.E	1	2.8025	3871.97	A8MYZ9 , Q9BXW7 , Q9BXW7-2	A8MYZ9 Cat eye syndrome critical region protein 5 OS=Homo sapiens GN=CECR5 PE=1 SV=1 , Q9BXW7 Cat eye syndrome critical region protein 5 OS=Homo sapiens GN=CECR5 PE=1 SV=1 , Q9BXW7-2 Isoform 1 of Cat eye syndrome critical region protein 5 OS=Homo sapiens GN=CECR5
K.IETELRDIC(681.385)NDVLSLLEK.F	1	2.4509	2843.46	B0AZS6 , P63104 , E7EX29	B0AZS6 14-3-3 protein zeta/delta OS=Homo sapiens GN=YWHAZ PE=1 SV=1 , P63104 14-3-3 protein zeta/delta OS=Homo sapiens GN=YWHAZ PE=1 SV=1 , E7EX29 14-3-3 protein zeta/delta (Fragment) OS=Homo sapiens GN=YWHAZ PE=1 SV=1
R.NAIINC(681.385)LDEDRQR.E	1	2.2052	2299.18	B0QY91 , Q8N3F8	B0QY91 MICAL-like protein 1 (Fragment) OS=Homo sapiens GN=MICALL1 PE=1 SV=1 , Q8N3F8 MICAL-like protein 1 OS=Homo sapiens GN=MICALL1 PE=1 SV=2
R.NC(681.385)SSPEFSKTLQLEYR.F	1	2.0226	2640.31	B0QZ18 , Q99829 , A6PVH9	B0QZ18 Copine-1 OS=Homo sapiens GN=CPNE1 PE=1 SV=1 , A6PVH9 Copine-1 OS=Homo sapiens GN=CPNE1 PE=1 SV=1 , Q99829 Copine-1 OS=Homo sapiens GN=CPNE1 PE=1 SV=1
K.KLLDLVQQSC(681.385)NYK.Q	1	5.2129	2290.23	B1AHD1 , P55769	B1AHD1 NHP2-like protein 1 OS=Homo sapiens GN=SNU13 PE=1 SV=1 , P55769 NHP2-like protein 1 OS=Homo sapiens GN=SNU13 PE=1 SV=3
K.LLDLVQQSC(681.385)NYK.Q	1	3.5481	2162.15	B1AHD1 , P55769	B1AHD1 NHP2-like protein 1 OS=Homo sapiens GN=SNU13 PE=1 SV=1 , P55769 NHP2-like protein 1 OS=Homo sapiens GN=SNU13 PE=1 SV=3
K.LLDLVQQSC(681.385)NYKQLR.K	1	3.0968	2560.38	B1AHD1 , P55769	B1AHD1 NHP2-like protein 1 OS=Homo sapiens GN=SNU13 PE=1 SV=1 , P55769 NHP2-like protein 1 OS=Homo sapiens GN=SNU13 PE=1 SV=3
K.LLDLVQQSC(681.385)NYKQLR.K	1	3.151	2560.37	B1AHD1 , P55769	B1AHD1 NHP2-like protein 1 OS=Homo sapiens GN=SNU13 PE=1 SV=1 , P55769 NHP2-like protein 1 OS=Homo sapiens GN=SNU13 PE=1 SV=3
K.LLDLVQQSC(681.385)NYKQLR.K	1	2.6949	2559.38	B1AHD1 , P55769	B1AHD1 NHP2-like protein 1 OS=Homo sapiens GN=SNU13 PE=1 SV=1 , P55769 NHP2-like protein 1 OS=Homo sapiens GN=SNU13 PE=1 SV=3
R.GISEFIVMAADAEPLEIILHLPLLC(681.385)EDK.N	1	2.2027	3819.03	B1AHD1 , P55769	B1AHD1 NHP2-like protein 1 OS=Homo sapiens GN=SNU13 PE=1 SV=1 , P55769 NHP2-like protein 1 OS=Homo sapiens GN=SNU13 PE=1 SV=3
K.GAQVNAVNQNGC(681.385)TPLHYAASK.N	1	3.4053	2882.45	B1AJY7 , O75832 , O75832-2	O75832-2 Isoform 2 of 26S proteasome non-ATPase regulatory subunit 10 OS=Homo sapiens GN=PSMD10 , B1AJY7 26S proteasome non-ATPase regulatory subunit 10 OS=Homo sapiens GN=PSMD10 PE=1 SV=1 , O75832 26S proteasome non-ATPase regulatory subunit 10 OS=Homo sapiens GN=PSMD10 PE=1 SV=1
R.DAVLPEQSPGDFDFNEFFNLDKVPC(681.385)LASMIEDVLGEGSVSASR.F	1	4.1308	5384.58	B1AKL4 , Q9NRA8-2 , Q9NRA8 , Q9NRA8-3	Q9NRA8 Eukaryotic translation initiation factor 4E transporter OS=Homo sapiens GN=EIF4ENIF1 PE=1 SV=2 , B1AKL4 Eukaryotic translation initiation factor 4E transporter OS=Homo sapiens GN=EIF4ENIF1 PE=1 SV=1 , Q9NRA8-2 Isoform 2 of Eukaryotic translation initiation factor 4E transporter OS=Homo sapiens GN=EIF4ENIF1 , Q9NRA8-3 Isoform 3 of Eukaryotic translation initiation factor 4E transporter OS=H…
R.DAVLPEQSPGDFDFNEFFNLDKVPC(681.385)LASMIEDVLGEGSVSASR.F	1	2.36	5384.58	B1AKL4 , Q9NRA8-2 , Q9NRA8 , Q9NRA8-3	Q9NRA8 Eukaryotic translation initiation factor 4E transporter OS=Homo sapiens GN=EIF4ENIF1 PE=1 SV=2 , B1AKL4 Eukaryotic translation initiation factor 4E transporter OS=Homo sapiens GN=EIF4ENIF1 PE=1 SV=1 , Q9NRA8-2 Isoform 2 of Eukaryotic translation initiation factor 4E transporter OS=Homo sapiens GN=EIF4ENIF1 , Q9NRA8-3 Isoform 3 of Eukaryotic translation initiation factor 4E transporter OS=H…
K.SSVAC(681.385)KWNLAEAQQK.L	1	2.7604	2401.23	B1AL69 , Q7L3B6	Q7L3B6 Hsp90 co-chaperone Cdc37-like 1 OS=Homo sapiens GN=CDC37L1 PE=1 SV=1 , B1AL69 Hsp90 co-chaperone Cdc37-like 1 OS=Homo sapiens GN=CDC37L1 PE=1 SV=1
K.MC(681.385)LWSTDAISKDVFNK.S	1	3.2367	2597.27	B1AL69 , Q7L3B6	Q7L3B6 Hsp90 co-chaperone Cdc37-like 1 OS=Homo sapiens GN=CDC37L1 PE=1 SV=1 , B1AL69 Hsp90 co-chaperone Cdc37-like 1 OS=Homo sapiens GN=CDC37L1 PE=1 SV=1
K.LQELNAHIVVSDPEDITDC(681.385)PR.T	1	3.9295	3103.54	B1AL79 , Q16513-3 , Q16513-2 , Q16513	Q16513-3 Isoform 3 of Serine/threonine-protein kinase N2 OS=Homo sapiens GN=PKN2 , Q16513-2 Isoform 2 of Serine/threonine-protein kinase N2 OS=Homo sapiens GN=PKN2 , B1AL79 Protein kinase N2, isoform CRA_b OS=Homo sapiens GN=PKN2 PE=1 SV=1 , Q16513 Serine/threonine-protein kinase N2 OS=Homo sapiens GN=PKN2 PE=1 SV=1
K.LQELNAHIVVSDPEDITDC(681.385)PRTPDTPNNDPR.C	2	4.7216	4210.08	B1AL79 , Q16513-3 , Q16513-2 , Q16513	Q16513-3 Isoform 3 of Serine/threonine-protein kinase N2 OS=Homo sapiens GN=PKN2 , Q16513-2 Isoform 2 of Serine/threonine-protein kinase N2 OS=Homo sapiens GN=PKN2 , B1AL79 Protein kinase N2, isoform CRA_b OS=Homo sapiens GN=PKN2 PE=1 SV=1 , Q16513 Serine/threonine-protein kinase N2 OS=Homo sapiens GN=PKN2 PE=1 SV=1
R.LC(681.385)NLEEGSPGSGTYTR.H	2	4.9618	2423.18	B1AMU7 , Q9Y3B2 , R4GMQ7 , B1AMU4 , B1AMU3 , R4GNH9	B1AMU3 Exosome complex component CSL4 OS=Homo sapiens GN=EXOSC1 PE=1 SV=1 , R4GMQ7 Exosome complex component CSL4 (Fragment) OS=Homo sapiens GN=EXOSC1 PE=1 SV=1 , B1AMU7 Exosome complex component CSL4 (Fragment) OS=Homo sapiens GN=EXOSC1 PE=1 SV=2 , R4GNH9 Exosome complex component CSL4 OS=Homo sapiens GN=EXOSC1 PE=1 SV=1 , B1AMU4 Exosome complex component CSL4 OS=Homo sapiens GN=EXOSC1 PE=1 SV=1…
R.LC(681.385)NLEEGSPGSGTYTR.H	1	2.5542	2424.17	B1AMU7 , Q9Y3B2 , R4GMQ7 , B1AMU4 , B1AMU3 , R4GNH9	B1AMU3 Exosome complex component CSL4 OS=Homo sapiens GN=EXOSC1 PE=1 SV=1 , R4GMQ7 Exosome complex component CSL4 (Fragment) OS=Homo sapiens GN=EXOSC1 PE=1 SV=1 , B1AMU7 Exosome complex component CSL4 (Fragment) OS=Homo sapiens GN=EXOSC1 PE=1 SV=2 , R4GNH9 Exosome complex component CSL4 OS=Homo sapiens GN=EXOSC1 PE=1 SV=1 , B1AMU4 Exosome complex component CSL4 OS=Homo sapiens GN=EXOSC1 PE=1 SV=1…
R.LAAAQADMESSPAGLESC(681.385)PTAAVR.T	1	2.3559	3084.61	B1ANG9	B1ANG9 Guanylate kinase OS=Homo sapiens GN=GUK1 PE=1 SV=2
R.ILQEIESTDTAC(681.385)VGPTLR.S	1	3.9804	2684.39	B1AP46 , Q8TAG9 , E7EW84	Q8TAG9 Exocyst complex component 6 OS=Homo sapiens GN=EXOC6 PE=1 SV=3 , E7EW84 Exocyst complex component 6 OS=Homo sapiens GN=EXOC6 PE=1 SV=1 , B1AP46 Exocyst complex component 6 OS=Homo sapiens GN=EXOC6 PE=1 SV=1
K.FMEKLDAC(681.385)IR.N	1	2.3864	1966.02	B1AP46 , Q8TAG9 , E7EW84	Q8TAG9 Exocyst complex component 6 OS=Homo sapiens GN=EXOC6 PE=1 SV=3 , E7EW84 Exocyst complex component 6 OS=Homo sapiens GN=EXOC6 PE=1 SV=1 , B1AP46 Exocyst complex component 6 OS=Homo sapiens GN=EXOC6 PE=1 SV=1
R.VNDFETADILC(681.385)PK.A	1	3.4406	2204.12	B1AQT3 , E9PP32 , B1AQT4 , E9PKH1 , E9PQC4 , Q9BZD4	Q9BZD4 Kinetochore protein Nuf2 OS=Homo sapiens GN=NUF2 PE=1 SV=2 , E9PKH1 Kinetochore protein Nuf2 (Fragment) OS=Homo sapiens GN=NUF2 PE=1 SV=1 , E9PP32 Kinetochore protein Nuf2 OS=Homo sapiens GN=NUF2 PE=1 SV=1 , E9PQC4 Kinetochore protein Nuf2 OS=Homo sapiens GN=NUF2 PE=1 SV=1 , B1AQT4 Kinetochore protein Nuf2 (Fragment) OS=Homo sapiens GN=NUF2 PE=1 SV=1 , B1AQT3 Kinetochore protein Nuf2 (Frag…
R.MDSLLIAGQINTYC(681.385)QNIKEFTAQNLGK.L	2	5.5407	3753.92	B3KS98 , A0A087WZK9 , O15372	O15372 Eukaryotic translation initiation factor 3 subunit H OS=Homo sapiens GN=EIF3H PE=1 SV=1 , B3KS98 Eukaryotic translation initiation factor 3 subunit H OS=Homo sapiens GN=EIF3H PE=1 SV=1 , A0A087WZK9 Eukaryotic translation initiation factor 3 subunit H OS=Homo sapiens GN=EIF3H PE=1 SV=1
R.MDSLLIAGQINTYC(681.385)QNIKEFTAQNLGK.L	1	4.8791	3752.89	B3KS98 , A0A087WZK9 , O15372	O15372 Eukaryotic translation initiation factor 3 subunit H OS=Homo sapiens GN=EIF3H PE=1 SV=1 , B3KS98 Eukaryotic translation initiation factor 3 subunit H OS=Homo sapiens GN=EIF3H PE=1 SV=1 , A0A087WZK9 Eukaryotic translation initiation factor 3 subunit H OS=Homo sapiens GN=EIF3H PE=1 SV=1
R.MDSLLIAGQINTYC(681.385)QNIKEFTAQNLGK.L	1	4.1124	3752.92	B3KS98 , A0A087WZK9 , O15372	O15372 Eukaryotic translation initiation factor 3 subunit H OS=Homo sapiens GN=EIF3H PE=1 SV=1 , B3KS98 Eukaryotic translation initiation factor 3 subunit H OS=Homo sapiens GN=EIF3H PE=1 SV=1 , A0A087WZK9 Eukaryotic translation initiation factor 3 subunit H OS=Homo sapiens GN=EIF3H PE=1 SV=1
R.MDSLLIAGQINTYC(681.385)QNIKEFTAQNLGK.L	1	4.2544	3753.92	B3KS98 , A0A087WZK9 , O15372	O15372 Eukaryotic translation initiation factor 3 subunit H OS=Homo sapiens GN=EIF3H PE=1 SV=1 , B3KS98 Eukaryotic translation initiation factor 3 subunit H OS=Homo sapiens GN=EIF3H PE=1 SV=1 , A0A087WZK9 Eukaryotic translation initiation factor 3 subunit H OS=Homo sapiens GN=EIF3H PE=1 SV=1
R.VVLPC(681.385)SVQEYQVGQLYSVAEASK.N	1	4.1389	3236.66	B3KYB7 , A0A0A0MSW4 , P48739-3 , P48739-2 , P48739	P48739 Phosphatidylinositol transfer protein beta isoform OS=Homo sapiens GN=PITPNB PE=1 SV=2 , P48739-3 Isoform 3 of Phosphatidylinositol transfer protein beta isoform OS=Homo sapiens GN=PITPNB , B3KYB7 Phosphatidylinositol transfer protein beta isoform (Fragment) OS=Homo sapiens GN=PITPNB PE=1 SV=7 , P48739-2 Isoform 2 of Phosphatidylinositol transfer protein beta isoform OS=Homo sapiens GN=PIT…
K.AWNAYPYC(681.385)R.T	1	2.7372	1882.91	B3KYB7 , A0A0A0MSW4 , P48739-3 , P48739-2 , P48739	P48739 Phosphatidylinositol transfer protein beta isoform OS=Homo sapiens GN=PITPNB PE=1 SV=2 , P48739-3 Isoform 3 of Phosphatidylinositol transfer protein beta isoform OS=Homo sapiens GN=PITPNB , B3KYB7 Phosphatidylinositol transfer protein beta isoform (Fragment) OS=Homo sapiens GN=PITPNB PE=1 SV=7 , P48739-2 Isoform 2 of Phosphatidylinositol transfer protein beta isoform OS=Homo sapiens GN=PIT…
K.AWNAYPYC(681.385)R.T	1	2.7039	1882.91	B3KYB7 , A0A0A0MSW4 , P48739-3 , P48739-2 , P48739	P48739 Phosphatidylinositol transfer protein beta isoform OS=Homo sapiens GN=PITPNB PE=1 SV=2 , P48739-3 Isoform 3 of Phosphatidylinositol transfer protein beta isoform OS=Homo sapiens GN=PITPNB , B3KYB7 Phosphatidylinositol transfer protein beta isoform (Fragment) OS=Homo sapiens GN=PITPNB PE=1 SV=7 , P48739-2 Isoform 2 of Phosphatidylinositol transfer protein beta isoform OS=Homo sapiens GN=PIT…
K.SC(681.385)VAAFLDVVIGGR.A	1	2.3149	2146.16	B4DGD8 , Q14C86 , H0Y7I9 , C9IZ08 , Q14C86-2 , Q14C86-3 , Q14C86-5 , Q14C86-6	Q14C86-2 Isoform 2 of GTPase-activating protein and VPS9 domain-containing protein 1 OS=Homo sapiens GN=GAPVD1 , Q14C86 GTPase-activating protein and VPS9 domain-containing protein 1 OS=Homo sapiens GN=GAPVD1 PE=1 SV=2 , B4DGD8 GTPase-activating protein and VPS9 domain-containing protein 1 OS=Homo sapiens GN=GAPVD1 PE=1 SV=1 , Q14C86-6 Isoform 6 of GTPase-activating protein and VPS9 domain-contai…
R.LQELESC(681.385)SGLGSTSDDTDVR.E	2	3.7965	2850.34	B4DGD8 , Q14C86 , H0Y7I9 , C9IZ08 , Q14C86-2 , Q14C86-3 , Q14C86-5 , Q14C86-6	Q14C86-2 Isoform 2 of GTPase-activating protein and VPS9 domain-containing protein 1 OS=Homo sapiens GN=GAPVD1 , Q14C86 GTPase-activating protein and VPS9 domain-containing protein 1 OS=Homo sapiens GN=GAPVD1 PE=1 SV=2 , B4DGD8 GTPase-activating protein and VPS9 domain-containing protein 1 OS=Homo sapiens GN=GAPVD1 PE=1 SV=1 , Q14C86-6 Isoform 6 of GTPase-activating protein and VPS9 domain-contai…
R.LQELESC(681.385)SGLGSTSDDTDVR.E	1	3.1501	2851.35	B4DGD8 , Q14C86 , H0Y7I9 , C9IZ08 , Q14C86-2 , Q14C86-3 , Q14C86-5 , Q14C86-6	Q14C86-2 Isoform 2 of GTPase-activating protein and VPS9 domain-containing protein 1 OS=Homo sapiens GN=GAPVD1 , Q14C86 GTPase-activating protein and VPS9 domain-containing protein 1 OS=Homo sapiens GN=GAPVD1 PE=1 SV=2 , B4DGD8 GTPase-activating protein and VPS9 domain-containing protein 1 OS=Homo sapiens GN=GAPVD1 PE=1 SV=1 , Q14C86-6 Isoform 6 of GTPase-activating protein and VPS9 domain-contai…
R.C(681.385)LTQSGIAGGYKPFNLETCR.L	2	5.1346	2953.46	B4DHQ6 , P30626 , P30626-3 , C9J0K6 , P30626-2	P30626-3 Isoform 3 of Sorcin OS=Homo sapiens GN=SRI , C9J0K6 Sorcin OS=Homo sapiens GN=SRI PE=1 SV=1 , P30626-2 Isoform 2 of Sorcin OS=Homo sapiens GN=SRI , B4DHQ6 Sorcin OS=Homo sapiens GN=SRI PE=1 SV=1 , P30626 Sorcin OS=Homo sapiens GN=SRI PE=1 SV=1
R.C(681.385)LTQSGIAGGYKPFNLETCR.L	1	5.0998	2954.49	B4DHQ6 , P30626 , P30626-3 , C9J0K6 , P30626-2	P30626-3 Isoform 3 of Sorcin OS=Homo sapiens GN=SRI , C9J0K6 Sorcin OS=Homo sapiens GN=SRI PE=1 SV=1 , P30626-2 Isoform 2 of Sorcin OS=Homo sapiens GN=SRI , B4DHQ6 Sorcin OS=Homo sapiens GN=SRI PE=1 SV=1 , P30626 Sorcin OS=Homo sapiens GN=SRI PE=1 SV=1
R.YQFSGSSKDSC(681.385)LNVK.T	1	3.3377	2402.19	B4DHS6 , O00534-3 , O00534 , O00534-4 , O00534-2	O00534-2 Isoform 2 of von Willebrand factor A domain-containing protein 5A OS=Homo sapiens GN=VWA5A , O00534 von Willebrand factor A domain-containing protein 5A OS=Homo sapiens GN=VWA5A PE=2 SV=2 , B4DHS6 cDNA FLJ55206, highly similar to Loss of heterozygosity 11 chromosomal region 2 gene A protein OS=Homo sapiens GN=VWA5A PE=1 SV=1 , O00534-3 Isoform 3 of von Willebrand factor A domain-containi…
R.VQPQWSPPAGTQPC(681.385)R.L	2	4.3647	2391.22	B4DKY1 , P49589-2 , P49589-3	B4DKY1 Cysteine--tRNA ligase, cytoplasmic OS=Homo sapiens GN=CARS PE=1 SV=1 , P49589-2 Isoform 2 of Cysteine--tRNA ligase, cytoplasmic OS=Homo sapiens GN=CARS , P49589-3 Isoform 3 of Cysteine--tRNA ligase, cytoplasmic OS=Homo sapiens GN=CARS
R.VQPQWSPPAGTQPC(681.385)R.L	1	5.4221	2390.21	B4DKY1 , P49589-2 , P49589-3	B4DKY1 Cysteine--tRNA ligase, cytoplasmic OS=Homo sapiens GN=CARS PE=1 SV=1 , P49589-2 Isoform 2 of Cysteine--tRNA ligase, cytoplasmic OS=Homo sapiens GN=CARS , P49589-3 Isoform 3 of Cysteine--tRNA ligase, cytoplasmic OS=Homo sapiens GN=CARS
K.DLLSDWLDSTLGC(681.385)DVTDNSIFSK.L	1	4.0185	3283.6	B4DKY1 , P49589-2 , P49589-3	B4DKY1 Cysteine--tRNA ligase, cytoplasmic OS=Homo sapiens GN=CARS PE=1 SV=1 , P49589-2 Isoform 2 of Cysteine--tRNA ligase, cytoplasmic OS=Homo sapiens GN=CARS , P49589-3 Isoform 3 of Cysteine--tRNA ligase, cytoplasmic OS=Homo sapiens GN=CARS
K.DLLSDWLDSTLGC(681.385)DVTDNSIFSKLPK.F	1	3.9407	3621.82	B4DKY1 , P49589-2 , P49589-3	B4DKY1 Cysteine--tRNA ligase, cytoplasmic OS=Homo sapiens GN=CARS PE=1 SV=1 , P49589-2 Isoform 2 of Cysteine--tRNA ligase, cytoplasmic OS=Homo sapiens GN=CARS , P49589-3 Isoform 3 of Cysteine--tRNA ligase, cytoplasmic OS=Homo sapiens GN=CARS
K.ASKPGEPSWPC(681.385)PWGK.G	1	3.2668	2365.18	B4DKY1 , P49589-2 , P49589-3	B4DKY1 Cysteine--tRNA ligase, cytoplasmic OS=Homo sapiens GN=CARS PE=1 SV=1 , P49589-2 Isoform 2 of Cysteine--tRNA ligase, cytoplasmic OS=Homo sapiens GN=CARS , P49589-3 Isoform 3 of Cysteine--tRNA ligase, cytoplasmic OS=Homo sapiens GN=CARS
K.FDENVSMVC(681.385)PHMTWR.A	1	1.9486	2592.21	B4DKY1 , P49589-2	B4DKY1 Cysteine--tRNA ligase, cytoplasmic OS=Homo sapiens GN=CARS PE=1 SV=1 , P49589-2 Isoform 2 of Cysteine--tRNA ligase, cytoplasmic OS=Homo sapiens GN=CARS
K.LC(681.385)TSYSHSSTR.D	1	2.3714	1980.97	B4DQA8 , O95249 , Q96QI9 , K7EJC8 , E9PCW1 , G5E9T8 , F6RU00 , A0A087WYX5	Q96QI9 GOSR1 protein OS=Homo sapiens GN=GOSR1 PE=1 SV=1 , G5E9T8 Golgi SNAP receptor complex member 1 (Fragment) OS=Homo sapiens GN=GOSR1 PE=1 SV=2 , B4DQA8 Golgi SNAP receptor complex member 1 OS=Homo sapiens GN=GOSR1 PE=1 SV=1 , O95249 Golgi SNAP receptor complex member 1 OS=Homo sapiens GN=GOSR1 PE=1 SV=1 , K7EJC8 Golgi SNAP receptor complex member 1 OS=Homo sapiens GN=GOSR1 PE=1 SV=1 , A0A087…
K.LC(681.385)TSYSHSSTR.D	1	2.393	1981.97	B4DQA8 , O95249 , Q96QI9 , K7EJC8 , E9PCW1 , G5E9T8 , F6RU00 , A0A087WYX5	Q96QI9 GOSR1 protein OS=Homo sapiens GN=GOSR1 PE=1 SV=1 , G5E9T8 Golgi SNAP receptor complex member 1 (Fragment) OS=Homo sapiens GN=GOSR1 PE=1 SV=2 , B4DQA8 Golgi SNAP receptor complex member 1 OS=Homo sapiens GN=GOSR1 PE=1 SV=1 , O95249 Golgi SNAP receptor complex member 1 OS=Homo sapiens GN=GOSR1 PE=1 SV=1 , K7EJC8 Golgi SNAP receptor complex member 1 OS=Homo sapiens GN=GOSR1 PE=1 SV=1 , A0A087…
K.EKSQAC(681.385)GGNLGSIEELR.G	1	3.033	2531.29	B4DR80 , Q5JV99 , Q5JV98 , Q9Y6E0-2 , H0Y630 , Q9Y6E0	Q9Y6E0-2 Isoform A of Serine/threonine-protein kinase 24 OS=Homo sapiens GN=STK24 , H0Y630 Serine/threonine-protein kinase 24 (Fragment) OS=Homo sapiens GN=STK24 PE=1 SV=1 , Q5JV98 Serine/threonine-protein kinase 24 (Fragment) OS=Homo sapiens GN=STK24 PE=1 SV=1 , Q5JV99 Serine/threonine-protein kinase 24 (Fragment) OS=Homo sapiens GN=STK24 PE=1 SV=1 , B4DR80 Serine/threonine-protein kinase 24 OS=…
K.SQAC(681.385)GGNLGSIEELR.G	2	4.4899	2273.14	B4DR80 , Q5JV99 , Q5JV98 , Q9Y6E0-2 , H0Y630 , Q9Y6E0	Q9Y6E0-2 Isoform A of Serine/threonine-protein kinase 24 OS=Homo sapiens GN=STK24 , H0Y630 Serine/threonine-protein kinase 24 (Fragment) OS=Homo sapiens GN=STK24 PE=1 SV=1 , Q5JV98 Serine/threonine-protein kinase 24 (Fragment) OS=Homo sapiens GN=STK24 PE=1 SV=1 , Q5JV99 Serine/threonine-protein kinase 24 (Fragment) OS=Homo sapiens GN=STK24 PE=1 SV=1 , B4DR80 Serine/threonine-protein kinase 24 OS=…
K.SQAC(681.385)GGNLGSIEELR.G	1	2.6356	2273.15	B4DR80 , Q5JV99 , Q5JV98 , Q9Y6E0-2 , H0Y630 , Q9Y6E0	Q9Y6E0-2 Isoform A of Serine/threonine-protein kinase 24 OS=Homo sapiens GN=STK24 , H0Y630 Serine/threonine-protein kinase 24 (Fragment) OS=Homo sapiens GN=STK24 PE=1 SV=1 , Q5JV98 Serine/threonine-protein kinase 24 (Fragment) OS=Homo sapiens GN=STK24 PE=1 SV=1 , Q5JV99 Serine/threonine-protein kinase 24 (Fragment) OS=Homo sapiens GN=STK24 PE=1 SV=1 , B4DR80 Serine/threonine-protein kinase 24 OS=…
R.GAIYLAEEAC(681.385)PGISDTMVAQLVQR.L	1	3.0203	3275.68	B4DR80 , Q5JV99 , Q5JV98 , Q9Y6E0-2 , H0Y630 , Q9Y6E0	Q9Y6E0-2 Isoform A of Serine/threonine-protein kinase 24 OS=Homo sapiens GN=STK24 , H0Y630 Serine/threonine-protein kinase 24 (Fragment) OS=Homo sapiens GN=STK24 PE=1 SV=1 , Q5JV98 Serine/threonine-protein kinase 24 (Fragment) OS=Homo sapiens GN=STK24 PE=1 SV=1 , Q5JV99 Serine/threonine-protein kinase 24 (Fragment) OS=Homo sapiens GN=STK24 PE=1 SV=1 , B4DR80 Serine/threonine-protein kinase 24 OS=…
R.GAIYLAEEAC(681.385)PGISDTMVAQLVQR.L	1	3.0033	3274.66	B4DR80 , Q5JV99 , Q5JV98 , Q9Y6E0-2 , H0Y630 , Q9Y6E0	Q9Y6E0-2 Isoform A of Serine/threonine-protein kinase 24 OS=Homo sapiens GN=STK24 , H0Y630 Serine/threonine-protein kinase 24 (Fragment) OS=Homo sapiens GN=STK24 PE=1 SV=1 , Q5JV98 Serine/threonine-protein kinase 24 (Fragment) OS=Homo sapiens GN=STK24 PE=1 SV=1 , Q5JV99 Serine/threonine-protein kinase 24 (Fragment) OS=Homo sapiens GN=STK24 PE=1 SV=1 , B4DR80 Serine/threonine-protein kinase 24 OS=…
R.KLTFC(681.385)TEDPENTSISPGR.E	1	2.9909	2735.36	B4DTR8 , Q9Y5X9	B4DTR8 Endothelial lipase OS=Homo sapiens GN=LIPG PE=1 SV=1 , Q9Y5X9 Endothelial lipase OS=Homo sapiens GN=LIPG PE=1 SV=1
K.GLKDGTILC(681.385)TLMNK.L	2	3.5215	2247.22	B4DUT8 , B4DDF4 , Q99439	B4DDF4 Calponin OS=Homo sapiens GN=CNN2 PE=1 SV=1 , Q99439 Calponin-2 OS=Homo sapiens GN=CNN2 PE=1 SV=4 , B4DUT8 Calponin OS=Homo sapiens GN=CNN2 PE=1 SV=1
R.NFDDATMKAGQC(681.385)VIGLQMGTNK.C	1	3.0973	3081.52	B4DUT8 , B4DDF4 , Q99439	B4DDF4 Calponin OS=Homo sapiens GN=CNN2 PE=1 SV=1 , Q99439 Calponin-2 OS=Homo sapiens GN=CNN2 PE=1 SV=4 , B4DUT8 Calponin OS=Homo sapiens GN=CNN2 PE=1 SV=1
K.AGQC(681.385)VIGLQMGTNK.C	1	3.4161	2158.11	B4DUT8 , B4DDF4 , Q99439	B4DDF4 Calponin OS=Homo sapiens GN=CNN2 PE=1 SV=1 , Q99439 Calponin-2 OS=Homo sapiens GN=CNN2 PE=1 SV=4 , B4DUT8 Calponin OS=Homo sapiens GN=CNN2 PE=1 SV=1
K.C(681.385)ASQSGMTAYGTR.R	2	3.9371	2071.97	B4DUT8 , B4DDF4 , Q99439	B4DDF4 Calponin OS=Homo sapiens GN=CNN2 PE=1 SV=1 , Q99439 Calponin-2 OS=Homo sapiens GN=CNN2 PE=1 SV=4 , B4DUT8 Calponin OS=Homo sapiens GN=CNN2 PE=1 SV=1
K.LGTDKC(681.385)DNSSMSLQMGYTQGANQSGQVFGLGR.Q	1	7.5696	4089.93	B4DUT8 , B4DDF4 , Q99439	B4DDF4 Calponin OS=Homo sapiens GN=CNN2 PE=1 SV=1 , Q99439 Calponin-2 OS=Homo sapiens GN=CNN2 PE=1 SV=4 , B4DUT8 Calponin OS=Homo sapiens GN=CNN2 PE=1 SV=1
K.LGTDKC(681.385)DNSSMSLQMGYTQGANQSGQVFGLGR.Q	1	4.8291	4090.95	B4DUT8 , B4DDF4 , Q99439	B4DDF4 Calponin OS=Homo sapiens GN=CNN2 PE=1 SV=1 , Q99439 Calponin-2 OS=Homo sapiens GN=CNN2 PE=1 SV=4 , B4DUT8 Calponin OS=Homo sapiens GN=CNN2 PE=1 SV=1
K.LGTDKC(681.385)DNSSMSLQMGYTQGANQSGQVFGLGR.Q	1	3.6237	4088.94	B4DUT8 , B4DDF4 , Q99439	B4DDF4 Calponin OS=Homo sapiens GN=CNN2 PE=1 SV=1 , Q99439 Calponin-2 OS=Homo sapiens GN=CNN2 PE=1 SV=4 , B4DUT8 Calponin OS=Homo sapiens GN=CNN2 PE=1 SV=1
R.LIDLNNGEGQIFTIDGPLC(681.385)LK.N	2	5.1382	3012.6	B4DVT3 , Q96SY0-4 , B4DJL6 , Q96SY0-3 , H3BRY6 , Q96SY0	B4DJL6 cDNA FLJ55475 OS=Homo sapiens GN=VWA9 PE=1 SV=1 , B4DVT3 cDNA FLJ50705 OS=Homo sapiens GN=VWA9 PE=1 SV=1 , H3BRY6 von Willebrand factor A domain-containing protein 9 OS=Homo sapiens GN=VWA9 PE=1 SV=1 , Q96SY0 von Willebrand factor A domain-containing protein 9 OS=Homo sapiens GN=VWA9 PE=1 SV=2 , Q96SY0-4 Isoform 4 of von Willebrand factor A domain-containing protein 9 OS=Homo sapiens GN=VW…
R.ANDQEPC(681.385)GWWLAK.V	1	2.3519	2256.09	B4DXZ6 , P51114 , P51114-2 , E9PFF5	P51114-2 Isoform 2 of Fragile X mental retardation syndrome-related protein 1 OS=Homo sapiens GN=FXR1 , P51114 Fragile X mental retardation syndrome-related protein 1 OS=Homo sapiens GN=FXR1 PE=1 SV=3 , E9PFF5 Fragile X mental retardation syndrome-related protein 1 OS=Homo sapiens GN=FXR1 PE=1 SV=1 , B4DXZ6 Fragile X mental retardation syndrome-related protein 1 OS=Homo sapiens GN=FXR1 PE=1 SV=1
R.NEEATKHLEC(681.385)TK.Q	2	2.9564	2141.07	B4DXZ6 , P51114 , P51114-2 , E9PFF5	P51114-2 Isoform 2 of Fragile X mental retardation syndrome-related protein 1 OS=Homo sapiens GN=FXR1 , P51114 Fragile X mental retardation syndrome-related protein 1 OS=Homo sapiens GN=FXR1 PE=1 SV=3 , E9PFF5 Fragile X mental retardation syndrome-related protein 1 OS=Homo sapiens GN=FXR1 PE=1 SV=1 , B4DXZ6 Fragile X mental retardation syndrome-related protein 1 OS=Homo sapiens GN=FXR1 PE=1 SV=1
R.NEEATKHLEC(681.385)TK.Q	2	4.2786	2142.08	B4DXZ6 , P51114 , P51114-2 , E9PFF5	P51114-2 Isoform 2 of Fragile X mental retardation syndrome-related protein 1 OS=Homo sapiens GN=FXR1 , P51114 Fragile X mental retardation syndrome-related protein 1 OS=Homo sapiens GN=FXR1 PE=1 SV=3 , E9PFF5 Fragile X mental retardation syndrome-related protein 1 OS=Homo sapiens GN=FXR1 PE=1 SV=1 , B4DXZ6 Fragile X mental retardation syndrome-related protein 1 OS=Homo sapiens GN=FXR1 PE=1 SV=1
R.NEEATKHLEC(681.385)TK.Q	1	3.6448	2142.07	B4DXZ6 , P51114 , P51114-2 , E9PFF5	P51114-2 Isoform 2 of Fragile X mental retardation syndrome-related protein 1 OS=Homo sapiens GN=FXR1 , P51114 Fragile X mental retardation syndrome-related protein 1 OS=Homo sapiens GN=FXR1 PE=1 SV=3 , E9PFF5 Fragile X mental retardation syndrome-related protein 1 OS=Homo sapiens GN=FXR1 PE=1 SV=1 , B4DXZ6 Fragile X mental retardation syndrome-related protein 1 OS=Homo sapiens GN=FXR1 PE=1 SV=1
R.GAQGHMEC(681.385)L.-	1	2.4581	1683.8	B4DY08	B4DY08 Heterogeneous nuclear ribonucleoproteins C1/C2 OS=Homo sapiens GN=HNRNPC PE=1 SV=1
K.SFC(681.385)SMAGPNLIAIGSSESAQK.A	1	4.5897	2837.41	B4DYP1 , O94760-2 , O94760	B4DYP1 N(G),N(G)-dimethylarginine dimethylaminohydrolase 1 OS=Homo sapiens GN=DDAH1 PE=1 SV=1 , O94760 N(G),N(G)-dimethylarginine dimethylaminohydrolase 1 OS=Homo sapiens GN=DDAH1 PE=1 SV=3 , O94760-2 Isoform 2 of N(G),N(G)-dimethylarginine dimethylaminohydrolase 1 OS=Homo sapiens GN=DDAH1
K.SFC(681.385)SMAGPNLIAIGSSESAQK.A	1	3.2228	2836.39	B4DYP1 , O94760-2 , O94760	B4DYP1 N(G),N(G)-dimethylarginine dimethylaminohydrolase 1 OS=Homo sapiens GN=DDAH1 PE=1 SV=1 , O94760 N(G),N(G)-dimethylarginine dimethylaminohydrolase 1 OS=Homo sapiens GN=DDAH1 PE=1 SV=3 , O94760-2 Isoform 2 of N(G),N(G)-dimethylarginine dimethylaminohydrolase 1 OS=Homo sapiens GN=DDAH1
K.YQVAIHQDPPDEC(681.385)GKTEFTR.F	1	4.3031	3074.47	B4E107 , O95260-2 , F5GXE4	B4E107 Arginyl-tRNA--protein transferase 1 OS=Homo sapiens GN=ATE1 PE=1 SV=1 , F5GXE4 Arginyl-tRNA--protein transferase 1 OS=Homo sapiens GN=ATE1 PE=1 SV=1 , O95260-2 Isoform ATE1-2 of Arginyl-tRNA--protein transferase 1 OS=Homo sapiens GN=ATE1
K.YQVAIHQDPPDEC(681.385)GKTEFTR.F	1	2.8056	3073.5	B4E107 , O95260-2 , F5GXE4	B4E107 Arginyl-tRNA--protein transferase 1 OS=Homo sapiens GN=ATE1 PE=1 SV=1 , F5GXE4 Arginyl-tRNA--protein transferase 1 OS=Homo sapiens GN=ATE1 PE=1 SV=1 , O95260-2 Isoform ATE1-2 of Arginyl-tRNA--protein transferase 1 OS=Homo sapiens GN=ATE1
K.SWNTEAGVPLATLC(681.385)SNLYHR.E	1	5.1364	2972.52	B4E128 , Q08AF3 , Q08AF3-2	B4E128 Schlafen family member 5 OS=Homo sapiens GN=SLFN5 PE=1 SV=1 , Q08AF3 Schlafen family member 5 OS=Homo sapiens GN=SLFN5 PE=1 SV=1 , Q08AF3-2 Isoform 2 of Schlafen family member 5 OS=Homo sapiens GN=SLFN5
K.RC(681.385)EVWGENPNPNDWR.R	2	4.8829	2612.23	B4E3L3 , Q96RU2 , Q96RU2-2	Q96RU2-2 Isoform 2 of Ubiquitin carboxyl-terminal hydrolase 28 OS=Homo sapiens GN=USP28 , B4E3L3 Ubiquitin carboxyl-terminal hydrolase 28 OS=Homo sapiens GN=USP28 PE=1 SV=1 , Q96RU2 Ubiquitin carboxyl-terminal hydrolase 28 OS=Homo sapiens GN=USP28 PE=1 SV=1
R.C(681.385)EVWGENPNPNDWR.R	1	2.8866	2455.13	B4E3L3 , Q96RU2 , Q96RU2-2	Q96RU2-2 Isoform 2 of Ubiquitin carboxyl-terminal hydrolase 28 OS=Homo sapiens GN=USP28 , B4E3L3 Ubiquitin carboxyl-terminal hydrolase 28 OS=Homo sapiens GN=USP28 PE=1 SV=1 , Q96RU2 Ubiquitin carboxyl-terminal hydrolase 28 OS=Homo sapiens GN=USP28 PE=1 SV=1
R.EGKPFC(681.385)NNETFGQYPLQVNGYR.N	2	3.7595	3300.6	B4E3L3 , Q96RU2 , Q96RU2-2	Q96RU2-2 Isoform 2 of Ubiquitin carboxyl-terminal hydrolase 28 OS=Homo sapiens GN=USP28 , B4E3L3 Ubiquitin carboxyl-terminal hydrolase 28 OS=Homo sapiens GN=USP28 PE=1 SV=1 , Q96RU2 Ubiquitin carboxyl-terminal hydrolase 28 OS=Homo sapiens GN=USP28 PE=1 SV=1
R.EGKPFC(681.385)NNETFGQYPLQVNGYR.N	1	2.4025	3301.6	B4E3L3 , Q96RU2 , Q96RU2-2	Q96RU2-2 Isoform 2 of Ubiquitin carboxyl-terminal hydrolase 28 OS=Homo sapiens GN=USP28 , B4E3L3 Ubiquitin carboxyl-terminal hydrolase 28 OS=Homo sapiens GN=USP28 PE=1 SV=1 , Q96RU2 Ubiquitin carboxyl-terminal hydrolase 28 OS=Homo sapiens GN=USP28 PE=1 SV=1
R.C(681.385)LSSEHAVIVK.E	1	3.2774	1925.05	B4E3L3 , Q96RU2 , Q96RU2-2	Q96RU2-2 Isoform 2 of Ubiquitin carboxyl-terminal hydrolase 28 OS=Homo sapiens GN=USP28 , B4E3L3 Ubiquitin carboxyl-terminal hydrolase 28 OS=Homo sapiens GN=USP28 PE=1 SV=1 , Q96RU2 Ubiquitin carboxyl-terminal hydrolase 28 OS=Homo sapiens GN=USP28 PE=1 SV=1
R.C(681.385)LSSEHAVIVKEQTAQAIANTAR.A	1	3.9141	3180.68	B4E3L3 , Q96RU2 , Q96RU2-2	Q96RU2-2 Isoform 2 of Ubiquitin carboxyl-terminal hydrolase 28 OS=Homo sapiens GN=USP28 , B4E3L3 Ubiquitin carboxyl-terminal hydrolase 28 OS=Homo sapiens GN=USP28 PE=1 SV=1 , Q96RU2 Ubiquitin carboxyl-terminal hydrolase 28 OS=Homo sapiens GN=USP28 PE=1 SV=1
R.ATMNLALAGDILAAGQDAHC(681.385)QLLR.F	1	3.5391	3205.67	B5MC98 , Q9HCU5	Q9HCU5 Prolactin regulatory element-binding protein OS=Homo sapiens GN=PREB PE=1 SV=2 , B5MC98 Prolactin regulatory element-binding protein OS=Homo sapiens GN=PREB PE=1 SV=1
K.KC(681.385)GAETQHEGLELR.V	1	3.7367	2311.18	B5MC98 , Q9HCU5	Q9HCU5 Prolactin regulatory element-binding protein OS=Homo sapiens GN=PREB PE=1 SV=2 , B5MC98 Prolactin regulatory element-binding protein OS=Homo sapiens GN=PREB PE=1 SV=1
K.KC(681.385)GAETQHEGLELR.V	1	5.0819	2310.18	B5MC98 , Q9HCU5	Q9HCU5 Prolactin regulatory element-binding protein OS=Homo sapiens GN=PREB PE=1 SV=2 , B5MC98 Prolactin regulatory element-binding protein OS=Homo sapiens GN=PREB PE=1 SV=1
K.KC(681.385)GAETQHEGLELR.V	1	2.6053	2310.16	B5MC98 , Q9HCU5	Q9HCU5 Prolactin regulatory element-binding protein OS=Homo sapiens GN=PREB PE=1 SV=2 , B5MC98 Prolactin regulatory element-binding protein OS=Homo sapiens GN=PREB PE=1 SV=1
K.C(681.385)GAETQHEGLELR.V	1	4.4405	2183.09	B5MC98 , Q9HCU5	Q9HCU5 Prolactin regulatory element-binding protein OS=Homo sapiens GN=PREB PE=1 SV=2 , B5MC98 Prolactin regulatory element-binding protein OS=Homo sapiens GN=PREB PE=1 SV=1
K.C(681.385)GAETQHEGLELR.V	1	2.4066	2183.08	B5MC98 , Q9HCU5	Q9HCU5 Prolactin regulatory element-binding protein OS=Homo sapiens GN=PREB PE=1 SV=2 , B5MC98 Prolactin regulatory element-binding protein OS=Homo sapiens GN=PREB PE=1 SV=1
K.AGEGTYALDSESC(681.385)MEK.L	1	3.3653	2430.11	B5MCF9 , B3KXD6 , O00541-2 , O00541	B3KXD6 Pescadillo homolog OS=Homo sapiens GN=PES1 PE=1 SV=1 , O00541-2 Isoform 2 of Pescadillo homolog OS=Homo sapiens GN=PES1 , B5MCF9 Pescadillo homolog OS=Homo sapiens GN=PES1 PE=1 SV=1 , O00541 Pescadillo homolog OS=Homo sapiens GN=PES1 PE=1 SV=1
K.AGEGTYALDSESC(681.385)MEKLAALSASLAR.V	2	4.6358	3383.58	B5MCF9 , B3KXD6 , O00541-2 , O00541	B3KXD6 Pescadillo homolog OS=Homo sapiens GN=PES1 PE=1 SV=1 , O00541-2 Isoform 2 of Pescadillo homolog OS=Homo sapiens GN=PES1 , B5MCF9 Pescadillo homolog OS=Homo sapiens GN=PES1 PE=1 SV=1 , O00541 Pescadillo homolog OS=Homo sapiens GN=PES1 PE=1 SV=1
K.FVC(681.385)DPEALFSMAFPDNQRPLLK.T	1	3.0948	3278.67	B5MCT2 , P50549 , P50549-2 , P50549-6 , P50549-5 , P50549-4 , P50549-3	P50549 ETS translocation variant 1 OS=Homo sapiens GN=ETV1 PE=1 SV=2 , P50549-5 Isoform 5 of ETS translocation variant 1 OS=Homo sapiens GN=ETV1 , P50549-3 Isoform 3 of ETS translocation variant 1 OS=Homo sapiens GN=ETV1 , B5MCT2 ETS translocation variant 1 OS=Homo sapiens GN=ETV1 PE=1 SV=2 , P50549-6 Isoform 6 of ETS translocation variant 1 OS=Homo sapiens GN=ETV1 , P50549-2 Isoform 2 of ETS tra…
K.FVC(681.385)DPEALFSMAFPDNQRPLLK.T	1	2.514	3277.65	B5MCT2 , P50549 , P50549-2 , P50549-6 , P50549-5 , P50549-4 , P50549-3	P50549 ETS translocation variant 1 OS=Homo sapiens GN=ETV1 PE=1 SV=2 , P50549-5 Isoform 5 of ETS translocation variant 1 OS=Homo sapiens GN=ETV1 , P50549-3 Isoform 3 of ETS translocation variant 1 OS=Homo sapiens GN=ETV1 , B5MCT2 ETS translocation variant 1 OS=Homo sapiens GN=ETV1 PE=1 SV=2 , P50549-6 Isoform 6 of ETS translocation variant 1 OS=Homo sapiens GN=ETV1 , P50549-2 Isoform 2 of ETS tra…
R.IEALGGFVSHMDC(681.385)WR.V	2	4.99	2459.21	B5MCT7 , P49593 , P49593-2	B5MCT7 Protein phosphatase 1F OS=Homo sapiens GN=PPM1F PE=1 SV=1 , P49593-2 Isoform 2 of Protein phosphatase 1F OS=Homo sapiens GN=PPM1F , P49593 Protein phosphatase 1F OS=Homo sapiens GN=PPM1F PE=1 SV=3
R.IEALGGFVSHMDC(681.385)WR.V	1	3.4996	2460.21	B5MCT7 , P49593 , P49593-2	B5MCT7 Protein phosphatase 1F OS=Homo sapiens GN=PPM1F PE=1 SV=1 , P49593-2 Isoform 2 of Protein phosphatase 1F OS=Homo sapiens GN=PPM1F , P49593 Protein phosphatase 1F OS=Homo sapiens GN=PPM1F PE=1 SV=3
R.ALTGSEDYLLLAC(681.385)DGFFDVVPHQEVVGLVQSHLTR.Q	1	4.8892	4568.33	B5MCT7 , P49593 , P49593-2	B5MCT7 Protein phosphatase 1F OS=Homo sapiens GN=PPM1F PE=1 SV=1 , P49593-2 Isoform 2 of Protein phosphatase 1F OS=Homo sapiens GN=PPM1F , P49593 Protein phosphatase 1F OS=Homo sapiens GN=PPM1F PE=1 SV=3
R.ALTGSEDYLLLAC(681.385)DGFFDVVPHQEVVGLVQSHLTR.Q	1	4.2311	4569.36	B5MCT7 , P49593 , P49593-2	B5MCT7 Protein phosphatase 1F OS=Homo sapiens GN=PPM1F PE=1 SV=1 , P49593-2 Isoform 2 of Protein phosphatase 1F OS=Homo sapiens GN=PPM1F , P49593 Protein phosphatase 1F OS=Homo sapiens GN=PPM1F PE=1 SV=3
R.FTC(681.385)YYYYMNTPRVWSHPSDPLEILPSGVSR.K	1	2.3701	4317.01	B5ME96 , A0A0G2JPW1 , A0A0G2JPA2 , A0A0G2JQ26 , A0A0G2JQ25 , A0A0G2JQ24 , A0A0G2JPY1 , A0A0G2JPR9	A0A0G2JPW1 Leukocyte immunoglobulin-like receptor subfamily A member 6 OS=Homo sapiens GN=LILRA6 PE=1 SV=1 , A0A0G2JQ25 Leukocyte immunoglobulin-like receptor subfamily A member 6 OS=Homo sapiens GN=LILRA6 PE=1 SV=1 , A0A0G2JPR9 Leukocyte immunoglobulin-like receptor subfamily A member 6 OS=Homo sapiens GN=LILRA6 PE=1 SV=1 , A0A0G2JQ26 Leukocyte immunoglobulin-like receptor subfamily A member 6 (…
R.FTC(681.385)YYYYMNTPRVWSHPSDPLEILPSGVSR.K	1	2.3711	4318.02	B5ME96 , A0A0G2JPW1 , A0A0G2JPA2 , A0A0G2JQ26 , A0A0G2JQ25 , A0A0G2JQ24 , A0A0G2JPY1 , A0A0G2JPR9	A0A0G2JPW1 Leukocyte immunoglobulin-like receptor subfamily A member 6 OS=Homo sapiens GN=LILRA6 PE=1 SV=1 , A0A0G2JQ25 Leukocyte immunoglobulin-like receptor subfamily A member 6 OS=Homo sapiens GN=LILRA6 PE=1 SV=1 , A0A0G2JPR9 Leukocyte immunoglobulin-like receptor subfamily A member 6 OS=Homo sapiens GN=LILRA6 PE=1 SV=1 , A0A0G2JQ26 Leukocyte immunoglobulin-like receptor subfamily A member 6 (…
R.FC(681.385)FVKDEATLQAMDEK.L	1	3.9021	2615.28	B7Z4W5 , Q16773-2 , Q16773	Q16773-2 Isoform 2 of Kynurenine--oxoglutarate transaminase 1 OS=Homo sapiens GN=CCBL1 , B7Z4W5 Cysteine conjugate-beta lyase cytoplasmic (Glutamine transaminase K, kyneurenine aminotransferase), isoform CRA_b OS=Homo sapiens GN=CCBL1 PE=1 SV=1 , Q16773 Kynurenine--oxoglutarate transaminase 1 OS=Homo sapiens GN=CCBL1 PE=1 SV=1
R.C(681.385)QQLSATILTDHQYLER.T	1	4.4892	2757.41	B7Z7M5 , A8MTK3 , Q9NUX5-2 , Q9NUX5 , Q5MJ34	Q9NUX5 Protection of telomeres protein 1 OS=Homo sapiens GN=POT1 PE=1 SV=1 , A8MTK3 POT1 protection of telomeres 1 homolog (S. pombe), isoform CRA_a OS=Homo sapiens GN=POT1 PE=1 SV=1 , B7Z7M5 Protection of telomeres protein 1 OS=Homo sapiens GN=POT1 PE=1 SV=1 , Q9NUX5-2 Isoform 2 of Protection of telomeres protein 1 OS=Homo sapiens GN=POT1 , Q5MJ34 Protection of telomeres protein 1 OS=Homo sapien…
R.C(681.385)QQLSATILTDHQYLER.T	2	4.4442	2759.37	B7Z7M5 , A8MTK3 , Q9NUX5-2 , Q9NUX5 , Q5MJ34	Q9NUX5 Protection of telomeres protein 1 OS=Homo sapiens GN=POT1 PE=1 SV=1 , A8MTK3 POT1 protection of telomeres 1 homolog (S. pombe), isoform CRA_a OS=Homo sapiens GN=POT1 PE=1 SV=1 , B7Z7M5 Protection of telomeres protein 1 OS=Homo sapiens GN=POT1 PE=1 SV=1 , Q9NUX5-2 Isoform 2 of Protection of telomeres protein 1 OS=Homo sapiens GN=POT1 , Q5MJ34 Protection of telomeres protein 1 OS=Homo sapien…
R.GTRYQYC(681.385)DFLVK.V	1	2.2137	2232.14	B7ZBQ3 , Q9H944 , A0A087X1F4 , A6PVP4	A6PVP4 Mediator of RNA polymerase II transcription subunit 20 (Fragment) OS=Homo sapiens GN=MED20 PE=1 SV=1 , Q9H944 Mediator of RNA polymerase II transcription subunit 20 OS=Homo sapiens GN=MED20 PE=1 SV=1 , A0A087X1F4 Mediator of RNA polymerase II transcription subunit 20 OS=Homo sapiens GN=MED20 PE=1 SV=1 , B7ZBQ3 Mediator of RNA polymerase II transcription subunit 20 OS=Homo sapiens GN=MED20 …
K.IKNGSNPETTTSGGC(681.385)HSPEDIQDILK.V	1	4.0408	3481.71	B7ZC06	B7ZC06 Golgin subfamily A member 2 (Fragment) OS=Homo sapiens GN=GOLGA2 PE=1 SV=1
K.IKNGSNPETTTSGGC(681.385)HSPEDIQDILK.V	2	5.1518	3479.71	B7ZC06	B7ZC06 Golgin subfamily A member 2 (Fragment) OS=Homo sapiens GN=GOLGA2 PE=1 SV=1
K.NGSNPETTTSGGC(681.385)HSPEDIQDILK.V	1	3.0715	3239.55	B7ZC06	B7ZC06 Golgin subfamily A member 2 (Fragment) OS=Homo sapiens GN=GOLGA2 PE=1 SV=1
K.SQTTYYAQC(681.385)YR.H	1	2.7434	2123.01	B7ZC38 , B7ZC39 , Q9NR46 , Q9NR46-2	Q9NR46-2 Isoform 2 of Endophilin-B2 OS=Homo sapiens GN=SH3GLB2 , B7ZC39 Endophilin-B2 OS=Homo sapiens GN=SH3GLB2 PE=1 SV=1 , B7ZC38 Endophilin-B2 OS=Homo sapiens GN=SH3GLB2 PE=1 SV=1 , Q9NR46 Endophilin-B2 OS=Homo sapiens GN=SH3GLB2 PE=1 SV=1
K.DQNVLSPVNC(681.385)WNLLLNQVKR.E	1	3.4911	3093.67	B7ZM87 , O75044 , A2RUF3	O75044 SLIT-ROBO Rho GTPase-activating protein 2 OS=Homo sapiens GN=SRGAP2 PE=1 SV=2 , A2RUF3 SLIT-ROBO Rho GTPase activating protein 2 OS=Homo sapiens GN=SRGAP2 PE=1 SV=1 , B7ZM87 SLIT-ROBO Rho GTPase-activating protein 2 OS=Homo sapiens GN=SRGAP2 PE=1 SV=1
K.DQNVLSPVNC(681.385)WNLLLNQVKR.E	1	3.3606	3093.67	B7ZM87 , O75044 , A2RUF3	O75044 SLIT-ROBO Rho GTPase-activating protein 2 OS=Homo sapiens GN=SRGAP2 PE=1 SV=2 , A2RUF3 SLIT-ROBO Rho GTPase activating protein 2 OS=Homo sapiens GN=SRGAP2 PE=1 SV=1 , B7ZM87 SLIT-ROBO Rho GTPase-activating protein 2 OS=Homo sapiens GN=SRGAP2 PE=1 SV=1
K.DQNVLSPVNC(681.385)WNLLLNQVKR.E	1	3.3646	3092.66	B7ZM87 , O75044 , A2RUF3	O75044 SLIT-ROBO Rho GTPase-activating protein 2 OS=Homo sapiens GN=SRGAP2 PE=1 SV=2 , A2RUF3 SLIT-ROBO Rho GTPase activating protein 2 OS=Homo sapiens GN=SRGAP2 PE=1 SV=1 , B7ZM87 SLIT-ROBO Rho GTPase-activating protein 2 OS=Homo sapiens GN=SRGAP2 PE=1 SV=1
R.AGASC(681.385)PSGGHVADIYLANINK.Q	2	4.7107	2797.42	B7ZM87 , O75044 , A2RUF3	O75044 SLIT-ROBO Rho GTPase-activating protein 2 OS=Homo sapiens GN=SRGAP2 PE=1 SV=2 , A2RUF3 SLIT-ROBO Rho GTPase activating protein 2 OS=Homo sapiens GN=SRGAP2 PE=1 SV=1 , B7ZM87 SLIT-ROBO Rho GTPase-activating protein 2 OS=Homo sapiens GN=SRGAP2 PE=1 SV=1
R.AGASC(681.385)PSGGHVADIYLANINK.Q	1	3.9974	2798.42	B7ZM87 , O75044 , A2RUF3	O75044 SLIT-ROBO Rho GTPase-activating protein 2 OS=Homo sapiens GN=SRGAP2 PE=1 SV=2 , A2RUF3 SLIT-ROBO Rho GTPase activating protein 2 OS=Homo sapiens GN=SRGAP2 PE=1 SV=1 , B7ZM87 SLIT-ROBO Rho GTPase-activating protein 2 OS=Homo sapiens GN=SRGAP2 PE=1 SV=1
R.SDSHGLSSSLTDSSSPGVGASC(681.385)RPSSQPIMSQSLPK.E	1	3.9263	4314.1	B7ZM87 , O75044 , A2RUF3	O75044 SLIT-ROBO Rho GTPase-activating protein 2 OS=Homo sapiens GN=SRGAP2 PE=1 SV=2 , A2RUF3 SLIT-ROBO Rho GTPase activating protein 2 OS=Homo sapiens GN=SRGAP2 PE=1 SV=1 , B7ZM87 SLIT-ROBO Rho GTPase-activating protein 2 OS=Homo sapiens GN=SRGAP2 PE=1 SV=1
K.EGPDKC(681.385)SISGHGSLNSISR.H	1	2.7345	2683.34	B7ZM87 , O75044 , A2RUF3	O75044 SLIT-ROBO Rho GTPase-activating protein 2 OS=Homo sapiens GN=SRGAP2 PE=1 SV=2 , A2RUF3 SLIT-ROBO Rho GTPase activating protein 2 OS=Homo sapiens GN=SRGAP2 PE=1 SV=1 , B7ZM87 SLIT-ROBO Rho GTPase-activating protein 2 OS=Homo sapiens GN=SRGAP2 PE=1 SV=1
K.EGPDKC(681.385)SISGHGSLNSISR.H	1	2.4414	2684.34	B7ZM87 , O75044 , A2RUF3	O75044 SLIT-ROBO Rho GTPase-activating protein 2 OS=Homo sapiens GN=SRGAP2 PE=1 SV=2 , A2RUF3 SLIT-ROBO Rho GTPase activating protein 2 OS=Homo sapiens GN=SRGAP2 PE=1 SV=1 , B7ZM87 SLIT-ROBO Rho GTPase-activating protein 2 OS=Homo sapiens GN=SRGAP2 PE=1 SV=1
R.SASTAGDIAC(681.385)AFRPVK.S	1	2.1955	2333.22	B7ZM87 , O75044 , A2RUF3	O75044 SLIT-ROBO Rho GTPase-activating protein 2 OS=Homo sapiens GN=SRGAP2 PE=1 SV=2 , A2RUF3 SLIT-ROBO Rho GTPase activating protein 2 OS=Homo sapiens GN=SRGAP2 PE=1 SV=1 , B7ZM87 SLIT-ROBO Rho GTPase-activating protein 2 OS=Homo sapiens GN=SRGAP2 PE=1 SV=1
K.IDRYTQQGFGNLPIC(681.385)MAK.T	2	6.1302	2794.43	B7ZM99 , A0A087WVM4 , Q6UB35	Q6UB35 Monofunctional C1-tetrahydrofolate synthase, mitochondrial OS=Homo sapiens GN=MTHFD1L PE=1 SV=1 , A0A087WVM4 Monofunctional C1-tetrahydrofolate synthase, mitochondrial OS=Homo sapiens GN=MTHFD1L PE=1 SV=1 , B7ZM99 MTHFD1L protein OS=Homo sapiens GN=MTHFD1L PE=1 SV=1
K.IDRYTQQGFGNLPIC(681.385)MAK.T	2	4.4657	2794.43	B7ZM99 , A0A087WVM4 , Q6UB35	Q6UB35 Monofunctional C1-tetrahydrofolate synthase, mitochondrial OS=Homo sapiens GN=MTHFD1L PE=1 SV=1 , A0A087WVM4 Monofunctional C1-tetrahydrofolate synthase, mitochondrial OS=Homo sapiens GN=MTHFD1L PE=1 SV=1 , B7ZM99 MTHFD1L protein OS=Homo sapiens GN=MTHFD1L PE=1 SV=1
K.IDRYTQQGFGNLPIC(681.385)M(15.9949)AK.T	1	4.5647	2811.42	B7ZM99 , A0A087WVM4 , Q6UB35	Q6UB35 Monofunctional C1-tetrahydrofolate synthase, mitochondrial OS=Homo sapiens GN=MTHFD1L PE=1 SV=1 , A0A087WVM4 Monofunctional C1-tetrahydrofolate synthase, mitochondrial OS=Homo sapiens GN=MTHFD1L PE=1 SV=1 , B7ZM99 MTHFD1L protein OS=Homo sapiens GN=MTHFD1L PE=1 SV=1
R.YTQQGFGNLPIC(681.385)MAK.T	1	2.5882	2410.22	B7ZM99 , A0A087WVM4 , Q6UB35	Q6UB35 Monofunctional C1-tetrahydrofolate synthase, mitochondrial OS=Homo sapiens GN=MTHFD1L PE=1 SV=1 , A0A087WVM4 Monofunctional C1-tetrahydrofolate synthase, mitochondrial OS=Homo sapiens GN=MTHFD1L PE=1 SV=1 , B7ZM99 MTHFD1L protein OS=Homo sapiens GN=MTHFD1L PE=1 SV=1
Q.QGFGNLPIC(681.385)MAK.T	1	3.2086	2017.04	B7ZM99 , A0A087WVM4 , Q6UB35	Q6UB35 Monofunctional C1-tetrahydrofolate synthase, mitochondrial OS=Homo sapiens GN=MTHFD1L PE=1 SV=1 , A0A087WVM4 Monofunctional C1-tetrahydrofolate synthase, mitochondrial OS=Homo sapiens GN=MTHFD1L PE=1 SV=1 , B7ZM99 MTHFD1L protein OS=Homo sapiens GN=MTHFD1L PE=1 SV=1
R.ASIGAGFIYPLVGTMSTMPGLPTRPC(681.385)FYDIDLDTETEQVK.G	1	6.1906	5074.52	B7ZM99 , A0A087WVM4 , Q6UB35	Q6UB35 Monofunctional C1-tetrahydrofolate synthase, mitochondrial OS=Homo sapiens GN=MTHFD1L PE=1 SV=1 , A0A087WVM4 Monofunctional C1-tetrahydrofolate synthase, mitochondrial OS=Homo sapiens GN=MTHFD1L PE=1 SV=1 , B7ZM99 MTHFD1L protein OS=Homo sapiens GN=MTHFD1L PE=1 SV=1
R.ASIGAGFIYPLVGTMSTMPGLPTRPC(681.385)FYDIDLDTETEQVK.G	1	4.3119	5074.53	B7ZM99 , A0A087WVM4 , Q6UB35	Q6UB35 Monofunctional C1-tetrahydrofolate synthase, mitochondrial OS=Homo sapiens GN=MTHFD1L PE=1 SV=1 , A0A087WVM4 Monofunctional C1-tetrahydrofolate synthase, mitochondrial OS=Homo sapiens GN=MTHFD1L PE=1 SV=1 , B7ZM99 MTHFD1L protein OS=Homo sapiens GN=MTHFD1L PE=1 SV=1
R.ASIGAGFIYPLVGTMSTM(15.9949)PGLPTRPC(681.385)FYDIDLDTETEQVK.G	1	4.4261	5090.47	B7ZM99 , A0A087WVM4 , Q6UB35	Q6UB35 Monofunctional C1-tetrahydrofolate synthase, mitochondrial OS=Homo sapiens GN=MTHFD1L PE=1 SV=1 , A0A087WVM4 Monofunctional C1-tetrahydrofolate synthase, mitochondrial OS=Homo sapiens GN=MTHFD1L PE=1 SV=1 , B7ZM99 MTHFD1L protein OS=Homo sapiens GN=MTHFD1L PE=1 SV=1
K.HSGFC(681.385)LETQNWPDAVNQPR.F	1	4.4041	2939.42	B8ZZ75 , Q96C23	Q96C23 Aldose 1-epimerase OS=Homo sapiens GN=GALM PE=1 SV=1 , B8ZZ75 Aldose 1-epimerase OS=Homo sapiens GN=GALM PE=1 SV=1
K.HSGFC(681.385)LETQNWPDAVNQPR.F	1	3.0293	2937.42	B8ZZ75 , Q96C23	Q96C23 Aldose 1-epimerase OS=Homo sapiens GN=GALM PE=1 SV=1 , B8ZZ75 Aldose 1-epimerase OS=Homo sapiens GN=GALM PE=1 SV=1
R.LELLPSAESPVC(681.385)WLEQPESHQR.L	1	5.306	3288.64	B8ZZF3 , O95402	B8ZZF3 Uncharacterized protein OS=Homo sapiens PE=4 SV=2 , O95402 Mediator of RNA polymerase II transcription subunit 26 OS=Homo sapiens GN=MED26 PE=1 SV=2
R.LELLPSAESPVC(681.385)WLEQPESHQR.L	1	5.0813	3288.66	B8ZZF3 , O95402	B8ZZF3 Uncharacterized protein OS=Homo sapiens PE=4 SV=2 , O95402 Mediator of RNA polymerase II transcription subunit 26 OS=Homo sapiens GN=MED26 PE=1 SV=2
R.LELLPSAESPVC(681.385)WLEQPESHQR.L	1	2.8766	3288.67	B8ZZF3 , O95402	B8ZZF3 Uncharacterized protein OS=Homo sapiens PE=4 SV=2 , O95402 Mediator of RNA polymerase II transcription subunit 26 OS=Homo sapiens GN=MED26 PE=1 SV=2
R.DWDNSGPFC(681.385)GTISSK.K	1	2.6931	2354.11	B8ZZG1 , Q9NZW5 , C9J4Q3	C9J4Q3 MAGUK p55 subfamily member 6 (Fragment) OS=Homo sapiens GN=MPP6 PE=1 SV=1 , Q9NZW5 MAGUK p55 subfamily member 6 OS=Homo sapiens GN=MPP6 PE=1 SV=2 , B8ZZG1 MAGUK p55 subfamily member 6 OS=Homo sapiens GN=MPP6 PE=1 SV=1
K.SDLKQTSDNLSEEC(681.385)QLAR.K	2	5.485	2777.36	B8ZZI9 , Q6ULP2-2 , Q6ULP2-3 , Q6ULP2-4 , Q6ULP2 , Q6ULP2-5 , A0A0U1RR74	A0A0U1RR74 Aftiphilin (Fragment) OS=Homo sapiens GN=AFTPH PE=1 SV=1 , Q6ULP2-2 Isoform 2 of Aftiphilin OS=Homo sapiens GN=AFTPH , Q6ULP2-4 Isoform 4 of Aftiphilin OS=Homo sapiens GN=AFTPH , Q6ULP2-5 Isoform 5 of Aftiphilin OS=Homo sapiens GN=AFTPH , B8ZZI9 Aftiphilin (Fragment) OS=Homo sapiens GN=AFTPH PE=1 SV=2 , Q6ULP2 Aftiphilin OS=Homo sapiens GN=AFTPH PE=1 SV=2 , Q6ULP2-3 Isoform 3 of Aftiph…
R.HC(681.385)PYLDTINR.S	1	1.8958	1970	B9A018 , Q53GS9-3 , Q53GS9 , A0A087X1B2	B9A018 U4/U6.U5 tri-snRNP-associated protein 2 OS=Homo sapiens GN=USP39 PE=1 SV=1 , A0A087X1B2 U4/U6.U5 tri-snRNP-associated protein 2 OS=Homo sapiens GN=USP39 PE=1 SV=1 , Q53GS9-3 Isoform 3 of U4/U6.U5 tri-snRNP-associated protein 2 OS=Homo sapiens GN=USP39 , Q53GS9 U4/U6.U5 tri-snRNP-associated protein 2 OS=Homo sapiens GN=USP39 PE=1 SV=2
K.EGGLPEGPVLEALLC(681.385)AETGEK.K	1	3.8935	2852.42	C8C3P2 , E9PDV3 , C9JGC1 , Q92782-3 , Q92782-2 , C9IZH8 , Q92782 , J3KQY6	C9JGC1 Zinc finger protein neuro-d4 (Fragment) OS=Homo sapiens GN=DPF1 PE=1 SV=1 , C8C3P2 D4 zinc and double PHD fingers family 1 variant 4 OS=Homo sapiens GN=DPF1 PE=1 SV=1 , C9IZH8 Zinc finger protein neuro-d4 (Fragment) OS=Homo sapiens GN=DPF1 PE=1 SV=1 , Q92782-3 Isoform 3 of Zinc finger protein neuro-d4 OS=Homo sapiens GN=DPF1 , J3KQY6 Zinc finger protein neuro-d4 OS=Homo sapiens GN=DPF1 PE=…
K.EEETIMDC(681.385)QK.Q	1	2.1979	1964.92	C8C3P2 , E9PDV3 , C9JGC1 , Q92782-3 , Q92782-2 , C9IZH8 , Q92782 , J3KQY6	C9JGC1 Zinc finger protein neuro-d4 (Fragment) OS=Homo sapiens GN=DPF1 PE=1 SV=1 , C8C3P2 D4 zinc and double PHD fingers family 1 variant 4 OS=Homo sapiens GN=DPF1 PE=1 SV=1 , C9IZH8 Zinc finger protein neuro-d4 (Fragment) OS=Homo sapiens GN=DPF1 PE=1 SV=1 , Q92782-3 Isoform 3 of Zinc finger protein neuro-d4 OS=Homo sapiens GN=DPF1 , J3KQY6 Zinc finger protein neuro-d4 OS=Homo sapiens GN=DPF1 PE=…
R.AEGLATGFC(681.385)R.D	1	2.9655	1763.9	C9IYN7 , Q0PNE2	C9IYN7 Elongator complex protein 6 OS=Homo sapiens GN=ELP6 PE=1 SV=1 , Q0PNE2 Elongator complex protein 6 OS=Homo sapiens GN=ELP6 PE=1 SV=1
R.AEGLATGFC(681.385)RDVHGQLR.I	1	2.2372	2570.31	C9IYN7 , Q0PNE2	C9IYN7 Elongator complex protein 6 OS=Homo sapiens GN=ELP6 PE=1 SV=1 , Q0PNE2 Elongator complex protein 6 OS=Homo sapiens GN=ELP6 PE=1 SV=1
R.LYSGVLITLENC(681.385)LLPDDKLR.F	1	3.4836	3015.65	C9J148 , Q96S94-5 , Q96S94-4 , Q96S94-2 , Q96S94	Q96S94 Cyclin-L2 OS=Homo sapiens GN=CCNL2 PE=1 SV=1 , Q96S94-2 Isoform 2 of Cyclin-L2 OS=Homo sapiens GN=CCNL2 , Q96S94-4 Isoform 4 of Cyclin-L2 OS=Homo sapiens GN=CCNL2 , C9J148 Cyclin-L2 OS=Homo sapiens GN=CCNL2 PE=1 SV=2 , Q96S94-5 Isoform 5 of Cyclin-L2 OS=Homo sapiens GN=CCNL2
K.AYHEQLSVAEITSSC(681.385)FEPNSQMVK.C	2	2.7052	3436.69	C9J2C0 , Q9NY65-2 , Q9NY65	C9J2C0 Tubulin alpha-8 chain (Fragment) OS=Homo sapiens GN=TUBA8 PE=1 SV=1 , Q9NY65-2 Isoform 2 of Tubulin alpha-8 chain OS=Homo sapiens GN=TUBA8 , Q9NY65 Tubulin alpha-8 chain OS=Homo sapiens GN=TUBA8 PE=1 SV=1
R.SC(681.385)LENSSRPTSTIWVSMLAR.G	1	2.836	2977.52	C9J2Y9 , C9J4M6 , P30876	C9J4M6 DNA-directed RNA polymerase subunit beta OS=Homo sapiens GN=POLR2B PE=1 SV=2 , C9J2Y9 DNA-directed RNA polymerase subunit beta OS=Homo sapiens GN=POLR2B PE=1 SV=2 , P30876 DNA-directed RNA polymerase II subunit RPB2 OS=Homo sapiens GN=POLR2B PE=1 SV=1
R.MTIGHLIEC(681.385)LQGK.V	1	2.9511	2182.17	C9J2Y9 , C9J4M6 , P30876	C9J4M6 DNA-directed RNA polymerase subunit beta OS=Homo sapiens GN=POLR2B PE=1 SV=2 , C9J2Y9 DNA-directed RNA polymerase subunit beta OS=Homo sapiens GN=POLR2B PE=1 SV=2 , P30876 DNA-directed RNA polymerase II subunit RPB2 OS=Homo sapiens GN=POLR2B PE=1 SV=1
R.MTIGHLIEC(681.385)LQGK.V	1	2.4857	2182.16	C9J2Y9 , C9J4M6 , P30876	C9J4M6 DNA-directed RNA polymerase subunit beta OS=Homo sapiens GN=POLR2B PE=1 SV=2 , C9J2Y9 DNA-directed RNA polymerase subunit beta OS=Homo sapiens GN=POLR2B PE=1 SV=2 , P30876 DNA-directed RNA polymerase II subunit RPB2 OS=Homo sapiens GN=POLR2B PE=1 SV=1
R.M(15.9949)TIGHLIEC(681.385)LQGK.V	1	2.925	2198.16	C9J2Y9 , C9J4M6 , P30876	C9J4M6 DNA-directed RNA polymerase subunit beta OS=Homo sapiens GN=POLR2B PE=1 SV=2 , C9J2Y9 DNA-directed RNA polymerase subunit beta OS=Homo sapiens GN=POLR2B PE=1 SV=2 , P30876 DNA-directed RNA polymerase II subunit RPB2 OS=Homo sapiens GN=POLR2B PE=1 SV=1
R.DC(681.385)QIAHGAAQFLR.E	2	4.5925	2170.12	C9J2Y9 , C9J4M6 , P30876	C9J4M6 DNA-directed RNA polymerase subunit beta OS=Homo sapiens GN=POLR2B PE=1 SV=2 , C9J2Y9 DNA-directed RNA polymerase subunit beta OS=Homo sapiens GN=POLR2B PE=1 SV=2 , P30876 DNA-directed RNA polymerase II subunit RPB2 OS=Homo sapiens GN=POLR2B PE=1 SV=1
R.DC(681.385)QIAHGAAQFLR.E	1	3.2688	2169.1	C9J2Y9 , C9J4M6 , P30876	C9J4M6 DNA-directed RNA polymerase subunit beta OS=Homo sapiens GN=POLR2B PE=1 SV=2 , C9J2Y9 DNA-directed RNA polymerase subunit beta OS=Homo sapiens GN=POLR2B PE=1 SV=2 , P30876 DNA-directed RNA polymerase II subunit RPB2 OS=Homo sapiens GN=POLR2B PE=1 SV=1
R.DC(681.385)QIAHGAAQFLR.E	2	4.2003	2169.11	C9J2Y9 , C9J4M6 , P30876	C9J4M6 DNA-directed RNA polymerase subunit beta OS=Homo sapiens GN=POLR2B PE=1 SV=2 , C9J2Y9 DNA-directed RNA polymerase subunit beta OS=Homo sapiens GN=POLR2B PE=1 SV=2 , P30876 DNA-directed RNA polymerase II subunit RPB2 OS=Homo sapiens GN=POLR2B PE=1 SV=1
R.DC(681.385)QIAHGAAQFLR.E	1	3.2635	2168.11	C9J2Y9 , C9J4M6 , P30876	C9J4M6 DNA-directed RNA polymerase subunit beta OS=Homo sapiens GN=POLR2B PE=1 SV=2 , C9J2Y9 DNA-directed RNA polymerase subunit beta OS=Homo sapiens GN=POLR2B PE=1 SV=2 , P30876 DNA-directed RNA polymerase II subunit RPB2 OS=Homo sapiens GN=POLR2B PE=1 SV=1
R.DC(681.385)QIAHGAAQFLR.E	1	2.9574	2169.11	C9J2Y9 , C9J4M6 , P30876	C9J4M6 DNA-directed RNA polymerase subunit beta OS=Homo sapiens GN=POLR2B PE=1 SV=2 , C9J2Y9 DNA-directed RNA polymerase subunit beta OS=Homo sapiens GN=POLR2B PE=1 SV=2 , P30876 DNA-directed RNA polymerase II subunit RPB2 OS=Homo sapiens GN=POLR2B PE=1 SV=1
R.THTYEC(681.385)R.G	1	1.9403	1647.8	C9J2Y9 , C9J4M6 , P30876	C9J4M6 DNA-directed RNA polymerase subunit beta OS=Homo sapiens GN=POLR2B PE=1 SV=2 , C9J2Y9 DNA-directed RNA polymerase subunit beta OS=Homo sapiens GN=POLR2B PE=1 SV=2 , P30876 DNA-directed RNA polymerase II subunit RPB2 OS=Homo sapiens GN=POLR2B PE=1 SV=1
K.LALGSFFDDGPGIYTSC(681.385)SK.S	1	4.4924	2717.33	C9J366 , Q9P0W5 , F8WDG0 , Q9P0W5-6 , Q9P0W5-5 , Q9P0W5-4 , Q9P0W5-3 , Q9P0W5-2 , C9JWG6	C9JWG6 Schwannomin interacting protein 1, isoform CRA_c OS=Homo sapiens GN=SCHIP1 PE=4 SV=1 , Q9P0W5 Schwannomin-interacting protein 1 OS=Homo sapiens GN=SCHIP1 PE=1 SV=1 , Q9P0W5-3 Isoform 3 of Schwannomin-interacting protein 1 OS=Homo sapiens GN=SCHIP1 , Q9P0W5-5 Isoform 5 of Schwannomin-interacting protein 1 OS=Homo sapiens GN=SCHIP1 , Q9P0W5-6 Isoform 6 of Schwannomin-interacting protein 1 OS…
K.PTFCDVCNHMIVAC(681.385)GNKVDPVYETLR.F	1	2.1602	3778.81	C9J3Z9 , E9PEA7	C9J3Z9 SH3 and cysteine-rich domain-containing protein (Fragment) OS=Homo sapiens GN=STAC PE=1 SV=1 , E9PEA7 SH3 and cysteine-rich domain-containing protein OS=Homo sapiens GN=STAC PE=1 SV=1
K.TQPSMVSNPGSC(681.385)SDPQPSPEMKPHSYLDAIR.S	1	3.0407	4096.93	C9J494 , Q9H000-2 , Q9H000	C9J494 Probable E3 ubiquitin-protein ligase makorin-2 OS=Homo sapiens GN=MKRN2 PE=1 SV=1 , Q9H000-2 Isoform 2 of Probable E3 ubiquitin-protein ligase makorin-2 OS=Homo sapiens GN=MKRN2 , Q9H000 Probable E3 ubiquitin-protein ligase makorin-2 OS=Homo sapiens GN=MKRN2 PE=1 SV=2
R.C(681.385)AKQFENPIIK.S	1	2.5802	2030.1	C9J494 , Q9H000-2 , Q9H000	C9J494 Probable E3 ubiquitin-protein ligase makorin-2 OS=Homo sapiens GN=MKRN2 PE=1 SV=1 , Q9H000-2 Isoform 2 of Probable E3 ubiquitin-protein ligase makorin-2 OS=Homo sapiens GN=MKRN2 , Q9H000 Probable E3 ubiquitin-protein ligase makorin-2 OS=Homo sapiens GN=MKRN2 PE=1 SV=2
R.RC(681.385)EEEAQEIVR.H	1	2.473	2100.05	C9J5J4 , Q5TKA1-2 , Q5TKA1-3 , H7C4T7 , H0Y322 , Q5TKA1	H7C4T7 Protein lin-9 homolog (Fragment) OS=Homo sapiens GN=LIN9 PE=1 SV=1 , Q5TKA1 Protein lin-9 homolog OS=Homo sapiens GN=LIN9 PE=1 SV=1 , Q5TKA1-3 Isoform 3 of Protein lin-9 homolog OS=Homo sapiens GN=LIN9 , C9J5J4 Protein lin-9 homolog OS=Homo sapiens GN=LIN9 PE=1 SV=1 , H0Y322 Protein lin-9 homolog (Fragment) OS=Homo sapiens GN=LIN9 PE=1 SV=1 , Q5TKA1-2 Isoform 2 of Protein lin-9 homolog OS=…
K.IC(681.385)SGAANVVGPTMC(681.385)FEDR.M	1	2.3916	3347.59	C9J5Z5 , C9JB68 , Q96BQ1 , C9IZW7	C9J5Z5 Protein FAM3D (Fragment) OS=Homo sapiens GN=FAM3D PE=1 SV=1 , C9JB68 Protein FAM3D (Fragment) OS=Homo sapiens GN=FAM3D PE=1 SV=1 , C9IZW7 Protein FAM3D (Fragment) OS=Homo sapiens GN=FAM3D PE=1 SV=1 , Q96BQ1 Protein FAM3D OS=Homo sapiens GN=FAM3D PE=1 SV=1
R.C(681.385)AHIEAK.F	1	1.8314	1509.79	C9J6D1 , Q99733 , Q99733-2 , C9JZI7 , A8MXH2	C9JZI7 Nucleosome assembly protein 1-like 4 (Fragment) OS=Homo sapiens GN=NAP1L4 PE=1 SV=1 , A8MXH2 Nucleosome assembly protein 1-like 4 (Fragment) OS=Homo sapiens GN=NAP1L4 PE=1 SV=2 , Q99733-2 Isoform 2 of Nucleosome assembly protein 1-like 4 OS=Homo sapiens GN=NAP1L4 , Q99733 Nucleosome assembly protein 1-like 4 OS=Homo sapiens GN=NAP1L4 PE=1 SV=1 , C9J6D1 Nucleosome assembly protein 1-like 4 …
R.C(681.385)AHIEAK.F	1	2.2881	1509.79	C9J6D1 , Q99733 , Q99733-2 , C9JZI7 , A8MXH2	C9JZI7 Nucleosome assembly protein 1-like 4 (Fragment) OS=Homo sapiens GN=NAP1L4 PE=1 SV=1 , A8MXH2 Nucleosome assembly protein 1-like 4 (Fragment) OS=Homo sapiens GN=NAP1L4 PE=1 SV=2 , Q99733-2 Isoform 2 of Nucleosome assembly protein 1-like 4 OS=Homo sapiens GN=NAP1L4 , Q99733 Nucleosome assembly protein 1-like 4 OS=Homo sapiens GN=NAP1L4 PE=1 SV=1 , C9J6D1 Nucleosome assembly protein 1-like 4 …
R.MALDALLQEIALSEPQLC(681.385)EVLQVAGPDR.F	2	5.3429	3762.97	C9J6P4 , Q7Z2W4 , Q7Z2W4-2	Q7Z2W4 Zinc finger CCCH-type antiviral protein 1 OS=Homo sapiens GN=ZC3HAV1 PE=1 SV=3 , C9J6P4 Zinc finger CCCH-type antiviral protein 1 OS=Homo sapiens GN=ZC3HAV1 PE=1 SV=1 , Q7Z2W4-2 Isoform 2 of Zinc finger CCCH-type antiviral protein 1 OS=Homo sapiens GN=ZC3HAV1
R.MALDALLQEIALSEPQLC(681.385)EVLQVAGPDR.F	1	1.9176	3760.97	C9J6P4 , Q7Z2W4 , Q7Z2W4-2	Q7Z2W4 Zinc finger CCCH-type antiviral protein 1 OS=Homo sapiens GN=ZC3HAV1 PE=1 SV=3 , C9J6P4 Zinc finger CCCH-type antiviral protein 1 OS=Homo sapiens GN=ZC3HAV1 PE=1 SV=1 , Q7Z2W4-2 Isoform 2 of Zinc finger CCCH-type antiviral protein 1 OS=Homo sapiens GN=ZC3HAV1
R.MALDALLQEIALSEPQLC(681.385)EVLQVAGPDR.F	1	3.0608	3761.98	C9J6P4 , Q7Z2W4 , Q7Z2W4-2	Q7Z2W4 Zinc finger CCCH-type antiviral protein 1 OS=Homo sapiens GN=ZC3HAV1 PE=1 SV=3 , C9J6P4 Zinc finger CCCH-type antiviral protein 1 OS=Homo sapiens GN=ZC3HAV1 PE=1 SV=1 , Q7Z2W4-2 Isoform 2 of Zinc finger CCCH-type antiviral protein 1 OS=Homo sapiens GN=ZC3HAV1
R.M(15.9949)ALDALLQEIALSEPQLC(681.385)EVLQVAGPDR.F	1	4.4957	3777.95	C9J6P4 , Q7Z2W4 , Q7Z2W4-2	Q7Z2W4 Zinc finger CCCH-type antiviral protein 1 OS=Homo sapiens GN=ZC3HAV1 PE=1 SV=3 , C9J6P4 Zinc finger CCCH-type antiviral protein 1 OS=Homo sapiens GN=ZC3HAV1 PE=1 SV=1 , Q7Z2W4-2 Isoform 2 of Zinc finger CCCH-type antiviral protein 1 OS=Homo sapiens GN=ZC3HAV1
R.M(15.9949)ALDALLQEIALSEPQLC(681.385)EVLQVAGPDR.F	1	3.2673	3777.96	C9J6P4 , Q7Z2W4 , Q7Z2W4-2	Q7Z2W4 Zinc finger CCCH-type antiviral protein 1 OS=Homo sapiens GN=ZC3HAV1 PE=1 SV=3 , C9J6P4 Zinc finger CCCH-type antiviral protein 1 OS=Homo sapiens GN=ZC3HAV1 PE=1 SV=1 , Q7Z2W4-2 Isoform 2 of Zinc finger CCCH-type antiviral protein 1 OS=Homo sapiens GN=ZC3HAV1
R.M(15.9949)ALDALLQEIALSEPQLC(681.385)EVLQVAGPDR.F	1	2.7963	3777.95	C9J6P4 , Q7Z2W4 , Q7Z2W4-2	Q7Z2W4 Zinc finger CCCH-type antiviral protein 1 OS=Homo sapiens GN=ZC3HAV1 PE=1 SV=3 , C9J6P4 Zinc finger CCCH-type antiviral protein 1 OS=Homo sapiens GN=ZC3HAV1 PE=1 SV=1 , Q7Z2W4-2 Isoform 2 of Zinc finger CCCH-type antiviral protein 1 OS=Homo sapiens GN=ZC3HAV1
R.MALDALLQEIALSEPQLC(681.385)EVLQVAGPDRFVVLETGGEAGITR.S	1	6.1865	5191.72	C9J6P4 , Q7Z2W4 , Q7Z2W4-2	Q7Z2W4 Zinc finger CCCH-type antiviral protein 1 OS=Homo sapiens GN=ZC3HAV1 PE=1 SV=3 , C9J6P4 Zinc finger CCCH-type antiviral protein 1 OS=Homo sapiens GN=ZC3HAV1 PE=1 SV=1 , Q7Z2W4-2 Isoform 2 of Zinc finger CCCH-type antiviral protein 1 OS=Homo sapiens GN=ZC3HAV1
R.MALDALLQEIALSEPQLC(681.385)EVLQVAGPDRFVVLETGGEAGITR.S	1	6.1672	5192.74	C9J6P4 , Q7Z2W4 , Q7Z2W4-2	Q7Z2W4 Zinc finger CCCH-type antiviral protein 1 OS=Homo sapiens GN=ZC3HAV1 PE=1 SV=3 , C9J6P4 Zinc finger CCCH-type antiviral protein 1 OS=Homo sapiens GN=ZC3HAV1 PE=1 SV=1 , Q7Z2W4-2 Isoform 2 of Zinc finger CCCH-type antiviral protein 1 OS=Homo sapiens GN=ZC3HAV1
R.M(15.9949)ALDALLQEIALSEPQLC(681.385)EVLQVAGPDRFVVLETGGEAGITR.S	1	4.6168	5207.68	C9J6P4 , Q7Z2W4 , Q7Z2W4-2	Q7Z2W4 Zinc finger CCCH-type antiviral protein 1 OS=Homo sapiens GN=ZC3HAV1 PE=1 SV=3 , C9J6P4 Zinc finger CCCH-type antiviral protein 1 OS=Homo sapiens GN=ZC3HAV1 PE=1 SV=1 , Q7Z2W4-2 Isoform 2 of Zinc finger CCCH-type antiviral protein 1 OS=Homo sapiens GN=ZC3HAV1
R.NLC(681.385)KYSHEVLSEENFK.V	2	5.6541	2680.34	C9J6P4 , Q7Z2W4 , Q7Z2W4-2	Q7Z2W4 Zinc finger CCCH-type antiviral protein 1 OS=Homo sapiens GN=ZC3HAV1 PE=1 SV=3 , C9J6P4 Zinc finger CCCH-type antiviral protein 1 OS=Homo sapiens GN=ZC3HAV1 PE=1 SV=1 , Q7Z2W4-2 Isoform 2 of Zinc finger CCCH-type antiviral protein 1 OS=Homo sapiens GN=ZC3HAV1
K.NHELSGLNKEELAVLLLQSDPFFMPEIC(681.385)K.S	1	6.128	4055.12	C9J6P4 , Q7Z2W4 , Q7Z2W4-2	Q7Z2W4 Zinc finger CCCH-type antiviral protein 1 OS=Homo sapiens GN=ZC3HAV1 PE=1 SV=3 , C9J6P4 Zinc finger CCCH-type antiviral protein 1 OS=Homo sapiens GN=ZC3HAV1 PE=1 SV=1 , Q7Z2W4-2 Isoform 2 of Zinc finger CCCH-type antiviral protein 1 OS=Homo sapiens GN=ZC3HAV1
K.NHELSGLNKEELAVLLLQSDPFFMPEIC(681.385)K.S	1	5.275	4054.1	C9J6P4 , Q7Z2W4 , Q7Z2W4-2	Q7Z2W4 Zinc finger CCCH-type antiviral protein 1 OS=Homo sapiens GN=ZC3HAV1 PE=1 SV=3 , C9J6P4 Zinc finger CCCH-type antiviral protein 1 OS=Homo sapiens GN=ZC3HAV1 PE=1 SV=1 , Q7Z2W4-2 Isoform 2 of Zinc finger CCCH-type antiviral protein 1 OS=Homo sapiens GN=ZC3HAV1
K.EELAVLLLQSDPFFMPEIC(681.385)K.S	1	3.3549	3061.58	C9J6P4 , Q7Z2W4 , Q7Z2W4-2	Q7Z2W4 Zinc finger CCCH-type antiviral protein 1 OS=Homo sapiens GN=ZC3HAV1 PE=1 SV=3 , C9J6P4 Zinc finger CCCH-type antiviral protein 1 OS=Homo sapiens GN=ZC3HAV1 PE=1 SV=1 , Q7Z2W4-2 Isoform 2 of Zinc finger CCCH-type antiviral protein 1 OS=Homo sapiens GN=ZC3HAV1
R.EHGLNPDVVQNIQDIC(681.385)NSK.H	2	7.1713	2861.42	C9J6P4 , Q7Z2W4 , Q7Z2W4-2	Q7Z2W4 Zinc finger CCCH-type antiviral protein 1 OS=Homo sapiens GN=ZC3HAV1 PE=1 SV=3 , C9J6P4 Zinc finger CCCH-type antiviral protein 1 OS=Homo sapiens GN=ZC3HAV1 PE=1 SV=1 , Q7Z2W4-2 Isoform 2 of Zinc finger CCCH-type antiviral protein 1 OS=Homo sapiens GN=ZC3HAV1
R.EHGLNPDVVQNIQDIC(681.385)NSK.H	1	3.7213	2862.43	C9J6P4 , Q7Z2W4 , Q7Z2W4-2	Q7Z2W4 Zinc finger CCCH-type antiviral protein 1 OS=Homo sapiens GN=ZC3HAV1 PE=1 SV=3 , C9J6P4 Zinc finger CCCH-type antiviral protein 1 OS=Homo sapiens GN=ZC3HAV1 PE=1 SV=1 , Q7Z2W4-2 Isoform 2 of Zinc finger CCCH-type antiviral protein 1 OS=Homo sapiens GN=ZC3HAV1
R.EHGLNPDVVQNIQDIC(681.385)NSK.H	1	3.8051	2862.42	C9J6P4 , Q7Z2W4 , Q7Z2W4-2	Q7Z2W4 Zinc finger CCCH-type antiviral protein 1 OS=Homo sapiens GN=ZC3HAV1 PE=1 SV=3 , C9J6P4 Zinc finger CCCH-type antiviral protein 1 OS=Homo sapiens GN=ZC3HAV1 PE=1 SV=1 , Q7Z2W4-2 Isoform 2 of Zinc finger CCCH-type antiviral protein 1 OS=Homo sapiens GN=ZC3HAV1
R.EHGLNPDVVQNIQDIC(681.385)NSKHMQK.N	1	3.7392	3387.69	C9J6P4 , Q7Z2W4 , Q7Z2W4-2	Q7Z2W4 Zinc finger CCCH-type antiviral protein 1 OS=Homo sapiens GN=ZC3HAV1 PE=1 SV=3 , C9J6P4 Zinc finger CCCH-type antiviral protein 1 OS=Homo sapiens GN=ZC3HAV1 PE=1 SV=1 , Q7Z2W4-2 Isoform 2 of Zinc finger CCCH-type antiviral protein 1 OS=Homo sapiens GN=ZC3HAV1
R.EHGLNPDVVQNIQDIC(681.385)NSKHMQK.N	1	4.8927	3386.69	C9J6P4 , Q7Z2W4 , Q7Z2W4-2	Q7Z2W4 Zinc finger CCCH-type antiviral protein 1 OS=Homo sapiens GN=ZC3HAV1 PE=1 SV=3 , C9J6P4 Zinc finger CCCH-type antiviral protein 1 OS=Homo sapiens GN=ZC3HAV1 PE=1 SV=1 , Q7Z2W4-2 Isoform 2 of Zinc finger CCCH-type antiviral protein 1 OS=Homo sapiens GN=ZC3HAV1
R.SC(681.385)TPSPDQISHR.A	2	3.6374	2068.02	C9J6P4 , Q7Z2W4 , Q7Z2W4-2	Q7Z2W4 Zinc finger CCCH-type antiviral protein 1 OS=Homo sapiens GN=ZC3HAV1 PE=1 SV=3 , C9J6P4 Zinc finger CCCH-type antiviral protein 1 OS=Homo sapiens GN=ZC3HAV1 PE=1 SV=1 , Q7Z2W4-2 Isoform 2 of Zinc finger CCCH-type antiviral protein 1 OS=Homo sapiens GN=ZC3HAV1
R.SC(681.385)TPSPDQISHR.A	1	2.9719	2066.01	C9J6P4 , Q7Z2W4 , Q7Z2W4-2	Q7Z2W4 Zinc finger CCCH-type antiviral protein 1 OS=Homo sapiens GN=ZC3HAV1 PE=1 SV=3 , C9J6P4 Zinc finger CCCH-type antiviral protein 1 OS=Homo sapiens GN=ZC3HAV1 PE=1 SV=1 , Q7Z2W4-2 Isoform 2 of Zinc finger CCCH-type antiviral protein 1 OS=Homo sapiens GN=ZC3HAV1
R.SC(681.385)TPSPDQISHR.A	1	3.0472	2067.02	C9J6P4 , Q7Z2W4 , Q7Z2W4-2	Q7Z2W4 Zinc finger CCCH-type antiviral protein 1 OS=Homo sapiens GN=ZC3HAV1 PE=1 SV=3 , C9J6P4 Zinc finger CCCH-type antiviral protein 1 OS=Homo sapiens GN=ZC3HAV1 PE=1 SV=1 , Q7Z2W4-2 Isoform 2 of Zinc finger CCCH-type antiviral protein 1 OS=Homo sapiens GN=ZC3HAV1
R.SC(681.385)TPSPDQISHR.A	1	2.3702	2066.02	C9J6P4 , Q7Z2W4 , Q7Z2W4-2	Q7Z2W4 Zinc finger CCCH-type antiviral protein 1 OS=Homo sapiens GN=ZC3HAV1 PE=1 SV=3 , C9J6P4 Zinc finger CCCH-type antiviral protein 1 OS=Homo sapiens GN=ZC3HAV1 PE=1 SV=1 , Q7Z2W4-2 Isoform 2 of Zinc finger CCCH-type antiviral protein 1 OS=Homo sapiens GN=ZC3HAV1
R.SC(681.385)TPSPDQISHR.A	1	2.5448	2066.01	C9J6P4 , Q7Z2W4 , Q7Z2W4-2	Q7Z2W4 Zinc finger CCCH-type antiviral protein 1 OS=Homo sapiens GN=ZC3HAV1 PE=1 SV=3 , C9J6P4 Zinc finger CCCH-type antiviral protein 1 OS=Homo sapiens GN=ZC3HAV1 PE=1 SV=1 , Q7Z2W4-2 Isoform 2 of Zinc finger CCCH-type antiviral protein 1 OS=Homo sapiens GN=ZC3HAV1
R.SC(681.385)TPSPDQISHRASLEDAPVDDLTR.K	1	2.791	3450.67	C9J6P4 , Q7Z2W4 , Q7Z2W4-2	Q7Z2W4 Zinc finger CCCH-type antiviral protein 1 OS=Homo sapiens GN=ZC3HAV1 PE=1 SV=3 , C9J6P4 Zinc finger CCCH-type antiviral protein 1 OS=Homo sapiens GN=ZC3HAV1 PE=1 SV=1 , Q7Z2W4-2 Isoform 2 of Zinc finger CCCH-type antiviral protein 1 OS=Homo sapiens GN=ZC3HAV1
K.NSNVDSSYLESLYQSC(681.385)PR.G	1	7.0589	2801.32	C9J6P4 , Q7Z2W4 , Q7Z2W4-2	Q7Z2W4 Zinc finger CCCH-type antiviral protein 1 OS=Homo sapiens GN=ZC3HAV1 PE=1 SV=3 , C9J6P4 Zinc finger CCCH-type antiviral protein 1 OS=Homo sapiens GN=ZC3HAV1 PE=1 SV=1 , Q7Z2W4-2 Isoform 2 of Zinc finger CCCH-type antiviral protein 1 OS=Homo sapiens GN=ZC3HAV1
K.NSNVDSSYLESLYQSC(681.385)PR.G	2	5.5407	2802.33	C9J6P4 , Q7Z2W4 , Q7Z2W4-2	Q7Z2W4 Zinc finger CCCH-type antiviral protein 1 OS=Homo sapiens GN=ZC3HAV1 PE=1 SV=3 , C9J6P4 Zinc finger CCCH-type antiviral protein 1 OS=Homo sapiens GN=ZC3HAV1 PE=1 SV=1 , Q7Z2W4-2 Isoform 2 of Zinc finger CCCH-type antiviral protein 1 OS=Homo sapiens GN=ZC3HAV1
K.IEPTELSENC(681.385)FWLR.V	1	3.3493	2476.24	C9J6U3 , O60879-2 , A6NML8	A6NML8 Diaphanous homolog 2 (Drosophila), isoform CRA_c OS=Homo sapiens GN=DIAPH2 PE=1 SV=3 , C9J6U3 Protein diaphanous homolog 2 OS=Homo sapiens GN=DIAPH2 PE=1 SV=3 , O60879-2 Isoform 2 of Protein diaphanous homolog 2 OS=Homo sapiens GN=DIAPH2
R.EASFSPTDNKFATC(681.385)SDDGTVR.I	1	5.533	2988.4	C9J8B4 , Q9C0J8	Q9C0J8 pre-mRNA 3' end processing protein WDR33 OS=Homo sapiens GN=WDR33 PE=1 SV=2 , C9J8B4 pre-mRNA 3' end-processing protein WDR33 (Fragment) OS=Homo sapiens GN=WDR33 PE=1 SV=1
K.C(681.385)VDWHPTK.G	1	2.2472	1723.86	C9J8B4 , Q9C0J8	Q9C0J8 pre-mRNA 3' end processing protein WDR33 OS=Homo sapiens GN=WDR33 PE=1 SV=2 , C9J8B4 pre-mRNA 3' end-processing protein WDR33 (Fragment) OS=Homo sapiens GN=WDR33 PE=1 SV=1
K.ETTQNALQTPC(681.385)YTPYYVAPEVLGPEK.Y	1	3.3548	3651.83	C9J8E1 , Q16644	C9J8E1 MAP kinase-activated protein kinase 3 (Fragment) OS=Homo sapiens GN=MAPKAPK3 PE=1 SV=1 , Q16644 MAP kinase-activated protein kinase 3 OS=Homo sapiens GN=MAPKAPK3 PE=1 SV=1
K.ETTQNALQTPC(681.385)YTPYYVAPEVLGPEKYDK.S	1	4.7943	4059	C9J8E1 , Q16644	C9J8E1 MAP kinase-activated protein kinase 3 (Fragment) OS=Homo sapiens GN=MAPKAPK3 PE=1 SV=1 , Q16644 MAP kinase-activated protein kinase 3 OS=Homo sapiens GN=MAPKAPK3 PE=1 SV=1
K.ETTQNALQTPC(681.385)YTPYYVAPEVLGPEKYDK.S	1	3.5488	4057.99	C9J8E1 , Q16644	C9J8E1 MAP kinase-activated protein kinase 3 (Fragment) OS=Homo sapiens GN=MAPKAPK3 PE=1 SV=1 , Q16644 MAP kinase-activated protein kinase 3 OS=Homo sapiens GN=MAPKAPK3 PE=1 SV=1
K.AGQATEGHC(681.385)PR.Q	1	1.9294	1864.91	C9J8T0 , P57772 , P57772-2	P57772-2 Isoform 2 of Selenocysteine-specific elongation factor OS=Homo sapiens GN=EEFSEC , P57772 Selenocysteine-specific elongation factor OS=Homo sapiens GN=EEFSEC PE=1 SV=4 , C9J8T0 Selenocysteine-specific elongation factor OS=Homo sapiens GN=EEFSEC PE=1 SV=1
K.AGQATEGHC(681.385)PR.Q	1	2.709	1864.91	C9J8T0 , P57772 , P57772-2	P57772-2 Isoform 2 of Selenocysteine-specific elongation factor OS=Homo sapiens GN=EEFSEC , P57772 Selenocysteine-specific elongation factor OS=Homo sapiens GN=EEFSEC PE=1 SV=4 , C9J8T0 Selenocysteine-specific elongation factor OS=Homo sapiens GN=EEFSEC PE=1 SV=1
K.LRLTVVDTPGYGDAINC(681.385)R.D	1	2.2796	2701.41	C9J938 , C9JQJ4 , Q15019-3 , Q15019-2 , C9JB25 , Q15019 , C9IZU3	C9JQJ4 Septin-2 (Fragment) OS=Homo sapiens GN=SEPT2 PE=1 SV=1 , Q15019-3 Isoform 3 of Septin-2 OS=Homo sapiens GN=SEPT2 , Q15019 Septin-2 OS=Homo sapiens GN=SEPT2 PE=1 SV=1 , Q15019-2 Isoform 2 of Septin-2 OS=Homo sapiens GN=SEPT2 , C9JB25 Septin-2 (Fragment) OS=Homo sapiens GN=SEPT2 PE=1 SV=1 , C9J938 Septin-2 (Fragment) OS=Homo sapiens GN=SEPT2 PE=1 SV=1 , C9IZU3 Septin-2 (Fragment) OS=Homo sap…
R.ADHQPLTEASYVNLPTIALC(681.385)NTDSPLR.Y	1	7.9456	3678.88	C9J9K3 , A0A0C4DG17 , P08865	A0A0C4DG17 40S ribosomal protein SA OS=Homo sapiens GN=RPSA PE=1 SV=1 , P08865 40S ribosomal protein SA OS=Homo sapiens GN=RPSA PE=1 SV=4 , C9J9K3 40S ribosomal protein SA (Fragment) OS=Homo sapiens GN=RPSA PE=1 SV=7
R.ADHQPLTEASYVNLPTIALC(681.385)NTDSPLR.Y	2	5.4822	3678.88	C9J9K3 , A0A0C4DG17 , P08865	A0A0C4DG17 40S ribosomal protein SA OS=Homo sapiens GN=RPSA PE=1 SV=1 , P08865 40S ribosomal protein SA OS=Homo sapiens GN=RPSA PE=1 SV=4 , C9J9K3 40S ribosomal protein SA (Fragment) OS=Homo sapiens GN=RPSA PE=1 SV=7
R.C(681.385)HLSPEKNAEDMEVR.W	2	2.3642	2496.22	C9JAJ6 , Q8WVV5 , Q7KYR7-1 , Q7KYR7-4 , C9IY66 , Q8WVV5-3 , Q7KYR7-6 , Q8WVV5-2 , Q7KYR7 , H7BYC3	Q8WVV5-2 Isoform 2 of Butyrophilin subfamily 2 member A2 OS=Homo sapiens GN=BTN2A2 , Q7KYR7-1 Isoform 2 of Butyrophilin subfamily 2 member A1 OS=Homo sapiens GN=BTN2A1 , C9IY66 Butyrophilin subfamily 2 member A2 (Fragment) OS=Homo sapiens GN=BTN2A2 PE=1 SV=1 , Q8WVV5 Butyrophilin subfamily 2 member A2 OS=Homo sapiens GN=BTN2A2 PE=1 SV=2 , H7BYC3 Butyrophilin subfamily 2 member A1 OS=Homo sapiens …
R.LSNVAPPC(681.385)ILR.K	1	2.4641	1922.08	C9JB30 , Q9UPY8-2 , Q9UPY8	Q9UPY8 Microtubule-associated protein RP/EB family member 3 OS=Homo sapiens GN=MAPRE3 PE=1 SV=1 , Q9UPY8-2 Isoform 2 of Microtubule-associated protein RP/EB family member 3 OS=Homo sapiens GN=MAPRE3 , C9JB30 Microtubule-associated protein RP/EB family member 3 (Fragment) OS=Homo sapiens GN=MAPRE3 PE=1 SV=1
R.FMC(681.385)AQLPNPVLDSISIIDTPGILSGEK.Q	1	5.6096	3597.87	C9JC03 , Q9H4M9 , A0A024R571	Q9H4M9 EH domain-containing protein 1 OS=Homo sapiens GN=EHD1 PE=1 SV=2 , C9JC03 EH domain-containing protein 1 (Fragment) OS=Homo sapiens GN=EHD1 PE=1 SV=1 , A0A024R571 EH domain-containing protein 1 OS=Homo sapiens GN=EHD1 PE=1 SV=1
R.FM(15.9949)C(681.385)AQLPNPVLDSISIIDTPGILSGEK.Q	1	4.8256	3614.88	C9JC03 , Q9H4M9 , A0A024R571	Q9H4M9 EH domain-containing protein 1 OS=Homo sapiens GN=EHD1 PE=1 SV=2 , C9JC03 EH domain-containing protein 1 (Fragment) OS=Homo sapiens GN=EHD1 PE=1 SV=1 , A0A024R571 EH domain-containing protein 1 OS=Homo sapiens GN=EHD1 PE=1 SV=1
K.QRSLTPSPMNIPGSNQSSAM(15.9949)NSLLSSC(681.385)VSTPR.S	1	2.4406	4103.01	C9JC32 , Q9UPV9 , A0A0D9SFL5	A0A0D9SFL5 Trafficking kinesin-binding protein 1 OS=Homo sapiens GN=TRAK1 PE=1 SV=1 , Q9UPV9 Trafficking kinesin-binding protein 1 OS=Homo sapiens GN=TRAK1 PE=1 SV=1 , C9JC32 Trafficking kinesin-binding protein 1 OS=Homo sapiens GN=TRAK1 PE=1 SV=1
R.IC(681.385)DEITGRVPK.K	1	3.6351	1969.06	C9JFA7 , Q8N335 , C9K0P5	C9K0P5 Glycerol-3-phosphate dehydrogenase 1-like protein (Fragment) OS=Homo sapiens GN=GPD1L PE=1 SV=7 , C9JFA7 Glycerol-3-phosphate dehydrogenase 1-like protein (Fragment) OS=Homo sapiens GN=GPD1L PE=1 SV=1 , Q8N335 Glycerol-3-phosphate dehydrogenase 1-like protein OS=Homo sapiens GN=GPD1L PE=1 SV=1
R.HHPQQLSAPLPAPLYSFPGASC(681.385)PVLDLRR.P	1	1.8661	3907.11	C9JFD3 , Q9Y618-2 , C9JE98 , C9J7T7 , Q9Y618 , Q9Y618-3 , Q9Y618-4 , Q9Y618-5 , C9J0Q5	C9JE98 Nuclear receptor corepressor 2 OS=Homo sapiens GN=NCOR2 PE=1 SV=1 , Q9Y618 Nuclear receptor corepressor 2 OS=Homo sapiens GN=NCOR2 PE=1 SV=2 , C9J0Q5 Nuclear receptor corepressor 2 OS=Homo sapiens GN=NCOR2 PE=1 SV=2 , Q9Y618-3 Isoform 3 of Nuclear receptor corepressor 2 OS=Homo sapiens GN=NCOR2 , Q9Y618-4 Isoform 4 of Nuclear receptor corepressor 2 OS=Homo sapiens GN=NCOR2 , C9J7T7 Nuclear…
K.SPAPGLASGDRPPSVSSVHSEGDC(681.385)NR.R	2	3.4435	3317.59	C9JFD3 , Q9Y618-2 , C9JE98 , C9J7T7 , Q9Y618 , Q9Y618-3 , Q9Y618-4 , Q9Y618-5 , C9J0Q5	C9JE98 Nuclear receptor corepressor 2 OS=Homo sapiens GN=NCOR2 PE=1 SV=1 , Q9Y618 Nuclear receptor corepressor 2 OS=Homo sapiens GN=NCOR2 PE=1 SV=2 , C9J0Q5 Nuclear receptor corepressor 2 OS=Homo sapiens GN=NCOR2 PE=1 SV=2 , Q9Y618-3 Isoform 3 of Nuclear receptor corepressor 2 OS=Homo sapiens GN=NCOR2 , Q9Y618-4 Isoform 4 of Nuclear receptor corepressor 2 OS=Homo sapiens GN=NCOR2 , C9J7T7 Nuclear…
K.ERFDPTQFQDC(681.385)IIQGLTETGTDLEAVAK.F	1	6.2029	3864.92	C9JFN4 , Q7L1Q6-4 , C9IZ80 , Q7L1Q6-2 , Q7L1Q6-3 , Q7L1Q6 , C9JV57 , C9J188 , C9JWF5	Q7L1Q6 Basic leucine zipper and W2 domain-containing protein 1 OS=Homo sapiens GN=BZW1 PE=1 SV=1 , C9JV57 Basic leucine zipper and W2 domain-containing protein 1 (Fragment) OS=Homo sapiens GN=BZW1 PE=1 SV=1 , C9IZ80 Basic leucine zipper and W2 domain-containing protein 1 (Fragment) OS=Homo sapiens GN=BZW1 PE=1 SV=1 , C9J188 Basic leucine zipper and W2 domain-containing protein 1 (Fragment) OS=Hom…
K.ERFDPTQFQDC(681.385)IIQGLTETGTDLEAVAK.F	1	5.7145	3865.95	C9JFN4 , Q7L1Q6-4 , C9IZ80 , Q7L1Q6-2 , Q7L1Q6-3 , Q7L1Q6 , C9JV57 , C9J188 , C9JWF5	Q7L1Q6 Basic leucine zipper and W2 domain-containing protein 1 OS=Homo sapiens GN=BZW1 PE=1 SV=1 , C9JV57 Basic leucine zipper and W2 domain-containing protein 1 (Fragment) OS=Homo sapiens GN=BZW1 PE=1 SV=1 , C9IZ80 Basic leucine zipper and W2 domain-containing protein 1 (Fragment) OS=Homo sapiens GN=BZW1 PE=1 SV=1 , C9J188 Basic leucine zipper and W2 domain-containing protein 1 (Fragment) OS=Hom…
K.ERFDPTQFQDC(681.385)IIQGLTETGTDLEAVAK.F	1	4.2048	3865.94	C9JFN4 , Q7L1Q6-4 , C9IZ80 , Q7L1Q6-2 , Q7L1Q6-3 , Q7L1Q6 , C9JV57 , C9J188 , C9JWF5	Q7L1Q6 Basic leucine zipper and W2 domain-containing protein 1 OS=Homo sapiens GN=BZW1 PE=1 SV=1 , C9JV57 Basic leucine zipper and W2 domain-containing protein 1 (Fragment) OS=Homo sapiens GN=BZW1 PE=1 SV=1 , C9IZ80 Basic leucine zipper and W2 domain-containing protein 1 (Fragment) OS=Homo sapiens GN=BZW1 PE=1 SV=1 , C9J188 Basic leucine zipper and W2 domain-containing protein 1 (Fragment) OS=Hom…
K.ERFDPTQFQDC(681.385)IIQGLTETGTDLEAVAK.F	1	5.4734	3864.91	C9JFN4 , Q7L1Q6-4 , C9IZ80 , Q7L1Q6-2 , Q7L1Q6-3 , Q7L1Q6 , C9JV57 , C9J188 , C9JWF5	Q7L1Q6 Basic leucine zipper and W2 domain-containing protein 1 OS=Homo sapiens GN=BZW1 PE=1 SV=1 , C9JV57 Basic leucine zipper and W2 domain-containing protein 1 (Fragment) OS=Homo sapiens GN=BZW1 PE=1 SV=1 , C9IZ80 Basic leucine zipper and W2 domain-containing protein 1 (Fragment) OS=Homo sapiens GN=BZW1 PE=1 SV=1 , C9J188 Basic leucine zipper and W2 domain-containing protein 1 (Fragment) OS=Hom…
K.ERFDPTQFQDC(681.385)IIQGLTETGTDLEAVAK.F	1	3.8819	3865.93	C9JFN4 , Q7L1Q6-4 , C9IZ80 , Q7L1Q6-2 , Q7L1Q6-3 , Q7L1Q6 , C9JV57 , C9J188 , C9JWF5	Q7L1Q6 Basic leucine zipper and W2 domain-containing protein 1 OS=Homo sapiens GN=BZW1 PE=1 SV=1 , C9JV57 Basic leucine zipper and W2 domain-containing protein 1 (Fragment) OS=Homo sapiens GN=BZW1 PE=1 SV=1 , C9IZ80 Basic leucine zipper and W2 domain-containing protein 1 (Fragment) OS=Homo sapiens GN=BZW1 PE=1 SV=1 , C9J188 Basic leucine zipper and W2 domain-containing protein 1 (Fragment) OS=Hom…
K.ERFDPTQFQDC(681.385)IIQGLTETGTDLEAVAK.F	1	3.3841	3865.96	C9JFN4 , Q7L1Q6-4 , C9IZ80 , Q7L1Q6-2 , Q7L1Q6-3 , Q7L1Q6 , C9JV57 , C9J188 , C9JWF5	Q7L1Q6 Basic leucine zipper and W2 domain-containing protein 1 OS=Homo sapiens GN=BZW1 PE=1 SV=1 , C9JV57 Basic leucine zipper and W2 domain-containing protein 1 (Fragment) OS=Homo sapiens GN=BZW1 PE=1 SV=1 , C9IZ80 Basic leucine zipper and W2 domain-containing protein 1 (Fragment) OS=Homo sapiens GN=BZW1 PE=1 SV=1 , C9J188 Basic leucine zipper and W2 domain-containing protein 1 (Fragment) OS=Hom…
K.ERFDPTQFQDC(681.385)IIQGLTETGTDLEAVAK.F	1	4.4429	3865.91	C9JFN4 , Q7L1Q6-4 , C9IZ80 , Q7L1Q6-2 , Q7L1Q6-3 , Q7L1Q6 , C9JV57 , C9J188 , C9JWF5	Q7L1Q6 Basic leucine zipper and W2 domain-containing protein 1 OS=Homo sapiens GN=BZW1 PE=1 SV=1 , C9JV57 Basic leucine zipper and W2 domain-containing protein 1 (Fragment) OS=Homo sapiens GN=BZW1 PE=1 SV=1 , C9IZ80 Basic leucine zipper and W2 domain-containing protein 1 (Fragment) OS=Homo sapiens GN=BZW1 PE=1 SV=1 , C9J188 Basic leucine zipper and W2 domain-containing protein 1 (Fragment) OS=Hom…
K.ERFDPTQFQDC(681.385)IIQGLTETGTDLEAVAK.F	1	4.2587	3865.92	C9JFN4 , Q7L1Q6-4 , C9IZ80 , Q7L1Q6-2 , Q7L1Q6-3 , Q7L1Q6 , C9JV57 , C9J188 , C9JWF5	Q7L1Q6 Basic leucine zipper and W2 domain-containing protein 1 OS=Homo sapiens GN=BZW1 PE=1 SV=1 , C9JV57 Basic leucine zipper and W2 domain-containing protein 1 (Fragment) OS=Homo sapiens GN=BZW1 PE=1 SV=1 , C9IZ80 Basic leucine zipper and W2 domain-containing protein 1 (Fragment) OS=Homo sapiens GN=BZW1 PE=1 SV=1 , C9J188 Basic leucine zipper and W2 domain-containing protein 1 (Fragment) OS=Hom…
R.FDPTQFQDC(681.385)IIQGLTETGTDLEAVAK.F	1	2.9001	3579.78	C9JFN4 , Q7L1Q6-4 , C9IZ80 , Q7L1Q6-2 , Q7L1Q6-3 , Q7L1Q6 , C9JV57 , C9J188 , C9JWF5	Q7L1Q6 Basic leucine zipper and W2 domain-containing protein 1 OS=Homo sapiens GN=BZW1 PE=1 SV=1 , C9JV57 Basic leucine zipper and W2 domain-containing protein 1 (Fragment) OS=Homo sapiens GN=BZW1 PE=1 SV=1 , C9IZ80 Basic leucine zipper and W2 domain-containing protein 1 (Fragment) OS=Homo sapiens GN=BZW1 PE=1 SV=1 , C9J188 Basic leucine zipper and W2 domain-containing protein 1 (Fragment) OS=Hom…
R.SIAVYYDNPHMVPPDKC(681.385)R.C	1	5.962	2844.41	C9JHH5 , Q9Y6I9 , C9JXQ7	Q9Y6I9 Testis-expressed sequence 264 protein OS=Homo sapiens GN=TEX264 PE=1 SV=1 , C9JHH5 Testis-expressed sequence 264 protein (Fragment) OS=Homo sapiens GN=TEX264 PE=1 SV=7 , C9JXQ7 Testis-expressed sequence 264 protein (Fragment) OS=Homo sapiens GN=TEX264 PE=1 SV=7
R.SIAVYYDNPHMVPPDKC(681.385)R.C	1	4.0999	2845.4	C9JHH5 , Q9Y6I9 , C9JXQ7	Q9Y6I9 Testis-expressed sequence 264 protein OS=Homo sapiens GN=TEX264 PE=1 SV=1 , C9JHH5 Testis-expressed sequence 264 protein (Fragment) OS=Homo sapiens GN=TEX264 PE=1 SV=7 , C9JXQ7 Testis-expressed sequence 264 protein (Fragment) OS=Homo sapiens GN=TEX264 PE=1 SV=7
R.C(681.385)AVGSILSEGEESPSPELIDLYQK.F	1	3.3367	3302.66	C9JHH5 , Q9Y6I9 , C9JXQ7	Q9Y6I9 Testis-expressed sequence 264 protein OS=Homo sapiens GN=TEX264 PE=1 SV=1 , C9JHH5 Testis-expressed sequence 264 protein (Fragment) OS=Homo sapiens GN=TEX264 PE=1 SV=7 , C9JXQ7 Testis-expressed sequence 264 protein (Fragment) OS=Homo sapiens GN=TEX264 PE=1 SV=7
R.C(681.385)AVGSILSEGEESPSPELIDLYQK.F	1	3.9022	3303.67	C9JHH5 , Q9Y6I9 , C9JXQ7	Q9Y6I9 Testis-expressed sequence 264 protein OS=Homo sapiens GN=TEX264 PE=1 SV=1 , C9JHH5 Testis-expressed sequence 264 protein (Fragment) OS=Homo sapiens GN=TEX264 PE=1 SV=7 , C9JXQ7 Testis-expressed sequence 264 protein (Fragment) OS=Homo sapiens GN=TEX264 PE=1 SV=7
R.LEIYQEDQIHFMC(681.385)PLAR.Q	1	5.2011	2844.41	C9JHH5 , Q9Y6I9 , C9JXQ7	Q9Y6I9 Testis-expressed sequence 264 protein OS=Homo sapiens GN=TEX264 PE=1 SV=1 , C9JHH5 Testis-expressed sequence 264 protein (Fragment) OS=Homo sapiens GN=TEX264 PE=1 SV=7 , C9JXQ7 Testis-expressed sequence 264 protein (Fragment) OS=Homo sapiens GN=TEX264 PE=1 SV=7
R.LEIYQEDQIHFMC(681.385)PLAR.Q	1	5.3036	2845.43	C9JHH5 , Q9Y6I9 , C9JXQ7	Q9Y6I9 Testis-expressed sequence 264 protein OS=Homo sapiens GN=TEX264 PE=1 SV=1 , C9JHH5 Testis-expressed sequence 264 protein (Fragment) OS=Homo sapiens GN=TEX264 PE=1 SV=7 , C9JXQ7 Testis-expressed sequence 264 protein (Fragment) OS=Homo sapiens GN=TEX264 PE=1 SV=7
R.LEIYQEDQIHFMC(681.385)PLAR.Q	1	4.8651	2845.43	C9JHH5 , Q9Y6I9 , C9JXQ7	Q9Y6I9 Testis-expressed sequence 264 protein OS=Homo sapiens GN=TEX264 PE=1 SV=1 , C9JHH5 Testis-expressed sequence 264 protein (Fragment) OS=Homo sapiens GN=TEX264 PE=1 SV=7 , C9JXQ7 Testis-expressed sequence 264 protein (Fragment) OS=Homo sapiens GN=TEX264 PE=1 SV=7
R.LEIYQEDQIHFMC(681.385)PLAR.Q	1	3.9107	2845.42	C9JHH5 , Q9Y6I9 , C9JXQ7	Q9Y6I9 Testis-expressed sequence 264 protein OS=Homo sapiens GN=TEX264 PE=1 SV=1 , C9JHH5 Testis-expressed sequence 264 protein (Fragment) OS=Homo sapiens GN=TEX264 PE=1 SV=7 , C9JXQ7 Testis-expressed sequence 264 protein (Fragment) OS=Homo sapiens GN=TEX264 PE=1 SV=7
R.DWVTNPGLFNQPLTSLPVSSIPIYKLPEGSPTWLGISC(681.385)SSYER.S	1	3.7061	5489.82	C9JID4 , B8ZZS2 , C9JL92 , Q13506 , C9JJ42 , Q13506-2	C9JJ42 NGFI-A-binding protein 1 (Fragment) OS=Homo sapiens GN=NAB1 PE=1 SV=1 , Q13506 NGFI-A-binding protein 1 OS=Homo sapiens GN=NAB1 PE=1 SV=2 , C9JL92 NGFI-A-binding protein 1 (Fragment) OS=Homo sapiens GN=NAB1 PE=1 SV=1 , B8ZZS2 NGFI-A binding protein 1 (EGR1 binding protein 1), isoform CRA_b OS=Homo sapiens GN=NAB1 PE=1 SV=1 , C9JID4 NGFI-A-binding protein 1 (Fragment) OS=Homo sapiens GN=NAB…
R.GLSRQPALSAAC(681.385)LGPEVTTQYGGQYR.T	1	2.4912	3463.75	C9JIF9 , P13798	P13798 Acylamino-acid-releasing enzyme OS=Homo sapiens GN=APEH PE=1 SV=4 , C9JIF9 Acylamino-acid-releasing enzyme OS=Homo sapiens GN=APEH PE=1 SV=1
K.FPHPYPQIYPDPELEVQVLGLPIRC(681.385)IHSEEGC(681.385)R.W	1	3.4497	5308.53	C9JJ10	C9JJ10 TNF receptor-associated factor 4 (Fragment) OS=Homo sapiens GN=TRAF4 PE=1 SV=1
K.KGTSEPVLDPQQIQAFDQLC(681.385)R.L	1	3.9018	3112.58	C9JJN9 , Q8N3P4 , Q8N3P4-2 , Q8N3P4-3	Q8N3P4-2 Isoform 2 of Vacuolar protein sorting-associated protein 8 homolog OS=Homo sapiens GN=VPS8 , C9JJN9 Vacuolar protein sorting-associated protein 8 homolog OS=Homo sapiens GN=VPS8 PE=1 SV=1 , Q8N3P4-3 Isoform 3 of Vacuolar protein sorting-associated protein 8 homolog OS=Homo sapiens GN=VPS8 , Q8N3P4 Vacuolar protein sorting-associated protein 8 homolog OS=Homo sapiens GN=VPS8 PE=1 SV=3
K.KGTSEPVLDPQQIQAFDQLC(681.385)R.L	1	3.7909	3112.59	C9JJN9 , Q8N3P4 , Q8N3P4-2 , Q8N3P4-3	Q8N3P4-2 Isoform 2 of Vacuolar protein sorting-associated protein 8 homolog OS=Homo sapiens GN=VPS8 , C9JJN9 Vacuolar protein sorting-associated protein 8 homolog OS=Homo sapiens GN=VPS8 PE=1 SV=1 , Q8N3P4-3 Isoform 3 of Vacuolar protein sorting-associated protein 8 homolog OS=Homo sapiens GN=VPS8 , Q8N3P4 Vacuolar protein sorting-associated protein 8 homolog OS=Homo sapiens GN=VPS8 PE=1 SV=3
K.NC(681.385)HLNENIEK.G	1	2.1337	1952.97	C9JKM8 , Q9BXS1 , Q13907 , Q13907-2	Q13907 Isopentenyl-diphosphate Delta-isomerase 1 OS=Homo sapiens GN=IDI1 PE=1 SV=2 , Q13907-2 Isoform 2 of Isopentenyl-diphosphate Delta-isomerase 1 OS=Homo sapiens GN=IDI1 , C9JKM8 Isopentenyl-diphosphate Delta-isomerase 1 (Fragment) OS=Homo sapiens GN=IDI1 PE=1 SV=1 , Q9BXS1 Isopentenyl-diphosphate delta-isomerase 2 OS=Homo sapiens GN=IDI2 PE=1 SV=1
K.NC(681.385)HLNENIEK.G	1	2.3884	1952.98	C9JKM8 , Q9BXS1 , Q13907 , Q13907-2	Q13907 Isopentenyl-diphosphate Delta-isomerase 1 OS=Homo sapiens GN=IDI1 PE=1 SV=2 , Q13907-2 Isoform 2 of Isopentenyl-diphosphate Delta-isomerase 1 OS=Homo sapiens GN=IDI1 , C9JKM8 Isopentenyl-diphosphate Delta-isomerase 1 (Fragment) OS=Homo sapiens GN=IDI1 PE=1 SV=1 , Q9BXS1 Isopentenyl-diphosphate delta-isomerase 2 OS=Homo sapiens GN=IDI2 PE=1 SV=1
R.HSLEC(681.385)IQANQIFPR.K	1	2.8142	2396.24	C9JLU3 , Q13615 , Q13615-2 , Q13615-3	Q13615-3 Isoform C of Myotubularin-related protein 3 OS=Homo sapiens GN=MTMR3 , Q13615 Myotubularin-related protein 3 OS=Homo sapiens GN=MTMR3 PE=1 SV=3 , Q13615-2 Isoform A of Myotubularin-related protein 3 OS=Homo sapiens GN=MTMR3 , C9JLU3 Myotubularin-related protein 3 (Fragment) OS=Homo sapiens GN=MTMR3 PE=1 SV=1
R.HSLEC(681.385)IQANQIFPR.K	2	3.1114	2395.24	C9JLU3 , Q13615 , Q13615-2 , Q13615-3	Q13615-3 Isoform C of Myotubularin-related protein 3 OS=Homo sapiens GN=MTMR3 , Q13615 Myotubularin-related protein 3 OS=Homo sapiens GN=MTMR3 PE=1 SV=3 , Q13615-2 Isoform A of Myotubularin-related protein 3 OS=Homo sapiens GN=MTMR3 , C9JLU3 Myotubularin-related protein 3 (Fragment) OS=Homo sapiens GN=MTMR3 PE=1 SV=1
R.GC(681.385)LLEHGR.N	1	2.1499	1623.85	C9JNV9	C9JNV9 Nuclear receptor corepressor 2 (Fragment) OS=Homo sapiens GN=NCOR2 PE=1 SV=1
-.MKVELC(681.385)SFSGYK.I	4	3.3297	2131.07	C9JNW5 , C9JXB8 , P83731	C9JXB8 60S ribosomal protein L24 OS=Homo sapiens GN=RPL24 PE=1 SV=1 , C9JNW5 60S ribosomal protein L24 OS=Homo sapiens GN=RPL24 PE=1 SV=1 , P83731 60S ribosomal protein L24 OS=Homo sapiens GN=RPL24 PE=1 SV=1
-.MKVELC(681.385)SFSGYK.I	3	2.6961	2131.08	C9JNW5 , C9JXB8 , P83731	C9JXB8 60S ribosomal protein L24 OS=Homo sapiens GN=RPL24 PE=1 SV=1 , C9JNW5 60S ribosomal protein L24 OS=Homo sapiens GN=RPL24 PE=1 SV=1 , P83731 60S ribosomal protein L24 OS=Homo sapiens GN=RPL24 PE=1 SV=1
-.MKVELC(681.385)SFSGYK.I	1	2.4425	2130.08	C9JNW5 , C9JXB8 , P83731	C9JXB8 60S ribosomal protein L24 OS=Homo sapiens GN=RPL24 PE=1 SV=1 , C9JNW5 60S ribosomal protein L24 OS=Homo sapiens GN=RPL24 PE=1 SV=1 , P83731 60S ribosomal protein L24 OS=Homo sapiens GN=RPL24 PE=1 SV=1
-.M(15.9949)KVELC(681.385)SFSGYK.I	2	2.7987	2147.07	C9JNW5 , C9JXB8 , P83731	C9JXB8 60S ribosomal protein L24 OS=Homo sapiens GN=RPL24 PE=1 SV=1 , C9JNW5 60S ribosomal protein L24 OS=Homo sapiens GN=RPL24 PE=1 SV=1 , P83731 60S ribosomal protein L24 OS=Homo sapiens GN=RPL24 PE=1 SV=1
-.M(15.9949)KVELC(681.385)SFSGYK.I	1	2.6125	2147.08	C9JNW5 , C9JXB8 , P83731	C9JXB8 60S ribosomal protein L24 OS=Homo sapiens GN=RPL24 PE=1 SV=1 , C9JNW5 60S ribosomal protein L24 OS=Homo sapiens GN=RPL24 PE=1 SV=1 , P83731 60S ribosomal protein L24 OS=Homo sapiens GN=RPL24 PE=1 SV=1
-.M(15.9949)KVELC(681.385)SFSGYK.I	1	2.4534	2146.07	C9JNW5 , C9JXB8 , P83731	C9JXB8 60S ribosomal protein L24 OS=Homo sapiens GN=RPL24 PE=1 SV=1 , C9JNW5 60S ribosomal protein L24 OS=Homo sapiens GN=RPL24 PE=1 SV=1 , P83731 60S ribosomal protein L24 OS=Homo sapiens GN=RPL24 PE=1 SV=1
K.VELC(681.385)SFSGYK.I	1	1.7604	1870.94	C9JNW5 , C9JXB8 , P83731	C9JXB8 60S ribosomal protein L24 OS=Homo sapiens GN=RPL24 PE=1 SV=1 , C9JNW5 60S ribosomal protein L24 OS=Homo sapiens GN=RPL24 PE=1 SV=1 , P83731 60S ribosomal protein L24 OS=Homo sapiens GN=RPL24 PE=1 SV=1
K.C(681.385)ESAFLSK.R	2	2.7438	1622.83	C9JNW5 , C9JXB8 , P83731	C9JXB8 60S ribosomal protein L24 OS=Homo sapiens GN=RPL24 PE=1 SV=1 , C9JNW5 60S ribosomal protein L24 OS=Homo sapiens GN=RPL24 PE=1 SV=1 , P83731 60S ribosomal protein L24 OS=Homo sapiens GN=RPL24 PE=1 SV=1
K.C(681.385)ESAFLSKR.N	1	2.4086	1778.93	C9JNW5 , C9JXB8 , P83731	C9JXB8 60S ribosomal protein L24 OS=Homo sapiens GN=RPL24 PE=1 SV=1 , C9JNW5 60S ribosomal protein L24 OS=Homo sapiens GN=RPL24 PE=1 SV=1 , P83731 60S ribosomal protein L24 OS=Homo sapiens GN=RPL24 PE=1 SV=1
K.C(681.385)ESAFLSKR.N	1	2.4498	1778.93	C9JNW5 , C9JXB8 , P83731	C9JXB8 60S ribosomal protein L24 OS=Homo sapiens GN=RPL24 PE=1 SV=1 , C9JNW5 60S ribosomal protein L24 OS=Homo sapiens GN=RPL24 PE=1 SV=1 , P83731 60S ribosomal protein L24 OS=Homo sapiens GN=RPL24 PE=1 SV=1
K.C(681.385)ESAFLSKR.N	1	2.8549	1778.93	C9JNW5 , C9JXB8 , P83731	C9JXB8 60S ribosomal protein L24 OS=Homo sapiens GN=RPL24 PE=1 SV=1 , C9JNW5 60S ribosomal protein L24 OS=Homo sapiens GN=RPL24 PE=1 SV=1 , P83731 60S ribosomal protein L24 OS=Homo sapiens GN=RPL24 PE=1 SV=1
K.C(681.385)ESAFLSKR.N	1	2.1075	1779.93	C9JNW5 , C9JXB8 , P83731	C9JXB8 60S ribosomal protein L24 OS=Homo sapiens GN=RPL24 PE=1 SV=1 , C9JNW5 60S ribosomal protein L24 OS=Homo sapiens GN=RPL24 PE=1 SV=1 , P83731 60S ribosomal protein L24 OS=Homo sapiens GN=RPL24 PE=1 SV=1
K.C(681.385)ESAFLSKR.N	1	2.4512	1779.93	C9JNW5 , C9JXB8 , P83731	C9JXB8 60S ribosomal protein L24 OS=Homo sapiens GN=RPL24 PE=1 SV=1 , C9JNW5 60S ribosomal protein L24 OS=Homo sapiens GN=RPL24 PE=1 SV=1 , P83731 60S ribosomal protein L24 OS=Homo sapiens GN=RPL24 PE=1 SV=1
K.EQNYC(681.385)ESR.Y	1	1.5895	1766.82	C9JPA8 , Q7L5D6-2 , Q7L5D6 , C9JY46	C9JY46 Golgi to ER traffic protein 4 homolog (Fragment) OS=Homo sapiens GN=GET4 PE=1 SV=1 , Q7L5D6-2 Isoform 2 of Golgi to ER traffic protein 4 homolog OS=Homo sapiens GN=GET4 , C9JPA8 Golgi to ER traffic protein 4 homolog (Fragment) OS=Homo sapiens GN=GET4 PE=1 SV=2 , Q7L5D6 Golgi to ER traffic protein 4 homolog OS=Homo sapiens GN=GET4 PE=1 SV=1
R.FSHQGVQLIDFSPC(681.385)ER.Y	3	5.7056	2603.3	C9JQN7 , P55884 , P55884-2	P55884 Eukaryotic translation initiation factor 3 subunit B OS=Homo sapiens GN=EIF3B PE=1 SV=3 , P55884-2 Isoform 2 of Eukaryotic translation initiation factor 3 subunit B OS=Homo sapiens GN=EIF3B , C9JQN7 Eukaryotic translation initiation factor 3 subunit B (Fragment) OS=Homo sapiens GN=EIF3B PE=1 SV=1
R.FSHQGVQLIDFSPC(681.385)ER.Y	1	3.1752	2603.31	C9JQN7 , P55884 , P55884-2	P55884 Eukaryotic translation initiation factor 3 subunit B OS=Homo sapiens GN=EIF3B PE=1 SV=3 , P55884-2 Isoform 2 of Eukaryotic translation initiation factor 3 subunit B OS=Homo sapiens GN=EIF3B , C9JQN7 Eukaryotic translation initiation factor 3 subunit B (Fragment) OS=Homo sapiens GN=EIF3B PE=1 SV=1
R.FSHQGVQLIDFSPC(681.385)ER.Y	1	2.8349	2601.3	C9JQN7 , P55884 , P55884-2	P55884 Eukaryotic translation initiation factor 3 subunit B OS=Homo sapiens GN=EIF3B PE=1 SV=3 , P55884-2 Isoform 2 of Eukaryotic translation initiation factor 3 subunit B OS=Homo sapiens GN=EIF3B , C9JQN7 Eukaryotic translation initiation factor 3 subunit B (Fragment) OS=Homo sapiens GN=EIF3B PE=1 SV=1
R.TPSVSAPLALSC(681.385)PR.Q	1	4.5675	2138.14	C9JRJ5 , Q9UGP4	C9JRJ5 LIM domain-containing protein 1 OS=Homo sapiens GN=LIMD1 PE=1 SV=1 , Q9UGP4 LIM domain-containing protein 1 OS=Homo sapiens GN=LIMD1 PE=1 SV=1
R.TPSVSAPLALSC(681.385)PR.Q	2	4.8218	2138.15	C9JRJ5 , Q9UGP4	C9JRJ5 LIM domain-containing protein 1 OS=Homo sapiens GN=LIMD1 PE=1 SV=1 , Q9UGP4 LIM domain-containing protein 1 OS=Homo sapiens GN=LIMD1 PE=1 SV=1
K.SYLSSSAPSSSPAGLDGSQQGAVPGLGPKPGC(681.385)TDLGTGPK.L	1	5.4201	4468.22	C9JRJ5 , Q9UGP4	C9JRJ5 LIM domain-containing protein 1 OS=Homo sapiens GN=LIMD1 PE=1 SV=1 , Q9UGP4 LIM domain-containing protein 1 OS=Homo sapiens GN=LIMD1 PE=1 SV=1
K.LSPTSLVHPVMSTLPELSC(681.385)K.E	1	4.9754	2877.53	C9JRJ5 , Q9UGP4	C9JRJ5 LIM domain-containing protein 1 OS=Homo sapiens GN=LIMD1 PE=1 SV=1 , Q9UGP4 LIM domain-containing protein 1 OS=Homo sapiens GN=LIMD1 PE=1 SV=1
K.LSPTSLVHPVMSTLPELSC(681.385)K.E	1	3.8194	2877.53	C9JRJ5 , Q9UGP4	C9JRJ5 LIM domain-containing protein 1 OS=Homo sapiens GN=LIMD1 PE=1 SV=1 , Q9UGP4 LIM domain-containing protein 1 OS=Homo sapiens GN=LIMD1 PE=1 SV=1
K.LSPTSLVHPVMSTLPELSC(681.385)K.E	1	2.7937	2879.53	C9JRJ5 , Q9UGP4	C9JRJ5 LIM domain-containing protein 1 OS=Homo sapiens GN=LIMD1 PE=1 SV=1 , Q9UGP4 LIM domain-containing protein 1 OS=Homo sapiens GN=LIMD1 PE=1 SV=1
K.LSPTSLVHPVMSTLPELSC(681.385)KEGPLGWSSDGSLGSVLLDSPSSPR.V	1	6.1031	5259.67	C9JRJ5 , Q9UGP4	C9JRJ5 LIM domain-containing protein 1 OS=Homo sapiens GN=LIMD1 PE=1 SV=1 , Q9UGP4 LIM domain-containing protein 1 OS=Homo sapiens GN=LIMD1 PE=1 SV=1
R.LPC(681.385)QPLVPGPELRPSAAELK.L	1	3.5154	2855.58	C9JRJ5 , Q9UGP4	C9JRJ5 LIM domain-containing protein 1 OS=Homo sapiens GN=LIMD1 PE=1 SV=1 , Q9UGP4 LIM domain-containing protein 1 OS=Homo sapiens GN=LIMD1 PE=1 SV=1
R.LPC(681.385)QPLVPGPELRPSAAELK.L	1	2.8422	2855.58	C9JRJ5 , Q9UGP4	C9JRJ5 LIM domain-containing protein 1 OS=Homo sapiens GN=LIMD1 PE=1 SV=1 , Q9UGP4 LIM domain-containing protein 1 OS=Homo sapiens GN=LIMD1 PE=1 SV=1
R.TTSSSSNC(681.385)SAK.K	1	1.926	1810.86	C9JRL6 , K7ESL7 , O95834-2 , O95834-3	C9JRL6 Echinoderm microtubule-associated protein-like 2 OS=Homo sapiens GN=EML2 PE=1 SV=2 , O95834-2 Isoform 2 of Echinoderm microtubule-associated protein-like 2 OS=Homo sapiens GN=EML2 , O95834-3 Isoform 3 of Echinoderm microtubule-associated protein-like 2 OS=Homo sapiens GN=EML2 , K7ESL7 Echinoderm microtubule-associated protein-like 2 (Fragment) OS=Homo sapiens GN=EML2 PE=1 SV=7
K.TNTAVRPYC(681.385)FIEFDNFIQR.T	1	2.1753	3072.54	C9JRY4 , C9JDJ8 , Q96IW7 , C9JNZ0	Q96IW7 Vesicle-trafficking protein SEC22a OS=Homo sapiens GN=SEC22A PE=1 SV=1 , C9JNZ0 Vesicle-trafficking protein SEC22a (Fragment) OS=Homo sapiens GN=SEC22A PE=1 SV=8 , C9JRY4 Vesicle-trafficking protein SEC22a (Fragment) OS=Homo sapiens GN=SEC22A PE=1 SV=1 , C9JDJ8 Vesicle-trafficking protein SEC22a (Fragment) OS=Homo sapiens GN=SEC22A PE=1 SV=1
K.SHGKDEEC(681.385)VLEAENK.K	1	2.561	2426.17	C9JTE9 , H7C5E2 , H0Y7N8 , Q9UHQ4-2 , C9IYK6 , B7Z2L0 , Q9UHQ4	H7C5E2 B-cell receptor-associated protein 29 (Fragment) OS=Homo sapiens GN=BCAP29 PE=1 SV=1 , H0Y7N8 B-cell receptor-associated protein 29 (Fragment) OS=Homo sapiens GN=BCAP29 PE=1 SV=1 , Q9UHQ4-2 Isoform 2 of B-cell receptor-associated protein 29 OS=Homo sapiens GN=BCAP29 , B7Z2L0 B-cell receptor-associated protein 29 OS=Homo sapiens GN=BCAP29 PE=1 SV=1 , C9JTE9 B-cell receptor-associated protei…
R.RAGLGEGVPPGNYGNYGYANSGYSAC(681.385)EEENER.L	1	5.6909	4119.87	C9JTT8 , O15155 , O15155-2 , Q68DU7	C9JTT8 BET1 homolog OS=Homo sapiens GN=BET1 PE=1 SV=1 , O15155 BET1 homolog OS=Homo sapiens GN=BET1 PE=1 SV=1 , O15155-2 Isoform 2 of BET1 homolog OS=Homo sapiens GN=BET1 , Q68DU7 BET1 homolog OS=Homo sapiens GN=DKFZp781C0425 PE=1 SV=1
R.RAGLGEGVPPGNYGNYGYANSGYSAC(681.385)EEENER.L	1	6.7348	4119.87	C9JTT8 , O15155 , O15155-2 , Q68DU7	C9JTT8 BET1 homolog OS=Homo sapiens GN=BET1 PE=1 SV=1 , O15155 BET1 homolog OS=Homo sapiens GN=BET1 PE=1 SV=1 , O15155-2 Isoform 2 of BET1 homolog OS=Homo sapiens GN=BET1 , Q68DU7 BET1 homolog OS=Homo sapiens GN=DKFZp781C0425 PE=1 SV=1
R.AGLGEGVPPGNYGNYGYANSGYSAC(681.385)EEENER.L	1	4.1748	3964.76	C9JTT8 , O15155 , O15155-2 , Q68DU7	C9JTT8 BET1 homolog OS=Homo sapiens GN=BET1 PE=1 SV=1 , O15155 BET1 homolog OS=Homo sapiens GN=BET1 PE=1 SV=1 , O15155-2 Isoform 2 of BET1 homolog OS=Homo sapiens GN=BET1 , Q68DU7 BET1 homolog OS=Homo sapiens GN=DKFZp781C0425 PE=1 SV=1
R.NVFFSPMSISSALAMVFMGAKGSTAAQM(15.9949)SQALC(681.385)LYK.D	1	2.7042	4544.29	C9JVA8 , P50452 , C9JTJ8 , P50452-2	C9JVA8 Serpin B8 (Fragment) OS=Homo sapiens GN=SERPINB8 PE=1 SV=1 , C9JTJ8 Serpin B8 (Fragment) OS=Homo sapiens GN=SERPINB8 PE=1 SV=1 , P50452-2 Isoform 2 of Serpin B8 OS=Homo sapiens GN=SERPINB8 , P50452 Serpin B8 OS=Homo sapiens GN=SERPINB8 PE=1 SV=2
R.ASEIDQVVPAAQSSPINC(681.385)EKR.E	1	5.8279	2982.53	C9JWX4 , C9JC88 , O94782	C9JC88 Ubiquitin carboxyl-terminal hydrolase 1 (Fragment) OS=Homo sapiens GN=USP1 PE=1 SV=1 , C9JWX4 Ubiquitin carboxyl-terminal hydrolase 1 (Fragment) OS=Homo sapiens GN=USP1 PE=1 SV=1 , O94782 Ubiquitin carboxyl-terminal hydrolase 1 OS=Homo sapiens GN=USP1 PE=1 SV=1
K.C(681.385)VDEVAFQEEVVAVLKK.S	1	4.1722	2645.41	C9JZI1 , C9JTT7 , P35249-2 , C9J8M3 , P35249 , C9JGY5 , F8WE44 , C9JXZ7	P35249-2 Isoform 2 of Replication factor C subunit 4 OS=Homo sapiens GN=RFC4 , C9JTT7 Replication factor C subunit 4 (Fragment) OS=Homo sapiens GN=RFC4 PE=1 SV=1 , F8WE44 Replication factor C subunit 4 OS=Homo sapiens GN=RFC4 PE=1 SV=1 , C9JGY5 Replication factor C subunit 4 (Fragment) OS=Homo sapiens GN=RFC4 PE=1 SV=1 , C9J8M3 Replication factor C subunit 4 (Fragment) OS=Homo sapiens GN=RFC4 PE=…
K.C(681.385)VDEVAFQEEVVAVLKK.S	1	3.9006	2645.41	C9JZI1 , C9JTT7 , P35249-2 , C9J8M3 , P35249 , C9JGY5 , F8WE44 , C9JXZ7	P35249-2 Isoform 2 of Replication factor C subunit 4 OS=Homo sapiens GN=RFC4 , C9JTT7 Replication factor C subunit 4 (Fragment) OS=Homo sapiens GN=RFC4 PE=1 SV=1 , F8WE44 Replication factor C subunit 4 OS=Homo sapiens GN=RFC4 PE=1 SV=1 , C9JGY5 Replication factor C subunit 4 (Fragment) OS=Homo sapiens GN=RFC4 PE=1 SV=1 , C9J8M3 Replication factor C subunit 4 (Fragment) OS=Homo sapiens GN=RFC4 PE=…
K.C(681.385)VDEVAFQEEVVAVLKK.S	3	4.0871	2645.41	C9JZI1 , C9JTT7 , P35249-2 , C9J8M3 , P35249 , C9JGY5 , F8WE44 , C9JXZ7	P35249-2 Isoform 2 of Replication factor C subunit 4 OS=Homo sapiens GN=RFC4 , C9JTT7 Replication factor C subunit 4 (Fragment) OS=Homo sapiens GN=RFC4 PE=1 SV=1 , F8WE44 Replication factor C subunit 4 OS=Homo sapiens GN=RFC4 PE=1 SV=1 , C9JGY5 Replication factor C subunit 4 (Fragment) OS=Homo sapiens GN=RFC4 PE=1 SV=1 , C9J8M3 Replication factor C subunit 4 (Fragment) OS=Homo sapiens GN=RFC4 PE=…
K.C(681.385)VDEVAFQEEVVAVLKK.S	1	2.8228	2645.41	C9JZI1 , C9JTT7 , P35249-2 , C9J8M3 , P35249 , C9JGY5 , F8WE44 , C9JXZ7	P35249-2 Isoform 2 of Replication factor C subunit 4 OS=Homo sapiens GN=RFC4 , C9JTT7 Replication factor C subunit 4 (Fragment) OS=Homo sapiens GN=RFC4 PE=1 SV=1 , F8WE44 Replication factor C subunit 4 OS=Homo sapiens GN=RFC4 PE=1 SV=1 , C9JGY5 Replication factor C subunit 4 (Fragment) OS=Homo sapiens GN=RFC4 PE=1 SV=1 , C9J8M3 Replication factor C subunit 4 (Fragment) OS=Homo sapiens GN=RFC4 PE=…
K.C(681.385)VDEVAFQEEVVAVLKK.S	1	3.1101	2645.41	C9JZI1 , C9JTT7 , P35249-2 , C9J8M3 , P35249 , C9JGY5 , F8WE44 , C9JXZ7	P35249-2 Isoform 2 of Replication factor C subunit 4 OS=Homo sapiens GN=RFC4 , C9JTT7 Replication factor C subunit 4 (Fragment) OS=Homo sapiens GN=RFC4 PE=1 SV=1 , F8WE44 Replication factor C subunit 4 OS=Homo sapiens GN=RFC4 PE=1 SV=1 , C9JGY5 Replication factor C subunit 4 (Fragment) OS=Homo sapiens GN=RFC4 PE=1 SV=1 , C9J8M3 Replication factor C subunit 4 (Fragment) OS=Homo sapiens GN=RFC4 PE=…
K.AESHNDC(681.385)PVR.L	1	2.2463	1866.9	C9K0J2 , B4DND0 , C9JIP2 , C9J486 , F8WD51 , Q16831	F8WD51 Uridine phosphorylase 1 OS=Homo sapiens GN=UPP1 PE=1 SV=1 , C9K0J2 Uridine phosphorylase 1 (Fragment) OS=Homo sapiens GN=UPP1 PE=1 SV=1 , C9JIP2 Uridine phosphorylase 1 (Fragment) OS=Homo sapiens GN=UPP1 PE=1 SV=1 , C9J486 Uridine phosphorylase 1 (Fragment) OS=Homo sapiens GN=UPP1 PE=1 SV=1 , Q16831 Uridine phosphorylase 1 OS=Homo sapiens GN=UPP1 PE=1 SV=1 , B4DND0 Uridine phosphorylase 1 …
R.FSIYNLNEALNQGETVDLDALMADLC(681.385)SIEQELSSIGSGNSK.R	1	2.843	5129.49	C9K0J5 , Q70E73	Q70E73 Ras-associated and pleckstrin homology domains-containing protein 1 OS=Homo sapiens GN=RAPH1 PE=1 SV=3 , C9K0J5 Ras association (RalGDS/AF-6) and pleckstrin homology domains 1, isoform CRA_b OS=Homo sapiens GN=RAPH1 PE=1 SV=1
R.FSIYNLNEALNQGETVDLDALMADLC(681.385)SIEQELSSIGSGNSKR.Q	1	6.1626	5284.58	C9K0J5 , Q70E73	Q70E73 Ras-associated and pleckstrin homology domains-containing protein 1 OS=Homo sapiens GN=RAPH1 PE=1 SV=3 , C9K0J5 Ras association (RalGDS/AF-6) and pleckstrin homology domains 1, isoform CRA_b OS=Homo sapiens GN=RAPH1 PE=1 SV=1
R.FSIYNLNEALNQGETVDLDALMADLC(681.385)SIEQELSSIGSGNSKR.Q	1	5.3549	5283.55	C9K0J5 , Q70E73	Q70E73 Ras-associated and pleckstrin homology domains-containing protein 1 OS=Homo sapiens GN=RAPH1 PE=1 SV=3 , C9K0J5 Ras association (RalGDS/AF-6) and pleckstrin homology domains 1, isoform CRA_b OS=Homo sapiens GN=RAPH1 PE=1 SV=1
R.FSIYNLNEALNQGETVDLDALMADLC(681.385)SIEQELSSIGSGNSKR.Q	2	5.0267	5284.57	C9K0J5 , Q70E73	Q70E73 Ras-associated and pleckstrin homology domains-containing protein 1 OS=Homo sapiens GN=RAPH1 PE=1 SV=3 , C9K0J5 Ras association (RalGDS/AF-6) and pleckstrin homology domains 1, isoform CRA_b OS=Homo sapiens GN=RAPH1 PE=1 SV=1
K.LNLSGVNLPGVLQQGC(681.385)VSAKAPVLSGR.G	1	2.5584	3417.89	C9K0J5 , Q70E73	Q70E73 Ras-associated and pleckstrin homology domains-containing protein 1 OS=Homo sapiens GN=RAPH1 PE=1 SV=3 , C9K0J5 Ras association (RalGDS/AF-6) and pleckstrin homology domains 1, isoform CRA_b OS=Homo sapiens GN=RAPH1 PE=1 SV=1
K.GKLPIVNDC(681.385)DELVAIIAR.T	1	2.6926	2678.49	C9K0R9 , P20839 , P20839-6 , P20839-7 , C9J381 , P20839-4 , P20839-5 , P20839-2 , P20839-3	P20839-2 Isoform 2 of Inosine-5'-monophosphate dehydrogenase 1 OS=Homo sapiens GN=IMPDH1 , C9K0R9 Inosine-5'-monophosphate dehydrogenase 1 (Fragment) OS=Homo sapiens GN=IMPDH1 PE=1 SV=1 , P20839 Inosine-5'-monophosphate dehydrogenase 1 OS=Homo sapiens GN=IMPDH1 PE=1 SV=2 , P20839-5 Isoform 5 of Inosine-5'-monophosphate dehydrogenase 1 OS=Homo sapiens GN=IMPDH1 , P20839-3 Isoform 3 of Inosine-5'-m…
R.AAEDHEDYGTVIGIDLGTTYSC(681.385)VAVM(15.9949)K.N	1	2.541	3614.73	contaminant_GR78_KLULA	contaminant_GR78_KLULA owl|P22010| 78 KD GLUCOSE REGULATED PROTEIN HOMOLOG PRECURSOR (GRP 78) (IMMUNOGLOBULIN...
K.SLHTLFGDELC(681.385)K.V	3	3.1969	2103.09	contaminant_INT-STD1	contaminant_INT-STD1 BSA
K.SLHTLFGDELC(681.385)K.V	1	2.864	2101.08	contaminant_INT-STD1	contaminant_INT-STD1 BSA
R.NEC(681.385)FLSHKDDSPDLPK.L	1	2.5182	2584.26	contaminant_INT-STD1	contaminant_INT-STD1 BSA
K.HLVDEPQNLIKQNC(681.385)DQFEK.L	1	2.3001	3037.54	contaminant_INT-STD1	contaminant_INT-STD1 BSA
R.MPC(681.385)TEDYLSLILNR.L	3	3.0904	2408.15	contaminant_INT-STD1	contaminant_INT-STD1 BSA
K.FDDLQFFENC(681.385)GGGSFGSVYR.A	1	3.2111	2984.37	D4Q8H0 , Q9NYL2-3 , Q9NYL2 , Q9NYL2-2	Q9NYL2 Mitogen-activated protein kinase kinase kinase MLT OS=Homo sapiens GN=ZAK PE=1 SV=3 , Q9NYL2-3 Isoform 3 of Mitogen-activated protein kinase kinase kinase MLT OS=Homo sapiens GN=ZAK , Q9NYL2-2 Isoform 2 of Mitogen-activated protein kinase kinase kinase MLT OS=Homo sapiens GN=ZAK , D4Q8H0 Mitogen-activated protein kinase kinase kinase MLT OS=Homo sapiens GN=pk PE=1 SV=1
R.SFAELLHQC(681.385)WEADAK.K	1	4.1291	2487.22	D4Q8H0 , Q9NYL2-3 , Q9NYL2 , Q9NYL2-2	Q9NYL2 Mitogen-activated protein kinase kinase kinase MLT OS=Homo sapiens GN=ZAK PE=1 SV=3 , Q9NYL2-3 Isoform 3 of Mitogen-activated protein kinase kinase kinase MLT OS=Homo sapiens GN=ZAK , Q9NYL2-2 Isoform 2 of Mitogen-activated protein kinase kinase kinase MLT OS=Homo sapiens GN=ZAK , D4Q8H0 Mitogen-activated protein kinase kinase kinase MLT OS=Homo sapiens GN=pk PE=1 SV=1
K.LLTTSTEQHPNLC(681.385)EVPGVEEQSDPLFIGGPRPTMAK.L	1	3.2719	4631.34	D6R9W2 , Q8NEC7 , Q8NEC7-3	Q8NEC7 Glutathione S-transferase C-terminal domain-containing protein OS=Homo sapiens GN=GSTCD PE=1 SV=2 , Q8NEC7-3 Isoform 2 of Glutathione S-transferase C-terminal domain-containing protein OS=Homo sapiens GN=GSTCD , D6R9W2 Glutathione S-transferase C-terminal domain-containing protein OS=Homo sapiens GN=GSTCD PE=1 SV=1
K.LLTTSTEQHPNLC(681.385)EVPGVEEQSDPLFIGGPRPTMAK.L	1	2.7694	4631.33	D6R9W2 , Q8NEC7 , Q8NEC7-3	Q8NEC7 Glutathione S-transferase C-terminal domain-containing protein OS=Homo sapiens GN=GSTCD PE=1 SV=2 , Q8NEC7-3 Isoform 2 of Glutathione S-transferase C-terminal domain-containing protein OS=Homo sapiens GN=GSTCD , D6R9W2 Glutathione S-transferase C-terminal domain-containing protein OS=Homo sapiens GN=GSTCD PE=1 SV=1
R.TIC(681.385)SHVQNMIK.G	1	2.233	2012.05	D6RAN4 , P32969 , E7ESE0 , H0Y9V9	P32969 60S ribosomal protein L9 OS=Homo sapiens GN=RPL9 PE=1 SV=1 , E7ESE0 60S ribosomal protein L9 (Fragment) OS=Homo sapiens GN=RPL9 PE=1 SV=1 , D6RAN4 60S ribosomal protein L9 (Fragment) OS=Homo sapiens GN=RPL9 PE=1 SV=7 , H0Y9V9 60S ribosomal protein L9 (Fragment) OS=Homo sapiens GN=RPL9 PE=1 SV=1
R.EHAVAISLSHTSC(681.385)K.S	1	2.8161	2223.2	D6RAX9 , Q96PV7-3 , D6RC29 , Q96PV7 , D6REE6	Q96PV7 Protein FAM193B OS=Homo sapiens GN=FAM193B PE=1 SV=3 , D6RAX9 Protein FAM193B (Fragment) OS=Homo sapiens GN=FAM193B PE=1 SV=1 , Q96PV7-3 Isoform 3 of Protein FAM193B OS=Homo sapiens GN=FAM193B , D6REE6 Protein FAM193B OS=Homo sapiens GN=FAM193B PE=1 SV=1 , D6RC29 Protein FAM193B (Fragment) OS=Homo sapiens GN=FAM193B PE=1 SV=1
K.LEGKEPHPQDSSSC(681.385)EILPSQPR.R	1	4.5311	3174.59	D6RB55 , G5E9Y1 , Q92870-2 , H0YAJ5 , Q92870-4 , Q92870	Q92870-4 Isoform 4 of Amyloid beta A4 precursor protein-binding family B member 2 OS=Homo sapiens GN=APBB2 , Q92870 Amyloid beta A4 precursor protein-binding family B member 2 OS=Homo sapiens GN=APBB2 PE=1 SV=3 , Q92870-2 Isoform 2 of Amyloid beta A4 precursor protein-binding family B member 2 OS=Homo sapiens GN=APBB2 , D6RB55 Amyloid beta A4 precursor protein-binding family B member 2 (Fragment)…
R.FWLETLLC(681.385)LIGESFDDYSDDVCGAVVNVR.A	1	2.5183	4074.13	D6RBW1 , P06730-3 , P06730	D6RBW1 Eukaryotic translation initiation factor 4E OS=Homo sapiens GN=EIF4E PE=1 SV=1 , P06730-3 Isoform 3 of Eukaryotic translation initiation factor 4E OS=Homo sapiens GN=EIF4E , P06730 Eukaryotic translation initiation factor 4E OS=Homo sapiens GN=EIF4E PE=1 SV=2
K.IAIWTTEC(681.385)ENR.E	2	3.7294	2075.05	D6RBW1 , P06730-3 , P06730	D6RBW1 Eukaryotic translation initiation factor 4E OS=Homo sapiens GN=EIF4E PE=1 SV=1 , P06730-3 Isoform 3 of Eukaryotic translation initiation factor 4E OS=Homo sapiens GN=EIF4E , P06730 Eukaryotic translation initiation factor 4E OS=Homo sapiens GN=EIF4E PE=1 SV=2
K.IAIWTTEC(681.385)ENR.E	1	3.56	2074.04	D6RBW1 , P06730-3 , P06730	D6RBW1 Eukaryotic translation initiation factor 4E OS=Homo sapiens GN=EIF4E PE=1 SV=1 , P06730-3 Isoform 3 of Eukaryotic translation initiation factor 4E OS=Homo sapiens GN=EIF4E , P06730 Eukaryotic translation initiation factor 4E OS=Homo sapiens GN=EIF4E PE=1 SV=2
K.IKADPDGPEAQAEAC(681.385)SGER.T	2	5.518	2683.29	D6RC52 , D6RCB9 , J3QSY4 , Q9NX24	J3QSY4 H/ACA ribonucleoprotein complex subunit 2 OS=Homo sapiens GN=NHP2 PE=1 SV=1 , D6RC52 H/ACA ribonucleoprotein complex subunit 2 (Fragment) OS=Homo sapiens GN=NHP2 PE=1 SV=1 , Q9NX24 H/ACA ribonucleoprotein complex subunit 2 OS=Homo sapiens GN=NHP2 PE=1 SV=1 , D6RCB9 H/ACA ribonucleoprotein complex subunit 2 (Fragment) OS=Homo sapiens GN=NHP2 PE=1 SV=1
K.IKADPDGPEAQAEAC(681.385)SGER.T	1	4.1767	2683.28	D6RC52 , D6RCB9 , J3QSY4 , Q9NX24	J3QSY4 H/ACA ribonucleoprotein complex subunit 2 OS=Homo sapiens GN=NHP2 PE=1 SV=1 , D6RC52 H/ACA ribonucleoprotein complex subunit 2 (Fragment) OS=Homo sapiens GN=NHP2 PE=1 SV=1 , Q9NX24 H/ACA ribonucleoprotein complex subunit 2 OS=Homo sapiens GN=NHP2 PE=1 SV=1 , D6RCB9 H/ACA ribonucleoprotein complex subunit 2 (Fragment) OS=Homo sapiens GN=NHP2 PE=1 SV=1
K.IKADPDGPEAQAEAC(681.385)SGER.T	2	4.7693	2682.28	D6RC52 , D6RCB9 , J3QSY4 , Q9NX24	J3QSY4 H/ACA ribonucleoprotein complex subunit 2 OS=Homo sapiens GN=NHP2 PE=1 SV=1 , D6RC52 H/ACA ribonucleoprotein complex subunit 2 (Fragment) OS=Homo sapiens GN=NHP2 PE=1 SV=1 , Q9NX24 H/ACA ribonucleoprotein complex subunit 2 OS=Homo sapiens GN=NHP2 PE=1 SV=1 , D6RCB9 H/ACA ribonucleoprotein complex subunit 2 (Fragment) OS=Homo sapiens GN=NHP2 PE=1 SV=1
K.IKADPDGPEAQAEAC(681.385)SGER.T	1	4.9472	2684.29	D6RC52 , D6RCB9 , J3QSY4 , Q9NX24	J3QSY4 H/ACA ribonucleoprotein complex subunit 2 OS=Homo sapiens GN=NHP2 PE=1 SV=1 , D6RC52 H/ACA ribonucleoprotein complex subunit 2 (Fragment) OS=Homo sapiens GN=NHP2 PE=1 SV=1 , Q9NX24 H/ACA ribonucleoprotein complex subunit 2 OS=Homo sapiens GN=NHP2 PE=1 SV=1 , D6RCB9 H/ACA ribonucleoprotein complex subunit 2 (Fragment) OS=Homo sapiens GN=NHP2 PE=1 SV=1
K.ADPDGPEAQAEAC(681.385)SGER.T	1	4.8995	2443.11	D6RC52 , D6RCB9 , J3QSY4 , Q9NX24	J3QSY4 H/ACA ribonucleoprotein complex subunit 2 OS=Homo sapiens GN=NHP2 PE=1 SV=1 , D6RC52 H/ACA ribonucleoprotein complex subunit 2 (Fragment) OS=Homo sapiens GN=NHP2 PE=1 SV=1 , Q9NX24 H/ACA ribonucleoprotein complex subunit 2 OS=Homo sapiens GN=NHP2 PE=1 SV=1 , D6RCB9 H/ACA ribonucleoprotein complex subunit 2 (Fragment) OS=Homo sapiens GN=NHP2 PE=1 SV=1
R.SLSC(681.385)LGQVITALVDVGNGK.Q	1	2.471	2613.41	D6RCT7 , Q9NS87 , Q9NS87-4 , Q9NS87-2	D6RCT7 Kinesin-like protein (Fragment) OS=Homo sapiens GN=KIF15 PE=1 SV=1 , Q9NS87-2 Isoform 2 of Kinesin-like protein KIF15 OS=Homo sapiens GN=KIF15 , Q9NS87 Kinesin-like protein KIF15 OS=Homo sapiens GN=KIF15 PE=1 SV=1 , Q9NS87-4 Isoform 4 of Kinesin-like protein KIF15 OS=Homo sapiens GN=KIF15
R.SLSC(681.385)LGQVITALVDVGNGK.Q	1	2.7595	2613.41	D6RCT7 , Q9NS87 , Q9NS87-4 , Q9NS87-2	D6RCT7 Kinesin-like protein (Fragment) OS=Homo sapiens GN=KIF15 PE=1 SV=1 , Q9NS87-2 Isoform 2 of Kinesin-like protein KIF15 OS=Homo sapiens GN=KIF15 , Q9NS87 Kinesin-like protein KIF15 OS=Homo sapiens GN=KIF15 PE=1 SV=1 , Q9NS87-4 Isoform 4 of Kinesin-like protein KIF15 OS=Homo sapiens GN=KIF15
R.SLSC(681.385)LGQVITALVDVGNGK.Q	1	2.3203	2613.42	D6RCT7 , Q9NS87 , Q9NS87-4 , Q9NS87-2	D6RCT7 Kinesin-like protein (Fragment) OS=Homo sapiens GN=KIF15 PE=1 SV=1 , Q9NS87-2 Isoform 2 of Kinesin-like protein KIF15 OS=Homo sapiens GN=KIF15 , Q9NS87 Kinesin-like protein KIF15 OS=Homo sapiens GN=KIF15 PE=1 SV=1 , Q9NS87-4 Isoform 4 of Kinesin-like protein KIF15 OS=Homo sapiens GN=KIF15
R.C(681.385)FGETLSTLNFAQR.A	1	3.0868	2326.17	D6RCT7 , Q9NS87 , Q9NS87-4 , Q9NS87-2	D6RCT7 Kinesin-like protein (Fragment) OS=Homo sapiens GN=KIF15 PE=1 SV=1 , Q9NS87-2 Isoform 2 of Kinesin-like protein KIF15 OS=Homo sapiens GN=KIF15 , Q9NS87 Kinesin-like protein KIF15 OS=Homo sapiens GN=KIF15 PE=1 SV=1 , Q9NS87-4 Isoform 4 of Kinesin-like protein KIF15 OS=Homo sapiens GN=KIF15
R.SATC(681.385)TTSM(15.9949)SSPTPSTATRPLTR.A	1	2.3758	3008.56	D6RDI1 , D6RHY5	D6RDI1 E3 ubiquitin-protein ligase MIB2 OS=Homo sapiens GN=MIB2 PE=4 SV=1 , D6RHY5 E3 ubiquitin-protein ligase MIB2 OS=Homo sapiens GN=MIB2 PE=4 SV=1
K.NIQKDPQENIFLC(681.385)QALR.T	1	3.5695	2770.47	D6REL5 , Q6UWZ7 , Q6UWZ7-2	D6REL5 BRCA1-A complex subunit Abraxas OS=Homo sapiens GN=FAM175A PE=1 SV=1 , Q6UWZ7 BRCA1-A complex subunit Abraxas OS=Homo sapiens GN=FAM175A PE=1 SV=2 , Q6UWZ7-2 Isoform 2 of BRCA1-A complex subunit Abraxas OS=Homo sapiens GN=FAM175A
R.C(681.385)LSSATDPQTKR.K	1	2.2913	2046.05	D6REX3 , O94979-2 , O94979-3 , O94979-4 , O94979 , O94979-9 , O94979-10 , H7BXG7 , O94979-6 , O94979-7 , O94979-8	O94979-3 Isoform 3 of Protein transport protein Sec31A OS=Homo sapiens GN=SEC31A , O94979 Protein transport protein Sec31A OS=Homo sapiens GN=SEC31A PE=1 SV=3 , O94979-4 Isoform 4 of Protein transport protein Sec31A OS=Homo sapiens GN=SEC31A , O94979-2 Isoform 2 of Protein transport protein Sec31A OS=Homo sapiens GN=SEC31A , O94979-9 Isoform 9 of Protein transport protein Sec31A OS=Homo sapiens G…
K.C(681.385)FLPQNINPDLTLSFCVKSR.S	1	2.4085	3090.71	D6RFX2 , E9PDF1 , Q8TF17 , Q8TF17-5 , D6RA65	Q8TF17 SH3 domain and tetratricopeptide repeat-containing protein 2 OS=Homo sapiens GN=SH3TC2 PE=1 SV=2 , E9PDF1 SH3 domain and tetratricopeptide repeat-containing protein 2 OS=Homo sapiens GN=SH3TC2 PE=1 SV=1 , Q8TF17-5 Isoform 5 of SH3 domain and tetratricopeptide repeat-containing protein 2 OS=Homo sapiens GN=SH3TC2 , D6RFX2 SH3 domain and tetratricopeptide repeat-containing protein 2 OS=Homo …
K.CPVDLSTATC(681.385)EK.L	1	1.427	2061.99	D6RG08 , E9PB77 , E7EMF1 , E7ESP4 , P17301	E7ESP4 Integrin alpha-2 OS=Homo sapiens GN=ITGA2 PE=1 SV=1 , P17301 Integrin alpha-2 OS=Homo sapiens GN=ITGA2 PE=1 SV=1 , D6RG08 Integrin alpha-2 OS=Homo sapiens GN=ITGA2 PE=1 SV=1 , E7EMF1 Integrin alpha-2 OS=Homo sapiens GN=ITGA2 PE=1 SV=1 , E9PB77 Integrin alpha-2 OS=Homo sapiens GN=ITGA2 PE=1 SV=1
K.LSENTQNTSLC(681.385)SGTVVHGR.R	1	3.117	2742.37	D6RG09 , Q9GZR1-2 , H0Y4F4 , Q9GZR1 , F8W6D9	F8W6D9 Sentrin-specific protease 6 OS=Homo sapiens GN=SENP6 PE=1 SV=1 , H0Y4F4 Sentrin-specific protease 6 (Fragment) OS=Homo sapiens GN=SENP6 PE=1 SV=1 , Q9GZR1-2 Isoform 2 of Sentrin-specific protease 6 OS=Homo sapiens GN=SENP6 , D6RG09 Sentrin-specific protease 6 (Fragment) OS=Homo sapiens GN=SENP6 PE=1 SV=1 , Q9GZR1 Sentrin-specific protease 6 OS=Homo sapiens GN=SENP6 PE=1 SV=2
K.HLSSC(681.385)AAPAPLTSAER.E	2	4.1001	2351.21	D6RG15 , Q6IBS0	Q6IBS0 Twinfilin-2 OS=Homo sapiens GN=TWF2 PE=1 SV=2 , D6RG15 Twinfilin-2 OS=Homo sapiens GN=TWF2 PE=1 SV=1
K.HLSSC(681.385)AAPAPLTSAER.E	1	2.672	2350.21	D6RG15 , Q6IBS0	Q6IBS0 Twinfilin-2 OS=Homo sapiens GN=TWF2 PE=1 SV=2 , D6RG15 Twinfilin-2 OS=Homo sapiens GN=TWF2 PE=1 SV=1
R.IDDNGWGC(681.385)AYR.S	1	2.4812	2008.94	D6RGX2	D6RGX2 Ufm1-specific protease 2 OS=Homo sapiens GN=UFSP2 PE=1 SV=1
R.LEQGPC(681.385)KDLFQELTR.L	1	2.1361	2516.3	D6RHC7 , P43250 , F8W9W2 , D6RDA3 , D6RHX8 , P43250-2 , P43250-3	P43250-2 Isoform GRK6B of G protein-coupled receptor kinase 6 OS=Homo sapiens GN=GRK6 , D6RDA3 G protein-coupled receptor kinase 6 (Fragment) OS=Homo sapiens GN=GRK6 PE=1 SV=1 , D6RHX8 Protein-serine/threonine kinase OS=Homo sapiens GN=GRK6 PE=1 SV=1 , D6RHC7 Protein-serine/threonine kinase (Fragment) OS=Homo sapiens GN=GRK6 PE=1 SV=1 , F8W9W2 Protein-serine/threonine kinase OS=Homo sapiens GN=GR…
K.ELISLHIKEDLC(681.385)R.N	1	1.8136	2309.25	D6RJC3 , O15327 , E9PCZ3 , E9PG59 , E9PHC0 , E7EQN9	E7EQN9 Type II inositol 3,4-bisphosphate 4-phosphatase OS=Homo sapiens GN=INPP4B PE=1 SV=1 , E9PHC0 Type II inositol 3,4-bisphosphate 4-phosphatase (Fragment) OS=Homo sapiens GN=INPP4B PE=1 SV=1 , O15327 Type II inositol 3,4-bisphosphate 4-phosphatase OS=Homo sapiens GN=INPP4B PE=2 SV=4 , E9PCZ3 Type II inositol 3,4-bisphosphate 4-phosphatase (Fragment) OS=Homo sapiens GN=INPP4B PE=1 SV=1 , E9PG5…
R.AKPPSSSSTC(681.385)TDSATR.D	2	3.6384	2335.15	D6RJC6 , Q96EV8 , A0A087WYP9 , D6RAR7 , A6NFV8 , Q96EV8-3	D6RJC6 Dysbindin OS=Homo sapiens GN=DTNBP1 PE=1 SV=1 , A0A087WYP9 Dysbindin OS=Homo sapiens GN=DTNBP1 PE=1 SV=1 , D6RAR7 Dysbindin (Fragment) OS=Homo sapiens GN=DTNBP1 PE=1 SV=1 , Q96EV8 Dysbindin OS=Homo sapiens GN=DTNBP1 PE=1 SV=1 , A6NFV8 Dysbindin OS=Homo sapiens GN=DTNBP1 PE=1 SV=3 , Q96EV8-3 Isoform 3 of Dysbindin OS=Homo sapiens GN=DTNBP1
R.AKPPSSSSTC(681.385)TDSATR.D	1	2.864	2334.14	D6RJC6 , Q96EV8 , A0A087WYP9 , D6RAR7 , A6NFV8 , Q96EV8-3	D6RJC6 Dysbindin OS=Homo sapiens GN=DTNBP1 PE=1 SV=1 , A0A087WYP9 Dysbindin OS=Homo sapiens GN=DTNBP1 PE=1 SV=1 , D6RAR7 Dysbindin (Fragment) OS=Homo sapiens GN=DTNBP1 PE=1 SV=1 , Q96EV8 Dysbindin OS=Homo sapiens GN=DTNBP1 PE=1 SV=1 , A6NFV8 Dysbindin OS=Homo sapiens GN=DTNBP1 PE=1 SV=3 , Q96EV8-3 Isoform 3 of Dysbindin OS=Homo sapiens GN=DTNBP1
R.AKPPSSSSTC(681.385)TDSATR.D	1	2.031	2335.15	D6RJC6 , Q96EV8 , A0A087WYP9 , D6RAR7 , A6NFV8 , Q96EV8-3	D6RJC6 Dysbindin OS=Homo sapiens GN=DTNBP1 PE=1 SV=1 , A0A087WYP9 Dysbindin OS=Homo sapiens GN=DTNBP1 PE=1 SV=1 , D6RAR7 Dysbindin (Fragment) OS=Homo sapiens GN=DTNBP1 PE=1 SV=1 , Q96EV8 Dysbindin OS=Homo sapiens GN=DTNBP1 PE=1 SV=1 , A6NFV8 Dysbindin OS=Homo sapiens GN=DTNBP1 PE=1 SV=3 , Q96EV8-3 Isoform 3 of Dysbindin OS=Homo sapiens GN=DTNBP1
K.C(681.385)NEEHPAYLASDEITTVRK.N	1	4.3971	2915.45	E5KLJ6 , E5KLJ9 , O60313-2 , E5KLJ5 , E5KLK1 , O60313	O60313-2 Isoform 2 of Dynamin-like 120 kDa protein, mitochondrial OS=Homo sapiens GN=OPA1 , E5KLJ6 Dynamin-like 120 kDa protein, mitochondrial OS=Homo sapiens GN=OPA1 PE=1 SV=1 , E5KLK1 Dynamin-like 120 kDa protein, mitochondrial OS=Homo sapiens GN=OPA1 PE=1 SV=1 , E5KLJ9 Dynamin-like 120 kDa protein, mitochondrial OS=Homo sapiens GN=OPA1 PE=1 SV=1 , O60313 Dynamin-like 120 kDa protein, mitochond…
K.C(681.385)NEEHPAYLASDEITTVRK.N	1	5.1248	2914.45	E5KLJ6 , E5KLJ9 , O60313-2 , E5KLJ5 , E5KLK1 , O60313	O60313-2 Isoform 2 of Dynamin-like 120 kDa protein, mitochondrial OS=Homo sapiens GN=OPA1 , E5KLJ6 Dynamin-like 120 kDa protein, mitochondrial OS=Homo sapiens GN=OPA1 PE=1 SV=1 , E5KLK1 Dynamin-like 120 kDa protein, mitochondrial OS=Homo sapiens GN=OPA1 PE=1 SV=1 , E5KLJ9 Dynamin-like 120 kDa protein, mitochondrial OS=Homo sapiens GN=OPA1 PE=1 SV=1 , O60313 Dynamin-like 120 kDa protein, mitochond…
K.NKVC(681.385)GHTYEEDAIVR.M	1	1.9952	2473.24	E5RFJ1 , Q96MF7	E5RFJ1 E3 SUMO-protein ligase NSE2 OS=Homo sapiens GN=NSMCE2 PE=1 SV=1 , Q96MF7 E3 SUMO-protein ligase NSE2 OS=Homo sapiens GN=NSMCE2 PE=1 SV=2
K.NFQAC(681.385)INSGM(15.9949)DTASSVALDLVESQSFWEEEHRGQGPFSSR.H	1	2.5169	5172.56	E5RG00	E5RG00 E3 SUMO-protein ligase NSE2 OS=Homo sapiens GN=NSMCE2 PE=1 SV=1
R.GC(681.385)PIGTGGVLSSQIK.V	1	2.5262	2156.16	E5RH29 , E5RJK3 , Q96LB3-2 , Q96LB3 , E5RIF0 , E5RGX6	E5RIF0 Intraflagellar transport protein 74 homolog (Fragment) OS=Homo sapiens GN=IFT74 PE=1 SV=1 , E5RH29 Intraflagellar transport protein 74 homolog (Fragment) OS=Homo sapiens GN=IFT74 PE=1 SV=1 , Q96LB3 Intraflagellar transport protein 74 homolog OS=Homo sapiens GN=IFT74 PE=1 SV=1 , E5RJK3 Intraflagellar transport protein 74 homolog (Fragment) OS=Homo sapiens GN=IFT74 PE=1 SV=1 , Q96LB3-2 Isofo…
K.EEQVISLGPQVAEGENVFGVC(681.385)HIFASFNDTFVHVTDLSGK.E	1	5.7049	5060.49	E5RH77 , P62263	E5RH77 40S ribosomal protein S14 OS=Homo sapiens GN=RPS14 PE=1 SV=1 , P62263 40S ribosomal protein S14 OS=Homo sapiens GN=RPS14 PE=1 SV=3
K.EEQVISLGPQVAEGENVFGVC(681.385)HIFASFNDTFVHVTDLSGK.E	2	6.5784	5059.53	E5RH77 , P62263	E5RH77 40S ribosomal protein S14 OS=Homo sapiens GN=RPS14 PE=1 SV=1 , P62263 40S ribosomal protein S14 OS=Homo sapiens GN=RPS14 PE=1 SV=3
K.EEQVISLGPQVAEGENVFGVCHIFASFNDTFVHVTDLSGKETIC(681.385)R.V	1	4.2425	5719.83	E5RH77 , P62263	E5RH77 40S ribosomal protein S14 OS=Homo sapiens GN=RPS14 PE=1 SV=1 , P62263 40S ribosomal protein S14 OS=Homo sapiens GN=RPS14 PE=1 SV=3
F.ASFNDTFVHVTDLSGKETIC(681.385)R.V	1	4.046	3078.53	E5RH77 , P62263	E5RH77 40S ribosomal protein S14 OS=Homo sapiens GN=RPS14 PE=1 SV=1 , P62263 40S ribosomal protein S14 OS=Homo sapiens GN=RPS14 PE=1 SV=3
F.ASFNDTFVHVTDLSGKETIC(681.385)R.V	1	4.0174	3079.55	E5RH77 , P62263	E5RH77 40S ribosomal protein S14 OS=Homo sapiens GN=RPS14 PE=1 SV=1 , P62263 40S ribosomal protein S14 OS=Homo sapiens GN=RPS14 PE=1 SV=3
F.ASFNDTFVHVTDLSGKETIC(681.385)R.V	1	5.0568	3079.54	E5RH77 , P62263	E5RH77 40S ribosomal protein S14 OS=Homo sapiens GN=RPS14 PE=1 SV=1 , P62263 40S ribosomal protein S14 OS=Homo sapiens GN=RPS14 PE=1 SV=3
F.ASFNDTFVHVTDLSGKETIC(681.385)R.V	1	3.8739	3078.53	E5RH77 , P62263	E5RH77 40S ribosomal protein S14 OS=Homo sapiens GN=RPS14 PE=1 SV=1 , P62263 40S ribosomal protein S14 OS=Homo sapiens GN=RPS14 PE=1 SV=3
F.ASFNDTFVHVTDLSGKETIC(681.385)R.V	1	3.2715	3079.54	E5RH77 , P62263	E5RH77 40S ribosomal protein S14 OS=Homo sapiens GN=RPS14 PE=1 SV=1 , P62263 40S ribosomal protein S14 OS=Homo sapiens GN=RPS14 PE=1 SV=3
R.DESSPYAAMLAAQDVAQRC(681.385)K.E	1	4.3675	2893.42	E5RH77 , P62263	E5RH77 40S ribosomal protein S14 OS=Homo sapiens GN=RPS14 PE=1 SV=1 , P62263 40S ribosomal protein S14 OS=Homo sapiens GN=RPS14 PE=1 SV=3
R.DESSPYAAMLAAQDVAQRC(681.385)K.E	1	3.4622	2892.39	E5RH77 , P62263	E5RH77 40S ribosomal protein S14 OS=Homo sapiens GN=RPS14 PE=1 SV=1 , P62263 40S ribosomal protein S14 OS=Homo sapiens GN=RPS14 PE=1 SV=3
K.LIEC(681.385)GWKDQLK.A	1	2.1074	2073.11	E5RHT9 , Q9NPA8 , E5RJ84 , Q9NPA8-2 , E5RI00 , E5RHX8 , J3KNT2	E5RJ84 Transcription and mRNA export factor ENY2 OS=Homo sapiens GN=ENY2 PE=1 SV=1 , E5RHT9 Transcription and mRNA export factor ENY2 OS=Homo sapiens GN=ENY2 PE=1 SV=1 , Q9NPA8 Transcription and mRNA export factor ENY2 OS=Homo sapiens GN=ENY2 PE=1 SV=1 , E5RI00 Transcription and mRNA export factor ENY2 OS=Homo sapiens GN=ENY2 PE=1 SV=1 , E5RHX8 Transcription and mRNA export factor ENY2 OS=Homo sa…
R.SC(681.385)KEATGTTAQATR.A	2	3.5784	2165.09	E5RIH3	E5RIH3 PH and SEC7 domain-containing protein 3 (Fragment) OS=Homo sapiens GN=PSD3 PE=1 SV=1
R.SC(681.385)KEATGTTAQATR.A	2	3.2978	2165.1	E5RIH3	E5RIH3 PH and SEC7 domain-containing protein 3 (Fragment) OS=Homo sapiens GN=PSD3 PE=1 SV=1
R.SC(681.385)KEATGTTAQATR.A	1	2.2418	2164.09	E5RIH3	E5RIH3 PH and SEC7 domain-containing protein 3 (Fragment) OS=Homo sapiens GN=PSD3 PE=1 SV=1
R.SC(681.385)KEATGTTAQATR.A	1	3.303	2164.09	E5RIH3	E5RIH3 PH and SEC7 domain-containing protein 3 (Fragment) OS=Homo sapiens GN=PSD3 PE=1 SV=1
R.YC(681.385)PAVHTSK.G	1	2.4585	1743.89	E5RIH3	E5RIH3 PH and SEC7 domain-containing protein 3 (Fragment) OS=Homo sapiens GN=PSD3 PE=1 SV=1
R.ACASLVVLSFPELEALGWPATLASLQTC(681.385)R.V	1	2.7354	3843.06	E5RII5	E5RII5 Endonuclease V OS=Homo sapiens GN=ENDOV PE=1 SV=1
R.EHPGGC(681.385)DR.S	1	1.7283	1608.76	E5RJ29 , Q9NYI0 , Q9NYI0-2	E5RJ29 PH and SEC7 domain-containing protein 3 OS=Homo sapiens GN=PSD3 PE=1 SV=1 , Q9NYI0 PH and SEC7 domain-containing protein 3 OS=Homo sapiens GN=PSD3 PE=1 SV=2 , Q9NYI0-2 Isoform 2 of PH and SEC7 domain-containing protein 3 OS=Homo sapiens GN=PSD3
K.VMSQNFTNC(681.385)HTK.I	1	2.027	2148.04	E5RJU8 , E5RIF8 , E5RI46 , E5RIZ6 , Q13283 , Q13283-2 , E5RH42	Q13283-2 Isoform 2 of Ras GTPase-activating protein-binding protein 1 OS=Homo sapiens GN=G3BP1 , E5RJU8 Ras GTPase-activating protein-binding protein 1 OS=Homo sapiens GN=G3BP1 PE=1 SV=1 , Q13283 Ras GTPase-activating protein-binding protein 1 OS=Homo sapiens GN=G3BP1 PE=1 SV=1 , E5RH42 Ras GTPase-activating protein-binding protein 1 (Fragment) OS=Homo sapiens GN=G3BP1 PE=1 SV=1 , E5RI46 Ras GTPa…
K.TC(681.385)NTMNQFVNKFNVLYDR.Q	1	4.1185	2946.45	E7EM64 , Q7L5N1	E7EM64 COP9 signalosome complex subunit 6 OS=Homo sapiens GN=COPS6 PE=1 SV=1 , Q7L5N1 COP9 signalosome complex subunit 6 OS=Homo sapiens GN=COPS6 PE=1 SV=1
K.TC(681.385)NTM(15.9949)NQFVNKFNVLYDR.Q	1	2.2551	2963.46	E7EM64 , Q7L5N1	E7EM64 COP9 signalosome complex subunit 6 OS=Homo sapiens GN=COPS6 PE=1 SV=1 , Q7L5N1 COP9 signalosome complex subunit 6 OS=Homo sapiens GN=COPS6 PE=1 SV=1
K.LVAIVDVIDQNRALVDGPC(681.385)TQVR.R	1	5.033	3233.75	E7EPB3 , P50914	P50914 60S ribosomal protein L14 OS=Homo sapiens GN=RPL14 PE=1 SV=4 , E7EPB3 60S ribosomal protein L14 OS=Homo sapiens GN=RPL14 PE=1 SV=1
K.LVAIVDVIDQNRALVDGPC(681.385)TQVR.R	1	5.5418	3233.76	E7EPB3 , P50914	P50914 60S ribosomal protein L14 OS=Homo sapiens GN=RPL14 PE=1 SV=4 , E7EPB3 60S ribosomal protein L14 OS=Homo sapiens GN=RPL14 PE=1 SV=1
K.LVAIVDVIDQNRALVDGPC(681.385)TQVR.R	1	3.9076	3232.76	E7EPB3 , P50914	P50914 60S ribosomal protein L14 OS=Homo sapiens GN=RPL14 PE=1 SV=4 , E7EPB3 60S ribosomal protein L14 OS=Homo sapiens GN=RPL14 PE=1 SV=1
K.LVAIVDVIDQNRALVDGPC(681.385)TQVR.R	2	4.8119	3232.78	E7EPB3 , P50914	P50914 60S ribosomal protein L14 OS=Homo sapiens GN=RPL14 PE=1 SV=4 , E7EPB3 60S ribosomal protein L14 OS=Homo sapiens GN=RPL14 PE=1 SV=1
K.LVAIVDVIDQNRALVDGPC(681.385)TQVR.R	1	4.3184	3233.75	E7EPB3 , P50914	P50914 60S ribosomal protein L14 OS=Homo sapiens GN=RPL14 PE=1 SV=4 , E7EPB3 60S ribosomal protein L14 OS=Homo sapiens GN=RPL14 PE=1 SV=1
K.LVAIVDVIDQNRALVDGPC(681.385)TQVR.R	1	3.1925	3233.76	E7EPB3 , P50914	P50914 60S ribosomal protein L14 OS=Homo sapiens GN=RPL14 PE=1 SV=4 , E7EPB3 60S ribosomal protein L14 OS=Homo sapiens GN=RPL14 PE=1 SV=1
K.LVAIVDVIDQNRALVDGPC(681.385)TQVR.R	1	3.414	3234.77	E7EPB3 , P50914	P50914 60S ribosomal protein L14 OS=Homo sapiens GN=RPL14 PE=1 SV=4 , E7EPB3 60S ribosomal protein L14 OS=Homo sapiens GN=RPL14 PE=1 SV=1
R.ALVDGPC(681.385)TQVR.R	2	3.4268	1898	E7EPB3 , P50914	P50914 60S ribosomal protein L14 OS=Homo sapiens GN=RPL14 PE=1 SV=4 , E7EPB3 60S ribosomal protein L14 OS=Homo sapiens GN=RPL14 PE=1 SV=1
R.ALVDGPC(681.385)TQVR.R	1	2.3527	1898	E7EPB3 , P50914	P50914 60S ribosomal protein L14 OS=Homo sapiens GN=RPL14 PE=1 SV=4 , E7EPB3 60S ribosomal protein L14 OS=Homo sapiens GN=RPL14 PE=1 SV=1
R.ALVDGPC(681.385)TQVR.R	1	2.4647	1897	E7EPB3 , P50914	P50914 60S ribosomal protein L14 OS=Homo sapiens GN=RPL14 PE=1 SV=4 , E7EPB3 60S ribosomal protein L14 OS=Homo sapiens GN=RPL14 PE=1 SV=1
R.QAMPFKC(681.385)MQLTDFILK.F	1	2.0568	2652.38	E7EPB3 , P50914	P50914 60S ribosomal protein L14 OS=Homo sapiens GN=RPL14 PE=1 SV=4 , E7EPB3 60S ribosomal protein L14 OS=Homo sapiens GN=RPL14 PE=1 SV=1
K.C(681.385)MQLTDFILK.F	1	2.2555	1952.03	E7EPB3 , P50914	P50914 60S ribosomal protein L14 OS=Homo sapiens GN=RPL14 PE=1 SV=4 , E7EPB3 60S ribosomal protein L14 OS=Homo sapiens GN=RPL14 PE=1 SV=1
K.C(681.385)M(15.9949)QLTDFILK.F	1	2.3826	1968.02	E7EPB3 , P50914	P50914 60S ribosomal protein L14 OS=Homo sapiens GN=RPL14 PE=1 SV=4 , E7EPB3 60S ribosomal protein L14 OS=Homo sapiens GN=RPL14 PE=1 SV=1
K.ETNDDNYGPGPSLRPPNVAC(681.385)WR.D	1	2.9662	3198.55	E7EPN9 , Q9Y520 , Q9Y520-3 , Q9Y520-7 , Q9Y520-6 , Q9Y520-5 , Q9Y520-4	E7EPN9 Protein PRRC2C OS=Homo sapiens GN=PRRC2C PE=1 SV=1 , Q9Y520 Protein PRRC2C OS=Homo sapiens GN=PRRC2C PE=1 SV=4 , Q9Y520-7 Isoform 7 of Protein PRRC2C OS=Homo sapiens GN=PRRC2C , Q9Y520-6 Isoform 6 of Protein PRRC2C OS=Homo sapiens GN=PRRC2C , Q9Y520-5 Isoform 5 of Protein PRRC2C OS=Homo sapiens GN=PRRC2C , Q9Y520-4 Isoform 4 of Protein PRRC2C OS=Homo sapiens GN=PRRC2C , Q9Y520-3 Isoform 3 …
K.QESENSC(681.385)NKEEEPVFTR.Q	1	2.8102	2764.29	E7EPN9 , Q9Y520 , Q9Y520-3 , Q9Y520-7 , Q9Y520-6 , Q9Y520-5 , Q9Y520-4	E7EPN9 Protein PRRC2C OS=Homo sapiens GN=PRRC2C PE=1 SV=1 , Q9Y520 Protein PRRC2C OS=Homo sapiens GN=PRRC2C PE=1 SV=4 , Q9Y520-7 Isoform 7 of Protein PRRC2C OS=Homo sapiens GN=PRRC2C , Q9Y520-6 Isoform 6 of Protein PRRC2C OS=Homo sapiens GN=PRRC2C , Q9Y520-5 Isoform 5 of Protein PRRC2C OS=Homo sapiens GN=PRRC2C , Q9Y520-4 Isoform 4 of Protein PRRC2C OS=Homo sapiens GN=PRRC2C , Q9Y520-3 Isoform 3 …
R.SVEDVRPHHTDANNQSAC(681.385)FEAPDQK.T	2	4.3163	3535.65	E7EPN9 , Q9Y520 , Q9Y520-3 , Q9Y520-7 , Q9Y520-6 , Q9Y520-5 , Q9Y520-4	E7EPN9 Protein PRRC2C OS=Homo sapiens GN=PRRC2C PE=1 SV=1 , Q9Y520 Protein PRRC2C OS=Homo sapiens GN=PRRC2C PE=1 SV=4 , Q9Y520-7 Isoform 7 of Protein PRRC2C OS=Homo sapiens GN=PRRC2C , Q9Y520-6 Isoform 6 of Protein PRRC2C OS=Homo sapiens GN=PRRC2C , Q9Y520-5 Isoform 5 of Protein PRRC2C OS=Homo sapiens GN=PRRC2C , Q9Y520-4 Isoform 4 of Protein PRRC2C OS=Homo sapiens GN=PRRC2C , Q9Y520-3 Isoform 3 …
R.SVEDVRPHHTDANNQSAC(681.385)FEAPDQK.T	1	4.6093	3535.66	E7EPN9 , Q9Y520 , Q9Y520-3 , Q9Y520-7 , Q9Y520-6 , Q9Y520-5 , Q9Y520-4	E7EPN9 Protein PRRC2C OS=Homo sapiens GN=PRRC2C PE=1 SV=1 , Q9Y520 Protein PRRC2C OS=Homo sapiens GN=PRRC2C PE=1 SV=4 , Q9Y520-7 Isoform 7 of Protein PRRC2C OS=Homo sapiens GN=PRRC2C , Q9Y520-6 Isoform 6 of Protein PRRC2C OS=Homo sapiens GN=PRRC2C , Q9Y520-5 Isoform 5 of Protein PRRC2C OS=Homo sapiens GN=PRRC2C , Q9Y520-4 Isoform 4 of Protein PRRC2C OS=Homo sapiens GN=PRRC2C , Q9Y520-3 Isoform 3 …
K.TKPSNLVNTC(681.385)IR.T	1	2.4533	2085.15	E7EQA9 , Q92844 , H7BZ28 , H7C3L4	H7BZ28 TRAF family member-associated NF-kappa-B activator (Fragment) OS=Homo sapiens GN=TANK PE=1 SV=1 , H7C3L4 TRAF family member-associated NF-kappa-B activator (Fragment) OS=Homo sapiens GN=TANK PE=1 SV=1 , Q92844 TRAF family member-associated NF-kappa-B activator OS=Homo sapiens GN=TANK PE=1 SV=2 , E7EQA9 TRAF family member-associated NF-kappa-B activator OS=Homo sapiens GN=TANK PE=1 SV=1
R.AAC(681.385)LPPGDHNALYVNSFPLLDPSDAPFPSLDSPGK.A	1	3.2333	4362.18	E7EQA9 , Q92844 , H7BZ28 , H7C3L4	H7BZ28 TRAF family member-associated NF-kappa-B activator (Fragment) OS=Homo sapiens GN=TANK PE=1 SV=1 , H7C3L4 TRAF family member-associated NF-kappa-B activator (Fragment) OS=Homo sapiens GN=TANK PE=1 SV=1 , Q92844 TRAF family member-associated NF-kappa-B activator OS=Homo sapiens GN=TANK PE=1 SV=2 , E7EQA9 TRAF family member-associated NF-kappa-B activator OS=Homo sapiens GN=TANK PE=1 SV=1
R.C(681.385)HVPLAQAQALVTSELEK.F	1	4.3999	2676.44	E7EQY1 , C9JF51 , Q96C01	Q96C01 Protein FAM136A OS=Homo sapiens GN=FAM136A PE=1 SV=1 , C9JF51 Protein FAM136A (Fragment) OS=Homo sapiens GN=FAM136A PE=1 SV=1 , E7EQY1 Protein FAM136A OS=Homo sapiens GN=FAM136A PE=1 SV=1
R.C(681.385)HVPLAQAQALVTSELEK.F	1	4.0811	2676.45	E7EQY1 , C9JF51 , Q96C01	Q96C01 Protein FAM136A OS=Homo sapiens GN=FAM136A PE=1 SV=1 , C9JF51 Protein FAM136A (Fragment) OS=Homo sapiens GN=FAM136A PE=1 SV=1 , E7EQY1 Protein FAM136A OS=Homo sapiens GN=FAM136A PE=1 SV=1
K.NGDIC(681.385)ETSGKPK.T	1	2.2169	1987	E7EQZ4 , Q16637 , Q16637-2 , Q16637-3 , Q16637-4	E7EQZ4 Survival motor neuron protein OS=Homo sapiens GN=SMN1 PE=1 SV=1 , Q16637-4 Isoform SMN-delta57 of Survival motor neuron protein OS=Homo sapiens GN=SMN1 , Q16637 Survival motor neuron protein OS=Homo sapiens GN=SMN1 PE=1 SV=1 , Q16637-2 Isoform SMN-delta5 of Survival motor neuron protein OS=Homo sapiens GN=SMN1 , Q16637-3 Isoform SMN-delta7 of Survival motor neuron protein OS=Homo sapiens G…
R.EEQNLSDLLSPIC(681.385)EVANNIEQNAQENENESQVSTDESENSR.S	1	4.5421	5346.45	E7EQZ4 , Q16637 , Q16637-2 , Q16637-3 , Q16637-4	E7EQZ4 Survival motor neuron protein OS=Homo sapiens GN=SMN1 PE=1 SV=1 , Q16637-4 Isoform SMN-delta57 of Survival motor neuron protein OS=Homo sapiens GN=SMN1 , Q16637 Survival motor neuron protein OS=Homo sapiens GN=SMN1 PE=1 SV=1 , Q16637-2 Isoform SMN-delta5 of Survival motor neuron protein OS=Homo sapiens GN=SMN1 , Q16637-3 Isoform SMN-delta7 of Survival motor neuron protein OS=Homo sapiens G…
R.SQHC(681.385)KPEEGLEAR.G	1	2.8681	2222.11	E7ER35 , E7ENJ0 , A0A087WZT8 , B9A060 , P43356 , E9PC03 , E7EUF2 , E7ETG4 , P43357 , E7EP80 , E7EMU0 , P43360 , E7EQY6	B9A060 Melanoma-associated antigen 2 (Fragment) OS=Homo sapiens GN=MAGEA2B PE=4 SV=1 , E7ETG4 Melanoma-associated antigen 6 (Fragment) OS=Homo sapiens GN=MAGEA6 PE=4 SV=1 , E9PC03 Melanoma-associated antigen 2 (Fragment) OS=Homo sapiens GN=MAGEA2B PE=4 SV=1 , E7ER35 Melanoma-associated antigen 2 (Fragment) OS=Homo sapiens GN=MAGEA2B PE=4 SV=1 , E7ENJ0 Melanoma-associated antigen 2 (Fragment) OS=H…
R.SQHC(681.385)KPEEGLEAR.G	1	2.1029	2223.11	E7ER35 , E7ENJ0 , A0A087WZT8 , B9A060 , P43356 , E9PC03 , E7EUF2 , E7ETG4 , P43357 , E7EP80 , E7EMU0 , P43360 , E7EQY6	B9A060 Melanoma-associated antigen 2 (Fragment) OS=Homo sapiens GN=MAGEA2B PE=4 SV=1 , E7ETG4 Melanoma-associated antigen 6 (Fragment) OS=Homo sapiens GN=MAGEA6 PE=4 SV=1 , E9PC03 Melanoma-associated antigen 2 (Fragment) OS=Homo sapiens GN=MAGEA2B PE=4 SV=1 , E7ER35 Melanoma-associated antigen 2 (Fragment) OS=Homo sapiens GN=MAGEA2B PE=4 SV=1 , E7ENJ0 Melanoma-associated antigen 2 (Fragment) OS=H…
K.VLC(681.385)ELADLQDK.E	1	1.8381	1985.04	E7ERF2 , P17987	P17987 T-complex protein 1 subunit alpha OS=Homo sapiens GN=TCP1 PE=1 SV=1 , E7ERF2 T-complex protein 1 subunit alpha OS=Homo sapiens GN=TCP1 PE=1 SV=1
K.VLC(681.385)ELADLQDKEVGDGTTSVVIIAAELLK.N	1	6.7335	3782.03	E7ERF2 , P17987	P17987 T-complex protein 1 subunit alpha OS=Homo sapiens GN=TCP1 PE=1 SV=1 , E7ERF2 T-complex protein 1 subunit alpha OS=Homo sapiens GN=TCP1 PE=1 SV=1
K.VLC(681.385)ELADLQDKEVGDGTTSVVIIAAELLK.N	2	7.2201	3783.03	E7ERF2 , P17987	P17987 T-complex protein 1 subunit alpha OS=Homo sapiens GN=TCP1 PE=1 SV=1 , E7ERF2 T-complex protein 1 subunit alpha OS=Homo sapiens GN=TCP1 PE=1 SV=1
K.VLC(681.385)ELADLQDKEVGDGTTSVVIIAAELLK.N	3	8.9416	3782.05	E7ERF2 , P17987	P17987 T-complex protein 1 subunit alpha OS=Homo sapiens GN=TCP1 PE=1 SV=1 , E7ERF2 T-complex protein 1 subunit alpha OS=Homo sapiens GN=TCP1 PE=1 SV=1
K.VLC(681.385)ELADLQDKEVGDGTTSVVIIAAELLK.N	3	8.063	3783.07	E7ERF2 , P17987	P17987 T-complex protein 1 subunit alpha OS=Homo sapiens GN=TCP1 PE=1 SV=1 , E7ERF2 T-complex protein 1 subunit alpha OS=Homo sapiens GN=TCP1 PE=1 SV=1
K.VLC(681.385)ELADLQDKEVGDGTTSVVIIAAELLK.N	1	4.8685	3782.03	E7ERF2 , P17987	P17987 T-complex protein 1 subunit alpha OS=Homo sapiens GN=TCP1 PE=1 SV=1 , E7ERF2 T-complex protein 1 subunit alpha OS=Homo sapiens GN=TCP1 PE=1 SV=1
K.VLC(681.385)ELADLQDKEVGDGTTSVVIIAAELLK.N	4	7.2806	3782.04	E7ERF2 , P17987	P17987 T-complex protein 1 subunit alpha OS=Homo sapiens GN=TCP1 PE=1 SV=1 , E7ERF2 T-complex protein 1 subunit alpha OS=Homo sapiens GN=TCP1 PE=1 SV=1
K.VLC(681.385)ELADLQDKEVGDGTTSVVIIAAELLK.N	7	7.8085	3782.04	E7ERF2 , P17987	P17987 T-complex protein 1 subunit alpha OS=Homo sapiens GN=TCP1 PE=1 SV=1 , E7ERF2 T-complex protein 1 subunit alpha OS=Homo sapiens GN=TCP1 PE=1 SV=1
K.VLC(681.385)ELADLQDKEVGDGTTSVVIIAAELLK.N	21	6.6164	3782.04	E7ERF2 , P17987	P17987 T-complex protein 1 subunit alpha OS=Homo sapiens GN=TCP1 PE=1 SV=1 , E7ERF2 T-complex protein 1 subunit alpha OS=Homo sapiens GN=TCP1 PE=1 SV=1
K.VLC(681.385)ELADLQDKEVGDGTTSVVIIAAELLK.N	1	4.5071	3783.05	E7ERF2 , P17987	P17987 T-complex protein 1 subunit alpha OS=Homo sapiens GN=TCP1 PE=1 SV=1 , E7ERF2 T-complex protein 1 subunit alpha OS=Homo sapiens GN=TCP1 PE=1 SV=1
K.VLC(681.385)ELADLQDKEVGDGTTSVVIIAAELLK.N	1	4.7471	3783.05	E7ERF2 , P17987	P17987 T-complex protein 1 subunit alpha OS=Homo sapiens GN=TCP1 PE=1 SV=1 , E7ERF2 T-complex protein 1 subunit alpha OS=Homo sapiens GN=TCP1 PE=1 SV=1
R.YINENLIVNTDELGRDC(681.385)LINAAK.T	2	8.6351	3331.73	E7ERF2 , P17987	P17987 T-complex protein 1 subunit alpha OS=Homo sapiens GN=TCP1 PE=1 SV=1 , E7ERF2 T-complex protein 1 subunit alpha OS=Homo sapiens GN=TCP1 PE=1 SV=1
R.YINENLIVNTDELGRDC(681.385)LINAAK.T	1	5.4373	3331.74	E7ERF2 , P17987	P17987 T-complex protein 1 subunit alpha OS=Homo sapiens GN=TCP1 PE=1 SV=1 , E7ERF2 T-complex protein 1 subunit alpha OS=Homo sapiens GN=TCP1 PE=1 SV=1
R.YINENLIVNTDELGRDC(681.385)LINAAK.T	2	4.9329	3331.72	E7ERF2 , P17987	P17987 T-complex protein 1 subunit alpha OS=Homo sapiens GN=TCP1 PE=1 SV=1 , E7ERF2 T-complex protein 1 subunit alpha OS=Homo sapiens GN=TCP1 PE=1 SV=1
R.YINENLIVNTDELGRDC(681.385)LINAAK.T	1	3.5648	3331.74	E7ERF2 , P17987	P17987 T-complex protein 1 subunit alpha OS=Homo sapiens GN=TCP1 PE=1 SV=1 , E7ERF2 T-complex protein 1 subunit alpha OS=Homo sapiens GN=TCP1 PE=1 SV=1
R.YINENLIVNTDELGRDC(681.385)LINAAK.T	1	2.9794	3330.72	E7ERF2 , P17987	P17987 T-complex protein 1 subunit alpha OS=Homo sapiens GN=TCP1 PE=1 SV=1 , E7ERF2 T-complex protein 1 subunit alpha OS=Homo sapiens GN=TCP1 PE=1 SV=1
R.YINENLIVNTDELGRDC(681.385)LINAAK.T	1	4.2103	3331.74	E7ERF2 , P17987	P17987 T-complex protein 1 subunit alpha OS=Homo sapiens GN=TCP1 PE=1 SV=1 , E7ERF2 T-complex protein 1 subunit alpha OS=Homo sapiens GN=TCP1 PE=1 SV=1
R.YINENLIVNTDELGRDC(681.385)LINAAK.T	1	3.782	3331.73	E7ERF2 , P17987	P17987 T-complex protein 1 subunit alpha OS=Homo sapiens GN=TCP1 PE=1 SV=1 , E7ERF2 T-complex protein 1 subunit alpha OS=Homo sapiens GN=TCP1 PE=1 SV=1
R.YINENLIVNTDELGRDC(681.385)LINAAK.T	1	4.8561	3331.73	E7ERF2 , P17987	P17987 T-complex protein 1 subunit alpha OS=Homo sapiens GN=TCP1 PE=1 SV=1 , E7ERF2 T-complex protein 1 subunit alpha OS=Homo sapiens GN=TCP1 PE=1 SV=1
K.IAC(681.385)LDFSLQK.T	1	2.9193	1877.01	E7ERF2 , P17987	P17987 T-complex protein 1 subunit alpha OS=Homo sapiens GN=TCP1 PE=1 SV=1 , E7ERF2 T-complex protein 1 subunit alpha OS=Homo sapiens GN=TCP1 PE=1 SV=1
K.ILATGANVILTTGGIDDMC(681.385)LK.Y	2	6.444	2857.53	E7ERF2 , P17987	P17987 T-complex protein 1 subunit alpha OS=Homo sapiens GN=TCP1 PE=1 SV=1 , E7ERF2 T-complex protein 1 subunit alpha OS=Homo sapiens GN=TCP1 PE=1 SV=1
K.ILATGANVILTTGGIDDMC(681.385)LK.Y	1	7.1974	2859.53	E7ERF2 , P17987	P17987 T-complex protein 1 subunit alpha OS=Homo sapiens GN=TCP1 PE=1 SV=1 , E7ERF2 T-complex protein 1 subunit alpha OS=Homo sapiens GN=TCP1 PE=1 SV=1
K.ILATGANVILTTGGIDDMC(681.385)LK.Y	1	5.6655	2857.53	E7ERF2 , P17987	P17987 T-complex protein 1 subunit alpha OS=Homo sapiens GN=TCP1 PE=1 SV=1 , E7ERF2 T-complex protein 1 subunit alpha OS=Homo sapiens GN=TCP1 PE=1 SV=1
K.ILATGANVILTTGGIDDMC(681.385)LK.Y	1	3.8235	2857.51	E7ERF2 , P17987	P17987 T-complex protein 1 subunit alpha OS=Homo sapiens GN=TCP1 PE=1 SV=1 , E7ERF2 T-complex protein 1 subunit alpha OS=Homo sapiens GN=TCP1 PE=1 SV=1
K.ILATGANVILTTGGIDDMC(681.385)LK.Y	1	3.9433	2859.52	E7ERF2 , P17987	P17987 T-complex protein 1 subunit alpha OS=Homo sapiens GN=TCP1 PE=1 SV=1 , E7ERF2 T-complex protein 1 subunit alpha OS=Homo sapiens GN=TCP1 PE=1 SV=1
K.ILATGANVILTTGGIDDMC(681.385)LKYFVEAGAMAVR.R	1	4.6697	4054.13	E7ERF2 , P17987	P17987 T-complex protein 1 subunit alpha OS=Homo sapiens GN=TCP1 PE=1 SV=1 , E7ERF2 T-complex protein 1 subunit alpha OS=Homo sapiens GN=TCP1 PE=1 SV=1
K.ILATGANVILTTGGIDDMC(681.385)LKYFVEAGAMAVR.R	1	5.903	4054.1	E7ERF2 , P17987	P17987 T-complex protein 1 subunit alpha OS=Homo sapiens GN=TCP1 PE=1 SV=1 , E7ERF2 T-complex protein 1 subunit alpha OS=Homo sapiens GN=TCP1 PE=1 SV=1
K.ILATGANVILTTGGIDDMC(681.385)LKYFVEAGAMAVR.R	1	6.4768	4054.11	E7ERF2 , P17987	P17987 T-complex protein 1 subunit alpha OS=Homo sapiens GN=TCP1 PE=1 SV=1 , E7ERF2 T-complex protein 1 subunit alpha OS=Homo sapiens GN=TCP1 PE=1 SV=1
R.IC(681.385)DDELILIKNTK.A	1	3.4697	2256.23	E7ERF2 , P17987	P17987 T-complex protein 1 subunit alpha OS=Homo sapiens GN=TCP1 PE=1 SV=1 , E7ERF2 T-complex protein 1 subunit alpha OS=Homo sapiens GN=TCP1 PE=1 SV=1
R.IC(681.385)DDELILIKNTK.A	2	3.8278	2258.24	E7ERF2 , P17987	P17987 T-complex protein 1 subunit alpha OS=Homo sapiens GN=TCP1 PE=1 SV=1 , E7ERF2 T-complex protein 1 subunit alpha OS=Homo sapiens GN=TCP1 PE=1 SV=1
R.IC(681.385)DDELILIKNTK.A	1	3.3769	2256.23	E7ERF2 , P17987	P17987 T-complex protein 1 subunit alpha OS=Homo sapiens GN=TCP1 PE=1 SV=1 , E7ERF2 T-complex protein 1 subunit alpha OS=Homo sapiens GN=TCP1 PE=1 SV=1
R.IC(681.385)DDELILIKNTK.A	1	5.0174	2257.24	E7ERF2 , P17987	P17987 T-complex protein 1 subunit alpha OS=Homo sapiens GN=TCP1 PE=1 SV=1 , E7ERF2 T-complex protein 1 subunit alpha OS=Homo sapiens GN=TCP1 PE=1 SV=1
R.IC(681.385)DDELILIKNTK.A	1	4.7967	2256.23	E7ERF2 , P17987	P17987 T-complex protein 1 subunit alpha OS=Homo sapiens GN=TCP1 PE=1 SV=1 , E7ERF2 T-complex protein 1 subunit alpha OS=Homo sapiens GN=TCP1 PE=1 SV=1
R.IC(681.385)DDELILIKNTK.A	1	4.3474	2257.24	E7ERF2 , P17987	P17987 T-complex protein 1 subunit alpha OS=Homo sapiens GN=TCP1 PE=1 SV=1 , E7ERF2 T-complex protein 1 subunit alpha OS=Homo sapiens GN=TCP1 PE=1 SV=1
R.IC(681.385)DDELILIKNTK.A	2	3.1922	2257.24	E7ERF2 , P17987	P17987 T-complex protein 1 subunit alpha OS=Homo sapiens GN=TCP1 PE=1 SV=1 , E7ERF2 T-complex protein 1 subunit alpha OS=Homo sapiens GN=TCP1 PE=1 SV=1
R.TSASIILRGANDFMC(681.385)DEMER.S	1	2.573	2998.43	E7ERF2 , P17987	P17987 T-complex protein 1 subunit alpha OS=Homo sapiens GN=TCP1 PE=1 SV=1 , E7ERF2 T-complex protein 1 subunit alpha OS=Homo sapiens GN=TCP1 PE=1 SV=1
R.GANDFMC(681.385)DEMER.S	2	3.1022	2155.93	E7ERF2 , P17987	P17987 T-complex protein 1 subunit alpha OS=Homo sapiens GN=TCP1 PE=1 SV=1 , E7ERF2 T-complex protein 1 subunit alpha OS=Homo sapiens GN=TCP1 PE=1 SV=1
R.GANDFMC(681.385)DEMER.S	2	2.9828	2157.93	E7ERF2 , P17987	P17987 T-complex protein 1 subunit alpha OS=Homo sapiens GN=TCP1 PE=1 SV=1 , E7ERF2 T-complex protein 1 subunit alpha OS=Homo sapiens GN=TCP1 PE=1 SV=1
R.GANDFM(15.9949)C(681.385)DEMER.S	1	2.3662	2172.93	E7ERF2 , P17987	P17987 T-complex protein 1 subunit alpha OS=Homo sapiens GN=TCP1 PE=1 SV=1 , E7ERF2 T-complex protein 1 subunit alpha OS=Homo sapiens GN=TCP1 PE=1 SV=1
R.SLHDALC(681.385)VVK.R	2	2.9201	1822.99	E7ERF2 , P17987	P17987 T-complex protein 1 subunit alpha OS=Homo sapiens GN=TCP1 PE=1 SV=1 , E7ERF2 T-complex protein 1 subunit alpha OS=Homo sapiens GN=TCP1 PE=1 SV=1
R.SLHDALC(681.385)VVK.R	1	2.1533	1823.99	E7ERF2 , P17987	P17987 T-complex protein 1 subunit alpha OS=Homo sapiens GN=TCP1 PE=1 SV=1 , E7ERF2 T-complex protein 1 subunit alpha OS=Homo sapiens GN=TCP1 PE=1 SV=1
G.VVC(681.385)DENGSKGYGFVHFETQEAAER.A	2	4.468	3412.62	E7ERJ7	E7ERJ7 Polyadenylate-binding protein OS=Homo sapiens GN=PABPC1 PE=1 SV=1
K.GAEPETGSAVSAAQC(681.385)QVGPTR.E	2	7.1817	2755.35	E7ERK9 , Q9UI10	Q9UI10 Translation initiation factor eIF-2B subunit delta OS=Homo sapiens GN=EIF2B4 PE=1 SV=2 , E7ERK9 Translation initiation factor eIF-2B subunit delta OS=Homo sapiens GN=EIF2B4 PE=1 SV=1
K.GAEPETGSAVSAAQC(681.385)QVGPTR.E	1	7.7078	2755.36	E7ERK9 , Q9UI10	Q9UI10 Translation initiation factor eIF-2B subunit delta OS=Homo sapiens GN=EIF2B4 PE=1 SV=2 , E7ERK9 Translation initiation factor eIF-2B subunit delta OS=Homo sapiens GN=EIF2B4 PE=1 SV=1
R.SSLRFPITNSAGAPC(681.385)K.A	1	3.6805	2388.25	E7ES60	E7ES60 Ras-related protein Rab-34, isoform NARR OS=Homo sapiens GN=RAB34 PE=1 SV=2
R.SSLRFPITNSAGAPC(681.385)K.A	1	2.252	2389.26	E7ES60	E7ES60 Ras-related protein Rab-34, isoform NARR OS=Homo sapiens GN=RAB34 PE=1 SV=2
R.DRVLAELPQC(681.385)LR.K	1	2.744	2153.19	E7ES60	E7ES60 Ras-related protein Rab-34, isoform NARR OS=Homo sapiens GN=RAB34 PE=1 SV=2
R.DRVLAELPQC(681.385)LR.K	1	2.1506	2151.17	E7ES60	E7ES60 Ras-related protein Rab-34, isoform NARR OS=Homo sapiens GN=RAB34 PE=1 SV=2
R.VTC(681.385)ACQEHR.T	1	2.1446	1842.88	E7ES60	E7ES60 Ras-related protein Rab-34, isoform NARR OS=Homo sapiens GN=RAB34 PE=1 SV=2
K.TLSGC(681.385)PAVDSVVSLLDGVVEK.L	2	4.2321	2827.5	E7ESC7 , Q7L5Y9-3 , B4DVN3 , Q7L5Y9 , Q7L5Y9-2 , B4DQT1	Q7L5Y9-2 Isoform 2 of Macrophage erythroblast attacher OS=Homo sapiens GN=MAEA , E7ESC7 Macrophage erythroblast attacher OS=Homo sapiens GN=MAEA PE=1 SV=1 , B4DQT1 Macrophage erythroblast attacher OS=Homo sapiens GN=MAEA PE=1 SV=1 , B4DVN3 Macrophage erythroblast attacher OS=Homo sapiens GN=MAEA PE=1 SV=1 , Q7L5Y9-3 Isoform 3 of Macrophage erythroblast attacher OS=Homo sapiens GN=MAEA , Q7L5Y9 Ma…
R.DISSTLIALADKHATLSVC(681.385)YK.A	1	4.6229	2988.6	E7ESY4 , Q13330	Q13330 Metastasis-associated protein MTA1 OS=Homo sapiens GN=MTA1 PE=1 SV=2 , E7ESY4 Metastasis-associated protein MTA1 OS=Homo sapiens GN=MTA1 PE=1 SV=1
K.AEC(681.385)TARLPEASQSPLVLK.Q	2	2.7433	2651.43	E7ESY4 , Q13330	Q13330 Metastasis-associated protein MTA1 OS=Homo sapiens GN=MTA1 PE=1 SV=2 , E7ESY4 Metastasis-associated protein MTA1 OS=Homo sapiens GN=MTA1 PE=1 SV=1
K.AEC(681.385)TARLPEASQSPLVLK.Q	1	3.2277	2653.43	E7ESY4 , Q13330	Q13330 Metastasis-associated protein MTA1 OS=Homo sapiens GN=MTA1 PE=1 SV=2 , E7ESY4 Metastasis-associated protein MTA1 OS=Homo sapiens GN=MTA1 PE=1 SV=1
R.SRVITVDGNIC(681.385)TGK.G	1	2.4486	2202.19	E7ESZ7 , A0A087WXC5 , O95299	A0A087WXC5 NADH dehydrogenase ubiquinone] 1 alpha subcomplex subunit 10, mitochondrial OS=Homo sapiens GN=NDUFA10 PE=1 SV=1 , E7ESZ7 NADH dehydrogenase ubiquinone] 1 alpha subcomplex subunit 10, mitochondrial OS=Homo sapiens GN=NDUFA10 PE=1 SV=1 , O95299 NADH dehydrogenase ubiquinone] 1 alpha subcomplex subunit 10, mitochondrial OS=Homo sapiens GN=NDUFA10 PE=1 SV=1
R.SRVITVDGNIC(681.385)TGK.G	1	2.4994	2202.18	E7ESZ7 , A0A087WXC5 , O95299	A0A087WXC5 NADH dehydrogenase ubiquinone] 1 alpha subcomplex subunit 10, mitochondrial OS=Homo sapiens GN=NDUFA10 PE=1 SV=1 , E7ESZ7 NADH dehydrogenase ubiquinone] 1 alpha subcomplex subunit 10, mitochondrial OS=Homo sapiens GN=NDUFA10 PE=1 SV=1 , O95299 NADH dehydrogenase ubiquinone] 1 alpha subcomplex subunit 10, mitochondrial OS=Homo sapiens GN=NDUFA10 PE=1 SV=1
R.KQC(681.385)VDHYNEVK.S	1	2.5303	2101.05	E7ESZ7 , A0A087WXC5 , O95299	A0A087WXC5 NADH dehydrogenase ubiquinone] 1 alpha subcomplex subunit 10, mitochondrial OS=Homo sapiens GN=NDUFA10 PE=1 SV=1 , E7ESZ7 NADH dehydrogenase ubiquinone] 1 alpha subcomplex subunit 10, mitochondrial OS=Homo sapiens GN=NDUFA10 PE=1 SV=1 , O95299 NADH dehydrogenase ubiquinone] 1 alpha subcomplex subunit 10, mitochondrial OS=Homo sapiens GN=NDUFA10 PE=1 SV=1
R.ESLC(681.385)DSPHQNLSRPLLENK.L	3	3.873	2920.49	E7ET15 , E7EW00 , C9JDJ7 , C9J5L1 , H0Y8D9 , O15042-2 , O15042 , U3KPT1	C9JDJ7 U2 snRNP-associated SURP motif-containing protein (Fragment) OS=Homo sapiens GN=U2SURP PE=1 SV=7 , O15042 U2 snRNP-associated SURP motif-containing protein OS=Homo sapiens GN=U2SURP PE=1 SV=2 , O15042-2 Isoform 2 of U2 snRNP-associated SURP motif-containing protein OS=Homo sapiens GN=U2SURP , E7EW00 U2 snRNP-associated SURP motif-containing protein OS=Homo sapiens GN=U2SURP PE=1 SV=1 , H0Y…
R.ESLC(681.385)DSPHQNLSRPLLENK.L	1	3.9981	2920.48	E7ET15 , E7EW00 , C9JDJ7 , C9J5L1 , H0Y8D9 , O15042-2 , O15042 , U3KPT1	C9JDJ7 U2 snRNP-associated SURP motif-containing protein (Fragment) OS=Homo sapiens GN=U2SURP PE=1 SV=7 , O15042 U2 snRNP-associated SURP motif-containing protein OS=Homo sapiens GN=U2SURP PE=1 SV=2 , O15042-2 Isoform 2 of U2 snRNP-associated SURP motif-containing protein OS=Homo sapiens GN=U2SURP , E7EW00 U2 snRNP-associated SURP motif-containing protein OS=Homo sapiens GN=U2SURP PE=1 SV=1 , H0Y…
R.ESLC(681.385)DSPHQNLSRPLLENK.L	2	2.7831	2918.5	E7ET15 , E7EW00 , C9JDJ7 , C9J5L1 , H0Y8D9 , O15042-2 , O15042 , U3KPT1	C9JDJ7 U2 snRNP-associated SURP motif-containing protein (Fragment) OS=Homo sapiens GN=U2SURP PE=1 SV=7 , O15042 U2 snRNP-associated SURP motif-containing protein OS=Homo sapiens GN=U2SURP PE=1 SV=2 , O15042-2 Isoform 2 of U2 snRNP-associated SURP motif-containing protein OS=Homo sapiens GN=U2SURP , E7EW00 U2 snRNP-associated SURP motif-containing protein OS=Homo sapiens GN=U2SURP PE=1 SV=1 , H0Y…
R.ESLC(681.385)DSPHQNLSRPLLENK.L	1	3.1956	2919.49	E7ET15 , E7EW00 , C9JDJ7 , C9J5L1 , H0Y8D9 , O15042-2 , O15042 , U3KPT1	C9JDJ7 U2 snRNP-associated SURP motif-containing protein (Fragment) OS=Homo sapiens GN=U2SURP PE=1 SV=7 , O15042 U2 snRNP-associated SURP motif-containing protein OS=Homo sapiens GN=U2SURP PE=1 SV=2 , O15042-2 Isoform 2 of U2 snRNP-associated SURP motif-containing protein OS=Homo sapiens GN=U2SURP , E7EW00 U2 snRNP-associated SURP motif-containing protein OS=Homo sapiens GN=U2SURP PE=1 SV=1 , H0Y…
R.ESLC(681.385)DSPHQNLSRPLLENK.L	1	2.2365	2919.49	E7ET15 , E7EW00 , C9JDJ7 , C9J5L1 , H0Y8D9 , O15042-2 , O15042 , U3KPT1	C9JDJ7 U2 snRNP-associated SURP motif-containing protein (Fragment) OS=Homo sapiens GN=U2SURP PE=1 SV=7 , O15042 U2 snRNP-associated SURP motif-containing protein OS=Homo sapiens GN=U2SURP PE=1 SV=2 , O15042-2 Isoform 2 of U2 snRNP-associated SURP motif-containing protein OS=Homo sapiens GN=U2SURP , E7EW00 U2 snRNP-associated SURP motif-containing protein OS=Homo sapiens GN=U2SURP PE=1 SV=1 , H0Y…
K.ELFASALSNDLLQNC(681.385)QVSEEDGR.G	1	4.8157	3277.59	E7ETA6 , A6NNN6 , Q15154-2 , Q15154	A6NNN6 Pericentriolar material 1 protein OS=Homo sapiens GN=PCM1 PE=1 SV=5 , E7ETA6 Pericentriolar material 1 protein OS=Homo sapiens GN=PCM1 PE=1 SV=1 , Q15154-2 Isoform 2 of Pericentriolar material 1 protein OS=Homo sapiens GN=PCM1 , Q15154 Pericentriolar material 1 protein OS=Homo sapiens GN=PCM1 PE=1 SV=4
K.ELFASALSNDLLQNC(681.385)QVSEEDGRGEPAMESSQIVSR.L	1	5.5063	4650.24	E7ETA6 , A6NNN6 , Q15154-2 , Q15154	A6NNN6 Pericentriolar material 1 protein OS=Homo sapiens GN=PCM1 PE=1 SV=5 , E7ETA6 Pericentriolar material 1 protein OS=Homo sapiens GN=PCM1 PE=1 SV=1 , Q15154-2 Isoform 2 of Pericentriolar material 1 protein OS=Homo sapiens GN=PCM1 , Q15154 Pericentriolar material 1 protein OS=Homo sapiens GN=PCM1 PE=1 SV=4
R.SSQQPVSEVSTIPC(681.385)PR.I	1	3.9154	2453.26	E7ETA6 , A6NNN6 , Q15154-2 , Q15154	A6NNN6 Pericentriolar material 1 protein OS=Homo sapiens GN=PCM1 PE=1 SV=5 , E7ETA6 Pericentriolar material 1 protein OS=Homo sapiens GN=PCM1 PE=1 SV=1 , Q15154-2 Isoform 2 of Pericentriolar material 1 protein OS=Homo sapiens GN=PCM1 , Q15154 Pericentriolar material 1 protein OS=Homo sapiens GN=PCM1 PE=1 SV=4
R.SSQQPVSEVSTIPC(681.385)PR.I	2	4.3355	2455.25	E7ETA6 , A6NNN6 , Q15154-2 , Q15154	A6NNN6 Pericentriolar material 1 protein OS=Homo sapiens GN=PCM1 PE=1 SV=5 , E7ETA6 Pericentriolar material 1 protein OS=Homo sapiens GN=PCM1 PE=1 SV=1 , Q15154-2 Isoform 2 of Pericentriolar material 1 protein OS=Homo sapiens GN=PCM1 , Q15154 Pericentriolar material 1 protein OS=Homo sapiens GN=PCM1 PE=1 SV=4
K.IEATGVIQSC(681.385)AK.E	1	3.9317	1958.05	E7ETA6 , A6NNN6 , Q15154-2 , Q15154	A6NNN6 Pericentriolar material 1 protein OS=Homo sapiens GN=PCM1 PE=1 SV=5 , E7ETA6 Pericentriolar material 1 protein OS=Homo sapiens GN=PCM1 PE=1 SV=1 , Q15154-2 Isoform 2 of Pericentriolar material 1 protein OS=Homo sapiens GN=PCM1 , Q15154 Pericentriolar material 1 protein OS=Homo sapiens GN=PCM1 PE=1 SV=4
R.VIVKC(681.385)PTSGR.L	1	2.306	1798.01	E7ETB3 , Q9ULA0	E7ETB3 Aspartyl aminopeptidase OS=Homo sapiens GN=DNPEP PE=1 SV=2 , Q9ULA0 Aspartyl aminopeptidase OS=Homo sapiens GN=DNPEP PE=1 SV=1
R.ISASC(681.385)QHPTAFEEAIPK.S	1	3.3894	2568.29	E7ETB3 , Q9ULA0	E7ETB3 Aspartyl aminopeptidase OS=Homo sapiens GN=DNPEP PE=1 SV=2 , Q9ULA0 Aspartyl aminopeptidase OS=Homo sapiens GN=DNPEP PE=1 SV=1
R.ISASC(681.385)QHPTAFEEAIPK.S	1	2.7105	2569.29	E7ETB3 , Q9ULA0	E7ETB3 Aspartyl aminopeptidase OS=Homo sapiens GN=DNPEP PE=1 SV=2 , Q9ULA0 Aspartyl aminopeptidase OS=Homo sapiens GN=DNPEP PE=1 SV=1
R.ISASC(681.385)QHPTAFEEAIPK.S	1	2.4145	2568.3	E7ETB3 , Q9ULA0	E7ETB3 Aspartyl aminopeptidase OS=Homo sapiens GN=DNPEP PE=1 SV=2 , Q9ULA0 Aspartyl aminopeptidase OS=Homo sapiens GN=DNPEP PE=1 SV=1
R.ISASC(681.385)QHPTAFEEAIPK.S	1	3.6299	2567.3	E7ETB3 , Q9ULA0	E7ETB3 Aspartyl aminopeptidase OS=Homo sapiens GN=DNPEP PE=1 SV=2 , Q9ULA0 Aspartyl aminopeptidase OS=Homo sapiens GN=DNPEP PE=1 SV=1
R.NDTPC(681.385)GTTIGPILASR.L	1	2.1444	2355.22	E7ETB3 , Q9ULA0	E7ETB3 Aspartyl aminopeptidase OS=Homo sapiens GN=DNPEP PE=1 SV=2 , Q9ULA0 Aspartyl aminopeptidase OS=Homo sapiens GN=DNPEP PE=1 SV=1
K.C(681.385)PKQNSIENDIEEK.V	1	3.7774	2386.18	E7ETD6 , Q12830-2 , F5GXF5 , Q12830-4 , Q12830	Q12830-4 Isoform 4 of Nucleosome-remodeling factor subunit BPTF OS=Homo sapiens GN=BPTF , Q12830 Nucleosome-remodeling factor subunit BPTF OS=Homo sapiens GN=BPTF PE=1 SV=3 , F5GXF5 Nucleosome-remodeling factor subunit BPTF (Fragment) OS=Homo sapiens GN=BPTF PE=1 SV=2 , E7ETD6 Nucleosome-remodeling factor subunit BPTF (Fragment) OS=Homo sapiens GN=BPTF PE=1 SV=3 , Q12830-2 Isoform 2 of Nucleosome…
K.LASADDIGTLIC(681.385)K.N	2	3.4638	2060.07	E7ETD6 , Q12830-2 , F5GXF5 , Q12830-4 , Q12830	Q12830-4 Isoform 4 of Nucleosome-remodeling factor subunit BPTF OS=Homo sapiens GN=BPTF , Q12830 Nucleosome-remodeling factor subunit BPTF OS=Homo sapiens GN=BPTF PE=1 SV=3 , F5GXF5 Nucleosome-remodeling factor subunit BPTF (Fragment) OS=Homo sapiens GN=BPTF PE=1 SV=2 , E7ETD6 Nucleosome-remodeling factor subunit BPTF (Fragment) OS=Homo sapiens GN=BPTF PE=1 SV=3 , Q12830-2 Isoform 2 of Nucleosome…
R.AVFPEGPC(681.385)EEPLQLRK.L	1	2.6627	2551.33	E7EU13 , Q96P48-2 , Q96P48 , Q96P48-3 , Q96P48-1 , Q96P48-7 , Q96P48-4	Q96P48-3 Isoform 3 of Arf-GAP with Rho-GAP domain, ANK repeat and PH domain-containing protein 1 OS=Homo sapiens GN=ARAP1 , E7EU13 Arf-GAP with Rho-GAP domain, ANK repeat and PH domain-containing protein 1 OS=Homo sapiens GN=ARAP1 PE=1 SV=1 , Q96P48-2 Isoform 2 of Arf-GAP with Rho-GAP domain, ANK repeat and PH domain-containing protein 1 OS=Homo sapiens GN=ARAP1 , Q96P48-1 Isoform 1 of Arf-GAP wi…
K.AATVSHC(681.385)GPGAEEGEQGPGGAGGR.Q	2	3.928	2892.36	E7EV07	E7EV07 Rho guanine nucleotide exchange factor 4 OS=Homo sapiens GN=ARHGEF4 PE=1 SV=1
R.SVGDGLSTSAVGC(681.385)ASAAPR.R	2	4.0973	2446.23	E7EV46	E7EV46 Protein ERCC6-PGBD3 OS=Homo sapiens GN=ERCC6-PGBD3 PE=4 SV=1
R.VSMILQSPAFC(681.385)EELESMIQEQFKK.G	1	4.4025	3555.79	E7EV99 , P35611 , E7ENY0 , P35611-6 , P35611-4 , P35611-3 , P35611-2	P35611-4 Isoform 4 of Alpha-adducin OS=Homo sapiens GN=ADD1 , P35611 Alpha-adducin OS=Homo sapiens GN=ADD1 PE=1 SV=2 , P35611-6 Isoform 6 of Alpha-adducin OS=Homo sapiens GN=ADD1 , P35611-3 Isoform 3 of Alpha-adducin OS=Homo sapiens GN=ADD1 , E7ENY0 Alpha-adducin OS=Homo sapiens GN=ADD1 PE=1 SV=1 , P35611-2 Isoform 2 of Alpha-adducin OS=Homo sapiens GN=ADD1 , E7EV99 Alpha-adducin OS=Homo sapiens …
R.VSMILQSPAFC(681.385)EELESMIQEQFKK.G	1	4.9377	3555.79	E7EV99 , P35611 , E7ENY0 , P35611-6 , P35611-4 , P35611-3 , P35611-2	P35611-4 Isoform 4 of Alpha-adducin OS=Homo sapiens GN=ADD1 , P35611 Alpha-adducin OS=Homo sapiens GN=ADD1 PE=1 SV=2 , P35611-6 Isoform 6 of Alpha-adducin OS=Homo sapiens GN=ADD1 , P35611-3 Isoform 3 of Alpha-adducin OS=Homo sapiens GN=ADD1 , E7ENY0 Alpha-adducin OS=Homo sapiens GN=ADD1 PE=1 SV=1 , P35611-2 Isoform 2 of Alpha-adducin OS=Homo sapiens GN=ADD1 , E7EV99 Alpha-adducin OS=Homo sapiens …
R.VSMILQSPAFC(681.385)EELESMIQEQFKK.G	1	4.6048	3555.79	E7EV99 , P35611 , E7ENY0 , P35611-6 , P35611-4 , P35611-3 , P35611-2	P35611-4 Isoform 4 of Alpha-adducin OS=Homo sapiens GN=ADD1 , P35611 Alpha-adducin OS=Homo sapiens GN=ADD1 PE=1 SV=2 , P35611-6 Isoform 6 of Alpha-adducin OS=Homo sapiens GN=ADD1 , P35611-3 Isoform 3 of Alpha-adducin OS=Homo sapiens GN=ADD1 , E7ENY0 Alpha-adducin OS=Homo sapiens GN=ADD1 PE=1 SV=1 , P35611-2 Isoform 2 of Alpha-adducin OS=Homo sapiens GN=ADD1 , E7EV99 Alpha-adducin OS=Homo sapiens …
R.VSMILQSPAFC(681.385)EELESMIQEQFKK.G	1	5.106	3554.78	E7EV99 , P35611 , E7ENY0 , P35611-6 , P35611-4 , P35611-3 , P35611-2	P35611-4 Isoform 4 of Alpha-adducin OS=Homo sapiens GN=ADD1 , P35611 Alpha-adducin OS=Homo sapiens GN=ADD1 PE=1 SV=2 , P35611-6 Isoform 6 of Alpha-adducin OS=Homo sapiens GN=ADD1 , P35611-3 Isoform 3 of Alpha-adducin OS=Homo sapiens GN=ADD1 , E7ENY0 Alpha-adducin OS=Homo sapiens GN=ADD1 PE=1 SV=1 , P35611-2 Isoform 2 of Alpha-adducin OS=Homo sapiens GN=ADD1 , E7EV99 Alpha-adducin OS=Homo sapiens …
R.VSM(15.9949)ILQSPAFC(681.385)EELESMIQEQFKK.G	1	3.8541	3571.78	E7EV99 , P35611 , E7ENY0 , P35611-6 , P35611-4 , P35611-3 , P35611-2	P35611-4 Isoform 4 of Alpha-adducin OS=Homo sapiens GN=ADD1 , P35611 Alpha-adducin OS=Homo sapiens GN=ADD1 PE=1 SV=2 , P35611-6 Isoform 6 of Alpha-adducin OS=Homo sapiens GN=ADD1 , P35611-3 Isoform 3 of Alpha-adducin OS=Homo sapiens GN=ADD1 , E7ENY0 Alpha-adducin OS=Homo sapiens GN=ADD1 PE=1 SV=1 , P35611-2 Isoform 2 of Alpha-adducin OS=Homo sapiens GN=ADD1 , E7EV99 Alpha-adducin OS=Homo sapiens …
R.VSM(15.9949)ILQSPAFC(681.385)EELESMIQEQFKK.G	1	5.2607	3571.78	E7EV99 , P35611 , E7ENY0 , P35611-6 , P35611-4 , P35611-3 , P35611-2	P35611-4 Isoform 4 of Alpha-adducin OS=Homo sapiens GN=ADD1 , P35611 Alpha-adducin OS=Homo sapiens GN=ADD1 PE=1 SV=2 , P35611-6 Isoform 6 of Alpha-adducin OS=Homo sapiens GN=ADD1 , P35611-3 Isoform 3 of Alpha-adducin OS=Homo sapiens GN=ADD1 , E7ENY0 Alpha-adducin OS=Homo sapiens GN=ADD1 PE=1 SV=1 , P35611-2 Isoform 2 of Alpha-adducin OS=Homo sapiens GN=ADD1 , E7EV99 Alpha-adducin OS=Homo sapiens …
K.YSDVEVPASVTGYSFASDGDSGTC(681.385)SPLR.H	3	8.4522	3607.68	E7EV99 , P35611 , E7ENY0 , P35611-6 , P35611-4 , P35611-3 , P35611-2	P35611-4 Isoform 4 of Alpha-adducin OS=Homo sapiens GN=ADD1 , P35611 Alpha-adducin OS=Homo sapiens GN=ADD1 PE=1 SV=2 , P35611-6 Isoform 6 of Alpha-adducin OS=Homo sapiens GN=ADD1 , P35611-3 Isoform 3 of Alpha-adducin OS=Homo sapiens GN=ADD1 , E7ENY0 Alpha-adducin OS=Homo sapiens GN=ADD1 PE=1 SV=1 , P35611-2 Isoform 2 of Alpha-adducin OS=Homo sapiens GN=ADD1 , E7EV99 Alpha-adducin OS=Homo sapiens …
K.YSDVEVPASVTGYSFASDGDSGTC(681.385)SPLR.H	2	5.096	3607.68	E7EV99 , P35611 , E7ENY0 , P35611-6 , P35611-4 , P35611-3 , P35611-2	P35611-4 Isoform 4 of Alpha-adducin OS=Homo sapiens GN=ADD1 , P35611 Alpha-adducin OS=Homo sapiens GN=ADD1 PE=1 SV=2 , P35611-6 Isoform 6 of Alpha-adducin OS=Homo sapiens GN=ADD1 , P35611-3 Isoform 3 of Alpha-adducin OS=Homo sapiens GN=ADD1 , E7ENY0 Alpha-adducin OS=Homo sapiens GN=ADD1 PE=1 SV=1 , P35611-2 Isoform 2 of Alpha-adducin OS=Homo sapiens GN=ADD1 , E7EV99 Alpha-adducin OS=Homo sapiens …
K.YSDVEVPASVTGYSFASDGDSGTC(681.385)SPLR.H	1	7.078	3605.68	E7EV99 , P35611 , E7ENY0 , P35611-6 , P35611-4 , P35611-3 , P35611-2	P35611-4 Isoform 4 of Alpha-adducin OS=Homo sapiens GN=ADD1 , P35611 Alpha-adducin OS=Homo sapiens GN=ADD1 PE=1 SV=2 , P35611-6 Isoform 6 of Alpha-adducin OS=Homo sapiens GN=ADD1 , P35611-3 Isoform 3 of Alpha-adducin OS=Homo sapiens GN=ADD1 , E7ENY0 Alpha-adducin OS=Homo sapiens GN=ADD1 PE=1 SV=1 , P35611-2 Isoform 2 of Alpha-adducin OS=Homo sapiens GN=ADD1 , E7EV99 Alpha-adducin OS=Homo sapiens …
K.YSDVEVPASVTGYSFASDGDSGTC(681.385)SPLRHSFQK.Q	1	4.4688	4235	E7EV99 , P35611 , E7ENY0 , P35611-6 , P35611-4 , P35611-3 , P35611-2	P35611-4 Isoform 4 of Alpha-adducin OS=Homo sapiens GN=ADD1 , P35611 Alpha-adducin OS=Homo sapiens GN=ADD1 PE=1 SV=2 , P35611-6 Isoform 6 of Alpha-adducin OS=Homo sapiens GN=ADD1 , P35611-3 Isoform 3 of Alpha-adducin OS=Homo sapiens GN=ADD1 , E7ENY0 Alpha-adducin OS=Homo sapiens GN=ADD1 PE=1 SV=1 , P35611-2 Isoform 2 of Alpha-adducin OS=Homo sapiens GN=ADD1 , E7EV99 Alpha-adducin OS=Homo sapiens …
K.TAGPQSQVLC(681.385)GVVMDR.S	2	3.9951	2400.23	E7EV99 , P35611 , E7ENY0 , P35611-6 , P35611-4 , P35611-3 , P35611-2	P35611-4 Isoform 4 of Alpha-adducin OS=Homo sapiens GN=ADD1 , P35611 Alpha-adducin OS=Homo sapiens GN=ADD1 PE=1 SV=2 , P35611-6 Isoform 6 of Alpha-adducin OS=Homo sapiens GN=ADD1 , P35611-3 Isoform 3 of Alpha-adducin OS=Homo sapiens GN=ADD1 , E7ENY0 Alpha-adducin OS=Homo sapiens GN=ADD1 PE=1 SV=1 , P35611-2 Isoform 2 of Alpha-adducin OS=Homo sapiens GN=ADD1 , E7EV99 Alpha-adducin OS=Homo sapiens …
K.TAGPQSQVLC(681.385)GVVMDR.S	2	3.6214	2399.22	E7EV99 , P35611 , E7ENY0 , P35611-6 , P35611-4 , P35611-3 , P35611-2	P35611-4 Isoform 4 of Alpha-adducin OS=Homo sapiens GN=ADD1 , P35611 Alpha-adducin OS=Homo sapiens GN=ADD1 PE=1 SV=2 , P35611-6 Isoform 6 of Alpha-adducin OS=Homo sapiens GN=ADD1 , P35611-3 Isoform 3 of Alpha-adducin OS=Homo sapiens GN=ADD1 , E7ENY0 Alpha-adducin OS=Homo sapiens GN=ADD1 PE=1 SV=1 , P35611-2 Isoform 2 of Alpha-adducin OS=Homo sapiens GN=ADD1 , E7EV99 Alpha-adducin OS=Homo sapiens …
K.MAYQEYPNSQNWPEDTNFC(681.385)FQPEQVVDPIQTDPFK.M	1	3.8998	4945.25	E7EVA0 , P27816	E7EVA0 Microtubule-associated protein OS=Homo sapiens GN=MAP4 PE=1 SV=1 , P27816 Microtubule-associated protein 4 OS=Homo sapiens GN=MAP4 PE=1 SV=3
K.MAYQEYPNSQNWPEDTNFC(681.385)FQPEQVVDPIQTDPFK.M	1	3.568	4946.28	E7EVA0 , P27816	E7EVA0 Microtubule-associated protein OS=Homo sapiens GN=MAP4 PE=1 SV=1 , P27816 Microtubule-associated protein 4 OS=Homo sapiens GN=MAP4 PE=1 SV=3
K.M(15.9949)AYQEYPNSQNWPEDTNFC(681.385)FQPEQVVDPIQTDPFK.M	1	4.0265	4962.24	E7EVA0 , P27816	E7EVA0 Microtubule-associated protein OS=Homo sapiens GN=MAP4 PE=1 SV=1 , P27816 Microtubule-associated protein 4 OS=Homo sapiens GN=MAP4 PE=1 SV=3
K.NVC(681.385)LPPEMEVALTEDQVPALK.T	1	5.4351	3035.57	E7EVA0 , P27816	E7EVA0 Microtubule-associated protein OS=Homo sapiens GN=MAP4 PE=1 SV=1 , P27816 Microtubule-associated protein 4 OS=Homo sapiens GN=MAP4 PE=1 SV=3
K.NVC(681.385)LPPEMEVALTEDQVPALK.T	1	3.5875	3034.56	E7EVA0 , P27816	E7EVA0 Microtubule-associated protein OS=Homo sapiens GN=MAP4 PE=1 SV=1 , P27816 Microtubule-associated protein 4 OS=Homo sapiens GN=MAP4 PE=1 SV=3
K.NVC(681.385)LPPEMEVALTEDQVPALKTEAPLAK.D	1	5.9713	3746.96	E7EVA0 , P27816	E7EVA0 Microtubule-associated protein OS=Homo sapiens GN=MAP4 PE=1 SV=1 , P27816 Microtubule-associated protein 4 OS=Homo sapiens GN=MAP4 PE=1 SV=3
K.NVC(681.385)LPPEMEVALTEDQVPALKTEAPLAK.D	1	3.9497	3745.97	E7EVA0 , P27816	E7EVA0 Microtubule-associated protein OS=Homo sapiens GN=MAP4 PE=1 SV=1 , P27816 Microtubule-associated protein 4 OS=Homo sapiens GN=MAP4 PE=1 SV=3
K.KC(681.385)SLPAEEDSVLEK.L	2	3.7406	2287.18	E7EVA0 , P27816	E7EVA0 Microtubule-associated protein OS=Homo sapiens GN=MAP4 PE=1 SV=1 , P27816 Microtubule-associated protein 4 OS=Homo sapiens GN=MAP4 PE=1 SV=3
K.KC(681.385)SLPAEEDSVLEK.L	2	4.4226	2287.18	E7EVA0 , P27816	E7EVA0 Microtubule-associated protein OS=Homo sapiens GN=MAP4 PE=1 SV=1 , P27816 Microtubule-associated protein 4 OS=Homo sapiens GN=MAP4 PE=1 SV=3
K.KC(681.385)SLPAEEDSVLEK.L	2	3.5711	2288.17	E7EVA0 , P27816	E7EVA0 Microtubule-associated protein OS=Homo sapiens GN=MAP4 PE=1 SV=1 , P27816 Microtubule-associated protein 4 OS=Homo sapiens GN=MAP4 PE=1 SV=3
K.KC(681.385)SLPAEEDSVLEK.L	1	3.3287	2288.18	E7EVA0 , P27816	E7EVA0 Microtubule-associated protein OS=Homo sapiens GN=MAP4 PE=1 SV=1 , P27816 Microtubule-associated protein 4 OS=Homo sapiens GN=MAP4 PE=1 SV=3
K.KC(681.385)SLPAEEDSVLEK.L	1	3.9279	2286.17	E7EVA0 , P27816	E7EVA0 Microtubule-associated protein OS=Homo sapiens GN=MAP4 PE=1 SV=1 , P27816 Microtubule-associated protein 4 OS=Homo sapiens GN=MAP4 PE=1 SV=3
K.KC(681.385)SLPAEEDSVLEK.L	1	2.6579	2287.17	E7EVA0 , P27816	E7EVA0 Microtubule-associated protein OS=Homo sapiens GN=MAP4 PE=1 SV=1 , P27816 Microtubule-associated protein 4 OS=Homo sapiens GN=MAP4 PE=1 SV=3
K.KC(681.385)SLPAEEDSVLEK.L	1	2.5466	2288.18	E7EVA0 , P27816	E7EVA0 Microtubule-associated protein OS=Homo sapiens GN=MAP4 PE=1 SV=1 , P27816 Microtubule-associated protein 4 OS=Homo sapiens GN=MAP4 PE=1 SV=3
K.KC(681.385)SLPAEEDSVLEK.L	1	2.9156	2287.18	E7EVA0 , P27816	E7EVA0 Microtubule-associated protein OS=Homo sapiens GN=MAP4 PE=1 SV=1 , P27816 Microtubule-associated protein 4 OS=Homo sapiens GN=MAP4 PE=1 SV=3
K.C(681.385)SLPAEEDSVLEK.L	2	4.2331	2160.07	E7EVA0 , P27816	E7EVA0 Microtubule-associated protein OS=Homo sapiens GN=MAP4 PE=1 SV=1 , P27816 Microtubule-associated protein 4 OS=Homo sapiens GN=MAP4 PE=1 SV=3
K.C(681.385)SLPAEEDSVLEK.L	1	2.3864	2159.07	E7EVA0 , P27816	E7EVA0 Microtubule-associated protein OS=Homo sapiens GN=MAP4 PE=1 SV=1 , P27816 Microtubule-associated protein 4 OS=Homo sapiens GN=MAP4 PE=1 SV=3
K.TEGGGSEAPLC(681.385)PGPPAGEEPAISEAAPEAGAPTSASGLNGHPTLSGGGDQR.E	1	7.0678	5449.56	E7EVA0 , P27816	E7EVA0 Microtubule-associated protein OS=Homo sapiens GN=MAP4 PE=1 SV=1 , P27816 Microtubule-associated protein 4 OS=Homo sapiens GN=MAP4 PE=1 SV=3
K.TEGGGSEAPLC(681.385)PGPPAGEEPAISEAAPEAGAPTSASGLNGHPTLSGGGDQR.E	2	6.2059	5448.57	E7EVA0 , P27816	E7EVA0 Microtubule-associated protein OS=Homo sapiens GN=MAP4 PE=1 SV=1 , P27816 Microtubule-associated protein 4 OS=Homo sapiens GN=MAP4 PE=1 SV=3
K.TEGGGSEAPLC(681.385)PGPPAGEEPAISEAAPEAGAPTSASGLNGHPTLSGGGDQR.E	2	4.9931	5448.59	E7EVA0 , P27816	E7EVA0 Microtubule-associated protein OS=Homo sapiens GN=MAP4 PE=1 SV=1 , P27816 Microtubule-associated protein 4 OS=Homo sapiens GN=MAP4 PE=1 SV=3
K.TTC(681.385)MSSQGSDDEQIKR.E	2	4.4215	2526.18	E7EW69 , E7EX04 , Q9P0V9-2 , B5ME97 , Q9P0V9	E7EX04 Septin-10 OS=Homo sapiens GN=SEPT10 PE=1 SV=1 , B5ME97 Septin 10, isoform CRA_c OS=Homo sapiens GN=SEPT10 PE=1 SV=2 , Q9P0V9 Septin-10 OS=Homo sapiens GN=SEPT10 PE=1 SV=2 , Q9P0V9-2 Isoform 2 of Septin-10 OS=Homo sapiens GN=SEPT10 , E7EW69 Septin-10 OS=Homo sapiens GN=SEPT10 PE=1 SV=1
K.TTC(681.385)MSSQGSDDEQIKR.E	2	4.7417	2526.19	E7EW69 , E7EX04 , Q9P0V9-2 , B5ME97 , Q9P0V9	E7EX04 Septin-10 OS=Homo sapiens GN=SEPT10 PE=1 SV=1 , B5ME97 Septin 10, isoform CRA_c OS=Homo sapiens GN=SEPT10 PE=1 SV=2 , Q9P0V9 Septin-10 OS=Homo sapiens GN=SEPT10 PE=1 SV=2 , Q9P0V9-2 Isoform 2 of Septin-10 OS=Homo sapiens GN=SEPT10 , E7EW69 Septin-10 OS=Homo sapiens GN=SEPT10 PE=1 SV=1
K.TTC(681.385)MSSQGSDDEQIKR.E	1	4.2322	2525.18	E7EW69 , E7EX04 , Q9P0V9-2 , B5ME97 , Q9P0V9	E7EX04 Septin-10 OS=Homo sapiens GN=SEPT10 PE=1 SV=1 , B5ME97 Septin 10, isoform CRA_c OS=Homo sapiens GN=SEPT10 PE=1 SV=2 , Q9P0V9 Septin-10 OS=Homo sapiens GN=SEPT10 PE=1 SV=2 , Q9P0V9-2 Isoform 2 of Septin-10 OS=Homo sapiens GN=SEPT10 , E7EW69 Septin-10 OS=Homo sapiens GN=SEPT10 PE=1 SV=1
K.TTC(681.385)MSSQGSDDEQIKR.E	1	3.4386	2526.18	E7EW69 , E7EX04 , Q9P0V9-2 , B5ME97 , Q9P0V9	E7EX04 Septin-10 OS=Homo sapiens GN=SEPT10 PE=1 SV=1 , B5ME97 Septin 10, isoform CRA_c OS=Homo sapiens GN=SEPT10 PE=1 SV=2 , Q9P0V9 Septin-10 OS=Homo sapiens GN=SEPT10 PE=1 SV=2 , Q9P0V9-2 Isoform 2 of Septin-10 OS=Homo sapiens GN=SEPT10 , E7EW69 Septin-10 OS=Homo sapiens GN=SEPT10 PE=1 SV=1
K.TTC(681.385)MSSQGSDDEQIKR.E	1	2.5748	2526.16	E7EW69 , E7EX04 , Q9P0V9-2 , B5ME97 , Q9P0V9	E7EX04 Septin-10 OS=Homo sapiens GN=SEPT10 PE=1 SV=1 , B5ME97 Septin 10, isoform CRA_c OS=Homo sapiens GN=SEPT10 PE=1 SV=2 , Q9P0V9 Septin-10 OS=Homo sapiens GN=SEPT10 PE=1 SV=2 , Q9P0V9-2 Isoform 2 of Septin-10 OS=Homo sapiens GN=SEPT10 , E7EW69 Septin-10 OS=Homo sapiens GN=SEPT10 PE=1 SV=1
K.TTC(681.385)MSSQGSDDEQIKR.E	1	4.301	2525.19	E7EW69 , E7EX04 , Q9P0V9-2 , B5ME97 , Q9P0V9	E7EX04 Septin-10 OS=Homo sapiens GN=SEPT10 PE=1 SV=1 , B5ME97 Septin 10, isoform CRA_c OS=Homo sapiens GN=SEPT10 PE=1 SV=2 , Q9P0V9 Septin-10 OS=Homo sapiens GN=SEPT10 PE=1 SV=2 , Q9P0V9-2 Isoform 2 of Septin-10 OS=Homo sapiens GN=SEPT10 , E7EW69 Septin-10 OS=Homo sapiens GN=SEPT10 PE=1 SV=1
K.TTC(681.385)M(15.9949)SSQGSDDEQIKR.E	2	3.177	2540.17	E7EW69 , E7EX04 , Q9P0V9-2 , B5ME97 , Q9P0V9	E7EX04 Septin-10 OS=Homo sapiens GN=SEPT10 PE=1 SV=1 , B5ME97 Septin 10, isoform CRA_c OS=Homo sapiens GN=SEPT10 PE=1 SV=2 , Q9P0V9 Septin-10 OS=Homo sapiens GN=SEPT10 PE=1 SV=2 , Q9P0V9-2 Isoform 2 of Septin-10 OS=Homo sapiens GN=SEPT10 , E7EW69 Septin-10 OS=Homo sapiens GN=SEPT10 PE=1 SV=1
K.TTC(681.385)M(15.9949)SSQGSDDEQIKR.E	2	3.047	2540.18	E7EW69 , E7EX04 , Q9P0V9-2 , B5ME97 , Q9P0V9	E7EX04 Septin-10 OS=Homo sapiens GN=SEPT10 PE=1 SV=1 , B5ME97 Septin 10, isoform CRA_c OS=Homo sapiens GN=SEPT10 PE=1 SV=2 , Q9P0V9 Septin-10 OS=Homo sapiens GN=SEPT10 PE=1 SV=2 , Q9P0V9-2 Isoform 2 of Septin-10 OS=Homo sapiens GN=SEPT10 , E7EW69 Septin-10 OS=Homo sapiens GN=SEPT10 PE=1 SV=1
K.STLIDTLFNTNFEDYESSHFC(681.385)PNVK.L	1	6.3784	3661.72	E7EW69 , E7EX04 , Q9P0V9-2 , B5ME97 , Q9P0V9	E7EX04 Septin-10 OS=Homo sapiens GN=SEPT10 PE=1 SV=1 , B5ME97 Septin 10, isoform CRA_c OS=Homo sapiens GN=SEPT10 PE=1 SV=2 , Q9P0V9 Septin-10 OS=Homo sapiens GN=SEPT10 PE=1 SV=2 , Q9P0V9-2 Isoform 2 of Septin-10 OS=Homo sapiens GN=SEPT10 , E7EW69 Septin-10 OS=Homo sapiens GN=SEPT10 PE=1 SV=1
K.STLIDTLFNTNFEDYESSHFC(681.385)PNVK.L	1	7.1697	3659.74	E7EW69 , E7EX04 , Q9P0V9-2 , B5ME97 , Q9P0V9	E7EX04 Septin-10 OS=Homo sapiens GN=SEPT10 PE=1 SV=1 , B5ME97 Septin 10, isoform CRA_c OS=Homo sapiens GN=SEPT10 PE=1 SV=2 , Q9P0V9 Septin-10 OS=Homo sapiens GN=SEPT10 PE=1 SV=2 , Q9P0V9-2 Isoform 2 of Septin-10 OS=Homo sapiens GN=SEPT10 , E7EW69 Septin-10 OS=Homo sapiens GN=SEPT10 PE=1 SV=1
K.STLIDTLFNTNFEDYESSHFC(681.385)PNVK.L	1	4.9638	3660.73	E7EW69 , E7EX04 , Q9P0V9-2 , B5ME97 , Q9P0V9	E7EX04 Septin-10 OS=Homo sapiens GN=SEPT10 PE=1 SV=1 , B5ME97 Septin 10, isoform CRA_c OS=Homo sapiens GN=SEPT10 PE=1 SV=2 , Q9P0V9 Septin-10 OS=Homo sapiens GN=SEPT10 PE=1 SV=2 , Q9P0V9-2 Isoform 2 of Septin-10 OS=Homo sapiens GN=SEPT10 , E7EW69 Septin-10 OS=Homo sapiens GN=SEPT10 PE=1 SV=1
K.STLIDTLFNTNFEDYESSHFC(681.385)PNVK.L	2	4.4354	3659.73	E7EW69 , E7EX04 , Q9P0V9-2 , B5ME97 , Q9P0V9	E7EX04 Septin-10 OS=Homo sapiens GN=SEPT10 PE=1 SV=1 , B5ME97 Septin 10, isoform CRA_c OS=Homo sapiens GN=SEPT10 PE=1 SV=2 , Q9P0V9 Septin-10 OS=Homo sapiens GN=SEPT10 PE=1 SV=2 , Q9P0V9-2 Isoform 2 of Septin-10 OS=Homo sapiens GN=SEPT10 , E7EW69 Septin-10 OS=Homo sapiens GN=SEPT10 PE=1 SV=1
K.STLIDTLFNTNFEDYESSHFC(681.385)PNVK.L	1	4.0091	3661.76	E7EW69 , E7EX04 , Q9P0V9-2 , B5ME97 , Q9P0V9	E7EX04 Septin-10 OS=Homo sapiens GN=SEPT10 PE=1 SV=1 , B5ME97 Septin 10, isoform CRA_c OS=Homo sapiens GN=SEPT10 PE=1 SV=2 , Q9P0V9 Septin-10 OS=Homo sapiens GN=SEPT10 PE=1 SV=2 , Q9P0V9-2 Isoform 2 of Septin-10 OS=Homo sapiens GN=SEPT10 , E7EW69 Septin-10 OS=Homo sapiens GN=SEPT10 PE=1 SV=1
K.ARQYPWGVVQVENENHC(681.385)DFVK.L	2	4.7453	3257.61	E7EW69 , E7EX04 , Q9P0V9-2 , B5ME97 , Q9P0V9	E7EX04 Septin-10 OS=Homo sapiens GN=SEPT10 PE=1 SV=1 , B5ME97 Septin 10, isoform CRA_c OS=Homo sapiens GN=SEPT10 PE=1 SV=2 , Q9P0V9 Septin-10 OS=Homo sapiens GN=SEPT10 PE=1 SV=2 , Q9P0V9-2 Isoform 2 of Septin-10 OS=Homo sapiens GN=SEPT10 , E7EW69 Septin-10 OS=Homo sapiens GN=SEPT10 PE=1 SV=1
K.ARQYPWGVVQVENENHC(681.385)DFVK.L	2	4.603	3257.61	E7EW69 , E7EX04 , Q9P0V9-2 , B5ME97 , Q9P0V9	E7EX04 Septin-10 OS=Homo sapiens GN=SEPT10 PE=1 SV=1 , B5ME97 Septin 10, isoform CRA_c OS=Homo sapiens GN=SEPT10 PE=1 SV=2 , Q9P0V9 Septin-10 OS=Homo sapiens GN=SEPT10 PE=1 SV=2 , Q9P0V9-2 Isoform 2 of Septin-10 OS=Homo sapiens GN=SEPT10 , E7EW69 Septin-10 OS=Homo sapiens GN=SEPT10 PE=1 SV=1
K.ARQYPWGVVQVENENHC(681.385)DFVK.L	1	2.518	3258.61	E7EW69 , E7EX04 , Q9P0V9-2 , B5ME97 , Q9P0V9	E7EX04 Septin-10 OS=Homo sapiens GN=SEPT10 PE=1 SV=1 , B5ME97 Septin 10, isoform CRA_c OS=Homo sapiens GN=SEPT10 PE=1 SV=2 , Q9P0V9 Septin-10 OS=Homo sapiens GN=SEPT10 PE=1 SV=2 , Q9P0V9-2 Isoform 2 of Septin-10 OS=Homo sapiens GN=SEPT10 , E7EW69 Septin-10 OS=Homo sapiens GN=SEPT10 PE=1 SV=1
S.SGTSPLAC(681.385)LNAMLHTNSR.G	1	3.4884	2612.33	E7EWD6	E7EWD6 Putative Polycomb group protein ASXL2 OS=Homo sapiens GN=ASXL2 PE=1 SV=1
R.TKC(681.385)ADIDVETPDSILVNTNLR.A	1	4.6619	3057.58	E7EWD6	E7EWD6 Putative Polycomb group protein ASXL2 OS=Homo sapiens GN=ASXL2 PE=1 SV=1
K.C(681.385)ADIDVETPDSILVNTNLR.A	1	2.4335	2827.48	E7EWD6	E7EWD6 Putative Polycomb group protein ASXL2 OS=Homo sapiens GN=ASXL2 PE=1 SV=1
R.SNVC(681.385)INGNHVYLEQPEAK.G	1	5.1435	2755.37	E7EX40 , Q6WKZ4-2 , Q6WKZ4 , Q6WKZ4-3	Q6WKZ4 Rab11 family-interacting protein 1 OS=Homo sapiens GN=RAB11FIP1 PE=1 SV=3 , Q6WKZ4-2 Isoform 4 of Rab11 family-interacting protein 1 OS=Homo sapiens GN=RAB11FIP1 , E7EX40 Rab11 family-interacting protein 1 OS=Homo sapiens GN=RAB11FIP1 PE=1 SV=1 , Q6WKZ4-3 Isoform 2 of Rab11 family-interacting protein 1 OS=Homo sapiens GN=RAB11FIP1
K.ILTDEMLLQAC(681.385)EGR.T	1	4.7218	2331.19	E9PAV9 , Q5T3I0-3 , F8W895 , Q5T3I0 , A0A0A0MRK1	Q5T3I0 G patch domain-containing protein 4 OS=Homo sapiens GN=GPATCH4 PE=1 SV=2 , F8W895 G patch domain-containing protein 4 (Fragment) OS=Homo sapiens GN=GPATCH4 PE=1 SV=1 , A0A0A0MRK1 G patch domain-containing protein 4 OS=Homo sapiens GN=GPATCH4 PE=1 SV=1 , E9PAV9 G patch domain-containing protein 4 OS=Homo sapiens GN=GPATCH4 PE=1 SV=1 , Q5T3I0-3 Isoform 3 of G patch domain-containing protein …
K.ILTDEMLLQAC(681.385)EGR.T	1	3.5624	2332.2	E9PAV9 , Q5T3I0-3 , F8W895 , Q5T3I0 , A0A0A0MRK1	Q5T3I0 G patch domain-containing protein 4 OS=Homo sapiens GN=GPATCH4 PE=1 SV=2 , F8W895 G patch domain-containing protein 4 (Fragment) OS=Homo sapiens GN=GPATCH4 PE=1 SV=1 , A0A0A0MRK1 G patch domain-containing protein 4 OS=Homo sapiens GN=GPATCH4 PE=1 SV=1 , E9PAV9 G patch domain-containing protein 4 OS=Homo sapiens GN=GPATCH4 PE=1 SV=1 , Q5T3I0-3 Isoform 3 of G patch domain-containing protein …
K.DEPC(681.385)LIHNLR.F	1	2.0496	1949.02	E9PC65 , P54277 , B7ZAA0 , P54277-3 , E9PH88	E9PH88 PMS1 protein homolog 1 (Fragment) OS=Homo sapiens GN=PMS1 PE=1 SV=1 , E9PC65 PMS1 protein homolog 1 (Fragment) OS=Homo sapiens GN=PMS1 PE=1 SV=1 , P54277 PMS1 protein homolog 1 OS=Homo sapiens GN=PMS1 PE=1 SV=1 , P54277-3 Isoform 3 of PMS1 protein homolog 1 OS=Homo sapiens GN=PMS1 , B7ZAA0 PMS1 protein homolog 1 OS=Homo sapiens GN=PMS1 PE=1 SV=1
R.C(681.385)HEDNVVVAVDSTTNR.V	1	4.8304	2499.22	E9PC74 , Q13144	Q13144 Translation initiation factor eIF-2B subunit epsilon OS=Homo sapiens GN=EIF2B5 PE=1 SV=3 , E9PC74 Translation initiation factor eIF-2B subunit epsilon OS=Homo sapiens GN=EIF2B5 PE=1 SV=1
R.C(681.385)HEDNVVVAVDSTTNR.V	1	4.6878	2498.21	E9PC74 , Q13144	Q13144 Translation initiation factor eIF-2B subunit epsilon OS=Homo sapiens GN=EIF2B5 PE=1 SV=3 , E9PC74 Translation initiation factor eIF-2B subunit epsilon OS=Homo sapiens GN=EIF2B5 PE=1 SV=1
R.C(681.385)HEDNVVVAVDSTTNR.V	2	5.111	2499.23	E9PC74 , Q13144	Q13144 Translation initiation factor eIF-2B subunit epsilon OS=Homo sapiens GN=EIF2B5 PE=1 SV=3 , E9PC74 Translation initiation factor eIF-2B subunit epsilon OS=Homo sapiens GN=EIF2B5 PE=1 SV=1
R.C(681.385)HEDNVVVAVDSTTNR.V	1	5.1939	2498.21	E9PC74 , Q13144	Q13144 Translation initiation factor eIF-2B subunit epsilon OS=Homo sapiens GN=EIF2B5 PE=1 SV=3 , E9PC74 Translation initiation factor eIF-2B subunit epsilon OS=Homo sapiens GN=EIF2B5 PE=1 SV=1
R.C(681.385)HEDNVVVAVDSTTNR.V	1	3.0385	2499.21	E9PC74 , Q13144	Q13144 Translation initiation factor eIF-2B subunit epsilon OS=Homo sapiens GN=EIF2B5 PE=1 SV=3 , E9PC74 Translation initiation factor eIF-2B subunit epsilon OS=Homo sapiens GN=EIF2B5 PE=1 SV=1
R.C(681.385)HEDNVVVAVDSTTNR.V	1	4.0356	2498.22	E9PC74 , Q13144	Q13144 Translation initiation factor eIF-2B subunit epsilon OS=Homo sapiens GN=EIF2B5 PE=1 SV=3 , E9PC74 Translation initiation factor eIF-2B subunit epsilon OS=Homo sapiens GN=EIF2B5 PE=1 SV=1
R.WVYPLTPEANFTDSTTQSC(681.385)THSR.H	2	6.219	3379.61	E9PC74 , Q13144	Q13144 Translation initiation factor eIF-2B subunit epsilon OS=Homo sapiens GN=EIF2B5 PE=1 SV=3 , E9PC74 Translation initiation factor eIF-2B subunit epsilon OS=Homo sapiens GN=EIF2B5 PE=1 SV=1
R.WVYPLTPEANFTDSTTQSC(681.385)THSR.H	1	3.067	3380.62	E9PC74 , Q13144	Q13144 Translation initiation factor eIF-2B subunit epsilon OS=Homo sapiens GN=EIF2B5 PE=1 SV=3 , E9PC74 Translation initiation factor eIF-2B subunit epsilon OS=Homo sapiens GN=EIF2B5 PE=1 SV=1
R.WVYPLTPEANFTDSTTQSC(681.385)THSR.H	1	2.3982	3380.6	E9PC74 , Q13144	Q13144 Translation initiation factor eIF-2B subunit epsilon OS=Homo sapiens GN=EIF2B5 PE=1 SV=3 , E9PC74 Translation initiation factor eIF-2B subunit epsilon OS=Homo sapiens GN=EIF2B5 PE=1 SV=1
R.VAAGAQIHQSLLC(681.385)DNAEVK.E	2	5.5131	2705.41	E9PC74 , Q13144	Q13144 Translation initiation factor eIF-2B subunit epsilon OS=Homo sapiens GN=EIF2B5 PE=1 SV=3 , E9PC74 Translation initiation factor eIF-2B subunit epsilon OS=Homo sapiens GN=EIF2B5 PE=1 SV=1
R.VAAGAQIHQSLLC(681.385)DNAEVKER.V	1	3.9024	2990.55	E9PC74 , Q13144	Q13144 Translation initiation factor eIF-2B subunit epsilon OS=Homo sapiens GN=EIF2B5 PE=1 SV=3 , E9PC74 Translation initiation factor eIF-2B subunit epsilon OS=Homo sapiens GN=EIF2B5 PE=1 SV=1
R.VAAGAQIHQSLLC(681.385)DNAEVKER.V	1	2.8537	2991.56	E9PC74 , Q13144	Q13144 Translation initiation factor eIF-2B subunit epsilon OS=Homo sapiens GN=EIF2B5 PE=1 SV=3 , E9PC74 Translation initiation factor eIF-2B subunit epsilon OS=Homo sapiens GN=EIF2B5 PE=1 SV=1
K.IAILTC(681.385)PFEPPKPK.T	1	3.2217	2293.28	E9PCA1 , P48643 , B7ZAR1	E9PCA1 T-complex protein 1 subunit epsilon OS=Homo sapiens GN=CCT5 PE=1 SV=1 , P48643 T-complex protein 1 subunit epsilon OS=Homo sapiens GN=CCT5 PE=1 SV=1 , B7ZAR1 T-complex protein 1 subunit epsilon OS=Homo sapiens GN=CCT5 PE=1 SV=1
K.IAILTC(681.385)PFEPPKPK.T	2	2.1753	2293.29	E9PCA1 , P48643 , B7ZAR1	E9PCA1 T-complex protein 1 subunit epsilon OS=Homo sapiens GN=CCT5 PE=1 SV=1 , P48643 T-complex protein 1 subunit epsilon OS=Homo sapiens GN=CCT5 PE=1 SV=1 , B7ZAR1 T-complex protein 1 subunit epsilon OS=Homo sapiens GN=CCT5 PE=1 SV=1
K.ETGANLAIC(681.385)QWGFDDEANHLLLQNNLPAVR.W	1	4.582	4062.04	E9PCA1 , P48643 , B7ZAR1	E9PCA1 T-complex protein 1 subunit epsilon OS=Homo sapiens GN=CCT5 PE=1 SV=1 , P48643 T-complex protein 1 subunit epsilon OS=Homo sapiens GN=CCT5 PE=1 SV=1 , B7ZAR1 T-complex protein 1 subunit epsilon OS=Homo sapiens GN=CCT5 PE=1 SV=1
K.ETGANLAIC(681.385)QWGFDDEANHLLLQNNLPAVR.W	1	5.7025	4063.05	E9PCA1 , P48643 , B7ZAR1	E9PCA1 T-complex protein 1 subunit epsilon OS=Homo sapiens GN=CCT5 PE=1 SV=1 , P48643 T-complex protein 1 subunit epsilon OS=Homo sapiens GN=CCT5 PE=1 SV=1 , B7ZAR1 T-complex protein 1 subunit epsilon OS=Homo sapiens GN=CCT5 PE=1 SV=1
K.ETGANLAIC(681.385)QWGFDDEANHLLLQNNLPAVR.W	1	5.0696	4062.02	E9PCA1 , P48643 , B7ZAR1	E9PCA1 T-complex protein 1 subunit epsilon OS=Homo sapiens GN=CCT5 PE=1 SV=1 , P48643 T-complex protein 1 subunit epsilon OS=Homo sapiens GN=CCT5 PE=1 SV=1 , B7ZAR1 T-complex protein 1 subunit epsilon OS=Homo sapiens GN=CCT5 PE=1 SV=1
K.ETGANLAIC(681.385)QWGFDDEANHLLLQNNLPAVR.W	3	4.5529	4061.03	E9PCA1 , P48643 , B7ZAR1	E9PCA1 T-complex protein 1 subunit epsilon OS=Homo sapiens GN=CCT5 PE=1 SV=1 , P48643 T-complex protein 1 subunit epsilon OS=Homo sapiens GN=CCT5 PE=1 SV=1 , B7ZAR1 T-complex protein 1 subunit epsilon OS=Homo sapiens GN=CCT5 PE=1 SV=1
K.ETGANLAIC(681.385)QWGFDDEANHLLLQNNLPAVR.W	2	3.9409	4062.91	E9PCA1 , P48643 , B7ZAR1	E9PCA1 T-complex protein 1 subunit epsilon OS=Homo sapiens GN=CCT5 PE=1 SV=1 , P48643 T-complex protein 1 subunit epsilon OS=Homo sapiens GN=CCT5 PE=1 SV=1 , B7ZAR1 T-complex protein 1 subunit epsilon OS=Homo sapiens GN=CCT5 PE=1 SV=1
K.MLVIEQC(681.385)KNSR.A	1	2.4744	2060.09	E9PCA1 , P48643 , B7ZAR1	E9PCA1 T-complex protein 1 subunit epsilon OS=Homo sapiens GN=CCT5 PE=1 SV=1 , P48643 T-complex protein 1 subunit epsilon OS=Homo sapiens GN=CCT5 PE=1 SV=1 , B7ZAR1 T-complex protein 1 subunit epsilon OS=Homo sapiens GN=CCT5 PE=1 SV=1
K.EMNPALGIDC(681.385)LHKGTNDMK.Q	1	3.2343	2826.38	E9PCA1 , P48643 , B7ZAR1	E9PCA1 T-complex protein 1 subunit epsilon OS=Homo sapiens GN=CCT5 PE=1 SV=1 , P48643 T-complex protein 1 subunit epsilon OS=Homo sapiens GN=CCT5 PE=1 SV=1 , B7ZAR1 T-complex protein 1 subunit epsilon OS=Homo sapiens GN=CCT5 PE=1 SV=1
K.EMNPALGIDC(681.385)LHKGTNDMK.Q	1	2.9806	2827.39	E9PCA1 , P48643 , B7ZAR1	E9PCA1 T-complex protein 1 subunit epsilon OS=Homo sapiens GN=CCT5 PE=1 SV=1 , P48643 T-complex protein 1 subunit epsilon OS=Homo sapiens GN=CCT5 PE=1 SV=1 , B7ZAR1 T-complex protein 1 subunit epsilon OS=Homo sapiens GN=CCT5 PE=1 SV=1
K.EMNPALGIDC(681.385)LHKGTNDMK.Q	1	2.7786	2826.39	E9PCA1 , P48643 , B7ZAR1	E9PCA1 T-complex protein 1 subunit epsilon OS=Homo sapiens GN=CCT5 PE=1 SV=1 , P48643 T-complex protein 1 subunit epsilon OS=Homo sapiens GN=CCT5 PE=1 SV=1 , B7ZAR1 T-complex protein 1 subunit epsilon OS=Homo sapiens GN=CCT5 PE=1 SV=1
K.EM(15.9949)NPALGIDC(681.385)LHKGTNDMK.Q	1	2.7732	2842.38	E9PCA1 , P48643 , B7ZAR1	E9PCA1 T-complex protein 1 subunit epsilon OS=Homo sapiens GN=CCT5 PE=1 SV=1 , P48643 T-complex protein 1 subunit epsilon OS=Homo sapiens GN=CCT5 PE=1 SV=1 , B7ZAR1 T-complex protein 1 subunit epsilon OS=Homo sapiens GN=CCT5 PE=1 SV=1
Y.SAPVAAEPFLSGTSSNYVEEMYC(681.385)AWLENPK.S	2	8.1425	4030.91	E9PCR7	E9PCR7 2-oxoglutarate dehydrogenase, mitochondrial OS=Homo sapiens GN=OGDH PE=1 SV=1
Y.SAPVAAEPFLSGTSSNYVEEMYC(681.385)AWLENPK.S	1	7.0889	4029.9	E9PCR7	E9PCR7 2-oxoglutarate dehydrogenase, mitochondrial OS=Homo sapiens GN=OGDH PE=1 SV=1
Y.SAPVAAEPFLSGTSSNYVEEMYC(681.385)AWLENPK.S	1	4.1218	4030.9	E9PCR7	E9PCR7 2-oxoglutarate dehydrogenase, mitochondrial OS=Homo sapiens GN=OGDH PE=1 SV=1
Y.SAPVAAEPFLSGTSSNYVEEMYC(681.385)AWLENPK.S	1	3.9822	4029.93	E9PCR7	E9PCR7 2-oxoglutarate dehydrogenase, mitochondrial OS=Homo sapiens GN=OGDH PE=1 SV=1
R.KELEQIFC(681.385)QFDSK.L	1	3.3009	2355.2	E9PCR7	E9PCR7 2-oxoglutarate dehydrogenase, mitochondrial OS=Homo sapiens GN=OGDH PE=1 SV=1
K.AEQFYC(681.385)GDTEGKK.V	1	2.8761	2215.06	E9PCR7	E9PCR7 2-oxoglutarate dehydrogenase, mitochondrial OS=Homo sapiens GN=OGDH PE=1 SV=1
R.SMSC(681.385)PSTGLTEDILTHIGNVASSVPVENFTIHGGLSR.I	1	3.1583	4567.27	E9PCR7	E9PCR7 2-oxoglutarate dehydrogenase, mitochondrial OS=Homo sapiens GN=OGDH PE=1 SV=1
R.SMSC(681.385)PSTGLTEDILTHIGNVASSVPVENFTIHGGLSR.I	1	4.8892	4566.3	E9PCR7	E9PCR7 2-oxoglutarate dehydrogenase, mitochondrial OS=Homo sapiens GN=OGDH PE=1 SV=1
R.SMSC(681.385)PSTGLTEDILTHIGNVASSVPVENFTIHGGLSR.I	1	5.5599	4567.31	E9PCR7	E9PCR7 2-oxoglutarate dehydrogenase, mitochondrial OS=Homo sapiens GN=OGDH PE=1 SV=1
R.SMSC(681.385)PSTGLTEDILTHIGNVASSVPVENFTIHGGLSR.I	1	4.1134	4567.29	E9PCR7	E9PCR7 2-oxoglutarate dehydrogenase, mitochondrial OS=Homo sapiens GN=OGDH PE=1 SV=1
R.SM(15.9949)SC(681.385)PSTGLTEDILTHIGNVASSVPVENFTIHGGLSR.I	1	4.1708	4582.28	E9PCR7	E9PCR7 2-oxoglutarate dehydrogenase, mitochondrial OS=Homo sapiens GN=OGDH PE=1 SV=1
R.FLQMC(681.385)NDDPDVLPDLK.E	1	2.5101	2601.27	E9PCR7	E9PCR7 2-oxoglutarate dehydrogenase, mitochondrial OS=Homo sapiens GN=OGDH PE=1 SV=1
R.GVLTVDGEQVEYGPLQAQMHPGIGTLLTGPPGC(681.385)PGREP.-	1	5.955	4611.33	E9PCV4 , Q9NRA0-4 , Q9NRA0-3 , Q9NRA0-2 , Q9NRA0	Q9NRA0-2 Isoform 2 of Sphingosine kinase 2 OS=Homo sapiens GN=SPHK2 , E9PCV4 Sphingosine kinase 2 OS=Homo sapiens GN=SPHK2 PE=1 SV=2 , Q9NRA0 Sphingosine kinase 2 OS=Homo sapiens GN=SPHK2 PE=1 SV=2 , Q9NRA0-3 Isoform 3 of Sphingosine kinase 2 OS=Homo sapiens GN=SPHK2 , Q9NRA0-4 Isoform 4 of Sphingosine kinase 2 OS=Homo sapiens GN=SPHK2
R.GVLTVDGEQVEYGPLQAQMHPGIGTLLTGPPGC(681.385)PGREP.-	1	5.3361	4610.31	E9PCV4 , Q9NRA0-4 , Q9NRA0-3 , Q9NRA0-2 , Q9NRA0	Q9NRA0-2 Isoform 2 of Sphingosine kinase 2 OS=Homo sapiens GN=SPHK2 , E9PCV4 Sphingosine kinase 2 OS=Homo sapiens GN=SPHK2 PE=1 SV=2 , Q9NRA0 Sphingosine kinase 2 OS=Homo sapiens GN=SPHK2 PE=1 SV=2 , Q9NRA0-3 Isoform 3 of Sphingosine kinase 2 OS=Homo sapiens GN=SPHK2 , Q9NRA0-4 Isoform 4 of Sphingosine kinase 2 OS=Homo sapiens GN=SPHK2
R.GVLTVDGEQVEYGPLQAQMHPGIGTLLTGPPGC(681.385)PGREP.-	1	2.6103	4611.34	E9PCV4 , Q9NRA0-4 , Q9NRA0-3 , Q9NRA0-2 , Q9NRA0	Q9NRA0-2 Isoform 2 of Sphingosine kinase 2 OS=Homo sapiens GN=SPHK2 , E9PCV4 Sphingosine kinase 2 OS=Homo sapiens GN=SPHK2 PE=1 SV=2 , Q9NRA0 Sphingosine kinase 2 OS=Homo sapiens GN=SPHK2 PE=1 SV=2 , Q9NRA0-3 Isoform 3 of Sphingosine kinase 2 OS=Homo sapiens GN=SPHK2 , Q9NRA0-4 Isoform 4 of Sphingosine kinase 2 OS=Homo sapiens GN=SPHK2
K.SGGC(681.385)GAGAGVGGGNGALTWVNNAAK.K	1	3.5968	2885.44	E9PCY5 , Q02880-2	E9PCY5 DNA topoisomerase 2 (Fragment) OS=Homo sapiens GN=TOP2B PE=1 SV=1 , Q02880-2 Isoform Beta-1 of DNA topoisomerase 2-beta OS=Homo sapiens GN=TOP2B
K.SGGC(681.385)GAGAGVGGGNGALTWVNNAAKK.E	1	3.4135	3014.51	E9PCY5 , Q02880-2	E9PCY5 DNA topoisomerase 2 (Fragment) OS=Homo sapiens GN=TOP2B PE=1 SV=1 , Q02880-2 Isoform Beta-1 of DNA topoisomerase 2-beta OS=Homo sapiens GN=TOP2B
K.SGGC(681.385)GAGAGVGGGNGALTWVNNAAKK.E	1	3.0098	3013.52	E9PCY5 , Q02880-2	E9PCY5 DNA topoisomerase 2 (Fragment) OS=Homo sapiens GN=TOP2B PE=1 SV=1 , Q02880-2 Isoform Beta-1 of DNA topoisomerase 2-beta OS=Homo sapiens GN=TOP2B
R.TAC(681.385)RDNTSVYHISGK.K	1	2.7087	2390.19	E9PD53 , Q9NTJ3-2 , Q9NTJ3 , C9JR83	Q9NTJ3-2 Isoform 2 of Structural maintenance of chromosomes protein 4 OS=Homo sapiens GN=SMC4 , Q9NTJ3 Structural maintenance of chromosomes protein 4 OS=Homo sapiens GN=SMC4 PE=1 SV=2 , C9JR83 Structural maintenance of chromosomes protein 4 (Fragment) OS=Homo sapiens GN=SMC4 PE=1 SV=1 , E9PD53 Structural maintenance of chromosomes protein OS=Homo sapiens GN=SMC4 PE=1 SV=1
R.TAC(681.385)RDNTSVYHISGK.K	1	2.2153	2391.2	E9PD53 , Q9NTJ3-2 , Q9NTJ3 , C9JR83	Q9NTJ3-2 Isoform 2 of Structural maintenance of chromosomes protein 4 OS=Homo sapiens GN=SMC4 , Q9NTJ3 Structural maintenance of chromosomes protein 4 OS=Homo sapiens GN=SMC4 PE=1 SV=2 , C9JR83 Structural maintenance of chromosomes protein 4 (Fragment) OS=Homo sapiens GN=SMC4 PE=1 SV=1 , E9PD53 Structural maintenance of chromosomes protein OS=Homo sapiens GN=SMC4 PE=1 SV=1
R.FLNDTSLPHSC(681.385)FR.I	1	1.7107	2276.12	E9PDF6 , O43795-2 , O43795	O43795 Unconventional myosin-Ib OS=Homo sapiens GN=MYO1B PE=1 SV=3 , E9PDF6 Unconventional myosin-Ib OS=Homo sapiens GN=MYO1B PE=1 SV=1 , O43795-2 Isoform 2 of Unconventional myosin-Ib OS=Homo sapiens GN=MYO1B
R.FLNDTSLPHSC(681.385)FR.I	1	4.0966	2275.14	E9PDF6 , O43795-2 , O43795	O43795 Unconventional myosin-Ib OS=Homo sapiens GN=MYO1B PE=1 SV=3 , E9PDF6 Unconventional myosin-Ib OS=Homo sapiens GN=MYO1B PE=1 SV=1 , O43795-2 Isoform 2 of Unconventional myosin-Ib OS=Homo sapiens GN=MYO1B
K.SSSLQVADQDLLPSFHPYQPLEC(681.385)IVEETEGKLNELGQR.I	1	5.9723	5009.51	E9PDP5	E9PDP5 Ankyrin repeat and KH domain-containing protein 1 (Fragment) OS=Homo sapiens GN=ANKHD1 PE=1 SV=1
K.SSSLQVADQDLLPSFHPYQPLEC(681.385)IVEETEGKLNELGQR.I	1	3.1868	5010.51	E9PDP5	E9PDP5 Ankyrin repeat and KH domain-containing protein 1 (Fragment) OS=Homo sapiens GN=ANKHD1 PE=1 SV=1
R.IGIASQALGIAQTALDC(681.385)AVNYAENR.M	1	2.6719	3301.71	E9PE82 , P16219	P16219 Short-chain specific acyl-CoA dehydrogenase, mitochondrial OS=Homo sapiens GN=ACADS PE=1 SV=1 , E9PE82 Short-chain-specific acyl-CoA dehydrogenase, mitochondrial OS=Homo sapiens GN=ACADS PE=1 SV=1
R.IGIASQALGIAQTALDC(681.385)AVNYAENR.M	1	2.502	3302.71	E9PE82 , P16219	P16219 Short-chain specific acyl-CoA dehydrogenase, mitochondrial OS=Homo sapiens GN=ACADS PE=1 SV=1 , E9PE82 Short-chain-specific acyl-CoA dehydrogenase, mitochondrial OS=Homo sapiens GN=ACADS PE=1 SV=1
K.VSTEPPPILGGSHHHC(681.385)SSIPSHSCPR.S	1	2.4048	3514.68	E9PEJ6 , A2A3G9	A2A3G9 Probable phospholipid-transporting ATPase IH (Fragment) OS=Homo sapiens GN=ATP11A PE=1 SV=1 , E9PEJ6 Phospholipid-transporting ATPase OS=Homo sapiens GN=ATP11A PE=1 SV=1
K.NC(681.385)EEVGLFNELASPFENEFK.K	1	3.187	3056.48	E9PEK8 , B8ZZU6 , P15336-7 , P15336-4 , P15336-5 , H7C2N6 , C9JCI8 , P15336 , P15336-3 , E9PBF9	B8ZZU6 Cyclic AMP-dependent transcription factor ATF-2 OS=Homo sapiens GN=ATF2 PE=1 SV=1 , P15336 Cyclic AMP-dependent transcription factor ATF-2 OS=Homo sapiens GN=ATF2 PE=1 SV=4 , P15336-7 Isoform 7 of Cyclic AMP-dependent transcription factor ATF-2 OS=Homo sapiens GN=ATF2 , E9PEK8 Cyclic AMP-dependent transcription factor ATF-2 OS=Homo sapiens GN=ATF2 PE=1 SV=1 , C9JCI8 Cyclic AMP-dependent tr…
K.NC(681.385)EEVGLFNELASPFENEFKK.A	1	4.4034	3184.56	E9PEK8 , B8ZZU6 , P15336-7 , P15336-4 , P15336-5 , H7C2N6 , C9JCI8 , P15336 , P15336-3 , E9PBF9	B8ZZU6 Cyclic AMP-dependent transcription factor ATF-2 OS=Homo sapiens GN=ATF2 PE=1 SV=1 , P15336 Cyclic AMP-dependent transcription factor ATF-2 OS=Homo sapiens GN=ATF2 PE=1 SV=4 , P15336-7 Isoform 7 of Cyclic AMP-dependent transcription factor ATF-2 OS=Homo sapiens GN=ATF2 , E9PEK8 Cyclic AMP-dependent transcription factor ATF-2 OS=Homo sapiens GN=ATF2 PE=1 SV=1 , C9JCI8 Cyclic AMP-dependent tr…
R.DINVSVGSQQPDTKDSPVC(681.385)PHFTTNGNENSSIEK.T	1	4.369	4384.1	E9PEM5 , P50851 , P50851-2	E9PEM5 Lipopolysaccharide-responsive and beige-like anchor protein OS=Homo sapiens GN=LRBA PE=1 SV=1 , P50851-2 Isoform 2 of Lipopolysaccharide-responsive and beige-like anchor protein OS=Homo sapiens GN=LRBA , P50851 Lipopolysaccharide-responsive and beige-like anchor protein OS=Homo sapiens GN=LRBA PE=1 SV=4
K.DSPVC(681.385)PHFTTNGNENSSIEK.T	2	4.6094	2915.37	E9PEM5 , P50851 , P50851-2	E9PEM5 Lipopolysaccharide-responsive and beige-like anchor protein OS=Homo sapiens GN=LRBA PE=1 SV=1 , P50851-2 Isoform 2 of Lipopolysaccharide-responsive and beige-like anchor protein OS=Homo sapiens GN=LRBA , P50851 Lipopolysaccharide-responsive and beige-like anchor protein OS=Homo sapiens GN=LRBA PE=1 SV=4
K.LINDC(681.385)HGSVSEASSEQK.I	1	4.8247	2543.22	E9PEM5 , P50851 , P50851-2	E9PEM5 Lipopolysaccharide-responsive and beige-like anchor protein OS=Homo sapiens GN=LRBA PE=1 SV=1 , P50851-2 Isoform 2 of Lipopolysaccharide-responsive and beige-like anchor protein OS=Homo sapiens GN=LRBA , P50851 Lipopolysaccharide-responsive and beige-like anchor protein OS=Homo sapiens GN=LRBA PE=1 SV=4
K.LINDC(681.385)HGSVSEASSEQK.I	1	3.7709	2544.23	E9PEM5 , P50851 , P50851-2	E9PEM5 Lipopolysaccharide-responsive and beige-like anchor protein OS=Homo sapiens GN=LRBA PE=1 SV=1 , P50851-2 Isoform 2 of Lipopolysaccharide-responsive and beige-like anchor protein OS=Homo sapiens GN=LRBA , P50851 Lipopolysaccharide-responsive and beige-like anchor protein OS=Homo sapiens GN=LRBA PE=1 SV=4
K.LINDC(681.385)HGSVSEASSEQK.I	1	2.5339	2542.23	E9PEM5 , P50851 , P50851-2	E9PEM5 Lipopolysaccharide-responsive and beige-like anchor protein OS=Homo sapiens GN=LRBA PE=1 SV=1 , P50851-2 Isoform 2 of Lipopolysaccharide-responsive and beige-like anchor protein OS=Homo sapiens GN=LRBA , P50851 Lipopolysaccharide-responsive and beige-like anchor protein OS=Homo sapiens GN=LRBA PE=1 SV=4
R.SLVNIPADGVTVDPALLPPAC(681.385)LGALGDLSVEQPVQFR.S	1	4.9718	4512.42	E9PEM5 , P50851 , P50851-2	E9PEM5 Lipopolysaccharide-responsive and beige-like anchor protein OS=Homo sapiens GN=LRBA PE=1 SV=1 , P50851-2 Isoform 2 of Lipopolysaccharide-responsive and beige-like anchor protein OS=Homo sapiens GN=LRBA , P50851 Lipopolysaccharide-responsive and beige-like anchor protein OS=Homo sapiens GN=LRBA PE=1 SV=4
K.STDRVLGAHILGPGAGEMVNEAALALEYGASC(681.385)EDIAR.V	1	8.5439	4496.25	E9PEX6 , P09622 , P09622-2 , P09622-3	P09622-2 Isoform 2 of Dihydrolipoyl dehydrogenase, mitochondrial OS=Homo sapiens GN=DLD , P09622-3 Isoform 3 of Dihydrolipoyl dehydrogenase, mitochondrial OS=Homo sapiens GN=DLD , P09622 Dihydrolipoyl dehydrogenase, mitochondrial OS=Homo sapiens GN=DLD PE=1 SV=2 , E9PEX6 Dihydrolipoyl dehydrogenase OS=Homo sapiens GN=DLD PE=1 SV=1
K.STDRVLGAHILGPGAGEMVNEAALALEYGASC(681.385)EDIAR.V	1	10.6086	4497.25	E9PEX6 , P09622 , P09622-2 , P09622-3	P09622-2 Isoform 2 of Dihydrolipoyl dehydrogenase, mitochondrial OS=Homo sapiens GN=DLD , P09622-3 Isoform 3 of Dihydrolipoyl dehydrogenase, mitochondrial OS=Homo sapiens GN=DLD , P09622 Dihydrolipoyl dehydrogenase, mitochondrial OS=Homo sapiens GN=DLD PE=1 SV=2 , E9PEX6 Dihydrolipoyl dehydrogenase OS=Homo sapiens GN=DLD PE=1 SV=1
K.STDRVLGAHILGPGAGEMVNEAALALEYGASC(681.385)EDIAR.V	1	8.1216	4496.24	E9PEX6 , P09622 , P09622-2 , P09622-3	P09622-2 Isoform 2 of Dihydrolipoyl dehydrogenase, mitochondrial OS=Homo sapiens GN=DLD , P09622-3 Isoform 3 of Dihydrolipoyl dehydrogenase, mitochondrial OS=Homo sapiens GN=DLD , P09622 Dihydrolipoyl dehydrogenase, mitochondrial OS=Homo sapiens GN=DLD PE=1 SV=2 , E9PEX6 Dihydrolipoyl dehydrogenase OS=Homo sapiens GN=DLD PE=1 SV=1
K.STDRVLGAHILGPGAGEMVNEAALALEYGASC(681.385)EDIAR.V	1	8.7475	4497.25	E9PEX6 , P09622 , P09622-2 , P09622-3	P09622-2 Isoform 2 of Dihydrolipoyl dehydrogenase, mitochondrial OS=Homo sapiens GN=DLD , P09622-3 Isoform 3 of Dihydrolipoyl dehydrogenase, mitochondrial OS=Homo sapiens GN=DLD , P09622 Dihydrolipoyl dehydrogenase, mitochondrial OS=Homo sapiens GN=DLD PE=1 SV=2 , E9PEX6 Dihydrolipoyl dehydrogenase OS=Homo sapiens GN=DLD PE=1 SV=1
K.STDRVLGAHILGPGAGEMVNEAALALEYGASC(681.385)EDIAR.V	1	3.9736	4497.25	E9PEX6 , P09622 , P09622-2 , P09622-3	P09622-2 Isoform 2 of Dihydrolipoyl dehydrogenase, mitochondrial OS=Homo sapiens GN=DLD , P09622-3 Isoform 3 of Dihydrolipoyl dehydrogenase, mitochondrial OS=Homo sapiens GN=DLD , P09622 Dihydrolipoyl dehydrogenase, mitochondrial OS=Homo sapiens GN=DLD PE=1 SV=2 , E9PEX6 Dihydrolipoyl dehydrogenase OS=Homo sapiens GN=DLD PE=1 SV=1
K.STDRVLGAHILGPGAGEM(15.9949)VNEAALALEYGASC(681.385)EDIAR.V	1	6.2363	4512.23	E9PEX6 , P09622 , P09622-2 , P09622-3	P09622-2 Isoform 2 of Dihydrolipoyl dehydrogenase, mitochondrial OS=Homo sapiens GN=DLD , P09622-3 Isoform 3 of Dihydrolipoyl dehydrogenase, mitochondrial OS=Homo sapiens GN=DLD , P09622 Dihydrolipoyl dehydrogenase, mitochondrial OS=Homo sapiens GN=DLD PE=1 SV=2 , E9PEX6 Dihydrolipoyl dehydrogenase OS=Homo sapiens GN=DLD PE=1 SV=1
K.STDRVLGAHILGPGAGEM(15.9949)VNEAALALEYGASC(681.385)EDIAR.V	1	2.9705	4511.25	E9PEX6 , P09622 , P09622-2 , P09622-3	P09622-2 Isoform 2 of Dihydrolipoyl dehydrogenase, mitochondrial OS=Homo sapiens GN=DLD , P09622-3 Isoform 3 of Dihydrolipoyl dehydrogenase, mitochondrial OS=Homo sapiens GN=DLD , P09622 Dihydrolipoyl dehydrogenase, mitochondrial OS=Homo sapiens GN=DLD PE=1 SV=2 , E9PEX6 Dihydrolipoyl dehydrogenase OS=Homo sapiens GN=DLD PE=1 SV=1
K.STDRVLGAHILGPGAGEM(15.9949)VNEAALALEYGASC(681.385)EDIAR.V	1	4.3762	4512.24	E9PEX6 , P09622 , P09622-2 , P09622-3	P09622-2 Isoform 2 of Dihydrolipoyl dehydrogenase, mitochondrial OS=Homo sapiens GN=DLD , P09622-3 Isoform 3 of Dihydrolipoyl dehydrogenase, mitochondrial OS=Homo sapiens GN=DLD , P09622 Dihydrolipoyl dehydrogenase, mitochondrial OS=Homo sapiens GN=DLD PE=1 SV=2 , E9PEX6 Dihydrolipoyl dehydrogenase OS=Homo sapiens GN=DLD PE=1 SV=1
K.STDRVLGAHILGPGAGEM(15.9949)VNEAALALEYGASC(681.385)EDIAR.V	1	4.1882	4513.24	E9PEX6 , P09622 , P09622-2 , P09622-3	P09622-2 Isoform 2 of Dihydrolipoyl dehydrogenase, mitochondrial OS=Homo sapiens GN=DLD , P09622-3 Isoform 3 of Dihydrolipoyl dehydrogenase, mitochondrial OS=Homo sapiens GN=DLD , P09622 Dihydrolipoyl dehydrogenase, mitochondrial OS=Homo sapiens GN=DLD PE=1 SV=2 , E9PEX6 Dihydrolipoyl dehydrogenase OS=Homo sapiens GN=DLD PE=1 SV=1
R.VLGAHILGPGAGEMVNEAALALEYGASC(681.385)EDIAR.V	1	10.9806	4037.04	E9PEX6 , P09622 , P09622-2 , P09622-3	P09622-2 Isoform 2 of Dihydrolipoyl dehydrogenase, mitochondrial OS=Homo sapiens GN=DLD , P09622-3 Isoform 3 of Dihydrolipoyl dehydrogenase, mitochondrial OS=Homo sapiens GN=DLD , P09622 Dihydrolipoyl dehydrogenase, mitochondrial OS=Homo sapiens GN=DLD PE=1 SV=2 , E9PEX6 Dihydrolipoyl dehydrogenase OS=Homo sapiens GN=DLD PE=1 SV=1
R.VLGAHILGPGAGEMVNEAALALEYGASC(681.385)EDIAR.V	1	11.9612	4038.06	E9PEX6 , P09622 , P09622-2 , P09622-3	P09622-2 Isoform 2 of Dihydrolipoyl dehydrogenase, mitochondrial OS=Homo sapiens GN=DLD , P09622-3 Isoform 3 of Dihydrolipoyl dehydrogenase, mitochondrial OS=Homo sapiens GN=DLD , P09622 Dihydrolipoyl dehydrogenase, mitochondrial OS=Homo sapiens GN=DLD PE=1 SV=2 , E9PEX6 Dihydrolipoyl dehydrogenase OS=Homo sapiens GN=DLD PE=1 SV=1
R.VLGAHILGPGAGEMVNEAALALEYGASC(681.385)EDIAR.V	1	12.4507	4037.03	E9PEX6 , P09622 , P09622-2 , P09622-3	P09622-2 Isoform 2 of Dihydrolipoyl dehydrogenase, mitochondrial OS=Homo sapiens GN=DLD , P09622-3 Isoform 3 of Dihydrolipoyl dehydrogenase, mitochondrial OS=Homo sapiens GN=DLD , P09622 Dihydrolipoyl dehydrogenase, mitochondrial OS=Homo sapiens GN=DLD PE=1 SV=2 , E9PEX6 Dihydrolipoyl dehydrogenase OS=Homo sapiens GN=DLD PE=1 SV=1
R.VLGAHILGPGAGEMVNEAALALEYGASC(681.385)EDIAR.V	1	2.716	4037.05	E9PEX6 , P09622 , P09622-2 , P09622-3	P09622-2 Isoform 2 of Dihydrolipoyl dehydrogenase, mitochondrial OS=Homo sapiens GN=DLD , P09622-3 Isoform 3 of Dihydrolipoyl dehydrogenase, mitochondrial OS=Homo sapiens GN=DLD , P09622 Dihydrolipoyl dehydrogenase, mitochondrial OS=Homo sapiens GN=DLD PE=1 SV=2 , E9PEX6 Dihydrolipoyl dehydrogenase OS=Homo sapiens GN=DLD PE=1 SV=1
R.VLGAHILGPGAGEMVNEAALALEYGASC(681.385)EDIAR.V	1	6.4124	4037.04	E9PEX6 , P09622 , P09622-2 , P09622-3	P09622-2 Isoform 2 of Dihydrolipoyl dehydrogenase, mitochondrial OS=Homo sapiens GN=DLD , P09622-3 Isoform 3 of Dihydrolipoyl dehydrogenase, mitochondrial OS=Homo sapiens GN=DLD , P09622 Dihydrolipoyl dehydrogenase, mitochondrial OS=Homo sapiens GN=DLD PE=1 SV=2 , E9PEX6 Dihydrolipoyl dehydrogenase OS=Homo sapiens GN=DLD PE=1 SV=1
R.VLGAHILGPGAGEMVNEAALALEYGASC(681.385)EDIAR.V	1	5.8014	4037.03	E9PEX6 , P09622 , P09622-2 , P09622-3	P09622-2 Isoform 2 of Dihydrolipoyl dehydrogenase, mitochondrial OS=Homo sapiens GN=DLD , P09622-3 Isoform 3 of Dihydrolipoyl dehydrogenase, mitochondrial OS=Homo sapiens GN=DLD , P09622 Dihydrolipoyl dehydrogenase, mitochondrial OS=Homo sapiens GN=DLD PE=1 SV=2 , E9PEX6 Dihydrolipoyl dehydrogenase OS=Homo sapiens GN=DLD PE=1 SV=1
R.VLGAHILGPGAGEM(15.9949)VNEAALALEYGASC(681.385)EDIAR.V	1	9.2624	4054.04	E9PEX6 , P09622 , P09622-2 , P09622-3	P09622-2 Isoform 2 of Dihydrolipoyl dehydrogenase, mitochondrial OS=Homo sapiens GN=DLD , P09622-3 Isoform 3 of Dihydrolipoyl dehydrogenase, mitochondrial OS=Homo sapiens GN=DLD , P09622 Dihydrolipoyl dehydrogenase, mitochondrial OS=Homo sapiens GN=DLD PE=1 SV=2 , E9PEX6 Dihydrolipoyl dehydrogenase OS=Homo sapiens GN=DLD PE=1 SV=1
R.VLGAHILGPGAGEM(15.9949)VNEAALALEYGASC(681.385)EDIAR.V	1	7.8246	4054.03	E9PEX6 , P09622 , P09622-2 , P09622-3	P09622-2 Isoform 2 of Dihydrolipoyl dehydrogenase, mitochondrial OS=Homo sapiens GN=DLD , P09622-3 Isoform 3 of Dihydrolipoyl dehydrogenase, mitochondrial OS=Homo sapiens GN=DLD , P09622 Dihydrolipoyl dehydrogenase, mitochondrial OS=Homo sapiens GN=DLD PE=1 SV=2 , E9PEX6 Dihydrolipoyl dehydrogenase OS=Homo sapiens GN=DLD PE=1 SV=1
R.VLGAHILGPGAGEM(15.9949)VNEAALALEYGASC(681.385)EDIAR.V	1	9.0407	4054.03	E9PEX6 , P09622 , P09622-2 , P09622-3	P09622-2 Isoform 2 of Dihydrolipoyl dehydrogenase, mitochondrial OS=Homo sapiens GN=DLD , P09622-3 Isoform 3 of Dihydrolipoyl dehydrogenase, mitochondrial OS=Homo sapiens GN=DLD , P09622 Dihydrolipoyl dehydrogenase, mitochondrial OS=Homo sapiens GN=DLD PE=1 SV=2 , E9PEX6 Dihydrolipoyl dehydrogenase OS=Homo sapiens GN=DLD PE=1 SV=1
R.VLGAHILGPGAGEM(15.9949)VNEAALALEYGASC(681.385)EDIAR.V	1	7.3784	4053.04	E9PEX6 , P09622 , P09622-2 , P09622-3	P09622-2 Isoform 2 of Dihydrolipoyl dehydrogenase, mitochondrial OS=Homo sapiens GN=DLD , P09622-3 Isoform 3 of Dihydrolipoyl dehydrogenase, mitochondrial OS=Homo sapiens GN=DLD , P09622 Dihydrolipoyl dehydrogenase, mitochondrial OS=Homo sapiens GN=DLD PE=1 SV=2 , E9PEX6 Dihydrolipoyl dehydrogenase OS=Homo sapiens GN=DLD PE=1 SV=1
R.VLGAHILGPGAGEM(15.9949)VNEAALALEYGASC(681.385)EDIAR.V	1	3.429	4054.05	E9PEX6 , P09622 , P09622-2 , P09622-3	P09622-2 Isoform 2 of Dihydrolipoyl dehydrogenase, mitochondrial OS=Homo sapiens GN=DLD , P09622-3 Isoform 3 of Dihydrolipoyl dehydrogenase, mitochondrial OS=Homo sapiens GN=DLD , P09622 Dihydrolipoyl dehydrogenase, mitochondrial OS=Homo sapiens GN=DLD PE=1 SV=2 , E9PEX6 Dihydrolipoyl dehydrogenase OS=Homo sapiens GN=DLD PE=1 SV=1
R.VLGAHILGPGAGEM(15.9949)VNEAALALEYGASC(681.385)EDIAR.V	1	3.614	4054.04	E9PEX6 , P09622 , P09622-2 , P09622-3	P09622-2 Isoform 2 of Dihydrolipoyl dehydrogenase, mitochondrial OS=Homo sapiens GN=DLD , P09622-3 Isoform 3 of Dihydrolipoyl dehydrogenase, mitochondrial OS=Homo sapiens GN=DLD , P09622 Dihydrolipoyl dehydrogenase, mitochondrial OS=Homo sapiens GN=DLD PE=1 SV=2 , E9PEX6 Dihydrolipoyl dehydrogenase OS=Homo sapiens GN=DLD PE=1 SV=1
R.HAC(681.385)VPVDFEEVHVSSNADEEDIR.N	2	5.0757	3337.57	E9PF84 , P51553-2 , E7EQB8 , P51553 , G5E9Q7	E9PF84 Isocitrate dehydrogenase NAD] subunit, mitochondrial (Fragment) OS=Homo sapiens GN=IDH3G PE=1 SV=1 , E7EQB8 Isocitrate dehydrogenase NAD] subunit, mitochondrial OS=Homo sapiens GN=IDH3G PE=1 SV=1 , P51553 Isocitrate dehydrogenase NAD] subunit gamma, mitochondrial OS=Homo sapiens GN=IDH3G PE=1 SV=1 , P51553-2 Isoform 2 of Isocitrate dehydrogenase NAD] subunit gamma, mitochondrial OS=Homo sa…
R.HAC(681.385)VPVDFEEVHVSSNADEEDIR.N	1	3.1837	3336.57	E9PF84 , P51553-2 , E7EQB8 , P51553 , G5E9Q7	E9PF84 Isocitrate dehydrogenase NAD] subunit, mitochondrial (Fragment) OS=Homo sapiens GN=IDH3G PE=1 SV=1 , E7EQB8 Isocitrate dehydrogenase NAD] subunit, mitochondrial OS=Homo sapiens GN=IDH3G PE=1 SV=1 , P51553 Isocitrate dehydrogenase NAD] subunit gamma, mitochondrial OS=Homo sapiens GN=IDH3G PE=1 SV=1 , P51553-2 Isoform 2 of Isocitrate dehydrogenase NAD] subunit gamma, mitochondrial OS=Homo sa…
R.HAC(681.385)VPVDFEEVHVSSNADEEDIR.N	1	3.9511	3337.57	E9PF84 , P51553-2 , E7EQB8 , P51553 , G5E9Q7	E9PF84 Isocitrate dehydrogenase NAD] subunit, mitochondrial (Fragment) OS=Homo sapiens GN=IDH3G PE=1 SV=1 , E7EQB8 Isocitrate dehydrogenase NAD] subunit, mitochondrial OS=Homo sapiens GN=IDH3G PE=1 SV=1 , P51553 Isocitrate dehydrogenase NAD] subunit gamma, mitochondrial OS=Homo sapiens GN=IDH3G PE=1 SV=1 , P51553-2 Isoform 2 of Isocitrate dehydrogenase NAD] subunit gamma, mitochondrial OS=Homo sa…
R.TSLDLYANVIHC(681.385)K.S	2	3.7541	2216.17	E9PF84 , P51553-2 , E7EQB8 , P51553 , G5E9Q7	E9PF84 Isocitrate dehydrogenase NAD] subunit, mitochondrial (Fragment) OS=Homo sapiens GN=IDH3G PE=1 SV=1 , E7EQB8 Isocitrate dehydrogenase NAD] subunit, mitochondrial OS=Homo sapiens GN=IDH3G PE=1 SV=1 , P51553 Isocitrate dehydrogenase NAD] subunit gamma, mitochondrial OS=Homo sapiens GN=IDH3G PE=1 SV=1 , P51553-2 Isoform 2 of Isocitrate dehydrogenase NAD] subunit gamma, mitochondrial OS=Homo sa…
R.TSLDLYANVIHC(681.385)K.S	1	3.5679	2216.16	E9PF84 , P51553-2 , E7EQB8 , P51553 , G5E9Q7	E9PF84 Isocitrate dehydrogenase NAD] subunit, mitochondrial (Fragment) OS=Homo sapiens GN=IDH3G PE=1 SV=1 , E7EQB8 Isocitrate dehydrogenase NAD] subunit, mitochondrial OS=Homo sapiens GN=IDH3G PE=1 SV=1 , P51553 Isocitrate dehydrogenase NAD] subunit gamma, mitochondrial OS=Homo sapiens GN=IDH3G PE=1 SV=1 , P51553-2 Isoform 2 of Isocitrate dehydrogenase NAD] subunit gamma, mitochondrial OS=Homo sa…
R.DLSIEEQSEC(681.385)AQDFYHNVAER.M	3	5.0042	3223.51	E9PFK9 , Q9UJ41-3 , Q9UJ41-2 , Q9UJ41-4 , Q9UJ41	Q9UJ41 Rab5 GDP/GTP exchange factor OS=Homo sapiens GN=RABGEF1 PE=1 SV=2 , E9PFK9 Rab5 GDP/GTP exchange factor OS=Homo sapiens GN=RABGEF1 PE=1 SV=1 , Q9UJ41-3 Isoform 3 of Rab5 GDP/GTP exchange factor OS=Homo sapiens GN=RABGEF1 , Q9UJ41-2 Isoform 2 of Rab5 GDP/GTP exchange factor OS=Homo sapiens GN=RABGEF1 , Q9UJ41-4 Isoform 4 of Rab5 GDP/GTP exchange factor OS=Homo sapiens GN=RABGEF1
R.DLSIEEQSEC(681.385)AQDFYHNVAER.M	1	4.6059	3222.48	E9PFK9 , Q9UJ41-3 , Q9UJ41-2 , Q9UJ41-4 , Q9UJ41	Q9UJ41 Rab5 GDP/GTP exchange factor OS=Homo sapiens GN=RABGEF1 PE=1 SV=2 , E9PFK9 Rab5 GDP/GTP exchange factor OS=Homo sapiens GN=RABGEF1 PE=1 SV=1 , Q9UJ41-3 Isoform 3 of Rab5 GDP/GTP exchange factor OS=Homo sapiens GN=RABGEF1 , Q9UJ41-2 Isoform 2 of Rab5 GDP/GTP exchange factor OS=Homo sapiens GN=RABGEF1 , Q9UJ41-4 Isoform 4 of Rab5 GDP/GTP exchange factor OS=Homo sapiens GN=RABGEF1
R.KQEAESWSPDAC(681.385)LGVK.Q	1	4.0676	2486.24	E9PFK9 , Q9UJ41-3 , Q9UJ41-2 , Q9UJ41-4 , Q9UJ41	Q9UJ41 Rab5 GDP/GTP exchange factor OS=Homo sapiens GN=RABGEF1 PE=1 SV=2 , E9PFK9 Rab5 GDP/GTP exchange factor OS=Homo sapiens GN=RABGEF1 PE=1 SV=1 , Q9UJ41-3 Isoform 3 of Rab5 GDP/GTP exchange factor OS=Homo sapiens GN=RABGEF1 , Q9UJ41-2 Isoform 2 of Rab5 GDP/GTP exchange factor OS=Homo sapiens GN=RABGEF1 , Q9UJ41-4 Isoform 4 of Rab5 GDP/GTP exchange factor OS=Homo sapiens GN=RABGEF1
R.NAYSSSHLEPESSSQHC(681.385)R.Q	2	3.5067	2759.27	E9PGA7 , Q9Y2L6 , Q9Y2L6-2	Q9Y2L6 FERM domain-containing protein 4B OS=Homo sapiens GN=FRMD4B PE=1 SV=4 , Q9Y2L6-2 Isoform 2 of FERM domain-containing protein 4B OS=Homo sapiens GN=FRMD4B , E9PGA7 FERM domain-containing protein 4B OS=Homo sapiens GN=FRMD4B PE=1 SV=1
R.C(681.385)ADGGLYCKEWAPGAEGVFLTGDFNGWNPFSYPYK.K	1	4.897	4655.17	E9PGM4 , Q04446	Q04446 1,4-alpha-glucan-branching enzyme OS=Homo sapiens GN=GBE1 PE=1 SV=3 , E9PGM4 1,4-alpha-glucan-branching enzyme OS=Homo sapiens GN=GBE1 PE=1 SV=1
R.GFNKETAAAC(681.385)VEK.-	1	4.6183	2108.08	E9PGT1 , Q15631	E9PGT1 Translin OS=Homo sapiens GN=TSN PE=1 SV=1 , Q15631 Translin OS=Homo sapiens GN=TSN PE=1 SV=1
R.GFNKETAAAC(681.385)VEK.-	1	2.7313	2107.08	E9PGT1 , Q15631	E9PGT1 Translin OS=Homo sapiens GN=TSN PE=1 SV=1 , Q15631 Translin OS=Homo sapiens GN=TSN PE=1 SV=1
R.GFNKETAAAC(681.385)VEK.-	1	3.5353	2106.07	E9PGT1 , Q15631	E9PGT1 Translin OS=Homo sapiens GN=TSN PE=1 SV=1 , Q15631 Translin OS=Homo sapiens GN=TSN PE=1 SV=1
R.GFNKETAAAC(681.385)VEK.-	1	2.5817	2108.08	E9PGT1 , Q15631	E9PGT1 Translin OS=Homo sapiens GN=TSN PE=1 SV=1 , Q15631 Translin OS=Homo sapiens GN=TSN PE=1 SV=1
R.GFNKETAAAC(681.385)VEK.-	1	2.7092	2106.07	E9PGT1 , Q15631	E9PGT1 Translin OS=Homo sapiens GN=TSN PE=1 SV=1 , Q15631 Translin OS=Homo sapiens GN=TSN PE=1 SV=1
K.TLAC(681.385)THSSAYENQR.V	1	3.1538	2320.12	E9PHY8 , Q8NDA8	E9PHY8 Maestro heat-like repeat-containing protein family member 1 OS=Homo sapiens GN=MROH1 PE=1 SV=1 , Q8NDA8 Maestro heat-like repeat-containing protein family member 1 OS=Homo sapiens GN=MROH1 PE=2 SV=3
R.GLANLASGC(681.385)PDKVR.T	1	3.3458	2140.14	E9PHY8 , Q8NDA8	E9PHY8 Maestro heat-like repeat-containing protein family member 1 OS=Homo sapiens GN=MROH1 PE=1 SV=1 , Q8NDA8 Maestro heat-like repeat-containing protein family member 1 OS=Homo sapiens GN=MROH1 PE=2 SV=3
R.GLANLASGC(681.385)PDKVR.T	1	2.2644	2140.15	E9PHY8 , Q8NDA8	E9PHY8 Maestro heat-like repeat-containing protein family member 1 OS=Homo sapiens GN=MROH1 PE=1 SV=1 , Q8NDA8 Maestro heat-like repeat-containing protein family member 1 OS=Homo sapiens GN=MROH1 PE=2 SV=3
R.LNTGSKDLFAEC(681.385)AK.I	1	3.3199	2236.16	E9PI26 , P32780 , P32780-2	P32780-2 Isoform 2 of General transcription factor IIH subunit 1 OS=Homo sapiens GN=GTF2H1 , E9PI26 General transcription factor IIH subunit 1 OS=Homo sapiens GN=GTF2H1 PE=1 SV=1 , P32780 General transcription factor IIH subunit 1 OS=Homo sapiens GN=GTF2H1 PE=1 SV=1
K.LC(681.385)VQNSPQEAR.N	1	2.3938	1985.02	E9PID8 , E7EWR4 , A0A0A0MT56 , P33240 , P33240-2	E7EWR4 Cleavage stimulation factor subunit 2 OS=Homo sapiens GN=CSTF2 PE=1 SV=1 , E9PID8 Cleavage stimulation factor subunit 2 OS=Homo sapiens GN=CSTF2 PE=1 SV=1 , P33240-2 Isoform 2 of Cleavage stimulation factor subunit 2 OS=Homo sapiens GN=CSTF2 , A0A0A0MT56 Cleavage stimulation factor subunit 2 (Fragment) OS=Homo sapiens GN=CSTF2 PE=1 SV=1 , P33240 Cleavage stimulation factor subunit 2 OS=Hom…
K.TLC(681.385)EEEEEGQGRPQQAVASPSNAEDTSPAPVSAPAPPAR.T	2	6.0946	4713.25	E9PIH6 , Q8N3D4	Q8N3D4 EH domain-binding protein 1-like protein 1 OS=Homo sapiens GN=EHBP1L1 PE=1 SV=2 , E9PIH6 EH domain-binding protein 1-like protein 1 (Fragment) OS=Homo sapiens GN=EHBP1L1 PE=1 SV=1
K.TLC(681.385)EEEEEGQGRPQQAVASPSNAEDTSPAPVSAPAPPAR.T	1	2.7821	4713.27	E9PIH6 , Q8N3D4	Q8N3D4 EH domain-binding protein 1-like protein 1 OS=Homo sapiens GN=EHBP1L1 PE=1 SV=2 , E9PIH6 EH domain-binding protein 1-like protein 1 (Fragment) OS=Homo sapiens GN=EHBP1L1 PE=1 SV=1
R.ETQAQAC(681.385)PQEGTEAHGAR.L	2	2.8772	2622.24	E9PIH6 , Q8N3D4	Q8N3D4 EH domain-binding protein 1-like protein 1 OS=Homo sapiens GN=EHBP1L1 PE=1 SV=2 , E9PIH6 EH domain-binding protein 1-like protein 1 (Fragment) OS=Homo sapiens GN=EHBP1L1 PE=1 SV=1
R.WAELLPLLQQC(681.385)QVVR.L	1	5.4209	2535.4	E9PIK5 , P13489	P13489 Ribonuclease inhibitor OS=Homo sapiens GN=RNH1 PE=1 SV=2 , E9PIK5 Ribonuclease inhibitor (Fragment) OS=Homo sapiens GN=RNH1 PE=1 SV=1
R.WAELLPLLQQC(681.385)QVVR.L	1	4.1575	2535.4	E9PIK5 , P13489	P13489 Ribonuclease inhibitor OS=Homo sapiens GN=RNH1 PE=1 SV=2 , E9PIK5 Ribonuclease inhibitor (Fragment) OS=Homo sapiens GN=RNH1 PE=1 SV=1
R.TLPTLQELHLSDNLLGDAGLQLLCEGLLDPQC(681.385)R.L	1	4.4516	4385.28	E9PIK5 , P13489	P13489 Ribonuclease inhibitor OS=Homo sapiens GN=RNH1 PE=1 SV=2 , E9PIK5 Ribonuclease inhibitor (Fragment) OS=Homo sapiens GN=RNH1 PE=1 SV=1
K.LHC(681.385)PLQGTAAPGPDGGNRCLAVSQVPLTASVCVGD.-	1	3.0713	4256.11	E9PIK5	E9PIK5 Ribonuclease inhibitor (Fragment) OS=Homo sapiens GN=RNH1 PE=1 SV=1
K.C(681.385)SVPFTPIEFHYENTR.A	1	3.968	2679.33	E9PIN3 , Q9UBU9	E9PIN3 Nuclear RNA export factor 1 (Fragment) OS=Homo sapiens GN=NXF1 PE=1 SV=1 , Q9UBU9 Nuclear RNA export factor 1 OS=Homo sapiens GN=NXF1 PE=1 SV=1
K.LEELWLDGNSLC(681.385)DTFRDQSTYISAIR.E	1	3.1389	3784.86	E9PIN3 , Q9UBU9	E9PIN3 Nuclear RNA export factor 1 (Fragment) OS=Homo sapiens GN=NXF1 PE=1 SV=1 , Q9UBU9 Nuclear RNA export factor 1 OS=Homo sapiens GN=NXF1 PE=1 SV=1
K.LEELWLDGNSLC(681.385)DTFRDQSTYISAIR.E	1	3.3757	3785.85	E9PIN3 , Q9UBU9	E9PIN3 Nuclear RNA export factor 1 (Fragment) OS=Homo sapiens GN=NXF1 PE=1 SV=1 , Q9UBU9 Nuclear RNA export factor 1 OS=Homo sapiens GN=NXF1 PE=1 SV=1
R.ISPVIYHFVFTNESNETDYVPLPIIDSVEC(681.385)NK.L	1	5.7986	4423.23	E9PJD7 , Q6ZMK1 , Q6ZMK1-2	Q6ZMK1-2 Isoform 2 of Cysteine and histidine-rich protein 1 OS=Homo sapiens GN=CYHR1 , E9PJD7 Cysteine and histidine-rich protein 1 OS=Homo sapiens GN=CYHR1 PE=1 SV=1 , Q6ZMK1 Cysteine and histidine-rich protein 1 OS=Homo sapiens GN=CYHR1 PE=1 SV=2
R.ISPVIYHFVFTNESNETDYVPLPIIDSVEC(681.385)NK.L	1	4.137	4421.37	E9PJD7 , Q6ZMK1 , Q6ZMK1-2	Q6ZMK1-2 Isoform 2 of Cysteine and histidine-rich protein 1 OS=Homo sapiens GN=CYHR1 , E9PJD7 Cysteine and histidine-rich protein 1 OS=Homo sapiens GN=CYHR1 PE=1 SV=1 , Q6ZMK1 Cysteine and histidine-rich protein 1 OS=Homo sapiens GN=CYHR1 PE=1 SV=2
R.ISPVIYHFVFTNESNETDYVPLPIIDSVEC(681.385)NKLLAAK.N	1	5.9378	4918.56	E9PJD7 , Q6ZMK1 , Q6ZMK1-2	Q6ZMK1-2 Isoform 2 of Cysteine and histidine-rich protein 1 OS=Homo sapiens GN=CYHR1 , E9PJD7 Cysteine and histidine-rich protein 1 OS=Homo sapiens GN=CYHR1 PE=1 SV=1 , Q6ZMK1 Cysteine and histidine-rich protein 1 OS=Homo sapiens GN=CYHR1 PE=1 SV=2
R.ISPVIYHFVFTNESNETDYVPLPIIDSVEC(681.385)NKLLAAK.N	1	2.4578	4918.52	E9PJD7 , Q6ZMK1 , Q6ZMK1-2	Q6ZMK1-2 Isoform 2 of Cysteine and histidine-rich protein 1 OS=Homo sapiens GN=CYHR1 , E9PJD7 Cysteine and histidine-rich protein 1 OS=Homo sapiens GN=CYHR1 PE=1 SV=1 , Q6ZMK1 Cysteine and histidine-rich protein 1 OS=Homo sapiens GN=CYHR1 PE=1 SV=2
K.RNQSFC(681.385)PTVNLDK.L	1	2.7794	2260.16	E9PJD9 , E9PLL6 , P46776	P46776 60S ribosomal protein L27a OS=Homo sapiens GN=RPL27A PE=1 SV=2 , E9PJD9 60S ribosomal protein L27a OS=Homo sapiens GN=RPL27A PE=1 SV=1 , E9PLL6 60S ribosomal protein L27a OS=Homo sapiens GN=RPL27A PE=1 SV=1
R.NQSFC(681.385)PTVNLDK.L	3	2.9893	2106.05	E9PJD9 , E9PLL6 , P46776	P46776 60S ribosomal protein L27a OS=Homo sapiens GN=RPL27A PE=1 SV=2 , E9PJD9 60S ribosomal protein L27a OS=Homo sapiens GN=RPL27A PE=1 SV=1 , E9PLL6 60S ribosomal protein L27a OS=Homo sapiens GN=RPL27A PE=1 SV=1
R.NQSFC(681.385)PTVNLDK.L	1	2.077	2105.06	E9PJD9 , E9PLL6 , P46776	P46776 60S ribosomal protein L27a OS=Homo sapiens GN=RPL27A PE=1 SV=2 , E9PJD9 60S ribosomal protein L27a OS=Homo sapiens GN=RPL27A PE=1 SV=1 , E9PLL6 60S ribosomal protein L27a OS=Homo sapiens GN=RPL27A PE=1 SV=1
R.NQSFC(681.385)PTVNLDKLWTLVSEQTR.V	1	7.3033	3317.71	E9PJD9 , E9PLL6 , P46776	P46776 60S ribosomal protein L27a OS=Homo sapiens GN=RPL27A PE=1 SV=2 , E9PJD9 60S ribosomal protein L27a OS=Homo sapiens GN=RPL27A PE=1 SV=1 , E9PLL6 60S ribosomal protein L27a OS=Homo sapiens GN=RPL27A PE=1 SV=1
R.NQSFC(681.385)PTVNLDKLWTLVSEQTR.V	1	7.4969	3319.73	E9PJD9 , E9PLL6 , P46776	P46776 60S ribosomal protein L27a OS=Homo sapiens GN=RPL27A PE=1 SV=2 , E9PJD9 60S ribosomal protein L27a OS=Homo sapiens GN=RPL27A PE=1 SV=1 , E9PLL6 60S ribosomal protein L27a OS=Homo sapiens GN=RPL27A PE=1 SV=1
R.NQSFC(681.385)PTVNLDKLWTLVSEQTR.V	1	8.1039	3319.72	E9PJD9 , E9PLL6 , P46776	P46776 60S ribosomal protein L27a OS=Homo sapiens GN=RPL27A PE=1 SV=2 , E9PJD9 60S ribosomal protein L27a OS=Homo sapiens GN=RPL27A PE=1 SV=1 , E9PLL6 60S ribosomal protein L27a OS=Homo sapiens GN=RPL27A PE=1 SV=1
R.NQSFC(681.385)PTVNLDKLWTLVSEQTR.V	1	4.1581	3317.68	E9PJD9 , E9PLL6 , P46776	P46776 60S ribosomal protein L27a OS=Homo sapiens GN=RPL27A PE=1 SV=2 , E9PJD9 60S ribosomal protein L27a OS=Homo sapiens GN=RPL27A PE=1 SV=1 , E9PLL6 60S ribosomal protein L27a OS=Homo sapiens GN=RPL27A PE=1 SV=1
R.NQSFC(681.385)PTVNLDKLWTLVSEQTR.V	12	5.7765	3317.71	E9PJD9 , E9PLL6 , P46776	P46776 60S ribosomal protein L27a OS=Homo sapiens GN=RPL27A PE=1 SV=2 , E9PJD9 60S ribosomal protein L27a OS=Homo sapiens GN=RPL27A PE=1 SV=1 , E9PLL6 60S ribosomal protein L27a OS=Homo sapiens GN=RPL27A PE=1 SV=1
R.NQSFC(681.385)PTVNLDKLWTLVSEQTR.V	28	7.045	3318.7	E9PJD9 , E9PLL6 , P46776	P46776 60S ribosomal protein L27a OS=Homo sapiens GN=RPL27A PE=1 SV=2 , E9PJD9 60S ribosomal protein L27a OS=Homo sapiens GN=RPL27A PE=1 SV=1 , E9PLL6 60S ribosomal protein L27a OS=Homo sapiens GN=RPL27A PE=1 SV=1
R.NQSFC(681.385)PTVNLDKLWTLVSEQTR.V	7	6.4285	3318.71	E9PJD9 , E9PLL6 , P46776	P46776 60S ribosomal protein L27a OS=Homo sapiens GN=RPL27A PE=1 SV=2 , E9PJD9 60S ribosomal protein L27a OS=Homo sapiens GN=RPL27A PE=1 SV=1 , E9PLL6 60S ribosomal protein L27a OS=Homo sapiens GN=RPL27A PE=1 SV=1
R.NQSFC(681.385)PTVNLDKLWTLVSEQTR.V	1	3.622	3318.7	E9PJD9 , E9PLL6 , P46776	P46776 60S ribosomal protein L27a OS=Homo sapiens GN=RPL27A PE=1 SV=2 , E9PJD9 60S ribosomal protein L27a OS=Homo sapiens GN=RPL27A PE=1 SV=1 , E9PLL6 60S ribosomal protein L27a OS=Homo sapiens GN=RPL27A PE=1 SV=1
R.NQSFC(681.385)PTVNLDKLWTLVSEQTR.V	5	4.8383	3318.7	E9PJD9 , E9PLL6 , P46776	P46776 60S ribosomal protein L27a OS=Homo sapiens GN=RPL27A PE=1 SV=2 , E9PJD9 60S ribosomal protein L27a OS=Homo sapiens GN=RPL27A PE=1 SV=1 , E9PLL6 60S ribosomal protein L27a OS=Homo sapiens GN=RPL27A PE=1 SV=1
R.NQSFC(681.385)PTVNLDKLWTLVSEQTR.V	14	5.2873	3319.71	E9PJD9 , E9PLL6 , P46776	P46776 60S ribosomal protein L27a OS=Homo sapiens GN=RPL27A PE=1 SV=2 , E9PJD9 60S ribosomal protein L27a OS=Homo sapiens GN=RPL27A PE=1 SV=1 , E9PLL6 60S ribosomal protein L27a OS=Homo sapiens GN=RPL27A PE=1 SV=1
R.NQSFC(681.385)PTVNLDKLWTLVSEQTR.V	3	2.5002	3319.73	E9PJD9 , E9PLL6 , P46776	P46776 60S ribosomal protein L27a OS=Homo sapiens GN=RPL27A PE=1 SV=2 , E9PJD9 60S ribosomal protein L27a OS=Homo sapiens GN=RPL27A PE=1 SV=1 , E9PLL6 60S ribosomal protein L27a OS=Homo sapiens GN=RPL27A PE=1 SV=1
R.NQSFC(681.385)PTVNLDKLWTLVSEQTR.V	1	4.5548	3319.72	E9PJD9 , E9PLL6 , P46776	P46776 60S ribosomal protein L27a OS=Homo sapiens GN=RPL27A PE=1 SV=2 , E9PJD9 60S ribosomal protein L27a OS=Homo sapiens GN=RPL27A PE=1 SV=1 , E9PLL6 60S ribosomal protein L27a OS=Homo sapiens GN=RPL27A PE=1 SV=1
R.NQSFC(681.385)PTVNLDKLWTLVSEQTR.V	1	3.8851	3319.71	E9PJD9 , E9PLL6 , P46776	P46776 60S ribosomal protein L27a OS=Homo sapiens GN=RPL27A PE=1 SV=2 , E9PJD9 60S ribosomal protein L27a OS=Homo sapiens GN=RPL27A PE=1 SV=1 , E9PLL6 60S ribosomal protein L27a OS=Homo sapiens GN=RPL27A PE=1 SV=1
R.NQSFC(681.385)PTVNLDKLWTLVSEQTR.V	2	4.4964	3317.7	E9PJD9 , E9PLL6 , P46776	P46776 60S ribosomal protein L27a OS=Homo sapiens GN=RPL27A PE=1 SV=2 , E9PJD9 60S ribosomal protein L27a OS=Homo sapiens GN=RPL27A PE=1 SV=1 , E9PLL6 60S ribosomal protein L27a OS=Homo sapiens GN=RPL27A PE=1 SV=1
N.QSFC(681.385)PTVNLDKLWTLVSEQTR.V	1	4.4279	3205.65	E9PJD9 , E9PLL6 , P46776	P46776 60S ribosomal protein L27a OS=Homo sapiens GN=RPL27A PE=1 SV=2 , E9PJD9 60S ribosomal protein L27a OS=Homo sapiens GN=RPL27A PE=1 SV=1 , E9PLL6 60S ribosomal protein L27a OS=Homo sapiens GN=RPL27A PE=1 SV=1
N.QSFC(681.385)PTVNLDKLWTLVSEQTR.V	1	4.4452	3205.65	E9PJD9 , E9PLL6 , P46776	P46776 60S ribosomal protein L27a OS=Homo sapiens GN=RPL27A PE=1 SV=2 , E9PJD9 60S ribosomal protein L27a OS=Homo sapiens GN=RPL27A PE=1 SV=1 , E9PLL6 60S ribosomal protein L27a OS=Homo sapiens GN=RPL27A PE=1 SV=1
Q.SFC(681.385)PTVNLDKLWTLVSEQTR.V	1	3.9642	3076.6	E9PJD9 , E9PLL6 , P46776	P46776 60S ribosomal protein L27a OS=Homo sapiens GN=RPL27A PE=1 SV=2 , E9PJD9 60S ribosomal protein L27a OS=Homo sapiens GN=RPL27A PE=1 SV=1 , E9PLL6 60S ribosomal protein L27a OS=Homo sapiens GN=RPL27A PE=1 SV=1
R.TFSFC(681.385)GTIEYMAPEIIR.S	1	2.3813	2717.33	E9PJN1 , O75676 , A0A0A6YYC0 , O75676-2	O75676-2 Isoform 2 of Ribosomal protein S6 kinase alpha-4 OS=Homo sapiens GN=RPS6KA4 , E9PJN1 Ribosomal protein S6 kinase OS=Homo sapiens GN=RPS6KA4 PE=1 SV=1 , A0A0A6YYC0 Ribosomal protein S6 kinase alpha-4 (Fragment) OS=Homo sapiens GN=RPS6KA4 PE=1 SV=4 , O75676 Ribosomal protein S6 kinase alpha-4 OS=Homo sapiens GN=RPS6KA4 PE=1 SV=1
R.ITAAQHSVTGSAVSKTVC(681.385)K.A	1	2.2431	2627.41	E9PK13 , Q13492-2 , Q13492-3 , E9PJT1 , Q13492 , Q13492-5	E9PJT1 Phosphatidylinositol-binding clathrin assembly protein OS=Homo sapiens GN=PICALM PE=1 SV=1 , E9PK13 Phosphatidylinositol-binding clathrin assembly protein OS=Homo sapiens GN=PICALM PE=1 SV=1 , Q13492 Phosphatidylinositol-binding clathrin assembly protein OS=Homo sapiens GN=PICALM PE=1 SV=2 , Q13492-2 Isoform 2 of Phosphatidylinositol-binding clathrin assembly protein OS=Homo sapiens GN=PIC…
R.TQQHYYDKC(681.385)PK.R	1	3.1223	2149.06	E9PK47 , P06737	E9PK47 Alpha-1,4 glucan phosphorylase OS=Homo sapiens GN=PYGL PE=1 SV=1 , P06737 Glycogen phosphorylase, liver form OS=Homo sapiens GN=PYGL PE=1 SV=4
R.EEDSKDALSLFTVPEDC(681.385)PIGQK.E	1	2.8612	3159.55	E9PKC5 , Q01432 , Q01432-5 , Q01432-2 , E9PLK6 , Q01432-4 , E9PIR5 , Q01432-3 , E9PPG2	E9PLK6 AMP deaminase 3 (Fragment) OS=Homo sapiens GN=AMPD3 PE=1 SV=1 , E9PIR5 AMP deaminase 3 OS=Homo sapiens GN=AMPD3 PE=1 SV=1 , Q01432-2 Isoform 1A of AMP deaminase 3 OS=Homo sapiens GN=AMPD3 , E9PKC5 AMP deaminase 3 OS=Homo sapiens GN=AMPD3 PE=1 SV=1 , Q01432-3 Isoform 1C of AMP deaminase 3 OS=Homo sapiens GN=AMPD3 , E9PPG2 AMP deaminase 3 (Fragment) OS=Homo sapiens GN=AMPD3 PE=1 SV=1 , Q0143…
K.KNVIC(681.385)EESK.A	1	2.6463	1788.94	E9PKY2 , Q5TAX3 , A0A0C4DFM7	A0A0C4DFM7 Terminal uridylyltransferase 4 OS=Homo sapiens GN=ZCCHC11 PE=1 SV=1 , E9PKY2 Terminal uridylyltransferase 4 (Fragment) OS=Homo sapiens GN=ZCCHC11 PE=1 SV=1 , Q5TAX3 Terminal uridylyltransferase 4 OS=Homo sapiens GN=ZCCHC11 PE=1 SV=3
K.DLGLVLRDQSHC(681.385)K.A	1	2.6802	2224.18	E9PKY2 , Q5TAX3 , A0A0C4DFM7	A0A0C4DFM7 Terminal uridylyltransferase 4 OS=Homo sapiens GN=ZCCHC11 PE=1 SV=1 , E9PKY2 Terminal uridylyltransferase 4 (Fragment) OS=Homo sapiens GN=ZCCHC11 PE=1 SV=1 , Q5TAX3 Terminal uridylyltransferase 4 OS=Homo sapiens GN=ZCCHC11 PE=1 SV=3
K.SPDPDKSTGTDC(681.385)R.S	1	2.028	2118	E9PKY2 , Q5TAX3 , A0A0C4DFM7	A0A0C4DFM7 Terminal uridylyltransferase 4 OS=Homo sapiens GN=ZCCHC11 PE=1 SV=1 , E9PKY2 Terminal uridylyltransferase 4 (Fragment) OS=Homo sapiens GN=ZCCHC11 PE=1 SV=1 , Q5TAX3 Terminal uridylyltransferase 4 OS=Homo sapiens GN=ZCCHC11 PE=1 SV=3
K.C(681.385)IAIEDPFDLNHNLGAGVSR.K	1	4.524	2879.44	E9PKY2 , Q5TAX3 , A0A0C4DFM7	A0A0C4DFM7 Terminal uridylyltransferase 4 OS=Homo sapiens GN=ZCCHC11 PE=1 SV=1 , E9PKY2 Terminal uridylyltransferase 4 (Fragment) OS=Homo sapiens GN=ZCCHC11 PE=1 SV=1 , Q5TAX3 Terminal uridylyltransferase 4 OS=Homo sapiens GN=ZCCHC11 PE=1 SV=3
R.TELFIAAEGIHTGQFVYC(681.385)GK.K	1	4.7185	2923.5	E9PKZ0 , P62917 , E9PKU4	E9PKZ0 60S ribosomal protein L8 (Fragment) OS=Homo sapiens GN=RPL8 PE=1 SV=1 , E9PKU4 60S ribosomal protein L8 (Fragment) OS=Homo sapiens GN=RPL8 PE=1 SV=1 , P62917 60S ribosomal protein L8 OS=Homo sapiens GN=RPL8 PE=1 SV=2
R.TELFIAAEGIHTGQFVYC(681.385)GK.K	1	3.1282	2924.5	E9PKZ0 , P62917 , E9PKU4	E9PKZ0 60S ribosomal protein L8 (Fragment) OS=Homo sapiens GN=RPL8 PE=1 SV=1 , E9PKU4 60S ribosomal protein L8 (Fragment) OS=Homo sapiens GN=RPL8 PE=1 SV=1 , P62917 60S ribosomal protein L8 OS=Homo sapiens GN=RPL8 PE=1 SV=2
R.SGGSGGC(681.385)SGAGGASNCGTGSGR.S	2	3.1165	2541.11	E9PL01 , Q15005 , E9PI68 , A0A087WUC6	Q15005 Signal peptidase complex subunit 2 OS=Homo sapiens GN=SPCS2 PE=1 SV=3 , E9PI68 Signal peptidase complex subunit 2 OS=Homo sapiens GN=SPCS2 PE=1 SV=1 , E9PL01 Signal peptidase complex subunit 2 OS=Homo sapiens GN=SPCS2 PE=1 SV=1 , A0A087WUC6 Signal peptidase complex subunit 2 OS=Homo sapiens GN=SPCS2 PE=1 SV=1
K.VGAPTIPDSC(681.385)LPLGMSQEDNQLK.L	1	2.3255	3151.59	E9PL17 , Q92989 , Q92989-2	E9PL17 Polyribonucleotide 5'-hydroxyl-kinase Clp1 OS=Homo sapiens GN=CLP1 PE=1 SV=1 , Q92989-2 Isoform 2 of Polyribonucleotide 5'-hydroxyl-kinase Clp1 OS=Homo sapiens GN=CLP1 , Q92989 Polyribonucleotide 5'-hydroxyl-kinase Clp1 OS=Homo sapiens GN=CLP1 PE=1 SV=1
R.VADSDYEAIC(681.385)KVPR.K	1	2.8705	2306.18	E9PL24 , Q5VU43-2 , A0A0C4DFQ0	A0A0C4DFQ0 Myomegalin OS=Homo sapiens GN=PDE4DIP PE=1 SV=1 , Q5VU43-2 Isoform 2 of Myomegalin OS=Homo sapiens GN=PDE4DIP , E9PL24 Myomegalin OS=Homo sapiens GN=PDE4DIP PE=1 SV=2
K.TPVSYPLELSDLQELWDDLC(681.385)EDYLPLRVQPMTEELLK.Q	1	5.0095	5130.56	E9PL24 , Q5VU43-2 , A0A0C4DFQ0	A0A0C4DFQ0 Myomegalin OS=Homo sapiens GN=PDE4DIP PE=1 SV=1 , Q5VU43-2 Isoform 2 of Myomegalin OS=Homo sapiens GN=PDE4DIP , E9PL24 Myomegalin OS=Homo sapiens GN=PDE4DIP PE=1 SV=2
K.SSDEAVILC(681.385)K.T	1	2.8362	1803.93	E9PL38	E9PL38 26S proteasome non-ATPase regulatory subunit 13 (Fragment) OS=Homo sapiens GN=PSMD13 PE=1 SV=1
R.FLGC(681.385)VDIKDLPVSEQQER.A	1	3.4111	2815.44	E9PL38	E9PL38 26S proteasome non-ATPase regulatory subunit 13 (Fragment) OS=Homo sapiens GN=PSMD13 PE=1 SV=1
K.C(681.385)SKEVATAIR.G	1	1.7648	1815.98	E9PM36 , E9PMM9 , E9PPT0 , I3L404	E9PM36 40S ribosomal protein S2 OS=Homo sapiens GN=RPS2 PE=1 SV=1 , E9PMM9 40S ribosomal protein S2 (Fragment) OS=Homo sapiens GN=RPS2 PE=1 SV=1 , E9PPT0 40S ribosomal protein S2 OS=Homo sapiens GN=RPS2 PE=1 SV=1 , I3L404 40S ribosomal protein S2 (Fragment) OS=Homo sapiens GN=RPS2 PE=1 SV=1
K.FRLDC(681.385)PLAMER.I	1	2.2356	2089.05	E9PM90 , Q9UK41 , E9PQR7 , Q9UK41-2	Q9UK41-2 Isoform 2 of Vacuolar protein sorting-associated protein 28 homolog OS=Homo sapiens GN=VPS28 , E9PQR7 Vacuolar protein sorting-associated protein 28 homolog (Fragment) OS=Homo sapiens GN=VPS28 PE=1 SV=1 , E9PM90 Vacuolar protein sorting-associated protein 28 homolog (Fragment) OS=Homo sapiens GN=VPS28 PE=1 SV=1 , Q9UK41 Vacuolar protein sorting-associated protein 28 homolog OS=Homo sapie…
R.C(681.385)IADVVSLFITVMDK.L	1	2.0854	2394.29	E9PM90 , Q9UK41 , E9PQR7 , Q9UK41-2	Q9UK41-2 Isoform 2 of Vacuolar protein sorting-associated protein 28 homolog OS=Homo sapiens GN=VPS28 , E9PQR7 Vacuolar protein sorting-associated protein 28 homolog (Fragment) OS=Homo sapiens GN=VPS28 PE=1 SV=1 , E9PM90 Vacuolar protein sorting-associated protein 28 homolog (Fragment) OS=Homo sapiens GN=VPS28 PE=1 SV=1 , Q9UK41 Vacuolar protein sorting-associated protein 28 homolog OS=Homo sapie…
K.DLC(681.385)VKGWNWGTVK.F	2	3.0036	2245.16	E9PMD4 , Q08945	Q08945 FACT complex subunit SSRP1 OS=Homo sapiens GN=SSRP1 PE=1 SV=1 , E9PMD4 FACT complex subunit SSRP1 (Fragment) OS=Homo sapiens GN=SSRP1 PE=1 SV=2
K.FGGQLLSFDIGDQPVFEIPLSNVSQC(681.385)TTGK.N	1	5.5417	3936.98	E9PMD4 , Q08945	Q08945 FACT complex subunit SSRP1 OS=Homo sapiens GN=SSRP1 PE=1 SV=1 , E9PMD4 FACT complex subunit SSRP1 (Fragment) OS=Homo sapiens GN=SSRP1 PE=1 SV=2
K.FGGQLLSFDIGDQPVFEIPLSNVSQC(681.385)TTGK.N	1	4.7114	3937	E9PMD4 , Q08945	Q08945 FACT complex subunit SSRP1 OS=Homo sapiens GN=SSRP1 PE=1 SV=1 , E9PMD4 FACT complex subunit SSRP1 (Fragment) OS=Homo sapiens GN=SSRP1 PE=1 SV=2
K.ADVIQATGDAIC(681.385)IFR.E	2	3.5521	2333.22	E9PMD4 , Q08945	Q08945 FACT complex subunit SSRP1 OS=Homo sapiens GN=SSRP1 PE=1 SV=1 , E9PMD4 FACT complex subunit SSRP1 (Fragment) OS=Homo sapiens GN=SSRP1 PE=1 SV=2
K.ADVIQATGDAIC(681.385)IFR.E	1	2.08	2332.23	E9PMD4 , Q08945	Q08945 FACT complex subunit SSRP1 OS=Homo sapiens GN=SSRP1 PE=1 SV=1 , E9PMD4 FACT complex subunit SSRP1 (Fragment) OS=Homo sapiens GN=SSRP1 PE=1 SV=2
R.LEC(681.385)RGLIIAHCR.L	1	3.6075	2179.1	E9PMK2	E9PMK2 Tyrosine-protein phosphatase non-receptor type 22 OS=Homo sapiens GN=PTPN22 PE=1 SV=1
R.FQTFVQDAESNPLC(681.385)R.R	2	4.3251	2493.23	E9PMR6 , Q9NZN5 , Q9NZN5-2	Q9NZN5-2 Isoform 2 of Rho guanine nucleotide exchange factor 12 OS=Homo sapiens GN=ARHGEF12 , Q9NZN5 Rho guanine nucleotide exchange factor 12 OS=Homo sapiens GN=ARHGEF12 PE=1 SV=1 , E9PMR6 Rho guanine nucleotide exchange factor 12 OS=Homo sapiens GN=ARHGEF12 PE=1 SV=1
R.TGTGDIATC(681.385)YSPR.T	1	2.7799	2080.02	E9PMR6 , Q9NZN5 , Q9NZN5-2	Q9NZN5-2 Isoform 2 of Rho guanine nucleotide exchange factor 12 OS=Homo sapiens GN=ARHGEF12 , Q9NZN5 Rho guanine nucleotide exchange factor 12 OS=Homo sapiens GN=ARHGEF12 PE=1 SV=1 , E9PMR6 Rho guanine nucleotide exchange factor 12 OS=Homo sapiens GN=ARHGEF12 PE=1 SV=1
R.GDSC(681.385)AHSETEINIVSWNALILPPVPEGCAEK.T	1	3.0619	4075.05	E9PN78 , Q4KMG0-2 , Q4KMG0	E9PN78 Cell adhesion molecule-related/down-regulated by oncogenes OS=Homo sapiens GN=CDON PE=1 SV=1 , Q4KMG0 Cell adhesion molecule-related/down-regulated by oncogenes OS=Homo sapiens GN=CDON PE=1 SV=2 , Q4KMG0-2 Isoform 2 of Cell adhesion molecule-related/down-regulated by oncogenes OS=Homo sapiens GN=CDON
R.SPQELDQGTGAALC(681.385)FFNPLFPGDLGPTKR.E	1	3.9094	3816.92	E9PNR2 , Q13671-2 , Q13671	Q13671 Ras and Rab interactor 1 OS=Homo sapiens GN=RIN1 PE=1 SV=4 , Q13671-2 Isoform RIN1-delta of Ras and Rab interactor 1 OS=Homo sapiens GN=RIN1 , E9PNR2 Ras and Rab interactor 1 OS=Homo sapiens GN=RIN1 PE=1 SV=1
R.SPQELDQGTGAALC(681.385)FFNPLFPGDLGPTKR.E	1	3.8657	3816.93	E9PNR2 , Q13671-2 , Q13671	Q13671 Ras and Rab interactor 1 OS=Homo sapiens GN=RIN1 PE=1 SV=4 , Q13671-2 Isoform RIN1-delta of Ras and Rab interactor 1 OS=Homo sapiens GN=RIN1 , E9PNR2 Ras and Rab interactor 1 OS=Homo sapiens GN=RIN1 PE=1 SV=1
R.SPQELDQGTGAALC(681.385)FFNPLFPGDLGPTKR.E	1	4.9085	3814.9	E9PNR2 , Q13671-2 , Q13671	Q13671 Ras and Rab interactor 1 OS=Homo sapiens GN=RIN1 PE=1 SV=4 , Q13671-2 Isoform RIN1-delta of Ras and Rab interactor 1 OS=Homo sapiens GN=RIN1 , E9PNR2 Ras and Rab interactor 1 OS=Homo sapiens GN=RIN1 PE=1 SV=1
R.SPQELDQGTGAALC(681.385)FFNPLFPGDLGPTKR.E	2	3.6581	3815.92	E9PNR2 , Q13671-2 , Q13671	Q13671 Ras and Rab interactor 1 OS=Homo sapiens GN=RIN1 PE=1 SV=4 , Q13671-2 Isoform RIN1-delta of Ras and Rab interactor 1 OS=Homo sapiens GN=RIN1 , E9PNR2 Ras and Rab interactor 1 OS=Homo sapiens GN=RIN1 PE=1 SV=1
R.SMSAAFC(681.385)SLLAPER.Q	1	2.8775	2223.13	E9PNR2 , Q13671-2 , Q13671	Q13671 Ras and Rab interactor 1 OS=Homo sapiens GN=RIN1 PE=1 SV=4 , Q13671-2 Isoform RIN1-delta of Ras and Rab interactor 1 OS=Homo sapiens GN=RIN1 , E9PNR2 Ras and Rab interactor 1 OS=Homo sapiens GN=RIN1 PE=1 SV=1
R.VAYQDPSSGC(681.385)TSK.T	1	3.4309	2082.01	E9PNR2 , Q13671-2 , Q13671	Q13671 Ras and Rab interactor 1 OS=Homo sapiens GN=RIN1 PE=1 SV=4 , Q13671-2 Isoform RIN1-delta of Ras and Rab interactor 1 OS=Homo sapiens GN=RIN1 , E9PNR2 Ras and Rab interactor 1 OS=Homo sapiens GN=RIN1 PE=1 SV=1
R.VAYQDPSSGC(681.385)TSK.T	1	2.7163	2083.01	E9PNR2 , Q13671-2 , Q13671	Q13671 Ras and Rab interactor 1 OS=Homo sapiens GN=RIN1 PE=1 SV=4 , Q13671-2 Isoform RIN1-delta of Ras and Rab interactor 1 OS=Homo sapiens GN=RIN1 , E9PNR2 Ras and Rab interactor 1 OS=Homo sapiens GN=RIN1 PE=1 SV=1
K.TLAVPPEASIATLNQLC(681.385)ATK.F	2	4.2063	2780.51	E9PNR2 , Q13671-2 , Q13671	Q13671 Ras and Rab interactor 1 OS=Homo sapiens GN=RIN1 PE=1 SV=4 , Q13671-2 Isoform RIN1-delta of Ras and Rab interactor 1 OS=Homo sapiens GN=RIN1 , E9PNR2 Ras and Rab interactor 1 OS=Homo sapiens GN=RIN1 PE=1 SV=1
K.TLAVPPEASIATLNQLC(681.385)ATKFR.V	1	4.2129	3084.69	E9PNR2 , Q13671-2 , Q13671	Q13671 Ras and Rab interactor 1 OS=Homo sapiens GN=RIN1 PE=1 SV=4 , Q13671-2 Isoform RIN1-delta of Ras and Rab interactor 1 OS=Homo sapiens GN=RIN1 , E9PNR2 Ras and Rab interactor 1 OS=Homo sapiens GN=RIN1 PE=1 SV=1
R.SRGEEQGC(681.385)QGDGDAGVK.A	1	3.1084	2431.14	E9PNR2 , Q13671-2 , Q13671	Q13671 Ras and Rab interactor 1 OS=Homo sapiens GN=RIN1 PE=1 SV=4 , Q13671-2 Isoform RIN1-delta of Ras and Rab interactor 1 OS=Homo sapiens GN=RIN1 , E9PNR2 Ras and Rab interactor 1 OS=Homo sapiens GN=RIN1 PE=1 SV=1
R.SRGEEQGC(681.385)QGDGDAGVK.A	1	2.7041	2431.13	E9PNR2 , Q13671-2 , Q13671	Q13671 Ras and Rab interactor 1 OS=Homo sapiens GN=RIN1 PE=1 SV=4 , Q13671-2 Isoform RIN1-delta of Ras and Rab interactor 1 OS=Homo sapiens GN=RIN1 , E9PNR2 Ras and Rab interactor 1 OS=Homo sapiens GN=RIN1 PE=1 SV=1
R.GEEQGC(681.385)QGDGDAGVKASPR.D	2	3.5271	2599.22	E9PNR2 , Q13671-2 , Q13671	Q13671 Ras and Rab interactor 1 OS=Homo sapiens GN=RIN1 PE=1 SV=4 , Q13671-2 Isoform RIN1-delta of Ras and Rab interactor 1 OS=Homo sapiens GN=RIN1 , E9PNR2 Ras and Rab interactor 1 OS=Homo sapiens GN=RIN1 PE=1 SV=1
R.VYQGQQPGTC(681.385)MGSKR.S	1	3.0089	2379.18	E9PNY0 , Q9UIF7-5 , Q9UIF7-6 , E9PM53 , E5KP25 , Q9UIF7-3 , H0YCY5 , Q9UIF7-4 , Q9UIF7 , Q9UIF7-2	Q9UIF7-2 Isoform Alpha-2 of Adenine DNA glycosylase OS=Homo sapiens GN=MUTYH , E5KP25 A/G-specific adenine DNA glycosylase OS=Homo sapiens GN=MUTYH PE=1 SV=1 , Q9UIF7 Adenine DNA glycosylase OS=Homo sapiens GN=MUTYH PE=1 SV=1 , Q9UIF7-5 Isoform Gamma-2 of Adenine DNA glycosylase OS=Homo sapiens GN=MUTYH , E9PM53 Adenine DNA glycosylase OS=Homo sapiens GN=MUTYH PE=1 SV=2 , Q9UIF7-4 Isoform Beta-1 …
R.SAASSSVSFSPGGGGGGAAAAAAAAC(681.385)R.G	2	4.6875	2936.42	E9PPE2 , Q6P1R3-3 , B4E1M0 , Q6P1R3	E9PPE2 Myb/SANT-like DNA-binding domain-containing protein 2 OS=Homo sapiens GN=MSANTD2 PE=1 SV=1 , B4E1M0 Myb/SANT-like DNA-binding domain-containing protein 2 OS=Homo sapiens GN=MSANTD2 PE=1 SV=1 , Q6P1R3-3 Isoform 3 of Myb/SANT-like DNA-binding domain-containing protein 2 OS=Homo sapiens GN=MSANTD2 , Q6P1R3 Myb/SANT-like DNA-binding domain-containing protein 2 OS=Homo sapiens GN=MSANTD2 PE=1 S…
K.LTFEDVAVLLSQDEWDRLC(681.385)PAQR.G	1	3.4874	3443.75	E9PPG5 , E9PQX5 , E9PKP2 , E9PL28 , Q3B7J8 , P15622 , F6RA56 , E9PJU7 , P15622-3 , P15622-2	F6RA56 Zinc finger protein 250 OS=Homo sapiens GN=ZNF250 PE=1 SV=1 , P15622 Zinc finger protein 250 OS=Homo sapiens GN=ZNF250 PE=1 SV=3 , E9PQX5 Zinc finger protein 250 (Fragment) OS=Homo sapiens GN=ZNF250 PE=1 SV=1 , E9PL28 Zinc finger protein 250 (Fragment) OS=Homo sapiens GN=ZNF250 PE=1 SV=1 , Q3B7J8 ZNF250 protein OS=Homo sapiens GN=ZNF250 PE=1 SV=1 , P15622-2 Isoform 2 of Zinc finger protein…
K.AC(681.385)QVTQSR.N	1	2.3175	1630.84	E9PQX9 , Q14919-2 , C9JCC6 , Q14919	Q14919-2 Isoform 2 of Dr1-associated corepressor OS=Homo sapiens GN=DRAP1 , E9PQX9 Dr1-associated corepressor OS=Homo sapiens GN=DRAP1 PE=1 SV=1 , C9JCC6 Dr1-associated corepressor OS=Homo sapiens GN=DRAP1 PE=1 SV=1 , Q14919 Dr1-associated corepressor OS=Homo sapiens GN=DRAP1 PE=1 SV=3
K.SQGGEEEGPLSDKC(681.385)SR.K	2	4.7965	2419.14	E9PR76 , Q9H063 , E9PSH4	Q9H063 Repressor of RNA polymerase III transcription MAF1 homolog OS=Homo sapiens GN=MAF1 PE=1 SV=2 , E9PSH4 Repressor of RNA polymerase III transcription MAF1 homolog OS=Homo sapiens GN=MAF1 PE=1 SV=1 , E9PR76 Repressor of RNA polymerase III transcription MAF1 homolog (Fragment) OS=Homo sapiens GN=MAF1 PE=1 SV=1
K.SQGGEEEGPLSDKC(681.385)SR.K	1	3.2886	2418.15	E9PR76 , Q9H063 , E9PSH4	Q9H063 Repressor of RNA polymerase III transcription MAF1 homolog OS=Homo sapiens GN=MAF1 PE=1 SV=2 , E9PSH4 Repressor of RNA polymerase III transcription MAF1 homolog OS=Homo sapiens GN=MAF1 PE=1 SV=1 , E9PR76 Repressor of RNA polymerase III transcription MAF1 homolog (Fragment) OS=Homo sapiens GN=MAF1 PE=1 SV=1
K.C(681.385)SSAFQNLLPFYSPVVEDFIK.I	1	2.6292	3143.62	E9PRZ1 , Q96ER3 , J3KND1	Q96ER3 Protein SAAL1 OS=Homo sapiens GN=SAAL1 PE=1 SV=2 , J3KND1 Protein SAAL1 OS=Homo sapiens GN=SAAL1 PE=1 SV=1 , E9PRZ1 Protein SAAL1 OS=Homo sapiens GN=SAAL1 PE=1 SV=1
R.DQASEPPGDRGSPAEWLC(681.385)EEC(681.385)SR.G	1	2.5834	3995.94	F1T0D4	F1T0D4 Amino acid transporter OS=Homo sapiens GN=SLC1A7 PE=2 SV=1
R.DQASEPPGDRGSPAEWLC(681.385)EEC(681.385)SR.G	1	2.8766	3995.94	F1T0D4	F1T0D4 Amino acid transporter OS=Homo sapiens GN=SLC1A7 PE=2 SV=1
K.SPAGLQVLNDYLADKSYIEGYVPSQADVAVFEAVSSPPPADLC(681.385)HALR.W	1	7.1678	5713.87	F2Z2G2 , P24534 , C9JZW3	C9JZW3 Elongation factor 1-beta (Fragment) OS=Homo sapiens GN=EEF1B2 PE=1 SV=1 , F2Z2G2 Elongation factor 1-beta OS=Homo sapiens GN=EEF1B2 PE=1 SV=1 , P24534 Elongation factor 1-beta OS=Homo sapiens GN=EEF1B2 PE=1 SV=3
K.SPAGLQVLNDYLADKSYIEGYVPSQADVAVFEAVSSPPPADLC(681.385)HALR.W	1	6.709	5712.89	F2Z2G2 , P24534 , C9JZW3	C9JZW3 Elongation factor 1-beta (Fragment) OS=Homo sapiens GN=EEF1B2 PE=1 SV=1 , F2Z2G2 Elongation factor 1-beta OS=Homo sapiens GN=EEF1B2 PE=1 SV=1 , P24534 Elongation factor 1-beta OS=Homo sapiens GN=EEF1B2 PE=1 SV=3
K.SYIEGYVPSQADVAVFEAVSSPPPADLC(681.385)HALR.W	1	8.0771	4127.98	F2Z2G2 , P24534 , C9JZW3	C9JZW3 Elongation factor 1-beta (Fragment) OS=Homo sapiens GN=EEF1B2 PE=1 SV=1 , F2Z2G2 Elongation factor 1-beta OS=Homo sapiens GN=EEF1B2 PE=1 SV=1 , P24534 Elongation factor 1-beta OS=Homo sapiens GN=EEF1B2 PE=1 SV=3
K.SYIEGYVPSQADVAVFEAVSSPPPADLC(681.385)HALR.W	1	8.288	4128.07	F2Z2G2 , P24534 , C9JZW3	C9JZW3 Elongation factor 1-beta (Fragment) OS=Homo sapiens GN=EEF1B2 PE=1 SV=1 , F2Z2G2 Elongation factor 1-beta OS=Homo sapiens GN=EEF1B2 PE=1 SV=1 , P24534 Elongation factor 1-beta OS=Homo sapiens GN=EEF1B2 PE=1 SV=3
K.SYIEGYVPSQADVAVFEAVSSPPPADLC(681.385)HALR.W	1	5.8733	4129.06	F2Z2G2 , P24534 , C9JZW3	C9JZW3 Elongation factor 1-beta (Fragment) OS=Homo sapiens GN=EEF1B2 PE=1 SV=1 , F2Z2G2 Elongation factor 1-beta OS=Homo sapiens GN=EEF1B2 PE=1 SV=1 , P24534 Elongation factor 1-beta OS=Homo sapiens GN=EEF1B2 PE=1 SV=3
K.SYIEGYVPSQADVAVFEAVSSPPPADLC(681.385)HALR.W	1	5.6881	4128.04	F2Z2G2 , P24534 , C9JZW3	C9JZW3 Elongation factor 1-beta (Fragment) OS=Homo sapiens GN=EEF1B2 PE=1 SV=1 , F2Z2G2 Elongation factor 1-beta OS=Homo sapiens GN=EEF1B2 PE=1 SV=1 , P24534 Elongation factor 1-beta OS=Homo sapiens GN=EEF1B2 PE=1 SV=3
K.SYIEGYVPSQADVAVFEAVSSPPPADLC(681.385)HALR.W	1	3.6633	4127.04	F2Z2G2 , P24534 , C9JZW3	C9JZW3 Elongation factor 1-beta (Fragment) OS=Homo sapiens GN=EEF1B2 PE=1 SV=1 , F2Z2G2 Elongation factor 1-beta OS=Homo sapiens GN=EEF1B2 PE=1 SV=1 , P24534 Elongation factor 1-beta OS=Homo sapiens GN=EEF1B2 PE=1 SV=3
K.SYIEGYVPSQADVAVFEAVSSPPPADLC(681.385)HALR.W	1	5.7741	4128.07	F2Z2G2 , P24534 , C9JZW3	C9JZW3 Elongation factor 1-beta (Fragment) OS=Homo sapiens GN=EEF1B2 PE=1 SV=1 , F2Z2G2 Elongation factor 1-beta OS=Homo sapiens GN=EEF1B2 PE=1 SV=1 , P24534 Elongation factor 1-beta OS=Homo sapiens GN=EEF1B2 PE=1 SV=3
K.SYIEGYVPSQADVAVFEAVSSPPPADLC(681.385)HALR.W	1	3.6508	4129.07	F2Z2G2 , P24534 , C9JZW3	C9JZW3 Elongation factor 1-beta (Fragment) OS=Homo sapiens GN=EEF1B2 PE=1 SV=1 , F2Z2G2 Elongation factor 1-beta OS=Homo sapiens GN=EEF1B2 PE=1 SV=1 , P24534 Elongation factor 1-beta OS=Homo sapiens GN=EEF1B2 PE=1 SV=3
K.AFFIESVC(681.385)DDPTVVASNIMEVK.I	1	2.6865	3154.56	F2Z2I2 , Q5VX20 , Q5W015 , Q16875 , Q16875-4 , Q16875-3 , Q16875-2	F2Z2I2 6-phosphofructo-2-kinase/fructose-2,6-bisphosphatase 3 OS=Homo sapiens GN=PFKFB3 PE=1 SV=1 , Q5VX20 6-phosphofructo-2-kinase/fructose-2,6-bisphosphatase 3 OS=Homo sapiens GN=PFKFB3 PE=1 SV=1 , Q5W015 6-phosphofructo-2-kinase/fructose-2,6-bisphosphatase 3 OS=Homo sapiens GN=PFKFB3 PE=1 SV=1 , Q16875 6-phosphofructo-2-kinase/fructose-2,6-bisphosphatase 3 OS=Homo sapiens GN=PFKFB3 PE=1 SV=1 ,…
K.AFFIESVC(681.385)DDPTVVASNIMEVK.I	1	2.3667	3152.49	F2Z2I2 , Q5VX20 , Q5W015 , Q16875 , Q16875-4 , Q16875-3 , Q16875-2	F2Z2I2 6-phosphofructo-2-kinase/fructose-2,6-bisphosphatase 3 OS=Homo sapiens GN=PFKFB3 PE=1 SV=1 , Q5VX20 6-phosphofructo-2-kinase/fructose-2,6-bisphosphatase 3 OS=Homo sapiens GN=PFKFB3 PE=1 SV=1 , Q5W015 6-phosphofructo-2-kinase/fructose-2,6-bisphosphatase 3 OS=Homo sapiens GN=PFKFB3 PE=1 SV=1 , Q16875 6-phosphofructo-2-kinase/fructose-2,6-bisphosphatase 3 OS=Homo sapiens GN=PFKFB3 PE=1 SV=1 ,…
R.VESIYLNVESVC(681.385)THR.E	2	2.8536	2488.28	F2Z2I2 , Q5VX20 , Q5W015 , Q16875 , Q16875-4 , Q16875-3 , Q16875-2	F2Z2I2 6-phosphofructo-2-kinase/fructose-2,6-bisphosphatase 3 OS=Homo sapiens GN=PFKFB3 PE=1 SV=1 , Q5VX20 6-phosphofructo-2-kinase/fructose-2,6-bisphosphatase 3 OS=Homo sapiens GN=PFKFB3 PE=1 SV=1 , Q5W015 6-phosphofructo-2-kinase/fructose-2,6-bisphosphatase 3 OS=Homo sapiens GN=PFKFB3 PE=1 SV=1 , Q16875 6-phosphofructo-2-kinase/fructose-2,6-bisphosphatase 3 OS=Homo sapiens GN=PFKFB3 PE=1 SV=1 ,…
R.VESIYLNVESVC(681.385)THR.E	1	4.1781	2488.29	F2Z2I2 , Q5VX20 , Q5W015 , Q16875 , Q16875-4 , Q16875-3 , Q16875-2	F2Z2I2 6-phosphofructo-2-kinase/fructose-2,6-bisphosphatase 3 OS=Homo sapiens GN=PFKFB3 PE=1 SV=1 , Q5VX20 6-phosphofructo-2-kinase/fructose-2,6-bisphosphatase 3 OS=Homo sapiens GN=PFKFB3 PE=1 SV=1 , Q5W015 6-phosphofructo-2-kinase/fructose-2,6-bisphosphatase 3 OS=Homo sapiens GN=PFKFB3 PE=1 SV=1 , Q16875 6-phosphofructo-2-kinase/fructose-2,6-bisphosphatase 3 OS=Homo sapiens GN=PFKFB3 PE=1 SV=1 ,…
K.SLEEFMANVGGLLC(681.385)VK.-	1	3.0222	2449.27	F2Z2X4 , Q9C0E2	Q9C0E2 Exportin-4 OS=Homo sapiens GN=XPO4 PE=1 SV=2 , F2Z2X4 Exportin-4 OS=Homo sapiens GN=XPO4 PE=1 SV=1
R.SLHDALC(681.385)VLAQTVK.D	2	5.5886	2237.22	F5GWF6 , P78371	P78371 T-complex protein 1 subunit beta OS=Homo sapiens GN=CCT2 PE=1 SV=4 , F5GWF6 T-complex protein 1 subunit beta OS=Homo sapiens GN=CCT2 PE=1 SV=2
R.SLHDALC(681.385)VLAQTVK.D	1	1.5586	2236.2	F5GWF6 , P78371	P78371 T-complex protein 1 subunit beta OS=Homo sapiens GN=CCT2 PE=1 SV=4 , F5GWF6 T-complex protein 1 subunit beta OS=Homo sapiens GN=CCT2 PE=1 SV=2
R.SLHDALC(681.385)VLAQTVK.D	2	2.9223	2238.22	F5GWF6 , P78371	P78371 T-complex protein 1 subunit beta OS=Homo sapiens GN=CCT2 PE=1 SV=4 , F5GWF6 T-complex protein 1 subunit beta OS=Homo sapiens GN=CCT2 PE=1 SV=2
R.SLHDALC(681.385)VLAQTVK.D	2	3.6287	2237.22	F5GWF6 , P78371	P78371 T-complex protein 1 subunit beta OS=Homo sapiens GN=CCT2 PE=1 SV=4 , F5GWF6 T-complex protein 1 subunit beta OS=Homo sapiens GN=CCT2 PE=1 SV=2
R.SLHDALC(681.385)VLAQTVK.D	2	3.301	2237.22	F5GWF6 , P78371	P78371 T-complex protein 1 subunit beta OS=Homo sapiens GN=CCT2 PE=1 SV=4 , F5GWF6 T-complex protein 1 subunit beta OS=Homo sapiens GN=CCT2 PE=1 SV=2
R.SLHDALC(681.385)VLAQTVK.D	2	2.7394	2238.23	F5GWF6 , P78371	P78371 T-complex protein 1 subunit beta OS=Homo sapiens GN=CCT2 PE=1 SV=4 , F5GWF6 T-complex protein 1 subunit beta OS=Homo sapiens GN=CCT2 PE=1 SV=2
R.SLHDALC(681.385)VLAQTVKDSR.T	2	5.8771	2596.38	F5GWF6 , P78371	P78371 T-complex protein 1 subunit beta OS=Homo sapiens GN=CCT2 PE=1 SV=4 , F5GWF6 T-complex protein 1 subunit beta OS=Homo sapiens GN=CCT2 PE=1 SV=2
R.SLHDALC(681.385)VLAQTVKDSR.T	2	5.8416	2595.38	F5GWF6 , P78371	P78371 T-complex protein 1 subunit beta OS=Homo sapiens GN=CCT2 PE=1 SV=4 , F5GWF6 T-complex protein 1 subunit beta OS=Homo sapiens GN=CCT2 PE=1 SV=2
R.SLHDALC(681.385)VLAQTVKDSR.T	3	3.1221	2595.38	F5GWF6 , P78371	P78371 T-complex protein 1 subunit beta OS=Homo sapiens GN=CCT2 PE=1 SV=4 , F5GWF6 T-complex protein 1 subunit beta OS=Homo sapiens GN=CCT2 PE=1 SV=2
R.TVYGGGC(681.385)SEMLMAHAVTQLANR.T	1	3.8233	3048.49	F5GWF6 , P78371	P78371 T-complex protein 1 subunit beta OS=Homo sapiens GN=CCT2 PE=1 SV=4 , F5GWF6 T-complex protein 1 subunit beta OS=Homo sapiens GN=CCT2 PE=1 SV=2
R.TVYGGGC(681.385)SEMLMAHAVTQLANR.T	1	4.5582	3048.49	F5GWF6 , P78371	P78371 T-complex protein 1 subunit beta OS=Homo sapiens GN=CCT2 PE=1 SV=4 , F5GWF6 T-complex protein 1 subunit beta OS=Homo sapiens GN=CCT2 PE=1 SV=2
K.AADC(681.385)ISEPVNREPPSR.E	1	2.6806	2481.25	F5GYK7 , P43304 , E7EM56	E7EM56 Glycerol-3-phosphate dehydrogenase (Fragment) OS=Homo sapiens GN=GPD2 PE=1 SV=1 , P43304 Glycerol-3-phosphate dehydrogenase, mitochondrial OS=Homo sapiens GN=GPD2 PE=1 SV=3 , F5GYK7 Glycerol-3-phosphate dehydrogenase OS=Homo sapiens GN=GPD2 PE=1 SV=1
K.ALC(681.385)NDRVINSIPLAK.Q	1	2.8095	2365.31	F5GYW0 , H0YFT8 , Q86XR8-5 , H0YGT4 , Q86XR8 , Q86XR8-4 , Q86XR8-2	Q86XR8-5 Isoform 5 of Centrosomal protein of 57 kDa OS=Homo sapiens GN=CEP57 , Q86XR8-4 Isoform 4 of Centrosomal protein of 57 kDa OS=Homo sapiens GN=CEP57 , Q86XR8-2 Isoform 2 of Centrosomal protein of 57 kDa OS=Homo sapiens GN=CEP57 , F5GYW0 Centrosomal protein of 57 kDa OS=Homo sapiens GN=CEP57 PE=1 SV=1 , Q86XR8 Centrosomal protein of 57 kDa OS=Homo sapiens GN=CEP57 PE=1 SV=2 , H0YFT8 Centros…
K.TSSVSNPQDSVGSPC(681.385)SR.V	2	5.1631	2448.17	F5GZ78 , P49023	F5GZ78 Paxillin OS=Homo sapiens GN=PXN PE=1 SV=1 , P49023 Paxillin OS=Homo sapiens GN=PXN PE=1 SV=3
K.TSSVSNPQDSVGSPC(681.385)SR.V	1	4.6318	2448.17	F5GZ78 , P49023	F5GZ78 Paxillin OS=Homo sapiens GN=PXN PE=1 SV=1 , P49023 Paxillin OS=Homo sapiens GN=PXN PE=1 SV=3
K.TSSVSNPQDSVGSPC(681.385)SR.V	1	3.463	2447.17	F5GZ78 , P49023	F5GZ78 Paxillin OS=Homo sapiens GN=PXN PE=1 SV=1 , P49023 Paxillin OS=Homo sapiens GN=PXN PE=1 SV=3
K.SSQAEAC(681.385)SESR.N	2	2.5694	1894.89	F5GZ90 , Q9NZJ0	Q9NZJ0 Denticleless protein homolog OS=Homo sapiens GN=DTL PE=1 SV=3 , F5GZ90 Denticleless protein homolog OS=Homo sapiens GN=DTL PE=1 SV=1
[truncated: 10,965 more rows]

## Sheet: IAA_mod (C)
Peptide sequence	# PSMs	XCorr	Measured Mass	Proteins	Gene names and Proteins
R.HLLNQAVGEEEVPKC(494.32167)SFR.E	1	5.4237	2608.38	A0A024QZ33 , Q9H0G5	Q9H0G5 Nuclear speckle splicing regulatory protein 1 OS=Homo sapiens GN=NSRP1 PE=1 SV=1 , A0A024QZ33 Coiled-coil domain containing 55, isoform CRA_a OS=Homo sapiens GN=CCDC55 PE=1 SV=1
[truncated: 4,473 more rows]
