# Supplementary material for: N-Acryloylindole-alkyne (NAIA) enables imaging and profiling new ligandable cysteines and oxidized thiols by chemoproteomics
Source: Nat Commun. 2023 Jun 15;14:3564. doi: 10.1038/s41467-023-39268-w (PMC10272157; doi:10.1038/s41467-023-39268-w)
Supplement: Supplementary file 10 — Supplementary Data 7 [file 41467_2023_39268_MOESM10_ESM.xlsx]

## Sheet: Table of content
Supplementary Data 7. Competitive ABPP experiment using NAIA-5 and CL-Sc to identify ligandable cysteines
Worksheet	Description
NAIA mod peptide	LFQ ratio (Control/CL-Sc) of NAIA-5-modified peptides
Liganded Cys, LFQ > 4	LFQ ratio > 4 from NAIA-5-modified peptides with the Cys site indicated; these Cys are considered as ligandable
Liganded Cys_compare with DBIA	Ligandable Cys identified by NAIA-5 uniquely and those identified by both NAIA-5 and DBIA (from Nature Biotechnology 2021, DOI: 10.1038/s41587-020-00778-3)

## Sheet: NAIA mod peptide
LFQ(Ctrl/CL-Sc)	Sequence	Length	Missed cleavages	Mass	Proteins	Leading razor protein	Start position	End position	Gene names	Protein names	PEP
20	AAAPAPEEEMDECEQALAAEPK	22	0	2356.02	P26641	P26641	254	275	EEF1G	Elongation factor 1-gamma	0.00062342
20	AADISESSGADCK	13	0	1309.55	O43583	O43583	2	14	DENR	Density-regulated protein	2.6225e-126
20	AADSTSQCGK	10	0	1023.43	Q6VMQ6	Q6VMQ6	948	957	ATF7IP	Activating transcription factor 7-interacting protein 1	0.024279
20	AAEFLAACAGGDLDEAR	17	0	1735.78	Q9BZL4	Q9BZL4	52	68	PPP1R12C	Protein phosphatase 1 regulatory subunit 12C	0.0064224
20	AAENNVFHLVATVCSQEEPVQPLLR	25	0	2820.42	Q96CW6	Q96CW6	49	73	SLC7A6OS	Probable RNA polymerase II nuclear localization protein SLC7A6OS	0.0094963
20	AAEQAGCMVSASR	13	0	1336.59	Q2T9J0	Q2T9J0	11	23	TYSND1	Peroxisomal leader peptide-processing protease;Peroxisomal leader peptide-processing protease, 15 kDa form;Peroxisomal leader peptide-processing protease, 45 kDa form	0.0083877
20	AAERGHGDICSLLLQHSPALK	21	1	2272.17	Q53RE8	Q53RE8	137	157	ANKRD39	Ankyrin repeat domain-containing protein 39	0.00064067
20	AAGGATAGSRQPSVETLDSPTGSHVEWCK	29	1	2955.38	Q13613	Q13613	31	59	MTMR1	Myotubularin-related protein 1	2.4716e-60
20	AAHLCAEAALR	11	0	1181.6	Q9UQ80	Q9UQ80	145	155	PA2G4	Proliferation-associated protein 2G4	0.017288
20	AALLEAGMPECTEDK	15	0	1633.73	Q9C0C9	Q9C0C9	1278	1292	UBE2O	E2/E3 hybrid ubiquitin-protein ligase UBE2O	0.0016343
20	AAMCKPLMQNR	11	1	1318.63	Q14202	Q14202	832	842	ZMYM3	Zinc finger MYM-type protein 3	0.022626
20	AANATTNPSQLLPLELVDKCIGSR	24	1	2567.34	Q9Y4Y9	Q9Y4Y9	2	25	LSM5	U6 snRNA-associated Sm-like protein LSm5	0.0051066
20	AAPAPGAGAASGGAGCSGGGAGAGAGSGSGAAGAGGR	37	0	2712.2	P0C2W1	P0C2W1	2	38	FBXO45	F-box/SPRY domain-containing protein 1	9.1388e-08
20	AAPRSCGSGGRK	12	2	1202.59	Q9BYN7	Q9BYN7	751	762	ZNF341	Zinc finger protein 341	0.035158
20	AASAQSAPLALVTSLAAAASGTGGGGGGGGASGGTSGSCSPASSEPPAAPADR	53	0	4482.1	P50219	P50219	20	72	MNX1	Motor neuron and pancreas homeobox protein 1	4.4748e-08
20	AASDKGSSCSSSR	13	1	1298.55	Q8NAN2	Q8NAN2	120	132	FAM73A	Protein FAM73A	0.0093468
20	AASSTSQSGLSNSSHNCSNKPSIGK	25	1	2505.15	Q9BYI3	Q9BYI3	355	379	FAM126A	Hyccin	0.014434
20	AASVFVLYATSCANNFAMK	19	0	2063.98	Q9NRF9	Q9NRF9	40	58	POLE3	DNA polymerase epsilon subunit 3	2.3866e-69
20	AATVMINCLLQER	13	0	1517.77	Q8NDA8	Q8NDA8	1072	1084	MROH1	Maestro heat-like repeat-containing protein family member 1	0.038417
20	AAVPLGGFLCNVADK	15	0	1530.79	Q7L8L6	Q7L8L6	661	675	FASTKD5	FAST kinase domain-containing protein 5	0.00068856
20	AAVVESHKLGGTCVNVGCVPK	21	1	2181.1	P00390	P00390	90	110	GSR	Glutathione reductase, mitochondrial	0.025525
20	ACDSVTSNVLPLLLEQFHK	19	0	2170.11	Q96T76	Q96T76	385	403	MMS19	MMS19 nucleotide excision repair protein homolog	5.4295e-05
20	ACFAELRR	8	1	1021.51	Q9Y6K5	Q9Y6K5	581	588	OAS3	2-5-oligoadenylate synthase 3	0.015082
20	ACGEAHLK	8	0	884.417	Q9Y315	Q9Y315	181	188	DERA	Deoxyribose-phosphate aldolase	0.014531
20	ACGSEIMQKK	10	1	1150.55	P15924	P15924	1279	1288	DSP	Desmoplakin	0.018886
20	ACINTLQFLYSR	12	0	1484.74	Q8WVB6	Q8WVB6	551	562	CHTF18	Chromosome transmission fidelity protein 18 homolog	0.00016611
20	ACIPYLKK	8	1	991.552	Q6YN16	Q6YN16	135	142	HSDL2	Hydroxysteroid dehydrogenase-like protein 2	0.0095903
20	ACLQPSQDPQMR	12	0	1429.64	Q86Y56	Q86Y56	611	622	DNAAF5	Dynein assembly factor 5, axonemal	0.0031488
20	ACPYYTAR	8	0	1000.44	Q9BX63	Q9BX63	349	356	BRIP1	Fanconi anemia group J protein	0.0058568
20	ACQEVLEK	8	0	975.47	Q9UBF8	Q9UBF8	51	58	PI4KB	Phosphatidylinositol 4-kinase beta	0.00066323
20	ACQVALDEIK	10	0	1145.58	Q9Y6D5	Q9Y6D5	35	44	ARFGEF2	Brefeldin A-inhibited guanine nucleotide-exchange protein 2	0.0024247
20	ACQVTQSR	8	0	948.445	Q14919	Q14919	53	60	DRAP1	Dr1-associated corepressor	0.051022
20	ACSTVEGK	8	0	850.385	Q96RL1	Q96RL1	600	607	UIMC1	BRCA1-A complex subunit RAP80	0.0091028
20	ACTNGSGSMGSTTSVSSGTATAATHAAADLGSPSLQHSR	39	0	3690.66	Q14669	Q14669	946	984	TRIP12	E3 ubiquitin-protein ligase TRIP12	6.6889e-163
20	ADCASGILLAAER	13	0	1345.67	O75843	O75843	399	411	AP1G2	AP-1 complex subunit gamma-like 2	0.010904
20	ADCLVPSEIR	10	0	1158.57	Q99719	Q99719	191	200	2005-09-01	Septin-5	0.015888
20	ADELLCWEDSAGHWLYE	17	0	2092.88	Q13232	Q13232	153	169	NME3	Nucleoside diphosphate kinase 3	4.347e-05
20	ADFAQACQDAGVR	13	0	1407.62	P11498	P11498	125	137	PC	Pyruvate carboxylase, mitochondrial	0.014077
20	ADFCIIHYAGK	11	0	1293.62	P35579;P35580	P35579	566	576	MYH9;MYH10	Myosin-9;Myosin-10	0.0028544
20	AEALCKEYGETK	12	1	1397.65	Q5VW32	Q5VW32	284	295	BROX	BRO1 domain-containing protein BROX	0.034545
20	AECRPAASENYMR	13	1	1553.67	P13984	P13984	114	126	GTF2F2	General transcription factor IIF subunit 2	0.0064749
20	AEEKENHCPTMLRPLSHR	18	2	2204.06	Q14807	Q14807	501	518	KIF22	Kinesin-like protein KIF22	0.035827
20	AEIISLCK	8	0	932.5	Q9BXP5	Q9BXP5	435	442	SRRT	Serrate RNA effector molecule homolog	0.0065804
20	AEINILLCGDPGTSK	15	0	1586.8	P33991	P33991	502	516	MCM4	DNA replication licensing factor MCM4	0.0071218
20	AELCYLTVVTKYPEEQLK	18	1	2183.12	Q9H4I2	Q9H4I2	332	349	ZHX3	Zinc fingers and homeoboxes protein 3	1.2021e-05
20	AEPDLECEQIR	11	0	1358.61	Q15131	Q15131	2	12	CDK10	Cyclin-dependent kinase 10	0.01554
20	AESHPEVSIEHLGQVVQCSR	20	0	2261.09	P98088	P98088	3273	3292	MUC5AC	Mucin-5AC	0.022393
20	AESPEEVACR	10	0	1146.5	Q7Z6Z7	Q7Z6Z7	1393	1402	HUWE1	E3 ubiquitin-protein ligase HUWE1	0.0072521
20	AETPHGAEEECK	12	0	1356.56	Q9Y6A5	Q9Y6A5	214	225	TACC3	Transforming acidic coiled-coil-containing protein 3	0.037766
20	AFLLDPDRCVVQR	13	1	1587.82	Q9BTY7	Q9BTY7	191	203	HGH1	Protein HGH1 homolog	0.0012667
20	AFLPESGFTILPCTR	15	0	1707.87	Q86Y97	Q86Y97	99	113	SUV420H2	Histone-lysine N-methyltransferase SUV420H2	0.0018166
20	AFQNTATACAPVSHYR	16	0	1792.83	Q9H814	Q9H814	43	58	PHAX	Phosphorylated adapter RNA export protein	0.014541
20	AFVSGLLIGQCSSQK	15	0	1593.82	Q5SWX8	Q5SWX8	24	38	ODR4	Protein odr-4 homolog	0.0030219
20	AGAGLSSLCLVLSTRPHS	18	1	1824.95	O95865	O95865	268	285	DDAH2	N(G),N(G)-dimethylarginine dimethylaminohydrolase 2	0.0086853
20	AGCVATQNPK	10	0	1044.5	Q7Z401	Q7Z401	1135	1144	DENND4A	C-myc promoter-binding protein	0.0025679
20	AGERPELCR	9	1	1086.52	P19174	P19174	240	248	PLCG1	1-phosphatidylinositol 4,5-bisphosphate phosphodiesterase gamma-1	0.014576
20	AGIICQLNAR	10	0	1114.59	P33991	P33991	601	610	MCM4	DNA replication licensing factor MCM4	0.0023818
20	AGQDAGCGR	9	0	890.366	Q99871	Q99871	2	10	HAUS7	HAUS augmin-like complex subunit 7	0.0097231
20	AGSCPVDGDGPVTTAVAGAALAQDAFHR	28	0	2710.28	Q7Z6J0	Q7Z6J0	770	797	SH3RF1	E3 ubiquitin-protein ligase SH3RF1	0.00018377
20	AGSCWQDPLAVALSR	15	0	1629.79	O95382	O95382	13	27	MAP3K6	Mitogen-activated protein kinase kinase kinase 6	0.023926
20	AGSKPPSCPAPGPTGAASIVPSVPGMALDLSQIPTKELDR	40	2	3969.03	Q9Y6K5	Q9Y6K5	379	418	OAS3	2-5-oligoadenylate synthase 3	0.00091193
20	AHGCFPEGR	9	0	1029.44	Q7Z5L9	Q7Z5L9	62	70	IRF2BP2	Interferon regulatory factor 2-binding protein 2	0.053775
20	AHGDTQHCRK	10	1	1208.55	Q15020	Q15020	520	529	SART3	Squamous cell carcinoma antigen recognized by T-cells 3	0.051551
20	AIAHYEQSADYYKGEESNSSANKCLLK	27	2	3075.42	P54920;Q9H115	P54920	141	167	NAPA;NAPB	Alpha-soluble NSF attachment protein;Beta-soluble NSF attachment protein	0.010019
20	AIALFTPDACGLSDPAHVESLQEK	24	0	2568.25	P10588	P10588	307	330	NR2F6	Nuclear receptor subfamily 2 group F member 6	0.0005603
20	AIATVCGSR	9	0	933.47	Q5TBA9	Q5TBA9	1241	1249	FRY	Protein furry homolog	0.014262
20	AIEIDEQQGCKEQER	15	1	1831.84	Q9NVK5	Q9NVK5	189	203	FGFR1OP2	FGFR1 oncogene partner 2	0.0055115
20	AIELNPANAVYFCNR	15	0	1750.85	O43765	O43765	117	131	SGTA	Small glutamine-rich tetratricopeptide repeat-containing protein alpha	0.0016308
20	AIFKGSPCSEEAGTLR	16	1	1721.84	Q9NVI1	Q9NVI1	49	64	FANCI	Fanconi anemia group I protein	0.0019559
20	AIFKGSPCSEEAGTLRR	17	2	1877.94	Q9NVI1	Q9NVI1	49	65	FANCI	Fanconi anemia group I protein	0.0029638
20	AIQDDCQVITAR	12	0	1388.67	Q9UID3	Q9UID3	221	232	VPS51	Vacuolar protein sorting-associated protein 51 homolog	0.0025742
20	AITTQNCNTK	10	0	1149.54	Q15796	Q15796	64	73	SMAD2	Mothers against decapentaplegic homolog 2	0.0022601
20	AIVDCGFEHPSEVQHECIPQAILGMDVLCQAK	32	0	3650.7	O00148;Q13838	O00148	58	89	DDX39A;DDX39B	ATP-dependent RNA helicase DDX39A;Spliceosome RNA helicase DDX39B	0.0015807
20	AKLAEQAERYDDMAACMK	18	2	2099.94	P63104	P63104	10	27	YWHAZ	14-3-3 protein zeta/delta	0.0066874
20	AKLAEQAERYDDMATCMK	18	2	2129.95	P27348	P27348	10	27	YWHAQ	14-3-3 protein theta	0.031686
20	AKVFCVQRPDR	11	2	1374.72	Q13685	Q13685	424	434	AAMP	Angio-associated migratory cell protein	0.052208
20	AKYESAGMSCVPQVGLVGPASVTFPVVASGEPVSVPDNLLK	41	1	4156.12	Q4ZG55	Q4ZG55	336	376	GREB1	Protein GREB1	1.512e-45
20	AKYLLADCNEAFIK	14	1	1654.84	O60216	O60216	71	84	RAD21	Double-strand-break repair protein rad21 homolog	0.0089781
20	ALAQVFCEESGLSPLLQK	18	0	1989.02	Q8WU76	Q8WU76	501	518	SCFD2	Sec1 family domain-containing protein 2	5.0265e-05
20	ALCTAHEK	8	0	928.444	Q86WB0	Q86WB0	147	154	ZC3HC1	Nuclear-interacting partner of ALK	0.0063405
20	ALCTNDDKYVIDGK	14	1	1610.76	Q9NRY4	Q9NRY4	618	631	ARHGAP35	Rho GTPase-activating protein 35	0.0011125
20	ALEQKPDDAQYYCQR	15	1	1883.85	Q9Y2Z0	Q9Y2Z0	37	51	SUGT1	Suppressor of G2 allele of SKP1 homolog	0.028899
20	ALKEEGNQCVNDKNYK	16	2	1908.9	Q07617	Q07617	625	640	SPAG1	Sperm-associated antigen 1	0.0007524
20	ALNVEPDGTGLTCSLAPNIISQL	23	0	2382.21	P30044	P30044	192	214	PRDX5	Peroxiredoxin-5, mitochondrial	0.023714
20	ALPAAAWSLYQAGCSLR	17	0	1833.92	Q9H6W3	Q9H6W3	281	297	NO66	Bifunctional lysine-specific demethylase and histidyl-hydroxylase NO66	0.035202
20	ALPCIVDVR	9	0	1041.56	Q6YN16	Q6YN16	68	76	HSDL2	Hydroxysteroid dehydrogenase-like protein 2	0.016984
20	ALQFLQIDSCR	11	0	1349.68	Q7L5Y1	Q7L5Y1	321	331	ENOSF1	Mitochondrial enolase superfamily member 1	1.5626e-06
20	ALQNSEHPTLQASACDALSSILPEAFSNLPNDR	33	0	3565.71	Q6AI08	Q6AI08	779	811	HEATR6	HEAT repeat-containing protein 6	0.0094839
20	ALRPGDPGFCAR	12	1	1315.65	Q96ST2	Q96ST2	740	751	IWS1	Protein IWS1 homolog	0.037798
20	ALSALLPCAVSGNEVNISPGRR	22	1	2280.2	O95714	O95714	907	928	HERC2	E3 ubiquitin-protein ligase HERC2	0.0010373
20	AMTEDGFLAVCSEAK	15	0	1627.72	P08243	P08243	148	162	ASNS	Asparagine synthetase [glutamine-hydrolyzing]	1.0838e-06
20	AMTNHCK	7	0	860.363	Q14966	Q14966	1942	1948	ZNF638	Zinc finger protein 638	0.026912
20	APVFLQFCDSGGR	13	0	1452.68	Q4ZIN3	Q4ZIN3	122	134	TMEM259	Membralin	0.0037137
20	AQALCSWTAK	10	0	1134.55	Q9NZM3	Q9NZM3	903	912	ITSN2	Intersectin-2	0.041806
20	AQESVGIYEVTHQFVKC	17	1	1993.96	Q9NWV4	Q9NWV4	144	160	C1orf123	UPF0587 protein C1orf123	5.2578e-06
20	AQGTHVLVHCK	11	0	1248.64	Q8TE77	Q8TE77	404	414	SSH3	Protein phosphatase Slingshot homolog 3	0.010621
20	AQISCAK	7	0	776.385	Q9NX70	Q9NX70	166	172	MED29	Mediator of RNA polymerase II transcription subunit 29	0.035166
20	ARKGEKPCALEK	12	3	1385.74	P46100	P46100	443	454	ATRX	Transcriptional regulator ATRX	0.082809
20	ARREDFCPR	9	2	1205.57	Q9H0W8	Q9H0W8	374	382	SMG9	Protein SMG9	0.0027956
20	ASAAGAECELAR	12	0	1204.55	Q9C0B0	Q9C0B0	689	700	UNK	RING finger protein unkempt homolog	0.030695
20	ASCGFFTELLPR	12	0	1396.68	O94829	O94829	836	847	IPO13	Importin-13	0.028958
20	ASISHVTCVDQSEHTMVLR	19	0	2169.03	O14523	O14523	135	153	C2CD2L	C2 domain-containing protein 2-like	3.1759e-11
20	ASLACGPMVK	10	0	1032.51	Q14204	Q14204	3385	3394	DYNC1H1	Cytoplasmic dynein 1 heavy chain 1	0.046442
20	ASPATSPKPSVACSQLALLLSSEAHLQQYSR	31	1	3296.68	P48552	P48552	251	281	NRIP1	Nuclear receptor-interacting protein 1	0.037261
20	ASSFLDTSKDCSPSSPLK	18	1	1925.9	Q9Y485	Q9Y485	1894	1911	DMXL1	DmX-like protein 1	0.03256
20	ASVGCGSEAAR	11	0	1063.47	Q63HN8	Q63HN8	1744	1754	RNF213	E3 ubiquitin-protein ligase RNF213	0.014268
20	ATAIKVTDISGGCGAMYEIK	20	1	2084.03	Q53S33	Q53S33	47	66	BOLA3	BolA-like protein 3	0.0066704
20	ATCIGNNSAAAVSMLKQDYKEGEMTLK	27	2	2929.4	P25789	P25789	161	187	PSMA4	Proteasome subunit alpha type-4	2.1153e-07
20	ATEDCATGATGPELEAK	17	0	1719.76	A6NDB9	A6NDB9	227	243	PALM3	Paralemmin-3	8.9658e-05
20	ATEGGGEALPSGSECEVPLMGFPGPGLQSPLHAKPYI	37	1	3749.81	Q6EMK4	Q6EMK4	637	673	VASN	Vasorin	1.5092e-12
20	ATMQTYCDAILQIPELSPHSAK	22	0	2473.2	P83436	P83436	688	709	COG7	Conserved oligomeric Golgi complex subunit 7	0.02151
20	ATQCVPK	7	0	802.401	Q9HAV7	Q9HAV7	121	127	GRPEL1	GrpE protein homolog 1, mitochondrial	0.0715
20	ATQRPPYCDGTHR	13	1	1557.71	P0C7P0	P0C7P0	102	114	CISD3	CDGSH iron-sulfur domain-containing protein 3, mitochondrial	0.0099592
20	ATQTPSCWAEEGAEKR	16	1	1819.82	Q86VQ1	Q86VQ1	201	216	GLCCI1	Glucocorticoid-induced transcript 1 protein	0.0017043
20	AVDTDMIILPCLSR	14	0	1602.81	O43149	O43149	2536	2549	ZZEF1	Zinc finger ZZ-type and EF-hand domain-containing protein 1	0.0011079
20	AVELMCLVPK	10	0	1158.61	O60229	O60229	2090	2099	KALRN	Kalirin	0.018141
20	AVIFCLSADK	10	0	1122.57	P60981	P60981	35	44	DSTN	Destrin	0.035384
20	AVLAASSPYFCDQVLLK	17	0	1880.97	O43298	O43298	49	65	ZBTB43	Zinc finger and BTB domain-containing protein 43	5.9879e-05
20	AVQCLNTSSKEGK	13	1	1420.7	Q5T4S7	Q5T4S7	2551	2563	UBR4	E3 ubiquitin-protein ligase UBR4	0.071864
20	AVVHLLRPTLCTSGFDR	17	1	1941.03	Q9Y6J0	Q9Y6J0	707	723	CABIN1	Calcineurin-binding protein cabin-1	0.013753
20	AWHLAETEHCGATPSNR	17	0	1935.86	P36941	P36941	409	425	LTBR	Tumor necrosis factor receptor superfamily member 3	0.0036294
20	AYCHILLGNYCVAVADAK	18	0	2036.98	Q9Y2Z0	Q9Y2Z0	52	69	SUGT1	Suppressor of G2 allele of SKP1 homolog	0.060094
20	AYEFLCTK	8	0	1030.48	O75165	O75165	1349	1356	DNAJC13	DnaJ homolog subfamily C member 13	0.035629
20	AYITTLCPSIR	11	0	1293.68	Q8TDB6	Q8TDB6	153	163	DTX3L	E3 ubiquitin-protein ligase DTX3L	0.00028614
20	CAAQTLEK	8	0	919.443	O75152	O75152	636	643	ZC3H11A	Zinc finger CCCH domain-containing protein 11A	0.019988
20	CAASAAEESGAGKKDK	16	2	1578.73	Q15464	Q15464	224	239	SHB	SH2 domain-containing adapter protein B	0.063725
20	CAAVDVEPPSKQK	13	1	1427.71	Q15020	Q15020	670	682	SART3	Squamous cell carcinoma antigen recognized by T-cells 3	0.035002
20	CADDVAYINVETK	13	0	1496.68	Q9P0R6	Q9P0R6	59	71	GSKIP	GSK3-beta interaction protein	0.041728
20	CAEEAQLISSLK	12	0	1347.67	P42566	P42566	419	430	EPS15	Epidermal growth factor receptor substrate 15	0.038138
20	CAESLQPVAAAVEER	15	0	1628.78	Q8NFC6	Q8NFC6	2164	2178	BOD1L1	Biorientation of chromosomes in cell division protein 1-like 1	0.0017097
20	CAGNEDIITLR	11	0	1260.61	P12004	P12004	81	91	PCNA	Proliferating cell nuclear antigen	0.0016256
20	CAMLEYTTGSR	11	0	1287.56	Q12789	Q12789	1091	1101	GTF3C1	General transcription factor 3C polypeptide 1	0.033546
20	CAMLQFSEFHEK	12	0	1525.67	Q9NR09	Q9NR09	1319	1330	BIRC6	Baculoviral IAP repeat-containing protein 6	0.026793
20	CASKDHLWNNVR	12	1	1498.71	Q6XUX3	Q6XUX3	855	866	DSTYK	Dual serine/threonine and tyrosine protein kinase	0.011497
20	CAVGLRQPAPFSDEIEVDFSKPYVR	25	2	2879.43	P49585	P49585	37	61	PCYT1A	Choline-phosphate cytidylyltransferase A	3.0543e-05
20	CDENILWLDYK	11	0	1467.67	P14618	P14618	152	162	PKM	Pyruvate kinase PKM	0.017507
20	CDKGNLYNFSK	11	1	1344.61	Q9ULG1	Q9ULG1	108	118	INO80	DNA helicase INO80	0.001598
20	CDLVLDAAHEK	11	0	1269.6	Q99700	Q99700	301	311	ATXN2	Ataxin-2	0.00051506
20	CDPADQDVVHTALR	14	0	1595.74	Q8WV74	Q8WV74	71	84	NUDT8	Nucleoside diphosphate-linked moiety X motif 8, mitochondrial	0.0037736
20	CDQATAESNPVTQK	14	0	1547.69	O43149	O43149	2553	2566	ZZEF1	Zinc finger ZZ-type and EF-hand domain-containing protein 1	0.0063881
20	CDQKKK	6	2	805.412	P17480	P17480	347	352	UBTF	Nucleolar transcription factor 1	0.072288
20	CDQKKKDYEVELLR	14	3	1822.92	P17480	P17480	347	360	UBTF	Nucleolar transcription factor 1	0.00746
20	CDSADLR	7	0	835.349	Q9NYF8	Q9NYF8	688	694	BCLAF1	Bcl-2-associated transcription factor 1	0.077838
20	CDYMDEVTYGELEKEEAQPIVTK	23	1	2746.24	Q1KMD3	Q1KMD3	602	624	HNRNPUL2	Heterogeneous nuclear ribonucleoprotein U-like protein 2	0.00064069
20	CEIEATLER	9	0	1119.52	Q9NYL2	Q9NYL2	285	293	ZAK	Mitogen-activated protein kinase kinase kinase MLT	0.0053682
20	CELPKLEKR	9	2	1171.64	P33176;O60282;Q12840	P33176	858	866	KIF5B;KIF5C;KIF5A	Kinesin-1 heavy chain;Kinesin heavy chain isoform 5C;Kinesin heavy chain isoform 5A	0.008173
20	CENVQPSGSFK	11	0	1251.56	Q96GA7	Q96GA7	38	48	SDSL	Serine dehydratase-like	0.00021556
20	CEQDPEKK	8	1	1032.45	Q8IYI6	Q8IYI6	664	671	EXOC8	Exocyst complex component 8	0.0061623
20	CETDLLSIR	9	0	1105.54	O76027	O76027	301	309	ANXA9	Annexin A9	0.012684
20	CEYPAACNALETLLIHR	17	0	2029.97	P54886	P54886	606	622	ALDH18A1	Delta-1-pyrroline-5-carboxylate synthase;Glutamate 5-kinase;Gamma-glutamyl phosphate reductase	0.0011143
20	CFQMEEAVLR	10	0	1281.58	Q9NVN8	Q9NVN8	152	161	GNL3L	Guanine nucleotide-binding protein-like 3-like protein	0.0074125
20	CFSEGEKVNYEK	12	1	1488.66	Q8NFA0	Q8NFA0	134	145	USP32	Ubiquitin carboxyl-terminal hydrolase 32	0.066272
20	CGESMLCVVPDISAFR	16	0	1839.83	Q06330	Q06330	397	412	RBPJ	Recombining binding protein suppressor of hairless	0.00079656
20	CGIWGWR	7	0	933.428	Q6ZTN6	Q6ZTN6	247	253	ANKRD13D	Ankyrin repeat domain-containing protein 13D	0.036592
20	CHEDNVVVAVDSTTNR	16	0	1814.82	Q13144	Q13144	196	211	EIF2B5	Translation initiation factor eIF-2B subunit epsilon	0.01114
20	CHEFLIFEDR	10	0	1364.62	P11172	P11172	304	313	UMPS	Uridine 5-monophosphate synthase;Orotate phosphoribosyltransferase;Orotidine 5-phosphate decarboxylase	0.0080126
20	CHLEGGSDQK	10	0	1129.48	Q00987	Q00987	127	136	MDM2	E3 ubiquitin-protein ligase Mdm2	0.018574
20	CHNPSLEVEDLSLENAIGKPFDK	23	1	2611.26	Q92889	Q92889	242	264	ERCC4	DNA repair endonuclease XPF	6.7593e-15
20	CHNTDSEPLKNEDLLK	16	1	1911.9	Q99551	Q99551	62	77	MTERF1	Transcription termination factor 1, mitochondrial	0.00029986
20	CHVSSHTR	8	0	982.44	Q5T5P2	Q5T5P2	1317	1324	KIAA1217	Sickle tail protein homolog	0.039269
20	CHWSDMFTGR	10	0	1295.52	P46060	P46060	82	91	RANGAP1	Ran GTPase-activating protein 1	0.002552
20	CIEELCQKR	9	1	1234.58	O43805	O43805	18	26	SSNA1	Sjoegren syndrome nuclear autoantigen 1	0.041492
20	CIIPNHEKK	9	1	1137.6	P35579	P35579	671	679	MYH9	Myosin-9	0.0021729
20	CIKPAPVIHPASVIFTVPATTVK	23	1	2445.38	Q9H869	Q9H869	587	609	YY1AP1	YY1-associated protein 1	0.00062491
20	CILVASPGFVR	11	0	1217.66	Q9BRX2	Q9BRX2	204	214	PELO	Protein pelota homolog	0.00070829
20	CIMQATDIMR	10	0	1237.56	Q8TCU6	Q8TCU6	1612	1621	PREX1	Phosphatidylinositol 3,4,5-trisphosphate-dependent Rac exchanger 1 protein	0.0043554
20	CIQEKDEK	8	1	1048.49	Q86UP2	Q86UP2	736	743	KTN1	Kinectin	0.0018766
20	CITDTLQELVNQSK	14	0	1647.81	O75694	O75694	974	987	NUP155	Nuclear pore complex protein Nup155	0.0039226
20	CKAFTTR	7	1	882.438	P17858	P17858	89	95	PFKL	ATP-dependent 6-phosphofructokinase, liver type	0.036444
20	CKIPNTVEEAVR	12	1	1414.72	Q12996	Q12996	646	657	CSTF3	Cleavage stimulation factor subunit 3	0.025756
20	CKQLESTQTESNKK	14	2	1679.81	P33176	P33176	608	621	KIF5B	Kinesin-1 heavy chain	0.0288
20	CLDSIAATTQAQGLTNVK	18	0	1889.95	Q96S19	Q96S19	63	80	C16orf13	UPF0585 protein C16orf13	0.0043319
20	CLEDENAR	8	0	1005.42	P15924	P15924	1499	1506	DSP	Desmoplakin	0.03211
20	CLEENQELR	9	0	1189.54	Q9Y6K9	Q9Y6K9	54	62	IKBKG	NF-kappa-B essential modulator	0.021155
20	CLEEVEDLIVK	11	0	1345.68	P80404	P80404	269	279	ABAT	4-aminobutyrate aminotransferase, mitochondrial	0.043263
20	CLGHYVNGK	9	0	1046.5	Q8IZ83	Q8IZ83	39	47	ALDH16A1	Aldehyde dehydrogenase family 16 member A1	0.00066353
20	CLHMFLQEEAIDR	13	0	1660.77	Q9UMY4	Q9UMY4	141	153	SNX12	Sorting nexin-12	0.00086647
20	CLHVVTEAVTPLGIYLK	17	0	1912.05	Q96KG9	Q96KG9	88	104	SCYL1	N-terminal kinase-like protein	0.010325
20	CLIELEPVLR	10	0	1240.68	O43353	O43353	286	295	RIPK2	Receptor-interacting serine/threonine-protein kinase 2	0.0026843
20	CLLSDELSNIAMQVR	15	0	1747.86	Q86YH6	Q86YH6	71	85	PDSS2	Decaprenyl-diphosphate synthase subunit 2	0.005055
20	CLQLSESENMK	11	0	1337.6	Q96EA4	Q96EA4	416	426	SPDL1	Protein Spindly	0.0017556
20	CLQSEPAR	8	0	959.449	Q9UHY1	Q9UHY1	307	314	NRBP1	Nuclear receptor-binding protein	0.028031
20	CLQWTTVIER	10	0	1304.65	P31749;P31751;Q9Y243	P31749	77	86	AKT1;AKT2;AKT3	RAC-alpha serine/threonine-protein kinase;RAC-beta serine/threonine-protein kinase;RAC-gamma serine/threonine-protein kinase	0.015292
20	CLSQQADVR	9	0	1075.51	Q9NVI1	Q9NVI1	594	602	FANCI	Fanconi anemia group I protein	0.0050366
20	CLSSATDPQTK	11	0	1206.56	O94979	O94979	1130	1140	SEC31A	Protein transport protein Sec31A	0.006909
20	CLTPLVPEDLR	11	0	1311.69	O60216	O60216	392	402	RAD21	Double-strand-break repair protein rad21 homolog	0.013143
20	CLYALEEGIVR	11	0	1321.67	Q9P0M9	Q9P0M9	88	98	MRPL27	39S ribosomal protein L27, mitochondrial	0.020201
20	CLYAQLVQQR	10	0	1277.65	O95905	O95905	267	276	ECD	Protein SGT1	0.00046711
20	CMDKDSPEVHQDLNALK	17	1	1998.91	Q9NWA0	Q9NWA0	75	91	MED9	Mediator of RNA polymerase II transcription subunit 9	0.0045363
20	CMVEVPQELETSTGHSLEKEFTNQEAAEPK	30	1	3417.57	Q32MZ4	Q32MZ4	456	485	LRRFIP1	Leucine-rich repeat flightless-interacting protein 1	0.00017589
20	CNAHYNLQNAFNLAEK	16	0	1905.88	O15020	O15020	231	246	SPTBN2	Spectrin beta chain, non-erythrocytic 2	0.0062306
20	CNAVINEDPNAK	12	0	1343.61	O60333	O60333	356	367	KIF1B	Kinesin-like protein KIF1B	0.0018676
20	CNFRQEASR	9	1	1166.53	Q9NQX4	Q9NQX4	1304	1312	MYO5C	Unconventional myosin-Vc	0.043566
20	CNGLLPVWGPHVPESAFATCLAR	23	0	2551.25	Q5T4S7	Q5T4S7	4916	4938	UBR4	E3 ubiquitin-protein ligase UBR4	0.045533
20	CNLEEISNYYGVSGFQTTEHFLTAVAHR	28	0	3242.51	Q9NVN8	Q9NVN8	342	369	GNL3L	Guanine nucleotide-binding protein-like 3-like protein	3.2166e-14
20	CNTHGHVSDASISLGEPVSDVVSTRPR	27	1	2876.38	Q96RT7	Q96RT7	1239	1265	TUBGCP6	Gamma-tubulin complex component 6	0.02655
20	CNTPTYCDLGK	11	0	1327.55	Q9Y277	Q9Y277	2	12	VDAC3	Voltage-dependent anion-selective channel protein 3	1.3328e-06
20	CPASEPGLDATTASESR	17	0	1747.77	Q27J81	Q27J81	1029	1045	INF2	Inverted formin-2	0.0069452
20	CPGPLAVANGVVK	13	0	1280.69	Q9Y6Y8	Q9Y6Y8	604	616	SEC23IP	SEC23-interacting protein	0.032097
20	CPIFPMAR	8	0	990.478	Q7Z401	Q7Z401	1579	1586	DENND4A	C-myc promoter-binding protein	0.028526
20	CPPGVVPACHNSK	13	0	1421.65	P49327	P49327	634	646	FASN	Fatty acid synthase;[Acyl-carrier-protein] S-acetyltransferase;[Acyl-carrier-protein] S-malonyltransferase;3-oxoacyl-[acyl-carrier-protein] synthase;3-oxoacyl-[acyl-carrier-protein] reductase;3-hydroxyacyl-[acyl-carrier-protein] dehydratase;Enoyl-[acyl-carrier-protein] reductase;Oleoyl-[acyl-carrier-protein] hydrolase	0.047947
20	CPQLPGGGAQMYSHGIELACQK	22	0	2401.1	Q7L3B6	Q7L3B6	35	56	CDC37L1	Hsp90 co-chaperone Cdc37-like 1	0.024478
20	CPVKQDSVESQLK	13	1	1516.76	Q5T8I3	Q5T8I3	282	294	FAM102B	Protein FAM102B	0.038417
20	CPWKEYK	7	1	1009.47	O75400	O75400	185	191	PRPF40A	Pre-mRNA-processing factor 40 homolog A	0.033621
20	CQHMQELTK	9	0	1173.53	Q96M95	Q96M95	119	127	CCDC42	Coiled-coil domain-containing protein 42A	0.03219
20	CQHSGSQPFR	10	0	1202.53	Q9NUA8	Q9NUA8	1096	1105	ZBTB40	Zinc finger and BTB domain-containing protein 40	0.050739
20	CQLEINFNTLQTK	13	0	1607.8	O43707;P12814;P35609;Q08043	O43707	351	363	ACTN4;ACTN1;ACTN2;ACTN3	Alpha-actinin-4;Alpha-actinin-1;Alpha-actinin-2;Alpha-actinin-3	0.034525
20	CQNIYLTTGYAGSK	14	0	1574.74	O15226	O15226	246	259	NKRF	NF-kappa-B-repressing factor	0.0054487
20	CRGHSTSSER	10	1	1175.51	Q93073	Q93073	350	359	SECISBP2L	Selenocysteine insertion sequence-binding protein 2-like	0.005056
20	CRNPEWGLR	9	1	1186.57	Q96S19	Q96S19	162	170	C16orf13	UPF0585 protein C16orf13	0.05368
20	CSDFTEEICRR	11	1	1471.62	P50213	P50213	351	361	IDH3A	Isocitrate dehydrogenase [NAD] subunit alpha, mitochondrial	0.0011705
20	CSHNTEVGETR	11	0	1288.55	Q8WY36	Q8WY36	874	884	BBX	HMG box transcription factor BBX	0.00055695
20	CSLALPHDESVTQLGQELAQK	21	0	2323.15	Q9UGR2	Q9UGR2	142	162	ZC3H7B	Zinc finger CCCH domain-containing protein 7B	0.0014679
20	CSLSAEVRR	9	1	1076.54	Q8N8R5	Q8N8R5	43	51	C2orf69	UPF0565 protein C2orf69	0.022653
20	CSNPLDTSVKEK	12	1	1376.66	P17812	P17812	218	229	CTPS1	CTP synthase 1	0.040108
20	CSQHNR	6	0	800.335	Q14258	Q14258	157	162	TRIM25	E3 ubiquitin/ISG15 ligase TRIM25	0.059835
20	CSSEVEAK	8	0	908.391	Q9UNA4	Q9UNA4	336	343	POLI	DNA polymerase iota	0.031927
20	CSVPVDQASESLLK	14	0	1531.76	Q9NVN8	Q9NVN8	213	226	GNL3L	Guanine nucleotide-binding protein-like 3-like protein	0.024822
20	CTPSVISFGSK	11	0	1181.58	Q92598	Q92598	34	44	HSPH1	Heat shock protein 105 kDa	0.02745
20	CVANNQVETLEK	12	0	1403.67	P42704	P42704	930	941	LRPPRC	Leucine-rich PPR motif-containing protein, mitochondrial	0.020493
20	CVEQKTDALGK	11	1	1247.62	Q5TC12	Q5TC12	121	131	ATPAF1	ATP synthase mitochondrial F1 complex assembly factor 1	0.017557
20	CVGNFGNSSGEVDTKK	16	1	1697.77	Q69YN2	Q69YN2	160	175	CWF19L1	CWF19-like protein 1	0.00083093
20	CVHGKGPTEQLVSPEPEVHDIER	23	1	2612.27	P35813	P35813	204	226	PPM1A	Protein phosphatase 1A	3.8046e-10
20	CVLLSNLSSTSHVPEVDPGSAELQK	25	0	2666.32	P49327	P49327	1471	1495	FASN	Fatty acid synthase;[Acyl-carrier-protein] S-acetyltransferase;[Acyl-carrier-protein] S-malonyltransferase;3-oxoacyl-[acyl-carrier-protein] synthase;3-oxoacyl-[acyl-carrier-protein] reductase;3-hydroxyacyl-[acyl-carrier-protein] dehydratase;Enoyl-[acyl-carrier-protein] reductase;Oleoyl-[acyl-carrier-protein] hydrolase	9.8292e-05
20	CVMTSRPR	8	1	1005.48	O60783	O60783	91	98	MRPS14	28S ribosomal protein S14, mitochondrial	0.035629
20	CVPDPDTGLYMLQLAGR	17	0	1904.91	P58107	P58107	2404	2420	EPPK1	Epiplakin	0.0022517
20	CVSTLLDLIQTK	12	0	1389.75	P63010;Q10567	Q10567	391	402	AP2B1;AP1B1	AP-2 complex subunit beta;AP-1 complex subunit beta-1	0.012256
20	CVYYRKPLLESGTLGTK	17	2	1984.05	P22314	P22314	588	604	UBA1	Ubiquitin-like modifier-activating enzyme 1	0.0098756
20	CYADTMFSLLGKK	13	1	1532.74	P51580	P51580	165	177	TPMT	Thiopurine S-methyltransferase	0.023664
20	CYHHEDR	7	0	1015.39	Q8NF64;Q9ULJ6	Q8NF64	471	477	ZMIZ2;ZMIZ1	Zinc finger MIZ domain-containing protein 2;Zinc finger MIZ domain-containing protein 1	0.048083
20	CYLLVHQAKR	10	1	1286.69	Q08J23	Q08J23	221	230	NSUN2	tRNA (cytosine(34)-C(5))-methyltransferase	0.010682
20	CYQSEFGRDLEKDIR	15	2	1914.89	P20073	P20073	298	312	ANXA7	Annexin A7	0.00043147
20	CYSDAAAK	8	0	884.37	Q9Y446	Q9Y446	347	354	PKP3	Plakophilin-3	0.013569
20	CYVGNRRPISQQSGAIIFQPINR	23	2	2673.39	O75815	O75815	233	255	BCAR3	Breast cancer anti-estrogen resistance protein 3	0.015715
20	DAAIGTTPFSTCSVGTWFTPSAPQEK	26	0	2755.28	Q96R06	Q96R06	371	396	SPAG5	Sperm-associated antigen 5	0.0027956
20	DAMEQCHNYNAR	12	0	1507.59	Q92785	Q92785	19	30	DPF2	Zinc finger protein ubi-d4	0.015825
20	DAYCCAQQGKR	11	1	1355.57	Q9NR33	Q9NR33	81	91	POLE4	DNA polymerase epsilon subunit 4	0.013416
20	DCHKPQVTDKEANDPR	16	2	1908.87	Q96CB8	Q96CB8	189	204	INTS12	Integrator complex subunit 12	0.0063043
20	DCLILVLRK	9	1	1128.67	Q9NVI1	Q9NVI1	515	523	FANCI	Fanconi anemia group I protein	0.0018674
20	DCPTGHLTVDEFKK	14	1	1645.78	P37235	P37235	37	50	HPCAL1	Hippocalcin-like protein 1	0.016105
20	DCQLLEHKEHR	11	1	1463.69	Q9UPN9;O15164	Q9UPN9	298	308	TRIM33;TRIM24	E3 ubiquitin-protein ligase TRIM33;Transcription intermediary factor 1-alpha	0.028117
20	DEIKQEEETCKR	12	2	1563.72	Q96T23	Q96T23	416	427	RSF1	Remodeling and spacing factor 1	0.045314
20	DEWLRPEDLPIKYAGLSTCFR	21	2	2565.27	P49591	P49591	282	302	SARS	Serine--tRNA ligase, cytoplasmic	3.0341e-09
20	DFGIQPVEDKGACR	14	1	1590.75	Q96GX2	Q96GX2	58	71	ATXN7L3B	Putative ataxin-7-like protein 3B	0.0039342
20	DGALVGTACKDK	12	1	1233.6	P57737	P57737	179	190	CORO7	Coronin-7	0.0097564
20	DGEAFNVALCELAGHLPVK	19	0	2039.01	Q6ZNW5	Q6ZNW5	324	342	GDPGP1	GDP-D-glucose phosphorylase 1	0.00038716
20	DGLKHTCVK	9	1	1056.54	Q9BVV7	Q9BVV7	186	194	TIMM21	Mitochondrial import inner membrane translocase subunit Tim21	0.013509
20	DGNASGTTLLEALDCILPPTRPTDKPLRLPLQDVYK	36	3	3977.09	Q5VTE0;P68104	Q5VTE0	220	255	EEF1A1P5;EEF1A1	Putative elongation factor 1-alpha-like 3;Elongation factor 1-alpha 1	4.0165e-17
20	DGQAGFGEQEKPLEVTGQAEKEAACEPK	28	2	3002.39	O14795	O14795	305	332	UNC13B	Protein unc-13 homolog B	5.7358e-64
20	DGQLWLCAPQAK	12	0	1385.68	Q93008;O00507	Q93008	667	678	USP9X;USP9Y	Probable ubiquitin carboxyl-terminal hydrolase FAF-X;Probable ubiquitin carboxyl-terminal hydrolase FAF-Y	0.055614
20	DGQPCMDHDRQTGEGVGPQEYTLLK	25	1	2830.26	Q9P2J5	Q9P2J5	244	268	LARS	Leucine--tRNA ligase, cytoplasmic	0.038641
20	DGSLCSILK	9	0	991.501	Q96RE9	Q96RE9	118	126	ZNF300	Zinc finger protein 300	0.038054
20	DHKACLPDAK	10	1	1153.56	O15091	O15091	503	512	KIAA0391	Mitochondrial ribonuclease P protein 3	0.017355
20	DHQPCIIFMDEIDAIGGR	18	0	2085.96	P62333	P62333	224	241	PSMC6	26S protease regulatory subunit 10B	0.0024022
20	DIATIVADKCVNPETK	16	1	1772.9	Q9Y3A5	Q9Y3A5	110	125	SBDS	Ribosome maturation protein SBDS	0.0023164
20	DIGKPEVEYDCDNLQHSKK	19	2	2274.06	Q9UPN9	Q9UPN9	933	951	TRIM33	E3 ubiquitin-protein ligase TRIM33	0.051931
20	DIRPVCRK	8	2	1042.57	O00148	O00148	233	240	DDX39A	ATP-dependent RNA helicase DDX39A	0.077148
20	DKVLTAEELNAAQTSVAYGCIK	22	1	2380.19	P54136	P54136	483	504	RARS	Arginine--tRNA ligase, cytoplasmic	1.1333e-09
20	DLCGIVASK	9	0	961.49	P13489	P13489	218	226	RNH1	Ribonuclease inhibitor	0.0090111
20	DLMNQLCTYIR	11	0	1425.67	Q86W50	Q86W50	542	552	METTL16	Methyltransferase-like protein 16	0.015189
20	DMGYGNWISKPQEEKNFYLCPV	22	2	2674.22	P55265	P55265	1205	1226	ADAR	Double-stranded RNA-specific adenosine deaminase	0.025777
20	DPETLVGYSMVGCQR	15	0	1710.77	P49327	P49327	123	137	FASN	Fatty acid synthase;[Acyl-carrier-protein] S-acetyltransferase;[Acyl-carrier-protein] S-malonyltransferase;3-oxoacyl-[acyl-carrier-protein] synthase;3-oxoacyl-[acyl-carrier-protein] reductase;3-hydroxyacyl-[acyl-carrier-protein] dehydratase;Enoyl-[acyl-carrier-protein] reductase;Oleoyl-[acyl-carrier-protein] hydrolase	1.2655e-34
20	DPPHNNFFFFDGMKGNGIVECLGPK	25	1	2836.31	Q9UBE0	Q9UBE0	322	346	SAE1	SUMO-activating enzyme subunit 1;SUMO-activating enzyme subunit 1, N-terminally processed	0.016686
20	DQLKAHCK	8	1	998.497	Q9NPA8	Q9NPA8	44	51	ENY2	Transcription and mRNA export factor ENY2	0.048609
20	DREDSPERCSDSDEEKK	17	3	2080.86	Q14677	Q14677	223	239	CLINT1	Clathrin interactor 1	0.044887
20	DRRPLLTAPDHCSDDA	16	2	1837.84	Q9GZR2	Q9GZR2	407	422	REXO4	RNA exonuclease 4	0.035935
20	DSGSECLLVHVLQLK	15	0	1696.88	Q9ULE0	Q9ULE0	611	625	WWC3	Protein WWC3	0.0011336
20	DSQGNCFIDRDGK	13	1	1510.65	Q4G0X4	Q4G0X4	42	54	KCTD21	BTB/POZ domain-containing protein KCTD21	0.052407
20	DSYSECNSNR	10	0	1230.46	Q8TCU6	Q8TCU6	1168	1177	PREX1	Phosphatidylinositol 3,4,5-trisphosphate-dependent Rac exchanger 1 protein	0.019497
20	DTIVLLCKPEPELNAAIPSANPAK	24	1	2560.36	Q8WUM4	Q8WUM4	518	541	PDCD6IP	Programmed cell death 6-interacting protein	0.00010974
20	DVTYICPFTGAVR	13	0	1497.73	Q13614	Q13614	90	102	MTMR2	Myotubularin-related protein 2	0.035945
20	EAGVGNGTCAPVRLPFSGFR	20	1	2091.03	Q96C86	Q96C86	29	48	DCPS	m7GpppX diphosphatase	0.0036915
20	EAIHALSSSEDGGHIFCTLESLKR	24	1	2656.29	Q9Y4R8	Q9Y4R8	14	37	TELO2	Telomere length regulation protein TEL2 homolog	0.016689
20	EALNSCNKR	9	1	1090.52	P19338	P19338	538	546	NCL	Nucleolin	0.05368
20	EALQDPFTLCLANVPGQPDLR	21	0	2353.17	O15037	O15037	418	438	KHNYN	Protein KHNYN	0.040066
20	EAPGSLLLCSAPSAAPEALVDSVIAPSR	28	0	2777.43	Q9NXW9	Q9NXW9	196	223	ALKBH4	Alpha-ketoglutarate-dependent dioxygenase alkB homolog 4	3.0082e-06
20	EAVLSCSQALK	11	0	1204.61	Q6PGP7	Q6PGP7	324	334	TTC37	Tetratricopeptide repeat protein 37	0.043263
20	EAVTACAVTSLIK	13	0	1361.72	Q14153	Q14153	82	94	FAM53B	Protein FAM53B	0.035945
20	ECINAAPDSPSK	12	0	1287.58	Q7Z569	Q7Z569	109	120	BRAP	BRCA1-associated protein	0.015311
20	EDEESNKDCVGGKR	14	2	1621.7	Q14669	Q14669	1403	1416	TRIP12	E3 ubiquitin-protein ligase TRIP12	0.0028042
20	EEDACHLIIPLREVTIVEK	19	1	2263.19	Q66K14	Q66K14	336	354	TBC1D9B	TBC1 domain family member 9B	0.00074954
20	EEINIACIEAK	11	0	1288.63	Q9UBT7	Q9UBT7	98	108	CTNNAL1	Alpha-catulin	0.039576
20	EEPATVDVCALT	12	0	1303.6	Q6N063	Q6N063	339	350	OGFOD2	2-oxoglutarate and iron-dependent oxygenase domain-containing protein 2	0.0019992
20	EEPFSAFCWDQPLAALGPGVLAVPQHR	27	0	2991.47	Q96B70	Q96B70	120	146	LENG9	Leukocyte receptor cluster member 9	0.00082504
20	EFHRKHPNEICVPMSVEFEELLK	23	2	2867.41	Q12874	Q12874	93	115	SF3A3	Splicing factor 3A subunit 3	0.054059
20	EFLKDEIKQEEETCKR	16	3	2081.01	Q96T23	Q96T23	412	427	RSF1	Remodeling and spacing factor 1	7.1562e-05
20	EGCPGPLLATLDQVAAGAGDPGVAAR	26	0	2462.22	Q8N0W3	Q8N0W3	580	605	FUK	L-fucose kinase	1.0478e-12
20	EGTALVPYGLPCIR	14	0	1544.8	Q92538	Q92538	392	405	GBF1	Golgi-specific brefeldin A-resistance guanine nucleotide exchange factor 1	0.043905
20	EGTDSSQGIPQLVSNISACQVIAEAVR	27	0	2828.4	Q99832	Q99832	11	37	CCT7	T-complex protein 1 subunit eta	3.1417e-07
20	EGVVECSFVK	10	0	1152.55	P40926	P40926	270	279	MDH2	Malate dehydrogenase, mitochondrial	0.0030725
20	EGYAWAEDKEHCEEYGR	17	1	2127.86	Q9Y3I0	Q9Y3I0	182	198	RTCB	tRNA-splicing ligase RtcB homolog	0.0083082
20	EHQICIHKR	9	1	1219.62	Q7Z3C6	Q7Z3C6	193	201	ATG9A	Autophagy-related protein 9A	0.0023373
20	EILVNQTAHMLACYR	15	0	1817.89	O94855	O94855	807	821	SEC24D	Protein transport protein Sec24D	0.00481
20	EKFTTPIEETGGEGCPAVALIQ	22	1	2346.14	Q9NP84	Q9NP84	108	129	TNFRSF12A	Tumor necrosis factor receptor superfamily member 12A	5.6211e-21
20	EKLEVQCQAEK	11	1	1360.67	Q99996	Q99996	2004	2014	AKAP9	A-kinase anchor protein 9	0.0090043
20	EKNDGEKQPVCTNPLSILK	19	2	2169.11	Q9P2B4	Q9P2B4	66	84	CTTNBP2NL	CTTNBP2 N-terminal-like protein	0.022337
20	ELEQIFCQFDSK	12	0	1542.7	Q02218	Q02218	325	336	OGDH	2-oxoglutarate dehydrogenase, mitochondrial	0.00036201
20	ELGYLTVENGIAPNHGLTFPLNSCLK	26	0	2856.45	Q96LT9	Q96LT9	133	158	RNPC3	RNA-binding protein 40	8.2374e-10
20	ELLNPVVEFVSHPSTTCR	18	0	2084.04	P78527	P78527	2453	2470	PRKDC	DNA-dependent protein kinase catalytic subunit	0.0095516
20	ELSSCDGHDGLRR	13	1	1500.67	B1AK53	B1AK53	488	500	ESPN	Espin	0.032892
20	ELVGAVMNPTEVFCSVPGR	19	0	2061	Q92754	Q92754	212	230	TFAP2C	Transcription factor AP-2 gamma	3.2218e-12
20	EMASCITQRK	10	1	1222.58	Q969E8	Q969E8	110	119	TSR2	Pre-rRNA-processing protein TSR2 homolog	0.0023733
20	EMENFEAPFHCLAK	14	0	1721.75	Q9BW83	Q9BW83	156	169	IFT27	Intraflagellar transport protein 27 homolog	0.0044119
20	EMETPLSALGIQDGCR	16	0	1775.82	Q99933	Q99933	199	214	BAG1	BAG family molecular chaperone regulator 1	1.0354e-11
20	EMGFGHYEEEESCWEK	16	0	2045.78	Q8WUA2	Q8WUA2	414	429	PPIL4	Peptidyl-prolyl cis-trans isomerase-like 4	0.009138
20	ENEITGALLPCLDESRFENLGVSSLGER	28	1	3104.51	Q9Y3Z3	Q9Y3Z3	70	97	SAMHD1	Deoxynucleoside triphosphate triphosphohydrolase SAMHD1	3.4344e-07
20	EQHGVAASCLEDLR	14	0	1583.74	O00273	O00273	30	43	DFFA	DNA fragmentation factor subunit alpha	0.013185
20	EQIQAEQCLK	10	0	1245.6	Q15276	Q15276	711	720	RABEP1	Rab GTPase-binding effector protein 1	0.052882
20	EQQEWKIPPCISNWK	15	1	1941.94	Q13573	Q13573	241	255	SNW1	SNW domain-containing protein 1	0.010187
20	ERCEELLHFQASQR	14	1	1801.85	Q9Y6K9	Q9Y6K9	74	87	IKBKG	NF-kappa-B essential modulator	0.014702
20	ERYSYVCPDLVK	12	1	1527.74	P61158	P61158	229	240	ACTR3	Actin-related protein 3	0.0018676
20	ESAPSSGPPPKPPVSSGSGSSSSSSSCSSR	30	1	2820.25	Q9H7N4	Q9H7N4	800	829	SCAF1	Splicing factor, arginine/serine-rich 19	3.1534e-05
20	ESCTAHAASQAATQR	15	0	1587.71	Q9NYZ3	Q9NYZ3	196	210	GTSE1	G2 and S phase-expressed protein 1	0.0033492
20	ESINLFCWTPK	11	0	1393.67	Q8TEA7	Q8TEA7	696	706	TBCK	TBC domain-containing protein kinase-like protein	0.020487
20	ESTGNMVTGQTVCK	14	0	1510.68	Q15021	Q15021	584	597	NCAPD2	Condensin complex subunit 1	0.018985
20	ETDCGVHINAGPEIGVASTK	20	0	2053.97	Q06210;O94808	Q06210	475	494	GFPT1;GFPT2	Glutamine--fructose-6-phosphate aminotransferase [isomerizing] 1;Glutamine--fructose-6-phosphate aminotransferase [isomerizing] 2	2.2883e-31
20	ETDPVKSPPLPEHQKIPCNSAEPK	24	2	2697.34	Q96JM3	Q96JM3	102	125	CHAMP1	Chromosome alignment-maintaining phosphoprotein 1	0.00093874
20	ETPCILSVNVK	11	0	1258.66	Q6VMQ6	Q6VMQ6	90	100	ATF7IP	Activating transcription factor 7-interacting protein 1	5.2168e-07
20	ETTEAACR	8	0	936.397	Q9Y2Q3	Q9Y2Q3	170	177	GSTK1	Glutathione S-transferase kappa 1	0.07576
20	EVAESCK	7	0	821.359	P50213	P50213	217	223	IDH3A	Isocitrate dehydrogenase [NAD] subunit alpha, mitochondrial	0.042185
20	EVEDCVPVFLK	11	0	1333.66	Q96RT7	Q96RT7	579	589	TUBGCP6	Gamma-tubulin complex component 6	0.043975
20	EVLDQVCYR	9	0	1180.55	Q15459	Q15459	238	246	SF3A1	Splicing factor 3A subunit 1	0.074557
20	EVPCLTVADFVR	12	0	1404.71	Q9H792	Q9H792	1465	1476	PEAK1	Pseudopodium-enriched atypical kinase 1	0.0095883
20	EVSTKEDKPIQCTPQK	16	2	1886.94	Q5VYS8	Q5VYS8	1402	1417	ZCCHC6	Terminal uridylyltransferase 7	0.044937
20	EVTSAHTAEETTGNNHSSLDLTTTCVSSSAPSK	33	0	3418.54	Q9H334	Q9H334	234	266	FOXP1	Forkhead box protein P1	3.1233e-06
20	FCAFGGNPPVTGPR	14	0	1475.7	O15446	O15446	149	162	CD3EAP	DNA-directed RNA polymerase I subunit RPA34	0.047669
20	FCNTEDEETMYLRRPEGIER	20	2	2544.14	Q9H5V9	Q9H5V9	68	87	CXorf56	UPF0428 protein CXorf56	0.0045648
20	FCSPISSELAQNHEFYK	17	0	2055.94	Q8IVH2	Q8IVH2	446	462	FOXP4	Forkhead box protein P4	0.00039579
20	FCYQNTFGPR	10	0	1288.57	P17029	P17029	62	71	ZKSCAN1	Zinc finger protein with KRAB and SCAN domains 1	0.0082809
20	FDFLCQYHKPASK	13	1	1639.78	Q9NTK5	Q9NTK5	71	83	OLA1	Obg-like ATPase 1	2.894e-05
20	FDSCLSDLAAVSNK	14	0	1525.71	Q9H9E3	Q9H9E3	586	599	COG4	Conserved oligomeric Golgi complex subunit 4	0.01078
20	FDSCLSDLAAVSNKFR	16	1	1828.88	Q9H9E3	Q9H9E3	586	601	COG4	Conserved oligomeric Golgi complex subunit 4	0.013631
20	FEDRSPAAECLSEK	14	1	1637.74	Q12931	Q12931	564	577	TRAP1	Heat shock protein 75 kDa, mitochondrial	0.039008
20	FETTAVNTLFCSK	13	0	1516.72	O43422	O43422	220	232	PRKRIR	52 kDa repressor of the inhibitor of the protein kinase	0.00082992
20	FFTQPEKDFCNDK	13	1	1674.73	Q29RF7	Q29RF7	1107	1119	PDS5A	Sister chromatid cohesion protein PDS5 homolog A	0.0022133
20	FGACFIPGLCK	11	0	1268.6	O15040	O15040	217	227	TECPR2	Tectonin beta-propeller repeat-containing protein 2	0.0053995
20	FGAGGGAAGAVLGIDNVCELAAR	23	0	2145.06	P10588	P10588	186	208	NR2F6	Nuclear receptor subfamily 2 group F member 6	4.186e-15
20	FGCRDPVR	8	1	1005.48	P11216;P11217	P11216	317	324	PYGB;PYGM	Glycogen phosphorylase, brain form;Glycogen phosphorylase, muscle form	0.039894
20	FGELFSDFCSK	11	0	1335.58	Q93074	Q93074	989	999	MED12	Mediator of RNA polymerase II transcription subunit 12	0.0017365
20	FGQFISSTLPTFAVCEK	17	0	1930.95	Q8IZQ1	Q8IZQ1	1586	1602	WDFY3	WD repeat and FYVE domain-containing protein 3	0.0036113
20	FHRDYVPCK	9	1	1220.58	O95625	O95625	936	944	ZBTB11	Zinc finger and BTB domain-containing protein 11	0.04332
20	FIDQVLSTCR	10	0	1237.61	Q7Z6K3	Q7Z6K3	373	382	PTAR1	Protein prenyltransferase alpha subunit repeat-containing protein 1	2.2668e-06
20	FIITALPTIYHCK	13	0	1575.85	Q9H3N1	Q9H3N1	95	107	TMX1	Thioredoxin-related transmembrane protein 1	0.00095332
20	FITLYQLCK	9	0	1184.63	Q9NYC9	Q9NYC9	2023	2031	DNAH9	Dynein heavy chain 9, axonemal	0.045824
20	FKLPVWETIVCTMR	14	1	1778.92	O00170	O00170	68	81	AIP	AH receptor-interacting protein	0.0011753
20	FKVETLECR	9	1	1180.59	Q9UGK3	Q9UGK3	98	106	STAP2	Signal-transducing adaptor protein 2	0.0054921
20	FKVQYPQSQACK	12	1	1482.73	Q14204	Q14204	623	634	DYNC1H1	Cytoplasmic dynein 1 heavy chain 1	0.037974
20	FLGMHPCER	9	0	1145.51	Q9Y678	Q9Y678	807	815	COPG1	Coatomer subunit gamma-1	0.0033854
20	FLNRHDLDLICR	12	1	1570.8	P62140	P62140	234	245	PPP1CB	Serine/threonine-protein phosphatase PP1-beta catalytic subunit	0.017007
20	FLVHNVKELEVLLMCNK	17	1	2085.11	P62910	P62910	77	93	RPL32	60S ribosomal protein L32	0.023997
20	FNNWGGSLSLGHPFGATGCR	20	0	2133.98	P55084	P55084	417	436	HADHB	Trifunctional enzyme subunit beta, mitochondrial;3-ketoacyl-CoA thiolase	0.027556
20	FQCSLWHLYPL	11	0	1462.71	Q9HCU8	Q9HCU8	97	107	POLD4	DNA polymerase delta subunit 4	0.032804
20	FSCDIEQLK	9	0	1138.53	Q9NUQ6	Q9NUQ6	337	345	SPATS2L	SPATS2-like protein	0.0041154
20	FSGDLDDQTCREDLHILFSNHGEIK	25	1	2945.36	P05455	P05455	236	260	SSB	Lupus La protein	0.00017913
20	FSKVEDMAELTCLNEASVLHNLK	23	1	2647.3	P35579;P35580	P35579	80	102	MYH9;MYH10	Myosin-9;Myosin-10	0.00046069
20	FSVCGSSQESDSLPNSAHDR	20	0	2178.92	Q6PIW4	Q6PIW4	151	170	FIGNL1	Fidgetin-like protein 1	0.029716
20	FSVCGSSQESDSLPNSAHDRDR	22	1	2450.05	Q6PIW4	Q6PIW4	151	172	FIGNL1	Fidgetin-like protein 1	4.8137e-06
20	FTDCGHFQNTEFHELITVVK	20	0	2421.14	O75884	O75884	160	179	RBBP9	Putative hydrolase RBBP9	1.3514e-18
20	FVLSCSLLSHQR	12	0	1445.74	Q96MX3	Q96MX3	284	295	ZNF48	Zinc finger protein 48	0.0066001
20	FWDASGVCLR	10	0	1209.56	Q6P1M3	Q6P1M3	449	458	LLGL2	Lethal(2) giant larvae protein homolog 2	0.0024858
20	GACAVEGSK	9	0	877.396	Q14527	Q14527	459	467	HLTF	Helicase-like transcription factor	0.0031525
20	GADHTASASLQSVAGTEPGRHPQAVAAVLPAGGCGER	37	1	3581.74	A4D126	A4D126	23	59	ISPD	Isoprenoid synthase domain-containing protein	3.7668e-17
20	GADYMDCLYR	10	0	1262.51	Q13617	Q13617	97	106	CUL2	Cullin-2	0.0019078
20	GASQFMGNVYHPPTYHDMLPAFMCSPK	27	0	3082.36	Q5JSZ5	Q5JSZ5	264	290	PRRC2B	Protein PRRC2B	1.6993e-07
20	GCDGGTIPK	9	0	903.412	Q9BY42	Q9BY42	2	10	RTFDC1	Protein RTF2 homolog	0.010717
20	GCDSYMVYLFDK	12	0	1496.63	O15111	O15111	378	389	CHUK	Inhibitor of nuclear factor kappa-B kinase subunit alpha	0.0093665
20	GCEESSVMELLK	12	0	1380.63	A0A1B0GTZ2	A0A1B0GTZ2	80	91			0.017828
20	GCESAVDELK	10	0	1106.49	A0MZ66	A0MZ66	441	450	KIAA1598	Shootin-1	0.0065032
20	GCGGGTHSSDR	11	0	1089.43	Q96NL8	Q96NL8	32	42	C8orf37	Protein C8orf37	0.00019371
20	GCGVVK	6	0	618.316	P52272	P52272	693	698	HNRNPM	Heterogeneous nuclear ribonucleoprotein M	0.06684
20	GCHLLVATPGR	11	0	1179.62	O00571;O15523	O00571	316	326	DDX3X;DDX3Y	ATP-dependent RNA helicase DDX3X;ATP-dependent RNA helicase DDX3Y	0.00065152
20	GCLLYGPPGTGK	12	0	1218.61	P62333	P62333	169	180	PSMC6	26S protease regulatory subunit 10B	0.006537
20	GCLTFVSKLDIPK	13	1	1476.8	Q92747	Q92747	278	290	ARPC1A	Actin-related protein 2/3 complex subunit 1A	0.038417
20	GCQAEADRAEVSR	13	1	1447.65	Q5JTH9	Q5JTH9	672	684	RRP12	RRP12-like protein	0.016666
20	GCSEDHSGLDAK	12	0	1274.52	Q5JSZ5	Q5JSZ5	1183	1194	PRRC2B	Protein PRRC2B	0.0020193
20	GDKQTVVSSTENCAK	15	1	1622.76	Q12830	Q12830	1734	1748	BPTF	Nucleosome-remodeling factor subunit BPTF	0.035468
20	GEASSSNPATPIKIPDCPVPASLLEELLRPPPAVSK	36	2	3736.97	Q08378	Q08378	1387	1422	GOLGA3	Golgin subfamily A member 3	0.00085062
20	GECQTTIQGQAR	12	0	1347.62	Q9UIF9	Q9UIF9	724	735	BAZ2A	Bromodomain adjacent to zinc finger domain protein 2A	0.0074539
20	GEHICLIRK	9	1	1124.61	O60504	O60504	478	486	SORBS3	Vinexin	0.021155
20	GEPLWAQNVVPEAEGEDDPAGEAQAGRLPLLPCAR	35	1	3711.8	A6NED2	A6NED2	107	141	RCCD1	RCC1 domain-containing protein 1	0.033533
20	GFDPLLVEEALEMHQCSEEK	20	0	2360.07	Q9NZ09	Q9NZ09	437	456	UBAP1	Ubiquitin-associated protein 1	0.00085413
20	GGDGPMCRPVILLPEDTPPFLELK	24	1	2650.35	P52701	P52701	1069	1092	MSH6	DNA mismatch repair protein Msh6	9.0547e-07
20	GGLVLFSANSNSSCMELSKK	20	1	2128.03	O60256	O60256	18	37	PRPSAP2	Phosphoribosyl pyrophosphate synthase-associated protein 2	0.0009517
20	GGSGATLEDLDRLVACSR	18	1	1875.91	P56945	P56945	567	584	BCAR1	Breast cancer anti-estrogen resistance protein 1	0.023078
20	GHCPQLAAYVHYAFR	15	0	1788.85	Q96HP0	Q96HP0	827	841	DOCK6	Dedicator of cytokinesis protein 6	0.03218
20	GHGTGFCFDSSFDVHKK	17	1	1924.85	Q86VP1	Q86VP1	713	729	TAX1BP1	Tax1-binding protein 1	0.0045987
20	GITEECLK	8	0	948.459	Q9UKV3	Q9UKV3	541	548	ACIN1	Apoptotic chromatin condensation inducer in the nucleus	0.033267
20	GKHDELADSLPCAEGEFIFLR	21	1	2403.15	Q9H0D6	Q9H0D6	285	305	XRN2	5-3 exoribonuclease 2	0.018532
20	GKMSAYAFFVQTCR	14	1	1664.78	O15347	O15347	11	24	HMGB3	High mobility group protein B3	0.040593
20	GKTAECTQYQQILHR	15	1	1831.9	O75177	O75177	42	56	SS18L1	Calcium-responsive transactivator	0.0051495
20	GLCTDYRPSLEGR	13	1	1522.72	Q9H270	Q9H270	566	578	VPS11	Vacuolar protein sorting-associated protein 11 homolog	0.035845
20	GLGCQTLGPHNPTPPPSLDMFAEELAEEELETPTPTQR	38	0	4158.95	O95400	O95400	231	268	CD2BP2	CD2 antigen cytoplasmic tail-binding protein 2	3.6641e-88
20	GLGLSPDLVVCR	12	0	1284.69	P17812	P17812	206	217	CTPS1	CTP synthase 1	0.00049151
20	GLIAEEGKHCFAK	13	1	1458.73	Q0IIM8	Q0IIM8	121	133	TBC1D8B	TBC1 domain family member 8B	0.044536
20	GLQCGAPLSLVDLAGSER	18	0	1841.93	Q9BW19	Q9BW19	554	571	KIFC1	Kinesin-like protein KIFC1	5.0265e-05
20	GLQEHSISVDLDSSLSSTLSNTSKEPSVCEK	31	1	3333.59	Q86TI0	Q86TI0	520	550	TBC1D1	TBC1 domain family member 1	4.0221e-05
20	GLVPQNEGLPLLQVQLATGGVVDPVHGVHLPQAAACR	37	0	3810.04	P58107	P58107	1345	1381	EPPK1	Epiplakin	2.4952e-07
20	GMTTLLSSLGAQCVIASR	18	0	1863.95	Q16698	Q16698	74	91	DECR1	2,4-dienoyl-CoA reductase, mitochondrial	1.3699e-26
20	GNEFEDYCLK	10	0	1273.53	P26196	P26196	95	104	DDX6	Probable ATP-dependent RNA helicase DDX6	8.6853e-06
20	GNMNCGAFQAHQMR	14	0	1620.67	Q9UPN9	Q9UPN9	578	591	TRIM33	E3 ubiquitin-protein ligase TRIM33	0.0024504
20	GPDAASKLPLVTPHTQCR	18	1	1947	P62191	P62191	42	59	PSMC1	26S protease regulatory subunit 4	0.035827
20	GPEGGEGAECGGASEGGEGQNGGDAAPARPPAGEPR	36	1	3304.4	Q8NAF0	Q8NAF0	348	383	ZNF579	Zinc finger protein 579	0.00030538
20	GPLHHATVLGHTGQVCLFLKR	21	1	2340.26	Q15057	Q15057	676	696	ACAP2	Arf-GAP with coiled-coil, ANK repeat and PH domain-containing protein 2	0.017618
20	GPLREPCALTLAQR	14	1	1580.85	Q01968	Q01968	22	35	OCRL	Inositol polyphosphate 5-phosphatase OCRL-1	0.014257
20	GPQPDRTHPSAAVPVCPR	18	1	1940.96	Q3KQU3	Q3KQU3	346	363	MAP7D1	MAP7 domain-containing protein 1	0.0026526
20	GPVQQDGELHGFRAPAEPQGCSFR	24	1	2639.23	Q9Y4F5	Q9Y4F5	197	220	CEP170B	Centrosomal protein of 170 kDa protein B	0.018175
20	GQACVQLAR	9	0	1001.51	Q5T280	Q5T280	136	144	C9orf114	Putative methyltransferase C9orf114	0.045448
20	GQEVCVK	7	0	818.396	O60841	O60841	1154	1160	EIF5B	Eukaryotic translation initiation factor 5B	0.051576
20	GQEYINNIHLTHSLEECLVR	20	0	2424.19	P98170	P98170	335	354	XIAP	E3 ubiquitin-protein ligase XIAP	0.0055907
20	GQLTTAVNAVCPEAELFVDPK	21	0	2258.13	Q8IY37	Q8IY37	893	913	DHX37	Probable ATP-dependent RNA helicase DHX37	0.00051038
20	GQNVTEEECLEK	12	0	1434.63	Q9NZD2	Q9NZD2	168	179	GLTP	Glycolipid transfer protein	0.0023717
20	GRAPCAGPSR	10	1	1027.5	Q9BU76	Q9BU76	54	63	MMTAG2	Multiple myeloma tumor-associated protein 2	0.0042438
20	GREMGSCMEFKDR	13	2	1601.67	P78332	P78332	271	283	RBM6	RNA-binding protein 6	0.037265
20	GRLQLEACGMR	11	1	1289.63	Q9H4A6	Q9H4A6	101	111	GOLPH3	Golgi phosphoprotein 3	0.017567
20	GRQYPWGVAEVENGEHCDFTILR	23	1	2732.28	Q16181	Q16181	264	286	2007-09-01	Septin-7	2.2727e-38
20	GSCFHR	6	0	762.323	P0DN37;P0DN26;A0A0B4J2A2;A0A075B767;A0A075B759;Q9Y536;F5H284;P62937	P62937	50	55	PPIAL4C;PPIAL4E;PPIAL4A;PPIAL4D;PPIA	Peptidyl-prolyl cis-trans isomerase;Peptidyl-prolyl cis-trans isomerase A-like 4A/B/C;Peptidyl-prolyl cis-trans isomerase A-like 4D;Peptidyl-prolyl cis-trans isomerase A;Peptidyl-prolyl cis-trans isomerase A, N-terminally processed	0.069596
20	GSEAMAAGLCAGQCILK	17	0	1735.81	Q8TCU6	Q8TCU6	737	753	PREX1	Phosphatidylinositol 3,4,5-trisphosphate-dependent Rac exchanger 1 protein	0.00038547
20	GSGACLHPLDSLEQKETQEQTSGQLVMLR	29	1	3211.56	Q9BSW2	Q9BSW2	25	53	CRACR2A	EF-hand calcium-binding domain-containing protein 4B	0.011493
20	GSVHSACSSEHKGLPMPR	18	1	1935.9	P48553;A0A096LPH7	P48553	1208	1225	TRAPPC10;LOC102724200	Trafficking protein particle complex subunit 10	0.00095293
20	GTEGLSSCGNRNEETGTK	18	1	1895.83	Q12802	Q12802	411	428	AKAP13	A-kinase anchor protein 13	0.02264
20	GTGCKVPQDVLQK	13	1	1428.74	P49903	P49903	28	40	SEPHS1	Selenide, water dikinase 1	0.0030352
20	GTKAQFSCFNPK	12	1	1383.66	P43166	P43166	173	184	CA7	Carbonic anhydrase 7	0.030831
20	GTSDDDVPCPGYLFEEIAK	19	0	2111.94	Q96N21	Q96N21	23	41	ENTHD2	AP-4 complex accessory subunit tepsin	3.6379e-09
20	GTSRPPEAVAAGHEELPLCFALK	23	1	2449.24	Q9NXZ2	Q9NXZ2	53	75	DDX43	Probable ATP-dependent RNA helicase DDX43	0.0077128
20	GVAHQCYHGFMK	12	0	1433.63	Q6P3S6	Q6P3S6	84	95	FBXO42	F-box only protein 42	0.026786
20	GVDQQDGKNHAGSPGCEESDAGKEK	25	2	2599.12	P42575	P42575	328	352	CASP2	Caspase-2;Caspase-2 subunit p18;Caspase-2 subunit p13;Caspase-2 subunit p12	0.033631
20	GVLFYGPPGCGK	12	0	1250.61	P55072	P55072	513	524	VCP	Transitional endoplasmic reticulum ATPase	0.0001406
20	GVLMYGPPGCGK	12	0	1234.58	P43686	P43686	201	212	PSMC4	26S protease regulatory subunit 6B	0.00076366
20	GVTECYECHPKPTQR	15	1	1860.82	Q9UBT2	Q9UBT2	154	168	UBA2	SUMO-activating enzyme subunit 2	0.039173
20	GVVHDDMECSHYMK	14	0	1706.69	P50579	P50579	372	385	METAP2	Methionine aminopeptidase 2	0.0081637
20	GVVRPSMSQCSSLKK	15	2	1662.85	Q6DN90	Q6DN90	881	895	IQSEC1	IQ motif and SEC7 domain-containing protein 1	0.014675
20	GVWIPEGESIKIPVCIK	17	1	1924.05	P21860	P21860	726	742	ERBB3	Receptor tyrosine-protein kinase erbB-3	0.035485
20	HAAQCVGR	8	0	897.424	P18074	P18074	659	666	ERCC2	TFIIH basal transcription factor complex helicase XPD subunit	0.01425
20	HACVEVQDEIAFIPNDVYFEKDK	23	1	2765.3	P43246	P43246	639	661	MSH2	DNA mismatch repair protein Msh2	4.2782e-10
20	HAQVHAGGPAPHPCPR	16	0	1687.81	Q8NAF0	Q8NAF0	430	445	ZNF579	Zinc finger protein 579	0.01086
20	HATAEEVEEEERDRIPGPVCK	21	2	2450.15	Q8TDN6	Q8TDN6	33	53	BRIX1	Ribosome biogenesis protein BRX1 homolog	0.025525
20	HCESLRPGAAPR	12	1	1349.66	Q16678	Q16678	279	290	CYP1B1	Cytochrome P450 1B1	0.026785
20	HCGELKR	7	1	898.444	O43399	O43399	73	79	TPD52L2	Tumor protein D54	0.067173
20	HCNMVLENVK	10	0	1242.58	P62316	P62316	62	71	SNRPD2	Small nuclear ribonucleoprotein Sm D2	6.4673e-05
20	HCNNGIPEDSKVEGPAFTDAIR	22	1	2426.13	Q96TA1	Q96TA1	193	214	FAM129B	Niban-like protein 1	3.702e-105
20	HCPDSESR	8	0	986.388	Q9Y4K4	Q9Y4K4	417	424	MAP4K5	Mitogen-activated protein kinase kinase kinase kinase 5	0.0083375
20	HCSDSEGKEFK	11	1	1322.56	Q13029	Q13029	856	866	PRDM2	PR domain zinc finger protein 2	0.0055681
20	HGALAELCPPGGSHR	15	0	1557.75	Q9BV36	Q9BV36	270	284	MLPH	Melanophilin	0.0074602
20	HGAVCHTGAPDATLHTVHPDSVSSSYSSR	29	0	3032.38	O15027	O15027	500	528	SEC16A	Protein transport protein Sec16A	0.012903
20	HGPDTFFNFPGCSAAAIALPPIAK	24	0	2498.24	Q8NFP9	Q8NFP9	227	250	NBEA	Neurobeachin	0.0028896
20	HIPGAAFFDIDQCSDR	16	0	1847.83	P25325	P25325	53	68	MPST	3-mercaptopyruvate sulfurtransferase	9.4112e-06
20	HLCQQLQAEQAAAEKR	16	1	1879.93	Q14980	Q14980	1365	1380	NUMA1	Nuclear mitotic apparatus protein 1	2.7495e-49
20	HLELCPRPK	9	1	1148.61	Q14159	Q14159	76	84	SPIDR	DNA repair-scaffolding protein	0.024071
20	HLPDNECIEK	10	0	1253.57	P54136	P54136	144	153	RARS	Arginine--tRNA ligase, cytoplasmic	0.0031854
20	HLSLALFQSFETGHCLNETNVTK	23	0	2645.29	P23743	P23743	69	91	DGKA	Diacylglycerol kinase alpha	0.022214
20	HLTHCQSR	8	0	1037.48	Q96JM3	Q96JM3	783	790	CHAMP1	Chromosome alignment-maintaining phosphoprotein 1	0.023603
20	HMCDGDIVIFNR	12	0	1475.66	P24928	P24928	449	460	POLR2A	DNA-directed RNA polymerase II subunit RPB1	0.00072626
20	HNDLVSWFEDCKEGK	15	1	1862.83	Q8N999	Q8N999	234	248	C12orf29	Uncharacterized protein C12orf29	9.2477e-05
20	HPDGRPTGDAFALFACEELAQAALRR	26	2	2868.41	Q9H6T0	Q9H6T0	396	421	ESRP2	Epithelial splicing regulatory protein 2	0.0003045
20	HPISYVCSGAHR	12	0	1382.65	Q5T0Z8	Q5T0Z8	1173	1184	C6orf132	Uncharacterized protein C6orf132	0.00051978
20	HPLTQELKECEGIVPVPLAEK	21	1	2386.26	P82932	P82932	96	116	MRPS6	28S ribosomal protein S6, mitochondrial	0.0013663
20	HQSYHIGDFCFQEIEK	16	0	2036.91	Q8N4W9	Q8N4W9	93	108	ZNF808	Zinc finger protein 808	0.030433
20	HRLVNACLAEELPHIHAFEQK	21	1	2511.28	Q9H3K6	Q9H3K6	53	73	BOLA2	BolA-like protein 2	0.01398
20	HRPTCETLEK	10	1	1269.61	Q6XZF7	Q6XZF7	666	675	DNMBP	Dynamin-binding protein	0.0027726
20	HSMNPFCEIAVEEAVR	16	0	1887.86	P38117	P38117	36	51	ETFB	Electron transfer flavoprotein subunit beta	0.0012596
20	HSSVSDSQPCEPPSVGTEYSQGASPQPQHQLKKPR	35	2	3829.81	P39880	P39880	1214	1248	CUX1	Homeobox protein cut-like 1	6.5382e-15
20	HTPESCFIEAAIQELK	16	0	1871.91	Q8N5U6	Q8N5U6	361	376	RNF10	RING finger protein 10	6.8086e-05
20	HTPGDQDCDELGR	13	0	1498.61	P0CG13	P0CG13	76	88	CHTF8	Chromosome transmission fidelity protein 8 homolog	0.047718
20	HTPGDQDCDELGRETGTR	18	1	2042.87	P0CG13	P0CG13	76	93	CHTF8	Chromosome transmission fidelity protein 8 homolog	0.078703
20	HTPNTSDNEGSDTEVCGPNSPSKR	24	1	2585.1	Q8NEN9	Q8NEN9	970	993	PDZD8	PDZ domain-containing protein 8	9.6271e-23
20	HVLFEDACTLAEK	13	0	1531.73	A4D1S5	A4D1S5	139	151	RAB19	Ras-related protein Rab-19	0.022896
20	HVLTAAHCIHDGK	13	0	1457.72	O95084	O95084	169	181	PRSS23	Serine protease 23	0.0174
20	HWCAVPILFLSK	12	0	1469.79	Q13395	Q13395	481	492	TARBP1	Probable methyltransferase TARBP1	0.045314
20	HYLGHTDCVK	10	0	1228.57	Q9HC35	Q9HC35	304	313	EML4	Echinoderm microtubule-associated protein-like 4	0.046428
20	IAAVEALCMLAQSSPSFAEK	20	0	2122.04	Q96HW7	Q96HW7	392	411	INTS4	Integrator complex subunit 4	0.00076108
20	IAICGAISTYNR	12	0	1337.68	Q14914	Q14914	236	247	PTGR1	Prostaglandin reductase 1	0.029578
20	IAMTTCEQIVR	11	0	1320.65	A5YKK6	A5YKK6	1415	1425	CNOT1	CCR4-NOT transcription complex subunit 1	0.014268
20	IAQFLQFSLIQCR	13	0	1622.86	Q9UK61	Q9UK61	527	539	FAM208A	Protein FAM208A	0.017714
20	IATPFQVYSWTAPQAEHAMDCVR	23	0	2677.24	O75153	O75153	313	335	CLUH	Clustered mitochondria protein homolog	1.7354e-07
20	ICALENELAALR	12	0	1371.72	Q15390	Q15390	144	155	MTFR1	Mitochondrial fission regulator 1	0.017818
20	ICANSQQYQQAVK	13	0	1536.74	O60437	O60437	787	799	PPL	Periplakin	0.0002054
20	ICELLFS	7	0	880.436	O15305	O15305	240	246	PMM2	Phosphomannomutase 2	0.042103
20	ICFKFDHLRK	10	2	1362.72	P47755	P47755	94	103	CAPZA2	F-actin-capping protein subunit alpha-2	0.002527
20	ICFLMAHDALNAPLHILR	18	0	2104.11	O43149	O43149	2465	2482	ZZEF1	Zinc finger ZZ-type and EF-hand domain-containing protein 1	0.001224
20	ICRDEKEALGQNEESPK	17	2	2001.94	Q9H8Y5	Q9H8Y5	384	400	ANKZF1	Ankyrin repeat and zinc finger domain-containing protein 1	8.5339e-05
20	ICSEEER	7	0	921.386	Q9NX63	Q9NX63	111	117	CHCHD3	MICOS complex subunit MIC19	0.021684
20	ICSKPVVLPK	10	1	1139.67	P78527	P78527	490	499	PRKDC	DNA-dependent protein kinase catalytic subunit	0.0050607
20	IDCFLPHLR	9	0	1169.6	Q92538	Q92538	1705	1713	GBF1	Golgi-specific brefeldin A-resistance guanine nucleotide exchange factor 1	0.042765
20	IEEIPLAPAFECVYNR	16	0	1919.95	Q9Y2G9	Q9Y2G9	490	505	SBNO2	Protein strawberry notch homolog 2	0.0023367
20	IESYSCK	7	0	885.39	Q9H063	Q9H063	29	35	MAF1	Repressor of RNA polymerase III transcription MAF1 homolog	0.042185
20	IETALAGSPCLGHNK	15	0	1566.78	Q96H55	Q96H55	506	520	MYO19	Unconventional myosin-XIX	0.012262
20	IGCGNFGELR	10	0	1121.53	P78368;Q9HCP0;Q9Y6M4	P78368	52	61	CSNK1G2;CSNK1G1;CSNK1G3	Casein kinase I isoform gamma-2;Casein kinase I isoform gamma-1;Casein kinase I isoform gamma-3	0.015117
20	IGSSLYALGTQDSTDICK	18	0	1927.92	Q9UNH7	Q9UNH7	248	265	SNX6	Sorting nexin-6;Sorting nexin-6, N-terminally processed	0.00097026
20	IGVGAMTWSPLACGIVSGK	19	0	1902.97	Q13303	Q13303	236	254	KCNAB2	Voltage-gated potassium channel subunit beta-2	0.00014607
20	IICPIGVPETPK	12	0	1322.73	Q12830	Q12830	1967	1978	BPTF	Nucleosome-remodeling factor subunit BPTF	0.015825
20	IIEEAPATIATPAVFEHMEQCAVK	24	0	2654.31	Q13085	Q13085	387	410	ACACA	Acetyl-CoA carboxylase 1;Biotin carboxylase	0.039015
20	IILTGTPLQNNLIEYHCMVNFIK	23	0	2730.42	P46100	P46100	1744	1766	ATRX	Transcriptional regulator ATRX	0.00013203
20	IIMCAWNPR	9	0	1159.56	P04818	P04818	177	185	TYMS	Thymidylate synthase	0.016682
20	IINSYCVFPR	10	0	1267.64	Q9UJF2;Q5VWQ8	Q9UJF2	438	447	RASAL2;DAB2IP	Ras GTPase-activating protein nGAP;Disabled homolog 2-interacting protein	0.0065032
20	IISRCQVCMK	10	1	1293.64	Q01955	Q01955	1658	1667	COL4A3	Collagen alpha-3(IV) chain;Tumstatin	0.05138
20	IKEAEEEDEKCASELESLEK	20	2	2365.08	O14777	O14777	518	537	NDC80	Kinetochore protein NDC80 homolog	0.021209
20	IKELSQGGCMSSFR	14	1	1598.75	Q96SK2	Q96SK2	414	427	TMEM209	Transmembrane protein 209	0.027803
20	IKESLPIDIDQLSGRDFCHSK	21	2	2457.23	Q8N573	Q8N573	282	302	OXR1	Oxidation resistance protein 1	0.03712
20	ILCAHGGR	8	0	882.449	Q7Z2W4	Q7Z2W4	13	20	ZC3HAV1	Zinc finger CCCH-type antiviral protein 1	0.052354
20	ILGLQVQQAEHCSIQDAQAAMR	22	0	2466.21	Q9GZR2	Q9GZR2	371	392	REXO4	RNA exonuclease 4	0.0011041
20	ILHCLARPEAR	11	1	1334.72	Q6NXR4	Q6NXR4	33	43	TTI2	TELO2-interacting protein 2	0.026416
20	ILHCLGLAEEIQK	13	0	1522.82	P53004	P53004	278	290	BLVRA	Biliverdin reductase A	0.031478
20	ILKEMCDVEQVLSK	14	1	1690.86	O95239	O95239	1166	1179	KIF4A	Chromosome-associated kinesin KIF4A	0.040593
20	ILLENVLKPLHFTYNSCPEGAR	22	1	2570.33	Q15386	Q15386	236	257	UBE3C	Ubiquitin-protein ligase E3C	5.5889e-21
20	ILSDLLPFCRPGPEGQLAATALR	23	1	2494.34	Q92888	Q92888	807	829	ARHGEF1	Rho guanine nucleotide exchange factor 1	0.011127
20	INCLEGTHEFFEAIGFQK	18	0	2139.01	Q9BZV1	Q9BZV1	208	225	UBXN6	UBX domain-containing protein 6	0.0040152
20	INLQDLQGACTK	12	0	1359.68	P04035	P04035	874	885	HMGCR	3-hydroxy-3-methylglutaryl-coenzyme A reductase	0.002093
20	INYCHKH	7	1	970.444	Q9NXJ5	Q9NXJ5	203	209	PGPEP1	Pyroglutamyl-peptidase 1	0.086893
20	IPTPLNTSGVQVICMK	16	0	1756.92	Q96CW1	Q96CW1	324	339	AP2M1	AP-2 complex subunit mu	0.0060975
20	IQAVIDSGVCR	11	0	1216.62	O60684;O15131	O60684	287	297	KPNA6;KPNA5	Importin subunit alpha-7;Importin subunit alpha-6	0.0028388
20	IQDIYEIHKEFYDNLCPK	18	1	2324.11	Q12979	Q12979	143	160	ABR	Active breakpoint cluster region-related protein	0.011571
20	IQQESGCK	8	0	948.433	Q96AE4	Q96AE4	126	133	FUBP1	Far upstream element-binding protein 1	0.0029942
20	IRQPAACPGGEEVDGAPR	18	1	1878.9	Q8WUA4	Q8WUA4	227	244	GTF3C2	General transcription factor 3C polypeptide 2	0.0079358
20	IRSHVATCSK	10	1	1157.6	Q9Y508	Q9Y508	103	112	RNF114	E3 ubiquitin-protein ligase RNF114	0.047022
20	ISELQPSLPPGSLQPLLSCSLDAPR	25	0	2674.4	Q17RN3	Q17RN3	186	210	FAM98C	Protein FAM98C	3.9835e-05
20	ISEVFDCWFESGSMPYAQVHYPFENKR	27	1	3322.49	P41252	P41252	520	546	IARS	Isoleucine--tRNA ligase, cytoplasmic	0.029185
20	ISIVENCFGAAGQPLTIPGR	20	0	2099.08	Q9H8W4	Q9H8W4	15	34	PLEKHF2	Pleckstrin homology domain-containing family F member 2	0.037331
20	ISPDAWQVCAEALAQR	16	0	1813.88	O43592	O43592	30	45	XPOT	Exportin-T	0.01362
20	ISPDKLNFILCDK	13	1	1561.82	O60921	O60921	34	46	HUS1	Checkpoint protein HUS1	0.024937
20	ISTFKNWPFLEGCACTPER	19	1	2312.07	O15392	O15392	19	37	BIRC5	Baculoviral IAP repeat-containing protein 5	0.022483
20	ISYSNPVRQPLYEFEDCLGGGKPK	24	2	2753.35	O95352	O95352	390	413	ATG7	Ubiquitin-like modifier-activating enzyme ATG7	0.00021407
20	ITFCTGIR	8	0	966.496	P55036	P55036	84	91	PSMD4	26S proteasome non-ATPase regulatory subunit 4	0.019491
20	ITGCASPGK	9	0	889.433	P50991	P50991	376	384	CCT4	T-complex protein 1 subunit delta	0.014036
20	ITSDFSSEEDRSSSCLQAK	19	1	2145.95	Q8WXH0	Q8WXH0	1137	1155	SYNE2	Nesprin-2	0.015243
20	ITTVLQPCDLFYQTTQK	17	0	2055.03	Q96RL7	Q96RL7	1619	1635	VPS13A	Vacuolar protein sorting-associated protein 13A	0.010488
20	IVDAVIQEHQPSVLLELGAYCGYSAVR	27	0	2986.52	P21964	P21964	99	125	COMT	Catechol O-methyltransferase	0.029716
20	IVHAFDMEDLGDKAVYCR	18	1	2137.99	Q9NZ45	Q9NZ45	56	73	CISD1	CDGSH iron-sulfur domain-containing protein 1	0.0078177
20	IVLSCDDSVK	10	0	1134.56	Q5VWN6	Q5VWN6	735	744	FAM208B	Protein FAM208B	0.042228
20	IVMLVNENPLLTEEAALNKCYR	22	1	2589.33	Q8IV38	Q8IV38	178	199	ANKMY2	Ankyrin repeat and MYND domain-containing protein 2	1.2292e-06
20	IVQYYGCLR	9	0	1170.59	Q9Y2U5;Q99759	Q9Y2U5	418	426	MAP3K2;MAP3K3	Mitogen-activated protein kinase kinase kinase 2;Mitogen-activated protein kinase kinase kinase 3	0.0021029
20	IVSLPECFNSPYGAK	15	0	1680.82	Q9NQR4	Q9NQR4	38	52	NIT2	Omega-amidase NIT2	0.004052
20	IYSLKVECGPK	11	1	1292.68	Q15819	Q15819	62	72	UBE2V2	Ubiquitin-conjugating enzyme E2 variant 2	0.020201
20	KAACIAEQYHTVLK	14	1	1630.85	O95235	O95235	806	819	KIF20A	Kinesin-like protein KIF20A	0.013331
20	KAEDNVCVKK	10	2	1189.61	P46013	P46013	3235	3244	MKI67	Antigen KI-67	0.018953
20	KAIACLLFGGSR	12	1	1291.71	P33992	P33992	351	362	MCM5	DNA replication licensing factor MCM5	0.059064
20	KAIEIDEQQGCKEQER	16	2	1959.93	Q9NVK5	Q9NVK5	188	203	FGFR1OP2	FGFR1 oncogene partner 2	0.0039782
20	KALCPDHDSDSSGKDPR	17	2	1883.84	Q13433	Q13433	143	159	SLC39A6	Zinc transporter ZIP6	0.051074
20	KCAMLEYTTGSR	12	1	1415.65	Q12789	Q12789	1090	1101	GTF3C1	General transcription factor 3C polypeptide 1	0.017818
20	KCAVPVETEWLK	12	1	1458.75	Q8WYP5	Q8WYP5	1260	1271	AHCTF1	Protein ELYS	0.021727
20	KCEQVLIEK	9	1	1145.61	Q13616	Q13616	290	298	CUL1	Cullin-1	0.0038663
20	KCKDPKPR	8	3	1027.56	Q9ULH7	Q9ULH7	281	288	MKL2	MKL/myocardin-like protein 2	0.004585
20	KCLEDENAR	9	1	1133.51	P15924	P15924	1498	1506	DSP	Desmoplakin	0.01298
20	KCLSVMEAK	9	1	1064.54	P49588	P49588	772	780	AARS	Alanine--tRNA ligase, cytoplasmic	0.058441
20	KCPFYAAEQDK	11	1	1355.62	P30519	P30519	264	274	HMOX2	Heme oxygenase 2	0.075341
20	KCQGITAPIEAQVR	14	1	1569.83	P52756	P52756	765	778	RBM5	RNA-binding protein 5	0.013326
20	KCTSGGYYR	9	1	1090.49	Q96GX9	Q96GX9	146	154	APIP	Methylthioribulose-1-phosphate dehydratase	0.0084493
20	KDGNASGTTLLEALDCILPPTRPTDK	26	2	2782.42	Q5VTE0;P68104	Q5VTE0	219	244	EEF1A1P5;EEF1A1	Putative elongation factor 1-alpha-like 3;Elongation factor 1-alpha 1	3.4244e-18
20	KDVIIDLLCYR	11	1	1406.76	Q96HY7	Q96HY7	421	431	DHTKD1	Probable 2-oxoglutarate dehydrogenase E1 component DHKTD1, mitochondrial	1.7393e-05
20	KEDLISAFGTDDQTEICK	18	1	2068.96	Q9Y3A5	Q9Y3A5	68	85	SBDS	Ribosome maturation protein SBDS	6.6871e-11
20	KEEECQAGAAEMR	13	1	1507.64	Q96JB5	Q96JB5	146	158	CDK5RAP3	CDK5 regulatory subunit-associated protein 3	0.00084338
20	KELEQIFCQFDSK	13	1	1670.8	Q02218	Q02218	324	336	OGDH	2-oxoglutarate dehydrogenase, mitochondrial	0.012964
20	KENEEWICAINNISR	15	1	1874.89	Q8NEU8	Q8NEU8	361	375	APPL2	DCC-interacting protein 13-beta	0.002354
20	KEPILVCPPLR	11	1	1320.76	Q8N5N7	Q8N5N7	46	56	MRPL50	39S ribosomal protein L50, mitochondrial	0.0028388
20	KFCASKEYRK	10	3	1315.67	Q969W8	Q969W8	169	178	ZNF566	Zinc finger protein 566	0.047429
20	KGEHICLIR	9	1	1124.61	O60504	O60504	477	485	SORBS3	Vinexin	0.058441
20	KGEHICLIRK	10	2	1252.71	O60504	O60504	477	486	SORBS3	Vinexin	0.024497
20	KGKGQASQTQCNSSSDGK	18	2	1866.85	Q6ISB3	Q6ISB3	436	453	GRHL2	Grainyhead-like protein 2 homolog	0.018674
20	KGPGPGGGVSGGKAEAEAASEVWCRR	26	3	2569.25	O95081	O95081	7	32	AGFG2	Arf-GAP domain and FG repeat-containing protein 2	7.0581e-13
20	KGVCGDWKNHFTVAQSEAFDR	21	2	2451.14	O00204	O00204	275	295	SULT2B1	Sulfotransferase family cytosolic 2B member 1	2.5758e-09
20	KIGCGNFGELR	11	1	1249.62	P78368;Q9HCP0;Q9Y6M4	P78368	51	61	CSNK1G2;CSNK1G1;CSNK1G3	Casein kinase I isoform gamma-2;Casein kinase I isoform gamma-1;Casein kinase I isoform gamma-3	0.044766
20	KKEPYCR	7	2	979.491	Q9H9P8	Q9H9P8	174	180	L2HGDH	L-2-hydroxyglutarate dehydrogenase, mitochondrial	0.026686
20	KKNCTYTQVQTR	12	2	1525.77	P23193;Q15560	P23193	268	279	TCEA1;TCEA2	Transcription elongation factor A protein 1;Transcription elongation factor A protein 2	0.0073273
20	KKPLEDLVCK	10	2	1228.68	O94822	O94822	587	596	LTN1	E3 ubiquitin-protein ligase listerin	6.7377e-06
20	KKVCDIAAELAR	12	2	1372.75	O00410	O00410	107	118	IPO5	Importin-5	0.013172
20	KLDTNSDGQLDFSEFLNLIGGLAMACHDSFLK	32	1	3555.7	P31949	P31949	66	97	S100A11	Protein S100-A11;Protein S100-A11, N-terminally processed	8.0153e-20
20	KLENCNYAVELGK	13	1	1536.76	P13797;P13796	P13797	459	471	PLS3;LCP1	Plastin-3;Plastin-2	0.009664
20	KLGTAMNPCSR	11	1	1233.6	O00253	O00253	121	131	AGRP	Agouti-related protein	0.046493
20	KLNFQAFAELCR	12	1	1495.76	Q13572	Q13572	21	32	ITPK1	Inositol-tetrakisphosphate 1-kinase	0.0059844
20	KLPHELCTLIR	11	1	1378.78	Q10713	Q10713	460	470	PMPCA	Mitochondrial-processing peptidase subunit alpha	0.036201
20	KLTGIKHELQANCYEEVK	18	2	2159.1	P23528	P23528	127	144	CFL1	Cofilin-1	0.0022001
20	KLYCANGHTFQAK	13	1	1536.75	P41743	P41743	134	146	PRKCI	Protein kinase C iota type	0.015322
20	KMPCVFVTEVK	11	1	1336.69	Q8N999	Q8N999	10	20	C12orf29	Uncharacterized protein C12orf29	0.0064522
20	KNASCGTR	8	1	892.418	P60468	P60468	35	42	SEC61B	Protein transport protein Sec61 subunit beta	0.023039
20	KPEVTCTLEDK	11	1	1318.64	Q96EI5	Q96EI5	29	39	TCEAL4	Transcription elongation factor A protein-like 4	0.0031663
20	KPITDDDVDRISLCLK	16	2	1886.98	P53618	P53618	603	618	COPB1	Coatomer subunit beta	0.0024455
20	KPNSVVISCGMK	12	1	1318.67	P55039	P55039	262	273	DRG2	Developmentally-regulated GTP-binding protein 2	0.0022308
20	KQIPCVVSMLTK	12	1	1402.77	P55210	P55210	286	297	CASP7	Caspase-7;Caspase-7 subunit p20;Caspase-7 subunit p11	0.0068963
20	KQTLCLQAQR	10	1	1244.67	Q641Q2	Q641Q2	590	599	FAM21A	WASH complex subunit FAM21A	0.004616
20	KRRLDECEEAFQGTK	15	3	1865.91	P61289	P61289	86	100	PSME3	Proteasome activator complex subunit 3	0.083347
20	KSANGSDDKASCK	13	2	1366.61	Q9UHV7	Q9UHV7	800	812	MED13	Mediator of RNA polymerase II transcription subunit 13	0.053901
20	KSASDSGCDPASKK	14	2	1436.66	Q7LBC6	Q7LBC6	288	301	KDM3B	Lysine-specific demethylase 3B	0.0070306
20	KTCAAQLVSYPGK	13	1	1421.73	Q09161	Q09161	330	342	NCBP1	Nuclear cap-binding protein subunit 1	0.027839
20	KTPDCQGNTK	10	1	1147.53	Q9UHF7	Q9UHF7	322	331	TRPS1	Zinc finger transcription factor Trps1	0.014199
20	KVCASGKR	8	2	904.491	P63151	P63151	396	403	PPP2R2A	Serine/threonine-protein phosphatase 2A 55 kDa regulatory subunit B alpha isoform	0.039269
20	KVCIESEHSMDTLLATLK	18	1	2074.04	O00244	O00244	39	56	ATOX1	Copper transport protein ATOX1	0.01936
20	KVCTGGKR	8	2	904.491	Q66LE6	Q66LE6	402	409	PPP2R2D	Serine/threonine-protein phosphatase 2A 55 kDa regulatory subunit B delta isoform	0.033207
20	KVECLEVETTDVTGHER	17	1	2000.95	Q7Z5L2	Q7Z5L2	144	160	R3HCC1L	Coiled-coil domain-containing protein R3HCC1L	0.010284
20	KYEEVCEEVLHAK	13	1	1632.78	Q9BZF9	Q9BZF9	1253	1265	UACA	Uveal autoantigen with coiled-coil domains and ankyrin repeats	0.031552
20	LACKEAVR	8	1	945.507	P17987	P17987	123	130	TCP1	T-complex protein 1 subunit alpha	0.035544
20	LAFDMATNAACASLLK	16	0	1695.83	Q92882	Q92882	175	190	OSTF1	Osteoclast-stimulating factor 1	0.00043185
20	LAFIDNLHHLCK	12	0	1479.77	Q13535	Q13535	780	791	ATR	Serine/threonine-protein kinase ATR	0.015099
20	LAHECLSQSCDSAK	14	0	1604.69	Q9NX70	Q9NX70	122	135	MED29	Mediator of RNA polymerase II transcription subunit 29	0.050894
20	LAHEDAECEKLMELYER	17	1	2134.97	Q9UG63	Q9UG63	179	195	ABCF2	ATP-binding cassette sub-family F member 2	0.0011143
20	LAHGFEILCSK	11	0	1273.65	O95905	O95905	304	314	ECD	Protein SGT1	0.022626
20	LALEYIVPCMNK	12	0	1449.74	Q9GZT9	Q9GZT9	193	204	EGLN1	Egl nine homolog 1	0.030467
20	LALSTRPSGFLGDPCLWDQAEQVLK	25	1	2800.42	Q9BW92	Q9BW92	492	516	TARS2	Threonine--tRNA ligase, mitochondrial	2.5593e-07
20	LANTCFNEIEK	11	0	1337.63	Q9NP61	Q9NP61	237	247	ARFGAP3	ADP-ribosylation factor GTPase-activating protein 3	0.00030295
20	LAQPLPMAHCANSR	14	0	1564.76	Q7L5Y9	Q7L5Y9	324	337	MAEA	Macrophage erythroblast attacher	0.0081637
20	LATVAPMSVYACLGNDAAAIR	21	0	2163.08	Q5SRE5	Q5SRE5	878	898	NUP188	Nucleoporin NUP188 homolog	7.1434e-10
20	LCANLDAFTIK	11	0	1264.65	Q9BYX4	Q9BYX4	509	519	IFIH1	Interferon-induced helicase C domain-containing protein 1	0.034234
20	LCDFGLAR	8	0	950.464	Q8TD08	Q8TD08	153	160	MAPK15	Mitogen-activated protein kinase 15	0.02119
20	LCFSRHPTGNSITK	14	1	1616.81	Q5VZ89	Q5VZ89	727	740	DENND4C	DENN domain-containing protein 4C	0.017881
20	LCLPEAWSSAPSLWK	15	0	1743.87	Q9NVX7	Q9NVX7	454	468	KBTBD4	Kelch repeat and BTB domain-containing protein 4	0.0013866
20	LCNEEQELLR	10	0	1302.62	Q13042	Q13042	193	202	CDC16	Cell division cycle protein 16 homolog	0.01712
20	LCNNQEENDAVSSAK	15	0	1677.73	Q49AR2	Q49AR2	164	178	C5orf22	UPF0489 protein C5orf22	0.0077563
20	LCQENQWLRDELANTQQK	18	1	2273.09	Q07866	Q07866	113	130	KLC1	Kinesin light chain 1	1.5692e-05
20	LCQSRPYETITPK	13	1	1591.8	Q5VUA4	Q5VUA4	1680	1692	ZNF318	Zinc finger protein 318	0.0039599
20	LCSGDKSGTVGRR	13	2	1391.69	Q5JSZ5	Q5JSZ5	1345	1357	PRRC2B	Protein PRRC2B	0.0062214
20	LCSLFYTNEEVAK	13	0	1572.75	P43243	P43243	805	817	MATR3	Matrin-3	0.0087882
20	LCTVIMK	7	0	863.461	P14416	P14416	252	258	DRD2	D(2) dopamine receptor	0.026784
20	LDFIESDSPCSSEALSKK	18	1	2011.94	O43432	O43432	1402	1419	EIF4G3	Eukaryotic translation initiation factor 4 gamma 3	0.028148
20	LDSLCLHQKLDSQEPGR	17	1	1994.98	Q8TB03	Q8TB03	296	312	CXorf38	Uncharacterized protein CXorf38	2.6096e-05
20	LEDPTEVTPGLSFFNPVCATPNSK	24	0	2619.25	O95239;Q2VIQ3	O95239	1142	1165	KIF4A;KIF4B	Chromosome-associated kinesin KIF4A;Chromosome-associated kinesin KIF4B	0.00024811
20	LEGDLTGPSVGVEVPDVELECPDAK	25	0	2624.25	Q09666	Q09666	1880	1904	AHNAK	Neuroblast differentiation-associated protein AHNAK	1.0614e-22
20	LELDKYIQGLKNNMNCEAR	19	2	2308.13	Q9HAS0	Q9HAS0	167	185	C17orf75	Protein Njmu-R1	0.00095849
20	LELMEKDLCVK	11	1	1376.7	Q08945	Q08945	95	105	SSRP1	FACT complex subunit SSRP1	0.020201
20	LENHKPCSSK	10	1	1198.58	Q5JWR5	Q5JWR5	2436	2445	DOPEY1	Protein dopey-1	0.0022343
20	LEQQCQK	7	0	932.439	Q14980;O00471	Q14980	1132	1138	NUMA1;EXOC5	Nuclear mitotic apparatus protein 1;Exocyst complex component 5	0.036274
20	LETHDVVIECAK	12	0	1412.7	Q92574	Q92574	250	261	TSC1	Hamartin	0.0063764
20	LEWEMMCR	8	0	1153.47	Q9Y3B9	Q9Y3B9	140	147	RRP15	RRP15-like protein	0.0092689
20	LEYQMCLAK	9	0	1154.55	Q6UWE0	Q6UWE0	18	26	LRSAM1	E3 ubiquitin-protein ligase LRSAM1	9.0698e-06
20	LFPNCVPSFGFR	12	0	1439.7	P18084	P18084	207	218	ITGB5	Integrin beta-5	0.032729
20	LFPVCHDSDESDTAK	15	0	1719.74	Q9Y6K1	Q9Y6K1	383	397	DNMT3A	DNA (cytosine-5)-methyltransferase 3A	0.054863
20	LFTIHQIDACTNNLPK	16	0	1883.96	Q9HAU4	Q9HAU4	697	712	SMURF2	E3 ubiquitin-protein ligase SMURF2	0.005994
20	LFTNDCIFLK	10	0	1269.64	Q8IV50	Q8IV50	101	110	LYSMD2	LysM and putative peptidoglycan-binding domain-containing protein 2	0.0019199
20	LGCQDAFPEVYDKICK	16	1	1941.9	Q15392	Q15392	497	512	DHCR24	Delta(24)-sterol reductase	0.050798
20	LGFSEYCR	8	0	1030.45	Q14566	Q14566	715	722	MCM6	DNA replication licensing factor MCM6	0.041927
20	LGKPSAHASQSFCESSSETPFHFTLPK	27	1	2976.41	Q12888	Q12888	884	910	TP53BP1	Tumor suppressor p53-binding protein 1	1.8787e-13
20	LGLPLLTDCAQPSRPHGSPSR	21	1	2258.16	P55199	P55199	425	445	ELL	RNA polymerase II elongation factor ELL	0.0029288
20	LGMAVSSDTCR	11	0	1195.53	Q7Z4G1	Q7Z4G1	26	36	COMMD6	COMM domain-containing protein 6	0.0016867
20	LGTGGFGNVCLYQHR	15	0	1677.8	O15111	O15111	21	35	CHUK	Inhibitor of nuclear factor kappa-B kinase subunit alpha	0.00068391
20	LHEDLCEKR	9	1	1198.58	Q8N1G4	Q8N1G4	362	370	LRRC47	Leucine-rich repeat-containing protein 47	0.059408
20	LHTLIPCKK	9	1	1108.64	Q8IWA4	Q8IWA4	492	500	MFN1	Mitofusin-1	0.014262
20	LHVGNISPTCTNK	13	0	1439.72	Q9BWF3	Q9BWF3	80	92	RBM4	RNA-binding protein 4	0.0174
20	LIGCLVRAER	10	1	1185.67	Q2NKJ3	Q2NKJ3	647	656	CTC1	CST complex subunit CTC1	0.046428
20	LITCGTVEEK	10	0	1148.57	Q2NKX8	Q2NKX8	584	593	ERCC6L	DNA excision repair protein ERCC-6-like	0.037835
20	LITEENEEEHNFFLAPGTCVVDTGITNSQTLIPDCQKK	38	1	4347.07	O60934	O60934	251	288	NBN	Nibrin	0.036534
20	LKCAAGLAELAAR	13	1	1342.74	Q13098	Q13098	249	261	GPS1	COP9 signalosome complex subunit 1	0.076211
20	LKEPCLK	7	1	886.495	P50570	P50570	420	426	DNM2	Dynamin-2	0.042894
20	LKICEEETGSTSIQAADSTAVNGSITPTDKK	31	2	3250.59	Q49A26	Q49A26	239	269	GLYR1	Putative oxidoreductase GLYR1	0.00012402
20	LKQYHPVVEATQNTESNSNMDCGLTGKR	28	2	3176.5	Q5VWQ0	Q5VWQ0	701	728	RSBN1	Round spermatid basic protein 1	5.4051e-06
20	LLAEMLVQATQMPCSLDKPHR	21	1	2437.23	O00411	O00411	578	598	POLRMT	DNA-directed RNA polymerase, mitochondrial	0.0011397
20	LLASFFDRNTLANSCGTGIR	20	1	2212.11	Q96RE7	Q96RE7	402	421	NACC1	Nucleus accumbens-associated protein 1	0.00069611
20	LLEAGNFICQALNRK	15	1	1745.92	P35914	P35914	299	313	HMGCL	Hydroxymethylglutaryl-CoA lyase, mitochondrial	0.010301
20	LLEAVGGPDCHLR	13	0	1435.72	Q8WU76	Q8WU76	45	57	SCFD2	Sec1 family domain-containing protein 2	0.00049153
20	LLEEICNLGR	10	0	1215.63	Q7Z6Z7	Q7Z6Z7	684	693	HUWE1	E3 ubiquitin-protein ligase HUWE1	0.063719
20	LLEEICNLGRDPK	13	1	1555.8	Q7Z6Z7	Q7Z6Z7	684	696	HUWE1	E3 ubiquitin-protein ligase HUWE1	0.027423
20	LLGGFQETCSK	11	0	1238.6	Q9BVP2	Q9BVP2	243	253	GNL3	Guanine nucleotide-binding protein-like 3	0.040142
20	LLIQYHEPELCSYLDTKK	18	1	2249.14	Q9NUY8	Q9NUY8	173	190	TBC1D23	TBC1 domain family member 23	0.052043
20	LLKLPTCWTKR	11	2	1414.81	Q7Z7G8	Q7Z7G8	771	781	VPS13B	Vacuolar protein sorting-associated protein 13B	0.047623
20	LLLAVTPWVGDVVVPCTQASQRPAVVQTQADGLR	34	1	3643.95	Q5SXM2	Q5SXM2	744	777	SNAPC4	snRNA-activating protein complex subunit 4	6.0304e-11
20	LLMKPQWHDLLPCK	14	1	1777.94	Q96KC8	Q96KC8	213	226	DNAJC1	DnaJ homolog subfamily C member 1	0.016105
20	LLNIACAAK	9	0	972.543	Q8TEU7;Q9Y4G8	Q8TEU7	517	525	RAPGEF6;RAPGEF2	Rap guanine nucleotide exchange factor 6;Rap guanine nucleotide exchange factor 2	3.7767e-05
20	LLPGEECVLDGLR	13	0	1469.75	O95248	O95248	890	902	SBF1	Myotubularin-related protein 5	0.028362
20	LLPSPVTCTPK	11	0	1211.66	Q9BU19	Q9BU19	228	238	ZNF692	Zinc finger protein 692	0.0059873
20	LLQHLLEACGR	11	0	1308.7	Q53H96	Q53H96	151	161	PYCRL	Pyrroline-5-carboxylate reductase 3	0.027945
20	LLSDLCGTVMSTTDVEK	17	0	1867.89	Q53EL6	Q53EL6	222	238	PDCD4	Programmed cell death protein 4	0.010031
20	LLVLEAFQVSHPCRQPDTPTELRA	24	2	2776.43	O43708	O43708	193	216	GSTZ1	Maleylacetoacetate isomerase	0.0057263
20	LMEECKR	7	1	964.447	Q9P0L0	Q9P0L0	175	181	VAPA	Vesicle-associated membrane protein-associated protein A	0.036963
20	LMELLNEKSPSSQETHDSPFCLR	23	1	2717.28	Q8TB45	Q8TB45	227	249	DEPTOR	DEP domain-containing mTOR-interacting protein	8.4606e-47
20	LMEMYNNVFCPPMK	14	0	1772.78	O75044;P0DMP2;P0DJJ0	O75044	329	342	SRGAP2;SRGAP2B;SRGAP2C	SLIT-ROBO Rho GTPase-activating protein 2;SLIT-ROBO Rho GTPase-activating protein 2B;SLIT-ROBO Rho GTPase-activating protein 2C	0.0037125
20	LMIETDAPWCGVK	13	0	1518.72	Q6P1N9	Q6P1N9	217	229	TATDN1	Putative deoxyribonuclease TATDN1	0.044293
20	LNECPLDPGGYFIVK	15	0	1720.85	Q9NW08	Q9NW08	158	172	POLR3B	DNA-directed RNA polymerase III subunit RPC2	0.018068
20	LNEPIKVLCR	10	1	1240.7	Q9NTJ3	Q9NTJ3	263	272	SMC4	Structural maintenance of chromosomes protein 4	0.002791
20	LNLPESTHVEFVMFSTDVSHCVK	23	0	2675.27	Q08AF3	Q08AF3	187	209	SLFN5	Schlafen family member 5	0.046784
20	LNNDLVGSTENLLKEDSCTASSK	23	1	2494.19	Q8N5G2	Q8N5G2	298	320	TMEM57	Macoilin	0.00061734
20	LNTGSKDLFAECAK	14	1	1552.76	P32780	P32780	235	248	GTF2H1	General transcription factor IIH subunit 1	0.042405
20	LPFLDSQTGVAQSNCYIWMEK	21	0	2486.16	Q92785	Q92785	39	59	DPF2	Zinc finger protein ubi-d4	5.5606e-05
20	LPNLECIQNANK	12	0	1412.71	O95071	O95071	2309	2320	UBR5	E3 ubiquitin-protein ligase UBR5	0.035158
20	LPPTLCTWLK	10	0	1227.67	Q9H2M9	Q9H2M9	1331	1340	RAB3GAP2	Rab3 GTPase-activating protein non-catalytic subunit	0.00018915
20	LPQPPEGQCYSN	12	0	1388.6	Q13404	Q13404	136	147	UBE2V1	Ubiquitin-conjugating enzyme E2 variant 1	0.0065319
20	LPSCAQGSHTELLTAK	16	0	1711.86	O75815	O75815	446	461	BCAR3	Breast cancer anti-estrogen resistance protein 3	8.9881e-05
20	LPVLAGCLK	9	0	969.568	P78527	P78527	217	225	PRKDC	DNA-dependent protein kinase catalytic subunit	0.0086007
20	LQDLWRTCQK	10	1	1346.68	Q68EM7	Q68EM7	357	366	ARHGAP17	Rho GTPase-activating protein 17	0.024927
20	LQEAYCQYLLSYDSLSPEEHR	21	0	2600.19	Q92833	Q92833	697	717	JARID2	Protein Jumonji	0.00067589
20	LQGTSSHSADTPEASLDSGEGPSGMASQGCPSASR	35	0	3418.46	Q9UER7	Q9UER7	398	432	DAXX	Death domain-associated protein 6	0.029494
20	LRCDSADLR	9	1	1104.53	Q9NYF8	Q9NYF8	686	694	BCLAF1	Bcl-2-associated transcription factor 1	0.078812
20	LREEAHNMGTIHMSEICTELK	21	1	2498.17	Q9BTA9	Q9BTA9	586	606	WAC	WW domain-containing adapter protein with coiled-coil	3.4202e-06
20	LREEQEKVVTNCQER	15	2	1916.94	O94763	O94763	33	47	URI1	Unconventional prefoldin RPB5 interactor 1	0.012609
20	LRPTVCGVEELRR	13	2	1583.86	Q96DC7	Q96DC7	9	21	TMCO6	Transmembrane and coiled-coil domain-containing protein 6	0.062213
20	LSHCTVHR	8	0	1008.49	Q6NW34	Q6NW34	489	496	C3orf17	Uncharacterized protein C3orf17	0.026135
20	LSKPVALWTQQDVCK	15	1	1771.93	Q8N8I0	Q8N8I0	70	84	SAMD12	Sterile alpha motif domain-containing protein 12	0.039032
20	LSTLCPSAVLQR	12	0	1343.72	Q86VP6	Q86VP6	1130	1141	CAND1	Cullin-associated NEDD8-dissociated protein 1	0.00054362
20	LTCEEEEEK	9	0	1165.48	P51531;P51532	P51532	1357	1365	SMARCA2;SMARCA4	Probable global transcription activator SNF2L2;Transcription activator BRG1	0.0030681
20	LTDQLPLIIVCDR	13	0	1554.84	Q00610;P53675	Q00610	768	780	CLTC;CLTCL1	Clathrin heavy chain 1;Clathrin heavy chain 2	0.00092363
20	LTECQLK	7	0	890.453	P55265	P55265	496	502	ADAR	Double-stranded RNA-specific adenosine deaminase	0.033322
20	LTEEKYQVEQCVNEASIIIR	20	1	2421.22	Q96SI9	Q96SI9	132	151	STRBP	Spermatid perinuclear RNA-binding protein	0.047841
20	LTFSCLGGSDNFK	13	0	1444.67	Q15185	Q15185	36	48	PTGES3	Prostaglandin E synthase 3	0.0036514
20	LTLAPVYTSPQLDMSCPLLQQNK	23	0	2616.33	Q8TEM1	Q8TEM1	752	774	NUP210	Nuclear pore membrane glycoprotein 210	0.00026511
20	LTLNCQNSYVEPHKIR	16	1	1971	Q9NZD8	Q9NZD8	200	215	SPG21	Maspardin	0.0018141
20	LTTAMCNEVASLSK	14	0	1523.73	Q8IWE2	Q8IWE2	489	502	FAM114A1	Protein NOXP20	0.003791
20	LVALSCHGSR	10	0	1098.56	Q9C0D5	Q9C0D5	427	436	TANC1	Protein TANC1	0.049321
20	LVDPLGEMLAPSWEEHATCLANAEEQDMQR	30	0	3439.55	O95394	O95394	75	104	PGM3	Phosphoacetylglucosamine mutase	2.9775e-12
20	LVMSYVAAVCGK	12	0	1296.66	O43795;Q9UBC5	O43795	120	131	MYO1B;MYO1A	Unconventional myosin-Ib;Unconventional myosin-Ia	2.0262e-05
20	LVPCILEAAK	10	0	1112.63	Q96ER3	Q96ER3	245	254	SAAL1	Protein SAAL1	0.0021722
20	LVSSPCCIVTSTYGWTANMER	21	0	2431.1	P08238	P08238	584	604	HSP90AB1	Heat shock protein HSP 90-beta	5.5606e-05
20	LVTVWSAPNYCYR	13	0	1627.78	O00743	O00743	252	264	PPP6C	Serine/threonine-protein phosphatase 6 catalytic subunit;Serine/threonine-protein phosphatase 6 catalytic subunit, N-terminally processed	0.0042965
20	LWDEASTCAQK	11	0	1307.58	Q9UJX2	Q9UJX2	525	535	CDC23	Cell division cycle protein 23 homolog	0.030217
20	LWDVRDSMCR	10	1	1336.6	P62879	P62879	210	219	GNB2	Guanine nucleotide-binding protein G(I)/G(S)/G(T) subunit beta-2	0.047022
20	LYCANGHTFQAK	12	0	1408.66	P41743	P41743	135	146	PRKCI	Protein kinase C iota type	0.0014627
20	MAAGFGRCCR	10	1	1184.5	P11310	P11310	1	10	ACADM	Medium-chain specific acyl-CoA dehydrogenase, mitochondrial	0.011003
20	MADCGGLPQVVQPGKLTEAFK	21	1	2245.12	Q9UGV2	Q9UGV2	287	307	NDRG3	Protein NDRG3	0.011955
20	MAEHVSCHPR	10	0	1222.53	Q9HBW0	Q9HBW0	219	228	LPAR2	Lysophosphatidic acid receptor 2	0.022399
20	MATCSSDQSVK	11	0	1212.51	Q96EE3	Q96EE3	27	37	SEH1L	Nucleoporin SEH1	0.020201
20	MCLLEWCRR	9	1	1322.6	Q9NX74	Q9NX74	372	380	DUS2	tRNA-dihydrouridine(20) synthase [NAD(P)+]-like	0.017961
20	MCLWSTDAISK	11	0	1310.6	Q7L3B6	Q7L3B6	123	133	CDC37L1	Hsp90 co-chaperone Cdc37-like 1	0.00088641
20	MCQGCQSK	8	0	997.378	Q8NDX6	Q8NDX6	178	185	ZNF740	Zinc finger protein 740	0.036284
20	MCQLHLNSEKPQTK	14	1	1712.83	P15923	P15923	575	588	TCF3	Transcription factor E2-alpha	0.023771
20	MDDPTVNWSNERYEECKEK	19	2	2429.03	P15170	P15170	222	240	GSPT1	Eukaryotic peptide chain release factor GTP-binding subunit ERF3A	0.079838
20	MDSLLIAGQINTYCQNIK	18	0	2081.03	O15372	O15372	314	331	EIF3H	Eukaryotic translation initiation factor 3 subunit H	0.0083293
20	MEETIKDPPTSAVLLDHCHFSQVIFNSVEK	30	1	3470.68	Q13137	Q13137	1	30	CALCOCO2	Calcium-binding and coiled-coil domain-containing protein 2	0.040979
20	MENEECNEQRER	12	1	1622.64	Q9UKB3	Q9UKB3	124	135	DNAJC12	DnaJ homolog subfamily C member 12	0.060801
20	MENEEQPQDERKPEVTCTLEDKK	23	3	2832.29	Q96EI5	Q96EI5	18	40	TCEAL4	Transcription elongation factor A protein-like 4	9.1839e-22
20	MESHPHTTCWPGR	13	0	1594.68	O14578	O14578	1527	1539	CIT	Citron Rho-interacting kinase	0.015709
20	METSSMLSSLNDECK	15	0	1730.72	Q5T0W9	Q5T0W9	1	15	FAM83B	Protein FAM83B	0.041646
20	MEVDYSATVDQRLPECAK	18	1	2110.97	O00232	O00232	16	33	PSMD12	26S proteasome non-ATPase regulatory subunit 12	0.0046407
20	MGCPELQIGEASITSLK	17	0	1832.9	Q96SK2	Q96SK2	365	381	TMEM209	Transmembrane protein 209	0.0022591
20	MHGHGGYDSDFSDDERCGESSK	22	1	2471.93	Q70Z53	Q70Z53	1	22	FRA10AC1	Protein FRA10AC1	9.9056e-15
20	MITPEYLQSVCVR	13	0	1594.78	Q7Z3E5	Q7Z3E5	260	272	ARMC9	LisH domain-containing protein ARMC9	0.0071745
20	MLLGNKCDMDDKR	13	2	1594.73	P61026	P61026	118	130	RAB10	Ras-related protein Rab-10	0.001486
20	MLPDKDCR	8	1	1033.47	P23528	P23528	74	81	CFL1	Cofilin-1	0.0038184
20	MLQRLEEQCVDPR	13	1	1672.8	Q9ULV8	Q9ULV8	24	36	CBLC	E3 ubiquitin-protein ligase CBL-C	0.035479
20	MNLAEICDNAK	11	0	1277.57	Q9BW62	Q9BW62	1	11	KATNAL1	Katanin p60 ATPase-containing subunit A-like 1	0.00072905
20	MQHLNPDPQLIPEQITTDITPECLVSPR	28	0	3241.61	Q96AC1	Q96AC1	498	525	FERMT2	Fermitin family homolog 2	7.6346e-06
20	MSLLSQMTSSPTDCLFK	17	0	1944.9	Q96NW4	Q96NW4	387	403	ANKRD27	Ankyrin repeat domain-containing protein 27	4.2128e-39
20	MSSYAFFVQTCREEHK	16	1	2018.9	P26583;P09429;B2RPK0	P09429	13	28	HMGB2;HMGB1;HMGB1P1	High mobility group protein B2;High mobility group protein B1;Putative high mobility group protein B1-like 1	0.0012702
20	MSVIEEGDCK	10	0	1166.49	P11216	P11216	429	438	PYGB	Glycogen phosphorylase, brain form	0.0050607
20	MTAYITELSDMVPTCSALAR	20	0	2229.05	P27540	P27540	105	124	ARNT	Aryl hydrocarbon receptor nuclear translocator	0.024399
20	MTEGTCLR	8	0	966.426	P48449	P48449	1	8	LSS	Lanosterol synthase	0.010483
20	MVIINQLQPFAEICNDAK	18	0	2103.05	Q9UHL9	Q9UHL9	872	889	GTF2IRD1	General transcription factor II-I repeat domain-containing protein 1	0.00026643
20	MVKQPCPSESDIITEEDKSK	20	2	2320.09	O75475	O75475	199	218	PSIP1	PC4 and SFRS1-interacting protein	1.2041e-05
20	MVNLSECMDPK	11	0	1322.57	O95352	O95352	316	326	ATG7	Ubiquitin-like modifier-activating enzyme ATG7	0.0056038
20	MVNSGMLETITGCISTGK	18	0	1897.89	O14730	O14730	244	261	RIOK3	Serine/threonine-protein kinase RIO3	0.02093
20	MVSGCQTR	8	0	937.411	Q8N1G4	Q8N1G4	245	252	LRRC47	Leucine-rich repeat-containing protein 47	0.045498
20	MVYYGKPSCK	10	1	1231.57	Q5SY16	Q5SY16	371	380	NOL9	Polynucleotide 5-hydroxyl-kinase NOL9	0.036849
20	NADCLAELNEAMR	13	0	1505.66	Q8IU81	Q8IU81	204	216	IRF2BP1	Interferon regulatory factor 2-binding protein 1	0.035002
20	NCAVSCAGEK	10	0	1094.45	Q15813	Q15813	136	145	TBCE	Tubulin-specific chaperone E	0.009888
20	NCGHIPFFFPTQGHDYVLAEK	21	0	2476.16	Q8N3C0	Q8N3C0	741	761	ASCC3	Activating signal cointegrator 1 complex subunit 3	2.4421e-09
20	NCIGDFLK	8	0	965.464	Q86VP6	Q86VP6	1006	1013	CAND1	Cullin-associated NEDD8-dissociated protein 1	0.0061427
20	NCKDNLSSWLEHLPR	15	1	1867.9	Q92817	Q92817	757	771	EVPL	Envoplakin	0.020503
20	NCNKHDGR	8	1	999.43	Q5VVJ2	Q5VVJ2	322	329	MYSM1	Histone H2A deubiquitinase MYSM1	0.0041175
20	NCSIEEIKK	9	1	1119.56	Q9H8G2	Q9H8G2	169	177	CAAP1	Caspase activity and apoptosis inhibitor 1	0.021642
20	NCTIVSPDAGGAKR	14	1	1444.71	P60891	P60891	164	177	PRPS1	Ribose-phosphate pyrophosphokinase 1	0.014953
20	NCVSATEEEVTPQHR	15	0	1755.78	Q8N1F8	Q8N1F8	917	931	STK11IP	Serine/threonine-protein kinase 11-interacting protein	2.4969e-28
20	NCYQDDINR	9	0	1196.49	P40818	P40818	808	816	USP8	Ubiquitin carboxyl-terminal hydrolase 8	0.0054023
20	NDQELISDPLQQCFKK	16	1	1961.95	Q15650	Q15650	74	89	TRIP4	Activating signal cointegrator 1	0.0011328
20	NEIEIEEDHCGR	12	0	1499.63	Q02241	Q02241	782	793	KIF23	Kinesin-like protein KIF23	0.01715
20	NEKCHDYYTTEFLYNLYSSEGK	22	1	2760.2	P17858	P17858	627	648	PFKL	ATP-dependent 6-phosphofructokinase, liver type	0.0011644
20	NELQEPCDSPK	11	0	1315.57	O94913	O94913	1512	1522	PCF11	Pre-mRNA cleavage complex 2 protein Pcf11	0.0065567
20	NESCDISKEHTSETTER	17	1	2021.86	P49454	P49454	1668	1684	CENPF	Centromere protein F	0.0016513
20	NFPLALDLGCGR	12	0	1331.67	Q5TEU4	Q5TEU4	89	100	NDUFAF5	NADH dehydrogenase [ubiquinone] 1 alpha subcomplex assembly factor 5	0.003868
20	NGSFGGQYSECRDPAR	16	1	1799.76	O43823	O43823	163	178	AKAP8	A-kinase anchor protein 8	0.00086434
20	NGYDYGQCR	9	0	1131.44	Q13242	Q13242	73	81	SRSF9	Serine/arginine-rich splicing factor 9	0.015283
20	NHIENQDECVLNVISHAR	18	0	2147.02	Q9BZE1	Q9BZE1	145	162	MRPL37	39S ribosomal protein L37, mitochondrial	4.0818e-07
20	NHLLPDIVTCVQSSRK	16	1	1865.98	Q9BSD7	Q9BSD7	175	190	NTPCR	Cancer-related nucleoside-triphosphatase	1.2754e-32
20	NKFGELFSDFCSK	13	1	1577.72	Q93074	Q93074	987	999	MED12	Mediator of RNA polymerase II transcription subunit 12	0.039145
20	NKPFFDICTSR	11	1	1383.66	O60942	O60942	412	422	RNGTT	mRNA-capping enzyme;Polynucleotide 5-triphosphatase;mRNA guanylyltransferase	0.0045312
20	NKPLGPAGSENEIPTHVLPPCANLQAQK	28	1	2979.52	P56159	P56159	375	402	GFRA1	GDNF family receptor alpha-1	0.019918
20	NLCTEAALLALQENGLDATTVK	22	0	2344.19	Q9BVQ7	Q9BVQ7	694	715	SPATA5L1	Spermatogenesis-associated protein 5-like protein 1	0.00087583
20	NLQDAMQVCR	10	0	1233.56	P49368	P49368	390	399	CCT3	T-complex protein 1 subunit gamma	0.0038482
20	NLTEGLKESPVCTSGWYHLAEAQVK	25	1	2816.38	Q6PGP7	Q6PGP7	294	318	TTC37	Tetratricopeptide repeat protein 37	0.00038008
20	NLVSPAYCTQESR	13	0	1523.7	Q9NUQ3	Q9NUQ3	94	106	TXLNG	Gamma-taxilin	0.0052323
20	NPGYPQSEGLLGECMIR	17	0	1919.89	Q99961	Q99961	83	99	SH3GL1	Endophilin-A2	0.0011143
20	NPLCPLGQTVQSELFR	16	0	1857.94	Q9Y5R8	Q9Y5R8	112	127	TRAPPC1	Trafficking protein particle complex subunit 1	0.0040227
20	NQEPSSCK	8	0	948.397	Q9GZU8	Q9GZU8	181	188	FAM192A	Protein FAM192A	0.013822
20	NQSFCPTVNLDK	12	0	1421.66	P46776	P46776	66	77	RPL27A	60S ribosomal protein L27a	0.0034638
20	NRGPGCTWDSLR	12	1	1417.65	Q15633	Q15633	258	269	TARBP2	RISC-loading complex subunit TARBP2	0.014934
20	NSDRNMEEHEEMGNDCVSKK	20	2	2407.98	Q03188	Q03188	457	476	CENPC	Centromere protein C	0.0011184
20	NSSTGDGAPSSACTSDSKDPSLRPAQPVR	29	2	2944.36	Q5JSZ5	Q5JSZ5	234	262	PRRC2B	Protein PRRC2B	0.0049851
20	NSTECTLILTEGDSAK	16	0	1737.81	P11388	P11388	451	466	TOP2A	DNA topoisomerase 2-alpha	0.015783
20	NTALTLACFQGR	12	0	1350.67	O75179;Q8IWZ3	Q8IWZ3	1225	1236	ANKRD17;ANKHD1	Ankyrin repeat domain-containing protein 17;Ankyrin repeat and KH domain-containing protein 1	0.00062885
20	NTLCAPEVISLINTR	15	0	1699.89	Q96CS3	Q96CS3	191	205	FAF2	FAS-associated factor 2	0.0011921
20	NTPCSENKLDIQEK	14	1	1674.79	Q9H2U1	Q9H2U1	132	145	DHX36	ATP-dependent RNA helicase DHX36	0.00027589
20	NTPLCDSFVFRK	12	1	1482.73	O95573	O95573	425	436	ACSL3	Long-chain-fatty-acid--CoA ligase 3	0.013595
20	NTVCPEQSEALAGGSAGDGAQAAGVTK	27	0	2545.17	Q8N1G0	Q8N1G0	88	114	ZNF687	Zinc finger protein 687	6.5103e-08
20	NTWDCGLQILK	11	0	1346.67	P53007	P53007	258	268	SLC25A1	Tricarboxylate transport protein, mitochondrial	0.0016256
20	NVASVCLQIGYPTVASVPHSIINGYK	26	0	2786.44	P05388	P05388	221	246	RPLP0	60S acidic ribosomal protein P0	0.0011271
20	NVCLPPEMEVALTEDQVPALKTEAPLAK	28	1	3062.57	P27816	P27816	533	560	MAP4	Microtubule-associated protein 4	0.014941
20	NVCTEAGMFAIR	12	0	1367.63	P62333	P62333	345	356	PSMC6	26S protease regulatory subunit 10B	0.0037207
20	NVGLCEAIVQFTR	13	0	1505.77	P86791;P86790	P86791	61	73	CCZ1;CCZ1B	Vacuolar fusion protein CCZ1 homolog;Vacuolar fusion protein CCZ1 homolog B	0.044942
20	NVQLLSQFVSPFTGCIYGR	19	0	2185.1	Q9Y3D5	Q9Y3D5	76	94	MRPS18C	28S ribosomal protein S18c, mitochondrial	1.0431e-08
20	NWRPYCGMLSK	11	1	1410.65	Q9Y2L1	Q9Y2L1	352	362	DIS3	Exosome complex exonuclease RRP44	0.012069
20	NWYREHCPAGQPVK	14	1	1740.82	Q6P2Q9	Q6P2Q9	429	442	PRPF8	Pre-mRNA-processing-splicing factor 8	0.0044946
20	PATALCGVVSADGK	14	0	1344.67	Q29RF7	Q29RF7	9	22	PDS5A	Sister chromatid cohesion protein PDS5 homolog A	1.0468e-16
20	PESCAVTPR	9	0	1015.48	Q8N3C0	Q8N3C0	2098	2106	ASCC3	Activating signal cointegrator 1 complex subunit 3	0.0049926
20	PFLQSCHLR	9	0	1156.58	Q9Y4U1	Q9Y4U1	65	73	MMACHC	Methylmalonic aciduria and homocystinuria type C protein	0.010926
20	PLNAITCISEHSK	13	0	1468.73	Q5VYS8	Q5VYS8	643	655	ZCCHC6	Terminal uridylyltransferase 7	0.026747
20	PMYQVKPYHGGGAPLRVELPTCMYR	25	2	2919.43	Q13155	Q13155	2	26	AIMP2	Aminoacyl tRNA synthase complex-interacting multifunctional protein 2	1.2844e-05
20	PPADPAAAASPCR	13	0	1279.6	Q9GZT9	Q9GZT9	116	128	EGLN1	Egl nine homolog 1	0.031482
20	PPKYLLDSCAPLLR	14	1	1641.89	Q92616	Q92616	238	251	GCN1L1	Translational activator GCN1	0.0013112
20	PQDASCLPALK	11	0	1198.6	Q5JRX3	Q5JRX3	551	561	PITRM1	Presequence protease, mitochondrial	0.037468
20	PSANCDPFSVTEALIR	16	0	1775.85	P15104	P15104	342	357	GLUL	Glutamine synthetase	0.0062862
20	PSWADQVEEEGEDDKCVTSELLK	23	1	2663.19	O75821	O75821	10	32	EIF3G	Eukaryotic translation initiation factor 3 subunit G	9.9629e-07
20	PVGEVHSQFSTGHANSPCTIIIGK	24	0	2535.25	P46013	P46013	698	721	MKI67	Antigen KI-67	0.0078395
20	PVSTSLHQDGSQERPVSLTSTTSSSGSSCDSR	32	1	3336.51	A1L390	A1L390	2	33	PLEKHG3	Pleckstrin homology domain-containing family G member 3	0.0057525
20	PYCNAHYPK	9	0	1148.51	Q14847	Q14847	51	59	LASP1	LIM and SH3 domain protein 1	0.011641
20	QAFAPFCAEDYTESLLQLHDAEIVR	25	0	2922.39	O43663	O43663	316	340	PRC1	Protein regulator of cytokinesis 1	0.0010781
20	QAGEVVCEAIKNEMNVMLK	19	1	2162.05	P29218	P29218	18	36	IMPA1	Inositol monophosphatase 1	0.0062531
20	QASCSGDEYR	10	0	1171.46	O95394	O95394	197	206	PGM3	Phosphoacetylglucosamine mutase	0.012643
20	QCKEEPK	7	1	917.428	Q92797	Q92797	471	477	SYMPK	Symplekin	0.042185
20	QCQISKEDEETLAR	14	1	1705.79	Q69YN2	Q69YN2	510	523	CWF19L1	CWF19-like protein 1	0.011558
20	QDDKVVCPR	9	1	1115.54	Q7L5Y9	Q7L5Y9	372	380	MAEA	Macrophage erythroblast attacher	0.003819
20	QELDDKSATCK	11	1	1293.59	Q9GZR7	Q9GZR7	371	381	DDX24	ATP-dependent RNA helicase DDX24	0.046493
20	QEMLQTEGSQCAK	13	0	1508.66	Q9UI12	Q9UI12	63	75	ATP6V1H	V-type proton ATPase subunit H	1.306e-15
20	QETHCQSTPLKK	12	1	1455.71	Q9NQW6	Q9NQW6	465	476	ANLN	Actin-binding protein anillin	8.1441e-10
20	QFLECAQNQGDIK	13	0	1549.72	Q9Y6H1;Q5T1J5	Q9Y6H1	120	132	CHCHD2;CHCHD2P9	Coiled-coil-helix-coiled-coil-helix domain-containing protein 2;Putative coiled-coil-helix-coiled-coil-helix domain-containing protein CHCHD2P9, mitochondrial	0.044536
20	QGEYGLASICNGGGGASAMLIQKL	24	1	2394.17	P24752	P24752	404	427	ACAT1	Acetyl-CoA acetyltransferase, mitochondrial	2.119e-22
20	QGIPLCALINQHLSGLAR	18	0	1960.07	Q9H2J4	Q9H2J4	122	139	PDCL3	Phosducin-like protein 3	0.00058918
20	QGLVSLQPNQASGPLQTLPQAAVCPTDLPQLWK	33	0	3554.86	Q8IVH2	Q8IVH2	200	232	FOXP4	Forkhead box protein P4	1.8171e-44
20	QHGCTANDANTKYNSR	16	1	1835.8	Q8N6H7	Q8N6H7	94	109	ARFGAP2	ADP-ribosylation factor GTPase-activating protein 2	0.0025467
20	QICAFSDVLPVLSMK	15	0	1706.87	Q9Y312	Q9Y312	154	168	AAR2	Protein AAR2 homolog	0.011009
20	QICLVMLETLSQSPQGR	17	0	1958.99	Q15365	Q15365	161	177	PCBP1	Poly(rC)-binding protein 1	3.1718e-05
20	QIHEGASLPFFEVFVDAPLHVCEQR	25	0	2924.43	O43252	O43252	144	168	PAPSS1	Bifunctional 3-phosphoadenosine 5-phosphosulfate synthase 1;Sulfate adenylyltransferase;Adenylyl-sulfate kinase	1.4794e-06
20	QISSSSTGCLSSPNATVQSPK	21	0	2135.02	Q9Y6Y0	Q9Y6Y0	266	286	IVNS1ABP	Influenza virus NS1A-binding protein	1.5779e-06
20	QKLQCVASK	9	1	1060.57	Q99996	Q99996	3517	3525	AKAP9	A-kinase anchor protein 9	0.036331
20	QKLSECSLTK	10	1	1192.61	Q96PZ0	Q96PZ0	33	42	PUS7	Pseudouridylate synthase 7 homolog	0.034703
20	QLPDCIVGEDGLILTPLGR	19	0	2065.09	Q9NXE4	Q9NXE4	694	712	SMPD4	Sphingomyelin phosphodiesterase 4	1.0515e-11
20	QLSAQGQMTQLCELINK	17	0	1960.97	Q9UNS2	Q9UNS2	14	30	COPS3	COP9 signalosome complex subunit 3	0.0071079
20	QLSSCLPNIVPK	12	0	1354.73	Q92616	Q92616	1531	1542	GCN1L1	Translational activator GCN1	0.035881
20	QLYALVCETQR	11	0	1379.69	Q96P11	Q96P11	35	45	NSUN5	Probable 28S rRNA (cytosine-C(5))-methyltransferase	2.1471e-06
20	QMGQPCDAYQKR	12	1	1480.66	P15924	P15924	130	141	DSP	Desmoplakin	0.014796
20	QNAVTDLTAEAVNVAIAAPPSEGEANAELCR	31	0	3180.54	Q8WUR7	Q8WUR7	75	105	C15orf40	UPF0235 protein C15orf40	4.4069e-14
20	QNENEEENLDKEQTGNLKQELDDKSATCK	29	3	3406.54	Q9GZR7	Q9GZR7	353	381	DDX24	ATP-dependent RNA helicase DDX24	0.020738
20	QQIENGSGAEDNGDSSHCSNASTHSNQEAGPSNK	34	0	3513.43	Q99496	Q99496	162	195	RNF2	E3 ubiquitin-protein ligase RING2	0.058247
20	QSTELFQCMYFKDK	14	1	1823.82	Q8TF46	Q8TF46	853	866	DIS3L	DIS3-like exonuclease 1	0.024608
20	QTETAADCR	9	0	1050.44	O75362	O75362	667	675	ZNF217	Zinc finger protein 217	0.05368
20	QTLKDKTGTDSNSTESSETSTGSLCK	26	2	2761.26	Q8N3X1	Q8N3X1	649	674	FNBP4	Formin-binding protein 4	1.8818e-05
20	QTMSHDSQAVASSLQSCFSHLMK	23	0	2579.16	P34949	P34949	181	203	MPI	Mannose-6-phosphate isomerase	0.01474
20	QTNHCYIAILNIIQGEVDPTQVHK	24	0	2790.41	P23258;Q9NRH3	P23258	312	335	TUBG1;TUBG2	Tubulin gamma-1 chain;Tubulin gamma-2 chain	2.0547e-31
20	QTRPVQSWLCDPDAMEQGETPLTMLQSQVPNIVK	34	1	3895.89	Q86VP6	Q86VP6	404	437	CAND1	Cullin-associated NEDD8-dissociated protein 1	1.2715e-124
20	QTVVSSTENCAK	12	0	1322.61	Q12830	Q12830	1737	1748	BPTF	Nucleosome-remodeling factor subunit BPTF	0.0006243
20	QVQGSEISSIDEFCRK	16	1	1881.89	Q9UK41	Q9UK41	83	98	VPS28	Vacuolar protein sorting-associated protein 28 homolog	0.037818
20	QVVEEPSPQLPADRFSPEFVDFTAQCLR	28	1	3261.58	P46734	P46734	280	307	MAP2K3	Dual specificity mitogen-activated protein kinase kinase 3	1.0105e-18
20	QWGTTCKNHPYIK	13	1	1631.79	O43252	O43252	355	367	PAPSS1	Bifunctional 3-phosphoadenosine 5-phosphosulfate synthase 1;Sulfate adenylyltransferase;Adenylyl-sulfate kinase	0.020025
20	RAHGCFPEGR	10	1	1185.55	Q7Z5L9	Q7Z5L9	61	70	IRF2BP2	Interferon regulatory factor 2-binding protein 2	0.016372
20	RALETPSCFLK	11	1	1320.69	Q9UGK3	Q9UGK3	146	156	STAP2	Signal-transducing adaptor protein 2	0.032006
20	RCGAQDKEHPR	11	2	1352.64	Q96GX9	Q96GX9	15	25	APIP	Methylthioribulose-1-phosphate dehydratase	0.0067984
20	RCLHDIALAHR	11	1	1360.71	Q96B36	Q96B36	60	70	AKT1S1	Proline-rich AKT1 substrate 1	0.029251
20	RCSAGLGALAQRPGSVSK	18	2	1813.96	Q9NXV2	Q9NXV2	27	44	KCTD5	BTB/POZ domain-containing protein KCTD5	0.0012759
20	RCSDNTEVEVSNLENKQPVESTSAK	25	2	2820.32	Q9NQW6	Q9NQW6	70	94	ANLN	Actin-binding protein anillin	0.069431
20	RCTKPDRK	8	3	1059.56	P60059	P60059	24	31	SEC61G	Protein transport protein Sec61 subunit gamma	0.032265
20	RCVYTIPAHQNLVTGVK	17	1	1955.04	O43172	O43172	440	456	PRPF4	U4/U6 small nuclear ribonucleoprotein Prp4	5.0466e-05
20	RDDKCDRK	8	3	1091.51	Q15424	Q15424	515	522	SAFB	Scaffold attachment factor B1	0.079293
20	RECGNAHYQR	10	1	1289.57	Q14318	Q14318	225	234	FKBP8	Peptidyl-prolyl cis-trans isomerase FKBP8	0.053139
20	RECLTNKPR	9	2	1172.61	O43502	O43502	66	74	RAD51C	DNA repair protein RAD51 homolog 3	0.021817
20	REDGGPQCWGR	11	1	1316.57	Q17RN3	Q17RN3	333	343	FAM98C	Protein FAM98C	0.047623
20	REDVLEECMSLPK	13	1	1604.75	Q53GS7	Q53GS7	32	44	GLE1	Nucleoporin GLE1	0.0071638
20	RGFHCESSAHWPIFK	15	1	1857.87	P55884	P55884	416	430	EIF3B	Eukaryotic translation initiation factor 3 subunit B	0.0024998
20	RIGTNLPLKPCAR	13	2	1494.85	Q9H019	Q9H019	27	39	MTFR1L	Mitochondrial fission regulator 1-like	0.07824
20	RISSCLDFEQHSR	13	1	1633.76	O95714	O95714	1033	1045	HERC2	E3 ubiquitin-protein ligase HERC2	0.00699
20	RKGASVSGLSGCEFK	15	2	1581.79	Q9ULL0	Q9ULL0	539	553	KIAA1210	Uncharacterized protein KIAA1210	0.043323
20	RKPDGTTTLGLLHPVDPIVGEPGYCPVR	28	2	3043.59	Q9NPI1	Q9NPI1	343	370	BRD7	Bromodomain-containing protein 7	0.00042942
20	RKTPMCEK	8	2	1048.52	Q8TF39	Q8TF39	408	415	ZNF483	Zinc finger protein 483	0.021168
20	RLDEDLAAYCR	11	1	1380.65	P09543	P09543	102	112	CNP	2,3-cyclic-nucleotide 3-phosphodiesterase	0.028117
20	RLVNSQCEFER	11	1	1436.68	Q9NPI1	Q9NPI1	332	342	BRD7	Bromodomain-containing protein 7	0.014465
20	RMCYLTIK	8	1	1083.56	Q9Y678;Q9UBF2	Q9Y678	86	93	COPG1;COPG2	Coatomer subunit gamma-1;Coatomer subunit gamma-2	0.004456
20	RMDDPECYFNSLPK	14	1	1770.77	Q6YP21	Q6YP21	331	344	CCBL2	Kynurenine--oxoglutarate transaminase 3	0.030535
20	RMEQCVEK	8	1	1078.49	O00194	O00194	184	191	RAB27B	Ras-related protein Rab-27B	0.036351
20	RPAEIYHCR	9	1	1200.58	Q9NWU5	Q9NWU5	63	71	MRPL22	39S ribosomal protein L22, mitochondrial	0.020261
20	RPGGEGPQCEK	11	1	1213.55	Q9NWY4	Q9NWY4	9	19	C4orf27	UPF0609 protein C4orf27	0.029367
20	RPSSTSVPLGDKGLDTSCR	19	2	2032	Q9NXR1	Q9NXR1	304	322	NDE1	Nuclear distribution protein nudE homolog 1	0.0026786
20	RQACTAQTPEPLRR	14	2	1682.86	Q86VI3	Q86VI3	1408	1421	IQGAP3	Ras GTPase-activating-like protein IQGAP3	0.048521
20	RQEDGTQPQVNGQQVGCVTDGHHASSR	27	1	2947.33	Q9P275	Q9P275	887	913	USP36	Ubiquitin carboxyl-terminal hydrolase 36	2.4336e-07
20	RQNVAYEYLCHLEEAKR	17	2	2178.06	P46940	P46940	36	52	IQGAP1	Ras GTPase-activating-like protein IQGAP1	3.0681e-06
20	RRTDPECTAPIKK	13	3	1570.83	Q8N1G2	Q8N1G2	3	15	CMTR1	Cap-specific mRNA (nucleoside-2-O-)-methyltransferase 1	0.016659
20	RSDSHSDSDSSYSGNECHPVGR	22	1	2434.98	Q96PV6	Q96PV6	434	455	LENG8	Leukocyte receptor cluster member 8	0.014469
20	RSEKPPAGSICR	12	2	1356.69	P56182	P56182	264	275	RRP1	Ribosomal RNA processing protein 1 homolog A	0.00076361
20	RTGCIGAK	8	1	861.449	P62913	P62913	147	154	RPL11	60S ribosomal protein L11	0.02568
20	RWDDDVVFKNCAK	13	2	1651.78	Q9P013	Q9P013	187	199	CWC15	Spliceosome-associated protein CWC15 homolog	0.0096881
20	SAASQTADGSGCR	13	0	1266.53	Q13905	Q13905	463	475	RAPGEF1	Rap guanine nucleotide exchange factor 1	0.0023553
20	SAFCLGLVGR	10	0	1078.56	Q6ZP65	Q6ZP65	2	11	CCDC64	Bicaudal D-related protein 1	0.048954
20	SASVPDELGACGHSR	15	0	1541.69	Q5T8I3	Q5T8I3	191	205	FAM102B	Protein FAM102B	0.0046208
20	SCAFAMGHLVR	11	0	1247.59	Q5VYK3	Q5VYK3	1419	1429	ECM29	Proteasome-associated protein ECM29 homolog	0.0074642
20	SCDEPLTPPPHSPTSMLQLIHDPVSPR	27	0	3007.45	Q9Y2K7	Q9Y2K7	707	733	KDM2A	Lysine-specific demethylase 2A	0.0074408
20	SCEGQNPELLPK	12	0	1370.65	Q9NQW6	Q9NQW6	308	319	ANLN	Actin-binding protein anillin	0.0028709
20	SCGNEFVETLK	11	0	1282.59	Q68CZ6	Q68CZ6	2	12	HAUS3	HAUS augmin-like complex subunit 3	0.010056
20	SCLDYQTQETK	11	0	1371.6	O43572	O43572	109	119	AKAP10	A-kinase anchor protein 10, mitochondrial	0.0018937
20	SCLFEQGTRR	10	1	1252.6	Q86V48	Q86V48	968	977	LUZP1	Leucine zipper protein 1	0.0038561
20	SCNQASQR	8	0	949.404	Q92545	Q92545	1746	1753	TMEM131	Transmembrane protein 131	0.045498
20	SCTPSPDQISHR	12	0	1383.62	Q7Z2W4	Q7Z2W4	271	282	ZC3HAV1	Zinc finger CCCH-type antiviral protein 1	0.016375
20	SDEENLKEECSSTESTQQEHEDAPSTK	27	1	3094.28	Q86UU1	Q86UU1	682	708	PHLDB1	Pleckstrin homology-like domain family B member 1	8.0642e-34
20	SDLYNCFYAIMNK	13	0	1637.72	Q9NUY8	Q9NUY8	143	155	TBC1D23	TBC1 domain family member 23	0.001377
20	SEAGAEGGAPQNGCQDEHKNSTK	23	1	2371.01	O60503	O60503	641	663	ADCY9	Adenylate cyclase type 9	0.00014383
20	SEEFSDLPCPVEEIKNYTK	19	1	2284.06	Q8NFC6	Q8NFC6	277	295	BOD1L1	Biorientation of chromosomes in cell division protein 1-like 1	0.0014254
20	SEETNTEIVECILKR	15	1	1819.9	P46013	P46013	893	907	MKI67	Antigen KI-67	1.1298e-50
20	SEFYANEACKR	11	1	1373.6	Q86TX2;P49753	Q86TX2	331	341	ACOT1;ACOT2	Acyl-coenzyme A thioesterase 1;Acyl-coenzyme A thioesterase 2, mitochondrial	0.026416
20	SEICTEEPQKQK	12	1	1475.69	Q8NFC6	Q8NFC6	683	694	BOD1L1	Biorientation of chromosomes in cell division protein 1-like 1	0.0056388
20	SELAGLNKQFCYTVEQHNR	19	1	2293.09	Q8IWJ2	Q8IWJ2	406	424	GCC2	GRIP and coiled-coil domain-containing protein 2	0.005046
20	SEPAGDVRQNPCGSK	15	1	1600.73	P38936	P38936	2	16	CDKN1A	Cyclin-dependent kinase inhibitor 1	0.011649
20	SESALSCLSK	10	0	1080.51	Q9GZR7	Q9GZR7	826	835	DDX24	ATP-dependent RNA helicase DDX24	0.01485
20	SEVEEVDFAGWLCK	14	0	1667.75	P36507	P36507	372	385	MAP2K2	Dual specificity mitogen-activated protein kinase kinase 2	0.0038578
20	SEVSCK	6	0	708.311	P32321	P32321	2	7	DCTD	Deoxycytidylate deaminase	0.051958
20	SFAFLHCK	8	0	1008.49	O00267	O00267	620	627	SUPT5H	Transcription elongation factor SPT5	0.014916
20	SFCYSSVLLR	10	0	1230.61	Q499Z4	Q499Z4	22	31	ZNF672	Zinc finger protein 672	0.0037893
20	SFDVNKPGCEVDDLKGGVAGGSILK	25	2	2561.28	P41091;Q2VIR3	P41091	261	285	EIF2S3;EIF2S3L	Eukaryotic translation initiation factor 2 subunit 3;Putative eukaryotic translation initiation factor 2 subunit 3-like protein	0.031637
20	SFGAEEHEVCR	11	0	1319.56	Q03519	Q03519	344	354	TAP2	Antigen peptide transporter 2	0.038881
20	SFGQLTLCPR	10	0	1177.59	Q86XT9	Q86XT9	63	72	TMEM219	Insulin-like growth factor-binding protein 3 receptor	0.0027956
20	SFKEFIDACLNKDPSFRPTAK	21	3	2470.23	Q9P289	Q9P289	246	266	STK26	Serine/threonine-protein kinase 26	0.019638
20	SFMQVLCEK	9	0	1140.53	Q5QJ74	Q5QJ74	8	16	TBCEL	Tubulin-specific chaperone cofactor E-like protein	0.0054023
20	SGDVYSFSVLEPHGCGR	17	0	1865.84	P57081	P57081	123	139	WDR4	tRNA (guanine-N(7)-)-methyltransferase non-catalytic subunit WDR4	0.054933
20	SGKHIGVCISVANNR	15	1	1610.83	O60506	O60506	230	244	SYNCRIP	Heterogeneous nuclear ribonucleoprotein Q	0.021274
20	SGSGVNPYCGLIEEAYGLDK	20	0	2127.98	O60684	O60684	459	478	KPNA6	Importin subunit alpha-7	1.28e-50
20	SGSQHICKK	9	1	1043.52	Q9H4Z3	Q9H4Z3	620	628	PCIF1	Phosphorylated CTD-interacting factor 1	0.021591
20	SHLNSCDTNNHNK	13	0	1539.65	Q9H422	Q9H422	551	563	HIPK3	Homeodomain-interacting protein kinase 3	0.0069952
20	SHNDEHSDVLPVLDVCSLK	19	0	2163.03	O95071	O95071	1927	1945	UBR5	E3 ubiquitin-protein ligase UBR5	8.4743e-06
20	SHSAENTYESTNCDK	15	0	1741.68	Q96LX8	Q96LX8	261	275	ZNF597	Zinc finger protein 597	0.037457
20	SHTCFNRLDLPPYK	14	1	1746.85	Q96J02;O00308;Q9H0M0	Q96J02	868	881	ITCH;WWP2;WWP1	E3 ubiquitin-protein ligase Itchy homolog;NEDD4-like E3 ubiquitin-protein ligase WWP2;NEDD4-like E3 ubiquitin-protein ligase WWP1	0.035904
20	SHTGQKPNEYQEYEKQPCK	19	2	2350.06	P17017	P17017	124	142	ZNF14	Zinc finger protein 14	0.00061366
20	SHTVPYPDITNFLSVDCR	18	0	2120	Q5TH69	Q5TH69	566	583	ARFGEF3	Brefeldin A-inhibited guanine nucleotide-exchange protein 3	7.2448e-09
20	SIEIPRPVDGVEVPGCGK	18	1	1907.98	P26368	P26368	414	431	U2AF2	Splicing factor U2AF 65 kDa subunit	0.00030348
20	SILCCLRK	8	1	1048.55	Q15185	Q15185	72	79	PTGES3	Prostaglandin E synthase 3	0.015082
20	SISCPLKR	8	1	959.522	Q9NW75	Q9NW75	56	63	GPATCH2	G patch domain-containing protein 2	0.028031
20	SISIPGQDSSLQLTCK	16	0	1732.87	Q5T9C2	Q5T9C2	161	176	FAM102A	Protein FAM102A	0.00397
20	SISYSCSAVPHQGR	14	0	1547.72	Q9NXC5	Q9NXC5	743	756	MIOS	WD repeat-containing protein mio	0.025199
20	SITCWTLSR	9	0	1122.55	Q92973	Q92973	464	472	TNPO1	Transportin-1	0.018219
20	SKADSCSQAAGTK	13	1	1309.59	Q9H7N4	Q9H7N4	945	957	SCAF1	Splicing factor, arginine/serine-rich 19	0.00055512
20	SKDHSKECINAAPDSPSK	18	2	1969.92	Q7Z569	Q7Z569	103	120	BRAP	BRCA1-associated protein	0.083718
20	SKDSLVDIIGICK	13	1	1446.78	P27694	P27694	312	324	RPA1	Replication protein A 70 kDa DNA-binding subunit;Replication protein A 70 kDa DNA-binding subunit, N-terminally processed	0.00087832
20	SKFCEADVSSDLRK	14	2	1640.78	Q9NWY4;A8MVJ9	Q9NWY4	26	39	C4orf27	UPF0609 protein C4orf27;Putative UPF0609 protein C4orf27-like	0.0017601
20	SKGCGVVKFESPEVAER	17	2	1877.93	P52272	P52272	691	707	HNRNPM	Heterogeneous nuclear ribonucleoprotein M	0.0054924
20	SKGPAVGIDLGTTYSCVGVFQHGK	24	1	2477.24	P11142	P11142	2	25	HSPA8	Heat shock cognate 71 kDa protein	0.0037856
20	SKIVGAPMHDLLLWNNATVTTCHSK	25	1	2792.41	P11586	P11586	174	198	MTHFD1	C-1-tetrahydrofolate synthase, cytoplasmic;Methylenetetrahydrofolate dehydrogenase;Methenyltetrahydrofolate cyclohydrolase;Formyltetrahydrofolate synthetase;C-1-tetrahydrofolate synthase, cytoplasmic, N-terminally processed	4.4153e-54
20	SKTGSLQLICK	11	1	1233.68	Q96JP5	Q96JP5	173	183	ZFP91	E3 ubiquitin-protein ligase ZFP91	0.046988
20	SLAEACSDGDVNAVRK	16	1	1690.79	Q8IWZ3	Q8IWZ3	208	223	ANKHD1	Ankyrin repeat and KH domain-containing protein 1	0.0248
20	SLAEACSEGDVNAVRK	16	1	1704.81	O75179	O75179	237	252	ANKRD17	Ankyrin repeat domain-containing protein 17	0.013847
20	SLALEWACSGIR	12	0	1361.68	Q9BY49	Q9BY49	184	195	PECR	Peroxisomal trans-2-enoyl-CoA reductase	0.00043756
20	SLASTLDCETAR	12	0	1322.61	Q8IX90	Q8IX90	13	24	SKA3	Spindle and kinetochore-associated protein 3	0.01677
20	SLCTYFSDKDPGGLLLLPEKNDLAK	25	2	2793.43	O43149	O43149	899	923	ZZEF1	Zinc finger ZZ-type and EF-hand domain-containing protein 1	0.00013384
20	SLDLFNCEVTNLNDYR	16	0	1971.9	P39687;Q92688	P39687	117	132	ANP32A;ANP32B	Acidic leucine-rich nuclear phosphoprotein 32 family member A;Acidic leucine-rich nuclear phosphoprotein 32 family member B	3.0498e-42
20	SLFTVGALCR	10	0	1122.59	Q6KC79	Q6KC79	2143	2152	NIPBL	Nipped-B-like protein	0.017892
20	SLIYKPLDGEWGTNPRDEECER	22	2	2663.23	Q8WWQ0	Q8WWQ0	1146	1167	PHIP	PH-interacting protein	0.0077114
20	SLKPCPFFLEGK	12	1	1421.74	Q8N5A5	Q8N5A5	176	187	ZGPAT	Zinc finger CCCH-type with G patch domain-containing protein	0.012904
20	SLSCLSDLDGGVALEPR	17	0	1787.87	O95685	O95685	23	39	PPP1R3D	Protein phosphatase 1 regulatory subunit 3D	9.3252e-08
20	SLSGSSPCPK	10	0	1018.48	Q9UQ35	Q9UQ35	778	787	SRRM2	Serine/arginine repetitive matrix protein 2	0.011244
20	SLVFANSISCIKR	13	1	1493.8	Q9GZR7	Q9GZR7	590	602	DDX24	ATP-dependent RNA helicase DDX24	0.00069138
20	SMLQDREDQSILCTGESGAGKTENTKK	27	3	2982.4	Q7Z406;P35749	Q7Z406	184	210	MYH14;MYH11	Myosin-14;Myosin-11	0.0055273
20	SMQMFHMPITSAMQGDRLGICVTQFDPK	28	1	3225.49	P57772	P57772	269	296	EEFSEC	Selenocysteine-specific elongation factor	9.7611e-08
20	SNCKPSTFAYPAPLEVPK	18	1	2005	Q99460	Q99460	804	821	PSMD1	26S proteasome non-ATPase regulatory subunit 1	0.073148
20	SNIHCNTIAPNAGSR	15	0	1610.76	P51659	P51659	185	199	HSD17B4	Peroxisomal multifunctional enzyme type 2;(3R)-hydroxyacyl-CoA dehydrogenase;Enoyl-CoA hydratase 2	0.0086361
20	SNLQEIFLPAFPCHER	16	0	1956.95	Q9NPG8	Q9NPG8	325	340	ZDHHC4	Probable palmitoyltransferase ZDHHC4	0.014251
20	SNNADCQAER	10	0	1163.46	Q9NNX1	Q9NNX1	262	271	TUFT1	Tuftelin	0.051097
20	SPASCHEHPMADDPSK	16	0	1764.72	Q9BXB5	Q9BXB5	507	522	OSBPL10	Oxysterol-binding protein-related protein 10	0.00044528
20	SPCPQEK	7	0	844.375	Q9UQ35	Q9UQ35	1014	1020	SRRM2	Serine/arginine repetitive matrix protein 2	0.072368
20	SPCSVVGNSNSQNK	14	0	1476.66	Q9HCM1	Q9HCM1	715	728	KIAA1551	Uncharacterized protein KIAA1551	0.035188
20	SQGQHWYSSSDKNCK	15	1	1810.77	Q92851	Q92851	3	17	CASP10	Caspase-10;Caspase-10 subunit p23/17;Caspase-10 subunit p12	0.052532
20	SQICDNAALYAQKYDEEFQR	20	1	2448.1	P55060	P55060	269	288	CSE1L	Exportin-2	0.006314
20	SQQEICEQLNINHMIQR	17	0	2140.02	Q14139	Q14139	74	90	UBE4A	Ubiquitin conjugation factor E4 A	0.0094047
20	SQSCSDTAQER	11	0	1267.51	Q8NCN4	Q8NCN4	290	300	RNF169	E3 ubiquitin-protein ligase RNF169	0.0003088
20	SQSMDIDGVSCEK	13	0	1454.6	O95155	O95155	103	115	UBE4B	Ubiquitin conjugation factor E4 B	0.0030958
20	SQTACLPFVLAAAVSR	16	0	1689.89	Q9H9B1	Q9H9B1	272	287	EHMT1	Histone-lysine N-methyltransferase EHMT1	0.011945
20	SRKLPHELCTLIR	13	2	1621.91	Q10713	Q10713	458	470	PMPCA	Mitochondrial-processing peptidase subunit alpha	0.0073571
20	SRPTSEGSDIESTEPQKQCSKK	22	3	2478.17	Q4G0J3	Q4G0J3	254	275	LARP7	La-related protein 7	0.064858
20	SRSDEEASPLHPACSQKK	18	2	2025.95	Q8IWE5	Q8IWE5	327	344	PLEKHM2	Pleckstrin homology domain-containing family M member 2	3.4696e-06
20	SSACFTLQELK	11	0	1282.62	P46060	P46060	138	148	RANGAP1	Ran GTPase-activating protein 1	0.014268
20	SSADDEIEETRVNCRR	16	2	1935.87	Q9H0G5	Q9H0G5	254	269	NSRP1	Nuclear speckle splicing regulatory protein 1	0.062211
20	SSEKNEDFAAHPGEDAVPTGPDCQAK	26	1	2756.2	Q02952	Q02952	1457	1482	AKAP12	A-kinase anchor protein 12	1.3839e-07
20	SSGSSCNSTR	10	0	1041.41	Q9P270	Q9P270	301	310	SLAIN2	SLAIN motif-containing protein 2	0.0068393
20	SSHCGSNNSVLLELPIGLHK	20	0	2161.09	Q9NRY4	Q9NRY4	811	830	ARHGAP35	Rho GTPase-activating protein 35	5.5122e-06
20	SSLLRLPLEQCTGSSR	16	1	1802.93	Q9HCU4	Q9HCU4	2851	2866	CELSR2	Cadherin EGF LAG seven-pass G-type receptor 2	0.04519
20	SSLPKKPITDDDVDRISLCLK	21	3	2399.27	P53618	P53618	598	618	COPB1	Coatomer subunit beta	0.032912
20	SSLPSQDAMLCSGPLAIIQGR	21	0	2200.1	P54198	P54198	872	892	HIRA	Protein HIRA	2.7164e-20
20	SSLYCSDIGK	10	0	1128.51	Q96HY7	Q96HY7	379	388	DHTKD1	Probable 2-oxoglutarate dehydrogenase E1 component DHKTD1, mitochondrial	0.0010643
20	STGCDFAVSPK	11	0	1167.52	P55809	P55809	501	511	OXCT1	Succinyl-CoA:3-ketoacid coenzyme A transferase 1, mitochondrial	0.007787
20	STHQCWK	7	0	945.413	Q9H2U2	Q9H2U2	270	276	PPA2	Inorganic pyrophosphatase 2, mitochondrial	0.03821
20	STLSTYLEDCKFDR	14	1	1733.79	Q9UBI1	Q9UBI1	81	94	COMMD3	COMM domain-containing protein 3	0.042578
20	STNLKRDDKCDR	12	3	1506.72	Q15424	Q15424	510	521	SAFB	Scaffold attachment factor B1	0.021727
20	SVDKNPCKDR	10	2	1217.58	Q7Z6E9	Q7Z6E9	1560	1569	RBBP6	E3 ubiquitin-protein ligase RBBP6	0.025845
20	SVLGGDCLLK	10	0	1060.56	P41240	P41240	284	293	CSK	Tyrosine-protein kinase CSK	0.0087213
20	SVLTQVLTNQQNYKDLTSGLGENACVKK	28	2	3107.59	Q6ZT12	Q6ZT12	264	291	UBR3	E3 ubiquitin-protein ligase UBR3	2.9353e-74
20	SVNSREPSQVIFCNR	15	1	1791.87	P40337	P40337	65	79	VHL	Von Hippel-Lindau disease tumor suppressor	0.036911
20	SWSPSLTTQTCGAWEMK	17	0	1968.87	O14920	O14920	2	18	IKBKB	Inhibitor of nuclear factor kappa-B kinase subunit beta	5.9872e-06
20	SWVQCGISMK	10	0	1194.55	Q7L014	Q7L014	373	382	DDX46	Probable ATP-dependent RNA helicase DDX46	0.013112
20	SYCNDQSTGDIK	12	0	1386.57	P00492	P00492	104	115	HPRT1	Hypoxanthine-guanine phosphoribosyltransferase	0.0037207
20	SYFLTIPYEECK	12	0	1548.72	Q9NWW6	Q9NWW6	115	126	NMRK1	Nicotinamide riboside kinase 1	0.0022072
20	SYIEGYVPSQADVAVFEAVSSPPPADLCHALR	32	0	3444.67	P24534	P24534	23	54	EEF1B2	Elongation factor 1-beta	8.2291e-18
20	SYMAQMDQELAHTCISK	17	0	2011.88	O95905	O95905	544	560	ECD	Protein SGT1	0.0041713
20	TACFLLPMFER	11	0	1383.67	Q8TDD1	Q8TDD1	147	157	DDX54	ATP-dependent RNA helicase DDX54	0.0015723
20	TAHSNDGDCK	10	0	1103.43	Q9BVM2	Q9BVM2	192	201	DPCD	Protein DPCD	0.0044573
20	TALSSTESCTMKGEEK	16	1	1757.78	Q96T23	Q96T23	554	569	RSF1	Remodeling and spacing factor 1	0.0055303
20	TAPSSSCTAVASAASRPDSTHMVEAR	26	1	2646.21	Q9BTC0	Q9BTC0	970	995	DIDO1	Death-inducer obliterator 1	0.0011503
20	TCAEQIVAK	9	0	1018.51	Q9NZN5	Q9NZN5	517	525	ARHGEF12	Rho guanine nucleotide exchange factor 12	0.023231
20	TCATDLQTK	9	0	1036.49	O95861	O95861	41	49	BPNT1	3(2),5-bisphosphate nucleotidase 1	2.4104e-09
20	TCDISFSDPDDLLNFK	16	0	1885.84	P61081	P61081	46	61	UBE2M	NEDD8-conjugating enzyme Ubc12	2.1679e-12
20	TCHSFIINEK	10	0	1247.6	Q99613;B5ME19	Q99613	751	760	EIF3C;EIF3CL	Eukaryotic translation initiation factor 3 subunit C;Eukaryotic translation initiation factor 3 subunit C-like protein	0.0015255
20	TCNKNPKK	8	2	988.512	Q96B02	Q96B02	134	141	UBE2W	Ubiquitin-conjugating enzyme E2 W	0.0061272
20	TCQQTWEK	8	0	1079.47	P21283	P21283	14	21	ATP6V1C1	V-type proton ATPase subunit C 1	0.034937
20	TCSSMTSHGSSHTSGVESGGKDR	23	1	2350.99	Q96NE9	Q96NE9	423	445	FRMD6	FERM domain-containing protein 6	0.0021171
20	TCTVSELEAQLR	12	0	1405.69	Q13439	Q13439	1268	1279	GOLGA4	Golgin subfamily A member 4	0.00044963
20	TCVPADINKEEEFVEEFNR	19	1	2325.06	P98170	P98170	11	29	XIAP	E3 ubiquitin-protein ligase XIAP	0.0005985
20	TDFQQGCAK	9	0	1053.45	O95571	O95571	164	172	ETHE1	Persulfide dioxygenase ETHE1, mitochondrial	0.0070034
20	TEAYEYAQSLGAETCPLPSFQVFK	24	0	2735.28	O15027	O15027	1783	1806	SEC16A	Protein transport protein Sec16A	6.3795e-161
20	TESPVLTSSCR	11	0	1235.58	Q9H3U1	Q9H3U1	654	664	UNC45A	Protein unc-45 homolog A	0.0029885
20	TESQHKAETPHGAEEECK	18	1	2066.9	Q9Y6A5	Q9Y6A5	208	225	TACC3	Transforming acidic coiled-coil-containing protein 3	0.02668
20	TEYLCENSLEGK	12	0	1441.64	Q9HBM0	Q9HBM0	661	672	VEZT	Vezatin	0.017818
20	TFLLTTSSKEDTCFLKEQLR	20	2	2416.23	Q86VP1	Q86VP1	338	357	TAX1BP1	Tax1-binding protein 1	0.0063908
20	TFLPALCK	8	0	948.51	Q9ULT8	Q9ULT8	52	59	HECTD1	E3 ubiquitin-protein ligase HECTD1	0.03211
20	TFNGSIELCR	10	0	1195.57	Q92974	Q92974	707	716	ARHGEF2	Rho guanine nucleotide exchange factor 2	0.0008096
20	TFNIKNDFTEEEEAQVRKENQWCEEK	26	3	3300.5	P63208	P63208	138	163	SKP1	S-phase kinase-associated protein 1	0.013751
20	TFQTLECQHK	10	0	1290.6	Q5UIP0	Q5UIP0	1712	1721	RIF1	Telomere-associated protein RIF1	0.012847
20	TGDSVFLCFQK	11	0	1300.61	P51157	P51157	162	172	RAB28	Ras-related protein Rab-28	0.0056038
20	TGITEEMPVGTAWEHVPGLQACQLALSTR	29	0	3151.54	O15040	O15040	1294	1322	TECPR2	Tectonin beta-propeller repeat-containing protein 2	5.1655e-38
20	TGSLQLICK	9	0	1018.55	Q96JP5	Q96JP5	175	183	ZFP91	E3 ubiquitin-protein ligase ZFP91	0.050097
20	TGTAQPGTQTCSTSTQSK	18	0	1839.83	Q9H2F5	Q9H2F5	556	573	EPC1	Enhancer of polycomb homolog 1	0.02093
20	TGTQEVGGQDPGEAVQPCRQPLGAR	25	1	2607.25	Q9NZT2	Q9NZT2	426	450	OGFR	Opioid growth factor receptor	0.026788
20	THCSGRK	7	1	844.397	P09234	P09234	23	29	SNRPC	U1 small nuclear ribonucleoprotein C	0.060119
20	THEDLYIIPIPNCDR	15	0	1854.89	P22692	P22692	192	206	IGFBP4	Insulin-like growth factor-binding protein 4	0.0043035
20	THHCSEEKEDEDYMPIKNTNQDIYR	25	2	3151.36	Q8WUA2	Q8WUA2	389	413	PPIL4	Peptidyl-prolyl cis-trans isomerase-like 4	6.472e-06
20	THLGHLLNPGDLVLGFDLANCNLNDEHVNK	30	0	3338.65	Q96D46	Q96D46	363	392	NMD3	60S ribosomal export protein NMD3	8.6794e-14
20	TICAILENYQTEK	13	0	1581.77	P49591	P49591	436	448	SARS	Serine--tRNA ligase, cytoplasmic	0.00031314
20	TIESCK	6	0	736.343	Q9ULU4	Q9ULU4	563	568	ZMYND8	Protein kinase C-binding protein 1	0.068054
20	TILLQVDQNCVR	12	0	1457.77	Q9P2Y5	Q9P2Y5	177	188	UVRAG	UV radiation resistance-associated gene protein	0.0010779
20	TKETNCESDR	10	1	1238.52	Q7Z6Z7	Q7Z6Z7	3356	3365	HUWE1	E3 ubiquitin-protein ligase HUWE1	0.0033131
20	TKKPTQDSCENTEAHQK	17	2	2000.92	Q9UKL3	Q9UKL3	1861	1877	CASP8AP2	CASP8-associated protein 2	0.0041713
20	TKPQGDQDTGKEADDGCALGGR	22	2	2275.01	O75127	O75127	679	700	PTCD1	Pentatricopeptide repeat-containing protein 1, mitochondrial	0.0057778
20	TLAGCWPLR	9	0	1072.55	Q9Y3P4	Q9Y3P4	204	212	RHBDD3	Rhomboid domain-containing protein 3	0.03787
20	TLCGVMR	7	0	835.404	Q96SI9	Q96SI9	81	87	STRBP	Spermatid perinuclear RNA-binding protein	0.052031
20	TLSTHSVPNISGATCSAFASPFGCPYSHR	29	0	3108.42	P28290	P28290	864	892	SSFA2	Sperm-specific antigen 2	2.7441e-48
20	TLTQESCDVSPVLTQAMEALQDRPVLYK	28	1	3191.58	Q9Y2V7	Q9Y2V7	236	263	COG6	Conserved oligomeric Golgi complex subunit 6	6.6986e-08
20	TLWIWECGITAK	12	0	1476.74	P13489	P13489	260	271	RNH1	Ribonuclease inhibitor	0.0020518
20	TMCPLLSMKPGEYSYFSPR	19	1	2263.05	Q15003	Q15003	416	434	NCAPH	Condensin complex subunit 2	0.043956
20	TNCYNNGKDRGDEDQSR	17	2	2027.84	Q9UBC3	Q9UBC3	401	417	DNMT3B	DNA (cytosine-5)-methyltransferase 3B	0.0059879
20	TNHHSCLYSAVK	12	0	1415.66	Q8NG08	Q8NG08	714	725	HELB	DNA helicase B	0.01324
20	TNTAYQCFSILPQSSTHIR	19	0	2223.07	O60244	O60244	897	915	MED14	Mediator of RNA polymerase II transcription subunit 14	0.020454
20	TPFCFVINALSQR	13	0	1551.79	Q9HB19	Q9HB19	78	90	PLEKHA2	Pleckstrin homology domain-containing family A member 2	0.00080997
20	TPGHPPPPEIPSELGACDFEKPESPR	26	1	2840.34	Q92538	Q92538	1750	1775	GBF1	Golgi-specific brefeldin A-resistance guanine nucleotide exchange factor 1	1.5007e-05
20	TPLKEGNTNCYR	12	1	1451.68	O75330	O75330	703	714	HMMR	Hyaluronan mediated motility receptor	0.0074759
20	TPPEAIALCSSLLEYTPSSR	20	0	2191.08	P49840	P49840	372	391	GSK3A	Glycogen synthase kinase-3 alpha	7.1998e-19
20	TPSQLSDNNCRQ	12	1	1418.62	Q4G0F5	Q4G0F5	325	336	VPS26B	Vacuolar protein sorting-associated protein 26B	0.03578
20	TPSTPVACSTPAQLK	15	0	1556.79	Q6PL18	Q6PL18	1149	1163	ATAD2	ATPase family AAA domain-containing protein 2	0.0060154
20	TQARPVGVKIPTCK	14	2	1553.87	O95433	O95433	195	208	AHSA1	Activator of 90 kDa heat shock protein ATPase homolog 1	0.037479
20	TQNCFLNSEIHQVTK	15	0	1817.87	Q9BYX2	Q9BYX2	466	480	TBC1D2	TBC1 domain family member 2A	0.047449
20	TQSTNFLIHCLTALSQK	17	0	1961	Q13459	Q13459	246	262	MYO9B	Unconventional myosin-IXb	0.022618
20	TQYSCYCCK	9	0	1268.46	Q9UGI8	Q9UGI8	232	240	TES	Testin	0.014576
20	TRSNPENNVGLITLANDCEVLTTLTPDTGR	30	1	3270.61	P55036	P55036	41	70	PSMD4	26S proteasome non-ATPase regulatory subunit 4	1.3637e-29
20	TSCEFTGDILR	11	0	1297.6	P21281	P21281	110	120	ATP6V1B2	V-type proton ATPase subunit B, brain isoform	0.043263
20	TSCLQYLDAR	10	0	1225.58	O75864	O75864	190	199	PPP1R37	Protein phosphatase 1 regulatory subunit 37	0.012643
20	TSDANETEDHLESLICK	17	0	1960.87	Q09161	Q09161	21	37	NCBP1	Nuclear cap-binding protein subunit 1	1.2848e-06
20	TSDCIGSEGMK	11	0	1183.48	P29374	P29374	886	896	ARID4A	AT-rich interactive domain-containing protein 4A	0.015401
20	TSEVNCYR	8	0	1027.44	P62633	P62633	153	160	CNBP	Cellular nucleic acid-binding protein	0.0075977
20	TSILQTLCEQLRK	13	1	1588.86	Q15025	Q15025	205	217	TNIP1	TNFAIP3-interacting protein 1	0.046071
20	TSVVFHQLGTAMPMSVEEGPECQGPVVDRR	30	1	3312.57	Q9P1U0	Q9P1U0	57	86	ZNRD1	DNA-directed RNA polymerase I subunit RPA12	0.00070668
20	TTLCGTLDYLPPEMIEGR	18	0	2064.99	O14965	O14965	287	304	AURKA	Aurora kinase A	0.026274
20	TVIGELPPASSGSALAANVCKK	22	1	2169.15	Q86VP6	Q86VP6	112	133	CAND1	Cullin-associated NEDD8-dissociated protein 1	0.00042737
20	TVKPSLSCKDLALYENLFKK	20	3	2353.27	Q9BVQ7	Q9BVQ7	725	744	SPATA5L1	Spermatogenesis-associated protein 5-like protein 1	0.0079302
20	TVLCGTCGQPADK	13	0	1405.63	P02545	P02545	585	597	LMNA	Prelamin-A/C;Lamin-A/C	0.0036772
20	TVMLFNLGSAYCLR	14	0	1643.82	Q9H9A5	Q9H9A5	643	656	CNOT10	CCR4-NOT transcription complex subunit 10	0.014257
20	TVNCLLVGAIAIPHCVLK	18	0	1977.09	Q5SY16	Q5SY16	634	651	NOL9	Polynucleotide 5-hydroxyl-kinase NOL9	0.007463
20	TVPCGNELHK	10	0	1153.56	Q13636	Q13636	46	55	RAB31	Ras-related protein Rab-31	0.037172
20	TVQHQDCSPLSGDYVIEDVQGDDKR	25	1	2860.29	Q8N6R0	Q8N6R0	385	409	METTL13	Methyltransferase-like protein 13	1.3098e-16
20	TYEESIKGSCGQKENK	16	2	1856.86	Q9GZR1	Q9GZR1	598	613	SENP6	Sentrin-specific protease 6	0.009138
20	TYSHLNIAGLVGSIDNDFCGTDMTIGTDSALHR	33	0	3550.65	P17858	P17858	152	184	PFKL	ATP-dependent 6-phosphofructokinase, liver type	3.2265e-35
20	TYSQGDCSYSR	11	0	1322.52	Q96LL9	Q96LL9	37	47	DNAJC30	DnaJ homolog subfamily C member 30	0.032804
20	VADPVDSSNLDTCGSISQVIEQLPQPNR	28	0	3038.46	Q12888	Q12888	89	116	TP53BP1	Tumor suppressor p53-binding protein 1	9.6471e-07
20	VAELSATQCCK	11	0	1265.57	Q5TAQ9	Q5TAQ9	264	274	DCAF8	DDB1- and CUL4-associated factor 8	0.020201
20	VAEVIYCSFGGTSK	14	0	1516.72	Q8NFA0	Q8NFA0	60	73	USP32	Ubiquitin carboxyl-terminal hydrolase 32	0.0017236
20	VAHQPPYTQPHCSPR	15	0	1773.84	Q96RT1	Q96RT1	1298	1312	ERBB2IP	Protein LAP2	0.015955
20	VAHSFNCTPIEGMLSHQLK	19	0	2168.05	Q9UQ80	Q9UQ80	173	191	PA2G4	Proliferation-associated protein 2G4	3.4576e-11
20	VAPLVQSLCAK	11	0	1184.66	O60427	O60427	399	409	FADS1	Fatty acid desaturase 1	0.0024256
20	VASAVLFPCK	10	0	1090.58	O43255	O43255	130	139	SIAH2	E3 ubiquitin-protein ligase SIAH2	0.017892
20	VAVCDMMEGK	10	0	1138.48	Q9H832	Q9H832	251	260	UBE2Z	Ubiquitin-conjugating enzyme E2 Z	0.025956
20	VCCALLISESQK	12	0	1406.69	Q9UL40	Q9UL40	77	88	ZNF346	Zinc finger protein 346	0.005681
20	VCDATYDKAPVEK	13	1	1494.7	Q12974	Q12974	45	57	PTP4A2	Protein tyrosine phosphatase type IVA 2	0.045088
20	VCGHTYEEDAIVR	13	0	1547.7	Q96MF7	Q96MF7	184	196	NSMCE2	E3 SUMO-protein ligase NSE2	0.076211
20	VCHDKFGLR	9	1	1130.57	P52735	P52735	81	89	VAV2	Guanine nucleotide exchange factor VAV2	0.010926
20	VCHLGDQLEGVNTPR	15	0	1693.82	O00471	O00471	110	124	EXOC5	Exocyst complex component 5	0.014154
20	VDGEITTICLK	11	0	1247.64	Q6ZSC3	Q6ZSC3	252	262	RBM43	RNA-binding protein 43	0.0055235
20	VECQAQAR	8	0	960.445	P23497	P23497	307	314	SP100	Nuclear autoantigen Sp-100	0.025709
20	VECVGDDIAWMR	12	0	1449.64	Q16822	Q16822	323	334	PCK2	Phosphoenolpyruvate carboxykinase [GTP], mitochondrial	0.00095609
20	VECVLAELKGVTCENR	16	1	1875.92	Q9Y4W2	Q9Y4W2	304	319	LAS1L	Ribosomal biogenesis protein LAS1L	0.043471
20	VEDLFEYEGCKVGR	14	1	1699.79	P49336;Q9BWU1	P49336	16	29	CDK8;CDK19	Cyclin-dependent kinase 8;Cyclin-dependent kinase 19	0.0042416
20	VEDLSTCNDLIAK	13	0	1476.71	P22059	P22059	218	230	OSBP	Oxysterol-binding protein 1	5.2436e-15
20	VEEIKGEVCNMISKK	15	2	1762.9	O43264	O43264	31	45	ZW10	Centromere/kinetochore protein zw10 homolog	0.0022523
20	VELPTCMYRLPNVHGR	16	1	1940.97	Q13155	Q13155	18	33	AIMP2	Aminoacyl tRNA synthase complex-interacting multifunctional protein 2	0.020991
20	VERFPDLAAEKECR	14	2	1718.84	Q86WR0	Q86WR0	138	151	CCDC25	Coiled-coil domain-containing protein 25	0.025736
20	VFVCDKPESMKEFR	14	2	1770.84	Q96JQ2	Q96JQ2	350	363	CLMN	Calmin	0.0011182
20	VFVVGTEAEACREGK	15	1	1650.8	Q9H7N4	Q9H7N4	352	366	SCAF1	Splicing factor, arginine/serine-rich 19	0.00092185
20	VGEEEECSR	9	0	1093.43	Q7Z406	Q7Z406	948	956	MYH14	Myosin-14	0.02313
20	VGGCFLNLMPQMK	13	0	1493.72	Q14155	Q14155	346	358	ARHGEF7	Rho guanine nucleotide exchange factor 7	0.040914
20	VGNELCEVK	9	0	1046.51	O43909	O43909	69	77	EXTL3	Exostosin-like 3	0.046106
20	VHNQDPKDWPAQYCEALADEENR	23	1	2784.22	Q96MG7	Q96MG7	270	292	NDNL2	Melanoma-associated antigen G1	0.00017377
20	VHVDCMTSQK	10	0	1203.54	P27708	P27708	1451	1460	CAD	CAD protein;Glutamine-dependent carbamoyl-phosphate synthase;Aspartate carbamoyltransferase;Dihydroorotase	0.0020315
20	VICAEEPYICKDFPETNNILK	21	1	2552.23	P49915	P49915	447	467	GMPS	GMP synthase [glutamine-hydrolyzing]	0.0012684
20	VIEDVAFACALTSSVPTTK	19	0	2008.02	Q14527	Q14527	434	452	HLTF	Helicase-like transcription factor	1.5883e-06
20	VIHECQQR	8	0	1068.51	Q13617	Q13617	262	269	CUL2	Cullin-2	0.011033
20	VIQSCFLSNR	10	0	1222.61	P42356;A4QPH2	P42356	2077	2086	PI4KA;PI4KAP2	Phosphatidylinositol 4-kinase alpha;Putative phosphatidylinositol 4-kinase alpha-like protein P2	0.013991
20	VITEVLCASQGFMR	14	0	1609.8	Q63HN8	Q63HN8	2614	2627	RNF213	E3 ubiquitin-protein ligase RNF213	0.001395
20	VKLSDFGFCAQVSK	14	1	1584.8	O96013	O96013	454	467	PAK4	Serine/threonine-protein kinase PAK 4	0.013985
20	VKNVTQIEPFCLETDRR	17	2	2104.07	Q9ULW0	Q9ULW0	584	600	TPX2	Targeting protein for Xklp2	0.017618
20	VKTDTVLILCRK	12	2	1444.84	Q9HB71	Q9HB71	145	156	CACYBP	Calcyclin-binding protein	0.00041436
20	VLFLLGADGGCITR	14	0	1490.79	P28331	P28331	544	557	NDUFS1	NADH-ubiquinone oxidoreductase 75 kDa subunit, mitochondrial	0.00023743
20	VLKEFHQAGKPIGLCCIAPVLAAK	24	2	2619.44	P0DPI2;A0A0B4J2D5	P0DPI2	162	185			0.015987
20	VLSHNLCTVLK	11	0	1282.71	Q9UH65	Q9UH65	34	44	SWAP70	Switch-associated protein 70	0.020487
20	VLSSCPQAGEATLLAPSTEAGGGLTCASAPQGTLR	35	0	3427.67	O15446	O15446	82	116	CD3EAP	DNA-directed RNA polymerase I subunit RPA34	5.6073e-15
20	VLYLDDSEGCGAPELDKEIK	20	1	2250.07	Q14106	Q14106	111	130	TOB2	Protein Tob2	0.033953
20	VMCADLGALSVVSGKEFLK	19	1	2023.05	Q5T7W0	Q5T7W0	476	494	ZNF618	Zinc finger protein 618	0.036866
20	VMECLKK	7	1	906.467	Q96QK1	Q96QK1	696	702	VPS35	Vacuolar protein sorting-associated protein 35	0.034259
20	VMVTDADRSILSPGGSCGPIKVK	23	2	2386.23	P78347	P78347	199	221	GTF2I	General transcription factor II-I	0.0075208
20	VNCYMPANGETVTLPTSPSIPVGISLGLLKR	31	1	3283.73	Q5TA45	Q5TA45	433	463	CPSF3L	Integrator complex subunit 11	1.8255e-07
20	VNKLICVK	8	1	972.579	Q13868	Q13868	63	70	EXOSC2	Exosome complex component RRP4	0.013123
20	VNQPDRECK	9	1	1144.53	Q14692	Q14692	718	726	BMS1	Ribosome biogenesis protein BMS1 homolog	0.021591
20	VNSCKDHIGK	10	1	1156.57	P51587	P51587	276	285	BRCA2	Breast cancer type 2 susceptibility protein	0.051097
20	VNVALVYPPTPTVISPCSK	19	0	2041.09	Q9Y4C4	Q9Y4C4	1024	1042	MFHAS1	Malignant fibrous histiocytoma-amplified sequence 1	0.036963
20	VPAPVTMDSFFFGCELSGHTR	21	0	2354.08	O75607	O75607	28	48	NPM3	Nucleoplasmin-3	0.0013891
20	VPFCPMVGSEVYSTEIK	17	0	1941.92	Q9Y265	Q9Y265	91	107	RUVBL1	RuvB-like 1	0.00045407
20	VPGEQGSDEEHCK	13	0	1470.6	Q9UNS1	Q9UNS1	1115	1127	TIMELESS	Protein timeless homolog	0.084645
20	VPYPSPTCVK	10	0	1146.57	P10275	P10275	512	521	AR	Androgen receptor	0.027139
20	VQCEMLLK	8	0	1019.51	Q9NVR2	Q9NVR2	110	117	INTS10	Integrator complex subunit 10	0.022694
20	VQITLTSHDCGELTKK	16	1	1828.94	Q9H0N5	Q9H0N5	100	115	PCBD2	Pterin-4-alpha-carbinolamine dehydratase 2	0.026766
20	VRCGLEHER	9	1	1154.56	Q9Y3X0	Q9Y3X0	231	239	CCDC9	Coiled-coil domain-containing protein 9	0.035892
20	VSCHDSDDDIMRNDR	15	1	1833.74	Q76FK4	Q76FK4	360	374	NOL8	Nucleolar protein 8	0.017531
20	VSQFLVDGVCTVANCVGK	18	0	1951.95	Q8N0X7	Q8N0X7	490	507	SPG20	Spartin	1.2432e-05
20	VTDTQEAECAGPPVPDPK	18	0	1909.87	Q99614	Q99614	20	37	TTC1	Tetratricopeptide repeat protein 1	0.029304
20	VTFSCAAGFGQR	12	0	1299.6	Q14203	Q14203	1248	1259	DCTN1	Dynactin subunit 1	7.4596e-06
20	VTLMAQHGSDQHQVLVCTK	19	0	2151.06	Q86WV5	Q86WV5	42	60	TEN1	CST complex subunit TEN1	0.028066
20	VTSLGKDWHRPCLR	14	2	1723.89	P52943	P52943	139	152	CRIP2	Cysteine-rich protein 2	0.032584
20	VTYCPTEPGNYIINIK	16	0	1880.93	P21333	P21333	2104	2119	FLNA	Filamin-A	0.040718
20	VVFCPVK	7	0	847.463	Q9UBE0	Q9UBE0	211	217	SAE1	SUMO-activating enzyme subunit 1;SUMO-activating enzyme subunit 1, N-terminally processed	0.075657
20	VVLPCSVQEYQVGQLYSVAEASKNETGGGEGIEVLK	36	1	3836.91	P48739	P48739	9	44	PITPNB	Phosphatidylinositol transfer protein beta isoform	0.00031415
20	VVLSDFGLCKK	11	1	1264.68	Q76MJ5	Q76MJ5	656	666	ERN2	Serine/threonine-protein kinase/endoribonuclease IRE2;Serine/threonine-protein kinase;Endoribonuclease	0.046982
20	VVSTSLDCLQK	11	0	1248.64	Q9Y6D5	Q9Y6D5	83	93	ARFGEF2	Brefeldin A-inhibited guanine nucleotide-exchange protein 2	0.0014105
20	VVVCDINKEMLK	12	1	1446.76	Q5HYK3	Q5HYK3	167	178	COQ5	2-methoxy-6-polyprenyl-1,4-benzoquinol methylase, mitochondrial	0.0021133
20	VVVLSTVHTCQSLLSPGALAPEFFTDAR	28	0	3014.55	Q9BYK8	Q9BYK8	869	896	HELZ2	Helicase with zinc finger domain 2	0.026034
20	VWALFDVRPECQR	13	1	1674.83	Q96PU4	Q96PU4	32	44	UHRF2	E3 ubiquitin-protein ligase UHRF2	0.0053968
20	VYQPVSCPLSDLSENVESVVNEEK	24	0	2720.29	Q99590	Q99590	560	583	SCAF11	Protein SCAF11	1.5864e-15
20	VYSASQWDCPLGLIPHPHR	19	0	2232.09	Q92466	Q92466	314	332	DDB2	DNA damage-binding protein 2	0.00082762
20	VYSYFECR	8	0	1122.48	P43490	P43490	33	40	NAMPT	Nicotinamide phosphoribosyltransferase	0.0057874
20	WCFLDATTASR	11	0	1326.6	Q13574	Q13574	715	725	DGKZ	Diacylglycerol kinase zeta	0.030412
20	WCHMPFFAK	9	0	1222.54	Q92541	Q92541	372	380	RTF1	RNA polymerase-associated protein RTF1 homolog	0.0046368
20	WETFCTSSLGETNKR	15	1	1814.83	Q5H9R7	Q5H9R7	496	510	PPP6R3	Serine/threonine-protein phosphatase 6 regulatory subunit 3	0.035468
20	WGTLTDCVVMR	11	0	1336.63	P51991	P51991	58	68	HNRNPA3	Heterogeneous nuclear ribonucleoprotein A3	0.001954
20	WQKNDQELISDPLQQCFKK	19	2	2404.18	Q15650	Q15650	71	89	TRIP4	Activating signal cointegrator 1	0.00025847
20	WSSVEAVCGYGSQEALPMRPAR	22	1	2450.15	Q9Y6J9	Q9Y6J9	74	95	TAF6L	TAF6-like RNA polymerase II p300/CBP-associated factor-associated factor 65 kDa subunit 6L	0.0011036
20	WWTCFVKR	8	1	1181.58	O15145	O15145	159	166	ARPC3	Actin-related protein 2/3 complex subunit 3	0.0059727
20	YCCSRK	6	1	872.363	P53004	P53004	291	296	BLVRA	Biliverdin reductase A	0.072157
20	YCHNLKK	7	1	961.48	Q76FK4	Q76FK4	171	177	NOL8	Nucleolar protein 8	0.02383
20	YDSYESCDSR	10	0	1280.46	Q9ULX6	Q9ULX6	122	131	AKAP8L	A-kinase anchor protein 8-like	0.0001709
20	YEDVKECGK	9	1	1126.5	Q5VYS8	Q5VYS8	905	913	ZCCHC6	Terminal uridylyltransferase 7	0.0086007
20	YENGCAYFHEEEREGLAK	18	1	2200.95	Q6P996;Q6P474	Q6P996	131	148	PDXDC1;PDXDC2P	Pyridoxal-dependent decarboxylase domain-containing protein 1;Putative pyridoxal-dependent decarboxylase domain-containing protein 2	0.087523
20	YFDACADAVSK	11	0	1245.53	Q9Y5P4	Q9Y5P4	181	191	COL4A3BP	Collagen type IV alpha-3-binding protein	0.001124
20	YFQPPGTWIQCALESR	16	0	1951.93	Q96D46	Q96D46	61	76	NMD3	60S ribosomal export protein NMD3	0.00073657
20	YFYITPGICPSLSTMK	16	0	1876.91	Q6ZW49	Q6ZW49	977	992	PAXIP1	PAX-interacting protein 1	0.0033646
20	YGCVDYWVK	9	0	1188.53	Q9H3M7	Q9H3M7	118	126	TXNIP	Thioredoxin-interacting protein	0.070219
20	YHQIGSGKCEIK	12	1	1418.7	O14979	O14979	295	306	HNRNPDL	Heterogeneous nuclear ribonucleoprotein D-like	0.030467
20	YHTVNGHNCEVR	12	0	1484.66	P09651;A0A2R8Y4L2	P09651	167	178	HNRNPA1	Heterogeneous nuclear ribonucleoprotein A1;Heterogeneous nuclear ribonucleoprotein A1, N-terminally processed	0.0067078
20	YISCVFAEESDLSR	14	0	1674.76	Q12789	Q12789	428	441	GTF3C1	General transcription factor 3C polypeptide 1	0.0054487
20	YKGSCFHR	8	1	1053.48	P0DN37;P0DN26;A0A0B4J2A2;A0A075B767;A0A075B759;Q9Y536;F5H284	P0DN37	48	55	PPIAL4C;PPIAL4E;PPIAL4A;PPIAL4D	Peptidyl-prolyl cis-trans isomerase;Peptidyl-prolyl cis-trans isomerase A-like 4A/B/C;Peptidyl-prolyl cis-trans isomerase A-like 4D	0.017501
20	YKTELCTK	8	1	1041.52	Q9H081	Q9H081	128	135	MIS12	Protein MIS12 homolog	0.024706
20	YLCISLAQAHILK	13	0	1528.84	Q8N6R0	Q8N6R0	156	168	METTL13	Methyltransferase-like protein 13	0.015322
20	YLLKPLIGAYESPCQLHGR	19	1	2214.16	Q562E7	Q562E7	961	979	WDR81	WD repeat-containing protein 81	0.00032272
20	YMGCVEVLQSMR	12	0	1471.66	P29353;Q6S5L8	P29353	166	177	SHC1;SHC4	SHC-transforming protein 1;SHC-transforming protein 4	0.027832
20	YMPDICVIR	9	0	1165.56	Q93008;O00507	Q93008	1232	1240	USP9X;USP9Y	Probable ubiquitin carboxyl-terminal hydrolase FAF-X;Probable ubiquitin carboxyl-terminal hydrolase FAF-Y	0.028195
20	YNNCWLAR	8	0	1095.49	Q16822	Q16822	89	96	PCK2	Phosphoenolpyruvate carboxykinase [GTP], mitochondrial	0.005025
20	YQDECQAHTQAK	12	0	1477.63	Q9NPG3	Q9NPG3	463	474	UBN1	Ubinuclein-1	0.00060274
20	YQGQAPSVFSVC	12	0	1341.6	P29597	P29597	1176	1187	TYK2	Non-receptor tyrosine-protein kinase TYK2	0.0064217
20	YQVEQCVNEASIIIR	15	0	1820.91	Q96SI9	Q96SI9	137	151	STRBP	Spermatid perinuclear RNA-binding protein	0.0064344
20	YRTTSSANNPNLMYQDECDRR	21	2	2590.13	Q92841	Q92841	567	587	DDX17	Probable ATP-dependent RNA helicase DDX17	3.5586e-09
20	YSAADCPLSFLISEK	15	0	1699.81	O14867	O14867	641	655	BACH1	Transcription regulator protein BACH1	0.0014467
20	YSASSGGLCEEATAAK	16	0	1600.7	Q9UHV7	Q9UHV7	394	409	MED13	Mediator of RNA polymerase II transcription subunit 13	0.039959
20	YSCDHNTSLSR	11	0	1338.56	Q9UPN3	Q9UPN3	813	823	MACF1	Microtubule-actin cross-linking factor 1, isoforms 1/2/3/5	0.01584
20	YSKKDACELIER	12	2	1510.74	Q96EY4	Q96EY4	69	80	TMA16	Translation machinery-associated protein 16	0.016122
20	YSQIPSVLVMNKVDCLK	17	1	1993.04	O75616	O75616	226	242	ERAL1	GTPase Era, mitochondrial	0.031152
20	YTAICHPLR	9	0	1129.57	Q8NG83;Q8NG81	Q8NG83	123	131	OR2M3;OR2M7	Olfactory receptor 2M3;Olfactory receptor 2M7	0.052834
20	YTDGDQNHQSGSEKEDTIVDGTSKCEEK	28	2	3156.34	Q9H0K6	Q9H0K6	94	121	PUS7L	Pseudouridylate synthase 7 homolog-like protein	0.0076282
20	YVLTSPRSLEACARCAVK	18	2	2080.06	Q9NQR7	Q9NQR7	89	106	CCDC177	Coiled-coil domain-containing protein 177	0.037834
20	YVQEDSCQHGVYGR	14	0	1696.73	Q9C0I1	Q9C0I1	61	74	MTMR12	Myotubularin-related protein 12	0.033808
20	YYGYRNPSCEDGRLR	15	2	1904.86	Q7L2J0	Q7L2J0	421	435	MEPCE	7SK snRNA methylphosphate capping enzyme	0.031281
20	YYNCFQTHVR	10	0	1386.61	Q5T7W0	Q5T7W0	158	167	ZNF618	Zinc finger protein 618	0.074866
11.8863	AKFENLCK	8	1	1008.51	P08238;Q58FF8	P08238	558	565	HSP90AB1;HSP90AB2P	Heat shock protein HSP 90-beta;Putative heat shock protein HSP 90-beta 2	0.0063559
11.7054	TACRDNTSVYHISGK	15	1	1707.8	Q9NTJ3	Q9NTJ3	188	202	SMC4	Structural maintenance of chromosomes protein 4	0.0018452
11.5059	MKGNFTLPEVAECFDEITYVELQKEEAQK	29	2	3445.64	Q00839	Q00839	636	664	HNRNPU	Heterogeneous nuclear ribonucleoprotein U	4.5687e-141
11.2905	TPCNAGTFSQPEK	13	0	1435.64	O43684	O43684	127	139	BUB3	Mitotic checkpoint protein BUB3	6.5969e-05
9.71589	CAQAAEVAATVPGAGVGNVGLRPPMVPR	28	1	2744.42	Q7L5N7	Q7L5N7	4	31	LPCAT2	Lysophosphatidylcholine acyltransferase 2	0.00025483
9.45485	SLCMFEIPKE	10	1	1252.58	Q9NWA0	Q9NWA0	137	146	MED9	Mediator of RNA polymerase II transcription subunit 9	0.01098
8.93539	LLAPEFVNIYTYPCIPEYEEK	21	0	2587.26	Q8N5C7	Q8N5C7	113	133	DTWD1	DTW domain-containing protein 1	4.1651e-06
8.80108	EGILDTAQTICDVASR	16	0	1747.84	Q2TAZ0	Q2TAZ0	1860	1875	ATG2A	Autophagy-related protein 2 homolog A	4.857e-37
8.62606	VEDVVVSDECR	11	0	1305.59	Q96EK6	Q96EK6	119	129	GNPNAT1	Glucosamine 6-phosphate N-acetyltransferase	0.00014667
8.60136	EVILCKDQDGK	11	1	1303.64	O00560	O00560	114	124	SDCBP	Syntenin-1	0.006767
8.53204	QDKCALGWDHQEK	13	1	1613.73	Q14247	Q14247	243	255	CTTN	Src substrate cortactin	0.0093468
8.30483	SVSCPLLSR	9	0	1017.53	Q9H6S3	Q9H6S3	366	374	EPS8L2	Epidermal growth factor receptor kinase substrate 8-like protein 2	0.0086007
8.28063	IFQNLCDITR	10	0	1278.64	Q9NVI1	Q9NVI1	870	879	FANCI	Fanconi anemia group I protein	0.0015255
8.0843	SMSVYCTPNKPSR	13	1	1525.7	P16615	P16615	493	505	ATP2A2	Sarcoplasmic/endoplasmic reticulum calcium ATPase 2	0.0012191
8.0273	YLLADCNEAFIK	12	0	1455.71	O60216	O60216	73	84	RAD21	Double-strand-break repair protein rad21 homolog	0.001273
7.82671	QITSYGETCPGLEQYAIKK	19	1	2185.07	P50990	P50990	422	440	CCT8	T-complex protein 1 subunit theta	0.001896
7.64326	DITDPLSLNTCTDEGHVVLASPLK	24	0	2594.29	Q7L2J0	Q7L2J0	234	257	MEPCE	7SK snRNA methylphosphate capping enzyme	5.2838e-45
7.44006	TAPCPPPPPDPQFVLR	16	0	1787.9	Q9BYB4	Q9BYB4	2	17	GNB1L	Guanine nucleotide-binding protein subunit beta-like protein 1	8.0478e-06
7.28995	GLATFCLDKEALK	13	1	1464.76	O00264	O00264	124	136	PGRMC1	Membrane-associated progesterone receptor component 1	0.0015254
7.25805	YQAECSQFK	9	0	1159.5	P15924	P15924	1065	1073	DSP	Desmoplakin	0.0010996
7.22934	VALLCGPPGLGK	12	0	1180.66	Q8WVB6	Q8WVB6	369	380	CHTF18	Chromosome transmission fidelity protein 18 homolog	1.9118e-05
6.63994	YEPDSANPDALQCPIVLCGWR	21	0	2460.12	Q08J23	Q08J23	661	681	NSUN2	tRNA (cytosine(34)-C(5))-methyltransferase	2.2815e-51
6.52236	VVQIVEIMQQGSQLPCFHGSSTIR	24	0	2713.37	Q9UBF8	Q9UBF8	747	770	PI4KB	Phosphatidylinositol 4-kinase beta	4.5024e-31
6.42389	DIGGSKAPVPCFGPVFTEVEK	21	1	2233.11	Q5T8I9	Q5T8I9	303	323	HENMT1	Small RNA 2-O-methyltransferase	0.00090845
6.24765	QVEVINFGDCLVR	13	0	1547.78	P46060	P46060	265	277	RANGAP1	Ran GTPase-activating protein 1	0.00018494
6.14572	HKEAYECSSR	10	1	1265.55	Q9UGR2	Q9UGR2	132	141	ZC3H7B	Zinc finger CCCH domain-containing protein 7B	0.01573
6.08438	MCLAHSAGVVPTSQSLADMQDHAPAIGR	28	0	2919.38	Q5VYK3	Q5VYK3	601	628	ECM29	Proteasome-associated protein ECM29 homolog	8.1996e-75
5.98405	VGSFCLSEAGAGSDSFALK	19	0	1901.88	P45954	P45954	171	189	ACADSB	Short/branched chain specific acyl-CoA dehydrogenase, mitochondrial	4.7123e-06
5.94396	TFVSGACDASIKLWDVR	17	1	1923.95	P62879	P62879	198	214	GNB2	Guanine nucleotide-binding protein G(I)/G(S)/G(T) subunit beta-2	1.5703e-06
5.86701	VLDWICR	7	0	960.485	Q16822	Q16822	554	560	PCK2	Phosphoenolpyruvate carboxykinase [GTP], mitochondrial	0.047678
5.66643	AAHTEDINACTLTTSPR	17	0	1856.87	P04049	P04049	628	644	RAF1	RAF proto-oncogene serine/threonine-protein kinase	0.0013761
5.65554	DLLSCTSSEPLTL	13	0	1434.69	Q969K7	Q969K7	210	222	TMEM54	Transmembrane protein 54	0.00051226
5.56455	AISTICSLEK	10	0	1120.58	Q9UJX3	Q9UJX3	220	229	ANAPC7	Anaphase-promoting complex subunit 7	0.0096526
5.52585	GMKDRLEFWCTDVK	14	2	1783.84	Q9UNM6	Q9UNM6	348	361	PSMD13	26S proteasome non-ATPase regulatory subunit 13	0.016995
5.50028	RGTTVYLCEK	10	1	1225.61	Q9Y2L1	Q9Y2L1	526	535	DIS3	Exosome complex exonuclease RRP44	0.0022171
5.49916	TAHSNDGDCKTQ	12	1	1332.54	Q9BVM2	Q9BVM2	192	203	DPCD	Protein DPCD	6.8712e-05
5.42205	SILSPGGSCGPIKVK	15	1	1498.82	P78347	P78347	207	221	GTF2I	General transcription factor II-I	0.0020607
5.41837	AAHYCHSTLKR	11	1	1342.66	Q96EK5	Q96EK5	227	237	KIAA1279	KIF1-binding protein	0.00082348
5.40473	ASYDTLCVLDGDKDSVNCAR	20	1	2257.99	Q93008	Q93008	825	844	USP9X	Probable ubiquitin carboxyl-terminal hydrolase FAF-X	0.00051999
5.30436	HLASQYWGCSR	11	0	1363.61	Q66K14	Q66K14	831	841	TBC1D9B	TBC1 domain family member 9B	0.00054708
5.197	GSCLESGGHSNDR	13	0	1374.56	Q6ZSR9	Q6ZSR9	249	261		Uncharacterized protein FLJ45252	0.0021005
5.18115	CNRAPIYVR	9	1	1147.59	P0DMN0;P0DMM9	P0DMN0	70	78	SULT1A4;SULT1A3	Sulfotransferase 1A4;Sulfotransferase 1A3	0.002107
5.16022	VVNEINIEDLCLTK	14	0	1658.85	Q8N5K1	Q8N5K1	82	95	CISD2	CDGSH iron-sulfur domain-containing protein 2	7.7331e-94
5.05931	CRVDLPLAVLSK	12	1	1369.78	Q9H773	Q9H773	110	121	DCTPP1	dCTP pyrophosphatase 1	0.00071697
5.05308	AEGSDVANAVLDGADCIMLSGETAK	25	0	2493.14	P14618	P14618	343	367	PKM	Pyruvate kinase PKM	2.0198e-32
5.01822	SCGTLTLKPPGR	12	1	1285.68	Q8TEX9	Q8TEX9	781	792	IPO4	Importin-4	0.0007006
5.01334	CSSKENILR	9	1	1105.56	Q9NQX3	Q9NQX3	293	301	GPHN	Gephyrin;Molybdopterin adenylyltransferase;Molybdopterin molybdenumtransferase	0.0040701
4.95191	AAHIFFTDTCPEPLFSELGR	20	0	2307.1	Q15833	Q15833	101	120	STXBP2	Syntaxin-binding protein 2	9.8506e-06
4.94855	FTYCSQVLGLHCYKK	15	1	1902.91	Q14258	Q14258	495	509	TRIM25	E3 ubiquitin/ISG15 ligase TRIM25	0.00080136
4.929	DLELYENWNKTFGCGK	16	1	1972.9	Q6PIW4	Q6PIW4	659	674	FIGNL1	Fidgetin-like protein 1	0.00012483
4.90704	VSGYSTCHSR	10	0	1152.5	Q5T8I3	Q5T8I3	216	225	FAM102B	Protein FAM102B	0.013991
4.83322	DIHFMPCSGLTGANLK	16	0	1759.84	P15170	P15170	255	270	GSPT1	Eukaryotic peptide chain release factor GTP-binding subunit ERF3A	0.00046876
4.78535	PASFMTSICDER	12	0	1412.61	P53396	P53396	837	848	ACLY	ATP-citrate synthase	0.00059862
4.77098	HLESWCVQR	9	0	1213.57	Q9Y6M9	Q9Y6M9	26	34	NDUFB9	NADH dehydrogenase [ubiquinone] 1 beta subcomplex subunit 9	0.00032578
4.73928	GRSECDSSPEPK	12	1	1347.57	Q9UQ35	Q9UQ35	1476	1487	SRRM2	Serine/arginine repetitive matrix protein 2	0.020895
4.72919	LRPLLSQLGGNSVPQPGCT	19	1	1993.04	Q92888	Q92888	894	912	ARHGEF1	Rho guanine nucleotide exchange factor 1	2.5206e-06
4.72367	CDVTDNQSEVADKTEDYLWLK	21	1	2528.14	Q8N1F7	Q8N1F7	397	417	NUP93	Nuclear pore complex protein Nup93	7.2486e-14
4.70826	NCTHGVQARPEQR	13	1	1551.73	P49796	P49796	409	421	RGS3	Regulator of G-protein signaling 3	0.0085159
4.70479	ASCFTGLNPTIVQEYTKR	18	1	2084.04	Q8IY18	Q8IY18	879	896	SMC5	Structural maintenance of chromosomes protein 5	0.0014036
4.69829	NHDNCDK	7	0	901.335	O00186	O00186	398	404	STXBP3	Syntaxin-binding protein 3	0.037342
4.6076	FRPVPGSALQIFELCAQEQR	20	1	2345.2	Q8N6R0	Q8N6R0	212	231	METTL13	Methyltransferase-like protein 13	3.951e-09
4.51938	QAFLLPICEAAAMR	14	0	1589.81	Q6GYQ0	Q6GYQ0	417	430	RALGAPA1	Ral GTPase-activating protein subunit alpha-1	0.0013797
4.42852	CKEIAEELFTR	11	1	1394.69	Q01433	Q01433	123	133	AMPD2	AMP deaminase 2	0.00011342
4.4224	LNSAVECVPYTQALTPATALDLVRR	25	1	2757.45	O95396	O95396	148	172	MOCS3	Adenylyltransferase and sulfurtransferase MOCS3;Molybdopterin-synthase adenylyltransferase;Molybdopterin-synthase sulfurtransferase	9.3584e-11
4.41553	LVHSGSGCR	9	0	971.461	Q13425	Q13425	384	392	SNTB2	Beta-2-syntrophin	0.0032881
4.39808	VASVEMVKYHHCR	13	1	1614.78	P08243	P08243	196	208	ASNS	Asparagine synthetase [glutamine-hydrolyzing]	0.0016926
4.36935	YFDACADAVSKDELQR	16	1	1886.85	Q9Y5P4	Q9Y5P4	181	196	COL4A3BP	Collagen type IV alpha-3-binding protein	8.8395e-06
4.30023	TKGESANCEK	10	1	1122.5	Q6P2P2	Q6P2P2	283	292	PRMT9	Putative protein arginine N-methyltransferase 9	0.004561
4.24562	MDKDCEMKR	9	2	1211.51	P16455	P16455	1	9	MGMT	Methylated-DNA--protein-cysteine methyltransferase	0.010481
4.22545	THTFHFLLGSIYGECPVPKPR	21	1	2455.25	Q9NXX6	Q9NXX6	212	232	NSMCE4A	Non-structural maintenance of chromosomes element 4 homolog A	2.4471e-09
4.17805	GALWILGEYCSTK	13	0	1496.73	P53618	P53618	457	469	COPB1	Coatomer subunit beta	8.1867e-07
4.1593	ESSCLALNDLLR	12	0	1389.69	Q5VYK3	Q5VYK3	1180	1191	ECM29	Proteasome-associated protein ECM29 homolog	0.00024665
4.15654	GTRYQYCDFLVK	12	1	1548.74	Q9H944	Q9H944	114	125	MED20	Mediator of RNA polymerase II transcription subunit 20	0.0016778
4.15154	FTQCQNGK	8	0	981.434	O95347	O95347	1171	1178	SMC2	Structural maintenance of chromosomes protein 2	0.0061684
4.14638	DCPVPLPGDGDLLVR	15	0	1621.81	Q8N4Q0	Q8N4Q0	54	68	ZADH2	Zinc-binding alcohol dehydrogenase domain-containing protein 2	0.015737
4.14424	KYEDICPSTHNMDVPNIKR	19	2	2316.1	P63241;Q9GZV4;Q6IS14	P63241	68	86	EIF5A;EIF5A2;EIF5AL1	Eukaryotic translation initiation factor 5A-1;Eukaryotic translation initiation factor 5A-2;Eukaryotic translation initiation factor 5A-1-like	1.3766e-53
4.13425	ERVEDLFEYEGCK	13	1	1672.74	P49336;Q9BWU1	P49336	14	26	CDK8;CDK19	Cyclin-dependent kinase 8;Cyclin-dependent kinase 19	0.00022428
4.11769	CFSDLTNHKR	10	1	1276.6	B4DX44	B4DX44	268	277	ZNF736	Zinc finger protein 736	0.016372
4.06326	YLQGTGCIAGLLLPGSQER	19	0	2032.04	P58107	P58107	605	623	EPPK1	Epiplakin	2.2714e-11
4.05368	HCVTFVLHEEDHTLGNSLR	19	0	2263.08	P0DPB6	P0DPB6	38	56			2.6739e-09
4.0256	ISHESPGSSQCLLEYLLSR	19	0	2175.06	Q96N21	Q96N21	42	60	ENTHD2	AP-4 complex accessory subunit tepsin	0.00079109
4.01198	ERHSCDALNR	10	1	1256.57	Q6P996	Q6P996	421	430	PDXDC1	Pyridoxal-dependent decarboxylase domain-containing protein 1	0.0045735
4.00795	TASEDSCKR	9	1	1052.46	P15924	P15924	1583	1591	DSP	Desmoplakin	0.0007011
3.99443	GQNACSEIYIHGLGLAINR	19	0	2085.04	O75817	O75817	62	80	POP7	Ribonuclease P protein subunit p20	9.9114e-06
3.99263	VNHSYCSVPGYYPSNKPGVEPK	22	1	2478.16	Q8N2W9	Q8N2W9	216	237	PIAS4	E3 SUMO-protein ligase PIAS4	0.0021812
3.97812	RYNVSCSKK	9	2	1140.57	Q8NDX5	Q8NDX5	811	819	PHC3	Polyhomeotic-like protein 3	0.0042727
3.97541	VWGTTCTK	8	0	951.448	O95340	O95340	345	352	PAPSS2	Bifunctional 3-phosphoadenosine 5-phosphosulfate synthase 2;Sulfate adenylyltransferase;Adenylyl-sulfate kinase	0.0064461
3.97175	CIYEIFSK	8	0	1058.51	Q13569	Q13569	233	240	TDG	G/T mismatch-specific thymine DNA glycosylase	0.0057874
3.92658	IQEFCNLHQSK	11	0	1402.67	P53384	P53384	303	313	NUBP1	Cytosolic Fe-S cluster assembly factor NUBP1	0.0022051
3.92175	GSDFDCELR	9	0	1097.44	P61978	P61978	140	148	HNRNPK	Heterogeneous nuclear ribonucleoprotein K	4.0004e-05
3.91279	NLSFFLTPPCAR	12	0	1421.71	P42224	P42224	483	494	STAT1	Signal transducer and activator of transcription 1-alpha/beta	6.5295e-74
3.90165	ASSPCPEFEQFQIVPAVETPYLAR	24	0	2735.33	O60333	O60333	1657	1680	KIF1B	Kinesin-like protein KIF1B	8.7268e-16
3.89278	DKRPPILECLEKLEK	15	3	1867.02	Q96T23	Q96T23	576	590	RSF1	Remodeling and spacing factor 1	0.0013257
3.87962	MTVCLETEK	9	0	1109.51	P53004	P53004	201	209	BLVRA	Biliverdin reductase A	0.0038276
3.87196	ICMNEDPAKRPK	12	2	1457.71	Q13418	Q13418	427	438	ILK	Integrin-linked protein kinase	0.012153
3.85464	ICLEIMQR	8	0	1061.54	Q00341	Q00341	103	110	HDLBP	Vigilin	0.00095741
3.84191	WCEYGLTFTEK	11	0	1432.63	P45880	P45880	75	85	VDAC2	Voltage-dependent anion-selective channel protein 2	1.1103e-06
3.839	EFHMQHPSTCPAR	13	0	1596.69	Q9H6T0	Q9H6T0	164	176	ESRP2	Epithelial splicing regulatory protein 2	0.010826
3.81069	ENEAYQASCK	10	0	1198.49	Q9UJT1	Q9UJT1	38	47	TUBD1	Tubulin delta chain	1.4731e-05
3.77955	MDCEVNNGSSLR	12	0	1380.58	P55957	P55957	1	12	BID	BH3-interacting domain death agonist;BH3-interacting domain death agonist p15;BH3-interacting domain death agonist p13;BH3-interacting domain death agonist p11	4.2535e-05
3.76077	LVCGFILEPR	10	0	1202.65	Q969F9	Q969F9	705	714	HPS3	Hermansky-Pudlak syndrome 3 protein	0.0008096
3.7586	RSPESCSKPEK	11	2	1303.62	Q03111	Q03111	474	484	MLLT1	Protein ENL	0.01082
3.74954	NSCNVGGGGGGFKHPAFKR	19	2	1945.93	Q7L2J0	Q7L2J0	151	169	MEPCE	7SK snRNA methylphosphate capping enzyme	0.003039
3.73542	AVANRTDACFIR	12	1	1392.69	P35998	P35998	228	239	PSMC2	26S protease regulatory subunit 7	0.031951
3.73125	HLSTCDGQNPPK	12	0	1352.61	O15226	O15226	33	44	NKRF	NF-kappa-B-repressing factor	0.0036999
3.71811	LKDAVAHCHEAER	13	1	1534.73	P49792;Q99666;O14715	P49792	181	193	RANBP2;RGPD5;RGPD8	E3 SUMO-protein ligase RanBP2;RANBP2-like and GRIP domain-containing protein 5/6;RANBP2-like and GRIP domain-containing protein 8	0.00035253
3.70355	KKFQGIKHECQANGPEDLNR	20	3	2368.17	P60981	P60981	126	145	DSTN	Destrin	3.0964e-13
3.69311	GGHQTSESCR	10	0	1117.46	Q02487	Q02487	789	798	DSC2	Desmocollin-2	0.014572
3.68881	GSCSTEVEK	9	0	995.423	O75348	O75348	67	75	ATP6V1G1	V-type proton ATPase subunit G 1	1.474e-05
3.6785	AGDTHCPAEPLAR	13	0	1393.64	Q8N371	Q8N371	2	14	KDM8	Lysine-specific demethylase 8	0.0035018
3.66985	TEGFCGLPSFSR	12	0	1356.61	Q9NXW9	Q9NXW9	122	133	ALKBH4	Alpha-ketoglutarate-dependent dioxygenase alkB homolog 4	0.00072503
3.66889	CLDDLKER	8	1	1047.5	Q7Z2Z2	Q7Z2Z2	670	677	EFTUD1	Elongation factor Tu GTP-binding domain-containing protein 1	0.014717
3.65632	GPTKEELCK	9	1	1060.52	Q96TA1	Q96TA1	459	467	FAM129B	Niban-like protein 1	0.0023638
3.64532	WVDPNSPVLLEDPVLCALAK	20	0	2235.16	P42330	P42330	227	246	AKR1C3	Aldo-keto reductase family 1 member C3	2.0802e-09
3.64385	ALQEGAEIVVCTPGR	15	0	1598.81	Q86XP3	Q86XP3	372	386	DDX42	ATP-dependent RNA helicase DDX42	2.0139e-10
3.63822	YYTPVPCESATAK	13	0	1485.68	P51692	P51692	682	694	STAT5B	Signal transducer and activator of transcription 5B	0.011294
3.63009	VDSAATSGYEIGNPPDYRGQSCMK	24	1	2602.14	P24666	P24666	42	65	ACP1	Low molecular weight phosphotyrosine protein phosphatase	0.00024811
3.60347	TLKLTTPTYGDLNHLVSATMSGVTTCLR	28	1	3049.56	P04350;P07437;P68371;Q13885;Q9BVA1	P68371	214	241	TUBB4A;TUBB;TUBB4B;TUBB2A;TUBB2B	Tubulin beta-4A chain;Tubulin beta chain;Tubulin beta-4B chain;Tubulin beta-2A chain;Tubulin beta-2B chain	8.6431e-19
3.59954	LLHEMILVCDAYRK	14	1	1759.91	P53618	P53618	94	107	COPB1	Coatomer subunit beta	0.0016564
3.5861	SDTATGGESAGHATSSQEPSGCSDQRPAEDLNIR	34	1	3487.51	Q92575	Q92575	165	198	UBXN4	UBX domain-containing protein 4	5.242e-212
3.5829	VGMGSGSICITQEVLACGRPQATAVYK	27	1	2852.4	P12268	P12268	323	349	IMPDH2	Inosine-5-monophosphate dehydrogenase 2	2.2978e-86
3.57948	AWQDAAACPR	10	0	1144.51	Q86UR1	Q86UR1	377	386	NOXA1	NADPH oxidase activator 1	0.00072558
3.57232	DINFRPQMSQFLCLK	15	1	1895.94	P52735	P52735	59	73	VAV2	Guanine nucleotide exchange factor VAV2	0.0034808
3.54131	GFGFVCFSSPEEATK	15	0	1661.74	Q13310;P11940;Q9H361;Q4VXU2	P11940	334	348	PABPC4;PABPC1;PABPC3;PABPC1L	Polyadenylate-binding protein 4;Polyadenylate-binding protein 1;Polyadenylate-binding protein 3;Polyadenylate-binding protein 1-like	0.00089981
3.53497	NFLYAWCGK	9	0	1157.53	Q08211	Q08211	6	14	DHX9	ATP-dependent RNA helicase A	0.0024057
3.53076	AVGPEITKTDLVPAFQNLMKDCEAEVR	27	2	3030.52	P30153	P30153	273	299	PPP2R1A	Serine/threonine-protein phosphatase 2A 65 kDa regulatory subunit A alpha isoform	0.00057774
3.52929	AFSQVQCLDDNHVNWR	16	0	1987.9	A6ND36	A6ND36	2	17	FAM83G	Protein FAM83G	1.3667e-16
3.51509	MDDPECYFNSLPK	13	0	1614.67	Q6YP21	Q6YP21	332	344	CCBL2	Kynurenine--oxoglutarate transaminase 3	0.0023553
3.49201	HVLSCLGGGLALWR	14	0	1537.82	Q14653	Q14653	263	276	IRF3	Interferon regulatory factor 3	2.7498e-12
3.47702	LSQECPIKEVVLYVK	15	1	1803.98	Q9Y6E2	Q9Y6E2	266	280	BZW2	Basic leucine zipper and W2 domain-containing protein 2	0.002272
3.46991	RKMCLFAGFQRK	12	3	1540.81	Q00839	Q00839	591	602	HNRNPU	Heterogeneous nuclear ribonucleoprotein U	0.010558
3.4618	SEVCFGKEGLWK	12	1	1438.69	Q9BVP2	Q9BVP2	231	242	GNL3	Guanine nucleotide-binding protein-like 3	1.7633e-05
3.45566	KLLDLVQQSCNYK	13	1	1607.83	P55769	P55769	21	33	NHP2L1	NHP2-like protein 1;NHP2-like protein 1, N-terminally processed	0.0024075
3.45029	AAQCVTK	7	0	776.385	O75131	O75131	2	8	CPNE3	Copine-3	0.041736
3.41543	VEELCPFPLDSLQQEMSK	18	0	2149.01	Q96HY7	Q96HY7	835	852	DHTKD1	Probable 2-oxoglutarate dehydrogenase E1 component DHKTD1, mitochondrial	1.6446e-05
3.40826	CVMATLQHTAEEIKR	15	1	1785.89	Q96KP1	Q96KP1	586	600	EXOC2	Exocyst complex component 2	8.2941e-05
3.40198	ALLAMYTNQAEQCRK	15	1	1795.87	O76094	O76094	311	325	SRP72	Signal recognition particle subunit SRP72	0.005559
3.39859	QIVSAVQYCHQK	12	0	1459.72	Q7KZI7;P27448	Q7KZI7	158	169	MARK2;MARK3	Serine/threonine-protein kinase MARK2;MAP/microtubule affinity-regulating kinase 3	0.00054068
3.39677	ISREECDKYALQSQQR	16	2	2009.96	P42765	P42765	174	189	ACAA2	3-ketoacyl-CoA thiolase, mitochondrial	0.0001645
3.39527	KYECELENLRK	11	2	1480.73	Q8IWJ2	Q8IWJ2	294	304	GCC2	GRIP and coiled-coil domain-containing protein 2	0.0045102
3.37789	TTSFAESCKPVQQPSAFGSMK	21	1	2287.06	P49841	P49841	7	27	GSK3B	Glycogen synthase kinase-3 beta	6.4295e-10
3.34853	SNHISQEGVMHKEYCVNQK	19	1	2287.05	Q9Y5T5	Q9Y5T5	495	513	USP16	Ubiquitin carboxyl-terminal hydrolase 16	2.2714e-11
3.32871	VIECSYTSADGQR	13	0	1484.66	Q9UBM7	Q9UBM7	377	389	DHCR7	7-dehydrocholesterol reductase	3.9448e-15
3.32743	SEDETEYGCR	10	0	1244.46	Q9Y5P4	Q9Y5P4	57	66	COL4A3BP	Collagen type IV alpha-3-binding protein	4.2528e-06
3.32676	ELNARPLEVFMCSVLK	16	1	1904.99	Q9Y6B6	Q9Y6B6	167	182	SAR1B	GTP-binding protein SAR1b	6.1688e-05
3.32524	TIQFVDWCPTGFK	13	0	1597.76	Q71U36;P0DPH8;P0DPH7;Q6PEY2;Q9BQE3	Q71U36	340	352	TUBA1A;TUBA3E;TUBA1C	Tubulin alpha-1A chain;Tubulin alpha-3E chain;Tubulin alpha-1C chain	2.6395e-33
3.32513	IEATGVIQSCAK	12	0	1275.65	Q15154	Q15154	1708	1719	PCM1	Pericentriolar material 1 protein	0.0052983
3.32436	GITNLCVIGGDGSLTGANLFR	21	0	2134.08	Q01813	Q01813	118	138	PFKP	ATP-dependent 6-phosphofructokinase, platelet type	5.3981e-25
3.32369	AQCPIVER	8	0	971.486	P46782	P46782	64	71	RPS5	40S ribosomal protein S5;40S ribosomal protein S5, N-terminally processed	0.010859
3.31812	EENVGLHQTLDQTLNELNCI	20	0	2339.11	P67936	P67936	229	248	TPM4	Tropomyosin alpha-4 chain	5.2971e-72
3.29932	ILENSEDSSPECLF	14	0	1638.71	Q9NRZ9	Q9NRZ9	825	838	HELLS	Lymphoid-specific helicase	2.5638e-15
3.27749	ENQWCEEK	8	0	1121.44	P63208	P63208	156	163	SKP1	S-phase kinase-associated protein 1	0.022694
3.26778	TSSDPTCVEK	10	0	1122.49	O14980	O14980	113	122	XPO1	Exportin-1	0.022061
3.24762	ALDCSSSVR	9	0	993.455	Q13330;Q9BTC8	Q13330	226	234	MTA1;MTA3	Metastasis-associated protein MTA1;Metastasis-associated protein MTA3	0.01372
3.23137	SPQLILVNMASFPECTAAAIK	21	0	2260.16	Q96E11	Q96E11	140	160	MRRF	Ribosome-recycling factor, mitochondrial	2.0865e-06
3.22609	LEEENHEAATCLEDVVYRGDMLLEK	25	1	2962.37	Q13503	Q13503	93	117	MED21	Mediator of RNA polymerase II transcription subunit 21	0.00013214
3.21251	GIFPVLCKDPVQEAWAEDVDLR	22	1	2556.27	P14618	P14618	468	489	PKM	Pyruvate kinase PKM	0.00079801
3.18008	NLAFIDWATPCK	12	0	1434.7	Q8NC26	Q8NC26	41	52	ZNF114	Zinc finger protein 114	1.4823e-07
3.17982	VAQLCDFNPK	10	0	1190.58	P09497	P09497	195	204	CLTB	Clathrin light chain B	0.00028812
3.17251	VAQATCK	7	0	776.385	P35914	P35914	318	324	HMGCL	Hydroxymethylglutaryl-CoA lyase, mitochondrial	0.034416
3.1659	MDAPASGSACSGLNKQEPGGSHGSETEDTGR	31	1	3089.31	Q9UKJ3	Q9UKJ3	630	660	GPATCH8	G patch domain-containing protein 8	0.013847
3.15974	SAIQAAWPSGTECIAK	16	0	1688.82	P41240	P41240	2	17	CSK	Tyrosine-protein kinase CSK	2.9015e-11
3.14638	EKLMHLFTSGDCK	13	1	1564.74	Q8WXD5	Q8WXD5	80	92	GEMIN6	Gem-associated protein 6	0.0047334
3.13194	NAFANDTIPSESYISAVQAAHLGTLCSQSLPLAASLK	37	0	3844.93	Q5T4S7	Q5T4S7	1249	1285	UBR4	E3 ubiquitin-protein ligase UBR4	1.0761e-51
3.1286	IEWDYECEPGMVK	13	0	1654.7	Q8NBT2	Q8NBT2	149	161	SPC24	Kinetochore protein Spc24	0.00099574
3.12776	QCALVALEDVK	11	0	1244.64	O60825	O60825	104	114	PFKFB2	6-phosphofructo-2-kinase/fructose-2,6-bisphosphatase 2;6-phosphofructo-2-kinase;Fructose-2,6-bisphosphatase	0.043263
3.12327	ALSVGNIDDALQCYSEAIK	19	0	2066	P31948	P31948	14	32	STIP1	Stress-induced-phosphoprotein 1	1.5112e-36
3.11953	VVGCSCVVVKDYGK	14	1	1568.77	P25398	P25398	103	116	RPS12	40S ribosomal protein S12	0.0012251
3.11623	SRDLLVQQASQCLSK	15	1	1731.89	Q1KMD3	Q1KMD3	507	521	HNRNPUL2	Heterogeneous nuclear ribonucleoprotein U-like protein 2	0.0084979
3.11079	KVDATDASYPSVNTCVHYLK	20	1	2267.09	Q9ULT8	Q9ULT8	2565	2584	HECTD1	E3 ubiquitin-protein ligase HECTD1	0.00091604
3.11061	NEDSQSIVWVHAFPELFLSCLNHPDKK	27	1	3209.56	Q9UBB4	Q9UBB4	146	172	ATXN10	Ataxin-10	2.3517e-25
3.11012	GPGCTWDSLR	10	0	1147.51	Q15633	Q15633	260	269	TARBP2	RISC-loading complex subunit TARBP2	0.029407
3.09125	SRDIFDCLEGAAR	13	1	1508.7	Q9Y5U2	Q9Y5U2	93	105	TSSC4	Protein TSSC4	0.0065707
3.08575	QAQYLGMSCDGPFKPDHYRY	20	2	2432.07	P23526	P23526	413	432	AHCY	Adenosylhomocysteinase	0.00041225
3.08326	QEECAETAVSVIPK	14	0	1559.75	Q15398	Q15398	589	602	DLGAP5	Disks large-associated protein 5	0.00015074
3.08252	AAPMNGQVCVVTGASR	16	0	1616.78	Q96LJ7	Q96LJ7	2	17	DHRS1	Dehydrogenase/reductase SDR family member 1	6.3832e-08
3.06728	FVLSGANIMCPGLTSPGAK	19	0	1918.96	Q9ULC4;A0A3B3IRV3	Q9ULC4	104	122	MCTS1	Malignant T-cell-amplified sequence 1	0.00041487
3.06441	FNQESGALIPLCLR	14	0	1616.83	Q9UMX1	Q9UMX1	373	386	SUFU	Suppressor of fused homolog	0.00023743
3.06175	ADVYRDILACGR	12	1	1407.69	Q9UDY2	Q9UDY2	592	603	TJP2	Tight junction protein ZO-2	0.020118
3.05806	SALSAVASLAAAWPQLHQGCSLK	23	0	2365.22	Q9NRL2	Q9NRL2	518	540	BAZ1A	Bromodomain adjacent to zinc finger domain protein 1A	1.4689e-21
3.05346	DINAYNCEEPTEKLPFPIIDDR	22	1	2648.24	P30041	P30041	85	106	PRDX6	Peroxiredoxin-6	1.5623e-14
3.03167	CNPGYGLLVRPSR	13	1	1487.77	Q9NQT8	Q9NQT8	1754	1766	KIF13B	Kinesin-like protein KIF13B	0.00073776
3.01512	CDIIIISGRK	10	1	1173.65	Q00341	Q00341	948	957	HDLBP	Vigilin	0.00081092
3.01291	NLYAFNLFCQK	11	0	1416.69	Q96JC1	Q96JC1	350	360	VPS39	Vam6/Vps39-like protein	5.9043e-05
3.00956	KVEKLEQQCQK	11	2	1416.74	O00471	O00471	63	73	EXOC5	Exocyst complex component 5	0.0065567
3.00526	LQCVFLDPASAGIGYGR	17	0	1822.9	Q9NRY4	Q9NRY4	728	744	ARHGAP35	Rho GTPase-activating protein 35	0.00087168
3.003	AAAAAAVGPGAGGAGSAVPGGAGPCATVSVFPGAR	35	0	2906.45	Q86X55	Q86X55	2	36	CARM1	Histone-arginine methyltransferase CARM1	1.6187e-30
3.00104	SFAGILLDCTKK	12	1	1351.72	Q6NUJ5	Q6NUJ5	31	42	PWWP2B	PWWP domain-containing protein 2B	0.0094958
2.99722	NWICEGTLERPQR	13	1	1657.8	Q9NQX6	Q9NQX6	82	94	ZNF331	Zinc finger protein 331	0.0053968
2.99565	VHTIVISVQHDEEVCLDEMRDALKEK	26	2	3092.53	P31153	P31153	200	225	MAT2A	S-adenosylmethionine synthase isoform type-2	4.0538e-13
2.99407	YEECKEK	7	1	984.422	P15170;Q8IYD1	P15170	234	240	GSPT1;GSPT2	Eukaryotic peptide chain release factor GTP-binding subunit ERF3A;Eukaryotic peptide chain release factor GTP-binding subunit ERF3B	0.034855
2.99028	KLTHAAPCMLFMK	13	1	1546.78	O76003	O76003	139	151	GLRX3	Glutaredoxin-3	0.0006225
2.98889	ACQIFVR	7	0	892.459	P52272	P52272	652	658	HNRNPM	Heterogeneous nuclear ribonucleoprotein M	0.0029409
2.97444	LGTECFLAQMR	11	0	1324.63	O43264	O43264	584	594	ZW10	Centromere/kinetochore protein zw10 homolog	0.00031707
2.97258	HSCDALNR	8	0	971.424	Q6P996	Q6P996	423	430	PDXDC1	Pyridoxal-dependent decarboxylase domain-containing protein 1	0.011033
2.96141	ECSNIPLSQPQQGEAMLANFKPR	23	1	2614.26	Q9H2C0	Q9H2C0	247	269	GAN	Gigaxonin	5.3998e-15
2.96088	ISECVQSDTHTDNQTGK	17	0	1918.83	O60658	O60658	335	351	PDE8A	High affinity cAMP-specific and IBMX-insensitive 3,5-cyclic phosphodiesterase 8A	3.5327e-05
2.95562	MVEFLQCTVPCR	12	0	1538.7	Q96D46	Q96D46	208	219	NMD3	60S ribosomal export protein NMD3	0.0005589
2.94733	DCVVPYLLR	9	0	1133.59	P42356	P42356	94	102	PI4KA	Phosphatidylinositol 4-kinase alpha	0.0017434
2.93697	CPENAFFLDHVR	12	0	1503.69	O00159	O00159	802	813	MYO1C	Unconventional myosin-Ic	1.2228e-05
2.93234	LLSLCLQKDPSKRPTAAELLK	21	3	2380.35	Q9UEW8	Q9UEW8	313	333	STK39	STE20/SPS1-related proline-alanine-rich protein kinase	0.0014028
2.9298	GPDGCTPLMLASLR	14	0	1486.73	Q04721	Q04721	1825	1838	NOTCH2	Neurogenic locus notch homolog protein 2;Notch 2 extracellular truncation;Notch 2 intracellular domain	0.0034691
2.92904	MLLNGDCPESLKK	13	1	1503.74	O75153	O75153	1	13	CLUH	Clustered mitochondria protein homolog	0.0026492
2.9287	CIESNMLTDMTLQGIEQISK	20	0	2310.09	P24928	P24928	1287	1306	POLR2A	DNA-directed RNA polymerase II subunit RPB1	1.8258e-117
2.92817	LALTTAEFLAYQCEK	15	0	1756.87	P21281;P15313	P21281	277	291	ATP6V1B2;ATP6V1B1	V-type proton ATPase subunit B, brain isoform;V-type proton ATPase subunit B, kidney isoform	3.4302e-28
2.92573	MDPLSPPLCTLPPGPEPPR	19	0	2070.03	Q9BUH6	Q9BUH6	1	19	C9orf142	Protein PAXX	2.0649e-09
2.91816	IAAESSENVDCPENPK	16	0	1758.77	Q32MZ4	Q32MZ4	634	649	LRRFIP1	Leucine-rich repeat flightless-interacting protein 1	1.6984e-37
2.91463	SHFLACPLLR	10	0	1212.64	Q8N201	Q8N201	1428	1437	INTS1	Integrator complex subunit 1	0.012643
2.9133	LLQFYAETCPAPER	14	0	1693.81	O00159	O00159	153	166	MYO1C	Unconventional myosin-Ic	2.3369e-15
2.90147	AEASATGACGEAMAAAEGSSGPAGLTLGR	29	0	2620.19	Q99611	Q99611	2	30	SEPHS2	Selenide, water dikinase 2	4.4541e-85
2.8993	AGAVVAVPTDTLYGLACAASCSAALR	26	0	2564.27	Q86U90	Q86U90	79	104	YRDC	YrdC domain-containing protein, mitochondrial	6.6439e-25
2.89872	YEVAVPLCK	9	0	1077.55	Q07866;Q9H0B6;Q9NSK0	Q07866	229	237	KLC1;KLC2;KLC4	Kinesin light chain 1;Kinesin light chain 2;Kinesin light chain 4	0.0001924
2.88318	VSCEAPGDGDPFQGLLSGVAQMK	23	0	2362.09	Q9BXV9	Q9BXV9	19	41	C14orf142	Uncharacterized protein C14orf142	3.9543e-57
2.87756	VENACYALK	9	0	1066.51	Q99598	Q99598	253	261	TSNAX	Translin-associated protein X	0.0029823
2.87446	HINKCPEHVLR	11	1	1401.73	Q15527	Q15527	89	99	SURF2	Surfeit locus protein 2	0.00027265
2.87417	GCTIVKPFNLSQGK	14	1	1547.81	Q9ULW0	Q9ULW0	300	313	TPX2	Targeting protein for Xklp2	0.0013873
2.87324	ACYEESLK	8	0	998.438	Q9Y618	Q9Y618	1502	1509	NCOR2	Nuclear receptor corepressor 2	0.0033981
2.86164	CAQESSQKQDGTIQNLKETLK	21	2	2405.19	Q5VU43	Q5VU43	271	291	PDE4DIP	Myomegalin	1.7153e-165
2.86091	VIASMTVGKDVSALFPDVVNCMQTDNLELKK	31	2	3421.73	Q10567	Q10567	37	67	AP1B1	AP-1 complex subunit beta-1	3.6653e-05
2.86016	DDDIAALVVDNGSGMCK	17	0	1778.78	P60709	P60709	2	18	ACTB	Actin, cytoplasmic 1;Actin, cytoplasmic 1, N-terminally processed	8.6388e-206
2.84377	AGAIAPCEVTVPAQNTGLGPEK	22	0	2179.09	P05388;Q8NHW5	P05388	113	134	RPLP0;RPLP0P6	60S acidic ribosomal protein P0;60S acidic ribosomal protein P0-like	5.1049e-10
2.83622	IVEDDASISSCNK	13	0	1436.65	Q7Z5K2	Q7Z5K2	150	162	WAPAL	Wings apart-like protein homolog	7.7368e-07
2.83505	RCATTPMAVHR	11	1	1298.63	O95071	O95071	2266	2276	UBR5	E3 ubiquitin-protein ligase UBR5	0.0014781
2.83049	FRISLGLPVGAVINCADNTGAK	22	1	2272.2	P62829	P62829	14	35	RPL23	60S ribosomal protein L23	1.2446e-09
2.83019	DFTPVCTTELGR	12	0	1394.65	P30041	P30041	42	53	PRDX6	Peroxiredoxin-6	1.4407e-05
2.82667	CGYPAKR	7	1	850.412	P61927	P61927	37	43	RPL37	60S ribosomal protein L37	0.022422
2.82227	CADEKRPYAEGEEEEGGEEEAR	22	2	2539.04	P78413	P78413	214	235	IRX4	Iroquois-class homeodomain protein IRX-4	4.0281e-06
2.81811	CSNPLDTSVK	10	0	1119.52	P17812	P17812	218	227	CTPS1	CTP synthase 1	0.036958
2.81663	QNDSSSHCQK	10	0	1189.48	P0CAP2	P0CAP2	258	267	POLR2M	DNA-directed RNA polymerase II subunit GRINL1A	3.2449e-06
2.81522	VIRDFNTNKCK	11	2	1393.71	Q15717;Q12926;P26378	Q15717	275	285	ELAVL1;ELAVL2;ELAVL4	ELAV-like protein 1;ELAV-like protein 2;ELAV-like protein 4	0.0013582
2.81514	GCDPDAHPK	9	0	995.413	Q9Y4E1	Q9Y4E1	827	835	FAM21C	WASH complex subunit FAM21C	0.011641
2.81198	MELGSCLEGGR	11	0	1207.53	O95551	O95551	1	11	TDP2	Tyrosyl-DNA phosphodiesterase 2	1.2724e-06
2.80706	ITVVDDADTVELCGALK	17	0	1817.91	Q8N335	Q8N335	190	206	GPD1L	Glycerol-3-phosphate dehydrogenase 1-like protein	5.6184e-43
2.79865	YRPDMPCFLLSNQNAVK	17	1	2051.99	Q15398	Q15398	123	139	DLGAP5	Disks large-associated protein 5	8.422e-06
2.78868	CLALATHDNPLRR	13	1	1535.8	P16615	P16615	560	572	ATP2A2	Sarcoplasmic/endoplasmic reticulum calcium ATPase 2	0.00013247
2.7873	CASQVGMTAPGTR	13	0	1334.61	Q99439	Q99439	215	227	CNN2	Calponin-2	0.00079702
2.78589	VACAEEWQESR	11	0	1363.58	O75663	O75663	85	95	TIPRL	TIP41-like protein	5.2168e-07
2.78018	YGYEIPVDMLCK	12	0	1486.68	P60900	P60900	105	116	PSMA6	Proteasome subunit alpha type-6	0.00019031
2.7779	GSRLPLALPPASQGCSSGGGGGGSSAGGSGNSRPPR	36	2	3249.57	Q9NZL4	Q9NZL4	8	43	HSPBP1	Hsp70-binding protein 1	1.474e-11
2.7751	ACGLNFADLMAR	12	0	1337.62	Q99536	Q99536	85	96	VAT1	Synaptic vesicle membrane protein VAT-1 homolog	1.8183e-07
2.77467	DIRPVCR	7	1	914.476	O00148	O00148	233	239	DDX39A	ATP-dependent RNA helicase DDX39A	0.022999
2.76994	AVLSCIAPSAK	11	0	1115.6	Q9BPX3	Q9BPX3	198	208	NCAPG	Condensin complex subunit 3	0.002541
2.76924	CDIRQFLSLRPEEK	14	2	1789.91	O94761	O94761	1141	1154	RECQL4	ATP-dependent DNA helicase Q4	0.0037891
2.76846	QMSVPGIFNPHEIPEEMCD	19	0	2228.95	O14980	O14980	1053	1071	XPO1	Exportin-1	0.0004455
2.76841	YGASSLNGCSPSPVHTMEQKPLQSLSSK	28	1	2989.43	Q9ULJ7	Q9ULJ7	1100	1127	ANKRD50	Ankyrin repeat domain-containing protein 50	9.5214e-65
2.76446	RLEYQMCLAK	10	1	1310.65	Q6UWE0	Q6UWE0	17	26	LRSAM1	E3 ubiquitin-protein ligase LRSAM1	0.013991
2.757	ELISLHIKEDLCR	13	1	1624.86	O15327	O15327	267	279	INPP4B	Type II inositol 3,4-bisphosphate 4-phosphatase	0.014077
2.74994	PGPGLLLDVCTK	12	0	1268.68	Q96RY5	Q96RY5	619	630	CRAMP1L	Protein cramped-like	0.00039628
2.74901	TSESLCQNNMVILK	14	0	1635.8	O14980	O14980	159	172	XPO1	Exportin-1	5.0439e-34
2.74397	LSENEIICNALQR	13	0	1558.78	Q13137	Q13137	314	326	CALCOCO2	Calcium-binding and coiled-coil domain-containing protein 2	5.9977e-05
2.74331	VDDIHAICSLLK	12	0	1382.72	Q9H0H5	Q9H0H5	412	423	RACGAP1	Rac GTPase-activating protein 1	0.00013106
2.74121	FLNHSTEHQCMQEFMDK	17	0	2180.91	P50135	P50135	22	38	HNMT	Histamine N-methyltransferase	0.00019271
2.73398	QCQYKDTLPK	10	1	1279.62	Q8WUM4	Q8WUM4	230	239	PDCD6IP	Programmed cell death 6-interacting protein	0.0005439
2.73146	VGQQAIVLCISPSKPNPVFK	20	1	2181.2	Q16656	Q16656	126	145	NRF1	Nuclear respiratory factor 1	1.0919e-09
2.73027	AEEQEFTQLCK	11	0	1381.62	Q53GT1	Q53GT1	2	12	KLHL22	Kelch-like protein 22	1.5626e-06
2.72974	CIDSKEPIERPEEKPK	16	3	1953.98	Q9Y520	Q9Y520	953	968	PRRC2C	Protein PRRC2C	0.00012459
2.72828	LLGSTIPLCSAQWER	15	0	1729.88	P50416	P50416	296	310	CPT1A	Carnitine O-palmitoyltransferase 1, liver isoform	0.00067588
2.72828	TCGPEHSK	8	0	914.392	Q9NZT2	Q9NZT2	329	336	OGFR	Opioid growth factor receptor	0.017471
2.7276	ASTTTCTR	8	0	896.402	Q13557	Q13557	2	9	CAMK2D	Calcium/calmodulin-dependent protein kinase type II subunit delta	0.0032685
2.72204	MEFDCEGLRR	10	1	1311.57	Q8IX04	Q8IX04	1	10	UEVLD	Ubiquitin-conjugating enzyme E2 variant 3	0.0017655
2.72161	GKPHCSR	7	1	840.402	Q02878	Q02878	40	46	RPL6	60S ribosomal protein L6	0.036609
2.7197	NFNYHILSPCDLSNYTDLAMSTVK	24	0	2802.3	Q9UKF6	Q9UKF6	489	512	CPSF3	Cleavage and polyadenylation specificity factor subunit 3	4.4532e-11
2.71533	FLDGNELTLADCNLLPK	17	0	1931.97	O00299	O00299	167	183	CLIC1	Chloride intracellular channel protein 1	5.2188e-33
2.71302	VKEWTPCGPHQGQDEGRGPAPGSGTR	26	2	2760.28	Q6SPF0	Q6SPF0	377	402	SAMD1	Atherin	1.811e-07
2.69835	CYLYNNHQAK	10	0	1309.59	Q5VZE5	Q5VZE5	409	418	NAA35	N-alpha-acetyltransferase 35, NatC auxiliary subunit	0.00060075
2.6905	EPLTIIHPLLGCSDPYALTR	20	0	2265.18	Q92889	Q92889	549	568	ERCC4	DNA repair endonuclease XPF	0.0056429
2.68369	KNCPHVVVGTPGR	13	1	1419.74	O00148	O00148	162	174	DDX39A	ATP-dependent RNA helicase DDX39A	0.0061617
2.67985	NCAQGEGSMAKK	12	1	1279.56	Q9C0C9	Q9C0C9	374	385	UBE2O	E2/E3 hybrid ubiquitin-protein ligase UBE2O	0.00059862
2.67972	CTLAEK	6	0	720.348	P23528	P23528	147	152	CFL1	Cofilin-1	0.053675
2.66501	SPLPLGFSPVCDPMDSK	17	0	1845.86	Q96EY5	Q96EY5	80	96	MVB12A	Multivesicular body subunit 12A	3.6847e-17
2.64617	ETAAACVEK	9	0	977.449	Q15631	Q15631	220	228	TSN	Translin	0.00011484
2.64455	TLDLSNNQLSEIPAELADCPK	21	0	2327.13	Q8N1G4	Q8N1G4	206	226	LRRC47	Leucine-rich repeat-containing protein 47	3.5657e-148
2.64448	EVQTVCAGLTR	11	0	1232.62	Q5VWQ0	Q5VWQ0	277	287	RSBN1	Round spermatid basic protein 1	1.5937e-06
2.64433	AADLLYAMCDR	11	0	1297.58	O95782	O95782	389	399	AP2A1	AP-2 complex subunit alpha-1	3.1882e-05
2.64386	GAQPAPLLCSVLK	13	0	1352.75	Q15345	Q15345	599	611	LRRC41	Leucine-rich repeat-containing protein 41	0.00057222
2.6304	TLQVNCEEIPALK	13	0	1513.78	Q9Y4C1	Q9Y4C1	220	232	KDM3A	Lysine-specific demethylase 3A	0.00085675
2.63017	NVLCGNIPPDLFAR	14	0	1584.81	P23193	P23193	209	222	TCEA1	Transcription elongation factor A protein 1	0.0042416
2.62884	REDCSPADKPYIDEARR	17	3	2076.96	Q96DG6	Q96DG6	219	235	CMBL	Carboxymethylenebutenolidase homolog	0.0033431
2.62804	IFHVIVAPCYDKK	13	1	1588.84	Q9UHQ1	Q9UHQ1	220	232	NARF	Nuclear prelamin A recognition factor	0.014229
2.62284	IDPTVTMMQVEEKPDVTYSDVGGCK	25	1	2798.28	P35998	P35998	157	181	PSMC2	26S protease regulatory subunit 7	6.0525e-39
2.62205	GQKDTVSLHQQCSHR	15	1	1779.84	Q8IWZ3	Q8IWZ3	862	876	ANKHD1	Ankyrin repeat and KH domain-containing protein 1	0.0014256
2.62126	DLQPFPTCQALVYR	14	0	1706.85	Q14137	Q14137	397	410	BOP1	Ribosome biogenesis protein BOP1	0.001268
2.62094	LAPSEDELTCFSK	13	0	1495.69	Q6VMQ6	Q6VMQ6	442	454	ATF7IP	Activating transcription factor 7-interacting protein 1	0.010482
2.62024	CNNTNSPK	8	0	933.397	Q96J02	Q96J02	57	64	ITCH	E3 ubiquitin-protein ligase Itchy homolog	0.0083972
2.62007	SCSVLQMAK	9	0	1022.49	O15357	O15357	1120	1128	INPPL1	Phosphatidylinositol 3,4,5-trisphosphate 5-phosphatase 2	0.020261
2.6134	ACKVDSPTVNTTLR	14	1	1560.79	Q9H0B6	Q9H0B6	440	453	KLC2	Kinesin light chain 2	0.006311
2.60981	VVCVYGGTGISEQIAELKR	19	1	2078.08	Q7L014	Q7L014	476	494	DDX46	Probable ATP-dependent RNA helicase DDX46	9.3276e-06
2.60764	IDQLIRPINALDELCR	16	1	1938.04	Q8TCU6	Q8TCU6	1529	1544	PREX1	Phosphatidylinositol 3,4,5-trisphosphate-dependent Rac exchanger 1 protein	0.0012695
2.60619	TECEGKR	7	1	878.392	Q969E4;Q5H9L2;Q6IPX3	Q969E4	42	48	TCEAL3;TCEAL5;TCEAL6	Transcription elongation factor A protein-like 3;Transcription elongation factor A protein-like 5;Transcription elongation factor A protein-like 6	0.035053
2.59864	LWQPDACYKPIGKP	14	2	1671.84	Q9NQW6	Q9NQW6	1111	1124	ANLN	Actin-binding protein anillin	0.0031344
2.59774	MCDFGISGYLVDSVAK	16	0	1760.81	P46734;P52564	P46734	206	221	MAP2K3;MAP2K6	Dual specificity mitogen-activated protein kinase kinase 3;Dual specificity mitogen-activated protein kinase kinase 6	0.00012659
2.59107	HKSESPCESPYPNEKDKEK	19	3	2288.04	Q8NI27	Q8NI27	1512	1530	THOC2	THO complex subunit 2	8.2316e-05
2.5778	QHYNCEHSK	9	0	1201.49	P50454	P50454	152	160	SERPINH1	Serpin H1	1.3822e-05
2.57126	AAEATAVAGSGAVGGCLAK	19	0	1659.83	Q9Y259	Q9Y259	2	20	CHKB	Choline/ethanolamine kinase	6.9989e-241
2.56955	NIEWFSIEKLPCHR	14	1	1827.91	Q8IU60	Q8IU60	196	209	DCP2	m7GpppN-mRNA hydrolase	0.002424
2.56874	GALGAAEGCSLDGLAR	16	0	1516.73	Q5SYE7	Q5SYE7	1546	1561	NHSL1	NHS-like protein 1	1.4825e-05
2.56582	NVDPFHIYFCNLK	13	0	1665.8	Q7L0Y3	Q7L0Y3	237	249	TRMT10C	Mitochondrial ribonuclease P protein 1	4.9839e-07
2.56192	AFTCWINSQLAR	12	0	1465.71	Q8WXH0	Q8WXH0	36	47	SYNE2	Nesprin-2	1.5858e-06
2.55636	ECGNAHYQR	9	0	1133.47	Q14318	Q14318	226	234	FKBP8	Peptidyl-prolyl cis-trans isomerase FKBP8	0.0018674
2.55492	TLSFYFPPCGK	11	0	1315.63	Q9UG63	Q9UG63	380	390	ABCF2	ATP-binding cassette sub-family F member 2	0.0024174
2.55221	VDSTTCLFPVEEK	13	0	1523.72	Q06210	Q06210	259	271	GFPT1	Glutamine--fructose-6-phosphate aminotransferase [isomerizing] 1	3.9069e-06
2.54135	SRQPDGCMDPVR	12	1	1416.62	Q9H0M0	Q9H0M0	329	340	WWP1	NEDD4-like E3 ubiquitin-protein ligase WWP1	0.0076763
2.54004	TGTDSNSTESSETSTGSLCK	20	0	2047.85	Q8N3X1	Q8N3X1	655	674	FNBP4	Formin-binding protein 4	3.2681e-81
2.53535	SASDSGCDPASKK	13	1	1308.56	Q7LBC6	Q7LBC6	289	301	KDM3B	Lysine-specific demethylase 3B	0.023431
2.53025	GCILTLVER	9	0	1059.57	Q99613;B5ME19	Q99613	442	450	EIF3C;EIF3CL	Eukaryotic translation initiation factor 3 subunit C;Eukaryotic translation initiation factor 3 subunit C-like protein	0.00057807
2.52697	LLSAACR	7	0	789.417	P49327	P49327	1181	1187	FASN	Fatty acid synthase;[Acyl-carrier-protein] S-acetyltransferase;[Acyl-carrier-protein] S-malonyltransferase;3-oxoacyl-[acyl-carrier-protein] synthase;3-oxoacyl-[acyl-carrier-protein] reductase;3-hydroxyacyl-[acyl-carrier-protein] dehydratase;Enoyl-[acyl-carrier-protein] reductase;Oleoyl-[acyl-carrier-protein] hydrolase	5.3488e-05
2.52625	AYSPTCSPTLGFK	13	0	1427.68	Q5TGY3	Q5TGY3	1397	1409	AHDC1	AT-hook DNA-binding motif-containing protein 1	0.0019592
2.51449	ASGAVGLSYGAHSNLCINQLVR	22	0	2286.15	P26440	P26440	121	142	IVD	Isovaleryl-CoA dehydrogenase, mitochondrial	6.112e-10
2.51274	LNCFLEQDLK	10	0	1278.63	P52732	P52732	909	918	KIF11	Kinesin-like protein KIF11	0.0030725
2.51078	AGSVELLGAMAYCAPK	16	0	1636.8	Q92616	Q92616	1515	1530	GCN1L1	Translational activator GCN1	1.4012e-109
2.50993	FISDIANDALQHCK	14	0	1630.78	Q12962	Q12962	162	175	TAF10	Transcription initiation factor TFIID subunit 10	2.7697e-10
2.50877	RCQQQMAEDK	10	1	1292.56	Q9Y6K9	Q9Y6K9	130	139	IKBKG	NF-kappa-B essential modulator	0.0050409
2.50684	ADALYPVVSAASICAK	16	0	1634.83	O75792	O75792	168	183	RNASEH2A	Ribonuclease H2 subunit A	5.6802e-43
2.50229	VFIMDSCDELIPEYLNFIR	19	0	2373.14	P08238	P08238	360	378	HSP90AB1	Heat shock protein HSP 90-beta	4.2969e-36
2.50032	CAIKVEQSAER	11	1	1289.64	P63010;Q10567	Q10567	380	390	AP2B1;AP1B1	AP-2 complex subunit beta;AP-1 complex subunit beta-1	4.6756e-05
2.49623	AFCEPGNVENNGVLSFIK	18	0	1993.96	P54577	P54577	248	265	YARS	Tyrosine--tRNA ligase, cytoplasmic;Tyrosine--tRNA ligase, cytoplasmic, N-terminally processed	0.00025822
2.49591	DINAYNCEEPTEK	13	0	1581.66	P30041	P30041	85	97	PRDX6	Peroxiredoxin-6	0.00067424
2.49514	DLATVAFCDAQSTQEIHEK	19	0	2161.99	P56545	P56545	53	71	CTBP2	C-terminal-binding protein 2	0.00057293
2.49482	LKPDPEPDDKNQEPSSCK	18	2	2082.95	Q9GZU8	Q9GZU8	171	188	FAM192A	Protein FAM192A	4.1796e-37
2.48666	CNYSQSER	8	0	1042.41	Q7Z2W4	Q7Z2W4	96	103	ZC3HAV1	Zinc finger CCCH-type antiviral protein 1	0.032265
2.48093	ILTDVLFCYAR	11	0	1369.71	Q92609	Q92609	185	195	TBC1D5	TBC1 domain family member 5	7.6849e-07
2.47762	ALTDAGCNLNPLQYIK	16	0	1789.9	Q8WVM8	Q8WVM8	479	494	SCFD1	Sec1 family domain-containing protein 1	6.895e-24
2.47416	MEGCVSNLMVCNLAYSGK	18	0	2031.89	O75832	O75832	1	18	PSMD10	26S proteasome non-ATPase regulatory subunit 10	4.7947e-46
2.47413	AIYDTPCIQAESEKWQQALK	20	1	2378.16	O00232	O00232	249	268	PSMD12	26S proteasome non-ATPase regulatory subunit 12	1.0792e-06
2.4718	EIGPNDGFLAQLCQLNDR	18	0	2058.98	P51452	P51452	159	176	DUSP3	Dual specificity protein phosphatase 3	3.5404e-79
2.46851	VLVQHCPAR	9	0	1078.57	Q9Y2K7	Q9Y2K7	835	843	KDM2A	Lysine-specific demethylase 2A	0.0045053
2.46798	PSETPQAEVGPTGCPHR	17	0	1818.83	P35520	P35520	2	18	CBS	Cystathionine beta-synthase	1.6282e-08
2.4576	AFSVEHTSCNEEENFANMK	19	0	2242.93	Q8N302	Q8N302	299	317	AGGF1	Angiogenic factor with G patch and FHA domains 1	0.00047609
2.45517	SPEEKQEMLQTEGSQCAK	18	1	2078.92	Q9UI12	Q9UI12	58	75	ATP6V1H	V-type proton ATPase subunit H	1.9674e-10
2.45508	KLMEECK	7	1	936.441	Q9P0L0	Q9P0L0	174	180	VAPA	Vesicle-associated membrane protein-associated protein A	0.050195
2.45314	ACSEQEGR	8	0	935.377	O14662	O14662	149	156	STX16	Syntaxin-16	0.0033007
2.44739	CEVSSLAGALGK	12	0	1190.6	Q9H8H0	Q9H8H0	333	344	NOL11	Nucleolar protein 11	6.2637e-12
2.44617	AQECLPYAAWCQLAVAR	17	0	2005.95	P23610	P23610	59	75	F8A1	Factor VIII intron 22 protein	3.3863e-05
2.44298	SVCLIGDKEQR	11	1	1303.66	O60264	O60264	257	267	SMARCA5	SWI/SNF-related matrix-associated actin-dependent regulator of chromatin subfamily A member 5	0.0018514
2.44152	ANEQEPCGWWLAR	13	0	1615.72	P51116	P51116	81	93	FXR2	Fragile X mental retardation syndrome-related protein 2	2.9414e-05
2.44073	SRHCPYLDTINR	12	1	1530.74	Q53GS9	Q53GS9	102	113	USP39	U4/U6.U5 tri-snRNP-associated protein 2	0.00082956
2.43018	CLLPLQLALESK	12	0	1383.78	Q5TH69	Q5TH69	49	60	ARFGEF3	Brefeldin A-inhibited guanine nucleotide-exchange protein 3	0.0026772
2.42823	VEQLFQVMNGILAQDSACSQR	21	0	2393.15	P78527	P78527	3764	3784	PRKDC	DNA-dependent protein kinase catalytic subunit	6.7055e-133
2.42326	ASGSLSPPILAPLSPGAEISPHDLSLESCR	30	0	3057.54	Q9NRF2	Q9NRF2	83	112	SH2B1	SH2B adapter protein 1	2.8702e-85
2.41857	HGELWCAVSK	10	0	1185.56	O94906	O94906	908	917	PRPF6	Pre-mRNA-processing factor 6	0.0015154
2.41262	SFSLTSVELQMLTNSCVK	18	0	2043	P11274	P11274	871	888	BCR	Breakpoint cluster region protein	5.5344e-20
2.41082	NADFECLPTLK	11	0	1306.62	Q6P9G4	Q6P9G4	159	169	TMEM154	Transmembrane protein 154	0.0022051
2.41013	ILNSNPVMEAFGNACTLR	18	0	2005.97	Q96H55	Q96H55	172	189	MYO19	Unconventional myosin-XIX	3.8385e-08
2.40834	LFGQPPCAFVTFR	13	0	1538.77	Q8IZ69	Q8IZ69	105	117	TRMT2A	tRNA (uracil-5-)-methyltransferase homolog A	0.0051075
2.40775	LIAALSTPSQQVQESVASCLPPLVPAIKEDAGGMIQR	37	1	3874.03	Q92616	Q92616	1344	1380	GCN1L1	Translational activator GCN1	2.9562e-31
2.40525	VLNEECDQNWYKAELNGKDGFIPK	24	2	2866.36	P62993	P62993	27	50	GRB2	Growth factor receptor-bound protein 2	1.4344e-08
2.40095	AGHCLLLLR	9	0	1051.6	Q8TB03	Q8TB03	21	29	CXorf38	Uncharacterized protein CXorf38	0.0094263
2.40045	AHIAQLCEK	9	0	1068.54	Q00610;P53675	Q00610	611	619	CLTC;CLTCL1	Clathrin heavy chain 1;Clathrin heavy chain 2	2.0434e-05
2.39869	SCNGGSHPR	9	0	970.404	P15924	P15924	2	10	DSP	Desmoplakin	0.0074054
2.39738	ICKSPNER	8	1	1002.49	Q14204	Q14204	4169	4176	DYNC1H1	Cytoplasmic dynein 1 heavy chain 1	0.0026779
2.39476	TPQAFVHPSEQDGERGTLWQCKE	23	2	2699.24	Q9BV44	Q9BV44	485	507	THUMPD3	THUMP domain-containing protein 3	6.6409e-22
2.39434	CNEQPNR	7	0	916.382	Q7L576;Q96F07	Q7L576	98	104	CYFIP1;CYFIP2	Cytoplasmic FMR1-interacting protein 1;Cytoplasmic FMR1-interacting protein 2	0.028769
2.39335	SCLLHQFTEKK	11	1	1389.71	P61106	P61106	25	35	RAB14	Ras-related protein Rab-14	0.0023545
2.39248	ALANSLACQGK	11	0	1131.57	P04075	P04075	332	342	ALDOA	Fructose-bisphosphate aldolase A	1.0577e-43
2.39102	VLQSEFCNAVR	11	0	1321.64	Q9NUP9	Q9NUP9	41	51	LIN7C	Protein lin-7 homolog C	3.728e-06
2.39092	QKSWWDAVCTLIHRK	15	2	1926.99	P49792;Q99666;O14715;P0DJD0;P0DJD1;Q7Z3J3;A6NKT7	P49792	528	542	RANBP2;RGPD5;RGPD8;RGPD1;RGPD2;RGPD4;RGPD3	E3 SUMO-protein ligase RanBP2;RANBP2-like and GRIP domain-containing protein 5/6;RANBP2-like and GRIP domain-containing protein 8;RANBP2-like and GRIP domain-containing protein 1;RANBP2-like and GRIP domain-containing protein 2;RanBP2-like and GRIP domain-containing protein 4;RanBP2-like and GRIP domain-containing protein 3	0.00071453
2.39026	IHIKETEQCVR	11	1	1411.72	Q17RS7	Q17RS7	845	855	GEN1	Flap endonuclease GEN homolog 1	0.0010076
2.38951	SWGIDCLFEK	10	0	1253.58	P51580	P51580	229	238	TPMT	Thiopurine S-methyltransferase	0.0041725
2.38825	HLSSCAAPAPLTSAER	16	0	1666.81	Q6IBS0	Q6IBS0	137	152	TWF2	Twinfilin-2	0.012007
2.38696	ACFQVGTSEEMK	12	0	1385.6	P35658	P35658	727	738	NUP214	Nuclear pore complex protein Nup214	1.7702e-05
2.38629	DRCTLAEK	8	1	991.476	P23528	P23528	145	152	CFL1	Cofilin-1	0.0080146
2.38411	AVQADGQVKECYQSHR	16	1	1874.87	Q8WUM4	Q8WUM4	502	517	PDCD6IP	Programmed cell death 6-interacting protein	9.9531e-08
2.38034	ICLTDHFKPLWAR	13	1	1655.86	Q9Y3C8	Q9Y3C8	115	127	UFC1	Ubiquitin-fold modifier-conjugating enzyme 1	1.8844e-07
2.37759	GEETPVIVGSALCALEGR	18	0	1856.93	P49411	P49411	210	227	TUFM	Elongation factor Tu, mitochondrial	1.408e-35
2.37659	RIQSCVHFMTLK	12	1	1518.78	Q13769	Q13769	88	99	THOC5	THO complex subunit 5 homolog	0.014603
2.37595	GTCVEGTIPK	10	0	1060.52	Q93009	Q93009	313	322	USP7	Ubiquitin carboxyl-terminal hydrolase 7	4.3317e-06
2.37523	ATSLPSIPNPFPELCSPPSQSPILGGPSSAR	31	0	3160.59	Q14451	Q14451	61	91	GRB7	Growth factor receptor-bound protein 7	9.3678e-23
2.37363	NFYLCPV	7	0	911.421	P55265	P55265	1220	1226	ADAR	Double-stranded RNA-specific adenosine deaminase	0.023079
2.3718	SMMACLLSSLK	11	0	1239.6	O60502	O60502	859	869	MGEA5	Protein O-GlcNAcase	0.0035212
2.37041	GDLCALAER	9	0	1003.48	Q6QNY0	Q6QNY0	165	173	BLOC1S3	Biogenesis of lysosome-related organelles complex 1 subunit 3	0.01023
2.36853	EDCSPADKPYIDEAR	15	1	1764.76	Q96DG6	Q96DG6	220	234	CMBL	Carboxymethylenebutenolidase homolog	0.002776
2.36531	MESEEEQHMTTLLCMGFSDPATIRK	25	1	2940.31	Q9UPU5	Q9UPU5	1	25	USP24	Ubiquitin carboxyl-terminal hydrolase 24	1.8926e-45
2.36445	ISPFEHQTYCQR	12	0	1564.71	P27361;P28482	P27361	73	84	MAPK3;MAPK1	Mitogen-activated protein kinase 3;Mitogen-activated protein kinase 1	2.0262e-05
2.36235	LDSLCLHQK	9	0	1112.56	Q8TB03	Q8TB03	296	304	CXorf38	Uncharacterized protein CXorf38	0.0025897
2.3623	FITSSASDFSDPVYKEIAITNGCINR	26	1	2904.4	Q8IV48	Q8IV48	53	78	ERI1	3-5 exoribonuclease 1	6.349e-44
2.35674	FMTPVIQDNPSGWGPCAVPEQFR	23	0	2632.22	O15371	O15371	4	26	EIF3D	Eukaryotic translation initiation factor 3 subunit D	1.5186e-25
2.35379	GLCEKPLASAAAK	13	1	1314.7	Q9Y5L0	Q9Y5L0	509	521	TNPO3	Transportin-3	0.00063868
2.35125	QHCAYTIAK	9	0	1090.52	Q6YN16	Q6YN16	164	172	HSDL2	Hydroxysteroid dehydrogenase-like protein 2	0.00076924
2.35073	DMGTVVLGKLESGSICK	17	1	1792.91	P15170	P15170	312	328	GSPT1	Eukaryotic peptide chain release factor GTP-binding subunit ERF3A	6.5447e-12
2.35016	IKADPDGPEAQAEACSGER	19	1	1999.89	Q9NX24	Q9NX24	4	22	NHP2	H/ACA ribonucleoprotein complex subunit 2	2.0992e-06
2.34935	CSAGLGALAQRPGSVSK	17	1	1657.86	Q9NXV2	Q9NXV2	28	44	KCTD5	BTB/POZ domain-containing protein KCTD5	0.0007447
2.34131	LNLCVDKTEKGESSSPSPSAEK	22	2	2362.13	P28290	P28290	302	323	SSFA2	Sperm-specific antigen 2	9.0334e-15
2.34031	TYDAASYICEAAFDEVK	17	0	1951.85	P42166	P42166	621	637	TMPO	Lamina-associated polypeptide 2, isoform alpha;Thymopoietin;Thymopentin	8.7785e-34
2.339	CNVWILDGDLYHK	13	0	1631.78	Q9Y6G9;O43237	Q9Y6G9	117	129	DYNC1LI1;DYNC1LI2	Cytoplasmic dynein 1 light intermediate chain 1;Cytoplasmic dynein 1 light intermediate chain 2	0.024505
2.33681	LIGMNCTLMK	10	0	1179.58	P31350	P31350	312	321	RRM2	Ribonucleoside-diphosphate reductase subunit M2	0.0015885
2.33627	FQLNLDKTIESCK	13	1	1594.8	Q9ULU4	Q9ULU4	556	568	ZMYND8	Protein kinase C-binding protein 1	0.0019044
2.33384	CMIDQAHQEERPIR	14	1	1781.83	Q9UBQ5	Q9UBQ5	87	100	EIF3K	Eukaryotic translation initiation factor 3 subunit K	3.28e-10
2.33249	WDYLTQVEKECK	12	1	1597.74	Q9HB71	Q9HB71	163	174	CACYBP	Calcyclin-binding protein	7.3416e-10
2.32558	DDHLSLPDVTCENFISK	17	0	1988.91	Q8TD26	Q8TD26	1669	1685	CHD6	Chromodomain-helicase-DNA-binding protein 6	9.0294e-12
2.32465	ELHGQNPVVTPCNK	14	0	1591.78	Q16630	Q16630	148	161	CPSF6	Cleavage and polyadenylation specificity factor subunit 6	0.00049155
2.32417	AAFLGCLTDVR	11	0	1221.62	Q9UID3	Q9UID3	416	426	VPS51	Vacuolar protein sorting-associated protein 51 homolog	0.0014931
2.32411	CDLHAVNYHGDTPLHIAAR	19	0	2159.03	Q96KQ7	Q96KQ7	842	860	EHMT2	Histone-lysine N-methyltransferase EHMT2	9.1603e-10
2.31633	AFPMLCSLALHK	12	0	1386.72	Q92766	Q92766	324	335	RREB1	Ras-responsive element-binding protein 1	0.00076408
2.31444	SNLPNCANSDTDFMGLFK	18	0	2029.89	Q9Y4K1	Q9Y4K1	971	988	AIM1	Absent in melanoma 1 protein	1.6339e-08
2.31122	FVVDVDKNIDINDVTPNCR	19	1	2232.08	P62195	P62195	95	113	PSMC5	26S protease regulatory subunit 8	6.3164e-80
2.31042	VREDKQPEQATTSAQVACLYR	21	2	2449.2	P18858	P18858	878	898	LIG1	DNA ligase 1	1.1039e-40
2.31037	FLATEGAPDFLCPEELEHVSR	21	0	2416.14	Q6ZRV2	Q6ZRV2	46	66	FAM83H	Protein FAM83H	0.0014623
2.30877	DQSAQCTASK	10	0	1094.47	Q7Z6Z7	Q7Z6Z7	2716	2725	HUWE1	E3 ubiquitin-protein ligase HUWE1	0.00048378
2.30214	GHCHAPDEQGLEAR	14	0	1575.68	Q4VC44	Q4VC44	171	184	FLYWCH1	FLYWCH-type zinc finger-containing protein 1	0.016301
2.29399	DLAASDDYRGCLDLK	15	1	1710.79	Q9H147	Q9H147	276	290	DNTTIP1	Deoxynucleotidyltransferase terminal-interacting protein 1	7.0609e-07
2.29159	EILHCLK	7	0	911.49	Q08J23	Q08J23	89	95	NSUN2	tRNA (cytosine(34)-C(5))-methyltransferase	0.04749
2.28925	IVLTNPVCTEVGEK	14	0	1557.81	P41091;Q2VIR3	P41091	427	440	EIF2S3;EIF2S3L	Eukaryotic translation initiation factor 2 subunit 3;Putative eukaryotic translation initiation factor 2 subunit 3-like protein	0.0026006
2.28903	SRCSDWASAVEEDEMR	16	1	1926.78	Q14493	Q14493	70	85	SLBP	Histone RNA hairpin-binding protein	0.010289
2.28859	TVNVITTACFSK	12	0	1339.68	Q9NVU7	Q9NVU7	198	209	SDAD1	Protein SDA1 homolog	4.1e-06
2.28442	NFELVDSSPCKK	12	1	1422.68	Q96GX5	Q96GX5	446	457	MASTL	Serine/threonine-protein kinase greatwall	0.0030065
2.28068	LFTESCSISPK	11	0	1267.61	Q9Y6I9	Q9Y6I9	63	73	TEX264	Testis-expressed sequence 264 protein	5.0429e-05
2.27631	GLLDVTCK	8	0	904.469	P63208	P63208	114	121	SKP1	S-phase kinase-associated protein 1	0.0024078
2.27393	TSLEVSLLEKYPCSK	15	1	1752.9	O95456	O95456	56	70	PSMG1	Proteasome assembly chaperone 1	1.786e-10
2.27311	ELFESSLCGDLLNEVQASEHTK	22	0	2505.17	Q9BZ95	Q9BZ95	166	187	WHSC1L1	Histone-lysine N-methyltransferase NSD3	1.8632e-06
2.26892	TRINNPACHK	10	1	1209.6	Q6P158	Q6P158	446	455	DHX57	Putative ATP-dependent RNA helicase DHX57	0.010262
2.26828	INFVMCEVNK	10	0	1252.59	Q9UL15	Q9UL15	186	195	BAG5	BAG family molecular chaperone regulator 5	0.00042719
2.25982	SCCDLAAAGQLGK	13	0	1349.61	Q9UBB6	Q9UBB6	2	14	NCDN	Neurochondrin	5.1854e-16
2.25942	IYSGTIKPQLAIHNINGNCTER	22	1	2498.27	Q969S9	Q969S9	388	409	GFM2	Ribosome-releasing factor 2, mitochondrial	5.6456e-06
2.25824	LPSLLSCDDVNMR	13	0	1518.72	O00458	O00458	271	283	IFRD1	Interferon-related developmental regulator 1	5.7845e-05
2.25347	SHRHGAGSGCLGTMEVK	17	1	1782.83	Q9BYG5	Q9BYG5	4	20	PARD6B	Partitioning defective 6 homolog beta	0.0001966
2.25206	STSQTQSLTICHNK	14	0	1603.76	Q8NDX5	Q8NDX5	236	249	PHC3	Polyhomeotic-like protein 3	0.013326
2.24744	CQDVIVAAR	9	0	1030.52	O43264	O43264	404	412	ZW10	Centromere/kinetochore protein zw10 homolog	0.0042821
2.2456	STHEFKPQSGAEIKEGCETHK	21	2	2399.12	O43683	O43683	411	431	BUB1	Mitotic checkpoint serine/threonine-protein kinase BUB1	0.0011271
2.24029	LPLFSSCQIQQLMKEPVLQDKR	22	2	2657.4	Q9Y4B6	Q9Y4B6	778	799	VPRBP	Protein VPRBP	1.5417e-14
2.23285	VFCVQRPDR	9	1	1175.59	Q13685	Q13685	426	434	AAMP	Angio-associated migratory cell protein	0.0093288
2.23051	LGEINVIGEPFLNVNCEHIK	20	0	2294.17	P33991	P33991	197	216	MCM4	DNA replication licensing factor MCM4	0.00088674
2.22841	QVCQLPGLFSYAQHIASIDGRR	22	1	2515.28	Q9Y6C9	Q9Y6C9	47	68	MTCH2	Mitochondrial carrier homolog 2	7.9545e-06
2.22416	GQAGGGGPGTGPGLGEAGSLATCELPLAK	29	0	2579.26	Q9Y3D2	Q9Y3D2	23	51	MSRB2	Methionine-R-sulfoxide reductase B2, mitochondrial	1.3003e-10
2.21889	LTGIKHELQANCYEEVK	17	1	2031.01	P23528	P23528	128	144	CFL1	Cofilin-1	6.2337e-38
2.21792	PMEVFMCSVLKR	12	1	1495.73	Q9NR31	Q9NR31	172	183	SAR1A	GTP-binding protein SAR1a	0.00012001
2.21381	FLIDKNGCVVK	11	1	1291.7	P36969	P36969	168	178	GPX4	Phospholipid hydroperoxide glutathione peroxidase, mitochondrial	0.0014931
2.21237	CLHENCVHK	9	0	1195.52	Q9Y6K5	Q9Y6K5	444	452	OAS3	2-5-oligoadenylate synthase 3	0.0068357
2.21237	GTSPTQIWCNNSQLPVDHILAGSFETAMR	29	0	3229.53	P53621	P53621	913	941	COPA	Coatomer subunit alpha;Xenin;Proxenin	4.2217e-29
2.21123	ATYIHNCLK	9	0	1118.55	Q9NP79	Q9NP79	149	157	VTA1	Vacuolar protein sorting-associated protein VTA1 homolog	0.00056843
2.20915	RRPGGEGPQCEK	12	2	1369.65	Q9NWY4	Q9NWY4	8	19	C4orf27	UPF0609 protein C4orf27	0.021712
2.2072	SDQQLDCALDLMR	13	0	1563.7	P47756	P47756	2	14	CAPZB	F-actin-capping protein subunit beta	0.00045742
2.20579	LHEDLCEK	8	0	1042.48	Q8N1G4	Q8N1G4	362	369	LRRC47	Leucine-rich repeat-containing protein 47	0.0084579
2.20033	YHPLSSCLTAR	11	0	1303.63	Q96T76	Q96T76	813	823	MMS19	MMS19 nucleotide excision repair protein homolog	0.013096
2.20033	YKAHQCGDDDKTRPLVK	17	3	2030	Q9BQ61	Q9BQ61	160	176	C19orf43	Uncharacterized protein C19orf43	4.5829e-05
2.19923	TDCSPIQFESAWALTNIASGTSEQTK	26	0	2841.31	P52292	P52292	131	156	KPNA2	Importin subunit alpha-1	3.473e-114
2.19772	EVEDLSATLLCK	12	0	1376.69	Q5VU43	Q5VU43	593	604	PDE4DIP	Myomegalin	9.0084e-10
2.19589	STPSLPCMVSAQDAPLPK	18	0	1897.93	Q12802	Q12802	1226	1243	AKAP13	A-kinase anchor protein 13	1.4882e-08
2.19551	APSVATVGSICDLNLKIPEINSSDMSAHVTSPSGR	35	1	3609.78	O75369	O75369	2105	2139	FLNB	Filamin-B	4.8114e-82
2.19077	AFGYVEIPCVAK	12	0	1352.68	Q96CD2	Q96CD2	158	169	PPCDC	Phosphopantothenoylcysteine decarboxylase	0.00069293
2.19007	ETEHCVSLSLAQLSATIFR	19	0	2161.08	Q8TEX9	Q8TEX9	91	109	IPO4	Importin-4	2.0689e-11
2.18946	CTSHSETPTVDDEEK	15	0	1733.7	O95425	O95425	671	685	SVIL	Supervillin	1.4853e-22
2.18437	CIAGEVVALNEAESNHER	18	0	1996.93	Q9Y485	Q9Y485	1352	1369	DMXL1	DmX-like protein 1	1.2021e-05
2.1825	CDFPIMK	7	0	909.409	Q04760	Q04760	61	67	GLO1	Lactoylglutathione lyase	0.032113
2.1818	SHVATCSK	8	0	888.412	Q9Y508	Q9Y508	105	112	RNF114	E3 ubiquitin-protein ligase RNF114	0.00076734
2.1789	VIGVELCPEAVEDAR	15	0	1655.82	Q8IZ69	Q8IZ69	457	471	TRMT2A	tRNA (uracil-5-)-methyltransferase homolog A	0.0076908
2.17762	LQQEPDGAGAKSPTCQK	17	1	1813.86	Q13574	Q13574	694	710	DGKZ	Diacylglycerol kinase zeta	4.3802e-17
2.17744	RGSDELFSTCVTNGPFIMSSNSASAANGNDSK	32	1	3320.47	P26599	P26599	14	45	PTBP1	Polypyrimidine tract-binding protein 1	5.641e-09
2.1766	GDRGGCGEEEGR	12	1	1277.51	O75420	O75420	256	267	GIGYF1	PERQ amino acid-rich with GYF domain-containing protein 1	0.011908
2.17442	CLEHLFFFK	9	0	1239.61	P19793;P48443;P28702	P19793	432	440	RXRA;RXRG;RXRB	Retinoic acid receptor RXR-alpha;Retinoic acid receptor RXR-gamma;Retinoic acid receptor RXR-beta	3.2808e-05
2.17366	ICTLPSPPSPLASLAPVADSSTR	23	0	2336.2	Q9UER7	Q9UER7	663	685	DAXX	Death domain-associated protein 6	1.8719e-38
2.16952	ALEFAPACHR	10	0	1170.56	Q99615	Q99615	168	177	DNAJC7	DnaJ homolog subfamily C member 7	0.0019158
2.16782	SKEEACK	7	1	850.385	P22102	P22102	163	169	GART	Trifunctional purine biosynthetic protein adenosine-3;Phosphoribosylamine--glycine ligase;Phosphoribosylformylglycinamidine cyclo-ligase;Phosphoribosylglycinamide formyltransferase	0.048604
2.16506	CSLGLFPPPPPR	12	0	1336.7	Q9NRG9	Q9NRG9	2	13	AAAS	Aladin	6.3928e-10
2.16307	IITIPATQLAQCQLQTK	17	0	1926.06	Q15723	Q15723	459	475	ELF2	ETS-related transcription factor Elf-2	5.9973e-33
2.16268	AEIISLCKR	9	1	1088.6	Q9BXP5	Q9BXP5	435	443	SRRT	Serrate RNA effector molecule homolog	0.0038739
2.15871	LSEEAECPNPSTPSK	15	0	1644.73	O94804	O94804	941	955	STK10	Serine/threonine-protein kinase 10	7.402e-05
2.15556	AGGFVVGYTSSGNPIFRNPCTEQILK	26	1	2811.4	Q9HAV4	Q9HAV4	746	771	XPO5	Exportin-5	0.00051915
2.15448	FYNAGLAYCHSK	12	0	1429.64	Q8TC12	Q8TC12	195	206	RDH11	Retinol dehydrogenase 11	7.3945e-10
2.15199	NDITAWQECVNNSMAQLEHQAVR	23	0	2713.23	O75934	O75934	98	120	BCAS2	Pre-mRNA-splicing factor SPF27	1.1805e-105
2.15129	QQQQQDCEEKER	12	1	1604.68	Q9H5N1	Q9H5N1	109	120	RABEP2	Rab GTPase-binding effector protein 2	8.597e-10
2.15104	CLLNKPEKDWTEEDR	15	2	1931.9	Q8N3F8	Q8N3F8	764	778	MICALL1	MICAL-like protein 1	4.8224e-05
2.1479	FELSENCSERPGLR	14	1	1692.79	Q14203	Q14203	630	643	DCTN1	Dynactin subunit 1	0.0022476
2.14712	MLQYCLQGLFHPAR	14	0	1732.85	O75533	O75533	1246	1259	SF3B1	Splicing factor 3B subunit 1	0.012481
2.14607	ICGFLGRPLGK	11	1	1216.67	O00204	O00204	224	234	SULT2B1	Sulfotransferase family cytosolic 2B member 1	0.00031483
2.14556	KFSNQETCVEIGESVR	16	1	1881.89	P60891	P60891	34	49	PRPS1	Ribose-phosphate pyrophosphokinase 1	0.0012872
2.14519	LASTEESMCQLAK	13	0	1466.67	O00291	O00291	605	617	HIP1	Huntingtin-interacting protein 1	7.9627e-18
2.14251	VGLSGAPADACSTAQK	16	0	1531.73	Q8NFW8	Q8NFW8	384	399	CMAS	N-acylneuraminate cytidylyltransferase	0.0016184
2.14006	FMYCTPFTLDGR	12	0	1506.66	Q96N67	Q96N67	1941	1952	DOCK7	Dedicator of cytokinesis protein 7	0.0014822
2.13917	LAWAQQLCLLPR	12	0	1467.8	Q86X10	Q86X10	985	996	RALGAPB	Ral GTPase-activating protein subunit beta	5.195e-17
2.1391	PITDDDVDRISLCLK	15	1	1758.88	P53618	P53618	604	618	COPB1	Coatomer subunit beta	3.4599e-07
2.13815	IALYCHQLNICSK	13	0	1618.8	P35221;P26232	P35221	783	795	CTNNA1;CTNNA2	Catenin alpha-1;Catenin alpha-2	0.0061617
2.13381	MVSTPIGGLSYVQGCTK	17	0	1796.88	Q96CM8	Q96CM8	50	66	ACSF2	Acyl-CoA synthetase family member 2, mitochondrial	2.3763e-08
2.12865	KIGDEYFTFITDCKDPK	17	2	2075.99	P49368	P49368	354	370	CCT3	T-complex protein 1 subunit gamma	0.038931
2.12247	LLEEEGVSLPDLEPAPLDSLCSGASAEEPTSHR	33	0	3504.66	Q9H6Q4	Q9H6Q4	280	312	NARFL	Cytosolic Fe-S cluster assembly factor NARFL	2.0233e-66
2.12233	AGHCAVAINTR	11	0	1168.58	P51610	P51610	323	333	HCFC1	Host cell factor 1;HCF N-terminal chain 1;HCF N-terminal chain 2;HCF N-terminal chain 3;HCF N-terminal chain 4;HCF N-terminal chain 5;HCF N-terminal chain 6;HCF C-terminal chain 1;HCF C-terminal chain 2;HCF C-terminal chain 3;HCF C-terminal chain 4;HCF C-terminal chain 5;HCF C-terminal chain 6	0.0024268
2.12163	MFLENETWELCPVK	14	0	1794.83	Q96JG6	Q96JG6	462	475	CCDC132	Coiled-coil domain-containing protein 132	1.4672e-06
2.12145	LESIISGAALMADSSCTR	18	0	1880.9	P35221;P26232	P35221	309	326	CTNNA1;CTNNA2	Catenin alpha-1;Catenin alpha-2	1.4743e-91
2.12037	SVHISTPEKEPCAPLTIPSIR	21	1	2331.23	P28290	P28290	437	457	SSFA2	Sperm-specific antigen 2	1.3704e-40
2.1158	RLEGIENDTQPILLQSCTGLVTHR	24	1	2749.42	O95425	O95425	10	33	SVIL	Supervillin	2.6137e-22
2.11513	HTNPIVENGQTHPCQK	16	0	1858.87	Q9Y5L0	Q9Y5L0	621	636	TNPO3	Transportin-3	2.4521e-05
2.11297	LGGTCVNVGCVPK	13	0	1359.66	P00390	P00390	98	110	GSR	Glutathione reductase, mitochondrial	0.00062898
2.11172	NAFISCIWK	9	0	1137.56	Q9NV70	Q9NV70	109	117	EXOC1	Exocyst complex component 1	0.015981
2.11078	VVMITGDNKGTAVAICR	17	1	1803.93	Q93084	Q93084	621	637	ATP2A3	Sarcoplasmic/endoplasmic reticulum calcium ATPase 3	0.0003062
2.11067	IADFGMCKENIFGESR	16	1	1872.85	Q05655	Q05655	489	504	PRKCD	Protein kinase C delta type;Protein kinase C delta type regulatory subunit;Protein kinase C delta type catalytic subunit	8.268e-05
2.10666	VYIPCIYVLNK	11	0	1380.75	Q9Y295	Q9Y295	239	249	DRG1	Developmentally-regulated GTP-binding protein 1	0.0014882
2.10066	ANASICFAVPDPLMPDPSK	19	0	2028.96	O75569	O75569	101	119	PRKRA	Interferon-inducible double-stranded RNA-dependent protein kinase activator A	2.2569e-11
2.09708	LRIPDFCPPAPDQIDR	16	1	1908.95	Q9BVJ7	Q9BVJ7	61	76	DUSP23	Dual specificity protein phosphatase 23	0.0039782
2.09626	CAEALAPLLSSLNVADR	17	0	1798.92	Q8NB46	Q8NB46	122	138	ANKRD52	Serine/threonine-protein phosphatase 6 regulatory ankyrin repeat subunit C	0.010788
2.09613	SDPLAYTVCK	10	0	1152.55	Q9H7B4	Q9H7B4	33	42	SMYD3	Histone-lysine N-methyltransferase SMYD3	1.5273e-05
2.09529	SQTLSQMTIVLCK	13	0	1507.77	Q9NRY5	Q9NRY5	414	426	FAM114A2	Protein FAM114A2	8.9784e-06
2.09415	FTQSALDCMSVEVGR	15	0	1698.77	Q14203	Q14203	752	766	DCTN1	Dynactin subunit 1	1.8367e-10
2.0932	SCMLTGTPESVQSAKR	16	1	1750.83	Q96AE4	Q96AE4	147	162	FUBP1	Far upstream element-binding protein 1	0.0047394
2.09268	CDNFAEKRPLLGVCK	15	2	1805.89	Q9H6U6	Q9H6U6	139	153	BCAS3	Breast carcinoma-amplified sequence 3	0.0062623
2.08987	YIQAACK	7	0	852.416	Q00610;P53675	Q00610	731	737	CLTC;CLTCL1	Clathrin heavy chain 1;Clathrin heavy chain 2	0.0083236
2.08921	LTSENCEHFVNELR	14	0	1746.8	P53816	P53816	108	121	PLA2G16	HRAS-like suppressor 3	0.0028195
2.08363	SQETECTYFSTPLLLGKK	18	1	2101.04	P40926	P40926	280	297	MDH2	Malate dehydrogenase, mitochondrial	0.00045533
2.07901	NNQESDCVSKK	11	1	1307.58	A6NDG6	A6NDG6	291	301	PGP	Phosphoglycolate phosphatase	0.0018375
2.0789	ITQYIAGANCAHQLPIAEAMLTYK	24	0	2676.34	Q86VP3	Q86VP3	637	660	PACS2	Phosphofurin acidic cluster sorting protein 2	0.00024376
2.07787	GLMGISSTLCK	11	0	1165.58	O00221	O00221	448	458	NFKBIE	NF-kappa-B inhibitor epsilon	0.0013606
2.07668	ACAAAR	6	0	618.291	P09132	P09132	2	7	SRP19	Signal recognition particle 19 kDa protein	0.043422
2.0758	NLFINPSPLPDLSWGCSK	18	0	2044.01	O96020	O96020	94	111	CCNE2	G1/S-specific cyclin-E2	1.8944e-10
2.0749	ALCDHTAARPDQLSFR	16	1	1856.9	Q9BVN2	Q9BVN2	851	866	RUSC1	RUN and SH3 domain-containing protein 1	0.0012761
2.0748	KSDASDMNSDTSPSCR	16	1	1756.7	Q86WR7	Q86WR7	7	22	PROSER2	Proline and serine-rich protein 2	9.5053e-09
2.07163	TVTDMLMTICAR	12	0	1410.67	Q9Y490	Q9Y490	107	118	TLN1	Talin-1	7.0964e-10
2.07048	YLAEVACGDDRKQTIDNSQGAYQEAFDISK	30	2	3391.56	P27348	P27348	128	157	YWHAQ	14-3-3 protein theta	2.2699e-22
2.07028	LSIPTYGLQCTR	12	0	1407.72	P49327	P49327	2264	2275	FASN	Fatty acid synthase;[Acyl-carrier-protein] S-acetyltransferase;[Acyl-carrier-protein] S-malonyltransferase;3-oxoacyl-[acyl-carrier-protein] synthase;3-oxoacyl-[acyl-carrier-protein] reductase;3-hydroxyacyl-[acyl-carrier-protein] dehydratase;Enoyl-[acyl-carrier-protein] reductase;Oleoyl-[acyl-carrier-protein] hydrolase	0.00017809
2.06994	AGLCPDEDDMEGDSFFDDPIPKPEK	25	1	2823.19	O95684	O95684	241	265	FGFR1OP	FGFR1 oncogene partner	5.9976e-11
2.0691	VFANAPDSACVIGLKK	16	1	1688.89	P17858	P17858	699	714	PFKL	ATP-dependent 6-phosphofructokinase, liver type	8.9979e-08
2.06533	VLSECSPLMNDIFNK	15	0	1765.84	P53618	P53618	619	633	COPB1	Coatomer subunit beta	1.137e-28
2.06484	YTCGEAPDYDR	11	0	1345.52	P21266	P21266	37	47	GSTM3	Glutathione S-transferase Mu 3	6.8876e-09
2.06178	CIIVEEGK	8	0	946.479	P60981	P60981	46	53	DSTN	Destrin	0.00022629
2.06094	SSEALILHAGECQR	14	0	1569.76	Q96Q05	Q96Q05	924	937	TRAPPC9	Trafficking protein particle complex subunit 9	0.0001762
2.06014	CDPELPKTSSFAASGPLIPEENKER	25	2	2771.34	Q9Y6B7	Q9Y6B7	584	608	AP4B1	AP-4 complex subunit beta-1	4.8022e-05
2.05972	VEKIPGGIIEDSCVLR	16	1	1783.95	P49368	P49368	201	216	CCT3	T-complex protein 1 subunit gamma	0.011289
2.05819	EQLLALSACAPFNVR	15	0	1687.87	Q8IU81	Q8IU81	231	245	IRF2BP1	Interferon regulatory factor 2-binding protein 1	9.5778e-16
2.05777	TLSGLLEWECK	11	0	1334.65	Q8WVV9	Q8WVV9	496	506	HNRNPLL	Heterogeneous nuclear ribonucleoprotein L-like	8.8862e-07
2.05435	IADIPIDHPSCSK	13	0	1451.71	Q8TAD8	Q8TAD8	289	301	SNIP1	Smad nuclear-interacting protein 1	0.0015597
2.05248	KGLIAAICAGPTALLAHEIGFGSK	24	1	2394.31	Q99497	Q99497	99	122	PARK7	Protein deglycase DJ-1	2.8472e-38
2.05138	SKDAAFQNVLTHVCLD	16	1	1816.88	Q8NBU5	Q8NBU5	346	361	ATAD1	ATPase family AAA domain-containing protein 1	0.0059653
2.04994	GLCLLEQIDSFKPPQR	16	1	1899.99	Q9Y450	Q9Y450	467	482	HBS1L	HBS1-like protein	4.146e-17
2.0495	CVAGKDLPEGAVK	13	1	1342.69	Q92616	Q92616	36	48	GCN1L1	Translational activator GCN1	0.0073085
2.04945	ASEGLAGALASVLAGQGSSVHSCDSAPAGEPPAPVR	36	0	3372.64	Q6ZVK8	Q6ZVK8	2	37	NUDT18	8-oxo-dGDP phosphatase NUDT18	4.4077e-62
2.04624	LFLCVLPQDK	10	0	1231.66	Q92609	Q92609	93	102	TBC1D5	TBC1 domain family member 5	0.0012866
2.04604	VENTRWDYLTQVEKECK	17	2	2197.05	Q9HB71	Q9HB71	158	174	CACYBP	Calcyclin-binding protein	1.23e-06
2.04464	VVACTSAFLLWDPTKVPPR	19	1	2156.15	P30043	P30043	106	124	BLVRB	Flavin reductase (NADPH)	0.002998
2.04407	HFEASCGQLSPAR	13	0	1458.67	Q96N21	Q96N21	347	359	ENTHD2	AP-4 complex accessory subunit tepsin	0.035002
2.04404	ICDEITGRVPK	11	1	1286.67	Q8N335	Q8N335	103	113	GPD1L	Glycerol-3-phosphate dehydrogenase 1-like protein	0.0029885
2.04393	YCDPDSYHRR	10	1	1367.57	P26368	P26368	463	472	U2AF2	Splicing factor U2AF 65 kDa subunit	0.0023402
2.04345	AWVPINNCYLMSK	13	0	1594.76	Q9ULU4	Q9ULU4	314	326	ZMYND8	Protein kinase C-binding protein 1	0.0073085
2.04275	SDMICGYACLK	11	0	1316.56	P42575	P42575	362	372	CASP2	Caspase-2;Caspase-2 subunit p18;Caspase-2 subunit p13;Caspase-2 subunit p12	0.00015176
2.04248	MDVLVSECSAR	11	0	1265.57	P54136	P54136	1	11	RARS	Arginine--tRNA ligase, cytoplasmic	1.0782e-05
2.04189	SSHSGNGCK	9	0	932.377	O75845	O75845	278	286	SC5D	Lathosterol oxidase	0.0028838
2.04122	ILRPGGCLFLKEPVETAVDNNSK	23	2	2556.34	Q6FI81	Q6FI81	86	108	CIAPIN1	Anamorsin	0.00037231
2.03919	GTESTQDACAK	11	0	1166.49	Q92625;Q7Z6G8	Q92625	957	967	ANKS1A;ANKS1B	Ankyrin repeat and SAM domain-containing protein 1A;Ankyrin repeat and sterile alpha motif domain-containing protein 1B	0.0023547
2.0351	GGSLESDGCPKEPAKTQPAVATAATAAEK	29	2	2841.38	P51608	P51608	421	449	MECP2	Methyl-CpG-binding protein 2	2.6025e-60
2.03479	SCGKDGFHIR	10	1	1175.55	P27635	P27635	79	88	RPL10	60S ribosomal protein L10	0.0026029
2.03385	YVLHCQGTEEEK	12	0	1491.67	P62495	P62495	331	342	ETF1	Eukaryotic peptide chain release factor subunit 1	0.00013265
2.03201	VMHCLDKSTEEPIVK	15	1	1784.88	Q13618	Q13618	248	262	CUL3	Cullin-3	0.0059816
2.02959	GLPCTELFVAPVGVASK	17	0	1743.92	O00515	O00515	425	441	LAD1	Ladinin-1	0.0014959
2.01889	CVFEMPNENDKLNDMEPSK	19	1	2295.98	Q9P0L0	Q9P0L0	128	146	VAPA	Vesicle-associated membrane protein-associated protein A	1.2479e-05
2.01876	FACNGTVIEHPEYGEVIQLQGDQRK	25	1	2887.39	P41567;O60739	P41567	67	91	EIF1;EIF1B	Eukaryotic translation initiation factor 1;Eukaryotic translation initiation factor 1b	3.8247e-55
2.01788	EKDFIILSCVR	11	1	1378.73	Q92900	Q92900	844	854	UPF1	Regulator of nonsense transcripts 1	6.2274e-07
2.01325	LGPVPSTQQHGEEPGKAVSSSPDEETGSPCR	31	1	3219.47	Q0VDD7	Q0VDD7	50	80	C19orf57	Uncharacterized protein C19orf57	5.1428e-09
2.01227	STCIYGGAPK	10	0	1052.5	Q92841;P17844	Q92841	275	284	DDX17;DDX5	Probable ATP-dependent RNA helicase DDX17;Probable ATP-dependent RNA helicase DDX5	0.00062699
2.0116	ERLQLECQR	9	1	1230.61	Q14151	Q14151	666	674	SAFB2	Scaffold attachment factor B2	0.0036914
2.0113	LALLEPVFPIACHR	14	0	1634.9	Q99549	Q99549	742	755	MPHOSPH8	M-phase phosphoprotein 8	0.0025252
2.01093	GLESTTLADKDGEIYCK	17	1	1898.89	P21291	P21291	152	168	CSRP1	Cysteine and glycine-rich protein 1	0.0031326
2.01	CPEALFQPSFLGMESCGIHETTFNSIMK	28	0	3230.45	P60709;P63261	P60709	257	284	ACTB;ACTG1	Actin, cytoplasmic 1;Actin, cytoplasmic 1, N-terminally processed;Actin, cytoplasmic 2;Actin, cytoplasmic 2, N-terminally processed	1.3182e-19
2.00923	RQVLIRPCSK	10	2	1255.72	P62244	P62244	23	32	RPS15A	40S ribosomal protein S15a	0.039051
2.00856	FAEVECLAESHQHLSK	16	0	1883.88	Q14839	Q14839	1822	1837	CHD4	Chromodomain-helicase-DNA-binding protein 4	5.5453e-05
2.00259	QAHGKADSASCENR	14	1	1529.66	Q92833	Q92833	512	525	JARID2	Protein Jumonji	0.005422
2.00133	LEGIPAYIVVPQTAPDCK	18	0	1970.02	Q9GZT4	Q9GZT4	97	114	SRR	Serine racemase	6.4811e-05
1.99982	VIQYLTSNKCGK	12	1	1409.73	O15381	O15381	17	28	NVL	Nuclear valosin-containing protein-like	0.0013432
1.99883	AELTMAALCGR	11	0	1191.57	Q7Z3U7	Q7Z3U7	584	594	MON2	Protein MON2 homolog	5.0421e-12
1.99817	SANGSDDKASCK	12	1	1238.52	Q9UHV7	Q9UHV7	801	812	MED13	Mediator of RNA polymerase II transcription subunit 13	0.0017919
1.99731	VLLDAPCSGTGVISKDPAVK	20	1	2026.08	P46087	P46087	457	476	NOP2	Probable 28S rRNA (cytosine(4447)-C(5))-methyltransferase	6.562e-06
1.99679	ALLCKPITQTK	11	1	1271.73	Q5VZL5	Q5VZL5	945	955	ZMYM4	Zinc finger MYM-type protein 4	0.0015481
1.99578	AQELSALLGCEVDADQVILSHSPMK	25	0	2710.33	Q9BXW7	Q9BXW7	100	124	CECR5	Cat eye syndrome critical region protein 5	3.3498e-07
1.9954	LNSAVECVPYTQALTPATALDLVR	24	0	2601.35	O95396	O95396	148	171	MOCS3	Adenylyltransferase and sulfurtransferase MOCS3;Molybdopterin-synthase adenylyltransferase;Molybdopterin-synthase sulfurtransferase	1.5571e-76
1.98952	GVLFGVPGAFTPGCSK	16	0	1592.8	P30044	P30044	87	102	PRDX5	Peroxiredoxin-5, mitochondrial	1.1659e-05
1.98775	LIIEETKPCVPVSMK	15	1	1742.93	Q12955	Q12955	4313	4327	ANK3	Ankyrin-3	0.0012387
1.98544	IDVPANRYDLLCLEGLVR	18	1	2115.11	Q9NSD9	Q9NSD9	65	82	FARSB	Phenylalanine--tRNA ligase beta subunit	0.0031565
1.98498	IIHRNDGAENSCTER	15	1	1770.81	Q9Y5Q8	Q9Y5Q8	421	435	GTF3C5	General transcription factor 3C polypeptide 5	0.0011158
1.98282	CIPYSVLLK	9	0	1091.6	Q9H9Q2	Q9H9Q2	110	118	COPS7B	COP9 signalosome complex subunit 7b	0.00037368
1.98272	CSFDVVKR	8	1	1009.5	Q9Y678	Q9Y678	169	176	COPG1	Coatomer subunit gamma-1	0.00015533
1.98257	CNALVTSVDSAPAAVK	16	0	1601.81	Q96B01	Q96B01	254	269	RAD51AP1	RAD51-associated protein 1	0.00092283
1.9778	HCAYEHDIQALSPQVQQVQDDGHR	24	0	2830.28	O15020	O15020	1842	1865	SPTBN2	Spectrin beta chain, non-erythrocytic 2	5.4748e-91
1.97708	LQEALDAEMLEDEAGGGGAGPGGACK	26	0	2502.1	Q1KMD3	Q1KMD3	33	58	HNRNPUL2	Heterogeneous nuclear ribonucleoprotein U-like protein 2	6.3798e-86
1.97383	KSGTSCPSSK	10	1	1037.48	Q8NFA0;P35125	Q8NFA0	1382	1391	USP32;USP6	Ubiquitin carboxyl-terminal hydrolase 32;Ubiquitin carboxyl-terminal hydrolase 6	0.0054654
1.97317	NFLQCLGR	8	0	1006.5	P26374	P26374	362	369	CHML	Rab proteins geranylgeranyltransferase component A 2	0.0060851
1.96988	QVLIRPCSK	9	1	1099.62	P62244	P62244	24	32	RPS15A	40S ribosomal protein S15a	0.0061503
1.96697	CKHMQSQQLENYKK	14	2	1820.87	Q96EV8	Q96EV8	147	160	DTNBP1	Dysbindin	0.00010203
1.96675	ASCPAAAPLMER	12	0	1272.6	Q96CD2	Q96CD2	5	16	PPCDC	Phosphopantothenoylcysteine decarboxylase	0.010728
1.96663	LHVSVEALVCHRK	13	1	1546.84	O60749	O60749	323	335	SNX2	Sorting nexin-2	3.4633e-17
1.96627	STANGPDKNEPEVEAEQPLCSSQSQCKEEK	30	2	3375.48	Q8TEQ6	Q8TEQ6	1396	1425	GEMIN5	Gem-associated protein 5	9.9882e-179
1.96591	LTCLFQIKR	9	1	1177.66	Q15386	Q15386	138	146	UBE3C	Ubiquitin-protein ligase E3C	0.003067
1.96255	DTTQSKPVSSPFPTKPLEGQAEGDSGECK	29	2	3076.43	Q9UKX7	Q9UKX7	306	334	NUP50	Nuclear pore complex protein Nup50	8.3227e-07
1.96237	LVCGMVSYLNDLPSQR	16	0	1850.9	Q15067	Q15067	447	462	ACOX1	Peroxisomal acyl-coenzyme A oxidase 1	1.8635e-05
1.96197	ITINPGCVVVDGMPPGVSFK	20	0	2086.06	P78347	P78347	897	916	GTF2I	General transcription factor II-I	2.789e-13
1.96035	RSQKPEAGGCGAPAAR	16	2	1611.79	O60343	O60343	65	80	TBC1D4	TBC1 domain family member 4	0.0091012
1.9596	YASPEMCFVFSDRYK	15	1	1898.83	P30566	P30566	21	35	ADSL	Adenylosuccinate lyase	0.0015633
1.95883	CLHHEVK	7	0	921.449	Q9H5N1	Q9H5N1	372	378	RABEP2	Rab GTPase-binding effector protein 2	0.030743
1.95795	NPAVWLNTSQPLCK	14	0	1626.82	Q9UBB5	Q9UBB5	347	360	MBD2	Methyl-CpG-binding domain protein 2	7.4594e-22
1.95577	ANRWHLCPTLYESR	14	1	1801.87	Q9H3H3	Q9H3H3	257	270	C11orf68	UPF0696 protein C11orf68	0.0012054
1.95239	PLMVIHHLEDCQYSQALKK	19	1	2309.17	Q8TD06	Q8TD06	61	79	AGR3	Anterior gradient protein 3 homolog	2.8829e-11
1.94956	VPLDVCLK	8	0	942.521	P49848	P49848	125	132	TAF6	Transcription initiation factor TFIID subunit 6	0.013822
1.94842	KVMEECKR	8	2	1078.53	O95292	O95292	168	175	VAPB	Vesicle-associated membrane protein-associated protein B/C	0.032315
1.9484	CLALPAMHWPR	11	0	1350.67	Q14687	Q14687	1199	1209	GSE1	Genetic suppressor element 1	0.0093988
1.94826	ITASEALKHPWICQR	15	1	1808.94	Q13557	Q13557	261	275	CAMK2D	Calcium/calmodulin-dependent protein kinase type II subunit delta	0.014395
1.94765	CFSILTTHKR	10	1	1261.66	O75373	O75373	436	445	ZNF737	Zinc finger protein 737	0.010051
1.94659	LCVQNSPQEAR	11	0	1300.62	P33240	P33240	149	159	CSTF2	Cleavage stimulation factor subunit 2	0.014268
1.94478	SLDQTSPCPLVLVR	14	0	1583.83	Q6XZF7	Q6XZF7	684	697	DNMBP	Dynamin-binding protein	2.1349e-10
1.94383	SLSALLGCSK	10	0	1034.54	Q15751	Q15751	2518	2527	HERC1	Probable E3 ubiquitin-protein ligase HERC1	0.0024764
1.94203	NTLANSCGTGIR	12	0	1262.6	Q96RE7;Q96BF6	Q96RE7	410	421	NACC1;NACC2	Nucleus accumbens-associated protein 1;Nucleus accumbens-associated protein 2	0.00015216
1.94183	ATYCKPHMQTK	11	1	1363.64	Q9UBW7	Q9UBW7	860	870	ZMYM2	Zinc finger MYM-type protein 2	0.0051587
1.9408	DIAEPHIPCLMPEYFEPQIK	20	0	2426.16	Q96EY7	Q96EY7	131	150	PTCD3	Pentatricopeptide repeat domain-containing protein 3, mitochondrial	2.4468e-13
1.94012	ACFGGLFANLIRPGDAK	17	1	1805.92	Q9NR09	Q9NR09	2891	2907	BIRC6	Baculoviral IAP repeat-containing protein 6	1.9987e-05
1.93969	ASVKEQDYLCHVYVR	15	1	1865.91	O15498	O15498	57	71	YKT6	Synaptobrevin homolog YKT6	0.037457
1.93923	VLNEECDQNWYK	12	0	1596.69	P62993	P62993	27	38	GRB2	Growth factor receptor-bound protein 2	0.025756
1.93643	IECSHIR	7	0	913.444	Q9Y3C1	Q9Y3C1	34	40	NOP16	Nucleolar protein 16	0.052203
1.93608	LVDWLLAQGDCQTR	14	0	1673.82	Q8TCU6	Q8TCU6	548	561	PREX1	Phosphatidylinositol 3,4,5-trisphosphate-dependent Rac exchanger 1 protein	2.8095e-16
1.93565	AKECMAGTSGSEEVK	15	1	1582.7	Q86UP2	Q86UP2	1102	1116	KTN1	Kinectin	0.0012975
1.93505	DCLIPMGITSENVAER	16	0	1803.85	P09110	P09110	176	191	ACAA1	3-ketoacyl-CoA thiolase, peroxisomal	0.00011383
1.9349	AVLAACSHYFK	11	0	1265.62	O15156	O15156	50	60	ZBTB7B	Zinc finger and BTB domain-containing protein 7B	0.0016256
1.93416	SCDLLLFLRDK	11	1	1378.73	Q6PJG6	Q6PJG6	719	729	BRAT1	BRCA1-associated ATM activator 1	9.4826e-05
1.93306	DCDHADEQK	9	0	1116.41	P62633	P62633	110	118	CNBP	Cellular nucleic acid-binding protein	0.0028418
1.93091	TCVHTFFDHQDQVWGVK	17	0	2102.96	Q9GZS3	Q9GZS3	265	281	WDR61	WD repeat-containing protein 61;WD repeat-containing protein 61, N-terminally processed	0.00032944
1.92997	TATFENIVCVLNR	13	0	1535.78	Q12933	Q12933	279	291	TRAF2	TNF receptor-associated factor 2	0.00031336
1.92836	QYLYCLKPK	9	1	1211.64	A5PLN9	A5PLN9	250	258	TRAPPC13	Trafficking protein particle complex subunit 13	3.7767e-05
1.91804	CGGIDKR	7	1	804.391	Q5VTE0;P68104;Q05639	Q5VTE0	31	37	EEF1A1P5;EEF1A1;EEF1A2	Putative elongation factor 1-alpha-like 3;Elongation factor 1-alpha 1;Elongation factor 1-alpha 2	0.037342
1.91645	EKQEEEEAKCLEK	13	2	1648.76	Q7Z6Z7	Q7Z6Z7	1412	1424	HUWE1	E3 ubiquitin-protein ligase HUWE1	0.0075767
1.9159	IAQLQEALLHCGK	13	0	1479.79	Q9UPN3	Q9UPN3	5336	5348	MACF1	Microtubule-actin cross-linking factor 1, isoforms 1/2/3/5	0.00031314
1.91432	SQVTHYSNLLCDLLR	15	0	1817.91	P56945	P56945	810	824	BCAR1	Breast cancer anti-estrogen resistance protein 1	0.0015253
1.91358	IHTIPTVPIVDCFQK	15	0	1766.94	Q9Y4A5	Q9Y4A5	3064	3078	TRRAP	Transformation/transcription domain-associated protein	0.0025298
1.90988	VKTEQQESDSVQCMPVAK	18	1	2062.97	Q96RE7	Q96RE7	166	183	NACC1	Nucleus accumbens-associated protein 1	4.411e-05
1.9095	LIAGCIGKPLGEQFRK	16	2	1785.99	Q9HAV4	Q9HAV4	1153	1168	XPO5	Exportin-5	0.00014885
1.90741	GALVTVGQLSCYDQAK	16	0	1708.85	Q9UBX3	Q9UBX3	171	186	SLC25A10	Mitochondrial dicarboxylate carrier	1.8016e-58
1.90726	KEEDLEDKNNFGAEPPHQNGECYPNEK	27	2	3187.38	Q92598	Q92598	824	850	HSPH1	Heat shock protein 105 kDa	4.7949e-13
1.90645	VGCPVLALEVLSK	13	0	1383.78	Q8TDJ6	Q8TDJ6	1895	1907	DMXL2	DmX-like protein 2	0.0012191
1.90502	AAECNIVVTQPR	12	0	1356.68	Q08211	Q08211	435	446	DHX9	ATP-dependent RNA helicase A	1.9465e-08
1.90498	KMCLFAGFQR	10	1	1256.62	Q00839	Q00839	592	601	HNRNPU	Heterogeneous nuclear ribonucleoprotein U	4.9845e-06
1.90455	EADEGCKKPLER	12	2	1430.68	Q9NQG5	Q9NQG5	95	106	RPRD1B	Regulation of nuclear pre-mRNA domain-containing protein 1B	1.9416e-05
1.9039	CLEDEHLLQAISK	13	0	1554.77	Q9Y217	Q9Y217	214	226	MTMR6	Myotubularin-related protein 6	1.2586e-33
1.90265	AECSIRLPK	9	1	1072.57	O94776	O94776	493	501	MTA2	Metastasis-associated protein MTA2	0.0074054
1.9022	IVGAPMHDLLLWNNATVTTCHSK	23	0	2577.28	P11586	P11586	176	198	MTHFD1	C-1-tetrahydrofolate synthase, cytoplasmic;Methylenetetrahydrofolate dehydrogenase;Methenyltetrahydrofolate cyclohydrolase;Formyltetrahydrofolate synthetase;C-1-tetrahydrofolate synthase, cytoplasmic, N-terminally processed	3.7985e-84
1.90058	VHLCAAQLLQLTNLEHDVYER	21	0	2521.27	Q9H0E3	Q9H0E3	948	968	SAP130	Histone deacetylase complex subunit SAP130	7.8668e-64
1.90009	TALSSTESCTMK	12	0	1314.58	Q96T23	Q96T23	554	565	RSF1	Remodeling and spacing factor 1	0.0025836
1.89794	DEATEPGDQENKPCR	15	1	1744.73	P42858	P42858	651	665	HTT	Huntingtin	5.6433e-16
1.89663	SLPGATAAECASNLKK	16	1	1616.82	Q8N5X7	Q8N5X7	60	75	EIF4E3	Eukaryotic translation initiation factor 4E type 3	0.0028818
1.89482	AKPACKADK	9	2	987.517	Q9UIF9	Q9UIF9	791	799	BAZ2A	Bromodomain adjacent to zinc finger domain protein 2A	0.035892
1.89333	QCVQFVEAAAHESEQQKEASWK	22	1	2589.19	Q5VU43	Q5VU43	374	395	PDE4DIP	Myomegalin	4.4374e-21
1.89125	ITVAECIETQSK	12	0	1377.68	Q9ULU4	Q9ULU4	133	144	ZMYND8	Protein kinase C-binding protein 1	0.00053399
1.8908	SDCYTELEK	9	0	1143.48	Q96FQ6	Q96FQ6	2	10	S100A16	Protein S100-A16	6.2717e-22
1.88996	VVTTPAFMCETALHYIHDGIGAMVR	25	0	2788.35	P0DPI2;A0A0B4J2D5	P0DPI2	236	260			4.8425e-11
1.8831	ENGAGQICELADALSR	16	0	1702.79	Q8NFA0;P35125	Q8NFA0	1432	1447	USP32;USP6	Ubiquitin carboxyl-terminal hydrolase 32;Ubiquitin carboxyl-terminal hydrolase 6	5.045e-69
1.88289	CNTDQAGRPK	10	1	1145.52	P33992	P33992	197	206	MCM5	DNA replication licensing factor MCM5	0.0077737
1.88288	AALGHLAGEAAAAPGPGTPCASR	23	0	2102.03	Q9H7E9	Q9H7E9	2	24	C8orf33	UPF0488 protein C8orf33	0.00023246
1.88003	YGYEIPVDMLCKR	13	1	1642.78	P60900	P60900	105	117	PSMA6	Proteasome subunit alpha type-6	0.0017175
1.87901	NSLIELPDDYSCLLNQASHFR	21	0	2491.18	Q8IWV7	Q8IWV7	1592	1612	UBR1	E3 ubiquitin-protein ligase UBR1	0.00063848
1.87613	STGKGDSCDSSEDKK	15	2	1599.67	P46100	P46100	1067	1081	ATRX	Transcriptional regulator ATRX	0.0076703
1.87306	CSGDGVGAPR	10	0	974.424	O15355	O15355	13	22	PPM1G	Protein phosphatase 1G	0.0072521
1.873	ADCLVPSEIRK	11	1	1286.67	Q99719	Q99719	191	201	2005-09-01	Septin-5	0.0053995
1.87276	KRVPDHHPC	9	2	1144.56	P78371	P78371	527	535	CCT2	T-complex protein 1 subunit beta	0.0010119
1.87248	MLVIEQCK	8	0	1019.51	P48643	P48643	371	378	CCT5	T-complex protein 1 subunit epsilon	0.00022513
1.87243	EVFRLPTDLTACDNR	15	1	1805.87	Q96RS6	Q96RS6	100	114	NUDCD1	NudC domain-containing protein 1	9.0495e-05
1.87207	AVLPVTCHR	9	0	1051.56	Q96N67	Q96N67	2119	2127	DOCK7	Dedicator of cytokinesis protein 7	0.0092529
1.87125	LSLLEVGCGTGANFK	15	0	1564.79	Q9H8H3	Q9H8H3	72	86	METTL7A	Methyltransferase-like protein 7A	0.0025772
1.87115	YYTSASGDEMVSLKDYCTR	19	1	2244.97	P07900	P07900	465	483	HSP90AA1	Heat shock protein HSP 90-alpha	0.0035324
1.87058	WESENKMVCEQK	12	1	1566.68	P29373	P29373	88	99	CRABP2	Cellular retinoic acid-binding protein 2	0.0023717
1.86831	GHSCYRPR	8	1	1031.47	P62753	P62753	80	87	RPS6	40S ribosomal protein S6	0.0061623
1.86726	NSGTFSSQIENTPILCPFHLQPVPEPETVLK	31	0	3478.74	P48200	P48200	186	216	IREB2	Iron-responsive element-binding protein 2	4.5539e-23
1.86624	LYCQTTGLGGSAVAGHASDK	20	0	1991.94	Q9Y6N1	Q9Y6N1	119	138	COX11	Cytochrome c oxidase assembly protein COX11, mitochondrial	0.00036053
1.86443	KAEGDLGPSWVCGFSNLESQVLEKR	25	2	2805.38	Q15814	Q15814	173	197	TBCC	Tubulin-specific chaperone C	4.429e-105
1.86371	FLIYEHECFQEELRK	15	1	2039.98	Q8NBZ0	Q8NBZ0	24	38	INO80E	INO80 complex subunit E	0.00073074
1.86318	LPLDCGLALR	10	0	1126.62	Q86VY4	Q86VY4	81	90	TSPYL5	Testis-specific Y-encoded-like protein 5	0.0062798
1.86117	NVDAILEEYANCKK	14	1	1665.8	Q15014	Q15014	154	167	MORF4L2	Mortality factor 4-like protein 2	2.405e-18
1.86002	DVASAMQQMLTESCK	15	0	1697.74	Q6UWE0	Q6UWE0	384	398	LRSAM1	E3 ubiquitin-protein ligase LRSAM1	1.6206e-72
1.85951	VACETVAK	8	0	876.438	P31153	P31153	54	61	MAT2A	S-adenosylmethionine synthase isoform type-2	0.00018438
1.85842	ETARPSCEIVDGTR	14	1	1589.75	Q92538	Q92538	607	620	GBF1	Golgi-specific brefeldin A-resistance guanine nucleotide exchange factor 1	0.014702
1.85457	AEETCAPSVSYFK	13	0	1487.66	P24385	P24385	34	46	CCND1	G1/S-specific cyclin-D1	0.00059769
1.85373	TSLTTCFAQETFGK	14	0	1589.74	P51157	P51157	26	39	RAB28	Ras-related protein Rab-28	0.0025339
1.85317	YFDKPVCMMAR	11	1	1416.64	Q6ZT07	Q6ZT07	1229	1239	TBC1D9	TBC1 domain family member 9	0.0023471
1.85193	RRCDELTR	8	2	1104.55	P17844	P17844	352	359	DDX5	Probable ATP-dependent RNA helicase DDX5	0.043801
1.85191	NTPSFLIACNKQDIAMAK	18	1	2021.01	Q9Y5M8	Q9Y5M8	171	188	SRPRB	Signal recognition particle receptor subunit beta	0.0016035
1.85167	SGMTTGSTLPVEGGFWAC	18	0	1856.81	Q7Z4W1	Q7Z4W1	227	244	DCXR	L-xylulose reductase	3.3131e-105
1.85054	QAFTDVATGSLGQGLGAACGMAYTGK	26	0	2531.18	P29401	P29401	115	140	TKT	Transketolase	2.987e-10
1.85041	ALKEEGNQCVNDKNYKDALSK	21	3	2423.18	Q07617	Q07617	625	645	SPAG1	Sperm-associated antigen 1	0.00051701
1.8484	CLIKNPAER	9	1	1099.58	P36507;Q02750	Q02750	341	349	MAP2K2;MAP2K1	Dual specificity mitogen-activated protein kinase kinase 2;Dual specificity mitogen-activated protein kinase kinase 1	0.0036441
1.84692	LQALVNSLCAGQSP	14	0	1456.73	Q6XQN6	Q6XQN6	525	538	NAPRT	Nicotinate phosphoribosyltransferase	3.6163e-18
1.84643	SIMAAAGVPVVEGYHGEDQSDQCLK	25	0	2660.22	Q96RQ3	Q96RQ3	168	192	MCCC1	Methylcrotonoyl-CoA carboxylase subunit alpha, mitochondrial	0.00044411
1.84617	NLTWTLSNLCR	11	0	1376.69	P52292	P52292	228	238	KPNA2	Importin subunit alpha-1	7.5387e-25
1.84562	YIFDAECALEK	11	0	1357.62	P09884	P09884	1397	1407	POLA1	DNA polymerase alpha catalytic subunit	4.6756e-05
1.84502	EQAKEACK	8	1	962.449	Q01780	Q01780	751	758	EXOSC10	Exosome component 10	0.014531
1.84498	LTCEEEEEKIFGR	13	1	1638.76	P51531	P51531	1294	1306	SMARCA2	Probable global transcription activator SNF2L2	0.0069629
1.84475	CQLQQAAALNAQHK	14	0	1579.79	Q96DF8	Q96DF8	263	276	DGCR14	Protein DGCR14	8.7283e-23
1.84386	APVPSTCSSTFPEELSPPSHQAK	23	0	2453.15	Q14980	Q14980	154	176	NUMA1	Nuclear mitotic apparatus protein 1	5.2625e-05
1.84384	KAQQYLDMCWK	11	1	1469.68	Q5T0N5	Q5T0N5	121	131	FNBP1L	Formin-binding protein 1-like	0.031485
1.843	VEMSVNDKAEASGCRR	16	2	1807.83	Q7Z2T5	Q7Z2T5	717	732	TRMT1L	TRMT1-like protein	7.6627e-05
1.84217	IHQCISINMLADKLNMTPEEAER	23	1	2712.3	P60228	P60228	347	369	EIF3E	Eukaryotic translation initiation factor 3 subunit E	4.5465e-83
1.84216	KAADETLCQTK	11	1	1263.61	P49916	P49916	922	932	LIG3	DNA ligase 3	0.0016604
1.84045	YNFFTGCPK	9	0	1132.5	Q99832	Q99832	358	366	CCT7	T-complex protein 1 subunit eta	0.00037325
1.8393	GWPLELLCEK	10	0	1243.63	Q12906	Q12906	248	257	ILF3	Interleukin enhancer-binding factor 3	0.00053362
1.83854	FFACAPNYSYAALCECLR	18	0	2211.95	Q96RS6	Q96RS6	498	515	NUDCD1	NudC domain-containing protein 1	7.1467e-11
1.83852	TSAAACAVTDLSDDSDFDEKAK	22	1	2316.01	Q9NQZ2	Q9NQZ2	354	375	UTP3	Something about silencing protein 10	0.00076404
1.83834	IENLCAMGFDR	11	0	1324.59	P61086	P61086	166	176	UBE2K	Ubiquitin-conjugating enzyme E2 K	0.0043367
1.83747	SSCLTQHQTTHTGEK	15	0	1713.77	Q14586	Q14586	448	462	ZNF267	Zinc finger protein 267	0.00062425
1.83633	IGPSILNSDLANLGAECLR	19	0	2012.04	Q96AT9	Q96AT9	7	25	RPE	Ribulose-phosphate 3-epimerase	2.6132e-27
1.83518	MEEYHRHCDEVGFNAEEAHNIVK	23	1	2813.23	P51808	P51808	1	23	DYNLT3	Dynein light chain Tctex-type 3	9.2725e-22
1.83406	CAPASSSVPAEAELAGEGISVNTGPK	26	0	2498.2	Q13371	Q13371	35	60	PDCL	Phosducin-like protein	5.596e-100
1.83346	MAQDLKDIIEHLNTSGAPADTSDPLQQICK	30	1	3308.6	P37198	P37198	447	476	NUP62	Nuclear pore glycoprotein p62	6.6604e-74
1.83325	VKEYQVETIVDTLCTNMLSDKEQLR	25	2	3011.49	Q86VP6	Q86VP6	79	103	CAND1	Cullin-associated NEDD8-dissociated protein 1	2.623e-38
1.8322	LLQFVTGTCR	10	0	1193.62	Q96J02;O00308;Q9H0M0	Q96J02	827	836	ITCH;WWP2;WWP1	E3 ubiquitin-protein ligase Itchy homolog;NEDD4-like E3 ubiquitin-protein ligase WWP2;NEDD4-like E3 ubiquitin-protein ligase WWP1	0.00052514
1.83039	LALCSADSVAFPVLTHSTR	19	0	2044.04	Q14C86	Q14C86	1126	1144	GAPVD1	GTPase-activating protein and VPS9 domain-containing protein 1	1.9954e-08
1.82936	AVDLCAAPGSWSQVLSQK	18	0	1915.95	Q9UET6	Q9UET6	45	62	FTSJ1	Putative tRNA (cytidine(32)/guanosine(34)-2-O)-methyltransferase	0.0047212
1.82912	KSDGACDSPSSDKENSSQIAQDHQKK	26	3	2846.27	Q9UIG0	Q9UIG0	151	176	BAZ1B	Tyrosine-protein kinase BAZ1B	2.2781e-10
1.82861	QIPAITCIQSQWR	13	0	1599.82	P46940	P46940	775	787	IQGAP1	Ras GTPase-activating-like protein IQGAP1	0.00029528
1.82797	FNECGHVLYADIK	13	0	1564.73	P52272	P52272	673	685	HNRNPM	Heterogeneous nuclear ribonucleoprotein M	0.00090121
1.82501	LNIISNLDCVNEVIGIR	17	0	1941.04	P30153;P30154	P30153	382	398	PPP2R1A;PPP2R1B	Serine/threonine-protein phosphatase 2A 65 kDa regulatory subunit A alpha isoform;Serine/threonine-protein phosphatase 2A 65 kDa regulatory subunit A beta isoform	0.00011137
1.82446	NLCEEALLK	9	0	1088.55	Q9NVT9	Q9NVT9	159	167	ARMC1	Armadillo repeat-containing protein 1	0.0046186
1.82334	QLLALDAVDPQGEEKCK	17	1	1912.96	Q9UL15	Q9UL15	405	421	BAG5	BAG family molecular chaperone regulator 5	0.0035803
1.82238	SLDGLSEACGGAGSSGSAESGAGGGRR	27	1	2409.06	Q96GS4	Q96GS4	168	194	C17orf59	Uncharacterized protein C17orf59	3.7419e-18
1.82117	ICRLEEQLGR	10	1	1272.66	Q9BR76	Q9BR76	474	483	CORO1B	Coronin-1B	0.0015498
1.81807	YGINTTDIFQTVDLWEGKNMACVQR	25	1	2958.4	P37802	P37802	103	127	TAGLN2	Transgelin-2	3.4621e-105
1.81694	ALTNLPHTDFTLCK	14	0	1629.82	Q9UBQ5	Q9UBQ5	73	86	EIF3K	Eukaryotic translation initiation factor 3 subunit K	0.00047309
1.81533	KVPELSSVFLPPCAQLLHER	20	1	2319.24	O75843	O75843	168	187	AP1G2	AP-1 complex subunit gamma-like 2	8.8487e-10
1.81519	NTAPLTLCPLNIGSQGSTDY	20	0	2121	P19474	P19474	456	475	TRIM21	E3 ubiquitin-protein ligase TRIM21	2.8124e-40
1.81514	ISTCAPSTLHITQNTEQELHSPTVK	25	0	2791.38	Q8WVV4	Q8WVV4	103	127	POF1B	Protein POF1B	5.3692e-11
1.81488	DKKGSCNLSR	10	2	1163.57	Q06210	Q06210	249	258	GFPT1	Glutamine--fructose-6-phosphate aminotransferase [isomerizing] 1	0.014122
1.8128	ERELEECQR	9	1	1247.56	Q9UNE7	Q9UNE7	174	182	STUB1	E3 ubiquitin-protein ligase CHIP	0.0054023
1.81172	SALCNADSPKDPVLPMK	17	1	1841.9	Q29RF7	Q29RF7	1090	1106	PDS5A	Sister chromatid cohesion protein PDS5 homolog A	0.0049612
1.80917	SKYCTETSGVHGDSPYGSGTMDTHSLESK	29	1	3117.33	O95425	O95425	73	101	SVIL	Supervillin	3.844e-141
1.80887	CLEEKNEILQGK	12	1	1459.73	Q14980	Q14980	375	386	NUMA1	Nuclear mitotic apparatus protein 1	0.00066584
1.8086	NCSGKTEQK	9	1	1050.48	Q6IA86	Q6IA86	789	797	ELP2	Elongator complex protein 2	1.3822e-05
1.80731	VEDMAELTCLNEASVLHNLK	20	0	2285.1	P35579;P35580	P35579	83	102	MYH9;MYH10	Myosin-9;Myosin-10	3.8751e-132
1.80611	NGTSSTCQDSPEKTTLAAK	19	1	1994.92	Q9BX63	Q9BX63	119	137	BRIP1	Fanconi anemia group J protein	3.3019e-20
1.8049	LSSIIDCTGTASYHGFLPVLVR	22	0	2405.24	Q7Z6Z7	Q7Z6Z7	343	364	HUWE1	E3 ubiquitin-protein ligase HUWE1	0.00049921
1.80316	SVGAVAYLECSAR	13	0	1381.67	O00212	O00212	162	174	RHOD	Rho-related GTP-binding protein RhoD	4.0199e-05
1.80272	KGPGKQEEVCVIDALLADIR	20	2	2210.17	Q27J81	Q27J81	962	981	INF2	Inverted formin-2	0.00065472
1.80211	ELFASLTPWACGSHTPLLAGR	21	0	2283.15	Q66K14	Q66K14	866	886	TBC1D9B	TBC1 domain family member 9B	8.8938e-07
1.80209	DGLGNTPLHLAACTNHVPVITTLLR	25	0	2682.43	Q6NXT1	Q6NXT1	173	197	ANKRD54	Ankyrin repeat domain-containing protein 54	0.00010688
1.80125	LEHEEGAPCTAIR	13	0	1481.69	Q07002;Q00536;Q00537	Q07002	177	189	CDK18;CDK16;CDK17	Cyclin-dependent kinase 18;Cyclin-dependent kinase 16;Cyclin-dependent kinase 17	0.0019592
1.80068	SVSGTDVQEECR	12	0	1365.58	P49321	P49321	244	255	NASP	Nuclear autoantigenic sperm protein	8.9233e-10
1.80008	PSNLLLNTTCDLK	13	0	1487.77	P28482	P28482	152	164	MAPK1	Mitogen-activated protein kinase 1	3.577e-15
1.79968	HASGGSTVHIHPQAAPVVCR	20	0	2080.04	Q7Z6Z7	Q7Z6Z7	3315	3334	HUWE1	E3 ubiquitin-protein ligase HUWE1	5.9891e-15
1.79939	FHADSVCK	8	0	962.428	Q9BW61	Q9BW61	19	26	DDA1	DET1- and DDB1-associated protein 1	0.0036183
1.79887	CQQLQQEYSR	10	0	1338.6	Q96JB5	Q96JB5	136	145	CDK5RAP3	CDK5 regulatory subunit-associated protein 3	0.0038561
1.79727	CQYVTEK	7	0	926.417	P04075;P09972	P04075	202	208	ALDOA;ALDOC	Fructose-bisphosphate aldolase A;Fructose-bisphosphate aldolase C	0.017499
1.79618	QASVGAGIPYSVPAWSCQMICGSGLK	26	0	2723.29	Q9BWD1	Q9BWD1	72	97	ACAT2	Acetyl-CoA acetyltransferase, cytosolic	4.927e-34
1.79491	ALYLAGPNCLSPWK	14	0	1588.81	Q6ZS30	Q6ZS30	802	815	NBEAL1	Neurobeachin-like protein 1	0.0019367
1.79113	VLCQLDEEEVLHSPR	15	0	1822.89	Q9BXL6	Q9BXL6	48	62	CARD14	Caspase recruitment domain-containing protein 14	9.7395e-23
1.789	AHVVPCFDASK	11	0	1229.59	P21333	P21333	1152	1162	FLNA	Filamin-A	0.0012352
1.7884	SPAPGLASGDRPPSVSSVHSEGDCNRR	27	2	2791.31	Q9Y618	Q9Y618	2413	2439	NCOR2	Nuclear receptor corepressor 2	1.036e-33
1.78489	VTEETVYTCTGHPLK	15	0	1733.83	P40937	P40937	230	244	RFC5	Replication factor C subunit 5	0.00067755
1.78448	LCFEGLR	7	0	893.443	Q15149	Q15149	3109	3115	PLEC	Plectin	0.033016
1.78419	VIIQDIACLLPVHK	14	0	1617.93	Q6PJI9	Q6PJI9	647	660	WDR59	WD repeat-containing protein 59	1.7342e-15
1.78367	LLDLVQQSCNYK	12	0	1479.74	P55769	P55769	22	33	NHP2L1	NHP2-like protein 1;NHP2-like protein 1, N-terminally processed	1.1367e-07
1.78347	GQELAAMACELQAQK	15	0	1646.78	O60437	O60437	652	666	PPL	Periplakin	1.2606e-10
1.78325	PVICATQMLESMIK	14	0	1619.81	P14618	P14618	323	336	PKM	Pyruvate kinase PKM	0.0013097
1.78282	CYGLHAFIVPIR	12	0	1444.76	Q15067	Q15067	199	210	ACOX1	Peroxisomal acyl-coenzyme A oxidase 1	0.00023462
1.78257	LVEALCAEHQINLIKVDDNK	20	1	2321.2	P25398	P25398	64	83	RPS12	40S ribosomal protein S12	5.9223e-24
1.78065	AVCMNGTEAAQLSTK	15	0	1579.73	Q15831	Q15831	389	403	STK11	Serine/threonine-protein kinase STK11	0.0017831
1.77924	ILCEAPVESVVQVSGTVISRPAGQENPK	28	1	2963.54	Q6PI48	Q6PI48	106	133	DARS2	Aspartate--tRNA ligase, mitochondrial	0.00034981
1.77803	ECPSDECGAGVFMASHFDR	19	0	2170.85	P62979;A0A2R8Y422	P62979	120	138	RPS27A	Ubiquitin-40S ribosomal protein S27a;Ubiquitin;40S ribosomal protein S27a	0.00076762
1.77666	MMQICDTYNQK	11	0	1430.6	Q9NPA3	Q9NPA3	1	11	MID1IP1	Mid1-interacting protein 1	1.2419e-43
1.77571	ATESCLSEQHDQHVYK	16	0	1930.85	Q5T8I9	Q5T8I9	236	251	HENMT1	Small RNA 2-O-methyltransferase	2.0599e-07
1.77496	VTCKEEK	7	1	892.432	P43246	P43246	525	531	MSH2	DNA mismatch repair protein Msh2	0.036444
1.77138	VVFCPVKEALEVDWSSEK	18	1	2121.05	Q9UBE0	Q9UBE0	211	228	SAE1	SUMO-activating enzyme subunit 1;SUMO-activating enzyme subunit 1, N-terminally processed	0.00035155
1.76969	LETNPDIKPSNVEPMEKEFGLCK	23	2	2674.3	Q9BVP2	Q9BVP2	92	114	GNL3	Guanine nucleotide-binding protein-like 3	5.9968e-15
1.7689	QLCDNAGFDATNILNK	16	0	1792.84	Q99832	Q99832	448	463	CCT7	T-complex protein 1 subunit eta	4.2382e-05
1.76878	LVVEEYYEVLDHCSSILNKYDDNVK	25	1	3043.45	O00170	O00170	242	266	AIP	AH receptor-interacting protein	4.8487e-32
1.76651	IAILTCPFEPPKPK	14	1	1609.89	P48643	P48643	248	261	CCT5	T-complex protein 1 subunit epsilon	5.8758e-11
1.76544	GEDVDQLVACIESK	14	0	1561.73	Q6P996	Q6P996	472	485	PDXDC1	Pyridoxal-dependent decarboxylase domain-containing protein 1	1.0488e-06
1.76375	CAAVDVEPPSK	11	0	1171.55	Q15020	Q15020	670	680	SART3	Squamous cell carcinoma antigen recognized by T-cells 3	0.00035652
1.76148	TTEEQVQASTPCPR	14	0	1602.73	Q14137	Q14137	97	110	BOP1	Ribosome biogenesis protein BOP1	4.2072e-16
1.7613	AHQLVLPPCDVVIK	14	0	1587.88	Q9NZB2;Q9NX05	Q9NZB2	271	284	FAM120A;FAM120C	Constitutive coactivator of PPAR-gamma-like protein 1;Constitutive coactivator of PPAR-gamma-like protein 2	0.0018109
1.76044	LYLDELEGGGNPGASCKDTSGEIK	24	1	2509.16	Q9HD26	Q9HD26	393	416	GOPC	Golgi-associated PDZ and coiled-coil motif-containing protein	0.0019438
1.75886	NYHCNNSEK	9	0	1164.46	Q14586	Q14586	215	223	ZNF267	Zinc finger protein 267	0.0026582
1.7588	QLLDLDPEVECLK	13	0	1570.79	Q9H4A6	Q9H4A6	270	282	GOLPH3	Golgi phosphoprotein 3	1.4232e-10
1.75867	SHAVACVNQFIISR	14	0	1600.81	Q92973	Q92973	200	213	TNPO1	Transportin-1	5.5544e-11
1.75522	ALCHALTFPSLQR	13	0	1512.79	Q96P11;Q3KNT7;Q63ZY6	Q96P11	341	353	NSUN5;NSUN5P1;NSUN5P2	Probable 28S rRNA (cytosine-C(5))-methyltransferase;Putative NOL1/NOP2/Sun domain family member 5B;Putative methyltransferase NSUN5C	0.00079231
1.75477	TSDVTSTKGNEFEDYCLK	18	1	2092.93	P26196	P26196	87	104	DDX6	Probable ATP-dependent RNA helicase DDX6	9.3242e-08
1.75431	LCSAHGVLVPGGFGVR	16	0	1624.85	P17812	P17812	361	376	CTPS1	CTP synthase 1	0.00012271
1.75094	SEICTEEPQK	10	0	1219.54	Q8NFC6	Q8NFC6	683	692	BOD1L1	Biorientation of chromosomes in cell division protein 1-like 1	0.0082809
1.75063	MQVSETCTGPMLQAK	15	0	1679.77	Q8WVV4	Q8WVV4	438	452	POF1B	Protein POF1B	0.00012284
1.74918	KLVEALCAAGHR	12	1	1323.71	P23919	P23919	25	36	DTYMK	Thymidylate kinase	2.0283e-07
1.74815	ECLTNKPR	8	1	1016.51	O43502	O43502	67	74	RAD51C	DNA repair protein RAD51 homolog 3	0.0058385
1.74782	AHQCGDDDK	9	0	1044.39	Q9BQ61	Q9BQ61	162	170	C19orf43	Uncharacterized protein C19orf43	0.003122
1.74754	CSTPEEIK	8	0	962.438	P60981	P60981	23	30	DSTN	Destrin	1.1419e-09
1.7462	FHSMPACAASSLPR	14	0	1530.71	Q92503	Q92503	638	651	SEC14L1	SEC14-like protein 1	0.0081637
1.74523	FLLKDGQLWLCAPQAK	16	1	1887.01	Q93008;O00507	Q93008	663	678	USP9X;USP9Y	Probable ubiquitin carboxyl-terminal hydrolase FAF-X;Probable ubiquitin carboxyl-terminal hydrolase FAF-Y	0.0010624
1.74518	TYSFPCYLPQPLINHAPR	18	0	2173.08	Q07002	Q07002	376	393	CDK18	Cyclin-dependent kinase 18	0.0044869
1.74387	VCVSLLGTWIGK	12	0	1331.73	Q9C0C9	Q9C0C9	1039	1050	UBE2O	E2/E3 hybrid ubiquitin-protein ligase UBE2O	0.0016975
1.7433	KMVDQLFCKK	10	2	1295.67	P78347	P78347	468	477	GTF2I	General transcription factor II-I	0.0062798
1.74266	IVNSFLCLVPDDAK	14	0	1589.81	Q5W0V3	Q5W0V3	568	581	FAM160B1	Protein FAM160B1	0.00047106
1.74246	WILQLMHSCK	10	0	1314.66	Q96KP1	Q96KP1	380	389	EXOC2	Exocyst complex component 2	0.0013102
1.74172	ESSSLECIAIPK	12	0	1332.66	Q9Y4E5	Q9Y4E5	435	446	ZNF451	Zinc finger protein 451	0.00072777
1.74126	LTEGCSFRR	9	1	1124.54	P42677;Q71UM5	P42677	73	81	RPS27;RPS27L	40S ribosomal protein S27;40S ribosomal protein S27-like	0.0093288
1.73853	IAPGAVVCVESEIR	14	0	1498.78	O00399	O00399	11	24	DCTN6	Dynactin subunit 6	0.00086039
1.73708	AAPCEGQAFAVGVEK	15	0	1532.73	Q86WB0	Q86WB0	2	16	ZC3HC1	Nuclear-interacting partner of ALK	1.5002e-33
1.73659	KWLCNDQIDAGTRR	14	2	1731.85	Q9H3U1	Q9H3U1	532	545	UNC45A	Protein unc-45 homolog A	0.0067419
1.73479	EGEIAQFLCDIK	12	0	1421.69	O00170	O00170	82	93	AIP	AH receptor-interacting protein	7.3945e-10
1.73285	GLEPEKIIGATDSCGDLMFLMK	22	1	2424.17	P45973	P45973	120	141	CBX5	Chromobox protein homolog 5	2.523e-09
1.73241	CFSEENHEPLR	11	0	1416.61	Q96QK1	Q96QK1	640	650	VPS35	Vacuolar protein sorting-associated protein 35	0.0024585
1.72983	SSLSCSLQEGLIPGSQFWDASK	22	0	2396.13	P52701	P52701	611	632	MSH6	DNA mismatch repair protein Msh6	7.8572e-15
1.72876	GAVANAACLPELILHNK	17	0	1789.95	Q14511	Q14511	468	484	NEDD9	Enhancer of filamentation 1;Enhancer of filamentation 1 p55	5.1987e-06
1.72785	VQTDPPSVPICDLYPNGVFPK	21	0	2342.16	P50579	P50579	111	131	METAP2	Methionine aminopeptidase 2	6.4398e-82
1.72551	WEYCNSLDMVK	11	0	1443.62	Q9UPU7	Q9UPU7	139	149	TBC1D2B	TBC1 domain family member 2B	0.006909
1.72355	EMIENCLDAK	10	0	1221.54	P40692	P40692	34	43	MLH1	DNA mismatch repair protein Mlh1	3.9331e-15
1.72295	NCGQTVHDEVANK	13	0	1470.65	O14964	O14964	74	86	HGS	Hepatocyte growth factor-regulated tyrosine kinase substrate	1.691e-07
1.72281	SGQGAFGNMCR	11	0	1183.49	P36578	P36578	87	97	RPL4	60S ribosomal protein L4	7.9137e-05
1.72152	LQLLTFSAMCQNLAR	15	0	1764.9	O00443	O00443	505	519	PIK3C2A	Phosphatidylinositol 4-phosphate 3-kinase C2 domain-containing subunit alpha	5.0774e-07
1.72091	NSCNVGGGGGGFKHPAFK	18	1	1789.83	Q7L2J0	Q7L2J0	151	168	MEPCE	7SK snRNA methylphosphate capping enzyme	0.017434
1.72076	STCGDSEVEEESPGKR	16	1	1765.74	O95696	O95696	803	818	BRD1	Bromodomain-containing protein 1	1.4575e-05
1.72048	TMSSDDEDCSAK	12	0	1344.48	Q9NVR2	Q9NVR2	379	390	INTS10	Integrator complex subunit 10	0.010784
1.71808	ESVAPVLSVLTECAR	15	0	1629.84	Q9NPQ8	Q9NPQ8	329	343	RIC8A	Synembryn-A	1.3796e-23
1.71618	HLILVVNYSCPNHYEDYVHR	20	0	2527.21	Q7L014	Q7L014	687	706	DDX46	Probable ATP-dependent RNA helicase DDX46	1.1087e-62
1.71583	CALGWDHQEK	10	0	1242.55	Q14247	Q14247	246	255	CTTN	Src substrate cortactin	6.0149e-06
1.71513	LCPEASDIATSVR	13	0	1417.69	Q96T51	Q96T51	183	195	RUFY1	RUN and FYVE domain-containing protein 1	0.00051918
1.7134	LVQTPLTDRCYLTMTQALEAR	21	1	2479.26	Q14204	Q14204	1879	1899	DYNC1H1	Cytoplasmic dynein 1 heavy chain 1	1.1468e-05
1.71317	MVSDINNAWGCLEQVEK	17	0	1991.91	P12814	P12814	360	376	ACTN1	Alpha-actinin-1	0.00023635
1.71215	TLVPHYCELVGANPK	15	0	1696.86	Q96KG9	Q96KG9	235	249	SCYL1	N-terminal kinase-like protein	0.0020063
1.71164	DVVICPDASLEDAKK	15	1	1658.82	Q99497	Q99497	49	63	PARK7	Protein deglycase DJ-1	6.7133e-26
1.71151	LLDCLQESHSFSK	13	0	1562.74	Q9Y6D5	Q9Y6D5	1614	1626	ARFGEF2	Brefeldin A-inhibited guanine nucleotide-exchange protein 2	0.00031831
1.70903	VFANPEDCVAFGKGENAKK	19	2	2080	P10620	P10620	43	61	MGST1	Microsomal glutathione S-transferase 1	0.0010253
1.70836	EGLTCPVGIALTPK	14	0	1454.78	Q13049	Q13049	614	627	TRIM32	E3 ubiquitin-protein ligase TRIM32	0.001577
1.70779	WKATYIHNCLK	11	1	1432.73	Q9NP79	Q9NP79	147	157	VTA1	Vacuolar protein sorting-associated protein VTA1 homolog	0.0003918
1.70743	AGCALSAESSR	11	0	1107.5	Q96HP0	Q96HP0	1241	1251	DOCK6	Dedicator of cytokinesis protein 6	0.016542
1.70737	STFSVEIVPICK	12	0	1378.72	Q96D46	Q96D46	240	251	NMD3	60S ribosomal export protein NMD3	3.1111e-21
1.7039	NRPHICSFWVK	11	1	1442.72	Q9NW64	Q9NW64	160	170	RBM22	Pre-mRNA-splicing factor RBM22	0.026416
1.70342	LMNVLSLCGPESGLPK	16	0	1713.88	O94915	O94915	2362	2377	FRYL	Protein furry homolog-like	0.00023457
1.70294	NSSQETCTR	9	0	1081.45	Q6IA69	Q6IA69	422	430	NADSYN1	Glutamine-dependent NAD(+) synthetase	0.00098879
1.70155	KCIFLLFINHR	11	1	1459.81	P40692	P40692	255	265	MLH1	DNA mismatch repair protein Mlh1	0.025399
1.69966	ACEVALEEIKAETEK	15	1	1718.84	Q9Y6D6	Q9Y6D6	36	50	ARFGEF1	Brefeldin A-inhibited guanine nucleotide-exchange protein 1	0.00034009
1.69823	LVQNCLWTLR	10	0	1301.69	P14923;P35222	P14923	368	377	JUP;CTNNB1	Junction plakoglobin;Catenin beta-1	0.0010643
1.69785	SHCTVKDPESLLVPAPLSGPRR	22	2	2415.27	Q8ND04	Q8ND04	357	378	SMG8	Protein SMG8	2.4792e-30
1.69721	WCDKSDEDDWSKPLPPSER	19	2	2346.02	O00571	O00571	127	145	DDX3X	ATP-dependent RNA helicase DDX3X	2.1719e-27
1.6951	GNHIISGTCASWR	13	0	1457.68	Q9H3M7	Q9H3M7	239	251	TXNIP	Thioredoxin-interacting protein	0.0091529
1.6942	GMPETTQPDKQCGQVAAAAAAQPPASHGPER	31	1	3157.47	O95817	O95817	140	170	BAG3	BAG family molecular chaperone regulator 3	1.9502e-49
1.69378	AALETDENLLLCAPTGAGK	19	0	1942.97	O75643	O75643	491	509	SNRNP200	U5 small nuclear ribonucleoprotein 200 kDa helicase	3.9156e-05
1.69368	ACVLQNPQTIMHIQDPASQR	20	0	2306.13	O95544	O95544	78	97	NADK	NAD kinase	2.4423e-06
1.69248	APVPCFGPVFTEVEK	15	0	1675.83	Q5T8I9	Q5T8I9	309	323	HENMT1	Small RNA 2-O-methyltransferase	0.00013245
1.69224	VDASACGMER	10	0	1094.45	O95671	O95671	328	337	ASMTL	N-acetylserotonin O-methyltransferase-like protein	0.0080992
1.68902	FFLGDLCSR	9	0	1113.53	Q15738	Q15738	80	88	NSDHL	Sterol-4-alpha-carboxylate 3-dehydrogenase, decarboxylating	0.00077738
1.68786	LGTDESCFNMILATR	15	0	1726.8	P20073	P20073	357	371	ANXA7	Annexin A7	4.0024e-60
1.68784	SGCNSASSTPDSTR	14	0	1425.58	Q92547	Q92547	1097	1110	TOPBP1	DNA topoisomerase 2-binding protein 1	0.0058167
1.68755	AITIANQTNCPLYITK	16	0	1819.95	Q16555	Q16555	239	254	DPYSL2	Dihydropyrimidinase-related protein 2	1.7572e-32
1.68687	WDTCAPEVILHAVGGK	16	0	1751.87	O95861	O95861	246	261	BPNT1	3(2),5-bisphosphate nucleotidase 1	2.4674e-07
1.68482	YCLHGEAGK	9	0	1033.47	Q29RF7	Q29RF7	429	437	PDS5A	Sister chromatid cohesion protein PDS5 homolog A	0.01698
1.68364	KQCVDHYNEVK	11	1	1418.66	O95299	O95299	181	191	NDUFA10	NADH dehydrogenase [ubiquinone] 1 alpha subcomplex subunit 10, mitochondrial	0.0018655
1.68286	VCGDSDKGFVVINQK	15	1	1664.82	P40227	P40227	281	295	CCT6A	T-complex protein 1 subunit zeta	8.102e-07
1.68234	PTDGASSSNCVTDISHLVR	19	0	2014.94	P49321	P49321	699	717	NASP	Nuclear autoantigenic sperm protein	8.0813e-15
1.67938	VLKGNTAEGCVHETQEK	17	1	1898.92	Q9BQG0	Q9BQG0	933	949	MYBBP1A	Myb-binding protein 1A	0.0003585
[truncated: 5,444 more rows]

## Sheet: Liganded Cys, LFQ > 4
LFQ(Ctrl/CL-Sc)	Proteins	Leading razor protein	Gene names	Protein names	Mod Cys position on the Protein	Protein Name_Cys	Gene name_Cys
20	P26641	P26641	EEF1G	Elongation factor 1-gamma	266	P26641_C266	EEF1G_C266
20	O43583	O43583	DENR	Density-regulated protein	13	O43583_C13	DENR_C13
20	Q6VMQ6	Q6VMQ6	ATF7IP	Activating transcription factor 7-interacting protein 1	955	Q6VMQ6_C955	ATF7IP_C955
20	Q9BZL4	Q9BZL4	PPP1R12C	Protein phosphatase 1 regulatory subunit 12C	59	Q9BZL4_C59	PPP1R12C_C59
20	Q96CW6	Q96CW6	SLC7A6OS	Probable RNA polymerase II nuclear localization protein SLC7A6OS	62	Q96CW6_C62	SLC7A6OS_C62
20	Q2T9J0	Q2T9J0	TYSND1	Peroxisomal leader peptide-processing protease;Peroxisomal leader peptide-processing protease, 15 kDa form;Peroxisomal leader peptide-processing protease, 45 kDa form	17	Q2T9J0_C17	TYSND1_C17
20	Q53RE8	Q53RE8	ANKRD39	Ankyrin repeat domain-containing protein 39	146	Q53RE8_C146	ANKRD39_C146
20	Q13613	Q13613	MTMR1	Myotubularin-related protein 1	58	Q13613_C58	MTMR1_C58
20	Q9UQ80	Q9UQ80	PA2G4	Proliferation-associated protein 2G4	149	Q9UQ80_C149	PA2G4_C149
20	Q9C0C9	Q9C0C9	UBE2O	E2/E3 hybrid ubiquitin-protein ligase UBE2O	1288	Q9C0C9_C1288	UBE2O_C1288
20	Q14202	Q14202	ZMYM3	Zinc finger MYM-type protein 3	835	Q14202_C835	ZMYM3_C835
20	Q9Y4Y9	Q9Y4Y9	LSM5	U6 snRNA-associated Sm-like protein LSm5	21	Q9Y4Y9_C21	LSM5_C21
20	P0C2W1	P0C2W1	FBXO45	F-box/SPRY domain-containing protein 1	17	P0C2W1_C17	FBXO45_C17
20	Q9BYN7	Q9BYN7	ZNF341	Zinc finger protein 341	756	Q9BYN7_C756	ZNF341_C756
20	P50219	P50219	MNX1	Motor neuron and pancreas homeobox protein 1	58	P50219_C58	MNX1_C58
20	Q8NAN2	Q8NAN2	FAM73A	Protein FAM73A	128	Q8NAN2_C128	FAM73A_C128
20	Q9BYI3	Q9BYI3	FAM126A	Hyccin	371	Q9BYI3_C371	FAM126A_C371
20	Q9NRF9	Q9NRF9	POLE3	DNA polymerase epsilon subunit 3	51	Q9NRF9_C51	POLE3_C51
20	Q8NDA8	Q8NDA8	MROH1	Maestro heat-like repeat-containing protein family member 1	1079	Q8NDA8_C1079	MROH1_C1079
20	Q7L8L6	Q7L8L6	FASTKD5	FAST kinase domain-containing protein 5	670	Q7L8L6_C670	FASTKD5_C670
20	P00390	P00390	GSR	Glutathione reductase, mitochondrial	102	P00390_C102	GSR_C102
20	Q96T76	Q96T76	MMS19	MMS19 nucleotide excision repair protein homolog	386	Q96T76_C386	MMS19_C386
20	Q9Y6K5	Q9Y6K5	OAS3	2-5-oligoadenylate synthase 3	582	Q9Y6K5_C582	OAS3_C582
20	Q9Y315	Q9Y315	DERA	Deoxyribose-phosphate aldolase	182	Q9Y315_C182	DERA_C182
20	P15924	P15924	DSP	Desmoplakin	1280	P15924_C1280	DSP_C1280
20	Q8WVB6	Q8WVB6	CHTF18	Chromosome transmission fidelity protein 18 homolog	552	Q8WVB6_C552	CHTF18_C552
20	Q6YN16	Q6YN16	HSDL2	Hydroxysteroid dehydrogenase-like protein 2	136	Q6YN16_C136	HSDL2_C136
20	Q86Y56	Q86Y56	DNAAF5	Dynein assembly factor 5, axonemal	612	Q86Y56_C612	DNAAF5_C612
20	Q9BX63	Q9BX63	BRIP1	Fanconi anemia group J protein	350	Q9BX63_C350	BRIP1_C350
20	Q9UBF8	Q9UBF8	PI4KB	Phosphatidylinositol 4-kinase beta	52	Q9UBF8_C52	PI4KB_C52
20	Q9Y6D5	Q9Y6D5	ARFGEF2	Brefeldin A-inhibited guanine nucleotide-exchange protein 2	36	Q9Y6D5_C36	ARFGEF2_C36
20	Q14919	Q14919	DRAP1	Dr1-associated corepressor	54	Q14919_C54	DRAP1_C54
20	Q96RL1	Q96RL1	UIMC1	BRCA1-A complex subunit RAP80	601	Q96RL1_C601	UIMC1_C601
20	Q14669	Q14669	TRIP12	E3 ubiquitin-protein ligase TRIP12	947	Q14669_C947	TRIP12_C947
20	O75843	O75843	AP1G2	AP-1 complex subunit gamma-like 2	401	O75843_C401	AP1G2_C401
20	Q99719	Q99719	2005-09-01	Septin-5	193	Q99719_C193	38596_C193
20	Q13232	Q13232	NME3	Nucleoside diphosphate kinase 3	158	Q13232_C158	NME3_C158
20	P11498	P11498	PC	Pyruvate carboxylase, mitochondrial	131	P11498_C131	PC_C131
20	P35579;P35580	P35579	MYH9	Myosin-9;Myosin-10	569	P35579_C569	MYH9_C569
20	Q5VW32	Q5VW32	BROX	BRO1 domain-containing protein BROX	288	Q5VW32_C288	BROX_C288
20	P13984	P13984	GTF2F2	General transcription factor IIF subunit 2	116	P13984_C116	GTF2F2_C116
20	Q14807	Q14807	KIF22	Kinesin-like protein KIF22	508	Q14807_C508	KIF22_C508
20	Q9BXP5	Q9BXP5	SRRT	Serrate RNA effector molecule homolog	441	Q9BXP5_C441	SRRT_C441
20	P33991	P33991	MCM4	DNA replication licensing factor MCM4	509	P33991_C509	MCM4_C509
20	Q9H4I2	Q9H4I2	ZHX3	Zinc fingers and homeoboxes protein 3	335	Q9H4I2_C335	ZHX3_C335
20	Q15131	Q15131	CDK10	Cyclin-dependent kinase 10	8	Q15131_C8	CDK10_C8
20	P98088	P98088	MUC5AC	Mucin-5AC	3290	P98088_C3290	MUC5AC_C3290
20	Q7Z6Z7	Q7Z6Z7	HUWE1	E3 ubiquitin-protein ligase HUWE1	1401	Q7Z6Z7_C1401	HUWE1_C1401
20	Q9BTY7	Q9BTY7	HGH1	Protein HGH1 homolog	199	Q9BTY7_C199	HGH1_C199
20	Q86Y97	Q86Y97	SUV420H2	Histone-lysine N-methyltransferase SUV420H2	111	Q86Y97_C111	SUV420H2_C111
20	Q9H814	Q9H814	PHAX	Phosphorylated adapter RNA export protein	51	Q9H814_C51	PHAX_C51
20	Q5SWX8	Q5SWX8	ODR4	Protein odr-4 homolog	34	Q5SWX8_C34	ODR4_C34
20	O95865	O95865	DDAH2	N(G),N(G)-dimethylarginine dimethylaminohydrolase 2	276	O95865_C276	DDAH2_C276
20	Q7Z401	Q7Z401	DENND4A	C-myc promoter-binding protein	1137	Q7Z401_C1137	DENND4A_C1137
20	P19174	P19174	PLCG1	1-phosphatidylinositol 4,5-bisphosphate phosphodiesterase gamma-1	247	P19174_C247	PLCG1_C247
20	P33991	P33991	MCM4	DNA replication licensing factor MCM4	605	P33991_C605	MCM4_C605
20	Q99871	Q99871	HAUS7	HAUS augmin-like complex subunit 7	8	Q99871_C8	HAUS7_C8
20	Q7Z6J0	Q7Z6J0	SH3RF1	E3 ubiquitin-protein ligase SH3RF1	773	Q7Z6J0_C773	SH3RF1_C773
20	O95382	O95382	MAP3K6	Mitogen-activated protein kinase kinase kinase 6	16	O95382_C16	MAP3K6_C16
20	Q9Y6K5	Q9Y6K5	OAS3	2-5-oligoadenylate synthase 3	386	Q9Y6K5_C386	OAS3_C386
20	Q15020	Q15020	SART3	Squamous cell carcinoma antigen recognized by T-cells 3	527	Q15020_C527	SART3_C527
20	P54920;Q9H115	P54920	NAPA	Alpha-soluble NSF attachment protein;Beta-soluble NSF attachment protein	164	P54920_C164	NAPA_C164
20	P10588	P10588	NR2F6	Nuclear receptor subfamily 2 group F member 6	316	P10588_C316	NR2F6_C316
20	Q5TBA9	Q5TBA9	FRY	Protein furry homolog	1246	Q5TBA9_C1246	FRY_C1246
20	O43765	O43765	SGTA	Small glutamine-rich tetratricopeptide repeat-containing protein alpha	129	O43765_C129	SGTA_C129
20	Q9UID3	Q9UID3	VPS51	Vacuolar protein sorting-associated protein 51 homolog	226	Q9UID3_C226	VPS51_C226
20	Q15796	Q15796	SMAD2	Mothers against decapentaplegic homolog 2	70	Q15796_C70	SMAD2_C70
20	O00148;Q13838	O00148	DDX39A	ATP-dependent RNA helicase DDX39A;Spliceosome RNA helicase DDX39B	62	O00148_C62	DDX39A_C62
20	P63104	P63104	YWHAZ	14-3-3 protein zeta/delta	25	P63104_C25	YWHAZ_C25
20	P27348	P27348	YWHAQ	14-3-3 protein theta	25	P27348_C25	YWHAQ_C25
20	Q13685	Q13685	AAMP	Angio-associated migratory cell protein	428	Q13685_C428	AAMP_C428
20	Q4ZG55	Q4ZG55	GREB1	Protein GREB1	345	Q4ZG55_C345	GREB1_C345
20	Q8WU76	Q8WU76	SCFD2	Sec1 family domain-containing protein 2	507	Q8WU76_C507	SCFD2_C507
20	Q86WB0	Q86WB0	ZC3HC1	Nuclear-interacting partner of ALK	149	Q86WB0_C149	ZC3HC1_C149
20	Q9NRY4	Q9NRY4	ARHGAP35	Rho GTPase-activating protein 35	620	Q9NRY4_C620	ARHGAP35_C620
20	Q9Y2Z0	Q9Y2Z0	SUGT1	Suppressor of G2 allele of SKP1 homolog	49	Q9Y2Z0_C49	SUGT1_C49
20	Q07617	Q07617	SPAG1	Sperm-associated antigen 1	633	Q07617_C633	SPAG1_C633
20	P30044	P30044	PRDX5	Peroxiredoxin-5, mitochondrial	204	P30044_C204	PRDX5_C204
20	Q9H6W3	Q9H6W3	NO66	Bifunctional lysine-specific demethylase and histidyl-hydroxylase NO66	294	Q9H6W3_C294	NO66_C294
20	Q6YN16	Q6YN16	HSDL2	Hydroxysteroid dehydrogenase-like protein 2	71	Q6YN16_C71	HSDL2_C71
20	Q7L5Y1	Q7L5Y1	ENOSF1	Mitochondrial enolase superfamily member 1	330	Q7L5Y1_C330	ENOSF1_C330
20	Q6AI08	Q6AI08	HEATR6	HEAT repeat-containing protein 6	793	Q6AI08_C793	HEATR6_C793
20	Q96ST2	Q96ST2	IWS1	Protein IWS1 homolog	749	Q96ST2_C749	IWS1_C749
20	O95714	O95714	HERC2	E3 ubiquitin-protein ligase HERC2	914	O95714_C914	HERC2_C914
20	P08243	P08243	ASNS	Asparagine synthetase [glutamine-hydrolyzing]	158	P08243_C158	ASNS_C158
20	Q14966	Q14966	ZNF638	Zinc finger protein 638	1947	Q14966_C1947	ZNF638_C1947
20	Q4ZIN3	Q4ZIN3	TMEM259	Membralin	129	Q4ZIN3_C129	TMEM259_C129
20	Q9NZM3	Q9NZM3	ITSN2	Intersectin-2	907	Q9NZM3_C907	ITSN2_C907
20	Q9NWV4	Q9NWV4	C1orf123	UPF0587 protein C1orf123	160	Q9NWV4_C160	C1orf123_C160
20	Q8TE77	Q8TE77	SSH3	Protein phosphatase Slingshot homolog 3	413	Q8TE77_C413	SSH3_C413
20	Q9NX70	Q9NX70	MED29	Mediator of RNA polymerase II transcription subunit 29	170	Q9NX70_C170	MED29_C170
20	P46100	P46100	ATRX	Transcriptional regulator ATRX	450	P46100_C450	ATRX_C450
20	Q9H0W8	Q9H0W8	SMG9	Protein SMG9	380	Q9H0W8_C380	SMG9_C380
20	Q9C0B0	Q9C0B0	UNK	RING finger protein unkempt homolog	696	Q9C0B0_C696	UNK_C696
20	O94829	O94829	IPO13	Importin-13	838	O94829_C838	IPO13_C838
20	O14523	O14523	C2CD2L	C2 domain-containing protein 2-like	142	O14523_C142	C2CD2L_C142
20	Q14204	Q14204	DYNC1H1	Cytoplasmic dynein 1 heavy chain 1	3389	Q14204_C3389	DYNC1H1_C3389
20	P48552	P48552	NRIP1	Nuclear receptor-interacting protein 1	263	P48552_C263	NRIP1_C263
20	Q9Y485	Q9Y485	DMXL1	DmX-like protein 1	1904	Q9Y485_C1904	DMXL1_C1904
20	Q63HN8	Q63HN8	RNF213	E3 ubiquitin-protein ligase RNF213	1748	Q63HN8_C1748	RNF213_C1748
20	Q53S33	Q53S33	BOLA3	BolA-like protein 3	59	Q53S33_C59	BOLA3_C59
20	P25789	P25789	PSMA4	Proteasome subunit alpha type-4	163	P25789_C163	PSMA4_C163
20	A6NDB9	A6NDB9	PALM3	Paralemmin-3	231	A6NDB9_C231	PALM3_C231
20	Q6EMK4	Q6EMK4	VASN	Vasorin	651	Q6EMK4_C651	VASN_C651
20	P83436	P83436	COG7	Conserved oligomeric Golgi complex subunit 7	694	P83436_C694	COG7_C694
20	Q9HAV7	Q9HAV7	GRPEL1	GrpE protein homolog 1, mitochondrial	124	Q9HAV7_C124	GRPEL1_C124
20	P0C7P0	P0C7P0	CISD3	CDGSH iron-sulfur domain-containing protein 3, mitochondrial	109	P0C7P0_C109	CISD3_C109
20	Q86VQ1	Q86VQ1	GLCCI1	Glucocorticoid-induced transcript 1 protein	207	Q86VQ1_C207	GLCCI1_C207
20	O43149	O43149	ZZEF1	Zinc finger ZZ-type and EF-hand domain-containing protein 1	2546	O43149_C2546	ZZEF1_C2546
20	O60229	O60229	KALRN	Kalirin	2095	O60229_C2095	KALRN_C2095
20	P60981	P60981	DSTN	Destrin	39	P60981_C39	DSTN_C39
20	O43298	O43298	ZBTB43	Zinc finger and BTB domain-containing protein 43	59	O43298_C59	ZBTB43_C59
20	Q5T4S7	Q5T4S7	UBR4	E3 ubiquitin-protein ligase UBR4	2554	Q5T4S7_C2554	UBR4_C2554
20	Q9Y6J0	Q9Y6J0	CABIN1	Calcineurin-binding protein cabin-1	717	Q9Y6J0_C717	CABIN1_C717
20	P36941	P36941	LTBR	Tumor necrosis factor receptor superfamily member 3	418	P36941_C418	LTBR_C418
20	Q9Y2Z0	Q9Y2Z0	SUGT1	Suppressor of G2 allele of SKP1 homolog	54	Q9Y2Z0_C54	SUGT1_C54
20	O75165	O75165	DNAJC13	DnaJ homolog subfamily C member 13	1354	O75165_C1354	DNAJC13_C1354
20	Q8TDB6	Q8TDB6	DTX3L	E3 ubiquitin-protein ligase DTX3L	159	Q8TDB6_C159	DTX3L_C159
20	O75152	O75152	ZC3H11A	Zinc finger CCCH domain-containing protein 11A	636	O75152_C636	ZC3H11A_C636
20	Q15464	Q15464	SHB	SH2 domain-containing adapter protein B	224	Q15464_C224	SHB_C224
20	Q15020	Q15020	SART3	Squamous cell carcinoma antigen recognized by T-cells 3	670	Q15020_C670	SART3_C670
20	Q9P0R6	Q9P0R6	GSKIP	GSK3-beta interaction protein	59	Q9P0R6_C59	GSKIP_C59
20	P42566	P42566	EPS15	Epidermal growth factor receptor substrate 15	419	P42566_C419	EPS15_C419
20	Q8NFC6	Q8NFC6	BOD1L1	Biorientation of chromosomes in cell division protein 1-like 1	2164	Q8NFC6_C2164	BOD1L1_C2164
20	P12004	P12004	PCNA	Proliferating cell nuclear antigen	81	P12004_C81	PCNA_C81
20	Q9NR09	Q9NR09	BIRC6	Baculoviral IAP repeat-containing protein 6	1319	Q9NR09_C1319	BIRC6_C1319
20	Q6XUX3	Q6XUX3	DSTYK	Dual serine/threonine and tyrosine protein kinase	855	Q6XUX3_C855	DSTYK_C855
20	P49585	P49585	PCYT1A	Choline-phosphate cytidylyltransferase A	37	P49585_C37	PCYT1A_C37
20	P14618	P14618	PKM	Pyruvate kinase PKM	152	P14618_C152	PKM_C152
20	Q9ULG1	Q9ULG1	INO80	DNA helicase INO80	108	Q9ULG1_C108	INO80_C108
20	Q99700	Q99700	ATXN2	Ataxin-2	301	Q99700_C301	ATXN2_C301
20	Q8WV74	Q8WV74	NUDT8	Nucleoside diphosphate-linked moiety X motif 8, mitochondrial	71	Q8WV74_C71	NUDT8_C71
20	O43149	O43149	ZZEF1	Zinc finger ZZ-type and EF-hand domain-containing protein 1	2553	O43149_C2553	ZZEF1_C2553
20	Q1KMD3	Q1KMD3	HNRNPUL2	Heterogeneous nuclear ribonucleoprotein U-like protein 2	602	Q1KMD3_C602	HNRNPUL2_C602
20	Q9NYL2	Q9NYL2	ZAK	Mitogen-activated protein kinase kinase kinase MLT	285	Q9NYL2_C285	ZAK_C285
20	P33176;O60282;Q12840	P33176	KIF5B	Kinesin-1 heavy chain;Kinesin heavy chain isoform 5C;Kinesin heavy chain isoform 5A	858	P33176_C858	KIF5B_C858
20	Q96GA7	Q96GA7	SDSL	Serine dehydratase-like	38	Q96GA7_C38	SDSL_C38
20	Q8IYI6	Q8IYI6	EXOC8	Exocyst complex component 8	664	Q8IYI6_C664	EXOC8_C664
20	O76027	O76027	ANXA9	Annexin A9	301	O76027_C301	ANXA9_C301
20	P54886	P54886	ALDH18A1	Delta-1-pyrroline-5-carboxylate synthase;Glutamate 5-kinase;Gamma-glutamyl phosphate reductase	606	P54886_C606	ALDH18A1_C606
20	Q9NVN8	Q9NVN8	GNL3L	Guanine nucleotide-binding protein-like 3-like protein	152	Q9NVN8_C152	GNL3L_C152
20	Q8NFA0	Q8NFA0	USP32	Ubiquitin carboxyl-terminal hydrolase 32	134	Q8NFA0_C134	USP32_C134
20	Q06330	Q06330	RBPJ	Recombining binding protein suppressor of hairless	397	Q06330_C397	RBPJ_C397
20	Q6ZTN6	Q6ZTN6	ANKRD13D	Ankyrin repeat domain-containing protein 13D	247	Q6ZTN6_C247	ANKRD13D_C247
20	Q13144	Q13144	EIF2B5	Translation initiation factor eIF-2B subunit epsilon	196	Q13144_C196	EIF2B5_C196
20	P11172	P11172	UMPS	Uridine 5-monophosphate synthase;Orotate phosphoribosyltransferase;Orotidine 5-phosphate decarboxylase	304	P11172_C304	UMPS_C304
20	Q00987	Q00987	MDM2	E3 ubiquitin-protein ligase Mdm2	127	Q00987_C127	MDM2_C127
20	Q92889	Q92889	ERCC4	DNA repair endonuclease XPF	242	Q92889_C242	ERCC4_C242
20	Q99551	Q99551	MTERF1	Transcription termination factor 1, mitochondrial	62	Q99551_C62	MTERF1_C62
20	Q5T5P2	Q5T5P2	KIAA1217	Sickle tail protein homolog	1317	Q5T5P2_C1317	KIAA1217_C1317
20	P46060	P46060	RANGAP1	Ran GTPase-activating protein 1	82	P46060_C82	RANGAP1_C82
20	O43805	O43805	SSNA1	Sjoegren syndrome nuclear autoantigen 1	18	O43805_C18	SSNA1_C18
20	P35579	P35579	MYH9	Myosin-9	671	P35579_C671	MYH9_C671
20	Q9H869	Q9H869	YY1AP1	YY1-associated protein 1	587	Q9H869_C587	YY1AP1_C587
20	Q9BRX2	Q9BRX2	PELO	Protein pelota homolog	204	Q9BRX2_C204	PELO_C204
20	Q8TCU6	Q8TCU6	PREX1	Phosphatidylinositol 3,4,5-trisphosphate-dependent Rac exchanger 1 protein	1612	Q8TCU6_C1612	PREX1_C1612
20	Q86UP2	Q86UP2	KTN1	Kinectin	736	Q86UP2_C736	KTN1_C736
20	O75694	O75694	NUP155	Nuclear pore complex protein Nup155	974	O75694_C974	NUP155_C974
20	P17858	P17858	PFKL	ATP-dependent 6-phosphofructokinase, liver type	89	P17858_C89	PFKL_C89
20	Q12996	Q12996	CSTF3	Cleavage stimulation factor subunit 3	646	Q12996_C646	CSTF3_C646
20	P33176	P33176	KIF5B	Kinesin-1 heavy chain	608	P33176_C608	KIF5B_C608
20	Q96S19	Q96S19	C16orf13	UPF0585 protein C16orf13	63	Q96S19_C63	C16orf13_C63
20	Q9Y6K9	Q9Y6K9	IKBKG	NF-kappa-B essential modulator	54	Q9Y6K9_C54	IKBKG_C54
20	P80404	P80404	ABAT	4-aminobutyrate aminotransferase, mitochondrial	269	P80404_C269	ABAT_C269
20	Q8IZ83	Q8IZ83	ALDH16A1	Aldehyde dehydrogenase family 16 member A1	39	Q8IZ83_C39	ALDH16A1_C39
20	Q9UMY4	Q9UMY4	SNX12	Sorting nexin-12	141	Q9UMY4_C141	SNX12_C141
20	Q96KG9	Q96KG9	SCYL1	N-terminal kinase-like protein	88	Q96KG9_C88	SCYL1_C88
20	O43353	O43353	RIPK2	Receptor-interacting serine/threonine-protein kinase 2	286	O43353_C286	RIPK2_C286
20	Q86YH6	Q86YH6	PDSS2	Decaprenyl-diphosphate synthase subunit 2	71	Q86YH6_C71	PDSS2_C71
20	Q96EA4	Q96EA4	SPDL1	Protein Spindly	416	Q96EA4_C416	SPDL1_C416
20	Q9UHY1	Q9UHY1	NRBP1	Nuclear receptor-binding protein	307	Q9UHY1_C307	NRBP1_C307
20	P31749;P31751;Q9Y243	P31749	AKT1	RAC-alpha serine/threonine-protein kinase;RAC-beta serine/threonine-protein kinase;RAC-gamma serine/threonine-protein kinase	77	P31749_C77	AKT1_C77
20	Q9NVI1	Q9NVI1	FANCI	Fanconi anemia group I protein	594	Q9NVI1_C594	FANCI_C594
20	O94979	O94979	SEC31A	Protein transport protein Sec31A	1130	O94979_C1130	SEC31A_C1130
20	O60216	O60216	RAD21	Double-strand-break repair protein rad21 homolog	392	O60216_C392	RAD21_C392
20	Q9P0M9	Q9P0M9	MRPL27	39S ribosomal protein L27, mitochondrial	88	Q9P0M9_C88	MRPL27_C88
20	O95905	O95905	ECD	Protein SGT1	267	O95905_C267	ECD_C267
20	Q9NWA0	Q9NWA0	MED9	Mediator of RNA polymerase II transcription subunit 9	75	Q9NWA0_C75	MED9_C75
20	Q32MZ4	Q32MZ4	LRRFIP1	Leucine-rich repeat flightless-interacting protein 1	456	Q32MZ4_C456	LRRFIP1_C456
20	O15020	O15020	SPTBN2	Spectrin beta chain, non-erythrocytic 2	231	O15020_C231	SPTBN2_C231
20	O60333	O60333	KIF1B	Kinesin-like protein KIF1B	356	O60333_C356	KIF1B_C356
20	Q9NQX4	Q9NQX4	MYO5C	Unconventional myosin-Vc	1304	Q9NQX4_C1304	MYO5C_C1304
20	Q5T4S7	Q5T4S7	UBR4	E3 ubiquitin-protein ligase UBR4	4916	Q5T4S7_C4916	UBR4_C4916
20	Q9NVN8	Q9NVN8	GNL3L	Guanine nucleotide-binding protein-like 3-like protein	342	Q9NVN8_C342	GNL3L_C342
20	Q96RT7	Q96RT7	TUBGCP6	Gamma-tubulin complex component 6	1239	Q96RT7_C1239	TUBGCP6_C1239
20	Q9Y277	Q9Y277	VDAC3	Voltage-dependent anion-selective channel protein 3	2	Q9Y277_C2	VDAC3_C2
20	Q27J81	Q27J81	INF2	Inverted formin-2	1029	Q27J81_C1029	INF2_C1029
20	Q9Y6Y8	Q9Y6Y8	SEC23IP	SEC23-interacting protein	604	Q9Y6Y8_C604	SEC23IP_C604
20	Q7Z401	Q7Z401	DENND4A	C-myc promoter-binding protein	1579	Q7Z401_C1579	DENND4A_C1579
20	P49327	P49327	FASN	Fatty acid synthase;[Acyl-carrier-protein] S-acetyltransferase;[Acyl-carrier-protein] S-malonyltransferase;3-oxoacyl-[acyl-carrier-protein] synthase;3-oxoacyl-[acyl-carrier-protein] reductase;3-hydroxyacyl-[acyl-carrier-protein] dehydratase;Enoyl-[acyl-carrier-protein] reductase;Oleoyl-[acyl-carrier-protein] hydrolase	634	P49327_C634	FASN_C634
20	Q7L3B6	Q7L3B6	CDC37L1	Hsp90 co-chaperone Cdc37-like 1	35	Q7L3B6_C35	CDC37L1_C35
20	Q5T8I3	Q5T8I3	FAM102B	Protein FAM102B	282	Q5T8I3_C282	FAM102B_C282
20	O75400	O75400	PRPF40A	Pre-mRNA-processing factor 40 homolog A	185	O75400_C185	PRPF40A_C185
20	Q96M95	Q96M95	CCDC42	Coiled-coil domain-containing protein 42A	119	Q96M95_C119	CCDC42_C119
20	Q9NUA8	Q9NUA8	ZBTB40	Zinc finger and BTB domain-containing protein 40	1096	Q9NUA8_C1096	ZBTB40_C1096
20	O43707;P12814;P35609;Q08043	O43707	ACTN4	Alpha-actinin-4;Alpha-actinin-1;Alpha-actinin-2;Alpha-actinin-3	351	O43707_C351	ACTN4_C351
20	O15226	O15226	NKRF	NF-kappa-B-repressing factor	246	O15226_C246	NKRF_C246
20	Q93073	Q93073	SECISBP2L	Selenocysteine insertion sequence-binding protein 2-like	350	Q93073_C350	SECISBP2L_C350
20	Q96S19	Q96S19	C16orf13	UPF0585 protein C16orf13	162	Q96S19_C162	C16orf13_C162
20	P50213	P50213	IDH3A	Isocitrate dehydrogenase [NAD] subunit alpha, mitochondrial	351	P50213_C351	IDH3A_C351
20	Q8WY36	Q8WY36	BBX	HMG box transcription factor BBX	874	Q8WY36_C874	BBX_C874
20	Q9UGR2	Q9UGR2	ZC3H7B	Zinc finger CCCH domain-containing protein 7B	142	Q9UGR2_C142	ZC3H7B_C142
20	Q8N8R5	Q8N8R5	C2orf69	UPF0565 protein C2orf69	43	Q8N8R5_C43	C2orf69_C43
20	P17812	P17812	CTPS1	CTP synthase 1	218	P17812_C218	CTPS1_C218
20	Q14258	Q14258	TRIM25	E3 ubiquitin/ISG15 ligase TRIM25	157	Q14258_C157	TRIM25_C157
20	Q9UNA4	Q9UNA4	POLI	DNA polymerase iota	336	Q9UNA4_C336	POLI_C336
20	Q9NVN8	Q9NVN8	GNL3L	Guanine nucleotide-binding protein-like 3-like protein	213	Q9NVN8_C213	GNL3L_C213
20	Q92598	Q92598	HSPH1	Heat shock protein 105 kDa	34	Q92598_C34	HSPH1_C34
20	P42704	P42704	LRPPRC	Leucine-rich PPR motif-containing protein, mitochondrial	930	P42704_C930	LRPPRC_C930
20	Q5TC12	Q5TC12	ATPAF1	ATP synthase mitochondrial F1 complex assembly factor 1	121	Q5TC12_C121	ATPAF1_C121
20	Q69YN2	Q69YN2	CWF19L1	CWF19-like protein 1	160	Q69YN2_C160	CWF19L1_C160
20	P35813	P35813	PPM1A	Protein phosphatase 1A	204	P35813_C204	PPM1A_C204
20	P49327	P49327	FASN	Fatty acid synthase;[Acyl-carrier-protein] S-acetyltransferase;[Acyl-carrier-protein] S-malonyltransferase;3-oxoacyl-[acyl-carrier-protein] synthase;3-oxoacyl-[acyl-carrier-protein] reductase;3-hydroxyacyl-[acyl-carrier-protein] dehydratase;Enoyl-[acyl-carrier-protein] reductase;Oleoyl-[acyl-carrier-protein] hydrolase	1471	P49327_C1471	FASN_C1471
20	O60783	O60783	MRPS14	28S ribosomal protein S14, mitochondrial	91	O60783_C91	MRPS14_C91
20	P58107	P58107	EPPK1	Epiplakin	2404	P58107_C2404	EPPK1_C2404
20	P63010;Q10567	Q10567	AP2B1	AP-2 complex subunit beta;AP-1 complex subunit beta-1	391	Q10567_C391	AP2B1_C391
20	P22314	P22314	UBA1	Ubiquitin-like modifier-activating enzyme 1	588	P22314_C588	UBA1_C588
20	P51580	P51580	TPMT	Thiopurine S-methyltransferase	165	P51580_C165	TPMT_C165
20	Q8NF64;Q9ULJ6	Q8NF64	ZMIZ2	Zinc finger MIZ domain-containing protein 2;Zinc finger MIZ domain-containing protein 1	471	Q8NF64_C471	ZMIZ2_C471
20	Q08J23	Q08J23	NSUN2	tRNA (cytosine(34)-C(5))-methyltransferase	221	Q08J23_C221	NSUN2_C221
20	P20073	P20073	ANXA7	Annexin A7	298	P20073_C298	ANXA7_C298
20	Q9Y446	Q9Y446	PKP3	Plakophilin-3	347	Q9Y446_C347	PKP3_C347
20	O75815	O75815	BCAR3	Breast cancer anti-estrogen resistance protein 3	233	O75815_C233	BCAR3_C233
20	Q96R06	Q96R06	SPAG5	Sperm-associated antigen 5	382	Q96R06_C382	SPAG5_C382
20	Q92785	Q92785	DPF2	Zinc finger protein ubi-d4	24	Q92785_C24	DPF2_C24
20	Q9NR33	Q9NR33	POLE4	DNA polymerase epsilon subunit 4	84	Q9NR33_C84	POLE4_C84
20	Q96CB8	Q96CB8	INTS12	Integrator complex subunit 12	190	Q96CB8_C190	INTS12_C190
20	Q9NVI1	Q9NVI1	FANCI	Fanconi anemia group I protein	516	Q9NVI1_C516	FANCI_C516
20	P37235	P37235	HPCAL1	Hippocalcin-like protein 1	38	P37235_C38	HPCAL1_C38
20	Q9UPN9;O15164	Q9UPN9	TRIM33	E3 ubiquitin-protein ligase TRIM33;Transcription intermediary factor 1-alpha	299	Q9UPN9_C299	TRIM33_C299
20	P49591	P49591	SARS	Serine--tRNA ligase, cytoplasmic	300	P49591_C300	SARS_C300
20	Q96GX2	Q96GX2	ATXN7L3B	Putative ataxin-7-like protein 3B	70	Q96GX2_C70	ATXN7L3B_C70
20	P57737	P57737	CORO7	Coronin-7	187	P57737_C187	CORO7_C187
20	Q6ZNW5	Q6ZNW5	GDPGP1	GDP-D-glucose phosphorylase 1	333	Q6ZNW5_C333	GDPGP1_C333
20	Q9BVV7	Q9BVV7	TIMM21	Mitochondrial import inner membrane translocase subunit Tim21	192	Q9BVV7_C192	TIMM21_C192
20	O14795	O14795	UNC13B	Protein unc-13 homolog B	329	O14795_C329	UNC13B_C329
20	Q93008;O00507	Q93008	USP9X	Probable ubiquitin carboxyl-terminal hydrolase FAF-X;Probable ubiquitin carboxyl-terminal hydrolase FAF-Y	673	Q93008_C673	USP9X_C673
20	Q9P2J5	Q9P2J5	LARS	Leucine--tRNA ligase, cytoplasmic	248	Q9P2J5_C248	LARS_C248
20	Q96RE9	Q96RE9	ZNF300	Zinc finger protein 300	122	Q96RE9_C122	ZNF300_C122
20	O15091	O15091	KIAA0391	Mitochondrial ribonuclease P protein 3	507	O15091_C507	KIAA0391_C507
20	P62333	P62333	PSMC6	26S protease regulatory subunit 10B	228	P62333_C228	PSMC6_C228
20	Q9Y3A5	Q9Y3A5	SBDS	Ribosome maturation protein SBDS	119	Q9Y3A5_C119	SBDS_C119
20	Q9UPN9	Q9UPN9	TRIM33	E3 ubiquitin-protein ligase TRIM33	943	Q9UPN9_C943	TRIM33_C943
20	O00148	O00148	DDX39A	ATP-dependent RNA helicase DDX39A	238	O00148_C238	DDX39A_C238
20	P54136	P54136	RARS	Arginine--tRNA ligase, cytoplasmic	502	P54136_C502	RARS_C502
20	P13489	P13489	RNH1	Ribonuclease inhibitor	220	P13489_C220	RNH1_C220
20	Q86W50	Q86W50	METTL16	Methyltransferase-like protein 16	548	Q86W50_C548	METTL16_C548
20	P55265	P55265	ADAR	Double-stranded RNA-specific adenosine deaminase	1224	P55265_C1224	ADAR_C1224
20	P49327	P49327	FASN	Fatty acid synthase;[Acyl-carrier-protein] S-acetyltransferase;[Acyl-carrier-protein] S-malonyltransferase;3-oxoacyl-[acyl-carrier-protein] synthase;3-oxoacyl-[acyl-carrier-protein] reductase;3-hydroxyacyl-[acyl-carrier-protein] dehydratase;Enoyl-[acyl-carrier-protein] reductase;Oleoyl-[acyl-carrier-protein] hydrolase	135	P49327_C135	FASN_C135
20	Q9UBE0	Q9UBE0	SAE1	SUMO-activating enzyme subunit 1;SUMO-activating enzyme subunit 1, N-terminally processed	342	Q9UBE0_C342	SAE1_C342
20	Q9NPA8	Q9NPA8	ENY2	Transcription and mRNA export factor ENY2	50	Q9NPA8_C50	ENY2_C50
20	Q14677	Q14677	CLINT1	Clathrin interactor 1	231	Q14677_C231	CLINT1_C231
20	Q9GZR2	Q9GZR2	REXO4	RNA exonuclease 4	418	Q9GZR2_C418	REXO4_C418
20	Q9ULE0	Q9ULE0	WWC3	Protein WWC3	616	Q9ULE0_C616	WWC3_C616
20	Q4G0X4	Q4G0X4	KCTD21	BTB/POZ domain-containing protein KCTD21	47	Q4G0X4_C47	KCTD21_C47
20	Q8TCU6	Q8TCU6	PREX1	Phosphatidylinositol 3,4,5-trisphosphate-dependent Rac exchanger 1 protein	1173	Q8TCU6_C1173	PREX1_C1173
20	Q8WUM4	Q8WUM4	PDCD6IP	Programmed cell death 6-interacting protein	524	Q8WUM4_C524	PDCD6IP_C524
20	Q13614	Q13614	MTMR2	Myotubularin-related protein 2	95	Q13614_C95	MTMR2_C95
20	Q96C86	Q96C86	DCPS	m7GpppX diphosphatase	37	Q96C86_C37	DCPS_C37
20	Q9Y4R8	Q9Y4R8	TELO2	Telomere length regulation protein TEL2 homolog	30	Q9Y4R8_C30	TELO2_C30
20	P19338	P19338	NCL	Nucleolin	543	P19338_C543	NCL_C543
20	O15037	O15037	KHNYN	Protein KHNYN	427	O15037_C427	KHNYN_C427
20	Q9NXW9	Q9NXW9	ALKBH4	Alpha-ketoglutarate-dependent dioxygenase alkB homolog 4	204	Q9NXW9_C204	ALKBH4_C204
20	Q6PGP7	Q6PGP7	TTC37	Tetratricopeptide repeat protein 37	329	Q6PGP7_C329	TTC37_C329
20	Q14153	Q14153	FAM53B	Protein FAM53B	87	Q14153_C87	FAM53B_C87
20	Q14669	Q14669	TRIP12	E3 ubiquitin-protein ligase TRIP12	1411	Q14669_C1411	TRIP12_C1411
20	Q66K14	Q66K14	TBC1D9B	TBC1 domain family member 9B	340	Q66K14_C340	TBC1D9B_C340
20	Q9UBT7	Q9UBT7	CTNNAL1	Alpha-catulin	104	Q9UBT7_C104	CTNNAL1_C104
20	Q6N063	Q6N063	OGFOD2	2-oxoglutarate and iron-dependent oxygenase domain-containing protein 2	347	Q6N063_C347	OGFOD2_C347
20	Q96B70	Q96B70	LENG9	Leukocyte receptor cluster member 9	127	Q96B70_C127	LENG9_C127
20	Q12874	Q12874	SF3A3	Splicing factor 3A subunit 3	103	Q12874_C103	SF3A3_C103
20	Q8N0W3	Q8N0W3	FUK	L-fucose kinase	582	Q8N0W3_C582	FUK_C582
20	Q92538	Q92538	GBF1	Golgi-specific brefeldin A-resistance guanine nucleotide exchange factor 1	403	Q92538_C403	GBF1_C403
20	Q99832	Q99832	CCT7	T-complex protein 1 subunit eta	29	Q99832_C29	CCT7_C29
20	P40926	P40926	MDH2	Malate dehydrogenase, mitochondrial	275	P40926_C275	MDH2_C275
20	Q9Y3I0	Q9Y3I0	RTCB	tRNA-splicing ligase RtcB homolog	193	Q9Y3I0_C193	RTCB_C193
20	Q7Z3C6	Q7Z3C6	ATG9A	Autophagy-related protein 9A	197	Q7Z3C6_C197	ATG9A_C197
20	O94855	O94855	SEC24D	Protein transport protein Sec24D	819	O94855_C819	SEC24D_C819
20	Q9NP84	Q9NP84	TNFRSF12A	Tumor necrosis factor receptor superfamily member 12A	122	Q9NP84_C122	TNFRSF12A_C122
20	Q99996	Q99996	AKAP9	A-kinase anchor protein 9	2010	Q99996_C2010	AKAP9_C2010
20	Q9P2B4	Q9P2B4	CTTNBP2NL	CTTNBP2 N-terminal-like protein	76	Q9P2B4_C76	CTTNBP2NL_C76
20	Q96LT9	Q96LT9	RNPC3	RNA-binding protein 40	156	Q96LT9_C156	RNPC3_C156
20	P78527	P78527	PRKDC	DNA-dependent protein kinase catalytic subunit	2469	P78527_C2469	PRKDC_C2469
20	B1AK53	B1AK53	ESPN	Espin	492	B1AK53_C492	ESPN_C492
20	Q92754	Q92754	TFAP2C	Transcription factor AP-2 gamma	225	Q92754_C225	TFAP2C_C225
20	Q969E8	Q969E8	TSR2	Pre-rRNA-processing protein TSR2 homolog	114	Q969E8_C114	TSR2_C114
20	Q9BW83	Q9BW83	IFT27	Intraflagellar transport protein 27 homolog	166	Q9BW83_C166	IFT27_C166
20	Q99933	Q99933	BAG1	BAG family molecular chaperone regulator 1	213	Q99933_C213	BAG1_C213
20	Q8WUA2	Q8WUA2	PPIL4	Peptidyl-prolyl cis-trans isomerase-like 4	426	Q8WUA2_C426	PPIL4_C426
20	Q9Y3Z3	Q9Y3Z3	SAMHD1	Deoxynucleoside triphosphate triphosphohydrolase SAMHD1	80	Q9Y3Z3_C80	SAMHD1_C80
20	O00273	O00273	DFFA	DNA fragmentation factor subunit alpha	38	O00273_C38	DFFA_C38
20	Q15276	Q15276	RABEP1	Rab GTPase-binding effector protein 1	718	Q15276_C718	RABEP1_C718
20	Q13573	Q13573	SNW1	SNW domain-containing protein 1	250	Q13573_C250	SNW1_C250
20	Q9Y6K9	Q9Y6K9	IKBKG	NF-kappa-B essential modulator	76	Q9Y6K9_C76	IKBKG_C76
20	P61158	P61158	ACTR3	Actin-related protein 3	235	P61158_C235	ACTR3_C235
20	Q9H7N4	Q9H7N4	SCAF1	Splicing factor, arginine/serine-rich 19	826	Q9H7N4_C826	SCAF1_C826
20	Q9NYZ3	Q9NYZ3	GTSE1	G2 and S phase-expressed protein 1	198	Q9NYZ3_C198	GTSE1_C198
20	Q8TEA7	Q8TEA7	TBCK	TBC domain-containing protein kinase-like protein	702	Q8TEA7_C702	TBCK_C702
20	Q15021	Q15021	NCAPD2	Condensin complex subunit 1	596	Q15021_C596	NCAPD2_C596
20	Q06210;O94808	Q06210	GFPT1	Glutamine--fructose-6-phosphate aminotransferase [isomerizing] 1;Glutamine--fructose-6-phosphate aminotransferase [isomerizing] 2	478	Q06210_C478	GFPT1_C478
20	Q96JM3	Q96JM3	CHAMP1	Chromosome alignment-maintaining phosphoprotein 1	119	Q96JM3_C119	CHAMP1_C119
20	Q6VMQ6	Q6VMQ6	ATF7IP	Activating transcription factor 7-interacting protein 1	93	Q6VMQ6_C93	ATF7IP_C93
20	Q9Y2Q3	Q9Y2Q3	GSTK1	Glutathione S-transferase kappa 1	176	Q9Y2Q3_C176	GSTK1_C176
20	P50213	P50213	IDH3A	Isocitrate dehydrogenase [NAD] subunit alpha, mitochondrial	222	P50213_C222	IDH3A_C222
20	Q96RT7	Q96RT7	TUBGCP6	Gamma-tubulin complex component 6	583	Q96RT7_C583	TUBGCP6_C583
20	Q15459	Q15459	SF3A1	Splicing factor 3A subunit 1	244	Q15459_C244	SF3A1_C244
20	Q9H792	Q9H792	PEAK1	Pseudopodium-enriched atypical kinase 1	1468	Q9H792_C1468	PEAK1_C1468
20	Q5VYS8	Q5VYS8	ZCCHC6	Terminal uridylyltransferase 7	1413	Q5VYS8_C1413	ZCCHC6_C1413
20	Q9H334	Q9H334	FOXP1	Forkhead box protein P1	258	Q9H334_C258	FOXP1_C258
20	O15446	O15446	CD3EAP	DNA-directed RNA polymerase I subunit RPA34	150	O15446_C150	CD3EAP_C150
20	Q9H5V9	Q9H5V9	CXorf56	UPF0428 protein CXorf56	69	Q9H5V9_C69	CXorf56_C69
20	Q8IVH2	Q8IVH2	FOXP4	Forkhead box protein P4	447	Q8IVH2_C447	FOXP4_C447
20	P17029	P17029	ZKSCAN1	Zinc finger protein with KRAB and SCAN domains 1	63	P17029_C63	ZKSCAN1_C63
20	Q9NTK5	Q9NTK5	OLA1	Obg-like ATPase 1	75	Q9NTK5_C75	OLA1_C75
20	Q12931	Q12931	TRAP1	Heat shock protein 75 kDa, mitochondrial	573	Q12931_C573	TRAP1_C573
20	O43422	O43422	PRKRIR	52 kDa repressor of the inhibitor of the protein kinase	230	O43422_C230	PRKRIR_C230
20	Q29RF7	Q29RF7	PDS5A	Sister chromatid cohesion protein PDS5 homolog A	1116	Q29RF7_C1116	PDS5A_C1116
20	O15040	O15040	TECPR2	Tectonin beta-propeller repeat-containing protein 2	220	O15040_C220	TECPR2_C220
20	P10588	P10588	NR2F6	Nuclear receptor subfamily 2 group F member 6	203	P10588_C203	NR2F6_C203
20	P11216;P11217	P11216	PYGB	Glycogen phosphorylase, brain form;Glycogen phosphorylase, muscle form	319	P11216_C319	PYGB_C319
20	Q8IZQ1	Q8IZQ1	WDFY3	WD repeat and FYVE domain-containing protein 3	1600	Q8IZQ1_C1600	WDFY3_C1600
20	O95625	O95625	ZBTB11	Zinc finger and BTB domain-containing protein 11	943	O95625_C943	ZBTB11_C943
20	Q7Z6K3	Q7Z6K3	PTAR1	Protein prenyltransferase alpha subunit repeat-containing protein 1	381	Q7Z6K3_C381	PTAR1_C381
20	Q9H3N1	Q9H3N1	TMX1	Thioredoxin-related transmembrane protein 1	106	Q9H3N1_C106	TMX1_C106
20	Q9NYC9	Q9NYC9	DNAH9	Dynein heavy chain 9, axonemal	2030	Q9NYC9_C2030	DNAH9_C2030
20	O00170	O00170	AIP	AH receptor-interacting protein	78	O00170_C78	AIP_C78
20	Q9UGK3	Q9UGK3	STAP2	Signal-transducing adaptor protein 2	105	Q9UGK3_C105	STAP2_C105
20	Q14204	Q14204	DYNC1H1	Cytoplasmic dynein 1 heavy chain 1	633	Q14204_C633	DYNC1H1_C633
20	Q9Y678	Q9Y678	COPG1	Coatomer subunit gamma-1	813	Q9Y678_C813	COPG1_C813
20	P62140	P62140	PPP1CB	Serine/threonine-protein phosphatase PP1-beta catalytic subunit	244	P62140_C244	PPP1CB_C244
20	P62910	P62910	RPL32	60S ribosomal protein L32	91	P62910_C91	RPL32_C91
20	P55084	P55084	HADHB	Trifunctional enzyme subunit beta, mitochondrial;3-ketoacyl-CoA thiolase	435	P55084_C435	HADHB_C435
20	Q9HCU8	Q9HCU8	POLD4	DNA polymerase delta subunit 4	99	Q9HCU8_C99	POLD4_C99
20	Q9NUQ6	Q9NUQ6	SPATS2L	SPATS2-like protein	339	Q9NUQ6_C339	SPATS2L_C339
20	P05455	P05455	SSB	Lupus La protein	245	P05455_C245	SSB_C245
20	P35579;P35580	P35579	MYH9	Myosin-9;Myosin-10	91	P35579_C91	MYH9_C91
20	O75884	O75884	RBBP9	Putative hydrolase RBBP9	163	O75884_C163	RBBP9_C163
20	Q96MX3	Q96MX3	ZNF48	Zinc finger protein 48	288	Q96MX3_C288	ZNF48_C288
20	Q6P1M3	Q6P1M3	LLGL2	Lethal(2) giant larvae protein homolog 2	456	Q6P1M3_C456	LLGL2_C456
20	Q14527	Q14527	HLTF	Helicase-like transcription factor	461	Q14527_C461	HLTF_C461
20	A4D126	A4D126	ISPD	Isoprenoid synthase domain-containing protein	56	A4D126_C56	ISPD_C56
20	Q13617	Q13617	CUL2	Cullin-2	103	Q13617_C103	CUL2_C103
20	Q5JSZ5	Q5JSZ5	PRRC2B	Protein PRRC2B	287	Q5JSZ5_C287	PRRC2B_C287
20	Q9BY42	Q9BY42	RTFDC1	Protein RTF2 homolog	3	Q9BY42_C3	RTFDC1_C3
20	O15111	O15111	CHUK	Inhibitor of nuclear factor kappa-B kinase subunit alpha	379	O15111_C379	CHUK_C379
20	A0A1B0GTZ2	A0A1B0GTZ2			81	A0A1B0GTZ2_C81	_C81
20	A0MZ66	A0MZ66	KIAA1598	Shootin-1	442	A0MZ66_C442	KIAA1598_C442
20	Q96NL8	Q96NL8	C8orf37	Protein C8orf37	33	Q96NL8_C33	C8orf37_C33
20	O00571;O15523	O00571	DDX3X	ATP-dependent RNA helicase DDX3X;ATP-dependent RNA helicase DDX3Y	317	O00571_C317	DDX3X_C317
20	P62333	P62333	PSMC6	26S protease regulatory subunit 10B	170	P62333_C170	PSMC6_C170
20	Q92747	Q92747	ARPC1A	Actin-related protein 2/3 complex subunit 1A	279	Q92747_C279	ARPC1A_C279
20	Q5JTH9	Q5JTH9	RRP12	RRP12-like protein	673	Q5JTH9_C673	RRP12_C673
20	Q5JSZ5	Q5JSZ5	PRRC2B	Protein PRRC2B	1184	Q5JSZ5_C1184	PRRC2B_C1184
20	Q08378	Q08378	GOLGA3	Golgin subfamily A member 3	1403	Q08378_C1403	GOLGA3_C1403
20	Q9UIF9	Q9UIF9	BAZ2A	Bromodomain adjacent to zinc finger domain protein 2A	726	Q9UIF9_C726	BAZ2A_C726
20	A6NED2	A6NED2	RCCD1	RCC1 domain-containing protein 1	139	A6NED2_C139	RCCD1_C139
20	Q9NZ09	Q9NZ09	UBAP1	Ubiquitin-associated protein 1	452	Q9NZ09_C452	UBAP1_C452
20	P52701	P52701	MSH6	DNA mismatch repair protein Msh6	1075	P52701_C1075	MSH6_C1075
20	O60256	O60256	PRPSAP2	Phosphoribosyl pyrophosphate synthase-associated protein 2	31	O60256_C31	PRPSAP2_C31
20	P56945	P56945	BCAR1	Breast cancer anti-estrogen resistance protein 1	582	P56945_C582	BCAR1_C582
20	Q96HP0	Q96HP0	DOCK6	Dedicator of cytokinesis protein 6	829	Q96HP0_C829	DOCK6_C829
20	Q86VP1	Q86VP1	TAX1BP1	Tax1-binding protein 1	719	Q86VP1_C719	TAX1BP1_C719
20	Q9UKV3	Q9UKV3	ACIN1	Apoptotic chromatin condensation inducer in the nucleus	546	Q9UKV3_C546	ACIN1_C546
20	Q9H0D6	Q9H0D6	XRN2	5-3 exoribonuclease 2	296	Q9H0D6_C296	XRN2_C296
20	O15347	O15347	HMGB3	High mobility group protein B3	23	O15347_C23	HMGB3_C23
20	O75177	O75177	SS18L1	Calcium-responsive transactivator	47	O75177_C47	SS18L1_C47
20	Q9H270	Q9H270	VPS11	Vacuolar protein sorting-associated protein 11 homolog	568	Q9H270_C568	VPS11_C568
20	O95400	O95400	CD2BP2	CD2 antigen cytoplasmic tail-binding protein 2	234	O95400_C234	CD2BP2_C234
20	P17812	P17812	CTPS1	CTP synthase 1	216	P17812_C216	CTPS1_C216
20	Q0IIM8	Q0IIM8	TBC1D8B	TBC1 domain family member 8B	130	Q0IIM8_C130	TBC1D8B_C130
20	Q9BW19	Q9BW19	KIFC1	Kinesin-like protein KIFC1	557	Q9BW19_C557	KIFC1_C557
20	Q86TI0	Q86TI0	TBC1D1	TBC1 domain family member 1	548	Q86TI0_C548	TBC1D1_C548
20	P58107	P58107	EPPK1	Epiplakin	1380	P58107_C1380	EPPK1_C1380
20	Q16698	Q16698	DECR1	2,4-dienoyl-CoA reductase, mitochondrial	86	Q16698_C86	DECR1_C86
20	P26196	P26196	DDX6	Probable ATP-dependent RNA helicase DDX6	102	P26196_C102	DDX6_C102
20	Q9UPN9	Q9UPN9	TRIM33	E3 ubiquitin-protein ligase TRIM33	582	Q9UPN9_C582	TRIM33_C582
20	P62191	P62191	PSMC1	26S protease regulatory subunit 4	58	P62191_C58	PSMC1_C58
20	Q8NAF0	Q8NAF0	ZNF579	Zinc finger protein 579	357	Q8NAF0_C357	ZNF579_C357
20	Q15057	Q15057	ACAP2	Arf-GAP with coiled-coil, ANK repeat and PH domain-containing protein 2	691	Q15057_C691	ACAP2_C691
20	Q01968	Q01968	OCRL	Inositol polyphosphate 5-phosphatase OCRL-1	28	Q01968_C28	OCRL_C28
20	Q3KQU3	Q3KQU3	MAP7D1	MAP7 domain-containing protein 1	361	Q3KQU3_C361	MAP7D1_C361
20	Q9Y4F5	Q9Y4F5	CEP170B	Centrosomal protein of 170 kDa protein B	217	Q9Y4F5_C217	CEP170B_C217
20	Q5T280	Q5T280	C9orf114	Putative methyltransferase C9orf114	139	Q5T280_C139	C9orf114_C139
20	O60841	O60841	EIF5B	Eukaryotic translation initiation factor 5B	1158	O60841_C1158	EIF5B_C1158
20	P98170	P98170	XIAP	E3 ubiquitin-protein ligase XIAP	351	P98170_C351	XIAP_C351
20	Q8IY37	Q8IY37	DHX37	Probable ATP-dependent RNA helicase DHX37	903	Q8IY37_C903	DHX37_C903
20	Q9NZD2	Q9NZD2	GLTP	Glycolipid transfer protein	176	Q9NZD2_C176	GLTP_C176
20	Q9BU76	Q9BU76	MMTAG2	Multiple myeloma tumor-associated protein 2	58	Q9BU76_C58	MMTAG2_C58
20	P78332	P78332	RBM6	RNA-binding protein 6	277	P78332_C277	RBM6_C277
20	Q9H4A6	Q9H4A6	GOLPH3	Golgi phosphoprotein 3	108	Q9H4A6_C108	GOLPH3_C108
20	Q16181	Q16181	2007-09-01	Septin-7	280	Q16181_C280	39326_C280
20	P0DN37;P0DN26;A0A0B4J2A2;A0A075B767;A0A075B759;Q9Y536;F5H284;P62937	P62937	PPIAL4C	Peptidyl-prolyl cis-trans isomerase;Peptidyl-prolyl cis-trans isomerase A-like 4A/B/C;Peptidyl-prolyl cis-trans isomerase A-like 4D;Peptidyl-prolyl cis-trans isomerase A;Peptidyl-prolyl cis-trans isomerase A, N-terminally processed	52	P62937_C52	PPIAL4C_C52
20	Q8TCU6	Q8TCU6	PREX1	Phosphatidylinositol 3,4,5-trisphosphate-dependent Rac exchanger 1 protein	746	Q8TCU6_C746	PREX1_C746
20	Q9BSW2	Q9BSW2	CRACR2A	EF-hand calcium-binding domain-containing protein 4B	29	Q9BSW2_C29	CRACR2A_C29
20	P48553;A0A096LPH7	P48553	TRAPPC10	Trafficking protein particle complex subunit 10	1214	P48553_C1214	TRAPPC10_C1214
20	Q12802	Q12802	AKAP13	A-kinase anchor protein 13	418	Q12802_C418	AKAP13_C418
20	P49903	P49903	SEPHS1	Selenide, water dikinase 1	31	P49903_C31	SEPHS1_C31
20	P43166	P43166	CA7	Carbonic anhydrase 7	180	P43166_C180	CA7_C180
20	Q96N21	Q96N21	ENTHD2	AP-4 complex accessory subunit tepsin	31	Q96N21_C31	ENTHD2_C31
20	Q9NXZ2	Q9NXZ2	DDX43	Probable ATP-dependent RNA helicase DDX43	71	Q9NXZ2_C71	DDX43_C71
20	Q6P3S6	Q6P3S6	FBXO42	F-box only protein 42	89	Q6P3S6_C89	FBXO42_C89
20	P42575	P42575	CASP2	Caspase-2;Caspase-2 subunit p18;Caspase-2 subunit p13;Caspase-2 subunit p12	343	P42575_C343	CASP2_C343
20	P55072	P55072	VCP	Transitional endoplasmic reticulum ATPase	522	P55072_C522	VCP_C522
20	P43686	P43686	PSMC4	26S protease regulatory subunit 6B	210	P43686_C210	PSMC4_C210
20	Q9UBT2	Q9UBT2	UBA2	SUMO-activating enzyme subunit 2	158	Q9UBT2_C158	UBA2_C158
20	P50579	P50579	METAP2	Methionine aminopeptidase 2	380	P50579_C380	METAP2_C380
20	Q6DN90	Q6DN90	IQSEC1	IQ motif and SEC7 domain-containing protein 1	890	Q6DN90_C890	IQSEC1_C890
20	P21860	P21860	ERBB3	Receptor tyrosine-protein kinase erbB-3	740	P21860_C740	ERBB3_C740
20	P18074	P18074	ERCC2	TFIIH basal transcription factor complex helicase XPD subunit	663	P18074_C663	ERCC2_C663
20	P43246	P43246	MSH2	DNA mismatch repair protein Msh2	641	P43246_C641	MSH2_C641
20	Q8NAF0	Q8NAF0	ZNF579	Zinc finger protein 579	443	Q8NAF0_C443	ZNF579_C443
20	Q8TDN6	Q8TDN6	BRIX1	Ribosome biogenesis protein BRX1 homolog	52	Q8TDN6_C52	BRIX1_C52
20	Q16678	Q16678	CYP1B1	Cytochrome P450 1B1	280	Q16678_C280	CYP1B1_C280
20	O43399	O43399	TPD52L2	Tumor protein D54	74	O43399_C74	TPD52L2_C74
20	P62316	P62316	SNRPD2	Small nuclear ribonucleoprotein Sm D2	63	P62316_C63	SNRPD2_C63
20	Q96TA1	Q96TA1	FAM129B	Niban-like protein 1	194	Q96TA1_C194	FAM129B_C194
20	Q9Y4K4	Q9Y4K4	MAP4K5	Mitogen-activated protein kinase kinase kinase kinase 5	418	Q9Y4K4_C418	MAP4K5_C418
20	Q13029	Q13029	PRDM2	PR domain zinc finger protein 2	857	Q13029_C857	PRDM2_C857
20	Q9BV36	Q9BV36	MLPH	Melanophilin	277	Q9BV36_C277	MLPH_C277
20	O15027	O15027	SEC16A	Protein transport protein Sec16A	504	O15027_C504	SEC16A_C504
20	Q8NFP9	Q8NFP9	NBEA	Neurobeachin	238	Q8NFP9_C238	NBEA_C238
20	P25325	P25325	MPST	3-mercaptopyruvate sulfurtransferase	65	P25325_C65	MPST_C65
20	Q14980	Q14980	NUMA1	Nuclear mitotic apparatus protein 1	1367	Q14980_C1367	NUMA1_C1367
20	Q14159	Q14159	SPIDR	DNA repair-scaffolding protein	80	Q14159_C80	SPIDR_C80
20	P54136	P54136	RARS	Arginine--tRNA ligase, cytoplasmic	150	P54136_C150	RARS_C150
20	P23743	P23743	DGKA	Diacylglycerol kinase alpha	83	P23743_C83	DGKA_C83
20	Q96JM3	Q96JM3	CHAMP1	Chromosome alignment-maintaining phosphoprotein 1	787	Q96JM3_C787	CHAMP1_C787
20	P24928	P24928	POLR2A	DNA-directed RNA polymerase II subunit RPB1	451	P24928_C451	POLR2A_C451
20	Q8N999	Q8N999	C12orf29	Uncharacterized protein C12orf29	244	Q8N999_C244	C12orf29_C244
20	Q9H6T0	Q9H6T0	ESRP2	Epithelial splicing regulatory protein 2	411	Q9H6T0_C411	ESRP2_C411
20	Q5T0Z8	Q5T0Z8	C6orf132	Uncharacterized protein C6orf132	1179	Q5T0Z8_C1179	C6orf132_C1179
20	P82932	P82932	MRPS6	28S ribosomal protein S6, mitochondrial	105	P82932_C105	MRPS6_C105
20	Q8N4W9	Q8N4W9	ZNF808	Zinc finger protein 808	102	Q8N4W9_C102	ZNF808_C102
20	Q9H3K6	Q9H3K6	BOLA2	BolA-like protein 2	59	Q9H3K6_C59	BOLA2_C59
20	Q6XZF7	Q6XZF7	DNMBP	Dynamin-binding protein	670	Q6XZF7_C670	DNMBP_C670
20	P38117	P38117	ETFB	Electron transfer flavoprotein subunit beta	42	P38117_C42	ETFB_C42
20	P39880	P39880	CUX1	Homeobox protein cut-like 1	1223	P39880_C1223	CUX1_C1223
20	Q8N5U6	Q8N5U6	RNF10	RING finger protein 10	366	Q8N5U6_C366	RNF10_C366
20	Q8NEN9	Q8NEN9	PDZD8	PDZ domain-containing protein 8	985	Q8NEN9_C985	PDZD8_C985
20	A4D1S5	A4D1S5	RAB19	Ras-related protein Rab-19	146	A4D1S5_C146	RAB19_C146
20	O95084	O95084	PRSS23	Serine protease 23	176	O95084_C176	PRSS23_C176
20	Q13395	Q13395	TARBP1	Probable methyltransferase TARBP1	483	Q13395_C483	TARBP1_C483
20	Q9HC35	Q9HC35	EML4	Echinoderm microtubule-associated protein-like 4	311	Q9HC35_C311	EML4_C311
20	Q96HW7	Q96HW7	INTS4	Integrator complex subunit 4	399	Q96HW7_C399	INTS4_C399
20	Q14914	Q14914	PTGR1	Prostaglandin reductase 1	239	Q14914_C239	PTGR1_C239
20	A5YKK6	A5YKK6	CNOT1	CCR4-NOT transcription complex subunit 1	1420	A5YKK6_C1420	CNOT1_C1420
20	Q9UK61	Q9UK61	FAM208A	Protein FAM208A	538	Q9UK61_C538	FAM208A_C538
20	O75153	O75153	CLUH	Clustered mitochondria protein homolog	333	O75153_C333	CLUH_C333
20	Q15390	Q15390	MTFR1	Mitochondrial fission regulator 1	145	Q15390_C145	MTFR1_C145
20	O60437	O60437	PPL	Periplakin	788	O60437_C788	PPL_C788
20	O15305	O15305	PMM2	Phosphomannomutase 2	241	O15305_C241	PMM2_C241
20	P47755	P47755	CAPZA2	F-actin-capping protein subunit alpha-2	95	P47755_C95	CAPZA2_C95
20	O43149	O43149	ZZEF1	Zinc finger ZZ-type and EF-hand domain-containing protein 1	2466	O43149_C2466	ZZEF1_C2466
20	Q9H8Y5	Q9H8Y5	ANKZF1	Ankyrin repeat and zinc finger domain-containing protein 1	385	Q9H8Y5_C385	ANKZF1_C385
20	Q9NX63	Q9NX63	CHCHD3	MICOS complex subunit MIC19	112	Q9NX63_C112	CHCHD3_C112
20	P78527	P78527	PRKDC	DNA-dependent protein kinase catalytic subunit	491	P78527_C491	PRKDC_C491
20	Q92538	Q92538	GBF1	Golgi-specific brefeldin A-resistance guanine nucleotide exchange factor 1	1707	Q92538_C1707	GBF1_C1707
20	Q9Y2G9	Q9Y2G9	SBNO2	Protein strawberry notch homolog 2	501	Q9Y2G9_C501	SBNO2_C501
20	Q9H063	Q9H063	MAF1	Repressor of RNA polymerase III transcription MAF1 homolog	34	Q9H063_C34	MAF1_C34
20	Q96H55	Q96H55	MYO19	Unconventional myosin-XIX	515	Q96H55_C515	MYO19_C515
20	Q9UNH7	Q9UNH7	SNX6	Sorting nexin-6;Sorting nexin-6, N-terminally processed	264	Q9UNH7_C264	SNX6_C264
20	Q13303	Q13303	KCNAB2	Voltage-gated potassium channel subunit beta-2	248	Q13303_C248	KCNAB2_C248
20	Q12830	Q12830	BPTF	Nucleosome-remodeling factor subunit BPTF	1969	Q12830_C1969	BPTF_C1969
20	Q13085	Q13085	ACACA	Acetyl-CoA carboxylase 1;Biotin carboxylase	407	Q13085_C407	ACACA_C407
20	P46100	P46100	ATRX	Transcriptional regulator ATRX	1760	P46100_C1760	ATRX_C1760
20	P04818	P04818	TYMS	Thymidylate synthase	180	P04818_C180	TYMS_C180
20	Q9UJF2;Q5VWQ8	Q9UJF2	RASAL2	Ras GTPase-activating protein nGAP;Disabled homolog 2-interacting protein	443	Q9UJF2_C443	RASAL2_C443
20	Q01955	Q01955	COL4A3	Collagen alpha-3(IV) chain;Tumstatin	1662	Q01955_C1662	COL4A3_C1662
20	O14777	O14777	NDC80	Kinetochore protein NDC80 homolog	528	O14777_C528	NDC80_C528
20	Q96SK2	Q96SK2	TMEM209	Transmembrane protein 209	422	Q96SK2_C422	TMEM209_C422
20	Q8N573	Q8N573	OXR1	Oxidation resistance protein 1	299	Q8N573_C299	OXR1_C299
20	Q7Z2W4	Q7Z2W4	ZC3HAV1	Zinc finger CCCH-type antiviral protein 1	15	Q7Z2W4_C15	ZC3HAV1_C15
20	Q9GZR2	Q9GZR2	REXO4	RNA exonuclease 4	382	Q9GZR2_C382	REXO4_C382
20	Q6NXR4	Q6NXR4	TTI2	TELO2-interacting protein 2	36	Q6NXR4_C36	TTI2_C36
20	P53004	P53004	BLVRA	Biliverdin reductase A	281	P53004_C281	BLVRA_C281
20	O95239	O95239	KIF4A	Chromosome-associated kinesin KIF4A	1171	O95239_C1171	KIF4A_C1171
20	Q15386	Q15386	UBE3C	Ubiquitin-protein ligase E3C	252	Q15386_C252	UBE3C_C252
20	Q92888	Q92888	ARHGEF1	Rho guanine nucleotide exchange factor 1	815	Q92888_C815	ARHGEF1_C815
20	Q9BZV1	Q9BZV1	UBXN6	UBX domain-containing protein 6	210	Q9BZV1_C210	UBXN6_C210
20	P04035	P04035	HMGCR	3-hydroxy-3-methylglutaryl-coenzyme A reductase	883	P04035_C883	HMGCR_C883
20	Q9NXJ5	Q9NXJ5	PGPEP1	Pyroglutamyl-peptidase 1	206	Q9NXJ5_C206	PGPEP1_C206
20	Q96CW1	Q96CW1	AP2M1	AP-2 complex subunit mu	337	Q96CW1_C337	AP2M1_C337
20	O60684;O15131	O60684	KPNA6	Importin subunit alpha-7;Importin subunit alpha-6	296	O60684_C296	KPNA6_C296
20	Q12979	Q12979	ABR	Active breakpoint cluster region-related protein	158	Q12979_C158	ABR_C158
20	Q96AE4	Q96AE4	FUBP1	Far upstream element-binding protein 1	132	Q96AE4_C132	FUBP1_C132
20	Q8WUA4	Q8WUA4	GTF3C2	General transcription factor 3C polypeptide 2	233	Q8WUA4_C233	GTF3C2_C233
20	Q9Y508	Q9Y508	RNF114	E3 ubiquitin-protein ligase RNF114	110	Q9Y508_C110	RNF114_C110
20	Q17RN3	Q17RN3	FAM98C	Protein FAM98C	204	Q17RN3_C204	FAM98C_C204
20	P41252	P41252	IARS	Isoleucine--tRNA ligase, cytoplasmic	526	P41252_C526	IARS_C526
20	Q9H8W4	Q9H8W4	PLEKHF2	Pleckstrin homology domain-containing family F member 2	21	Q9H8W4_C21	PLEKHF2_C21
20	O43592	O43592	XPOT	Exportin-T	38	O43592_C38	XPOT_C38
20	O60921	O60921	HUS1	Checkpoint protein HUS1	44	O60921_C44	HUS1_C44
20	O15392	O15392	BIRC5	Baculoviral IAP repeat-containing protein 5	31	O15392_C31	BIRC5_C31
20	O95352	O95352	ATG7	Ubiquitin-like modifier-activating enzyme ATG7	406	O95352_C406	ATG7_C406
20	P55036	P55036	PSMD4	26S proteasome non-ATPase regulatory subunit 4	87	P55036_C87	PSMD4_C87
20	P50991	P50991	CCT4	T-complex protein 1 subunit delta	379	P50991_C379	CCT4_C379
20	Q8WXH0	Q8WXH0	SYNE2	Nesprin-2	1151	Q8WXH0_C1151	SYNE2_C1151
20	Q96RL7	Q96RL7	VPS13A	Vacuolar protein sorting-associated protein 13A	1626	Q96RL7_C1626	VPS13A_C1626
20	P21964	P21964	COMT	Catechol O-methyltransferase	119	P21964_C119	COMT_C119
20	Q9NZ45	Q9NZ45	CISD1	CDGSH iron-sulfur domain-containing protein 1	72	Q9NZ45_C72	CISD1_C72
20	Q5VWN6	Q5VWN6	FAM208B	Protein FAM208B	739	Q5VWN6_C739	FAM208B_C739
20	Q8IV38	Q8IV38	ANKMY2	Ankyrin repeat and MYND domain-containing protein 2	197	Q8IV38_C197	ANKMY2_C197
20	Q9Y2U5;Q99759	Q9Y2U5	MAP3K2	Mitogen-activated protein kinase kinase kinase 2;Mitogen-activated protein kinase kinase kinase 3	424	Q9Y2U5_C424	MAP3K2_C424
20	Q9NQR4	Q9NQR4	NIT2	Omega-amidase NIT2	44	Q9NQR4_C44	NIT2_C44
20	Q15819	Q15819	UBE2V2	Ubiquitin-conjugating enzyme E2 variant 2	69	Q15819_C69	UBE2V2_C69
20	O95235	O95235	KIF20A	Kinesin-like protein KIF20A	809	O95235_C809	KIF20A_C809
20	P46013	P46013	MKI67	Antigen KI-67	3241	P46013_C3241	MKI67_C3241
20	P33992	P33992	MCM5	DNA replication licensing factor MCM5	355	P33992_C355	MCM5_C355
20	Q13433	Q13433	SLC39A6	Zinc transporter ZIP6	146	Q13433_C146	SLC39A6_C146
20	Q8WYP5	Q8WYP5	AHCTF1	Protein ELYS	1261	Q8WYP5_C1261	AHCTF1_C1261
20	Q13616	Q13616	CUL1	Cullin-1	291	Q13616_C291	CUL1_C291
20	Q9ULH7	Q9ULH7	MKL2	MKL/myocardin-like protein 2	282	Q9ULH7_C282	MKL2_C282
20	P49588	P49588	AARS	Alanine--tRNA ligase, cytoplasmic	773	P49588_C773	AARS_C773
20	P30519	P30519	HMOX2	Heme oxygenase 2	265	P30519_C265	HMOX2_C265
20	P52756	P52756	RBM5	RNA-binding protein 5	766	P52756_C766	RBM5_C766
20	Q96GX9	Q96GX9	APIP	Methylthioribulose-1-phosphate dehydratase	147	Q96GX9_C147	APIP_C147
20	Q96HY7	Q96HY7	DHTKD1	Probable 2-oxoglutarate dehydrogenase E1 component DHKTD1, mitochondrial	429	Q96HY7_C429	DHTKD1_C429
20	Q9Y3A5	Q9Y3A5	SBDS	Ribosome maturation protein SBDS	84	Q9Y3A5_C84	SBDS_C84
20	Q96JB5	Q96JB5	CDK5RAP3	CDK5 regulatory subunit-associated protein 3	150	Q96JB5_C150	CDK5RAP3_C150
20	Q8NEU8	Q8NEU8	APPL2	DCC-interacting protein 13-beta	368	Q8NEU8_C368	APPL2_C368
20	Q8N5N7	Q8N5N7	MRPL50	39S ribosomal protein L50, mitochondrial	52	Q8N5N7_C52	MRPL50_C52
20	Q969W8	Q969W8	ZNF566	Zinc finger protein 566	171	Q969W8_C171	ZNF566_C171
20	Q6ISB3	Q6ISB3	GRHL2	Grainyhead-like protein 2 homolog	446	Q6ISB3_C446	GRHL2_C446
20	O95081	O95081	AGFG2	Arf-GAP domain and FG repeat-containing protein 2	30	O95081_C30	AGFG2_C30
20	O00204	O00204	SULT2B1	Sulfotransferase family cytosolic 2B member 1	278	O00204_C278	SULT2B1_C278
20	Q9H9P8	Q9H9P8	L2HGDH	L-2-hydroxyglutarate dehydrogenase, mitochondrial	179	Q9H9P8_C179	L2HGDH_C179
20	P23193;Q15560	P23193	TCEA1	Transcription elongation factor A protein 1;Transcription elongation factor A protein 2	271	P23193_C271	TCEA1_C271
20	O94822	O94822	LTN1	E3 ubiquitin-protein ligase listerin	595	O94822_C595	LTN1_C595
20	O00410	O00410	IPO5	Importin-5	110	O00410_C110	IPO5_C110
20	P31949	P31949	S100A11	Protein S100-A11;Protein S100-A11, N-terminally processed	91	P31949_C91	S100A11_C91
20	P13797;P13796	P13797	PLS3	Plastin-3;Plastin-2	463	P13797_C463	PLS3_C463
20	O00253	O00253	AGRP	Agouti-related protein	129	O00253_C129	AGRP_C129
20	Q13572	Q13572	ITPK1	Inositol-tetrakisphosphate 1-kinase	31	Q13572_C31	ITPK1_C31
20	P23528	P23528	CFL1	Cofilin-1	139	P23528_C139	CFL1_C139
20	Q8N999	Q8N999	C12orf29	Uncharacterized protein C12orf29	13	Q8N999_C13	C12orf29_C13
20	P60468	P60468	SEC61B	Protein transport protein Sec61 subunit beta	39	P60468_C39	SEC61B_C39
20	P55039	P55039	DRG2	Developmentally-regulated GTP-binding protein 2	270	P55039_C270	DRG2_C270
20	P55210	P55210	CASP7	Caspase-7;Caspase-7 subunit p20;Caspase-7 subunit p11	290	P55210_C290	CASP7_C290
20	Q641Q2	Q641Q2	FAM21A	WASH complex subunit FAM21A	594	Q641Q2_C594	FAM21A_C594
20	P61289	P61289	PSME3	Proteasome activator complex subunit 3	92	P61289_C92	PSME3_C92
20	Q9UHV7	Q9UHV7	MED13	Mediator of RNA polymerase II transcription subunit 13	811	Q9UHV7_C811	MED13_C811
20	Q7LBC6	Q7LBC6	KDM3B	Lysine-specific demethylase 3B	295	Q7LBC6_C295	KDM3B_C295
20	Q09161	Q09161	NCBP1	Nuclear cap-binding protein subunit 1	332	Q09161_C332	NCBP1_C332
20	Q9UHF7	Q9UHF7	TRPS1	Zinc finger transcription factor Trps1	326	Q9UHF7_C326	TRPS1_C326
20	P63151	P63151	PPP2R2A	Serine/threonine-protein phosphatase 2A 55 kDa regulatory subunit B alpha isoform	398	P63151_C398	PPP2R2A_C398
20	O00244	O00244	ATOX1	Copper transport protein ATOX1	41	O00244_C41	ATOX1_C41
20	Q66LE6	Q66LE6	PPP2R2D	Serine/threonine-protein phosphatase 2A 55 kDa regulatory subunit B delta isoform	404	Q66LE6_C404	PPP2R2D_C404
20	Q7Z5L2	Q7Z5L2	R3HCC1L	Coiled-coil domain-containing protein R3HCC1L	147	Q7Z5L2_C147	R3HCC1L_C147
20	Q9BZF9	Q9BZF9	UACA	Uveal autoantigen with coiled-coil domains and ankyrin repeats	1258	Q9BZF9_C1258	UACA_C1258
20	P17987	P17987	TCP1	T-complex protein 1 subunit alpha	125	P17987_C125	TCP1_C125
20	Q92882	Q92882	OSTF1	Osteoclast-stimulating factor 1	185	Q92882_C185	OSTF1_C185
20	Q13535	Q13535	ATR	Serine/threonine-protein kinase ATR	790	Q13535_C790	ATR_C790
20	Q9NX70	Q9NX70	MED29	Mediator of RNA polymerase II transcription subunit 29	126	Q9NX70_C126	MED29_C126
20	Q9UG63	Q9UG63	ABCF2	ATP-binding cassette sub-family F member 2	186	Q9UG63_C186	ABCF2_C186
20	O95905	O95905	ECD	Protein SGT1	312	O95905_C312	ECD_C312
20	Q9GZT9	Q9GZT9	EGLN1	Egl nine homolog 1	201	Q9GZT9_C201	EGLN1_C201
20	Q9BW92	Q9BW92	TARS2	Threonine--tRNA ligase, mitochondrial	506	Q9BW92_C506	TARS2_C506
20	Q9NP61	Q9NP61	ARFGAP3	ADP-ribosylation factor GTPase-activating protein 3	241	Q9NP61_C241	ARFGAP3_C241
20	Q7L5Y9	Q7L5Y9	MAEA	Macrophage erythroblast attacher	333	Q7L5Y9_C333	MAEA_C333
20	Q5SRE5	Q5SRE5	NUP188	Nucleoporin NUP188 homolog	889	Q5SRE5_C889	NUP188_C889
20	Q9BYX4	Q9BYX4	IFIH1	Interferon-induced helicase C domain-containing protein 1	510	Q9BYX4_C510	IFIH1_C510
20	Q8TD08	Q8TD08	MAPK15	Mitogen-activated protein kinase 15	154	Q8TD08_C154	MAPK15_C154
20	Q5VZ89	Q5VZ89	DENND4C	DENN domain-containing protein 4C	728	Q5VZ89_C728	DENND4C_C728
20	Q9NVX7	Q9NVX7	KBTBD4	Kelch repeat and BTB domain-containing protein 4	455	Q9NVX7_C455	KBTBD4_C455
20	Q13042	Q13042	CDC16	Cell division cycle protein 16 homolog	194	Q13042_C194	CDC16_C194
20	Q49AR2	Q49AR2	C5orf22	UPF0489 protein C5orf22	165	Q49AR2_C165	C5orf22_C165
20	Q07866	Q07866	KLC1	Kinesin light chain 1	114	Q07866_C114	KLC1_C114
20	Q5VUA4	Q5VUA4	ZNF318	Zinc finger protein 318	1681	Q5VUA4_C1681	ZNF318_C1681
20	Q5JSZ5	Q5JSZ5	PRRC2B	Protein PRRC2B	1346	Q5JSZ5_C1346	PRRC2B_C1346
20	P43243	P43243	MATR3	Matrin-3	806	P43243_C806	MATR3_C806
20	P14416	P14416	DRD2	D(2) dopamine receptor	253	P14416_C253	DRD2_C253
20	O43432	O43432	EIF4G3	Eukaryotic translation initiation factor 4 gamma 3	1411	O43432_C1411	EIF4G3_C1411
20	Q8TB03	Q8TB03	CXorf38	Uncharacterized protein CXorf38	300	Q8TB03_C300	CXorf38_C300
20	O95239;Q2VIQ3	O95239	KIF4A	Chromosome-associated kinesin KIF4A;Chromosome-associated kinesin KIF4B	1159	O95239_C1159	KIF4A_C1159
20	Q09666	Q09666	AHNAK	Neuroblast differentiation-associated protein AHNAK	1900	Q09666_C1900	AHNAK_C1900
20	Q9HAS0	Q9HAS0	C17orf75	Protein Njmu-R1	182	Q9HAS0_C182	C17orf75_C182
20	Q08945	Q08945	SSRP1	FACT complex subunit SSRP1	103	Q08945_C103	SSRP1_C103
20	Q5JWR5	Q5JWR5	DOPEY1	Protein dopey-1	2442	Q5JWR5_C2442	DOPEY1_C2442
20	Q14980;O00471	Q14980	NUMA1	Nuclear mitotic apparatus protein 1;Exocyst complex component 5	1136	Q14980_C1136	NUMA1_C1136
20	Q92574	Q92574	TSC1	Hamartin	259	Q92574_C259	TSC1_C259
20	Q9Y3B9	Q9Y3B9	RRP15	RRP15-like protein	146	Q9Y3B9_C146	RRP15_C146
20	Q6UWE0	Q6UWE0	LRSAM1	E3 ubiquitin-protein ligase LRSAM1	23	Q6UWE0_C23	LRSAM1_C23
20	P18084	P18084	ITGB5	Integrin beta-5	211	P18084_C211	ITGB5_C211
20	Q9Y6K1	Q9Y6K1	DNMT3A	DNA (cytosine-5)-methyltransferase 3A	387	Q9Y6K1_C387	DNMT3A_C387
20	Q9HAU4	Q9HAU4	SMURF2	E3 ubiquitin-protein ligase SMURF2	706	Q9HAU4_C706	SMURF2_C706
20	Q8IV50	Q8IV50	LYSMD2	LysM and putative peptidoglycan-binding domain-containing protein 2	106	Q8IV50_C106	LYSMD2_C106
20	Q15392	Q15392	DHCR24	Delta(24)-sterol reductase	499	Q15392_C499	DHCR24_C499
20	Q14566	Q14566	MCM6	DNA replication licensing factor MCM6	721	Q14566_C721	MCM6_C721
20	Q12888	Q12888	TP53BP1	Tumor suppressor p53-binding protein 1	896	Q12888_C896	TP53BP1_C896
20	P55199	P55199	ELL	RNA polymerase II elongation factor ELL	433	P55199_C433	ELL_C433
20	Q7Z4G1	Q7Z4G1	COMMD6	COMM domain-containing protein 6	35	Q7Z4G1_C35	COMMD6_C35
20	O15111	O15111	CHUK	Inhibitor of nuclear factor kappa-B kinase subunit alpha	30	O15111_C30	CHUK_C30
20	Q8N1G4	Q8N1G4	LRRC47	Leucine-rich repeat-containing protein 47	367	Q8N1G4_C367	LRRC47_C367
20	Q8IWA4	Q8IWA4	MFN1	Mitofusin-1	498	Q8IWA4_C498	MFN1_C498
20	Q9BWF3	Q9BWF3	RBM4	RNA-binding protein 4	89	Q9BWF3_C89	RBM4_C89
20	Q2NKJ3	Q2NKJ3	CTC1	CST complex subunit CTC1	650	Q2NKJ3_C650	CTC1_C650
20	Q2NKX8	Q2NKX8	ERCC6L	DNA excision repair protein ERCC-6-like	587	Q2NKX8_C587	ERCC6L_C587
20	O60934	O60934	NBN	Nibrin	269	O60934_C269	NBN_C269
20	Q13098	Q13098	GPS1	COP9 signalosome complex subunit 1	251	Q13098_C251	GPS1_C251
20	P50570	P50570	DNM2	Dynamin-2	424	P50570_C424	DNM2_C424
20	Q49A26	Q49A26	GLYR1	Putative oxidoreductase GLYR1	242	Q49A26_C242	GLYR1_C242
20	Q5VWQ0	Q5VWQ0	RSBN1	Round spermatid basic protein 1	722	Q5VWQ0_C722	RSBN1_C722
20	O00411	O00411	POLRMT	DNA-directed RNA polymerase, mitochondrial	591	O00411_C591	POLRMT_C591
20	Q96RE7	Q96RE7	NACC1	Nucleus accumbens-associated protein 1	416	Q96RE7_C416	NACC1_C416
20	P35914	P35914	HMGCL	Hydroxymethylglutaryl-CoA lyase, mitochondrial	307	P35914_C307	HMGCL_C307
20	Q8WU76	Q8WU76	SCFD2	Sec1 family domain-containing protein 2	54	Q8WU76_C54	SCFD2_C54
20	Q9BVP2	Q9BVP2	GNL3	Guanine nucleotide-binding protein-like 3	251	Q9BVP2_C251	GNL3_C251
20	Q9NUY8	Q9NUY8	TBC1D23	TBC1 domain family member 23	183	Q9NUY8_C183	TBC1D23_C183
20	Q7Z7G8	Q7Z7G8	VPS13B	Vacuolar protein sorting-associated protein 13B	777	Q7Z7G8_C777	VPS13B_C777
20	Q5SXM2	Q5SXM2	SNAPC4	snRNA-activating protein complex subunit 4	759	Q5SXM2_C759	SNAPC4_C759
20	Q96KC8	Q96KC8	DNAJC1	DnaJ homolog subfamily C member 1	225	Q96KC8_C225	DNAJC1_C225
20	Q8TEU7;Q9Y4G8	Q8TEU7	RAPGEF6	Rap guanine nucleotide exchange factor 6;Rap guanine nucleotide exchange factor 2	522	Q8TEU7_C522	RAPGEF6_C522
20	O95248	O95248	SBF1	Myotubularin-related protein 5	896	O95248_C896	SBF1_C896
20	Q9BU19	Q9BU19	ZNF692	Zinc finger protein 692	235	Q9BU19_C235	ZNF692_C235
20	Q53H96	Q53H96	PYCRL	Pyrroline-5-carboxylate reductase 3	159	Q53H96_C159	PYCRL_C159
20	Q53EL6	Q53EL6	PDCD4	Programmed cell death protein 4	227	Q53EL6_C227	PDCD4_C227
20	O43708	O43708	GSTZ1	Maleylacetoacetate isomerase	205	O43708_C205	GSTZ1_C205
20	Q9P0L0	Q9P0L0	VAPA	Vesicle-associated membrane protein-associated protein A	179	Q9P0L0_C179	VAPA_C179
20	Q8TB45	Q8TB45	DEPTOR	DEP domain-containing mTOR-interacting protein	247	Q8TB45_C247	DEPTOR_C247
20	O75044;P0DMP2;P0DJJ0	O75044	SRGAP2	SLIT-ROBO Rho GTPase-activating protein 2;SLIT-ROBO Rho GTPase-activating protein 2B;SLIT-ROBO Rho GTPase-activating protein 2C	338	O75044_C338	SRGAP2_C338
20	Q6P1N9	Q6P1N9	TATDN1	Putative deoxyribonuclease TATDN1	226	Q6P1N9_C226	TATDN1_C226
20	Q9NW08	Q9NW08	POLR3B	DNA-directed RNA polymerase III subunit RPC2	161	Q9NW08_C161	POLR3B_C161
20	Q9NTJ3	Q9NTJ3	SMC4	Structural maintenance of chromosomes protein 4	271	Q9NTJ3_C271	SMC4_C271
20	Q08AF3	Q08AF3	SLFN5	Schlafen family member 5	207	Q08AF3_C207	SLFN5_C207
20	Q8N5G2	Q8N5G2	TMEM57	Macoilin	315	Q8N5G2_C315	TMEM57_C315
20	P32780	P32780	GTF2H1	General transcription factor IIH subunit 1	246	P32780_C246	GTF2H1_C246
20	Q92785	Q92785	DPF2	Zinc finger protein ubi-d4	53	Q92785_C53	DPF2_C53
20	O95071	O95071	UBR5	E3 ubiquitin-protein ligase UBR5	2314	O95071_C2314	UBR5_C2314
20	Q9H2M9	Q9H2M9	RAB3GAP2	Rab3 GTPase-activating protein non-catalytic subunit	1336	Q9H2M9_C1336	RAB3GAP2_C1336
20	Q13404	Q13404	UBE2V1	Ubiquitin-conjugating enzyme E2 variant 1	144	Q13404_C144	UBE2V1_C144
20	O75815	O75815	BCAR3	Breast cancer anti-estrogen resistance protein 3	449	O75815_C449	BCAR3_C449
20	P78527	P78527	PRKDC	DNA-dependent protein kinase catalytic subunit	223	P78527_C223	PRKDC_C223
20	Q68EM7	Q68EM7	ARHGAP17	Rho GTPase-activating protein 17	364	Q68EM7_C364	ARHGAP17_C364
20	Q92833	Q92833	JARID2	Protein Jumonji	702	Q92833_C702	JARID2_C702
20	Q9UER7	Q9UER7	DAXX	Death domain-associated protein 6	427	Q9UER7_C427	DAXX_C427
20	Q9BTA9	Q9BTA9	WAC	WW domain-containing adapter protein with coiled-coil	602	Q9BTA9_C602	WAC_C602
20	O94763	O94763	URI1	Unconventional prefoldin RPB5 interactor 1	44	O94763_C44	URI1_C44
20	Q96DC7	Q96DC7	TMCO6	Transmembrane and coiled-coil domain-containing protein 6	14	Q96DC7_C14	TMCO6_C14
20	Q6NW34	Q6NW34	C3orf17	Uncharacterized protein C3orf17	492	Q6NW34_C492	C3orf17_C492
20	Q8N8I0	Q8N8I0	SAMD12	Sterile alpha motif domain-containing protein 12	83	Q8N8I0_C83	SAMD12_C83
20	Q86VP6	Q86VP6	CAND1	Cullin-associated NEDD8-dissociated protein 1	1134	Q86VP6_C1134	CAND1_C1134
20	P51531;P51532	P51532	SMARCA2	Probable global transcription activator SNF2L2;Transcription activator BRG1	1359	P51532_C1359	SMARCA2_C1359
20	Q00610;P53675	Q00610	CLTC	Clathrin heavy chain 1;Clathrin heavy chain 2	778	Q00610_C778	CLTC_C778
20	P55265	P55265	ADAR	Double-stranded RNA-specific adenosine deaminase	499	P55265_C499	ADAR_C499
20	Q15185	Q15185	PTGES3	Prostaglandin E synthase 3	40	Q15185_C40	PTGES3_C40
20	Q8TEM1	Q8TEM1	NUP210	Nuclear pore membrane glycoprotein 210	767	Q8TEM1_C767	NUP210_C767
20	Q9NZD8	Q9NZD8	SPG21	Maspardin	204	Q9NZD8_C204	SPG21_C204
20	Q8IWE2	Q8IWE2	FAM114A1	Protein NOXP20	494	Q8IWE2_C494	FAM114A1_C494
20	Q9C0D5	Q9C0D5	TANC1	Protein TANC1	432	Q9C0D5_C432	TANC1_C432
20	O95394	O95394	PGM3	Phosphoacetylglucosamine mutase	93	O95394_C93	PGM3_C93
20	O43795;Q9UBC5	O43795	MYO1B	Unconventional myosin-Ib;Unconventional myosin-Ia	129	O43795_C129	MYO1B_C129
20	Q96ER3	Q96ER3	SAAL1	Protein SAAL1	248	Q96ER3_C248	SAAL1_C248
20	P08238	P08238	HSP90AB1	Heat shock protein HSP 90-beta	589	P08238_C589	HSP90AB1_C589
20	O00743	O00743	PPP6C	Serine/threonine-protein phosphatase 6 catalytic subunit;Serine/threonine-protein phosphatase 6 catalytic subunit, N-terminally processed	262	O00743_C262	PPP6C_C262
20	Q9UJX2	Q9UJX2	CDC23	Cell division cycle protein 23 homolog	532	Q9UJX2_C532	CDC23_C532
20	P62879	P62879	GNB2	Guanine nucleotide-binding protein G(I)/G(S)/G(T) subunit beta-2	218	P62879_C218	GNB2_C218
20	P11310	P11310	ACADM	Medium-chain specific acyl-CoA dehydrogenase, mitochondrial	8	P11310_C8	ACADM_C8
20	Q9UGV2	Q9UGV2	NDRG3	Protein NDRG3	290	Q9UGV2_C290	NDRG3_C290
20	Q9HBW0	Q9HBW0	LPAR2	Lysophosphatidic acid receptor 2	225	Q9HBW0_C225	LPAR2_C225
20	Q96EE3	Q96EE3	SEH1L	Nucleoporin SEH1	30	Q96EE3_C30	SEH1L_C30
20	Q9NX74	Q9NX74	DUS2	tRNA-dihydrouridine(20) synthase [NAD(P)+]-like	373	Q9NX74_C373	DUS2_C373
20	Q7L3B6	Q7L3B6	CDC37L1	Hsp90 co-chaperone Cdc37-like 1	124	Q7L3B6_C124	CDC37L1_C124
20	Q8NDX6	Q8NDX6	ZNF740	Zinc finger protein 740	179	Q8NDX6_C179	ZNF740_C179
20	P15923	P15923	TCF3	Transcription factor E2-alpha	576	P15923_C576	TCF3_C576
20	P15170	P15170	GSPT1	Eukaryotic peptide chain release factor GTP-binding subunit ERF3A	237	P15170_C237	GSPT1_C237
20	O15372	O15372	EIF3H	Eukaryotic translation initiation factor 3 subunit H	327	O15372_C327	EIF3H_C327
20	Q13137	Q13137	CALCOCO2	Calcium-binding and coiled-coil domain-containing protein 2	18	Q13137_C18	CALCOCO2_C18
20	Q9UKB3	Q9UKB3	DNAJC12	DnaJ homolog subfamily C member 12	129	Q9UKB3_C129	DNAJC12_C129
20	O14578	O14578	CIT	Citron Rho-interacting kinase	1535	O14578_C1535	CIT_C1535
20	Q5T0W9	Q5T0W9	FAM83B	Protein FAM83B	14	Q5T0W9_C14	FAM83B_C14
20	O00232	O00232	PSMD12	26S proteasome non-ATPase regulatory subunit 12	31	O00232_C31	PSMD12_C31
20	Q96SK2	Q96SK2	TMEM209	Transmembrane protein 209	367	Q96SK2_C367	TMEM209_C367
20	Q70Z53	Q70Z53	FRA10AC1	Protein FRA10AC1	17	Q70Z53_C17	FRA10AC1_C17
20	Q7Z3E5	Q7Z3E5	ARMC9	LisH domain-containing protein ARMC9	270	Q7Z3E5_C270	ARMC9_C270
20	P61026	P61026	RAB10	Ras-related protein Rab-10	124	P61026_C124	RAB10_C124
20	P23528	P23528	CFL1	Cofilin-1	80	P23528_C80	CFL1_C80
20	Q9ULV8	Q9ULV8	CBLC	E3 ubiquitin-protein ligase CBL-C	32	Q9ULV8_C32	CBLC_C32
20	Q9BW62	Q9BW62	KATNAL1	Katanin p60 ATPase-containing subunit A-like 1	7	Q9BW62_C7	KATNAL1_C7
20	Q96AC1	Q96AC1	FERMT2	Fermitin family homolog 2	520	Q96AC1_C520	FERMT2_C520
20	Q96NW4	Q96NW4	ANKRD27	Ankyrin repeat domain-containing protein 27	400	Q96NW4_C400	ANKRD27_C400
20	P26583;P09429;B2RPK0	P09429	HMGB2	High mobility group protein B2;High mobility group protein B1;Putative high mobility group protein B1-like 1	23	P09429_C23	HMGB2_C23
20	P11216	P11216	PYGB	Glycogen phosphorylase, brain form	437	P11216_C437	PYGB_C437
20	P27540	P27540	ARNT	Aryl hydrocarbon receptor nuclear translocator	119	P27540_C119	ARNT_C119
20	P48449	P48449	LSS	Lanosterol synthase	6	P48449_C6	LSS_C6
20	Q9UHL9	Q9UHL9	GTF2IRD1	General transcription factor II-I repeat domain-containing protein 1	885	Q9UHL9_C885	GTF2IRD1_C885
20	O75475	O75475	PSIP1	PC4 and SFRS1-interacting protein	204	O75475_C204	PSIP1_C204
20	O95352	O95352	ATG7	Ubiquitin-like modifier-activating enzyme ATG7	322	O95352_C322	ATG7_C322
20	O14730	O14730	RIOK3	Serine/threonine-protein kinase RIO3	256	O14730_C256	RIOK3_C256
20	Q8N1G4	Q8N1G4	LRRC47	Leucine-rich repeat-containing protein 47	249	Q8N1G4_C249	LRRC47_C249
20	Q5SY16	Q5SY16	NOL9	Polynucleotide 5-hydroxyl-kinase NOL9	379	Q5SY16_C379	NOL9_C379
20	Q8IU81	Q8IU81	IRF2BP1	Interferon regulatory factor 2-binding protein 1	207	Q8IU81_C207	IRF2BP1_C207
20	Q15813	Q15813	TBCE	Tubulin-specific chaperone E	137	Q15813_C137	TBCE_C137
20	Q8N3C0	Q8N3C0	ASCC3	Activating signal cointegrator 1 complex subunit 3	742	Q8N3C0_C742	ASCC3_C742
20	Q86VP6	Q86VP6	CAND1	Cullin-associated NEDD8-dissociated protein 1	1007	Q86VP6_C1007	CAND1_C1007
20	Q92817	Q92817	EVPL	Envoplakin	758	Q92817_C758	EVPL_C758
20	Q5VVJ2	Q5VVJ2	MYSM1	Histone H2A deubiquitinase MYSM1	323	Q5VVJ2_C323	MYSM1_C323
20	Q9H8G2	Q9H8G2	CAAP1	Caspase activity and apoptosis inhibitor 1	170	Q9H8G2_C170	CAAP1_C170
20	P60891	P60891	PRPS1	Ribose-phosphate pyrophosphokinase 1	165	P60891_C165	PRPS1_C165
20	Q8N1F8	Q8N1F8	STK11IP	Serine/threonine-protein kinase 11-interacting protein	918	Q8N1F8_C918	STK11IP_C918
20	P40818	P40818	USP8	Ubiquitin carboxyl-terminal hydrolase 8	809	P40818_C809	USP8_C809
20	Q02241	Q02241	KIF23	Kinesin-like protein KIF23	791	Q02241_C791	KIF23_C791
20	P17858	P17858	PFKL	ATP-dependent 6-phosphofructokinase, liver type	630	P17858_C630	PFKL_C630
20	O94913	O94913	PCF11	Pre-mRNA cleavage complex 2 protein Pcf11	1518	O94913_C1518	PCF11_C1518
20	P49454	P49454	CENPF	Centromere protein F	1671	P49454_C1671	CENPF_C1671
20	Q5TEU4	Q5TEU4	NDUFAF5	NADH dehydrogenase [ubiquinone] 1 alpha subcomplex assembly factor 5	98	Q5TEU4_C98	NDUFAF5_C98
20	O43823	O43823	AKAP8	A-kinase anchor protein 8	173	O43823_C173	AKAP8_C173
20	Q13242	Q13242	SRSF9	Serine/arginine-rich splicing factor 9	80	Q13242_C80	SRSF9_C80
20	Q9BZE1	Q9BZE1	MRPL37	39S ribosomal protein L37, mitochondrial	153	Q9BZE1_C153	MRPL37_C153
20	Q9BSD7	Q9BSD7	NTPCR	Cancer-related nucleoside-triphosphatase	184	Q9BSD7_C184	NTPCR_C184
20	O60942	O60942	RNGTT	mRNA-capping enzyme;Polynucleotide 5-triphosphatase;mRNA guanylyltransferase	419	O60942_C419	RNGTT_C419
20	P56159	P56159	GFRA1	GDNF family receptor alpha-1	395	P56159_C395	GFRA1_C395
20	Q9BVQ7	Q9BVQ7	SPATA5L1	Spermatogenesis-associated protein 5-like protein 1	696	Q9BVQ7_C696	SPATA5L1_C696
20	P49368	P49368	CCT3	T-complex protein 1 subunit gamma	398	P49368_C398	CCT3_C398
20	Q6PGP7	Q6PGP7	TTC37	Tetratricopeptide repeat protein 37	305	Q6PGP7_C305	TTC37_C305
20	Q9NUQ3	Q9NUQ3	TXLNG	Gamma-taxilin	101	Q9NUQ3_C101	TXLNG_C101
20	Q99961	Q99961	SH3GL1	Endophilin-A2	96	Q99961_C96	SH3GL1_C96
20	Q9Y5R8	Q9Y5R8	TRAPPC1	Trafficking protein particle complex subunit 1	115	Q9Y5R8_C115	TRAPPC1_C115
20	Q9GZU8	Q9GZU8	FAM192A	Protein FAM192A	187	Q9GZU8_C187	FAM192A_C187
20	P46776	P46776	RPL27A	60S ribosomal protein L27a	70	P46776_C70	RPL27A_C70
20	Q15633	Q15633	TARBP2	RISC-loading complex subunit TARBP2	263	Q15633_C263	TARBP2_C263
20	Q03188	Q03188	CENPC	Centromere protein C	472	Q03188_C472	CENPC_C472
20	Q5JSZ5	Q5JSZ5	PRRC2B	Protein PRRC2B	246	Q5JSZ5_C246	PRRC2B_C246
20	P11388	P11388	TOP2A	DNA topoisomerase 2-alpha	455	P11388_C455	TOP2A_C455
20	O75179;Q8IWZ3	Q8IWZ3	ANKRD17	Ankyrin repeat domain-containing protein 17;Ankyrin repeat and KH domain-containing protein 1	1232	Q8IWZ3_C1232	ANKRD17_C1232
20	Q96CS3	Q96CS3	FAF2	FAS-associated factor 2	194	Q96CS3_C194	FAF2_C194
20	Q9H2U1	Q9H2U1	DHX36	ATP-dependent RNA helicase DHX36	135	Q9H2U1_C135	DHX36_C135
20	O95573	O95573	ACSL3	Long-chain-fatty-acid--CoA ligase 3	429	O95573_C429	ACSL3_C429
20	Q8N1G0	Q8N1G0	ZNF687	Zinc finger protein 687	91	Q8N1G0_C91	ZNF687_C91
20	P53007	P53007	SLC25A1	Tricarboxylate transport protein, mitochondrial	262	P53007_C262	SLC25A1_C262
20	P05388	P05388	RPLP0	60S acidic ribosomal protein P0	226	P05388_C226	RPLP0_C226
20	P27816	P27816	MAP4	Microtubule-associated protein 4	535	P27816_C535	MAP4_C535
20	P62333	P62333	PSMC6	26S protease regulatory subunit 10B	347	P62333_C347	PSMC6_C347
20	P86791;P86790	P86791	CCZ1	Vacuolar fusion protein CCZ1 homolog;Vacuolar fusion protein CCZ1 homolog B	65	P86791_C65	CCZ1_C65
20	Q9Y3D5	Q9Y3D5	MRPS18C	28S ribosomal protein S18c, mitochondrial	90	Q9Y3D5_C90	MRPS18C_C90
20	Q9Y2L1	Q9Y2L1	DIS3	Exosome complex exonuclease RRP44	357	Q9Y2L1_C357	DIS3_C357
20	Q6P2Q9	Q6P2Q9	PRPF8	Pre-mRNA-processing-splicing factor 8	435	Q6P2Q9_C435	PRPF8_C435
20	Q29RF7	Q29RF7	PDS5A	Sister chromatid cohesion protein PDS5 homolog A	14	Q29RF7_C14	PDS5A_C14
20	Q8N3C0	Q8N3C0	ASCC3	Activating signal cointegrator 1 complex subunit 3	2101	Q8N3C0_C2101	ASCC3_C2101
20	Q9Y4U1	Q9Y4U1	MMACHC	Methylmalonic aciduria and homocystinuria type C protein	70	Q9Y4U1_C70	MMACHC_C70
20	Q5VYS8	Q5VYS8	ZCCHC6	Terminal uridylyltransferase 7	649	Q5VYS8_C649	ZCCHC6_C649
20	Q9GZT9	Q9GZT9	EGLN1	Egl nine homolog 1	127	Q9GZT9_C127	EGLN1_C127
20	Q92616	Q92616	GCN1L1	Translational activator GCN1	246	Q92616_C246	GCN1L1_C246
20	Q5JRX3	Q5JRX3	PITRM1	Presequence protease, mitochondrial	556	Q5JRX3_C556	PITRM1_C556
20	P15104	P15104	GLUL	Glutamine synthetase	346	P15104_C346	GLUL_C346
20	O75821	O75821	EIF3G	Eukaryotic translation initiation factor 3 subunit G	25	O75821_C25	EIF3G_C25
20	P46013	P46013	MKI67	Antigen KI-67	715	P46013_C715	MKI67_C715
20	A1L390	A1L390	PLEKHG3	Pleckstrin homology domain-containing family G member 3	30	A1L390_C30	PLEKHG3_C30
20	Q14847	Q14847	LASP1	LIM and SH3 domain protein 1	53	Q14847_C53	LASP1_C53
20	O43663	O43663	PRC1	Protein regulator of cytokinesis 1	322	O43663_C322	PRC1_C322
20	P29218	P29218	IMPA1	Inositol monophosphatase 1	24	P29218_C24	IMPA1_C24
20	O95394	O95394	PGM3	Phosphoacetylglucosamine mutase	200	O95394_C200	PGM3_C200
20	Q92797	Q92797	SYMPK	Symplekin	472	Q92797_C472	SYMPK_C472
20	Q69YN2	Q69YN2	CWF19L1	CWF19-like protein 1	511	Q69YN2_C511	CWF19L1_C511
20	Q7L5Y9	Q7L5Y9	MAEA	Macrophage erythroblast attacher	378	Q7L5Y9_C378	MAEA_C378
20	Q9UI12	Q9UI12	ATP6V1H	V-type proton ATPase subunit H	73	Q9UI12_C73	ATP6V1H_C73
20	Q9NQW6	Q9NQW6	ANLN	Actin-binding protein anillin	469	Q9NQW6_C469	ANLN_C469
20	Q9Y6H1;Q5T1J5	Q9Y6H1	CHCHD2	Coiled-coil-helix-coiled-coil-helix domain-containing protein 2;Putative coiled-coil-helix-coiled-coil-helix domain-containing protein CHCHD2P9, mitochondrial	124	Q9Y6H1_C124	CHCHD2_C124
20	P24752	P24752	ACAT1	Acetyl-CoA acetyltransferase, mitochondrial	413	P24752_C413	ACAT1_C413
20	Q9H2J4	Q9H2J4	PDCL3	Phosducin-like protein 3	127	Q9H2J4_C127	PDCL3_C127
20	Q8IVH2	Q8IVH2	FOXP4	Forkhead box protein P4	223	Q8IVH2_C223	FOXP4_C223
20	Q8N6H7	Q8N6H7	ARFGAP2	ADP-ribosylation factor GTPase-activating protein 2	97	Q8N6H7_C97	ARFGAP2_C97
20	Q9Y312	Q9Y312	AAR2	Protein AAR2 homolog	156	Q9Y312_C156	AAR2_C156
20	Q15365	Q15365	PCBP1	Poly(rC)-binding protein 1	163	Q15365_C163	PCBP1_C163
20	O43252	O43252	PAPSS1	Bifunctional 3-phosphoadenosine 5-phosphosulfate synthase 1;Sulfate adenylyltransferase;Adenylyl-sulfate kinase	165	O43252_C165	PAPSS1_C165
20	Q9Y6Y0	Q9Y6Y0	IVNS1ABP	Influenza virus NS1A-binding protein	274	Q9Y6Y0_C274	IVNS1ABP_C274
20	Q99996	Q99996	AKAP9	A-kinase anchor protein 9	3521	Q99996_C3521	AKAP9_C3521
20	Q96PZ0	Q96PZ0	PUS7	Pseudouridylate synthase 7 homolog	38	Q96PZ0_C38	PUS7_C38
20	Q9NXE4	Q9NXE4	SMPD4	Sphingomyelin phosphodiesterase 4	698	Q9NXE4_C698	SMPD4_C698
20	Q9UNS2	Q9UNS2	COPS3	COP9 signalosome complex subunit 3	25	Q9UNS2_C25	COPS3_C25
20	Q92616	Q92616	GCN1L1	Translational activator GCN1	1535	Q92616_C1535	GCN1L1_C1535
20	Q96P11	Q96P11	NSUN5	Probable 28S rRNA (cytosine-C(5))-methyltransferase	41	Q96P11_C41	NSUN5_C41
20	P15924	P15924	DSP	Desmoplakin	135	P15924_C135	DSP_C135
20	Q8WUR7	Q8WUR7	C15orf40	UPF0235 protein C15orf40	104	Q8WUR7_C104	C15orf40_C104
20	Q99496	Q99496	RNF2	E3 ubiquitin-protein ligase RING2	179	Q99496_C179	RNF2_C179
20	Q8TF46	Q8TF46	DIS3L	DIS3-like exonuclease 1	860	Q8TF46_C860	DIS3L_C860
20	O75362	O75362	ZNF217	Zinc finger protein 217	674	O75362_C674	ZNF217_C674
20	Q8N3X1	Q8N3X1	FNBP4	Formin-binding protein 4	673	Q8N3X1_C673	FNBP4_C673
20	P34949	P34949	MPI	Mannose-6-phosphate isomerase	197	P34949_C197	MPI_C197
20	P23258;Q9NRH3	P23258	TUBG1	Tubulin gamma-1 chain;Tubulin gamma-2 chain	316	P23258_C316	TUBG1_C316
20	Q86VP6	Q86VP6	CAND1	Cullin-associated NEDD8-dissociated protein 1	413	Q86VP6_C413	CAND1_C413
20	Q9UK41	Q9UK41	VPS28	Vacuolar protein sorting-associated protein 28 homolog	96	Q9UK41_C96	VPS28_C96
20	P46734	P46734	MAP2K3	Dual specificity mitogen-activated protein kinase kinase 3	305	P46734_C305	MAP2K3_C305
20	O43252	O43252	PAPSS1	Bifunctional 3-phosphoadenosine 5-phosphosulfate synthase 1;Sulfate adenylyltransferase;Adenylyl-sulfate kinase	360	O43252_C360	PAPSS1_C360
20	Q9UGK3	Q9UGK3	STAP2	Signal-transducing adaptor protein 2	153	Q9UGK3_C153	STAP2_C153
20	Q96GX9	Q96GX9	APIP	Methylthioribulose-1-phosphate dehydratase	16	Q96GX9_C16	APIP_C16
20	Q96B36	Q96B36	AKT1S1	Proline-rich AKT1 substrate 1	61	Q96B36_C61	AKT1S1_C61
20	Q9NXV2	Q9NXV2	KCTD5	BTB/POZ domain-containing protein KCTD5	28	Q9NXV2_C28	KCTD5_C28
20	Q9NQW6	Q9NQW6	ANLN	Actin-binding protein anillin	71	Q9NQW6_C71	ANLN_C71
20	P60059	P60059	SEC61G	Protein transport protein Sec61 subunit gamma	25	P60059_C25	SEC61G_C25
20	O43172	O43172	PRPF4	U4/U6 small nuclear ribonucleoprotein Prp4	441	O43172_C441	PRPF4_C441
20	Q14318	Q14318	FKBP8	Peptidyl-prolyl cis-trans isomerase FKBP8	227	Q14318_C227	FKBP8_C227
20	O43502	O43502	RAD51C	DNA repair protein RAD51 homolog 3	68	O43502_C68	RAD51C_C68
20	Q17RN3	Q17RN3	FAM98C	Protein FAM98C	340	Q17RN3_C340	FAM98C_C340
20	Q53GS7	Q53GS7	GLE1	Nucleoporin GLE1	39	Q53GS7_C39	GLE1_C39
20	P55884	P55884	EIF3B	Eukaryotic translation initiation factor 3 subunit B	420	P55884_C420	EIF3B_C420
20	Q9H019	Q9H019	MTFR1L	Mitochondrial fission regulator 1-like	37	Q9H019_C37	MTFR1L_C37
20	O95714	O95714	HERC2	E3 ubiquitin-protein ligase HERC2	1037	O95714_C1037	HERC2_C1037
20	Q9ULL0	Q9ULL0	KIAA1210	Uncharacterized protein KIAA1210	550	Q9ULL0_C550	KIAA1210_C550
20	Q9NPI1	Q9NPI1	BRD7	Bromodomain-containing protein 7	367	Q9NPI1_C367	BRD7_C367
20	Q8TF39	Q8TF39	ZNF483	Zinc finger protein 483	413	Q8TF39_C413	ZNF483_C413
20	P09543	P09543	CNP	2,3-cyclic-nucleotide 3-phosphodiesterase	111	P09543_C111	CNP_C111
20	Q9NPI1	Q9NPI1	BRD7	Bromodomain-containing protein 7	338	Q9NPI1_C338	BRD7_C338
20	Q9Y678;Q9UBF2	Q9Y678	COPG1	Coatomer subunit gamma-1;Coatomer subunit gamma-2	88	Q9Y678_C88	COPG1_C88
20	Q6YP21	Q6YP21	CCBL2	Kynurenine--oxoglutarate transaminase 3	337	Q6YP21_C337	CCBL2_C337
20	O00194	O00194	RAB27B	Ras-related protein Rab-27B	188	O00194_C188	RAB27B_C188
20	Q9NWU5	Q9NWU5	MRPL22	39S ribosomal protein L22, mitochondrial	70	Q9NWU5_C70	MRPL22_C70
20	Q9NWY4	Q9NWY4	C4orf27	UPF0609 protein C4orf27	17	Q9NWY4_C17	C4orf27_C17
20	Q9NXR1	Q9NXR1	NDE1	Nuclear distribution protein nudE homolog 1	321	Q9NXR1_C321	NDE1_C321
20	Q86VI3	Q86VI3	IQGAP3	Ras GTPase-activating-like protein IQGAP3	1411	Q86VI3_C1411	IQGAP3_C1411
20	Q9P275	Q9P275	USP36	Ubiquitin carboxyl-terminal hydrolase 36	903	Q9P275_C903	USP36_C903
20	P46940	P46940	IQGAP1	Ras GTPase-activating-like protein IQGAP1	45	P46940_C45	IQGAP1_C45
20	Q8N1G2	Q8N1G2	CMTR1	Cap-specific mRNA (nucleoside-2-O-)-methyltransferase 1	9	Q8N1G2_C9	CMTR1_C9
20	Q96PV6	Q96PV6	LENG8	Leukocyte receptor cluster member 8	450	Q96PV6_C450	LENG8_C450
20	P56182	P56182	RRP1	Ribosomal RNA processing protein 1 homolog A	274	P56182_C274	RRP1_C274
20	P62913	P62913	RPL11	60S ribosomal protein L11	150	P62913_C150	RPL11_C150
20	Q9P013	Q9P013	CWC15	Spliceosome-associated protein CWC15 homolog	197	Q9P013_C197	CWC15_C197
20	Q13905	Q13905	RAPGEF1	Rap guanine nucleotide exchange factor 1	474	Q13905_C474	RAPGEF1_C474
20	Q6ZP65	Q6ZP65	CCDC64	Bicaudal D-related protein 1	5	Q6ZP65_C5	CCDC64_C5
20	Q5T8I3	Q5T8I3	FAM102B	Protein FAM102B	201	Q5T8I3_C201	FAM102B_C201
20	Q5VYK3	Q5VYK3	ECM29	Proteasome-associated protein ECM29 homolog	1420	Q5VYK3_C1420	ECM29_C1420
20	Q9Y2K7	Q9Y2K7	KDM2A	Lysine-specific demethylase 2A	708	Q9Y2K7_C708	KDM2A_C708
20	Q9NQW6	Q9NQW6	ANLN	Actin-binding protein anillin	309	Q9NQW6_C309	ANLN_C309
20	Q68CZ6	Q68CZ6	HAUS3	HAUS augmin-like complex subunit 3	3	Q68CZ6_C3	HAUS3_C3
20	O43572	O43572	AKAP10	A-kinase anchor protein 10, mitochondrial	110	O43572_C110	AKAP10_C110
20	Q86V48	Q86V48	LUZP1	Leucine zipper protein 1	969	Q86V48_C969	LUZP1_C969
20	Q92545	Q92545	TMEM131	Transmembrane protein 131	1747	Q92545_C1747	TMEM131_C1747
20	Q7Z2W4	Q7Z2W4	ZC3HAV1	Zinc finger CCCH-type antiviral protein 1	272	Q7Z2W4_C272	ZC3HAV1_C272
20	Q86UU1	Q86UU1	PHLDB1	Pleckstrin homology-like domain family B member 1	691	Q86UU1_C691	PHLDB1_C691
20	Q9NUY8	Q9NUY8	TBC1D23	TBC1 domain family member 23	148	Q9NUY8_C148	TBC1D23_C148
20	O60503	O60503	ADCY9	Adenylate cyclase type 9	654	O60503_C654	ADCY9_C654
20	Q8NFC6	Q8NFC6	BOD1L1	Biorientation of chromosomes in cell division protein 1-like 1	285	Q8NFC6_C285	BOD1L1_C285
20	P46013	P46013	MKI67	Antigen KI-67	903	P46013_C903	MKI67_C903
20	Q86TX2;P49753	Q86TX2	ACOT1	Acyl-coenzyme A thioesterase 1;Acyl-coenzyme A thioesterase 2, mitochondrial	339	Q86TX2_C339	ACOT1_C339
20	Q8NFC6	Q8NFC6	BOD1L1	Biorientation of chromosomes in cell division protein 1-like 1	686	Q8NFC6_C686	BOD1L1_C686
20	Q8IWJ2	Q8IWJ2	GCC2	GRIP and coiled-coil domain-containing protein 2	416	Q8IWJ2_C416	GCC2_C416
20	P38936	P38936	CDKN1A	Cyclin-dependent kinase inhibitor 1	13	P38936_C13	CDKN1A_C13
20	Q9GZR7	Q9GZR7	DDX24	ATP-dependent RNA helicase DDX24	832	Q9GZR7_C832	DDX24_C832
20	P36507	P36507	MAP2K2	Dual specificity mitogen-activated protein kinase kinase 2	384	P36507_C384	MAP2K2_C384
20	P32321	P32321	DCTD	Deoxycytidylate deaminase	6	P32321_C6	DCTD_C6
20	O00267	O00267	SUPT5H	Transcription elongation factor SPT5	626	O00267_C626	SUPT5H_C626
20	Q499Z4	Q499Z4	ZNF672	Zinc finger protein 672	24	Q499Z4_C24	ZNF672_C24
20	P41091;Q2VIR3	P41091	EIF2S3	Eukaryotic translation initiation factor 2 subunit 3;Putative eukaryotic translation initiation factor 2 subunit 3-like protein	269	P41091_C269	EIF2S3_C269
20	Q03519	Q03519	TAP2	Antigen peptide transporter 2	353	Q03519_C353	TAP2_C353
20	Q86XT9	Q86XT9	TMEM219	Insulin-like growth factor-binding protein 3 receptor	70	Q86XT9_C70	TMEM219_C70
20	Q9P289	Q9P289	STK26	Serine/threonine-protein kinase 26	254	Q9P289_C254	STK26_C254
20	Q5QJ74	Q5QJ74	TBCEL	Tubulin-specific chaperone cofactor E-like protein	14	Q5QJ74_C14	TBCEL_C14
20	P57081	P57081	WDR4	tRNA (guanine-N(7)-)-methyltransferase non-catalytic subunit WDR4	137	P57081_C137	WDR4_C137
20	O60506	O60506	SYNCRIP	Heterogeneous nuclear ribonucleoprotein Q	237	O60506_C237	SYNCRIP_C237
20	O60684	O60684	KPNA6	Importin subunit alpha-7	467	O60684_C467	KPNA6_C467
20	Q9H4Z3	Q9H4Z3	PCIF1	Phosphorylated CTD-interacting factor 1	626	Q9H4Z3_C626	PCIF1_C626
20	Q9H422	Q9H422	HIPK3	Homeodomain-interacting protein kinase 3	556	Q9H422_C556	HIPK3_C556
20	O95071	O95071	UBR5	E3 ubiquitin-protein ligase UBR5	1942	O95071_C1942	UBR5_C1942
20	Q96LX8	Q96LX8	ZNF597	Zinc finger protein 597	273	Q96LX8_C273	ZNF597_C273
20	Q96J02;O00308;Q9H0M0	Q96J02	ITCH	E3 ubiquitin-protein ligase Itchy homolog;NEDD4-like E3 ubiquitin-protein ligase WWP2;NEDD4-like E3 ubiquitin-protein ligase WWP1	871	Q96J02_C871	ITCH_C871
20	P17017	P17017	ZNF14	Zinc finger protein 14	141	P17017_C141	ZNF14_C141
20	Q5TH69	Q5TH69	ARFGEF3	Brefeldin A-inhibited guanine nucleotide-exchange protein 3	582	Q5TH69_C582	ARFGEF3_C582
20	P26368	P26368	U2AF2	Splicing factor U2AF 65 kDa subunit	429	P26368_C429	U2AF2_C429
20	Q15185	Q15185	PTGES3	Prostaglandin E synthase 3	75	Q15185_C75	PTGES3_C75
20	Q9NW75	Q9NW75	GPATCH2	G patch domain-containing protein 2	59	Q9NW75_C59	GPATCH2_C59
20	Q5T9C2	Q5T9C2	FAM102A	Protein FAM102A	175	Q5T9C2_C175	FAM102A_C175
20	Q9NXC5	Q9NXC5	MIOS	WD repeat-containing protein mio	748	Q9NXC5_C748	MIOS_C748
20	Q92973	Q92973	TNPO1	Transportin-1	467	Q92973_C467	TNPO1_C467
20	Q9H7N4	Q9H7N4	SCAF1	Splicing factor, arginine/serine-rich 19	950	Q9H7N4_C950	SCAF1_C950
20	P27694	P27694	RPA1	Replication protein A 70 kDa DNA-binding subunit;Replication protein A 70 kDa DNA-binding subunit, N-terminally processed	323	P27694_C323	RPA1_C323
20	Q9NWY4;A8MVJ9	Q9NWY4	C4orf27	UPF0609 protein C4orf27;Putative UPF0609 protein C4orf27-like	29	Q9NWY4_C29	C4orf27_C29
20	P11142	P11142	HSPA8	Heat shock cognate 71 kDa protein	17	P11142_C17	HSPA8_C17
20	P11586	P11586	MTHFD1	C-1-tetrahydrofolate synthase, cytoplasmic;Methylenetetrahydrofolate dehydrogenase;Methenyltetrahydrofolate cyclohydrolase;Formyltetrahydrofolate synthetase;C-1-tetrahydrofolate synthase, cytoplasmic, N-terminally processed	195	P11586_C195	MTHFD1_C195
20	Q8IWZ3	Q8IWZ3	ANKHD1	Ankyrin repeat and KH domain-containing protein 1	213	Q8IWZ3_C213	ANKHD1_C213
20	O75179	O75179	ANKRD17	Ankyrin repeat domain-containing protein 17	242	O75179_C242	ANKRD17_C242
20	Q9BY49	Q9BY49	PECR	Peroxisomal trans-2-enoyl-CoA reductase	191	Q9BY49_C191	PECR_C191
20	Q8IX90	Q8IX90	SKA3	Spindle and kinetochore-associated protein 3	20	Q8IX90_C20	SKA3_C20
20	O43149	O43149	ZZEF1	Zinc finger ZZ-type and EF-hand domain-containing protein 1	901	O43149_C901	ZZEF1_C901
20	P39687;Q92688	P39687	ANP32A	Acidic leucine-rich nuclear phosphoprotein 32 family member A;Acidic leucine-rich nuclear phosphoprotein 32 family member B	123	P39687_C123	ANP32A_C123
20	Q6KC79	Q6KC79	NIPBL	Nipped-B-like protein	2151	Q6KC79_C2151	NIPBL_C2151
20	Q8WWQ0	Q8WWQ0	PHIP	PH-interacting protein	1165	Q8WWQ0_C1165	PHIP_C1165
20	Q8N5A5	Q8N5A5	ZGPAT	Zinc finger CCCH-type with G patch domain-containing protein	180	Q8N5A5_C180	ZGPAT_C180
20	O95685	O95685	PPP1R3D	Protein phosphatase 1 regulatory subunit 3D	26	O95685_C26	PPP1R3D_C26
20	Q9UQ35	Q9UQ35	SRRM2	Serine/arginine repetitive matrix protein 2	785	Q9UQ35_C785	SRRM2_C785
20	Q9GZR7	Q9GZR7	DDX24	ATP-dependent RNA helicase DDX24	599	Q9GZR7_C599	DDX24_C599
20	Q7Z406;P35749	Q7Z406	MYH14	Myosin-14;Myosin-11	196	Q7Z406_C196	MYH14_C196
20	P57772	P57772	EEFSEC	Selenocysteine-specific elongation factor	289	P57772_C289	EEFSEC_C289
20	Q99460	Q99460	PSMD1	26S proteasome non-ATPase regulatory subunit 1	806	Q99460_C806	PSMD1_C806
20	P51659	P51659	HSD17B4	Peroxisomal multifunctional enzyme type 2;(3R)-hydroxyacyl-CoA dehydrogenase;Enoyl-CoA hydratase 2	189	P51659_C189	HSD17B4_C189
20	Q9NPG8	Q9NPG8	ZDHHC4	Probable palmitoyltransferase ZDHHC4	337	Q9NPG8_C337	ZDHHC4_C337
20	Q9NNX1	Q9NNX1	TUFT1	Tuftelin	267	Q9NNX1_C267	TUFT1_C267
20	Q9BXB5	Q9BXB5	OSBPL10	Oxysterol-binding protein-related protein 10	511	Q9BXB5_C511	OSBPL10_C511
20	Q9UQ35	Q9UQ35	SRRM2	Serine/arginine repetitive matrix protein 2	1016	Q9UQ35_C1016	SRRM2_C1016
20	Q9HCM1	Q9HCM1	KIAA1551	Uncharacterized protein KIAA1551	717	Q9HCM1_C717	KIAA1551_C717
20	Q92851	Q92851	CASP10	Caspase-10;Caspase-10 subunit p23/17;Caspase-10 subunit p12	16	Q92851_C16	CASP10_C16
20	P55060	P55060	CSE1L	Exportin-2	272	P55060_C272	CSE1L_C272
20	Q14139	Q14139	UBE4A	Ubiquitin conjugation factor E4 A	79	Q14139_C79	UBE4A_C79
20	Q8NCN4	Q8NCN4	RNF169	E3 ubiquitin-protein ligase RNF169	293	Q8NCN4_C293	RNF169_C293
20	O95155	O95155	UBE4B	Ubiquitin conjugation factor E4 B	113	O95155_C113	UBE4B_C113
20	Q9H9B1	Q9H9B1	EHMT1	Histone-lysine N-methyltransferase EHMT1	276	Q9H9B1_C276	EHMT1_C276
20	Q4G0J3	Q4G0J3	LARP7	La-related protein 7	272	Q4G0J3_C272	LARP7_C272
20	Q8IWE5	Q8IWE5	PLEKHM2	Pleckstrin homology domain-containing family M member 2	340	Q8IWE5_C340	PLEKHM2_C340
20	P46060	P46060	RANGAP1	Ran GTPase-activating protein 1	141	P46060_C141	RANGAP1_C141
20	Q9H0G5	Q9H0G5	NSRP1	Nuclear speckle splicing regulatory protein 1	267	Q9H0G5_C267	NSRP1_C267
20	Q02952	Q02952	AKAP12	A-kinase anchor protein 12	1479	Q02952_C1479	AKAP12_C1479
20	Q9P270	Q9P270	SLAIN2	SLAIN motif-containing protein 2	306	Q9P270_C306	SLAIN2_C306
20	Q9NRY4	Q9NRY4	ARHGAP35	Rho GTPase-activating protein 35	814	Q9NRY4_C814	ARHGAP35_C814
20	Q9HCU4	Q9HCU4	CELSR2	Cadherin EGF LAG seven-pass G-type receptor 2	2861	Q9HCU4_C2861	CELSR2_C2861
20	P54198	P54198	HIRA	Protein HIRA	882	P54198_C882	HIRA_C882
20	Q96HY7	Q96HY7	DHTKD1	Probable 2-oxoglutarate dehydrogenase E1 component DHKTD1, mitochondrial	383	Q96HY7_C383	DHTKD1_C383
20	P55809	P55809	OXCT1	Succinyl-CoA:3-ketoacid coenzyme A transferase 1, mitochondrial	504	P55809_C504	OXCT1_C504
20	Q9H2U2	Q9H2U2	PPA2	Inorganic pyrophosphatase 2, mitochondrial	274	Q9H2U2_C274	PPA2_C274
20	Q9UBI1	Q9UBI1	COMMD3	COMM domain-containing protein 3	90	Q9UBI1_C90	COMMD3_C90
20	Q7Z6E9	Q7Z6E9	RBBP6	E3 ubiquitin-protein ligase RBBP6	1566	Q7Z6E9_C1566	RBBP6_C1566
20	P41240	P41240	CSK	Tyrosine-protein kinase CSK	290	P41240_C290	CSK_C290
20	Q6ZT12	Q6ZT12	UBR3	E3 ubiquitin-protein ligase UBR3	288	Q6ZT12_C288	UBR3_C288
20	P40337	P40337	VHL	Von Hippel-Lindau disease tumor suppressor	77	P40337_C77	VHL_C77
20	O14920	O14920	IKBKB	Inhibitor of nuclear factor kappa-B kinase subunit beta	12	O14920_C12	IKBKB_C12
20	Q7L014	Q7L014	DDX46	Probable ATP-dependent RNA helicase DDX46	377	Q7L014_C377	DDX46_C377
20	P00492	P00492	HPRT1	Hypoxanthine-guanine phosphoribosyltransferase	106	P00492_C106	HPRT1_C106
20	Q9NWW6	Q9NWW6	NMRK1	Nicotinamide riboside kinase 1	125	Q9NWW6_C125	NMRK1_C125
20	P24534	P24534	EEF1B2	Elongation factor 1-beta	50	P24534_C50	EEF1B2_C50
20	O95905	O95905	ECD	Protein SGT1	557	O95905_C557	ECD_C557
20	Q8TDD1	Q8TDD1	DDX54	ATP-dependent RNA helicase DDX54	149	Q8TDD1_C149	DDX54_C149
20	Q96T23	Q96T23	RSF1	Remodeling and spacing factor 1	562	Q96T23_C562	RSF1_C562
20	Q9BTC0	Q9BTC0	DIDO1	Death-inducer obliterator 1	976	Q9BTC0_C976	DIDO1_C976
20	Q9NZN5	Q9NZN5	ARHGEF12	Rho guanine nucleotide exchange factor 12	518	Q9NZN5_C518	ARHGEF12_C518
20	O95861	O95861	BPNT1	3(2),5-bisphosphate nucleotidase 1	42	O95861_C42	BPNT1_C42
20	P61081	P61081	UBE2M	NEDD8-conjugating enzyme Ubc12	47	P61081_C47	UBE2M_C47
20	Q99613;B5ME19	Q99613	EIF3C	Eukaryotic translation initiation factor 3 subunit C;Eukaryotic translation initiation factor 3 subunit C-like protein	752	Q99613_C752	EIF3C_C752
20	Q96B02	Q96B02	UBE2W	Ubiquitin-conjugating enzyme E2 W	135	Q96B02_C135	UBE2W_C135
20	P21283	P21283	ATP6V1C1	V-type proton ATPase subunit C 1	15	P21283_C15	ATP6V1C1_C15
20	Q96NE9	Q96NE9	FRMD6	FERM domain-containing protein 6	424	Q96NE9_C424	FRMD6_C424
20	Q13439	Q13439	GOLGA4	Golgin subfamily A member 4	1269	Q13439_C1269	GOLGA4_C1269
20	P98170	P98170	XIAP	E3 ubiquitin-protein ligase XIAP	12	P98170_C12	XIAP_C12
20	O95571	O95571	ETHE1	Persulfide dioxygenase ETHE1, mitochondrial	170	O95571_C170	ETHE1_C170
20	O15027	O15027	SEC16A	Protein transport protein Sec16A	1797	O15027_C1797	SEC16A_C1797
20	Q9H3U1	Q9H3U1	UNC45A	Protein unc-45 homolog A	663	Q9H3U1_C663	UNC45A_C663
20	Q9HBM0	Q9HBM0	VEZT	Vezatin	665	Q9HBM0_C665	VEZT_C665
20	Q86VP1	Q86VP1	TAX1BP1	Tax1-binding protein 1	350	Q86VP1_C350	TAX1BP1_C350
20	Q9ULT8	Q9ULT8	HECTD1	E3 ubiquitin-protein ligase HECTD1	58	Q9ULT8_C58	HECTD1_C58
20	Q92974	Q92974	ARHGEF2	Rho guanine nucleotide exchange factor 2	715	Q92974_C715	ARHGEF2_C715
20	P63208	P63208	SKP1	S-phase kinase-associated protein 1	160	P63208_C160	SKP1_C160
20	Q5UIP0	Q5UIP0	RIF1	Telomere-associated protein RIF1	1718	Q5UIP0_C1718	RIF1_C1718
20	P51157	P51157	RAB28	Ras-related protein Rab-28	169	P51157_C169	RAB28_C169
20	O15040	O15040	TECPR2	Tectonin beta-propeller repeat-containing protein 2	1315	O15040_C1315	TECPR2_C1315
20	Q9H2F5	Q9H2F5	EPC1	Enhancer of polycomb homolog 1	566	Q9H2F5_C566	EPC1_C566
20	Q9NZT2	Q9NZT2	OGFR	Opioid growth factor receptor	443	Q9NZT2_C443	OGFR_C443
20	P09234	P09234	SNRPC	U1 small nuclear ribonucleoprotein C	25	P09234_C25	SNRPC_C25
20	P22692	P22692	IGFBP4	Insulin-like growth factor-binding protein 4	204	P22692_C204	IGFBP4_C204
20	Q8WUA2	Q8WUA2	PPIL4	Peptidyl-prolyl cis-trans isomerase-like 4	392	Q8WUA2_C392	PPIL4_C392
20	Q96D46	Q96D46	NMD3	60S ribosomal export protein NMD3	383	Q96D46_C383	NMD3_C383
20	P49591	P49591	SARS	Serine--tRNA ligase, cytoplasmic	438	P49591_C438	SARS_C438
20	Q9ULU4	Q9ULU4	ZMYND8	Protein kinase C-binding protein 1	567	Q9ULU4_C567	ZMYND8_C567
20	Q9P2Y5	Q9P2Y5	UVRAG	UV radiation resistance-associated gene protein	186	Q9P2Y5_C186	UVRAG_C186
20	Q7Z6Z7	Q7Z6Z7	HUWE1	E3 ubiquitin-protein ligase HUWE1	3361	Q7Z6Z7_C3361	HUWE1_C3361
20	Q9UKL3	Q9UKL3	CASP8AP2	CASP8-associated protein 2	1869	Q9UKL3_C1869	CASP8AP2_C1869
20	O75127	O75127	PTCD1	Pentatricopeptide repeat-containing protein 1, mitochondrial	695	O75127_C695	PTCD1_C695
20	Q9Y3P4	Q9Y3P4	RHBDD3	Rhomboid domain-containing protein 3	208	Q9Y3P4_C208	RHBDD3_C208
20	Q96SI9	Q96SI9	STRBP	Spermatid perinuclear RNA-binding protein	83	Q96SI9_C83	STRBP_C83
20	P28290	P28290	SSFA2	Sperm-specific antigen 2	878	P28290_C878	SSFA2_C878
20	Q9Y2V7	Q9Y2V7	COG6	Conserved oligomeric Golgi complex subunit 6	242	Q9Y2V7_C242	COG6_C242
20	P13489	P13489	RNH1	Ribonuclease inhibitor	266	P13489_C266	RNH1_C266
20	Q15003	Q15003	NCAPH	Condensin complex subunit 2	418	Q15003_C418	NCAPH_C418
20	Q9UBC3	Q9UBC3	DNMT3B	DNA (cytosine-5)-methyltransferase 3B	403	Q9UBC3_C403	DNMT3B_C403
20	Q8NG08	Q8NG08	HELB	DNA helicase B	719	Q8NG08_C719	HELB_C719
20	O60244	O60244	MED14	Mediator of RNA polymerase II transcription subunit 14	903	O60244_C903	MED14_C903
20	Q9HB19	Q9HB19	PLEKHA2	Pleckstrin homology domain-containing family A member 2	81	Q9HB19_C81	PLEKHA2_C81
20	Q92538	Q92538	GBF1	Golgi-specific brefeldin A-resistance guanine nucleotide exchange factor 1	1766	Q92538_C1766	GBF1_C1766
20	O75330	O75330	HMMR	Hyaluronan mediated motility receptor	712	O75330_C712	HMMR_C712
20	P49840	P49840	GSK3A	Glycogen synthase kinase-3 alpha	380	P49840_C380	GSK3A_C380
20	Q4G0F5	Q4G0F5	VPS26B	Vacuolar protein sorting-associated protein 26B	334	Q4G0F5_C334	VPS26B_C334
20	Q6PL18	Q6PL18	ATAD2	ATPase family AAA domain-containing protein 2	1156	Q6PL18_C1156	ATAD2_C1156
20	O95433	O95433	AHSA1	Activator of 90 kDa heat shock protein ATPase homolog 1	207	O95433_C207	AHSA1_C207
20	Q9BYX2	Q9BYX2	TBC1D2	TBC1 domain family member 2A	469	Q9BYX2_C469	TBC1D2_C469
20	Q13459	Q13459	MYO9B	Unconventional myosin-IXb	255	Q13459_C255	MYO9B_C255
20	Q9UGI8	Q9UGI8	TES	Testin	236	Q9UGI8_C236	TES_C236
20	P55036	P55036	PSMD4	26S proteasome non-ATPase regulatory subunit 4	58	P55036_C58	PSMD4_C58
20	P21281	P21281	ATP6V1B2	V-type proton ATPase subunit B, brain isoform	112	P21281_C112	ATP6V1B2_C112
20	O75864	O75864	PPP1R37	Protein phosphatase 1 regulatory subunit 37	192	O75864_C192	PPP1R37_C192
20	Q09161	Q09161	NCBP1	Nuclear cap-binding protein subunit 1	36	Q09161_C36	NCBP1_C36
20	P29374	P29374	ARID4A	AT-rich interactive domain-containing protein 4A	889	P29374_C889	ARID4A_C889
20	P62633	P62633	CNBP	Cellular nucleic acid-binding protein	158	P62633_C158	CNBP_C158
20	Q15025	Q15025	TNIP1	TNFAIP3-interacting protein 1	212	Q15025_C212	TNIP1_C212
20	Q9P1U0	Q9P1U0	ZNRD1	DNA-directed RNA polymerase I subunit RPA12	78	Q9P1U0_C78	ZNRD1_C78
20	O14965	O14965	AURKA	Aurora kinase A	290	O14965_C290	AURKA_C290
20	Q86VP6	Q86VP6	CAND1	Cullin-associated NEDD8-dissociated protein 1	131	Q86VP6_C131	CAND1_C131
20	Q9BVQ7	Q9BVQ7	SPATA5L1	Spermatogenesis-associated protein 5-like protein 1	732	Q9BVQ7_C732	SPATA5L1_C732
20	P02545	P02545	LMNA	Prelamin-A/C;Lamin-A/C	588	P02545_C588	LMNA_C588
20	Q9H9A5	Q9H9A5	CNOT10	CCR4-NOT transcription complex subunit 10	654	Q9H9A5_C654	CNOT10_C654
20	Q5SY16	Q5SY16	NOL9	Polynucleotide 5-hydroxyl-kinase NOL9	637	Q5SY16_C637	NOL9_C637
20	Q13636	Q13636	RAB31	Ras-related protein Rab-31	49	Q13636_C49	RAB31_C49
20	Q8N6R0	Q8N6R0	METTL13	Methyltransferase-like protein 13	391	Q8N6R0_C391	METTL13_C391
20	Q9GZR1	Q9GZR1	SENP6	Sentrin-specific protease 6	607	Q9GZR1_C607	SENP6_C607
20	P17858	P17858	PFKL	ATP-dependent 6-phosphofructokinase, liver type	170	P17858_C170	PFKL_C170
20	Q96LL9	Q96LL9	DNAJC30	DnaJ homolog subfamily C member 30	43	Q96LL9_C43	DNAJC30_C43
20	Q12888	Q12888	TP53BP1	Tumor suppressor p53-binding protein 1	101	Q12888_C101	TP53BP1_C101
20	Q5TAQ9	Q5TAQ9	DCAF8	DDB1- and CUL4-associated factor 8	272	Q5TAQ9_C272	DCAF8_C272
20	Q8NFA0	Q8NFA0	USP32	Ubiquitin carboxyl-terminal hydrolase 32	66	Q8NFA0_C66	USP32_C66
20	Q96RT1	Q96RT1	ERBB2IP	Protein LAP2	1309	Q96RT1_C1309	ERBB2IP_C1309
20	Q9UQ80	Q9UQ80	PA2G4	Proliferation-associated protein 2G4	179	Q9UQ80_C179	PA2G4_C179
20	O60427	O60427	FADS1	Fatty acid desaturase 1	407	O60427_C407	FADS1_C407
20	O43255	O43255	SIAH2	E3 ubiquitin-protein ligase SIAH2	138	O43255_C138	SIAH2_C138
20	Q9H832	Q9H832	UBE2Z	Ubiquitin-conjugating enzyme E2 Z	254	Q9H832_C254	UBE2Z_C254
20	Q9UL40	Q9UL40	ZNF346	Zinc finger protein 346	78	Q9UL40_C78	ZNF346_C78
20	Q12974	Q12974	PTP4A2	Protein tyrosine phosphatase type IVA 2	46	Q12974_C46	PTP4A2_C46
20	Q96MF7	Q96MF7	NSMCE2	E3 SUMO-protein ligase NSE2	185	Q96MF7_C185	NSMCE2_C185
20	P52735	P52735	VAV2	Guanine nucleotide exchange factor VAV2	82	P52735_C82	VAV2_C82
20	O00471	O00471	EXOC5	Exocyst complex component 5	111	O00471_C111	EXOC5_C111
20	Q6ZSC3	Q6ZSC3	RBM43	RNA-binding protein 43	260	Q6ZSC3_C260	RBM43_C260
20	P23497	P23497	SP100	Nuclear autoantigen Sp-100	309	P23497_C309	SP100_C309
20	Q16822	Q16822	PCK2	Phosphoenolpyruvate carboxykinase [GTP], mitochondrial	325	Q16822_C325	PCK2_C325
20	Q9Y4W2	Q9Y4W2	LAS1L	Ribosomal biogenesis protein LAS1L	306	Q9Y4W2_C306	LAS1L_C306
20	P22059	P22059	OSBP	Oxysterol-binding protein 1	224	P22059_C224	OSBP_C224
20	O43264	O43264	ZW10	Centromere/kinetochore protein zw10 homolog	39	O43264_C39	ZW10_C39
20	Q86WR0	Q86WR0	CCDC25	Coiled-coil domain-containing protein 25	150	Q86WR0_C150	CCDC25_C150
20	Q96JQ2	Q96JQ2	CLMN	Calmin	353	Q96JQ2_C353	CLMN_C353
20	Q9H7N4	Q9H7N4	SCAF1	Splicing factor, arginine/serine-rich 19	362	Q9H7N4_C362	SCAF1_C362
20	Q7Z406	Q7Z406	MYH14	Myosin-14	954	Q7Z406_C954	MYH14_C954
20	Q14155	Q14155	ARHGEF7	Rho guanine nucleotide exchange factor 7	349	Q14155_C349	ARHGEF7_C349
20	O43909	O43909	EXTL3	Exostosin-like 3	74	O43909_C74	EXTL3_C74
20	Q96MG7	Q96MG7	NDNL2	Melanoma-associated antigen G1	283	Q96MG7_C283	NDNL2_C283
20	P27708	P27708	CAD	CAD protein;Glutamine-dependent carbamoyl-phosphate synthase;Aspartate carbamoyltransferase;Dihydroorotase	1455	P27708_C1455	CAD_C1455
20	P49915	P49915	GMPS	GMP synthase [glutamine-hydrolyzing]	449	P49915_C449	GMPS_C449
20	Q14527	Q14527	HLTF	Helicase-like transcription factor	442	Q14527_C442	HLTF_C442
20	Q13617	Q13617	CUL2	Cullin-2	266	Q13617_C266	CUL2_C266
20	P42356;A4QPH2	P42356	PI4KA	Phosphatidylinositol 4-kinase alpha;Putative phosphatidylinositol 4-kinase alpha-like protein P2	2081	P42356_C2081	PI4KA_C2081
20	Q63HN8	Q63HN8	RNF213	E3 ubiquitin-protein ligase RNF213	2620	Q63HN8_C2620	RNF213_C2620
20	O96013	O96013	PAK4	Serine/threonine-protein kinase PAK 4	462	O96013_C462	PAK4_C462
20	Q9ULW0	Q9ULW0	TPX2	Targeting protein for Xklp2	594	Q9ULW0_C594	TPX2_C594
20	Q9HB71	Q9HB71	CACYBP	Calcyclin-binding protein	154	Q9HB71_C154	CACYBP_C154
20	P28331	P28331	NDUFS1	NADH-ubiquinone oxidoreductase 75 kDa subunit, mitochondrial	554	P28331_C554	NDUFS1_C554
20	P0DPI2;A0A0B4J2D5	P0DPI2			176	P0DPI2_C176	_C176
20	Q9UH65	Q9UH65	SWAP70	Switch-associated protein 70	40	Q9UH65_C40	SWAP70_C40
20	O15446	O15446	CD3EAP	DNA-directed RNA polymerase I subunit RPA34	86	O15446_C86	CD3EAP_C86
20	Q14106	Q14106	TOB2	Protein Tob2	120	Q14106_C120	TOB2_C120
20	Q5T7W0	Q5T7W0	ZNF618	Zinc finger protein 618	478	Q5T7W0_C478	ZNF618_C478
20	Q96QK1	Q96QK1	VPS35	Vacuolar protein sorting-associated protein 35	699	Q96QK1_C699	VPS35_C699
20	Q5TA45	Q5TA45	CPSF3L	Integrator complex subunit 11	435	Q5TA45_C435	CPSF3L_C435
20	Q13868	Q13868	EXOSC2	Exosome complex component RRP4	68	Q13868_C68	EXOSC2_C68
20	Q14692	Q14692	BMS1	Ribosome biogenesis protein BMS1 homolog	725	Q14692_C725	BMS1_C725
20	P51587	P51587	BRCA2	Breast cancer type 2 susceptibility protein	279	P51587_C279	BRCA2_C279
20	Q9Y4C4	Q9Y4C4	MFHAS1	Malignant fibrous histiocytoma-amplified sequence 1	1040	Q9Y4C4_C1040	MFHAS1_C1040
20	O75607	O75607	NPM3	Nucleoplasmin-3	41	O75607_C41	NPM3_C41
20	Q9Y265	Q9Y265	RUVBL1	RuvB-like 1	94	Q9Y265_C94	RUVBL1_C94
20	Q9UNS1	Q9UNS1	TIMELESS	Protein timeless homolog	1126	Q9UNS1_C1126	TIMELESS_C1126
20	P10275	P10275	AR	Androgen receptor	519	P10275_C519	AR_C519
20	Q9NVR2	Q9NVR2	INTS10	Integrator complex subunit 10	112	Q9NVR2_C112	INTS10_C112
20	Q9H0N5	Q9H0N5	PCBD2	Pterin-4-alpha-carbinolamine dehydratase 2	109	Q9H0N5_C109	PCBD2_C109
20	Q9Y3X0	Q9Y3X0	CCDC9	Coiled-coil domain-containing protein 9	233	Q9Y3X0_C233	CCDC9_C233
20	Q76FK4	Q76FK4	NOL8	Nucleolar protein 8	362	Q76FK4_C362	NOL8_C362
20	Q8N0X7	Q8N0X7	SPG20	Spartin	499	Q8N0X7_C499	SPG20_C499
20	Q99614	Q99614	TTC1	Tetratricopeptide repeat protein 1	28	Q99614_C28	TTC1_C28
20	Q14203	Q14203	DCTN1	Dynactin subunit 1	1252	Q14203_C1252	DCTN1_C1252
20	Q86WV5	Q86WV5	TEN1	CST complex subunit TEN1	58	Q86WV5_C58	TEN1_C58
20	P52943	P52943	CRIP2	Cysteine-rich protein 2	150	P52943_C150	CRIP2_C150
20	P21333	P21333	FLNA	Filamin-A	2107	P21333_C2107	FLNA_C2107
20	Q9UBE0	Q9UBE0	SAE1	SUMO-activating enzyme subunit 1;SUMO-activating enzyme subunit 1, N-terminally processed	214	Q9UBE0_C214	SAE1_C214
20	P48739	P48739	PITPNB	Phosphatidylinositol transfer protein beta isoform	13	P48739_C13	PITPNB_C13
20	Q76MJ5	Q76MJ5	ERN2	Serine/threonine-protein kinase/endoribonuclease IRE2;Serine/threonine-protein kinase;Endoribonuclease	664	Q76MJ5_C664	ERN2_C664
20	Q9Y6D5	Q9Y6D5	ARFGEF2	Brefeldin A-inhibited guanine nucleotide-exchange protein 2	90	Q9Y6D5_C90	ARFGEF2_C90
20	Q5HYK3	Q5HYK3	COQ5	2-methoxy-6-polyprenyl-1,4-benzoquinol methylase, mitochondrial	170	Q5HYK3_C170	COQ5_C170
20	Q9BYK8	Q9BYK8	HELZ2	Helicase with zinc finger domain 2	878	Q9BYK8_C878	HELZ2_C878
20	Q96PU4	Q96PU4	UHRF2	E3 ubiquitin-protein ligase UHRF2	42	Q96PU4_C42	UHRF2_C42
20	Q99590	Q99590	SCAF11	Protein SCAF11	566	Q99590_C566	SCAF11_C566
20	Q92466	Q92466	DDB2	DNA damage-binding protein 2	322	Q92466_C322	DDB2_C322
20	P43490	P43490	NAMPT	Nicotinamide phosphoribosyltransferase	39	P43490_C39	NAMPT_C39
20	Q13574	Q13574	DGKZ	Diacylglycerol kinase zeta	716	Q13574_C716	DGKZ_C716
20	Q92541	Q92541	RTF1	RNA polymerase-associated protein RTF1 homolog	373	Q92541_C373	RTF1_C373
20	Q5H9R7	Q5H9R7	PPP6R3	Serine/threonine-protein phosphatase 6 regulatory subunit 3	500	Q5H9R7_C500	PPP6R3_C500
20	P51991	P51991	HNRNPA3	Heterogeneous nuclear ribonucleoprotein A3	64	P51991_C64	HNRNPA3_C64
20	Q9Y6J9	Q9Y6J9	TAF6L	TAF6-like RNA polymerase II p300/CBP-associated factor-associated factor 65 kDa subunit 6L	81	Q9Y6J9_C81	TAF6L_C81
20	O15145	O15145	ARPC3	Actin-related protein 2/3 complex subunit 3	162	O15145_C162	ARPC3_C162
20	P53004	P53004	BLVRA	Biliverdin reductase A	292	P53004_C292	BLVRA_C292
20	Q76FK4	Q76FK4	NOL8	Nucleolar protein 8	172	Q76FK4_C172	NOL8_C172
20	Q9ULX6	Q9ULX6	AKAP8L	A-kinase anchor protein 8-like	128	Q9ULX6_C128	AKAP8L_C128
20	Q5VYS8	Q5VYS8	ZCCHC6	Terminal uridylyltransferase 7	911	Q5VYS8_C911	ZCCHC6_C911
20	Q6P996;Q6P474	Q6P996	PDXDC1	Pyridoxal-dependent decarboxylase domain-containing protein 1;Putative pyridoxal-dependent decarboxylase domain-containing protein 2	135	Q6P996_C135	PDXDC1_C135
20	Q96D46	Q96D46	NMD3	60S ribosomal export protein NMD3	71	Q96D46_C71	NMD3_C71
20	Q6ZW49	Q6ZW49	PAXIP1	PAX-interacting protein 1	985	Q6ZW49_C985	PAXIP1_C985
20	Q9H3M7	Q9H3M7	TXNIP	Thioredoxin-interacting protein	120	Q9H3M7_C120	TXNIP_C120
20	O14979	O14979	HNRNPDL	Heterogeneous nuclear ribonucleoprotein D-like	303	O14979_C303	HNRNPDL_C303
20	P09651;A0A2R8Y4L2	P09651	HNRNPA1	Heterogeneous nuclear ribonucleoprotein A1;Heterogeneous nuclear ribonucleoprotein A1, N-terminally processed	175	P09651_C175	HNRNPA1_C175
20	Q12789	Q12789	GTF3C1	General transcription factor 3C polypeptide 1	431	Q12789_C431	GTF3C1_C431
20	P0DN37;P0DN26;A0A0B4J2A2;A0A075B767;A0A075B759;Q9Y536;F5H284	P0DN37	PPIAL4C	Peptidyl-prolyl cis-trans isomerase;Peptidyl-prolyl cis-trans isomerase A-like 4A/B/C;Peptidyl-prolyl cis-trans isomerase A-like 4D	52	P0DN37_C52	PPIAL4C_C52
20	Q9H081	Q9H081	MIS12	Protein MIS12 homolog	133	Q9H081_C133	MIS12_C133
20	Q8N6R0	Q8N6R0	METTL13	Methyltransferase-like protein 13	158	Q8N6R0_C158	METTL13_C158
20	Q562E7	Q562E7	WDR81	WD repeat-containing protein 81	974	Q562E7_C974	WDR81_C974
20	P29353;Q6S5L8	P29353	SHC1	SHC-transforming protein 1;SHC-transforming protein 4	169	P29353_C169	SHC1_C169
20	Q93008;O00507	Q93008	USP9X	Probable ubiquitin carboxyl-terminal hydrolase FAF-X;Probable ubiquitin carboxyl-terminal hydrolase FAF-Y	1237	Q93008_C1237	USP9X_C1237
20	Q16822	Q16822	PCK2	Phosphoenolpyruvate carboxykinase [GTP], mitochondrial	92	Q16822_C92	PCK2_C92
20	Q9NPG3	Q9NPG3	UBN1	Ubinuclein-1	467	Q9NPG3_C467	UBN1_C467
20	P29597	P29597	TYK2	Non-receptor tyrosine-protein kinase TYK2	1187	P29597_C1187	TYK2_C1187
20	Q92841	Q92841	DDX17	Probable ATP-dependent RNA helicase DDX17	584	Q92841_C584	DDX17_C584
20	O14867	O14867	BACH1	Transcription regulator protein BACH1	646	O14867_C646	BACH1_C646
20	Q9UHV7	Q9UHV7	MED13	Mediator of RNA polymerase II transcription subunit 13	402	Q9UHV7_C402	MED13_C402
20	Q9UPN3	Q9UPN3	MACF1	Microtubule-actin cross-linking factor 1, isoforms 1/2/3/5	815	Q9UPN3_C815	MACF1_C815
20	Q96EY4	Q96EY4	TMA16	Translation machinery-associated protein 16	75	Q96EY4_C75	TMA16_C75
20	O75616	O75616	ERAL1	GTPase Era, mitochondrial	240	O75616_C240	ERAL1_C240
20	Q8NG83;Q8NG81	Q8NG83	OR2M3	Olfactory receptor 2M3;Olfactory receptor 2M7	127	Q8NG83_C127	OR2M3_C127
20	Q9H0K6	Q9H0K6	PUS7L	Pseudouridylate synthase 7 homolog-like protein	118	Q9H0K6_C118	PUS7L_C118
20	Q9NQR7	Q9NQR7	CCDC177	Coiled-coil domain-containing protein 177	100	Q9NQR7_C100	CCDC177_C100
20	Q9C0I1	Q9C0I1	MTMR12	Myotubularin-related protein 12	67	Q9C0I1_C67	MTMR12_C67
20	Q7L2J0	Q7L2J0	MEPCE	7SK snRNA methylphosphate capping enzyme	429	Q7L2J0_C429	MEPCE_C429
20	Q5T7W0	Q5T7W0	ZNF618	Zinc finger protein 618	161	Q5T7W0_C161	ZNF618_C161
11.8863	P08238;Q58FF8	P08238	HSP90AB1	Heat shock protein HSP 90-beta;Putative heat shock protein HSP 90-beta 2	564	P08238_C564	HSP90AB1_C564
11.7054	Q9NTJ3	Q9NTJ3	SMC4	Structural maintenance of chromosomes protein 4	190	Q9NTJ3_C190	SMC4_C190
11.5059	Q00839	Q00839	HNRNPU	Heterogeneous nuclear ribonucleoprotein U	648	Q00839_C648	HNRNPU_C648
11.2905	O43684	O43684	BUB3	Mitotic checkpoint protein BUB3	129	O43684_C129	BUB3_C129
9.71589	Q7L5N7	Q7L5N7	LPCAT2	Lysophosphatidylcholine acyltransferase 2	4	Q7L5N7_C4	LPCAT2_C4
9.45485	Q9NWA0	Q9NWA0	MED9	Mediator of RNA polymerase II transcription subunit 9	139	Q9NWA0_C139	MED9_C139
8.93539	Q8N5C7	Q8N5C7	DTWD1	DTW domain-containing protein 1	126	Q8N5C7_C126	DTWD1_C126
8.80108	Q2TAZ0	Q2TAZ0	ATG2A	Autophagy-related protein 2 homolog A	1870	Q2TAZ0_C1870	ATG2A_C1870
8.62606	Q96EK6	Q96EK6	GNPNAT1	Glucosamine 6-phosphate N-acetyltransferase	128	Q96EK6_C128	GNPNAT1_C128
8.60136	O00560	O00560	SDCBP	Syntenin-1	118	O00560_C118	SDCBP_C118
8.53204	Q14247	Q14247	CTTN	Src substrate cortactin	246	Q14247_C246	CTTN_C246
8.30483	Q9H6S3	Q9H6S3	EPS8L2	Epidermal growth factor receptor kinase substrate 8-like protein 2	369	Q9H6S3_C369	EPS8L2_C369
8.28063	Q9NVI1	Q9NVI1	FANCI	Fanconi anemia group I protein	875	Q9NVI1_C875	FANCI_C875
8.0843	P16615	P16615	ATP2A2	Sarcoplasmic/endoplasmic reticulum calcium ATPase 2	498	P16615_C498	ATP2A2_C498
7.82671	P50990	P50990	CCT8	T-complex protein 1 subunit theta	430	P50990_C430	CCT8_C430
7.64326	Q7L2J0	Q7L2J0	MEPCE	7SK snRNA methylphosphate capping enzyme	244	Q7L2J0_C244	MEPCE_C244
7.44006	Q9BYB4	Q9BYB4	GNB1L	Guanine nucleotide-binding protein subunit beta-like protein 1	5	Q9BYB4_C5	GNB1L_C5
7.28995	O00264	O00264	PGRMC1	Membrane-associated progesterone receptor component 1	129	O00264_C129	PGRMC1_C129
7.25805	P15924	P15924	DSP	Desmoplakin	1069	P15924_C1069	DSP_C1069
7.22934	Q8WVB6	Q8WVB6	CHTF18	Chromosome transmission fidelity protein 18 homolog	373	Q8WVB6_C373	CHTF18_C373
6.63994	Q08J23	Q08J23	NSUN2	tRNA (cytosine(34)-C(5))-methyltransferase	673	Q08J23_C673	NSUN2_C673
6.52236	Q9UBF8	Q9UBF8	PI4KB	Phosphatidylinositol 4-kinase beta	762	Q9UBF8_C762	PI4KB_C762
6.42389	Q5T8I9	Q5T8I9	HENMT1	Small RNA 2-O-methyltransferase	313	Q5T8I9_C313	HENMT1_C313
6.24765	P46060	P46060	RANGAP1	Ran GTPase-activating protein 1	274	P46060_C274	RANGAP1_C274
6.14572	Q9UGR2	Q9UGR2	ZC3H7B	Zinc finger CCCH domain-containing protein 7B	138	Q9UGR2_C138	ZC3H7B_C138
6.08438	Q5VYK3	Q5VYK3	ECM29	Proteasome-associated protein ECM29 homolog	602	Q5VYK3_C602	ECM29_C602
5.98405	P45954	P45954	ACADSB	Short/branched chain specific acyl-CoA dehydrogenase, mitochondrial	175	P45954_C175	ACADSB_C175
5.94396	P62879	P62879	GNB2	Guanine nucleotide-binding protein G(I)/G(S)/G(T) subunit beta-2	204	P62879_C204	GNB2_C204
5.86701	Q16822	Q16822	PCK2	Phosphoenolpyruvate carboxykinase [GTP], mitochondrial	559	Q16822_C559	PCK2_C559
5.66643	P04049	P04049	RAF1	RAF proto-oncogene serine/threonine-protein kinase	637	P04049_C637	RAF1_C637
5.65554	Q969K7	Q969K7	TMEM54	Transmembrane protein 54	214	Q969K7_C214	TMEM54_C214
5.56455	Q9UJX3	Q9UJX3	ANAPC7	Anaphase-promoting complex subunit 7	225	Q9UJX3_C225	ANAPC7_C225
5.52585	Q9UNM6	Q9UNM6	PSMD13	26S proteasome non-ATPase regulatory subunit 13	357	Q9UNM6_C357	PSMD13_C357
5.50028	Q9Y2L1	Q9Y2L1	DIS3	Exosome complex exonuclease RRP44	533	Q9Y2L1_C533	DIS3_C533
5.41837	Q96EK5	Q96EK5	KIAA1279	KIF1-binding protein	231	Q96EK5_C231	KIAA1279_C231
5.40473	Q93008	Q93008	USP9X	Probable ubiquitin carboxyl-terminal hydrolase FAF-X	831	Q93008_C831	USP9X_C831
5.30436	Q66K14	Q66K14	TBC1D9B	TBC1 domain family member 9B	839	Q66K14_C839	TBC1D9B_C839
5.197	Q6ZSR9	Q6ZSR9		Uncharacterized protein FLJ45252	251	Q6ZSR9_C251	_C251
5.18115	P0DMN0;P0DMM9	P0DMN0	SULT1A4	Sulfotransferase 1A4;Sulfotransferase 1A3	70	P0DMN0_C70	SULT1A4_C70
5.16022	Q8N5K1	Q8N5K1	CISD2	CDGSH iron-sulfur domain-containing protein 2	92	Q8N5K1_C92	CISD2_C92
5.05931	Q9H773	Q9H773	DCTPP1	dCTP pyrophosphatase 1	110	Q9H773_C110	DCTPP1_C110
5.05308	P14618	P14618	PKM	Pyruvate kinase PKM	358	P14618_C358	PKM_C358
5.01822	Q8TEX9	Q8TEX9	IPO4	Importin-4	782	Q8TEX9_C782	IPO4_C782
5.01334	Q9NQX3	Q9NQX3	GPHN	Gephyrin;Molybdopterin adenylyltransferase;Molybdopterin molybdenumtransferase	293	Q9NQX3_C293	GPHN_C293
4.95191	Q15833	Q15833	STXBP2	Syntaxin-binding protein 2	110	Q15833_C110	STXBP2_C110
4.94855	Q14258	Q14258	TRIM25	E3 ubiquitin/ISG15 ligase TRIM25	498	Q14258_C498	TRIM25_C498
4.929	Q6PIW4	Q6PIW4	FIGNL1	Fidgetin-like protein 1	672	Q6PIW4_C672	FIGNL1_C672
4.90704	Q5T8I3	Q5T8I3	FAM102B	Protein FAM102B	222	Q5T8I3_C222	FAM102B_C222
4.83322	P15170	P15170	GSPT1	Eukaryotic peptide chain release factor GTP-binding subunit ERF3A	261	P15170_C261	GSPT1_C261
4.78535	P53396	P53396	ACLY	ATP-citrate synthase	845	P53396_C845	ACLY_C845
4.77098	Q9Y6M9	Q9Y6M9	NDUFB9	NADH dehydrogenase [ubiquinone] 1 beta subcomplex subunit 9	31	Q9Y6M9_C31	NDUFB9_C31
4.73928	Q9UQ35	Q9UQ35	SRRM2	Serine/arginine repetitive matrix protein 2	1480	Q9UQ35_C1480	SRRM2_C1480
4.72919	Q92888	Q92888	ARHGEF1	Rho guanine nucleotide exchange factor 1	911	Q92888_C911	ARHGEF1_C911
4.72367	Q8N1F7	Q8N1F7	NUP93	Nuclear pore complex protein Nup93	397	Q8N1F7_C397	NUP93_C397
4.70826	P49796	P49796	RGS3	Regulator of G-protein signaling 3	410	P49796_C410	RGS3_C410
4.70479	Q8IY18	Q8IY18	SMC5	Structural maintenance of chromosomes protein 5	881	Q8IY18_C881	SMC5_C881
4.69829	O00186	O00186	STXBP3	Syntaxin-binding protein 3	402	O00186_C402	STXBP3_C402
4.6076	Q8N6R0	Q8N6R0	METTL13	Methyltransferase-like protein 13	226	Q8N6R0_C226	METTL13_C226
4.51938	Q6GYQ0	Q6GYQ0	RALGAPA1	Ral GTPase-activating protein subunit alpha-1	424	Q6GYQ0_C424	RALGAPA1_C424
4.42852	Q01433	Q01433	AMPD2	AMP deaminase 2	123	Q01433_C123	AMPD2_C123
4.4224	O95396	O95396	MOCS3	Adenylyltransferase and sulfurtransferase MOCS3;Molybdopterin-synthase adenylyltransferase;Molybdopterin-synthase sulfurtransferase	154	O95396_C154	MOCS3_C154
4.41553	Q13425	Q13425	SNTB2	Beta-2-syntrophin	391	Q13425_C391	SNTB2_C391
4.39808	P08243	P08243	ASNS	Asparagine synthetase [glutamine-hydrolyzing]	207	P08243_C207	ASNS_C207
4.30023	Q6P2P2	Q6P2P2	PRMT9	Putative protein arginine N-methyltransferase 9	290	Q6P2P2_C290	PRMT9_C290
4.24562	P16455	P16455	MGMT	Methylated-DNA--protein-cysteine methyltransferase	5	P16455_C5	MGMT_C5
4.22545	Q9NXX6	Q9NXX6	NSMCE4A	Non-structural maintenance of chromosomes element 4 homolog A	226	Q9NXX6_C226	NSMCE4A_C226
4.17805	P53618	P53618	COPB1	Coatomer subunit beta	466	P53618_C466	COPB1_C466
4.1593	Q5VYK3	Q5VYK3	ECM29	Proteasome-associated protein ECM29 homolog	1183	Q5VYK3_C1183	ECM29_C1183
4.15654	Q9H944	Q9H944	MED20	Mediator of RNA polymerase II transcription subunit 20	120	Q9H944_C120	MED20_C120
4.15154	O95347	O95347	SMC2	Structural maintenance of chromosomes protein 2	1174	O95347_C1174	SMC2_C1174
4.14638	Q8N4Q0	Q8N4Q0	ZADH2	Zinc-binding alcohol dehydrogenase domain-containing protein 2	55	Q8N4Q0_C55	ZADH2_C55
4.14424	P63241;Q9GZV4;Q6IS14	P63241	EIF5A	Eukaryotic translation initiation factor 5A-1;Eukaryotic translation initiation factor 5A-2;Eukaryotic translation initiation factor 5A-1-like	73	P63241_C73	EIF5A_C73
4.11769	B4DX44	B4DX44	ZNF736	Zinc finger protein 736	268	B4DX44_C268	ZNF736_C268
4.06326	P58107	P58107	EPPK1	Epiplakin	611	P58107_C611	EPPK1_C611
4.05368	P0DPB6	P0DPB6			39	P0DPB6_C39	_C39
4.0256	Q96N21	Q96N21	ENTHD2	AP-4 complex accessory subunit tepsin	52	Q96N21_C52	ENTHD2_C52
4.01198	Q6P996	Q6P996	PDXDC1	Pyridoxal-dependent decarboxylase domain-containing protein 1	425	Q6P996_C425	PDXDC1_C425
4.00795	P15924	P15924	DSP	Desmoplakin	1589	P15924_C1589	DSP_C1589

## Sheet: Liganded Cys_compare with DBIA
Profiled previously by DBIA	New ligandable Cys found by NAIA-5
EEF1G_C266	DENR_C13
ATF7IP_C955	PPP1R12C_C59
PA2G4_C149	SLC7A6OS_C62
FAM73A_C128	TYSND1_C17
POLE3_C51	ANKRD39_C146
FASTKD5_C670	MTMR1_C58
GSR_C102	UBE2O_C1288
OAS3_C582	ZMYM3_C835
HSDL2_C136	LSM5_C21
BRIP1_C350	FBXO45_C17
DRAP1_C54	ZNF341_C756
UIMC1_C601	MNX1_C58
SRRT_C441	FAM126A_C371
MCM4_C509	MROH1_C1079
ZHX3_C335	MMS19_C386
HUWE1_C1401	DERA_C182
PLCG1_C247	DSP_C1280
SART3_C527	CHTF18_C552
SGTA_C129	DNAAF5_C612
VPS51_C226	PI4KB_C52
SMAD2_C70	ARFGEF2_C36
YWHAZ_C25	TRIP12_C947
YWHAQ_C25	AP1G2_C401
AAMP_C428	38596_C193
ZC3HC1_C149	NME3_C158
SUGT1_C49	PC_C131
PRDX5_C204	MYH9_C569
HSDL2_C71	BROX_C288
ENOSF1_C330	GTF2F2_C116
IWS1_C749	KIF22_C508
HERC2_C914	CDK10_C8
ASNS_C158	MUC5AC_C3290
ZNF638_C1947	HGH1_C199
TMEM259_C129	SUV420H2_C111
MED29_C170	PHAX_C51
SMG9_C380	ODR4_C34
UNK_C696	DDAH2_C276
IPO13_C838	DENND4A_C1137
DYNC1H1_C3389	MCM4_C605
BOLA3_C59	HAUS7_C8
PSMA4_C163	SH3RF1_C773
GRPEL1_C124	MAP3K6_C16
CISD3_C109	OAS3_C386
GLCCI1_C207	NAPA_C164
DSTN_C39	NR2F6_C316
UBR4_C2554	FRY_C1246
CABIN1_C717	DDX39A_C62
LTBR_C418	GREB1_C345
SUGT1_C54	SCFD2_C507
DNAJC13_C1354	ARHGAP35_C620
DTX3L_C159	SPAG1_C633
ZC3H11A_C636	NO66_C294
SART3_C670	HEATR6_C793
PCNA_C81	ITSN2_C907
PKM_C152	C1orf123_C160
ATXN2_C301	SSH3_C413
ZZEF1_C2553	ATRX_C450
HNRNPUL2_C602	C2CD2L_C142
SDSL_C38	NRIP1_C263
EXOC8_C664	DMXL1_C1904
ALDH18A1_C606	RNF213_C1748
GNL3L_C152	PALM3_C231
USP32_C134	VASN_C651
RBPJ_C397	COG7_C694
ANKRD13D_C247	ZZEF1_C2546
EIF2B5_C196	KALRN_C2095
UMPS_C304	ZBTB43_C59
RANGAP1_C82	SHB_C224
SSNA1_C18	GSKIP_C59
PELO_C204	EPS15_C419
NUP155_C974	BOD1L1_C2164
SNX12_C141	BIRC6_C1319
SCYL1_C88	DSTYK_C855
RIPK2_C286	PCYT1A_C37
NRBP1_C307	INO80_C108
FANCI_C594	NUDT8_C71
RAD21_C392	ZAK_C285
MRPL27_C88	KIF5B_C858
ECD_C267	ANXA9_C301
KIF1B_C356	MDM2_C127
INF2_C1029	ERCC4_C242
SEC23IP_C604	MTERF1_C62
FASN_C634	KIAA1217_C1317
CDC37L1_C35	MYH9_C671
IDH3A_C351	YY1AP1_C587
C2orf69_C43	PREX1_C1612
CTPS1_C218	KTN1_C736
POLI_C336	PFKL_C89
GNL3L_C213	CSTF3_C646
HSPH1_C34	KIF5B_C608
LRPPRC_C930	C16orf13_C63
CWF19L1_C160	IKBKG_C54
FASN_C1471	ABAT_C269
MRPS14_C91	ALDH16A1_C39
AP2B1_C391	PDSS2_C71
TPMT_C165	SPDL1_C416
NSUN2_C221	AKT1_C77
ANXA7_C298	SEC31A_C1130
PKP3_C347	MED9_C75
SPAG5_C382	LRRFIP1_C456
DPF2_C24	SPTBN2_C231
POLE4_C84	MYO5C_C1304
FANCI_C516	UBR4_C4916
TRIM33_C299	GNL3L_C342
SARS_C300	TUBGCP6_C1239
USP9X_C673	VDAC3_C2
LARS_C248	DENND4A_C1579
KIAA0391_C507	FAM102B_C282
PSMC6_C228	PRPF40A_C185
SBDS_C119	CCDC42_C119
TRIM33_C943	ZBTB40_C1096
DDX39A_C238	ACTN4_C351
RARS_C502	NKRF_C246
RNH1_C220	SECISBP2L_C350
METTL16_C548	C16orf13_C162
FASN_C135	BBX_C874
SAE1_C342	ZC3H7B_C142
MTMR2_C95	TRIM25_C157
DCPS_C37	ATPAF1_C121
NCL_C543	PPM1A_C204
TBC1D9B_C340	EPPK1_C2404
SF3A3_C103	UBA1_C588
GBF1_C403	ZMIZ2_C471
CCT7_C29	BCAR3_C233
RTCB_C193	INTS12_C190
ATG9A_C197	HPCAL1_C38
TNFRSF12A_C122	ATXN7L3B_C70
CTTNBP2NL_C76	CORO7_C187
TSR2_C114	GDPGP1_C333
IFT27_C166	TIMM21_C192
BAG1_C213	UNC13B_C329
PPIL4_C426	ZNF300_C122
DFFA_C38	ADAR_C1224
SNW1_C250	ENY2_C50
ACTR3_C235	CLINT1_C231
SCAF1_C826	REXO4_C418
TBCK_C702	WWC3_C616
NCAPD2_C596	KCTD21_C47
GFPT1_C478	PREX1_C1173
CHAMP1_C119	PDCD6IP_C524
ATF7IP_C93	TELO2_C30
IDH3A_C222	KHNYN_C427
SF3A1_C244	ALKBH4_C204
FOXP4_C447	TTC37_C329
ZKSCAN1_C63	FAM53B_C87
OLA1_C75	TRIP12_C1411
TRAP1_C573	CTNNAL1_C104
PRKRIR_C230	OGFOD2_C347
TECPR2_C220	LENG9_C127
NR2F6_C203	FUK_C582
PYGB_C319	MDH2_C275
PTAR1_C381	SEC24D_C819
TMX1_C106	AKAP9_C2010
AIP_C78	RNPC3_C156
DYNC1H1_C633	PRKDC_C2469
COPG1_C813	ESPN_C492
RPL32_C91	TFAP2C_C225
HADHB_C435	SAMHD1_C80
SPATS2L_C339	RABEP1_C718
SSB_C245	IKBKG_C76
RBBP9_C163	GTSE1_C198
ZNF48_C288	GSTK1_C176
LLGL2_C456	TUBGCP6_C583
CHUK_C379	PEAK1_C1468
KIAA1598_C442	ZCCHC6_C1413
DDX3X_C317	FOXP1_C258
PSMC6_C170	CD3EAP_C150
ARPC1A_C279	CXorf56_C69
RRP12_C673	PDS5A_C1116
BAZ2A_C726	WDFY3_C1600
RCCD1_C139	ZBTB11_C943
MSH6_C1075	DNAH9_C2030
PRPSAP2_C31	STAP2_C105
ACIN1_C546	PPP1CB_C244
XRN2_C296	POLD4_C99
HMGB3_C23	MYH9_C91
SS18L1_C47	HLTF_C461
CTPS1_C216	ISPD_C56
KIFC1_C557	CUL2_C103
DECR1_C86	PRRC2B_C287
DDX6_C102	RTFDC1_C3
TRIM33_C582	_C81
PSMC1_C58	C8orf37_C33
CEP170B_C217	PRRC2B_C1184
C9orf114_C139	GOLGA3_C1403
EIF5B_C1158	UBAP1_C452
MMTAG2_C58	BCAR1_C582
RBM6_C277	DOCK6_C829
GOLPH3_C108	TAX1BP1_C719
PPIAL4C_C52	VPS11_C568
AKAP13_C418	CD2BP2_C234
CASP2_C343	TBC1D8B_C130
VCP_C522	TBC1D1_C548
PSMC4_C210	EPPK1_C1380
UBA2_C158	ZNF579_C357
METAP2_C380	ACAP2_C691
IQSEC1_C890	OCRL_C28
ERCC2_C663	MAP7D1_C361
BRIX1_C52	XIAP_C351
SNRPD2_C63	DHX37_C903
FAM129B_C194	GLTP_C176
MPST_C65	39326_C280
NUMA1_C1367	PREX1_C746
RARS_C150	CRACR2A_C29
POLR2A_C451	TRAPPC10_C1214
C12orf29_C244	SEPHS1_C31
MRPS6_C105	CA7_C180
BOLA2_C59	ENTHD2_C31
EML4_C311	DDX43_C71
PTGR1_C239	FBXO42_C89
CNOT1_C1420	ERBB3_C740
CLUH_C333	MSH2_C641
PPL_C788	ZNF579_C443
PMM2_C241	CYP1B1_C280
ZZEF1_C2466	TPD52L2_C74
CHCHD3_C112	MAP4K5_C418
GBF1_C1707	PRDM2_C857
SBNO2_C501	MLPH_C277
MAF1_C34	SEC16A_C504
SNX6_C264	NBEA_C238
BPTF_C1969	SPIDR_C80
TYMS_C180	DGKA_C83
TMEM209_C422	CHAMP1_C787
ZC3HAV1_C15	ESRP2_C411
TTI2_C36	C6orf132_C1179
KPNA6_C296	ZNF808_C102
GTF3C2_C233	DNMBP_C670
IARS_C526	ETFB_C42
PLEKHF2_C21	CUX1_C1223
XPOT_C38	RNF10_C366
HUS1_C44	PDZD8_C985
BIRC5_C31	RAB19_C146
PSMD4_C87	PRSS23_C176
CCT4_C379	TARBP1_C483
SYNE2_C1151	INTS4_C399
FAM208B_C739	FAM208A_C538
MAP3K2_C424	MTFR1_C145
MKI67_C3241	CAPZA2_C95
MCM5_C355	ANKZF1_C385
AARS_C773	PRKDC_C491
HMOX2_C265	MYO19_C515
RBM5_C766	KCNAB2_C248
APIP_C147	ACACA_C407
DHTKD1_C429	ATRX_C1760
SBDS_C84	RASAL2_C443
CDK5RAP3_C150	COL4A3_C1662
MRPL50_C52	NDC80_C528
GRHL2_C446	OXR1_C299
AGFG2_C30	REXO4_C382
TCEA1_C271	BLVRA_C281
PLS3_C463	KIF4A_C1171
ITPK1_C31	UBE3C_C252
CFL1_C139	ARHGEF1_C815
C12orf29_C13	UBXN6_C210
DRG2_C270	HMGCR_C883
FAM21A_C594	PGPEP1_C206
PSME3_C92	AP2M1_C337
KDM3B_C295	ABR_C158
NCBP1_C332	FUBP1_C132
ATOX1_C41	RNF114_C110
ATR_C790	FAM98C_C204
MED29_C126	ATG7_C406
ABCF2_C186	VPS13A_C1626
ECD_C312	COMT_C119
EGLN1_C201	CISD1_C72
TARS2_C506	ANKMY2_C197
ARFGAP3_C241	NIT2_C44
CDC16_C194	UBE2V2_C69
C5orf22_C165	KIF20A_C809
KLC1_C114	SLC39A6_C146
MATR3_C806	AHCTF1_C1261
CXorf38_C300	CUL1_C291
AHNAK_C1900	MKL2_C282
C17orf75_C182	APPL2_C368
NUMA1_C1136	ZNF566_C171
RRP15_C146	SULT2B1_C278
LRSAM1_C23	L2HGDH_C179
ITGB5_C211	LTN1_C595
SMURF2_C706	IPO5_C110
LYSMD2_C106	S100A11_C91
DHCR24_C499	AGRP_C129
MCM6_C721	SEC61B_C39
COMMD6_C35	CASP7_C290
CHUK_C30	MED13_C811
LRRC47_C367	TRPS1_C326
MFN1_C498	PPP2R2A_C398
ERCC6L_C587	PPP2R2D_C404
HMGCL_C307	R3HCC1L_C147
SCFD2_C54	UACA_C1258
GNL3_C251	TCP1_C125
VPS13B_C777	OSTF1_C185
DNAJC1_C225	MAEA_C333
RAPGEF6_C522	NUP188_C889
GSTZ1_C205	IFIH1_C510
TMEM57_C315	MAPK15_C154
GTF2H1_C246	DENND4C_C728
DPF2_C53	KBTBD4_C455
UBR5_C2314	ZNF318_C1681
RAB3GAP2_C1336	PRRC2B_C1346
PRKDC_C223	DRD2_C253
URI1_C44	EIF4G3_C1411
CAND1_C1134	KIF4A_C1159
CLTC_C778	SSRP1_C103
PTGES3_C40	DOPEY1_C2442
MYO1B_C129	TSC1_C259
SAAL1_C248	DNMT3A_C387
HSP90AB1_C589	TP53BP1_C896
CDC23_C532	ELL_C433
NDRG3_C290	RBM4_C89
SEH1L_C30	CTC1_C650
DUS2_C373	NBN_C269
CDC37L1_C124	GPS1_C251
EIF3H_C327	DNM2_C424
ARMC9_C270	GLYR1_C242
RAB10_C124	RSBN1_C722
PYGB_C437	POLRMT_C591
PSIP1_C204	NACC1_C416
ATG7_C322	TBC1D23_C183
RIOK3_C256	SNAPC4_C759
LRRC47_C249	SBF1_C896
IRF2BP1_C207	ZNF692_C235
TBCE_C137	PYCRL_C159
CAND1_C1007	PDCD4_C227
PRPS1_C165	VAPA_C179
USP8_C809	DEPTOR_C247
KIF23_C791	SRGAP2_C338
PCF11_C1518	TATDN1_C226
NDUFAF5_C98	POLR3B_C161
AKAP8_C173	SMC4_C271
SRSF9_C80	SLFN5_C207
MRPL37_C153	UBE2V1_C144
NTPCR_C184	BCAR3_C449
RNGTT_C419	ARHGAP17_C364
CCT3_C398	JARID2_C702
TXLNG_C101	DAXX_C427
SH3GL1_C96	WAC_C602
FAM192A_C187	TMCO6_C14
RPL27A_C70	C3orf17_C492
TARBP2_C263	SAMD12_C83
PRRC2B_C246	SMARCA2_C1359
FAF2_C194	ADAR_C499
DHX36_C135	NUP210_C767
ACSL3_C429	SPG21_C204
SLC25A1_C262	FAM114A1_C494
RPLP0_C226	TANC1_C432
MAP4_C535	PGM3_C93
CCZ1_C65	PPP6C_C262
MRPS18C_C90	GNB2_C218
DIS3_C357	ACADM_C8
PRPF8_C435	LPAR2_C225
PDS5A_C14	ZNF740_C179
ASCC3_C2101	TCF3_C576
GCN1L1_C246	GSPT1_C237
PITRM1_C556	CALCOCO2_C18
EIF3G_C25	DNAJC12_C129
LASP1_C53	CIT_C1535
ANLN_C469	FAM83B_C14
CHCHD2_C124	PSMD12_C31
ACAT1_C413	TMEM209_C367
ARFGAP2_C97	FRA10AC1_C17
AAR2_C156	CFL1_C80
PCBP1_C163	CBLC_C32
PAPSS1_C165	KATNAL1_C7
IVNS1ABP_C274	FERMT2_C520
PUS7_C38	ANKRD27_C400
COPS3_C25	HMGB2_C23
GCN1L1_C1535	ARNT_C119
NSUN5_C41	LSS_C6
DIS3L_C860	GTF2IRD1_C885
ZNF217_C674	NOL9_C379
CAND1_C413	ASCC3_C742
VPS28_C96	EVPL_C758
PAPSS1_C360	MYSM1_C323
KCTD5_C28	CAAP1_C170
PRPF4_C441	STK11IP_C918
FAM98C_C340	PFKL_C630
EIF3B_C420	CENPF_C1671
HERC2_C1037	GFRA1_C395
CNP_C111	SPATA5L1_C696
BRD7_C338	TTC37_C305
COPG1_C88	TRAPPC1_C115
MRPL22_C70	CENPC_C472
C4orf27_C17	TOP2A_C455
IQGAP3_C1411	ANKRD17_C1232
IQGAP1_C45	ZNF687_C91
RRP1_C274	PSMC6_C347
RPL11_C150	MMACHC_C70
ECM29_C1420	ZCCHC6_C649
ANLN_C309	EGLN1_C127
AKAP10_C110	GLUL_C346
LUZP1_C969	MKI67_C715
TMEM131_C1747	PLEKHG3_C30
ZC3HAV1_C272	PRC1_C322
TBC1D23_C148	IMPA1_C24
MKI67_C903	PGM3_C200
GCC2_C416	SYMPK_C472
CDKN1A_C13	CWF19L1_C511
DDX24_C832	MAEA_C378
MAP2K2_C384	ATP6V1H_C73
SUPT5H_C626	PDCL3_C127
ZNF672_C24	FOXP4_C223
EIF2S3_C269	AKAP9_C3521
TAP2_C353	SMPD4_C698
TBCEL_C14	DSP_C135
WDR4_C137	C15orf40_C104
SYNCRIP_C237	RNF2_C179
KPNA6_C467	FNBP4_C673
UBR5_C1942	MPI_C197
U2AF2_C429	TUBG1_C316
PTGES3_C75	MAP2K3_C305
TNPO1_C467	STAP2_C153
SCAF1_C950	APIP_C16
RPA1_C323	AKT1S1_C61
C4orf27_C29	ANLN_C71
HSPA8_C17	SEC61G_C25
MTHFD1_C195	FKBP8_C227
ANKRD17_C242	RAD51C_C68
PECR_C191	GLE1_C39
SKA3_C20	MTFR1L_C37
NIPBL_C2151	KIAA1210_C550
DDX24_C599	BRD7_C367
MYH14_C196	ZNF483_C413
EEFSEC_C289	CCBL2_C337
ZDHHC4_C337	RAB27B_C188
SRRM2_C1016	NDE1_C321
KIAA1551_C717	USP36_C903
CSE1L_C272	CMTR1_C9
UBE4A_C79	LENG8_C450
RANGAP1_C141	CWC15_C197
AKAP12_C1479	RAPGEF1_C474
HIRA_C882	CCDC64_C5
OXCT1_C504	FAM102B_C201
CSK_C290	KDM2A_C708
VHL_C77	HAUS3_C3
DDX46_C377	PHLDB1_C691
HPRT1_C106	ADCY9_C654
EEF1B2_C50	BOD1L1_C285
DDX54_C149	ACOT1_C339
RSF1_C562	BOD1L1_C686
BPNT1_C42	DCTD_C6
UBE2M_C47	TMEM219_C70
ATP6V1C1_C15	STK26_C254
XIAP_C12	PCIF1_C626
ETHE1_C170	HIPK3_C556
UNC45A_C663	ZNF597_C273
HECTD1_C58	ITCH_C871
ARHGEF2_C715	ZNF14_C141
SKP1_C160	ARFGEF3_C582
RAB28_C169	GPATCH2_C59
EPC1_C566	FAM102A_C175
OGFR_C443	MIOS_C748
SARS_C438	ANKHD1_C213
HUWE1_C3361	ZZEF1_C901
PTCD1_C695	ANP32A_C123
STRBP_C83	PHIP_C1165
RNH1_C266	ZGPAT_C180
NCAPH_C418	PPP1R3D_C26
DNMT3B_C403	SRRM2_C785
GBF1_C1766	PSMD1_C806
GSK3A_C380	HSD17B4_C189
VPS26B_C334	TUFT1_C267
ATAD2_C1156	OSBPL10_C511
TBC1D2_C469	CASP10_C16
TES_C236	RNF169_C293
ATP6V1B2_C112	UBE4B_C113
PPP1R37_C192	EHMT1_C276
TNIP1_C212	LARP7_C272
AURKA_C290	PLEKHM2_C340
CAND1_C131	NSRP1_C267
LMNA_C588	SLAIN2_C306
NOL9_C637	ARHGAP35_C814
RAB31_C49	CELSR2_C2861
DNAJC30_C43	DHTKD1_C383
DCAF8_C272	PPA2_C274
USP32_C66	COMMD3_C90
PA2G4_C179	RBBP6_C1566
SIAH2_C138	UBR3_C288
UBE2Z_C254	IKBKB_C12
PTP4A2_C46	NMRK1_C125
EXOC5_C111	ECD_C557
SP100_C309	DIDO1_C976
LAS1L_C306	ARHGEF12_C518
ZW10_C39	EIF3C_C752
SCAF1_C362	UBE2W_C135
ARHGEF7_C349	FRMD6_C424
NDNL2_C283	GOLGA4_C1269
CAD_C1455	SEC16A_C1797
GMPS_C449	VEZT_C665
PI4KA_C2081	TAX1BP1_C350
PAK4_C462	RIF1_C1718
CACYBP_C154	TECPR2_C1315
SWAP70_C40	SNRPC_C25
BMS1_C725	IGFBP4_C204
NPM3_C41	PPIL4_C392
RUVBL1_C94	NMD3_C383
TIMELESS_C1126	ZMYND8_C567
CCDC9_C233	UVRAG_C186
TTC1_C28	CASP8AP2_C1869
DCTN1_C1252	RHBDD3_C208
FLNA_C2107	SSFA2_C878
SAE1_C214	COG6_C242
PITPNB_C13	HELB_C719
DDB2_C322	MED14_C903
NAMPT_C39	PLEKHA2_C81
RTF1_C373	HMMR_C712
PPP6R3_C500	AHSA1_C207
HNRNPA3_C64	MYO9B_C255
TAF6L_C81	PSMD4_C58
ARPC3_C162	NCBP1_C36
AKAP8L_C128	ARID4A_C889
PDXDC1_C135	CNBP_C158
NMD3_C71	ZNRD1_C78
HNRNPA1_C175	SPATA5L1_C732
GTF3C1_C431	CNOT10_C654
PPIAL4C_C52	METTL13_C391
SHC1_C169	SENP6_C607
USP9X_C1237	PFKL_C170
PCK2_C92	TP53BP1_C101
DDX17_C584	ERBB2IP_C1309
TMA16_C75	FADS1_C407
MTMR12_C67	ZNF346_C78
MEPCE_C429	NSMCE2_C185
ZNF618_C161	VAV2_C82
HSP90AB1_C564	RBM43_C260
HNRNPU_C648	PCK2_C325
BUB3_C129	OSBP_C224
MED9_C139	CCDC25_C150
GNPNAT1_C128	CLMN_C353
CTTN_C246	MYH14_C954
EPS8L2_C369	EXTL3_C74
FANCI_C875	HLTF_C442
ATP2A2_C498	CUL2_C266
CCT8_C430	RNF213_C2620
NSUN2_C673	TPX2_C594
RANGAP1_C274	NDUFS1_C554
ZC3H7B_C138	_C176
ACADSB_C175	CD3EAP_C86
GNB2_C204	TOB2_C120
PCK2_C559	ZNF618_C478
PSMD13_C357	VPS35_C699
DIS3_C533	CPSF3L_C435
USP9X_C831	EXOSC2_C68
TBC1D9B_C839	BRCA2_C279
CISD2_C92	MFHAS1_C1040
PKM_C358	AR_C519
IPO4_C782	INTS10_C112
STXBP2_C110	PCBD2_C109
TRIM25_C498	NOL8_C362
ACLY_C845	SPG20_C499
NDUFB9_C31	TEN1_C58
NUP93_C397	CRIP2_C150
SMC5_C881	ERN2_C664
STXBP3_C402	ARFGEF2_C90
METTL13_C226	COQ5_C170
SNTB2_C391	HELZ2_C878
COPB1_C466	UHRF2_C42
ECM29_C1183	SCAF11_C566
MED20_C120	DGKZ_C716
SMC2_C1174	BLVRA_C292
EPPK1_C611	NOL8_C172
PDXDC1_C425	ZCCHC6_C911
	PAXIP1_C985
	TXNIP_C120
	HNRNPDL_C303
	MIS12_C133
	METTL13_C158
	WDR81_C974
	UBN1_C467
	TYK2_C1187
	BACH1_C646
	MED13_C402
	MACF1_C815
	ERAL1_C240
	OR2M3_C127
	PUS7L_C118
	CCDC177_C100
	SMC4_C190
	LPCAT2_C4
	DTWD1_C126
	ATG2A_C1870
	SDCBP_C118
	MEPCE_C244
	GNB1L_C5
	PGRMC1_C129
	DSP_C1069
	CHTF18_C373
	PI4KB_C762
	HENMT1_C313
	ECM29_C602
	RAF1_C637
	TMEM54_C214
	ANAPC7_C225
	KIAA1279_C231
	_C251
	SULT1A4_C70
	DCTPP1_C110
	GPHN_C293
	FIGNL1_C672
	FAM102B_C222
	GSPT1_C261
	SRRM2_C1480
	ARHGEF1_C911
	RGS3_C410
	RALGAPA1_C424
	AMPD2_C123
	MOCS3_C154
	ASNS_C207
	PRMT9_C290
	MGMT_C5
	NSMCE4A_C226
	ZADH2_C55
	EIF5A_C73
	ZNF736_C268
	_C39
	ENTHD2_C52
	DSP_C1589
