# Supplementary material for: N-Acryloylindole-alkyne (NAIA) enables imaging and profiling new ligandable cysteines and oxidized thiols by chemoproteomics
Source: Nat Commun. 2023 Jun 15;14:3564. doi: 10.1038/s41467-023-39268-w (PMC10272157; doi:10.1038/s41467-023-39268-w)
Supplement: Supplementary file 11 — Supplementary Data 8 [file 41467_2023_39268_MOESM11_ESM.xlsx]

## Sheet: Table of content
Supplementary Data 8. Competitive ABPP experiment using NAIA-5 to identify protein targets of CL1 in HepG2
Worksheet	Description
CL1 Competitive ABPP	LFQ ratio (Control/CL1-treated) of NAIA-5-modified peptides
Top 79 hits, ratio > 5	NAIA-5-modified peptides with LFQ ratio >5 were considered as targets of CL1; Compare the cysteines on protein targets identified by NAIA-5 with those identified by DBIA (from Nature Biotechnology 2021, DOI: 10.1038/s41587-020-00778-3)

## Sheet: CL1 Competitive ABPP
LFQ ratio (Control/CL1)	Sequence	Length	Missed cleavages	Mass	Proteins	Leading razor protein	Start position	End position	Gene names	Protein names	PEP
50	AEDCIDTK	8	0	950.402	Q9BX63	Q9BX63	1187	1194	BRIP1	Fanconi anemia group J protein	0.011558
50	AGALQCSPSDAYTK	14	0	1467.67	Q9Y490	Q9Y490	1934	1947	TLN1	Talin-1	0.0024989
50	AGPGSLELCGLPSQK	15	0	1512.76	Q14684	Q14684	575	589	RRP1B	Ribosomal RNA processing protein 1 homolog B	2.11e-05
50	ASEQIYGTPSSSPYECLR	18	0	2043.92	E7EX90;A0A7P0Z4C3;Q14203	E7EX90	856	873	DCTN1	Dynactin subunit 1	4.46e-07
50	AVLCPPPVK	9	0	979.552	P63000;P60763	P63000	175	183	RAC1;RAC3	Ras-related C3 botulinum toxin substrate 1;Ras-related C3 botulinum toxin substrate 3	0.011031
50	AVVVCPK	7	0	771.431	Q00839;A0A1X7SBS1;A0A1W2PPS1;A0A1W2PP35;Q5RI18;A0A1W2PPH7;A0A1W2PPL4;A0A1W2PP34;A0A1W2PQL0;A0A1W2PQ74;A0A1W2PQD4;A0A1W2PRZ7	Q00839	603	609	HNRNPU	Heterogeneous nuclear ribonucleoprotein U	0.055996
50	CLPLNFR	7	0	918.475	Q6PL18	Q6PL18	387	393	ATAD2	ATPase family AAA domain-containing protein 2	0.034776
50	CLTQNDLK	8	0	990.48	O75116;Q14DU5;E9PF63	O75116	804	811	ROCK2	Rho-associated protein kinase 2	0.012218
50	CNEQPNR	7	0	916.382	E7EVJ5;Q96F07;H7C229;A0A087WWZ1;A0A087WVE1;A0A087WTQ3;Q7L576;A0A0G2JR96;A0A0G2JQT1;A0A0G2JRX2;A0A087WU52;A0A0G2JRV9;A0A087WWL1	Q7L576	98	104	CYFIP2;CYFIP1	Cytoplasmic FMR1-interacting protein 2;Cytoplasmic FMR1-interacting protein 1	0.0076293
50	CNFTGDGK	8	0	897.365	H0YMP5;H0YL03;H0YMK0;H0YL85;A0A0A6YYH1;Q7Z6K5	H0YMP5	87	94	ARPIN;C15orf38-AP3S2	Arpin	0.039143
50	DHTVSGDEDYCPR	13	0	1549.61	Q9UIG0	Q9UIG0	943	955	BAZ1B	Tyrosine-protein kinase BAZ1B	9.45e-05
50	DSIASNCR	8	0	921.397	Q8N8R5	Q8N8R5	213	220	C2orf69	UPF0565 protein C2orf69	0.030568
50	DSVTCSPGMVR	11	0	1207.53	Q96KC8	Q96KC8	376	386	DNAJC1	DnaJ homolog subfamily C member 1	0.016884
50	EEEEDDDCPVR	11	0	1391.51	Q8IWD4	Q8IWD4	74	84	CCDC117	Coiled-coil domain-containing protein 117	0.015731
50	EGCTEVSLLR	10	0	1162.57	Q1KMD3;H3BQZ7	Q1KMD3	306	315	HNRNPUL2;HNRNPUL2-BSCL2	Heterogeneous nuclear ribonucleoprotein U-like protein 2	0.015144
50	ELCELKPK	8	1	1015.54	Q9UHD1;E9PPQ5;E9PIZ4;E9PSD5	Q9UHD1	84	91	CHORDC1	Cysteine and histidine-rich domain-containing protein 1	0.030024
50	ELSAACK	7	0	777.369	H7C3M7	H7C3M7	191	197	FARP2		0.014726
50	EQSQPCADNAVLSSGLTAAR	20	0	2073.97	P19784;H3BNI9;H3BSA1	P19784	331	350	CSNK2A2	Casein kinase II subunit alpha	0.00028975
50	FALACNASDK	10	0	1095.5	P35250;A0A087WVY3;H7C5P4	P35250	167	176	RFC2	Replication factor C subunit 2	0.0051982
50	FDSCLSDLAAVSNK	14	0	1525.71	A0A6I8PIQ6;A0A0A0MS45;J3KNI1;Q9H9E3	A0A6I8PIQ6	565	578	COG4	Conserved oligomeric Golgi complex subunit 4	0.00387
50	FICEQDHQNFLR	12	0	1605.74	A0A0A0MSM0;Q92598	Q92598	656	667	HSPH1	Heat shock protein 105 kDa	0.00075524
50	GCPGAAAAALWR	12	0	1199.59	Q96EB6	Q96EB6	66	77	SIRT1	NAD-dependent protein deacetylase sirtuin-1;SirtT1 75 kDa fragment	0.0093232
50	GLCEKPLASAAAK	13	1	1314.7	Q9Y5L0;C9J7E5;E9PFH4	Q9Y5L0	509	521	TNPO3	Transportin-3	0.047645
50	HEVTICNYEASANPADHR	18	0	2082.92	Q9GZP4;X6R8S9	Q9GZP4	182	199	PITHD1	PITH domain-containing protein 1	0.00091342
50	HPGCTTPVTVK	11	0	1195.6	Q96Q89	Q96Q89	1639	1649	KIF20B	Kinesin-like protein KIF20B	0.016887
50	IACGPPQAK	9	0	940.48	E7EPN9;Q9Y520	E7EPN9	223	231	PRRC2C	Protein PRRC2C	0.017195
50	ICSLNLPSEESTR	13	0	1504.72	Q9Y620;E5RI14;E5RHN9	Q9Y620	62	74	RAD54B	DNA repair and recombination protein RAD54B	0.0012494
50	IGSSLYALGTQDSTDICK	18	0	1927.92	Q9UNH7;A0A0A0MRI2	Q9UNH7	248	265	SNX6	Sorting nexin-6;Sorting nexin-6, N-terminally processed	0.001152
50	IKADPDGPEAQAEACSGER	19	1	1999.89	J3QSY4;D6RC52;D6RCB9;Q9NX24	J3QSY4	4	22	NHP2	H/ACA ribonucleoprotein complex subunit 2	0.009001
50	IYGETPEACR	10	0	1194.53	P51116	P51116	274	283	FXR2	Fragile X mental retardation syndrome-related protein 2	0.034503
50	KETGAASFLCR	11	1	1238.61	Q5VZU9;P29144;A0A494C1B8;A0A494C0U1;A0A494C1S4	Q5VZU9	19	29	TPP2	Tripeptidyl-peptidase 2	0.0072199
50	LCYSSDHEK	9	0	1137.48	P21266;A0A0A0MTN3	P21266	118	126	GSTM3	Glutathione S-transferase Mu 3	0.054922
50	LDDLCTR	7	0	891.412	V9GYU2;F8WB76;B5MCX7;H7C3L3;D3YTC9;Q6NXT1	V9GYU2	68	74	ANKRD54	Ankyrin repeat domain-containing protein 54	0.038059
50	LIGCPLCR	8	0	987.499	Q8N158	Q8N158	257	264	GPC2	Glypican-2;Secreted glypican-2	0.029321
50	LQELESCSGLGSTSDDTDVR	20	0	2167.95	F8W9S7;Q14C86;C9IZ08;H0Y4E7;H0Y7I9;B4DGD8	F8W9S7	714	733	GAPVD1	GTPase-activating protein and VPS9 domain-containing protein 1	2.48e-28
50	MCFVDPVR	8	0	1022.47	Q9BQ24	Q9BQ24	87	94	ZFYVE21	Zinc finger FYVE domain-containing protein 21	0.0096242
50	MCLFAGFQR	9	0	1128.52	Q00839;A0A1X7SBS1;A0A1W2PPS1;A0A1W2PP35;Q5RI18;A0A1W2PPH7;A0A1W2PPL4;A0A1W2PP34;A0A1W2PQL0;A0A1W2PQ74;A0A1W2PQD4;A0A1W2PRZ7	Q00839	593	601	HNRNPU	Heterogeneous nuclear ribonucleoprotein U	0.0026979
50	MCLNYEVR	8	0	1083.48	P98088	P98088	1830	1837	MUC5AC	Mucin-5AC	0.017053
50	NCLEVLPTK	9	0	1072.56	E7EMW7;O95071	E7EMW7	2087	2095	UBR5	E3 ubiquitin-protein ligase UBR5	0.006801
50	NCSIAAAK	8	0	833.407	Q8NB46	Q8NB46	1037	1044	ANKRD52	Serine/threonine-protein phosphatase 6 regulatory ankyrin repeat subunit C	0.0038512
50	NCTAGAVYTYHEK	13	0	1512.67	M0R3B2;Q9Y314;A0A075B6F9;M0R1T7;M0QX85;M0R1K2	M0R3B2	7	19	NOSIP	Nitric oxide synthase-interacting protein	0.00090744
50	NCYQDDINR	9	0	1196.49	P40818	P40818	808	816	USP8	Ubiquitin carboxyl-terminal hydrolase 8	0.0096115
50	QDEKECLK	8	1	1048.49	P23771	P23771	178	185	GATA3	Trans-acting T-cell-specific transcription factor GATA-3	0.010266
50	QSISYDLHTEQCIADK	16	0	1906.87	Q9UPY3;A0A7I2YBM0;H0YJZ6	Q9UPY3	1542	1557	DICER1	Endoribonuclease Dicer	0.0030875
50	SCQVSHR	7	0	872.392	C9JW69;M0R1Q8	C9JW69	39	45	RCC1		0.013968
50	SCVEEPEPEPEAAEGDGDKK	20	1	2171.92	P51858	P51858	107	126	HDGF	Hepatoma-derived growth factor	9.13e-06
50	SEENEEDCSR	10	0	1253.45	Q6ZWJ1;E7EPP7	Q6ZWJ1	537	546	STXBP4	Syntaxin-binding protein 4	0.017686
50	SFSDICGGR	9	0	997.429	H0YNL7;B4DEE2;H0YKZ3;H0YMT4;H0YLY9;Q14442	H0YNL7	6	14	PIGH	Phosphatidylinositol N-acetylglucosaminyltransferase subunit H	0.025609
50	SGCSEAQPPESPETR	15	0	1630.69	A0A494BZT8;Q9Y6A5;A0A494C117;H0Y8F2	A0A494BZT8	424	438	TACC3	Transforming acidic coiled-coil-containing protein 3	7.21e-05
50	SGQAGYVPCNILGEARPEDAGAPFEQAGQK	30	1	3116.46	Q9H6S3;A0A3B3ISQ4	Q9H6S3	535	564	EPS8L2	Epidermal growth factor receptor kinase substrate 8-like protein 2	2.46e-05
50	SLDQCVETLQK	11	0	1319.64	V9GY48;Q8N5A5	V9GY48	259	269	ZGPAT	Zinc finger CCCH-type with G patch domain-containing protein	0.0069045
50	STCDSENLAVINK	13	0	1449.68	Q12986	Q12986	293	305	NFX1	Transcriptional repressor NF-X1	7.65e-06
50	STCIYGGAPK	10	0	1052.5	A0A1X7SBZ2;A0A5H1ZRQ2;Q92841;J3KTA4;P17844;A0A0G2JLI4;A0A7I2V507;A0A7I2V2S0;A0A7I2V5F5;J3KRZ1;J3QRQ7	J3KTA4	198	207	DDX17;DDX5	Probable ATP-dependent RNA helicase DDX17;Probable ATP-dependent RNA helicase DDX5	0.044609
50	SYCNDQSTGDIK	12	0	1386.57	P00492	P00492	104	115	HPRT1	Hypoxanthine-guanine phosphoribosyltransferase	0.00014596
50	TACAINK	7	0	776.385	Q52LJ0;Q8NCA5;E9PH82	Q8NCA5	290	296	FAM98B;FAM98A	Protein FAM98B;Protein FAM98A	0.046987
50	TCQEQR	6	0	820.35	K7ELG9;Q3MHD2	K7ELG9	19	24	LSM12	Protein LSM12 homolog	0.021798
50	TIFFCER	7	0	971.453	P12830	P12830	599	605	CDH1	Cadherin-1;E-Cad/CTF1;E-Cad/CTF2;E-Cad/CTF3	0.026196
50	TSEVNCYR	8	0	1027.44	P62633	P62633	153	160	CNBP	Cellular nucleic acid-binding protein	0.022434
50	TSPPCSPANLSR	12	0	1285.61	C9JEJ2;P49585	C9JEJ2	342	353	PCYT1A	Choline-phosphate cytidylyltransferase A	0.049428
50	TYVSCLK	7	0	869.432	Q92667;I3NI36	Q92667	434	440	AKAP1	A-kinase anchor protein 1, mitochondrial	0.05831
50	VDCNNER	7	0	905.366	Q06787	Q06787	582	588	FMR1	Fragile X mental retardation protein 1	0.034725
50	VFCVEEEDSESSLQK	15	0	1784.78	Q14684	Q14684	384	398	RRP1B	Ribosomal RNA processing protein 1 homolog B	7.79e-08
50	YVCEGPSHGGLPGASSEK	18	0	1830.82	P19838;A0A494C1E9;A0A494C157;D6RH30;D6RC45	P19838	59	76	NFKB1	Nuclear factor NF-kappa-B p105 subunit;Nuclear factor NF-kappa-B p50 subunit	0.0078761
31.6978	CVNGNEL	7	0	804.344	Q9BTE3	Q9BTE3	636	642	MCMBP	Mini-chromosome maintenance complex-binding protein	0.033387
24.0166	TCFSPNR	7	0	880.386	H0YDT6;O00303	H0YDT6	255	261	EIF3F	Eukaryotic translation initiation factor 3 subunit F	0.010325
15.3092	TCATDLQTK	9	0	1036.49	O95861;A6NF51;F8W1J0;F8VZG4;F8VVW8	O95861	41	49	BPNT1	3(2),5-bisphosphate nucleotidase 1	0.00097418
14.2029	GNPVPILIPCHR	12	0	1371.74	B4DEE8;P16455	B4DEE8	167	178	MGMT	Methylated-DNA--protein-cysteine methyltransferase	0.0031511
12.7313	HLNEIDLFHCIDPNDSK	17	0	2065.95	Q15185;A0A087WYT3	Q15185	49	65	PTGES3	Prostaglandin E synthase 3	7.87e-05
9.62449	VACIGAWHPAR	11	0	1236.62	P39023;G5E9G0;H7C422;B5MCW2;Q92901	P39023	251	261	RPL3;RPL3L	60S ribosomal protein L3;60S ribosomal protein L3-like	0.0015431
7.49603	KLDTNSDGQLDFSEFLNLIGGLAMACHDSFLK	32	1	3555.7	P31949	P31949	66	97	S100A11	Protein S100-A11;Protein S100-A11, N-terminally processed	9.6e-09
7.18717	ETDAESWCQK	10	0	1252.5	A0A7P0TA59;J9JIH8;A0A7P0Z413;Q7Z6J9;E7EN92	A0A7P0TA59	331	340	TSEN54	tRNA-splicing endonuclease subunit Sen54	0.00065084
6.4796	FSEVFCSVQR	10	0	1257.58	A0A0A0MTR7;A0A0A0MTC1;Q63HN8	A0A0A0MTR7	1609	1618	RNF213	E3 ubiquitin-protein ligase RNF213	0.0039605
6.12963	GSCSTEVEKETQEK	14	1	1610.71	O75348	O75348	67	80	ATP6V1G1	V-type proton ATPase subunit G 1	1.16e-12
5.695	ACLLETPIR	9	0	1071.57	C9J2I1;G5E9V6;Q8IUR7;C9JAA7;C9JBY2	C9J2I1	2	10	ARMC8	Armadillo repeat-containing protein 8	0.0049773
5.64615	QVIVQAECR	9	0	1101.56	H0Y3N9	H0Y3N9	930	938	PHF8		0.00912
5.48854	SCSGVEFSTSGSSNTDTGK	19	0	1906.79	A0A0A0MR02;P45880;Q5JSD2;Q5JSD1;A2A3S1	A0A0A0MR02	46	64	VDAC2	Voltage-dependent anion-selective channel protein 2	1.24e-09
5.4826	QILLGIQELLNEPNIQDPAQAEAYTIYCQNR	31	0	3614.8	P63279	P63279	111	141	UBE2I	SUMO-conjugating enzyme UBC9	1.87e-24
5.45554	LCDFNPK	7	0	892.411	P09496;C9J8P9	P09496	217	223	CLTA	Clathrin light chain A	0.033402
5.06477	LLLAGYDDFNCNIWDAMK	18	0	2157.99	E7EP32;P62879	E7EP32	240	257	GNB2	Guanine nucleotide-binding protein G(I)/G(S)/G(T) subunit beta-2	9.51e-18
4.907	ACVGNAYHK	9	0	1018.47	Q9UKX7	Q9UKX7	150	158	NUP50	Nuclear pore complex protein Nup50	0.0026979
4.9065	HDDSSDNFCEADDIQSPEAEYVDLLLNPER	30	0	3492.49	Q96HE7;G3V3E6;G3V5B3	Q96HE7	158	187	ERO1L	ERO1-like protein alpha	2.45e-11
4.76971	NCMTDLLAK	9	0	1064.5	Q00765;B7Z332;B7Z510;H0Y8J8	Q00765	17	25	REEP5	Receptor expression-enhancing protein 5;Receptor expression-enhancing protein	0.020006
4.73317	TVGVQGDCR	9	0	990.455	P49915	P49915	516	524	GMPS	GMP synthase [glutamine-hydrolyzing]	0.006801
4.72837	LPQPPEGQCYSN	12	0	1388.6	I3L0A0;Q13404;G3V2F7;A0A0A0MSL3	I3L0A0	359	370	TMEM189-UBE2V1;UBE2V1	Ubiquitin-conjugating enzyme E2 variant 1	0.0012254
4.65903	YTCGEAPDYDR	11	0	1345.52	P21266;A0A0A0MTN3	P21266	37	47	GSTM3	Glutathione S-transferase Mu 3	3.94e-05
4.62322	NCIVLIDSTPYR	12	0	1449.73	Q5JR95;P62241	Q5JR95	79	90	RPS8	40S ribosomal protein S8	0.00039674
4.46408	VDVFREDLCTK	11	1	1380.67	Q06323	Q06323	14	24	PSME1	Proteasome activator complex subunit 1	0.047786
4.41311	ECADLWPR	8	0	1045.47	P62829;J3KTJ3	P62829	124	131	RPL23	60S ribosomal protein L23	0.0015452
4.38739	IECSHIR	7	0	913.444	D6RIC3;A0A0C4DGU5;A0A087X2G6;Q9Y3C1;D6RC60	D6RIC3	34	40	NOP16	Nucleolar protein 16	0.01366
4.29219	SACDTVDTWLDDTAK	15	0	1696.72	Q14204;A0A2R8Y706;A0A7P0T9C4;A0A7P0TA13;A0A2R8Y5T0;A0A7P0T9R4;A0A7P0TAW9;A0A7P0T7V5;A0A7P0T916	Q14204	4214	4228	DYNC1H1	Cytoplasmic dynein 1 heavy chain 1	0.00020332
4.22631	SPWLAGNELTVADVVLWSVLQQIGGCSVTVPANVQR	36	0	3863	Q13155;A8MU58	Q13155	266	301	AIMP2	Aminoacyl tRNA synthase complex-interacting multifunctional protein 2	2.18e-19
4.10205	SCTPYELR	8	0	1024.46	Q92466	Q92466	363	370	DDB2	DNA damage-binding protein 2	0.0024668
4.08994	SEDEAGCSSVDEESYK	16	0	1790.68	Q7L4I2	Q7L4I2	376	391	RSRC2	Arginine/serine-rich coiled-coil protein 2	1.51e-31
4.00228	GSCGSSGR	8	0	766.303	Q9UPN9;H0Y612	Q9UPN9	752	759	TRIM33	E3 ubiquitin-protein ligase TRIM33	0.022264
3.94807	DGNASGTTLLEALDCILPPTRPTDKPLR	28	2	3020.56	Q5VTE0;P68104;A0A7I2V659;A0A087WVQ9;A0A7I2V5N4;A0A7I2V3H3;A0A087WV01	Q5VTE0	220	247	EEF1A1P5;EEF1A1	Putative elongation factor 1-alpha-like 3;Elongation factor 1-alpha 1;Elongation factor 1-alpha	1.36e-07
3.9011	CSPIGVYTSGK	11	0	1167.56	P33992;B1AHB1	P33992	397	407	MCM5	DNA replication licensing factor MCM5;DNA helicase	0.0029962
3.88891	TDTVLILCR	9	0	1089.59	Q9HB71	Q9HB71	147	155	CACYBP	Calcyclin-binding protein	0.0040303
3.83524	LCYVALDFEQEMATAASSSSLEK	23	0	2549.17	P60709;A0A6Q8PFE4;E7EVS6;A0A2R8Y793;P63261;I3L4N8;Q6S8J3;A0A2R8YEA7	P63261	216	238	ACTB;ACTG1;POTEE	Actin, cytoplasmic 1;Actin, cytoplasmic 1, N-terminally processed;Actin, cytoplasmic 2;Actin, cytoplasmic 2, N-terminally processed;POTE ankyrin domain family member E	8.06e-15
3.74494	DWQGFLELYLQNSPEACDYGL	21	0	2517.12	P78417;Q5TA01	P78417	221	241	GSTO1	Glutathione S-transferase omega-1	5.57e-29
3.7428	AEEPVKSECTEEAEEGPAK	19	1	2088.92	C9J7T7;A0A384DVL6;C9JE98;C9J0Q5;Q9Y618;C9JQE8	C9J7T7	398	416	NCOR2	Nuclear receptor corepressor 2	0.0039951
3.71278	KCSTPEEIKK	10	2	1218.63	P60981;F6RFD5	P60981	22	31	DSTN	Destrin	0.022314
3.67081	YDDMAACMK	9	0	1103.41	P63104;E7EX29;E7ESK7;E9PD24;E7EVZ2;E5RIR4;E5RGE1	P63104	19	27	YWHAZ	14-3-3 protein zeta/delta	0.0087038
3.67013	VAQLCDFNPK	10	0	1190.58	P09497;D6RJD1	P09497	195	204	CLTB	Clathrin light chain B	0.0020265
3.61849	ETLNQLQSLQNSLECAMETTEEQTR	25	0	2952.34	Q8N987	Q8N987	138	162	NECAB1	N-terminal EF-hand calcium-binding protein 1	1.75e-05
3.47183	IGKPHTVPCK	10	1	1135.62	P15880;H0YEN5;E9PMM9;I3L404;E9PPT0;E9PM36	P15880	174	183	RPS2	40S ribosomal protein S2	0.010002
3.43874	YGAVDPLLALLAVPDMSSLACGYLR	25	0	2664.37	A0A7I2V351;A0A7I2V487;A0A7I2YQE1;P52292;A0A7I2V3Z3	A0A7I2V351	203	227	KPNA2	Importin subunit alpha-1	6.71e-06
3.38903	DTDSDTQDANDSSCK	15	0	1657.6	A0A0B4J2C2;Q9Y2H0;F8WF49;A0A087X246;A0A087WWE6	A0A0B4J2C2	6	20	DLGAP4	Disks large-associated protein 4	3.26e-31
3.38572	TYGCVPVANKR	11	1	1263.64	I3L0X5;O75391	I3L0X5	137	147	SPAG7	Sperm-associated antigen 7	0.00095447
3.35355	VVCDENGSK	9	0	1006.44	P11940;A0A7I2YQ88;H0YAR2;E7EQV3;A0A7I2V649;A0A7I2V4N4;A0A7I2YQE4;A0A7I2YQ90;E5RGH3;A0A7I2V4L7;A0A7I2V5W9;H0YEQ8;A0A7I2V598;H0Y5F5;Q13310;B1ANR0	P11940	130	138	PABPC1;PABPC4	Polyadenylate-binding protein 1;Polyadenylate-binding protein;Polyadenylate-binding protein 4	0.0026132
3.3459	DLCGIVASK	9	0	961.49	P13489;H0YCR7	P13489	218	226	RNH1	Ribonuclease inhibitor	0.0061944
3.33977	CVSVQTDPTDEIPTKK	16	1	1816.89	P18583	P18583	92	107	SON	Protein SON	1.5e-06
3.32509	VADSELCK	8	0	920.427	A0A087X211;Q8TCG1	A0A087X211	467	474	KIAA1524	Protein CIP2A	0.022434
3.30699	VTPASETLEDPCR	13	0	1473.68	A0A494BZT8;Q9Y6A5;E7EMT0;C9JA91	A0A494BZT8	195	207	TACC3	Transforming acidic coiled-coil-containing protein 3	0.012761
3.17972	ADELLCWEDSAGHWLYE	17	0	2092.88	Q13232;H3BPR2	Q13232	153	169	NME3	Nucleoside diphosphate kinase 3;Nucleoside diphosphate kinase	1.67e-05
3.16593	AATCEGSESSGFGK	14	0	1386.57	I3L2J8;Q9UPN4	I3L2J8	215	228	CEP131	Centrosomal protein of 131 kDa	0.0085445
3.1526	LHTGPLPEQCR	11	0	1306.65	J3KR33;A0JLT2	J3KR33	154	164	MED19	Mediator of RNA polymerase II transcription subunit 19	0.00018066
3.14541	VLQNMEQCQK	10	0	1276.59	Q96ER3;J3KND1;E9PRZ1	Q96ER3	359	368	SAAL1	Protein SAAL1	0.0020265
3.14072	VPLDVACAR	9	0	999.517	Q15149;H0YDN1	Q15149	3289	3297	PLEC	Plectin	0.01144
3.13651	ATELFVQCLATYSYR	15	0	1820.88	Q9NRG0	Q9NRG0	48	62	CHRAC1	Chromatin accessibility complex protein 1	3.32e-14
3.13387	GCGTVLLSGPR	11	0	1115.58	G3V203;H0YHA7;J3QQ67;Q07020;F8VUA6	G3V203	133	143	RPL18	60S ribosomal protein L18	0.00059016
3.12648	CPTPEIQK	8	0	971.475	P40818	P40818	575	582	USP8	Ubiquitin carboxyl-terminal hydrolase 8	0.01087
3.12219	ASAYVFASPGCK	12	0	1256.59	O95861;A6NF51	O95861	233	244	BPNT1	3(2),5-bisphosphate nucleotidase 1	0.0012132
3.09822	INPYMSSPCHIEMILTEK	18	0	2162.02	A0A087WXM6;J3QQT2;J3KRX5;A0A0A6YYL6;P18621;J3QLC8;A0A0A0MRF8	A0A087WXM6	136	153	RPL17;RPL17-C18orf32	60S ribosomal protein L17	0.0085058
3.06648	LENPDEACAVSQK	13	0	1459.66	Q5T4S7	Q5T4S7	115	127	UBR4	E3 ubiquitin-protein ligase UBR4	0.0024181
3.06319	TDSPSCEYSR	10	0	1200.47	Q9HAV4	Q9HAV4	414	423	XPO5	Exportin-5	0.0067472
3.05897	YIQAACK	7	0	852.416	A0A087WVQ6;Q00610;P53675;A0A087WX41	A0A087WVQ6	735	741	CLTC;CLTCL1	Clathrin heavy chain;Clathrin heavy chain 1;Clathrin heavy chain 2	0.010304
3.0129	AACNGPYDGK	10	0	1051.44	F6TLX2;I3L3Q4	F6TLX2	247	256	GLOD4		0.0054377
2.99334	AVEEDDFVVGFWNPSEENCGVDTGK	25	0	2799.2	Q9UPY3;A0A7I2YBM0;H0YJZ6	Q9UPY3	1517	1541	DICER1	Endoribonuclease Dicer	1.16e-05
2.9861	VDEFPLCGHMVSDEYEQLSSEALEAAR	27	0	3081.37	X1WI28;P27635;B8A6G2;A6QRI9	X1WI28	43	69	RPL10	60S ribosomal protein L10	1.01e-65
2.98597	ELDLSNNCLGDAGILQLVESVR	22	0	2414.21	P13489;H0YCR7	P13489	402	423	RNH1	Ribonuclease inhibitor	0.00016927
2.96604	NICFTVWDVGGQDR	14	0	1665.76	P18085;C9JPM4;C9JAK5	P18085	60	73	ARF4	ADP-ribosylation factor 4	0.00041373
2.96491	NCLNPQFSK	9	0	1106.52	O75131;A0A087WYQ3;E5RHZ0;A0A087WXR6;A0A087WUS8;E5RFT7	O75131	53	61	CPNE3	Copine-3	0.00034114
2.9558	SGCALTDAVAPGNK	14	0	1359.65	Q9BQ70;H3BSP8;Q9H7D3;H3BTU3;H3BMJ8;H3BS87	Q9BQ70	81	94	TCF25	Transcription factor 25	0.00098134
2.9404	SLAEACSEGDVNAVR	15	0	1576.72	H0YM23;O75179;A0A1W2PQ15	H0YM23	122	136	ANKRD17	Ankyrin repeat domain-containing protein 17	2.57e-06
2.91404	DGNASGTTLLEALDCILPPTRPTDK	25	1	2654.32	Q5VTE0;P68104;A0A7I2V659;A0A087WVQ9;A0A7I2V5N4;A0A7I2V3H3;A0A087WV01	Q5VTE0	220	244	EEF1A1P5;EEF1A1	Putative elongation factor 1-alpha-like 3;Elongation factor 1-alpha 1;Elongation factor 1-alpha	0.00028556
2.91195	SYCAEIAHNVSSK	13	0	1464.67	D3YTB1;F8W727;P62910	D3YTB1	94	106	RPL32	60S ribosomal protein L32	1.36e-08
2.91026	NAIQLLASFLANNPFSCK	18	0	2007.02	Q15021;E7EN77	Q15021	423	440	NCAPD2	Condensin complex subunit 1	2.51e-09
2.89865	AQCPIVER	8	0	971.486	M0R0F0;P46782;M0R0R2	M0R0F0	64	71	RPS5	40S ribosomal protein S5;40S ribosomal protein S5, N-terminally processed	0.018931
2.86596	TCDISFSDPDDLLNFK	16	0	1885.84	P61081	P61081	46	61	UBE2M	NEDD8-conjugating enzyme Ubc12	7.3e-11
2.84919	LSEEAECPNPSTPSK	15	0	1644.73	O94804	O94804	941	955	STK10	Serine/threonine-protein kinase 10	1.32e-07
2.84896	ENLLLSDSPSCR	12	0	1389.66	O75116;D6REE7;E9PF63	O75116	418	429	ROCK2	Rho-associated protein kinase 2	0.00030391
2.84412	AACNLLQR	8	0	944.486	Q01813;A0A7I2V3Z0;Q5VSR5;V9GYV7;A0A7I2V5S1	Q01813	110	117	PFKP	ATP-dependent 6-phosphofructokinase, platelet type	0.00081985
2.84119	IAAESSENVDCPENPK	16	0	1758.77	Q32MZ4	Q32MZ4	634	649	LRRFIP1	Leucine-rich repeat flightless-interacting protein 1	3.44e-20
2.81792	TDPPDGQQDSECNR	14	0	1617.63	Q9NUQ3	Q9NUQ3	116	129	TXLNG	Gamma-taxilin	0.00098925
2.81505	QLCDNAGFDATNILNK	16	0	1792.84	Q99832	Q99832	448	463	CCT7	T-complex protein 1 subunit eta	0.0017602
2.80791	EEKEFLMCK	9	1	1212.55	A0A087WUW6;Q9Y6K9;A0A087X0G7;A0A087X1B1;C9JN51;C9JH59;C9JCG6;A0A087X1K7;C9J2V2	A0A087WUW6	88	96	IKBKG	NF-kappa-B essential modulator	0.007885
2.78678	LCDFGVSGQLIDSMANSFVGTR	22	0	2373.11	Q02750;H3BRW9;P36507;G5E9C7;A0A1B0GUL7	P36507	210	231	MAP2K1;MAP2K2	Dual specificity mitogen-activated protein kinase kinase 1;Dual specificity mitogen-activated protein kinase kinase 2	4.08e-21
2.77632	FNAVLCSR	8	0	965.475	P50995;H0Y6E1	P50995	379	386	ANXA11	Annexin A11	0.0086116
2.72607	RVPDHHPC	8	1	1016.46	P78371	P78371	528	535	CCT2	T-complex protein 1 subunit beta	0.015903
2.71684	MAEGGSGDVDDAGDCSGAR	19	0	1825.68	Q9UH62;H3BV87;H3BM63	Q9UH62	38	56	ARMCX3	Armadillo repeat-containing X-linked protein 3	1.18e-07
2.68558	YIEACAR	7	0	881.407	O60701;E7ER83;E7EV97;E7ETF4	O60701	108	114	UGDH	UDP-glucose 6-dehydrogenase	0.04803
2.61136	FCIWTESAFR	10	0	1315.6	P36578;H3BM89	P36578	249	258	RPL4	60S ribosomal protein L4	0.00056576
2.59479	CGSSEDLHDSVR	12	0	1360.57	Q7Z4V5	Q7Z4V5	631	642	HDGFRP2	Hepatoma-derived growth factor-related protein 2	0.0017782
2.59184	AEYLCR	6	0	810.369	Q15008;C9J0E9;C9J7B7	Q15008	108	113	PSMD6	26S proteasome non-ATPase regulatory subunit 6	0.043138
2.58199	VCNPIITK	8	0	943.516	P11142;E9PKE3;E9PNE6;A8K7Q2;E9PS65	P11142	602	609	HSPA8	Heat shock cognate 71 kDa protein	0.011568
2.56397	HGAGSGCLGTMEVK	14	0	1402.63	Q9BYG5	Q9BYG5	7	20	PARD6B	Partitioning defective 6 homolog beta	3.25e-05
2.55919	AVQVDDDQFCK	11	0	1323.58	Q9BRV8	Q9BRV8	155	165	SIKE1	Suppressor of IKBKE 1	0.00028051
2.51225	AEGLEEADTGASGCHSHPEEQPTSISPSR	29	0	3035.32	Q9BV36	Q9BV36	241	269	MLPH	Melanophilin	1.25e-08
2.48019	ASPPRCSPTAHDRECKLPPPSAPASEYCPGK	31	3	3419.58	K7EPH1;Q6ZMY6	K7EPH1	2	32	WDR88	WD repeat-containing protein 88	0.014523
2.47626	FDPTQFQDCIIQGLTETGTDLEAVAK	26	0	2896.38	Q7L1Q6;C9IZ80;C9JFN4;C9J188;C9JWF5;C9JV57	Q7L1Q6	27	52	BZW1	Basic leucine zipper and W2 domain-containing protein 1	1.01e-06
2.46761	HCSQVDSVR	9	0	1086.49	Q14247	Q14247	111	119	CTTN	Src substrate cortactin	0.0014739
2.43251	CLATHGR	7	0	813.392	P49327;A0A0U1RQF0	P49327	1759	1765	FASN	Fatty acid synthase;[Acyl-carrier-protein] S-acetyltransferase;[Acyl-carrier-protein] S-malonyltransferase;3-oxoacyl-[acyl-carrier-protein] synthase;3-oxoacyl-[acyl-carrier-protein] reductase;3-hydroxyacyl-[acyl-carrier-protein] dehydratase;Enoyl-[acyl-carrier-protein] reductase;Oleoyl-[acyl-carrier-protein] hydrolase	0.029001
2.42734	QEMLQTEGSQCAK	13	0	1508.66	Q9UI12;G3V126;E5RG49;E5RHH0	Q9UI12	63	75	ATP6V1H	V-type proton ATPase subunit H	2.47e-05
2.42171	SLSEECSLEPVTVAMAYVYFEK	22	0	2551.19	H0Y5H2;Q9BTV7	H0Y5H2	165	186	CABLES2	CDK5 and ABL1 enzyme substrate 2	0.024339
2.37731	IGEFCMVYSEVPNFSEPNPEYSTQQAPNK	29	0	3361.49	C9JT95;C9JMP5;Q9BQ15	C9JT95	95	123	NABP2	SOSS complex subunit B1	0.00061624
2.37687	MDDFECVTPK	10	0	1240.51	Q8IX90	Q8IX90	210	219	SKA3	Spindle and kinetochore-associated protein 3	0.016279
2.36959	ATAVDPTCAR	10	0	1060.5	Q8IY26	Q8IY26	48	57	PPAPDC2	Presqualene diphosphate phosphatase	0.0049173
2.36861	LCYVGYNIEQEQK	13	0	1642.77	P61160;F5H6T1	P61160	220	232	ACTR2	Actin-related protein 2	4.88e-10
2.36671	EGVGCSWESGR	11	0	1222.5	A0A7P0TA59;J9JIH8;A0A7P0Z413;Q7Z6J9;E7EN92	A0A7P0TA59	273	283	TSEN54	tRNA-splicing endonuclease subunit Sen54	0.010412
2.35133	LNIISNLDCVNEVIGIR	17	0	1941.04	P30153;B3KQV6;P30154;H0YDG7	P30153	382	398	PPP2R1A;PPP2R1B	Serine/threonine-protein phosphatase 2A 65 kDa regulatory subunit A alpha isoform;Serine/threonine-protein phosphatase 2A 65 kDa regulatory subunit A beta isoform	5.7e-09
2.32933	SLPSAVYCIEDK	12	0	1380.66	O43290	O43290	667	678	SART1	U4/U6.U5 tri-snRNP-associated protein 1	0.0043327
2.31687	ENVLQYCR	8	0	1080.5	P46013	P46013	255	262	MKI67	Antigen KI-67	0.0033339
2.31047	SGCSDLEEAVDSGADKK	17	1	1766.76	Q92538;A0A669KBG8;A0A669KB10;A0A7P0RGV0;A0A7I2YQM2;A0A7I2V452;A0A7I2V2L5;A0A7I2YQ65;A0A7I2V529;A0A7I2V514;A0A7I2V4K2;A0A7I2V3Y5;A0A7I2V2L4	Q92538	659	675	GBF1	Golgi-specific brefeldin A-resistance guanine nucleotide exchange factor 1	5.38e-06
2.3027	LDTMNTTCVDR	11	0	1324.58	Q09161	Q09161	402	412	NCBP1	Nuclear cap-binding protein subunit 1	0.0003183
2.2985	VQENSAYICSR	11	0	1325.6	Q9Y3T9	Q9Y3T9	577	587	NOC2L	Nucleolar complex protein 2 homolog	0.0079363
2.29552	ATCAPQHGAPGPGPADASK	19	0	1788.82	P21333;A0A7P0NMY4;Q60FE5	P21333	2541	2559	FLNA	Filamin-A	1e-26
2.28233	QASCSGDEYR	10	0	1171.46	H0Y987;O95394;A0A494C0G1;A0A494C1Q4;J3KN95;A0A494C1E2;A0A087WT27;A0A494C163;A0A494C099;D6RIS6	H0Y987	197	206	PGM3	Phosphoacetylglucosamine mutase	0.00397
2.27517	FCPFAER	7	0	925.412	P78417;Q5TA02;Q5TA01	P78417	31	37	GSTO1	Glutathione S-transferase omega-1	0.011136
2.25988	NCSSFLIK	8	0	967.48	H0YMF4;H0YKD8;P46779;H0YLP6	H0YMF4	12	19	RPL28	60S ribosomal protein L28	0.0013305
2.24672	GCLFYGPPGTGK	12	0	1252.59	Q9ULI0;Q6PL18	Q6PL18	462	473	ATAD2B;ATAD2	ATPase family AAA domain-containing protein 2B;ATPase family AAA domain-containing protein 2	0.0022465
2.24133	ICFYTTNK	8	0	1045.49	C4B7M2;Q96JI7;H0YN34	C4B7M2	759	766	SPG11	Spatacsin	0.037058
2.23298	YAYLNVVGMVGSIDNDFCGTDMTIGTDSALHR	32	0	3491.58	Q01813;A0A7I2V3Z0;Q5VSR5	Q01813	162	193	PFKP	ATP-dependent 6-phosphofructokinase, platelet type	1.33e-07
2.23176	SGGLQTPECLSR	12	0	1303.62	P85037	P85037	431	442	FOXK1	Forkhead box protein K1	3.19e-05
2.23001	SCLIHTSEK	9	0	1073.52	Q13433	Q13433	302	310	SLC39A6	Zinc transporter ZIP6	0.0027819
2.22813	CLDAVVSTR	9	0	1019.51	Q86VP6;A0A0C4DGH5;H0YH27	Q86VP6	356	364	CAND1	Cullin-associated NEDD8-dissociated protein 1	0.0020857
2.22079	HEDPCAK	7	0	855.355	O00410;H0Y8C6	O00410	1053	1059	IPO5	Importin-5	0.058736
2.21586	EVCLASER	8	0	962.449	P52701;A0A494C0M1;A0A087WYT6	P52701	1335	1342	MSH6	DNA mismatch repair protein Msh6	0.01087
2.20075	CGGTLEER	8	0	920.402	Q12874	Q12874	274	281	SF3A3	Splicing factor 3A subunit 3	0.023743
2.195	AILPCIK	7	0	813.478	P60842;J3KT12;J3QS69;J3KTB5;J3QL43;J3QR64;J3QLN6;J3QKZ9;J3KS25;J3KS93;J3KT04;J3QQP0	P60842	62	68	EIF4A1	Eukaryotic initiation factor 4A-I	0.033525
2.17123	YIIVTQVGPGPQILDDPCAHLLGPDGLPKPAA	32	1	3321.74	P53602	P53602	369	400	MVD	Diphosphomevalonate decarboxylase	1.26e-14
2.17028	CSGIGDNPGSETAAPR	16	0	1587.69	A0A494C1L5;P50851;A0A494BZW2;H0YAC6;A0A3B3IS13;H0YA17	A0A494C1L5	2664	2679	LRBA	Lipopolysaccharide-responsive and beige-like anchor protein	2.77e-06
2.1645	EQFSQGSPSNCLETSLAEIFPLGK	24	0	2638.26	Q9NQ88;A0A0U1RQD1;A0A6Q8PFP0	Q9NQ88	151	174	TIGAR	Fructose-2,6-bisphosphatase TIGAR	0.00016169
2.14959	LCFSTAQHAS	10	0	1120.5	P14866;M0QXS5;A0A3B3ITJ4	P14866	580	589	HNRNPL	Heterogeneous nuclear ribonucleoprotein L	0.00048695
2.14593	HECQANGPEDLNR	13	0	1538.65	P60981	P60981	133	145	DSTN	Destrin	5.85e-06
2.13213	TSSVSNPQDSVGSPCSR	17	0	1763.77	F5GZ78;A0A1B0GTU4;P49023;F5H836;A0A1B0GU60	F5GZ78	92	108	PXN	Paxillin	1.15e-12
2.12443	KGCNPLAQTGR	11	1	1200.6	Q8IUC4;K7EL35	Q8IUC4	23	33	RHPN2	Rhophilin-2	0.016268
2.12008	SELLFPSDVQTLSTGEPLELPELGCVEMTDLK	32	0	3546.74	Q15003;E9PHA2;C9J470;C9JZP1	Q15003	272	303	NCAPH	Condensin complex subunit 2	1.21e-10
2.11993	TVCDAAEK	8	0	892.396	O60664;K7EL96;K7ER39	O60664	58	65	PLIN3	Perilipin-3	0.024557
2.1193	CEAPAAAPEVSEEPR	15	0	1611.72	Q9UM47	Q9UM47	1372	1386	NOTCH3	Neurogenic locus notch homolog protein 3;Notch 3 extracellular truncation;Notch 3 intracellular domain	8.5e-05
2.1128	TEAYEYAQSLGAETCPLPSFQVFK	24	0	2735.28	F1T0I1;O15027;A0A3F2YNZ0;A0A3F2YNX0;X6RGP5;A0A0C4DH09	O15027	1783	1806	SEC16A	Protein transport protein Sec16A	1.11e-06
2.10158	QSFCAQEAPTASQGLLK	17	0	1834.89	Q66K14	Q66K14	441	457	TBC1D9B	TBC1 domain family member 9B	0.0093236
2.10119	TCFETFPDK	9	0	1143.49	P11216	P11216	325	333	PYGB	Glycogen phosphorylase, brain form	0.0024608
2.09967	EEILSSSDICQK	12	0	1407.66	P54278;A0A2R8Y6S3;C9J167	P54278	582	593	PMS2	Mismatch repair endonuclease PMS2	0.00016186
2.09633	NPALPLGTAPWTSQAYNALTSVVTSCK	27	0	2846.43	Q6AI08;K7EIX2;A0A087WXZ7	Q6AI08	986	1012	HEATR6	HEAT repeat-containing protein 6	2.54e-11
2.09297	DSYSECNSNR	10	0	1230.46	Q8TCU6;H0YDZ4	Q8TCU6	1168	1177	PREX1	Phosphatidylinositol 3,4,5-trisphosphate-dependent Rac exchanger 1 protein	0.00041059
2.08785	GACSSSGATSSK	12	0	1098.46	O60870	O60870	210	221	KIN	DNA/RNA-binding protein KIN17	0.022273
2.07888	HFILDECDK	9	0	1175.53	Q13838;Q5STU3;A0A0G2JJZ9;A0A140T9X3;F6WLT2;F6S4E6;F6TRA5;A0A0A0MT12;A0A140TA18;F6UJC5;A0A140T996;A0A140T9X9;A0A140T9K1;A0A140T973;A0A140T9L4	Q13838	192	200	DDX39B	Spliceosome RNA helicase DDX39B	0.0020896
2.07455	VFTASCDK	8	0	926.417	P78406;E9PQ57;E9PPG9;B0QZ36	P78406	101	108	RAE1	mRNA export factor	0.0098826
2.07415	HETIRVAVCDMMEGKCPCPEPL	22	2	2628.16	D6RB11	D6RB11	159	180	UBE2Z		0.045123
2.06215	CLKDEDPYVR	10	1	1293.6	Q10567;C9J1E7;P63010;A0A087WU93;A0A087WZQ6;K7ERB2	Q10567	129	138	AP1B1;AP2B1	AP-1 complex subunit beta-1;AP-2 complex subunit beta	0.00034781
2.0514	YGVGTCGPR	9	0	965.439	O15269;A0A2R8Y4S0;A0A2R8Y6A2;A0A2R8Y763	O15269	128	136	SPTLC1	Serine palmitoyltransferase 1	0.0057006
2.03936	NCLTNFHGMDLTR	13	0	1577.71	P61247;E9PFI5;H0Y8L7;D6RG13;D6RAT0;D6RB09;D6RED7;D6RAS7	P61247	95	107	RPS3A	40S ribosomal protein S3a	6.35e-05
2.03551	GLCGTVLIHK	10	0	1096.61	Q3LXA3;H0YCY6;E9PJG8	Q3LXA3	153	162	DAK;TKFC	Bifunctional ATP-dependent dihydroxyacetone kinase/FAD-AMP lyase (cyclizing);ATP-dependent dihydroxyacetone kinase;FAD-AMP lyase (cyclizing)	0.034503
2.02816	SEHPPLCGR	9	0	1051.49	Q15393	Q15393	1150	1158	SF3B3	Splicing factor 3B subunit 3	0.0068456
2.02211	CLAQINSK	8	0	932.475	A0A1W2PR06;P52569	A0A1W2PR06	401	408	SLC7A2	Cationic amino acid transporter 2	0.0075883
2.02021	CFGEQNK	7	0	881.37	Q13155;A8MU58	Q13155	168	174	AIMP2	Aminoacyl tRNA synthase complex-interacting multifunctional protein 2	0.014786
2.01828	MDAQCSAK	8	0	909.368	C9JEJ2;P49585;C9J050;C9J2E1;C9JPY0;C9JVS0;F8WAZ5;F8WBU2	C9JEJ2	1	8	PCYT1A	Choline-phosphate cytidylyltransferase A	0.038687
2.00481	MQTEEVCDASAIVAK	15	0	1650.76	Q5VZ89	Q5VZ89	949	963	DENND4C	DENN domain-containing protein 4C	0.0083724
1.9979	QNDFQNCKPR	10	1	1305.59	Q9Y620	Q9Y620	245	254	RAD54B	DNA repair and recombination protein RAD54B	0.0037531
1.99755	IQEFCNLHQSK	11	0	1402.67	P53384	P53384	303	313	NUBP1	Cytosolic Fe-S cluster assembly factor NUBP1	0.00028807
1.9816	VTEAPCYPGAPSTEASGQTGPQEPTSAR	28	0	2845.28	P40222	P40222	518	545	TXLNA	Alpha-taxilin	2.38e-11
1.98009	CSVSAVNLPK	10	0	1073.55	Q3KQU3;C9JIR3	Q3KQU3	251	260	MAP7D1	MAP7 domain-containing protein 1	0.0018261
1.98008	HCDEVGFNAEEAHNIVK	17	0	1967.88	A6NGJ0;P51808	A6NGJ0	7	23	DYNLT3	Dynein light chain Tctex-type 3	3.58e-05
1.97261	ASDCEPALNQAEGR	14	0	1516.66	C9J5H8	C9J5H8	2	15	NCDN		0.00098041
1.96351	CDAERENFHR	10	1	1332.56	Q9H3U1;A0A1W2PNX8	Q9H3U1	384	393	UNC45A	Protein unc-45 homolog A	0.013825
1.96019	DTQTSITDSCAVYR	14	0	1615.71	Q9Y5M8	Q9Y5M8	91	104	SRPRB	Signal recognition particle receptor subunit beta	0.00090921
1.96009	TEQQESDSVQCMPVAK	16	0	1835.8	Q96RE7	Q96RE7	168	183	NACC1	Nucleus accumbens-associated protein 1	5.72e-05
1.94934	KCSASNR	7	1	821.381	Q8WVC2;P63220;Q9BYK1;Q9BYK2	Q8WVC2	16	22	RPS21	40S ribosomal protein S21	0.019447
1.94439	LLDIACWIHHK	11	0	1404.73	A0A1B0GW44;A0A1B0GVP3;A0A1B0GV23;A0A1B0GVD5;A0A1B0GWE8;C9JH19;P07339;F8W787;A0A1B0GU92;A0A1B0GU03;F8WD96	A0A1B0GW44	105	115	CTSD	Cathepsin D;Cathepsin D light chain;Cathepsin D heavy chain	0.00074076
1.94408	YPLNCADPTSER	12	0	1421.62	Q06124;A0A1W2PPU4	Q06124	100	111	PTPN11	Tyrosine-protein phosphatase non-receptor type 11	0.0028817
1.94394	EASSSACDLPR	11	0	1191.52	Q96SZ5	Q96SZ5	233	243	ADO	2-aminoethanethiol dioxygenase	0.0029936
1.94132	CLDPAQR	7	0	858.402	E7ENB8;Q5VIY5;P17035;P0CJ79;E7EU70;Q6ZN06;M0QXU3;J3KR51;Q7L2R6;M0QZA4;E7EUL5;M0QYE7;M0R099;M0R0P3;M0R287;M0R327;F8WAL3;F5H026;M0QZA2;M0QX96;M0R367;M0R085;M0R0M5;M0QXU9;M0R2L4;A2RRD8;M0R183;Q3MIS6;Q6PDB4;Q9NV72;M0R1K6;A0A669KBJ2;M0QXZ2;L0R8M2;M0R3A5;M0QZG9;M0R1T0;C9K0H2;Q9HCG1;A0A494C1D2;A0A087WXU7;Q6IQ01;Q86XN6;F8WEZ9;Q8WV37;Q96IR2	Q96IR2	24	30	ZNF525;ZNF468;ZNF28;ZNF888;ZNF813;ZNF765;ZNF83;ZNF701;ZNF528;ZNF880;ZNF320;ZNF480;ZNF160;ZNF761;ZNF845	Zinc finger protein 468;Zinc finger protein 28;Zinc finger protein 888;Zinc finger protein 813;Zinc finger protein 765;Zinc finger protein 320;Zinc finger protein 528;Zinc finger protein 880;Zinc finger protein 701;Zinc finger protein 160;Zinc finger protein 761;Zinc finger protein 480;Zinc finger protein 845	0.023203
1.9383	PCPNSSVWVR	10	0	1200.57	Q8TEQ6	Q8TEQ6	1295	1304	GEMIN5	Gem-associated protein 5	0.0056429
1.93661	LGFSEYCR	8	0	1030.45	Q14566	Q14566	715	722	MCM6	DNA replication licensing factor MCM6	0.025574
1.93138	APLQQCAEDR	10	0	1186.54	Q15003;E9PHA2;C9J470;C9JZP1	Q15003	304	313	NCAPH	Condensin complex subunit 2	0.019973
1.92989	PCSEETPAISPSK	13	0	1401.64	H0YNJ9	H0YNJ9	2	14	DUT		8.16e-13
1.92829	MGVVECAK	8	0	892.415	Q9UQ80	Q9UQ80	291	298	PA2G4	Proliferation-associated protein 2G4	0.018625
1.91899	NDCEENGLAK	10	0	1148.48	O43719	O43719	510	519	HTATSF1	HIV Tat-specific factor 1	0.0016286
1.91863	MEQEVENFSCSR	12	0	1514.61	Q6PL18;A0A0B4J211	Q6PL18	1379	1390	ATAD2	ATPase family AAA domain-containing protein 2	6.19e-05
1.91438	CQYQER	6	0	882.365	Q13439;H0Y6I0	Q13439	1771	1776	GOLGA4	Golgin subfamily A member 4	0.036617
1.91261	SSLSCSLQEGLIPGSQFWDASK	22	0	2396.13	P52701;A0A494C0M1;A0A087WWJ1	P52701	611	632	MSH6	DNA mismatch repair protein Msh6	7.37e-05
1.9124	GLPEAEDSPCR	11	0	1229.53	Q7Z5J4;A0A1W2PQJ7	Q7Z5J4	1006	1016	RAI1	Retinoic acid-induced protein 1	0.0025851
1.90468	QLPSLACK	8	0	915.485	P42166	P42166	512	519	TMPO	Lamina-associated polypeptide 2, isoform alpha;Thymopoietin;Thymopentin	0.016818
1.89637	AHGCFPEGR	9	0	1029.44	Q7Z5L9	Q7Z5L9	62	70	IRF2BP2	Interferon regulatory factor 2-binding protein 2	0.0024833
1.89499	VSLDPELEEALTSASDTELCDLAAILGMHNLITNTK	36	0	3883.91	Q9NYL9	Q9NYL9	113	148	TMOD3	Tropomodulin-3	9.62e-24
1.88408	TQSPCFGDDDPAKK	14	1	1564.68	Q12765	Q12765	320	333	SCRN1	Secernin-1	0.00088355
1.87754	LGEEAACR	8	0	904.407	Q86VY4	Q86VY4	73	80	TSPYL5	Testis-specific Y-encoded-like protein 5	0.0076033
1.8773	CVNNYQGMLK	10	0	1225.56	O75663	O75663	75	84	TIPRL	TIP41-like protein	0.0030251
1.87658	DYESACK	7	0	871.338	Q9BX63	Q9BX63	460	466	BRIP1	Fanconi anemia group J protein	0.033339
1.87552	DNTIEHLLPLFLAQLKDECPEVR	23	1	2749.41	P30153;B3KQV6	P30153	359	381	PPP2R1A	Serine/threonine-protein phosphatase 2A 65 kDa regulatory subunit A alpha isoform	5e-05
1.86626	CNEPAVWSQLAK	12	0	1401.67	A0A087WVQ6;Q00610	A0A087WVQ6	1106	1117	CLTC	Clathrin heavy chain;Clathrin heavy chain 1	6.19e-05
1.85851	TESPVLTSSCR	11	0	1235.58	Q9H3U1;A0A1W2PNX8	Q9H3U1	654	664	UNC45A	Protein unc-45 homolog A	0.01321
1.85155	DTNKDEEECNEPK	13	1	1606.64	Q9ULT8;A0A087X2H1;G3V4V5	Q9ULT8	499	511	HECTD1	E3 ubiquitin-protein ligase HECTD1	5.4e-10
1.84841	RLDLDACK	8	1	989.496	B7ZC38;Q9NR46;B7ZC39	B7ZC38	166	173	SH3GLB2	Endophilin-B2	0.0083792
1.84798	TCHSFIINEK	10	0	1247.6	Q99613;B5ME19	Q99613	751	760	EIF3C;EIF3CL	Eukaryotic translation initiation factor 3 subunit C;Eukaryotic translation initiation factor 3 subunit C-like protein	0.0001003
1.83749	DVSALFPDVVNCMQTDNLELK	21	0	2407.14	Q10567;C9J1E7	Q10567	46	66	AP1B1	AP-1 complex subunit beta-1	0.041428
1.83694	VGESNLTNGDEPTQCSR	17	0	1862.81	Q96T76;H0Y746	Q96T76	535	551	MMS19	MMS19 nucleotide excision repair protein homolog	3.13e-17
1.83418	TDGFGIDTCR	10	0	1140.49	A0A0C4DGQ5;P04632;K7ELJ7;K7EIV0;A0A075B7C0;U3KQE2;K7EM73;K7EKD8;U3KPR7	A0A0C4DGQ5	136	145	CAPNS1	Calpain small subunit 1	0.0012914
1.83293	MTNHCVFSANEDHETIR	17	0	2059.88	E7ETZ4;Q9Y6E2;E7EMS9;Q75MG1;B5MCH7;E9PFE3;C9JF98;F8WDX8	E7ETZ4	93	109	BZW2	Basic leucine zipper and W2 domain-containing protein 2	0.0011411
1.83192	LFACEEHPSHK	11	0	1353.61	Q9UL15	Q9UL15	357	367	BAG5	BAG family molecular chaperone regulator 5	3.47e-05
1.82412	CMVTTDHK	8	0	990.426	P48553	P48553	916	923	TRAPPC10	Trafficking protein particle complex subunit 10	0.029238
1.82363	IAELLCK	7	0	845.468	P49792;C9J6W1;C9J1W9;C9JF75;J3KNE0;A6NKT7;Q7Z3J3;F8VYC4;A0A286YES2;A0A1W2PNU4;P0DJD0;P0DJD1;O14715;J3KQ37;Q99666;F8W705;Q05823	P49792	100	106	RANBP2;RGPD5;RGPD6;RGPD3;RGPD4;RGPD1;RGPD2;RGPD8;RNASEL	E3 SUMO-protein ligase RanBP2;RanBP2-like and GRIP domain-containing protein 3;RanBP2-like and GRIP domain-containing protein 4;RANBP2-like and GRIP domain-containing protein 1;RANBP2-like and GRIP domain-containing protein 2;RANBP2-like and GRIP domain-containing protein 8;RANBP2-like and GRIP domain-containing protein 5/6;2-5A-dependent ribonuclease	0.033481
1.82345	SQTTYYAQCYR	11	0	1439.61	B7ZC38;Q9NR46;B7ZC39	B7ZC38	259	269	SH3GLB2	Endophilin-B2	9.97e-05
1.81648	CNENYTTDFIFNLYSEEGK	19	0	2343	A0A2R8Y891;P08237;F8VZI0	A0A2R8Y891	734	752	PFKM	ATP-dependent 6-phosphofructokinase, muscle type	4.37e-10
1.8154	MEVEAVCGGAGEVEAQDSDPAPAFSK	26	0	2650.15	P35250;F8WC37;H7C5G4;F8WDC9	P35250	1	26	RFC2	Replication factor C subunit 2	3.07e-10
1.80728	IANLGSCNDSK	11	0	1177.54	Q9HCY8	Q9HCY8	68	78	S100A14	Protein S100-A14	0.0036247
1.8005	NIDDCPNHR	9	0	1139.48	Q04721;D2WEZ3	Q04721	260	268	NOTCH2	Neurogenic locus notch homolog protein 2;Notch 2 extracellular truncation;Notch 2 intracellular domain	0.016938
1.80018	TGCNVLLIQK	10	0	1144.63	P50991	P50991	293	302	CCT4	T-complex protein 1 subunit delta	0.0016537
1.79696	SASASPLTPCSVTR	14	0	1432.7	Q3KQU3	Q3KQU3	364	377	MAP7D1	MAP7 domain-containing protein 1	0.0031941
1.79656	CDQATAESNPVTQK	14	0	1547.69	O43149	O43149	2553	2566	ZZEF1	Zinc finger ZZ-type and EF-hand domain-containing protein 1	0.0016827
1.78939	GQNVTEEECLEK	12	0	1434.63	Q9NZD2;F5H0U5;H0YFS9	Q9NZD2	168	179	GLTP	Glycolipid transfer protein	0.00028761
1.77775	LLTCIEPPQPR	11	0	1322.7	H7BXH2;E9PKF6;Q5H9R7;E9PQP7;E9PNN8;E9PK08	H7BXH2	169	179	PPP6R3	Serine/threonine-protein phosphatase 6 regulatory subunit 3	0.0024956
1.77532	CSQSNNQFQK	10	0	1239.53	A0A0G2JQ41;A0A1C7CYZ0;Q12979;I3L2P5;A0A0G2JRJ1;I3L3W0	A0A0G2JQ41	119	128	ABR	Active breakpoint cluster region-related protein	0.0010609
1.77091	CSVLAAANSVFGR	13	0	1350.67	P33992;B1AHB1	P33992	482	494	MCM5	DNA replication licensing factor MCM5;DNA helicase	0.0011936
1.76847	CAAQTLEK	8	0	919.443	O75152;E9PQ61	O75152	636	643	ZC3H11A	Zinc finger CCCH domain-containing protein 11A	0.0050848
1.76646	QLFALSCTAEEQGVLPDDLSGVIR	24	0	2617.31	P04899	P04899	106	129	GNAI2	Guanine nucleotide-binding protein G(i) subunit alpha-2	0.0060015
1.76375	SCFPASLTASR	11	0	1195.57	Q7L2J0	Q7L2J0	521	531	MEPCE	7SK snRNA methylphosphate capping enzyme	0.002965
1.74681	SSDEAVILCK	10	0	1120.54	A0A087WUL9;Q9UNM6;J3KNQ3;E9PL38;H0YD73	A0A087WUL9	106	115	PSMD13	26S proteasome non-ATPase regulatory subunit 13	0.0069744
1.73434	ALSGYCGFMAANLYAR	16	0	1763.81	P53618	P53618	883	898	COPB1	Coatomer subunit beta	0.00031999
1.73121	QTSDNLSEECQLAR	14	0	1649.73	Q6ULP2;B8ZZI9;A0A0U1RR74	Q6ULP2	502	515	AFTPH	Aftiphilin	3.05e-05
1.72627	TTSFAESCKPVQQPSAFGSMK	21	1	2287.06	P49841;A0A7I2YQK0;A0A3B3ITW1;A0A7I2V4F3;A0A7I2V2U4;A0A7I2V2Y0;A0A7I2V3N7	P49841	7	27	GSK3B	Glycogen synthase kinase-3 beta	0.00029085
1.71615	YMLDCR	6	0	856.357	Q9Y277	Q9Y277	225	230	VDAC3	Voltage-dependent anion-selective channel protein 3	0.04887
1.70321	CVGNFGNSSGEVDTK	15	0	1569.67	Q69YN2;A0A286YF56	Q69YN2	160	174	CWF19L1	CWF19-like protein 1	9.39e-07
1.69889	CSEQPSISDIK	11	0	1262.58	Q14527;A0A0C4DGA6	Q14527	360	370	HLTF	Helicase-like transcription factor	0.00014854
1.69836	NGTSSTCQDSPEK	13	0	1409.57	Q9BX63	Q9BX63	119	131	BRIP1	Fanconi anemia group J protein	0.0047518
1.69487	IVADQLCAK	9	0	1016.53	H3BUI0;J3KR23;H3BQF7;H3BMU1;P53990	H3BUI0	119	127	IST1	IST1 homolog	0.0041623
1.68894	DLDQCR	6	0	805.339	P60903	P60903	58	63	S100A10	Protein S100-A10	0.023382
1.68269	VVNSCHR	7	0	870.413	P48643;B7ZAR1;E9PCA1;E7ENZ3	P48643	177	183	CCT5	T-complex protein 1 subunit epsilon	0.018968
1.68118	MSSYAFFVQTCR	12	0	1495.66	Q5T7C4;P09429;B2RPK0;P26583;D6R9A6	Q5T7C4	13	24	HMGB1;HMGB1P1;HMGB2	High mobility group protein B1;Putative high mobility group protein B1-like 1;High mobility group protein B2	5.27e-06
1.67901	ELHGQNPVVTPCNK	14	0	1591.78	F8WJN3;Q16630	F8WJN3	148	161	CPSF6	Cleavage and polyadenylation specificity factor subunit 6	1.29e-08
1.6627	FTNTQITEHYSTCIK	15	0	1841.86	Q15003;E9PHA2;C9J470;C9JZP1	Q15003	102	116	NCAPH	Condensin complex subunit 2	9.79e-09
1.6595	ISLNSLCYGDMDK	13	0	1514.67	O75131;A0A087WYQ3;H0YB26	O75131	196	208	CPNE3	Copine-3	0.0048164
1.6573	YVLCTAPR	8	0	978.496	P25205;J3KQ69;A0A499FHX9	P25205	357	364	MCM3	DNA replication licensing factor MCM3	0.0047074
1.65701	YDSYESCDSR	10	0	1280.46	A0A7P0TAE3;Q9ULX6;A0A7P0TAJ5;A0A7P0T847;A0A7P0TBP0;V9GZ50;A0A7P0T9N5;A0A7P0TAD3;M0R1Y5;M0R010;M0QYT7	A0A7P0TAE3	88	97	AKAP8L	A-kinase anchor protein 8-like	0.00041177
1.65624	KPEVTCTLEDK	11	1	1318.64	Q96EI5;A2RQR6;D6RD44;D6RCE9;D6RIH3;J3KQY4;D6RHZ1	Q96EI5	29	39	TCEAL4	Transcription elongation factor A protein-like 4	0.0012974
1.65141	QLEDLSYCR	9	0	1182.53	Q99567;J3KMX1;I3L4K7	Q99567	601	609	NUP88	Nuclear pore complex protein Nup88	0.0027914
1.6457	SSPVEFECINEK	12	0	1437.64	O75131;H0YB26	O75131	242	253	CPNE3	Copine-3	0.00064723
1.6454	GYWASLDASTQTTHELTIPNNLIGCIIGR	29	0	3200.59	Q15365	Q15365	269	297	PCBP1	Poly(rC)-binding protein 1	3.19e-09
1.64515	LSAVCIADREEK	12	1	1389.69	Q8IX18;J3KS08;J3KSX9	Q8IX18	29	40	DHX40	Probable ATP-dependent RNA helicase DHX40	0.0018719
1.64195	VDEEEKEYTCK	11	1	1428.61	O75691	O75691	1721	1731	UTP20	Small subunit processome component 20 homolog	0.000565
1.64039	TFSPGPQSQYVCR	13	0	1525.7	H3BLZ3;Q8IX03;H0YBE8;H0YAU4	H3BLZ3	891	903	WWC1	Protein KIBRA	0.0050425
1.63815	CTSNFLSPEK	10	0	1181.54	Q99523	Q99523	740	749	SORT1	Sortilin	0.02238
1.63449	EANDALNAYVCK	12	0	1366.62	Q68E01	Q68E01	70	81	INTS3	Integrator complex subunit 3	0.0048227
1.63391	TEAQDLCR	8	0	991.439	Q9C0C2	Q9C0C2	663	670	TNKS1BP1	182 kDa tankyrase-1-binding protein	0.0084867
1.63274	YVVFFFYPLDFTFVCPTEIIAFSDR	25	0	3092.5	Q06830;A0A0A0MSI0	Q06830	38	62	PRDX1	Peroxiredoxin-1	1.37e-21
1.63066	ICEPGYSPTYK	11	0	1313.6	P07858;A0A7I2V440;A0A7I2V668;E9PHZ5;A0A7P0NGZ6;A0A7I2YQK9;E9PQM1;E9PR21	P07858	210	220	CTSB	Cathepsin B;Cathepsin B light chain;Cathepsin B heavy chain	0.00087112
1.63063	YDDMATCMK	9	0	1133.42	P27348;E9PG15	P27348	19	27	YWHAQ	14-3-3 protein theta	0.0032728
1.63063	ETTSHNSLTTPCYTPYYVAPEVLGPEK	27	0	3053.43	P49137	P49137	213	239	MAPKAPK2	MAP kinase-activated protein kinase 2	0.00020029
1.6283	CKHFELGGDK	10	1	1189.56	H0Y5B4;H7BZ11;J3KQN4;P83881;Q969Q0;R4GN19	H0Y5B4	88	97	RPL36A;RPL36A-HNRNPH2;RPL36AL	60S ribosomal protein L36a;60S ribosomal protein L36a-like	0.0043562
1.62236	QCGQVAAAAAAQPPASHGPER	21	0	2072.98	O95817;C9JFK9	O95817	150	170	BAG3	BAG family molecular chaperone regulator 3	0.00034216
1.6172	TSESLCQNNMVILK	14	0	1635.8	O14980;A0A7I2V461;A0A7I2V2Y6;A0A7I2YQV4;A0A7I2V3P3;A0A7I2V2S3;A0A7I2V3W6;A0A7I2V3N0;A0A7I2V6B9;A0A7I2YQX3;A0A7I2V4A3;C9JKM9	O14980	159	172	XPO1	Exportin-1	2.19e-20
1.60906	CGVTSVPDIR	10	0	1102.54	Q9H0C8;F8SNU7;H7C2I8	Q9H0C8	301	310	ILKAP;ILKAP3	Integrin-linked kinase-associated serine/threonine phosphatase 2C	0.00038465
1.60585	GCYLATGSK	9	0	955.443	Q8TEQ6	Q8TEQ6	239	247	GEMIN5	Gem-associated protein 5	0.00096095
1.60398	MCDFGISGYLVDSVAK	16	0	1760.81	P46734;P52564	P46734	206	221	MAP2K3;MAP2K6	Dual specificity mitogen-activated protein kinase kinase 3;Dual specificity mitogen-activated protein kinase kinase 6	0.0016641
1.60332	VCQASQLQGQK	11	0	1245.61	Q92667	Q92667	375	385	AKAP1	A-kinase anchor protein 1, mitochondrial	8.83e-05
1.59933	AVCEADQSHGGPR	13	0	1382.6	O14545;F8VNX8	O14545	265	277	TRAFD1	TRAF-type zinc finger domain-containing protein 1	0.00029162
1.59456	LGGSLIVAFEGCPV	14	0	1417.73	P60981	P60981	152	165	DSTN	Destrin	2.5e-12
1.58595	VWGTTCTK	8	0	951.448	O95340	O95340	345	352	PAPSS2	Bifunctional 3-phosphoadenosine 5-phosphosulfate synthase 2;Sulfate adenylyltransferase;Adenylyl-sulfate kinase	0.0094161
1.5847	YEVAVPLCK	9	0	1077.55	Q9H0B6;A8MZ87;A8MX29;E9PQ02;G3V5R9;G3V3H3;G3V2E7;F8W6L3;E7EVH7;Q07866;G5E9S8;Q9NSK0;C9J8T5;C9JZE5	G3V5R9	229	237	KLC2;KLC1;KLC4	Kinesin light chain 2;Kinesin light chain 1;Kinesin light chain 4	0.0028453
1.58442	GCTATLGNFAK	11	0	1138.54	P15880;H0YEN5;E9PQD7	P15880	228	238	RPS2	40S ribosomal protein S2	1.16e-26
1.58153	TLIQNCGASTIR	12	0	1332.68	P49368;B4DUR8	P49368	450	461	CCT3	T-complex protein 1 subunit gamma	0.00028761
1.57797	ALEICQQR	8	0	1016.51	P49754	P49754	643	650	VPS41	Vacuolar protein sorting-associated protein 41 homolog	0.0050097
1.56629	TAVCDIPPR	9	0	1027.51	P04350;Q5JP53;P07437;Q5ST81;A0A075B736;Q5SQY0;A6NNZ2;P68371;Q3ZCM7;Q13885;Q9BVA1	P68371	351	359	TUBB4A;TUBB;TUBB8;TUBB4B;TUBB2A;TUBB2B	Tubulin beta-4A chain;Tubulin beta chain;Tubulin beta-8 chain-like protein LOC260334;Tubulin beta-4B chain;Tubulin beta-8 chain;Tubulin beta-2A chain;Tubulin beta-2B chain	0.0031303
1.56573	GADQKPTSADCAVR	14	1	1474.68	M0R3F6;M0R2Z9;Q8IX01	M0R3F6	646	659	SUGP2	SURP and G-patch domain-containing protein 2	0.0010215
1.56505	AICIDPAYSK	10	0	1136.55	A0A7I2V4T9;A0A7I2V2U2;A0A7I2V5Z3;A0A7I2V588;O43765;A0A7I2V697;K7EMD6	A0A7I2V4T9	151	160	SGTA	Small glutamine-rich tetratricopeptide repeat-containing protein alpha	0.0024818
1.5627	AQQACIEAK	9	0	1017.49	Q9UNE7;H3BTA3;H3BS86;H3BUD0	Q9UNE7	195	203	STUB1	E3 ubiquitin-protein ligase CHIP	0.0048566
1.55334	VEDLTFTSPFCLQVK	15	0	1782.89	E9PKG1;Q99873	E9PKG1	216	230	PRMT1	Protein arginine N-methyltransferase 1	0.00035785
1.5521	CQVYQR	6	0	852.391	Q7L7V1	Q7L7V1	329	334	DHX32	Putative pre-mRNA-splicing factor ATP-dependent RNA helicase DHX32	0.021059
1.55203	CLDGQPMK	8	0	947.42	F6VRR5;Q9BY77	F6VRR5	355	362	POLDIP3	Polymerase delta-interacting protein 3	0.015963
1.54851	TGLCYLPEELAALQK	15	0	1704.88	Q13045;J3KS54;K7EP37;K7EP27	Q13045	43	57	FLII	Protein flightless-1 homolog	0.0027502
1.54354	NLETFCEETR	10	0	1297.56	A0A6I8PL42;B4DER1;A0A6I8PIV1;Q9P2J5;A0A6I8PS05;A0A6I8PRS0;A0A6I8PIT3;A0A6I8PLB3;A0A6I8PLB8;A0A6I8PIP7;A0A6I8PTV8	A0A6I8PL42	503	512	LARS	Leucine--tRNA ligase, cytoplasmic	0.0027832
1.53639	NAELCEIPPTSDTK	14	0	1573.73	Q92575	Q92575	151	164	UBXN4	UBX domain-containing protein 4	9.37e-05
1.53287	AEISCIDNK	9	0	1048.49	O75369;E7EN95	O75369	1864	1872	FLNB	Filamin-B	0.0091948
1.52093	AVQCLNTSSK	10	0	1106.54	Q5T4S7;A0A0A0MSW0;X6RE05	Q5T4S7	2551	2560	UBR4	E3 ubiquitin-protein ligase UBR4	0.00078163
1.52041	VCEEIAIIPSKK	12	1	1385.76	H3BNC9;P08708;H0YN88;A0A075B716;H0YN73	H3BNC9	483	494	RPS17	40S ribosomal protein S17	0.00083738
1.5175	QLCEDWEVVPEPVAR	15	0	1825.87	D6RFG8;P27707;D6RCP9	D6RFG8	43	57	DCK	Deoxycytidine kinase	1.28e-05
1.51594	AALLEAGMPECTEDK	15	0	1633.73	Q9C0C9;K7ES11	Q9C0C9	1278	1292	UBE2O	E2/E3 hybrid ubiquitin-protein ligase UBE2O	2.62e-05
1.51544	CDPVPAANGAIR	12	0	1239.6	Q9UPN9;H0Y612	Q9UPN9	447	458	TRIM33	E3 ubiquitin-protein ligase TRIM33	5.35e-05
1.5127	TGSQGQCTQVR	11	0	1220.56	P62857	P62857	21	31	RPS28	40S ribosomal protein S28	1.38e-05
1.49828	KSPSSDSWTCADTSTER	17	1	1913.81	Q8N6T3;F8VWH9;E5RHH7;H0YIQ0	Q8N6T3	342	358	ARFGAP1	ADP-ribosylation factor GTPase-activating protein 1	6.7e-05
1.49187	MLQPCGPPADKPEEN	15	1	1681.74	Q9BWJ5	Q9BWJ5	72	86	SF3B5	Splicing factor 3B subunit 5	2.43e-07
1.49104	VPDCFQR	7	0	920.417	E7EMW7;O95071	E7EMW7	721	727	UBR5	E3 ubiquitin-protein ligase UBR5	0.016676
1.49078	CLVDSAETK	9	0	1021.48	J3QRV5;Q6P1M3	J3QRV5	933	941	LLGL2	Lethal(2) giant larvae protein homolog 2	0.0034786
1.49053	GAQGHMECL	9	0	1001.41	B4DY08	B4DY08	280	288	HNRNPC		0.0031153
1.48878	GTVDCVQAR	9	0	1004.47	Q53EL6	Q53EL6	284	292	PDCD4	Programmed cell death protein 4	0.013259
1.48838	ERPTPSLNNNCTTSEDSLVLYNR	23	1	2679.26	P07814;V9GYZ6	P07814	734	756	EPRS	Bifunctional glutamate/proline--tRNA ligase;Glutamate--tRNA ligase;Proline--tRNA ligase	1.28e-05
1.48733	ENQWCEEK	8	0	1121.44	P63208;E5RJR5	P63208	156	163	SKP1	S-phase kinase-associated protein 1	0.0093315
1.4868	CGAQAGIK	8	0	803.396	Q9BTC0	Q9BTC0	455	462	DIDO1	Death-inducer obliterator 1	0.030954
1.48633	CLPPPSIR	8	0	938.501	O15269	O15269	438	445	SPTLC1	Serine palmitoyltransferase 1	0.018625
1.48179	LSVAAPCQPR	10	0	1097.57	A0A087WVD1;Q96B70	A0A087WVD1	287	296	LENG9	Leukocyte receptor cluster member 9	0.0054496
1.48162	VCFGMLPK	8	0	950.472	J3KQ48;Q9Y3E5	J3KQ48	36	43	PTRH2	Peptidyl-tRNA hydrolase 2, mitochondrial	0.027413
1.4766	QEDSMCTHAEINQK	14	0	1689.71	F5GY05;A0A0D9SEJ5;Q96EK7	F5GY05	541	554	FAM120B	Constitutive coactivator of peroxisome proliferator-activated receptor gamma	0.0031916
1.47333	VYAAEPSNADDCYQSK	16	0	1816.76	Q9GZT4;I3L4L3	Q9GZT4	206	221	SRR	Serine racemase	4.33e-05
1.46115	TPSTPVACSTPAQLK	15	0	1556.79	Q6PL18;A0A0B4J211	Q6PL18	1149	1163	ATAD2	ATPase family AAA domain-containing protein 2	1.46e-05
1.45934	SEVEEVDFAGWLCK	14	0	1667.75	P36507;G5E9C7;M0R1B6	P36507	372	385	MAP2K2	Dual specificity mitogen-activated protein kinase kinase 2	2.2e-05
1.45846	CVMDDDNEVR	10	0	1251.49	Q9Y678	Q9Y678	516	525	COPG1	Coatomer subunit gamma-1	0.0060861
1.45212	CEILPEER	8	0	1044.49	Q15813;A0A2R8Y5Q8;A0A2R8YHI9;A0A2U3TZJ6;A0A2R8Y7E7;A0A2R8Y6Q1	Q15813	371	378	TBCE	Tubulin-specific chaperone E	0.025678
1.44746	ESNCYDPER	9	0	1168.45	A0A087WVQ6;Q00610	A0A087WVQ6	754	762	CLTC	Clathrin heavy chain;Clathrin heavy chain 1	0.014876
1.42197	EIVHIQAGQCGNQIGTK	17	0	1851.93	Q9BUF5;K7ESM5;K7EL29;K7EN98;K7ESQ3;K7EQT3;K7EJ64;K7ERA8;K7EJZ4;K7EPE5	Q9BUF5	3	19	TUBB6	Tubulin beta-6 chain	6.58e-06
1.41994	QHYNCEHSK	9	0	1201.49	P50454;E9PJH8;E9PPV6;E9PR70;E9PK86;E9PMI5;E9PNX1;E9PIG2;E9PRS3;E9PQ34	P50454	152	160	SERPINH1	Serpin H1	0.0053746
1.4169	QVVDCQLADVNNIGK	15	0	1671.83	P28838	P28838	441	455	LAP3	Cytosol aminopeptidase	1.45e-14
1.41671	CEFQDAYVLLSEK	13	0	1600.74	A0A7I2V2X6;P10809;A0A7I2V599;A0A7I2YQK6;A0A7I2V5M1;A0A7I2V5K3;A0A7I2YQ71;A0A7I2V369	A0A7I2V2X6	205	217	HSPD1	60 kDa heat shock protein, mitochondrial	7.19e-05
1.41538	SVSGTDVQEECR	12	0	1365.58	P49321;E9PPR5	P49321	244	255	NASP	Nuclear autoantigenic sperm protein	1.41e-05
1.41309	CKDISSALR	9	1	1048.53	P13489;E9PMJ3;E9PLZ3;E9PIM9;E9PMA9;E9PMN0;E9PIK5	P13489	45	53	RNH1	Ribonuclease inhibitor	0.015104
1.40867	ECLPLIIFLR	10	0	1272.73	P62701	P62701	40	49	RPS4X	40S ribosomal protein S4, X isoform	0.0004371
1.40809	CDVDIRK	7	1	904.444	P60709;A0A6Q8PFE4;E7EVS6;A0A2R8Y793;P63261;I3L4N8;Q562R1	P63261	285	291	ACTB;ACTG1;ACTBL2	Actin, cytoplasmic 1;Actin, cytoplasmic 1, N-terminally processed;Actin, cytoplasmic 2;Actin, cytoplasmic 2, N-terminally processed;Beta-actin-like protein 2	0.013252
1.3976	LEGDLTGPSVDVEVPDVELECPDAK	25	0	2682.26	Q09666	Q09666	2142	2166	AHNAK	Neuroblast differentiation-associated protein AHNAK	2.34e-11
1.39282	NQLCDLETK	9	0	1119.52	P26358;A0A7I2V490;A0A7I2V5D0;A0A7I2YQQ0;A0A7I2V5F1;A0A7I2YQA8;A0A7I2V5F6;A0A7I2V2G5;K7EJL0;A0A7I2V3F8;K7EMU8	P26358	59	67	DNMT1	DNA (cytosine-5)-methyltransferase 1	0.004963
1.38806	ICLDILK	7	0	873.499	F8VQQ8;P61088;F8VSD4;F8VV71	P61088	86	92	UBE2N	Ubiquitin-conjugating enzyme E2 N	0.033481
1.3867	GSDFDCELR	9	0	1097.44	P61978;Q5T6W2	P61978	140	148	HNRNPK	Heterogeneous nuclear ribonucleoprotein K	0.010696
1.38632	QEEVCVIDALLADIR	15	0	1742.89	Q27J81;A0A6Q8PHA2;A0A6Q8PH71;A0A6Q8PHG2;A0A6Q8PGN3;A0A6Q8PF44;A0A6Q8PH25;A0A6Q8PF29;A0A6Q8PFW4;A0A6Q8PHS8;A0A0A0MQU1	Q27J81	967	981	INF2	Inverted formin-2	1.06e-07
1.38463	DGGFTLEDICMLR	13	0	1525.69	Q8NCE2;C9JSR1	Q8NCE2	420	432	MTMR14	Myotubularin-related protein 14	0.0033583
1.38397	SYTGFVQGSETTLQSTYSDTSAQPTCDYGYGTWNSGTNR	39	0	4286.82	A0A7P0TAE3;Q9ULX6;A0A7P0TAJ5;A0A7P0T847;A0A7P0TBP0;V9GZ50;A0A7P0T9N5;A0A7P0TAD3;M0R1L5;A0A7P0T8N3;M0R008	A0A7P0TAE3	2	40	AKAP8L	A-kinase anchor protein 8-like	2.24e-05
1.382	IIPTLEEGLQLPSPTATSQLPLESDAVECLNYQHYK	36	0	4054.02	P61978	P61978	104	139	HNRNPK	Heterogeneous nuclear ribonucleoprotein K	4.5e-30
1.38011	QEIMCTGHESK	11	0	1318.56	F5GY05;A0A0D9SEJ5;Q96EK7	F5GY05	518	528	FAM120B	Constitutive coactivator of peroxisome proliferator-activated receptor gamma	0.00021426
1.37991	CTGGEVGATSALAPK	15	0	1417.69	P30050	P30050	17	31	RPL12	60S ribosomal protein L12	0.0015052
1.37878	SESLVVCDVAEDLVEK	16	0	1790.86	P60983;G3V4P8;G3V3X4	P60983	2	17	GMFB	Glia maturation factor beta	7e-08
1.37288	FMTPVIQDNPSGWGPCAVPEQFR	23	0	2632.22	O15371;B0QYA6;B0QYA5;B0QYA8	O15371	4	26	EIF3D	Eukaryotic translation initiation factor 3 subunit D	2.32e-09
1.3711	MNLYSLCK	8	0	1027.48	Q8TDX7	Q8TDX7	241	248	NEK7	Serine/threonine-protein kinase Nek7	0.0047325
1.37103	CQDEELEK	8	0	1049.43	O95239	O95239	965	972	KIF4A	Chromosome-associated kinesin KIF4A	0.0077978
1.37012	SLHDALCVIR	10	0	1182.62	P48643;B7ZAR1;E9PCA1;E7ENZ3	P48643	401	410	CCT5	T-complex protein 1 subunit epsilon	0.0020427
1.36838	LVVPASQCGSLIGK	14	0	1427.78	F8VZX2;H3BRU6;F8W0G4;F8VXH9;F8W1G6;H3BND9;J3QT27;Q15366	Q15366	102	115	PCBP2;PCBP3	Poly(rC)-binding protein 2	0.00014296
1.36584	ASDQCLK	7	0	820.375	P56159	P56159	32	38	GFRA1	GDNF family receptor alpha-1	0.038901
1.3658	QELAVFCSPEPPAK	14	0	1571.77	Q9Y490	Q9Y490	2155	2168	TLN1	Talin-1	0.0016827
1.36294	TCYPLESR	8	0	1024.46	Q14980;A0A087WY61;H0YFY6	Q14980	1936	1943	NUMA1	Nuclear mitotic apparatus protein 1	0.0028319
1.36207	QHNCGTPLPVSSEK	14	0	1552.73	Q9NV70	Q9NV70	563	576	EXOC1	Exocyst complex component 1	9.45e-13
1.35928	KIEVMENPSCR	11	1	1361.64	F8WCU9;Q68CP9;F8W108	F8WCU9	1236	1246	ARID2	AT-rich interactive domain-containing protein 2	0.00051807
1.35694	CEAPDANQQLQQAMEER	17	0	2016.86	A0A6Q8KRG2;Q08379;B7ZC06	A0A6Q8KRG2	344	360	GOLGA2	Golgin subfamily A member 2	1.22e-38
1.35636	VFIMDSCDELIPEYLNFIR	19	0	2373.14	P08238	P08238	360	378	HSP90AB1	Heat shock protein HSP 90-beta	1.24e-61
1.35486	RDTDSDTQDANDSSCK	16	1	1813.7	A0A0B4J2C2;Q9Y2H0;F8WF49;A0A087X246;A0A087WWE6	A0A0B4J2C2	5	20	DLGAP4	Disks large-associated protein 4	0.017775
1.35461	SQEATEAAPSCVGDMADTPR	20	0	2091.88	Q9UHD8;K7ER14	Q9UHD8	238	257	2022-09-09	Septin-9	2.8e-34
1.35266	AAAAECDVVMAATEPELLDDQEAKR	25	1	2702.25	Q99615;A0A6I8PU73;A0A6I8PIK4;A0A6I8PR89;A0A6I8PU89;K7ESP1;K7ELJ8	Q99615	2	26	DNAJC7	DnaJ homolog subfamily C member 7	0.00052838
1.35158	SVCTEAGMFAIR	12	0	1340.62	P35998;C9JX88	P35998	387	398	PSMC2	26S protease regulatory subunit 7	0.00277
1.34987	ISDSNDQESANCDAK	15	0	1652.66	Q9Y5Q9;A0A494C1S7;H7C0C0	Q9Y5Q9	596	610	GTF3C3	General transcription factor 3C polypeptide 3	2.52e-20
1.34923	GGCPGGEATLSQPPPR	16	0	1579.74	P20290	P20290	20	35	BTF3	Transcription factor BTF3	0.00032219
1.34723	FICTTSAIQNR	11	0	1309.64	P53396;K7ESG8	P53396	18	28	ACLY	ATP-citrate synthase	0.00025208
1.34674	AEASSANLGSGCEEK	15	0	1508.64	U3KQ54;Q6P1K2;V9GYI0;A0A087WT04	U3KQ54	2	16	PMF1-BGLAP;PMF1	Polyamine-modulated factor 1	4.24e-09
1.34527	CYNDLLASAK	10	0	1153.54	Q53EZ4;H0Y432	Q53EZ4	236	245	CEP55	Centrosomal protein of 55 kDa	0.0014002
1.34507	ATIELCSTHANDASALR	17	0	1828.87	P55060	P55060	190	206	CSE1L	Exportin-2	6.36e-05
1.33827	SSQQPVSEVSTIPCPR	16	0	1770.86	A0A5H1ZRS1;Q15154;A0A4W8VX11;H0YBA1	A0A5H1ZRS1	1564	1579	PCM1	Pericentriolar material 1 protein	0.00052011
1.33816	CPQVEEAIVQSGQK	14	0	1571.76	Q9BVP2	Q9BVP2	158	171	GNL3	Guanine nucleotide-binding protein-like 3	2.98e-05
1.33586	ALNVEPDGTGLTCSLAPNIISQL	23	0	2382.21	P30044	P30044	192	214	PRDX5	Peroxiredoxin-5, mitochondrial	8.77e-21
1.33259	GTCGIQYR	8	0	953.439	P30876;C9J2Y9;C9J4M6	P30876	943	950	POLR2B	DNA-directed RNA polymerase II subunit RPB2;DNA-directed RNA polymerase	0.010786
1.32879	CIVNNVSAETVQTVR	15	0	1688.85	Q8N0X7	Q8N0X7	562	576	SPG20	Spartin	7.79e-08
1.3262	TVFAEHISDECK	12	0	1434.64	P39023;G5E9G0;H7C422;B5MCW2;H7C3M2;F8WCR1	P39023	104	115	RPL3	60S ribosomal protein L3	2.42e-05
1.32426	ACPGPPPPSPEPLAR	15	0	1541.77	A0A087WSV0;Q9HB09	A0A087WSV0	181	195	BCL2L12	Bcl-2-like protein 12	0.0060869
1.32266	CQLHFAK	7	0	902.443	O94964;X6R3R3	O94964	148	154	SOGA1	Protein SOGA1;N-terminal form;C-terminal 80 kDa form	0.031891
1.31938	VGCVWQTVR	9	0	1103.55	Q92538;A0A669KBG8;A0A669KB10;A0A7P0RGV0;A0A7I2YQM2;A0A7I2V452;A0A7I2V2L5;A0A7I2YQ65;A0A7I2V529;A0A7I2V514;A0A7I2V4K2;A0A7I2V3Y5;A0A7I2V2L4;A0A7I2V4E0;A0A7I2V5Z2;A0A7I2V2Y7;A0A7I2YQD3;A0A7I2V578	Q92538	1171	1179	GBF1	Golgi-specific brefeldin A-resistance guanine nucleotide exchange factor 1	0.0078531
1.31855	GSCYPATGDLLVGR	14	0	1464.7	P55268	P55268	45	58	LAMB2	Laminin subunit beta-2	0.024192
1.3174	CLESPVGK	8	0	888.438	A0A5F9W493;E7ETM0	A0A5F9W493	153	160	CSNK1A1		0.0096242
1.31733	CGGIDKR	7	1	804.391	A0A2U3TZH3;Q05639;A0A2R8Y488;A0A2R8Y660;A0A2R8YDN5;A0A6Q8PFK6;Q5VTE0;P68104;A0A7I2V659;A0A087WVQ9;A0A7I2V5N4;A0A7I2V3H3;A0A087WV01;A6PW80;Q5JR01	Q5VTE0	31	37	EEF1A2;EEF1A1P5;EEF1A1	Elongation factor 1-alpha 2;Putative elongation factor 1-alpha-like 3;Elongation factor 1-alpha 1;Elongation factor 1-alpha	0.020782
1.31688	SFVYGGCLGNK	11	0	1200.56	H3BR01;H3BTQ8;H3BMB6;O43278;H3BVD9	O43278	277	287	SPINT1	Kunitz-type protease inhibitor 1	0.0014967
1.30979	SQICDNAALYAQK	13	0	1480.7	P55060	P55060	269	281	CSE1L	Exportin-2	5.56e-05
1.3044	AAGDGDCGTTHSR	13	0	1303.52	Q3LXA3;H0YCY6;I3L252	Q3LXA3	398	410	DAK;TKFC	Bifunctional ATP-dependent dihydroxyacetone kinase/FAD-AMP lyase (cyclizing);ATP-dependent dihydroxyacetone kinase;FAD-AMP lyase (cyclizing)	0.0010257
1.30244	IIGATDSCGDLMFLMK	16	0	1770.84	P45973	P45973	126	141	CBX5	Chromobox protein homolog 5	3.36e-20
1.30209	QASLADCLNHAVGFASR	17	0	1815.87	O43592	O43592	644	660	XPOT	Exportin-T	5.13e-05
1.30129	GDSEPTPGCSGLGPGGVR	18	0	1698.76	A0A2R8YEM0;A0A2R8Y5L0;F2Z3M0;A0A2R8Y6M5;E9PPN1;H0YCV5;A0A2R8YHG0;A0A2R8YG40;A0A2R8YDU8;A0A2U3TZM3;A0A2R8Y6A4;A0A2R8Y6B3;Q8WW01	A0A2R8YEM0	5	22	TSEN15	tRNA-splicing endonuclease subunit Sen15	5.29e-13
1.29868	KAVQVDDDQFCK	12	1	1451.67	Q9BRV8	Q9BRV8	154	165	SIKE1	Suppressor of IKBKE 1	0.00024844
1.29765	GTCVEGTIPK	10	0	1060.52	A0A669KBL1;Q93009;H3BND8;F5H2X1	A0A669KBL1	348	357	USP7	Ubiquitin carboxyl-terminal hydrolase 7;Ubiquitin carboxyl-terminal hydrolase	0.0016823
1.29746	EDLNCQEEEDPMNK	14	0	1749.68	O75821;K7ENA8;K7EL20	O75821	135	148	EIF3G	Eukaryotic translation initiation factor 3 subunit G	3.46e-53
1.29525	TPCNAGTFSQPEK	13	0	1435.64	O43684;J3QT28;J3QSX4	O43684	127	139	BUB3	Mitotic checkpoint protein BUB3	5.07e-05
1.29349	GIMEEDEACGR	11	0	1265.5	P14923;C9J826;C9JK18;C9JKY1;C9JTX4;C9JPI2;K7ERP3	P14923	41	51	JUP	Junction plakoglobin	0.00056983
1.29049	TYGCVPVANK	10	0	1107.54	I3L0X5;O75391	I3L0X5	137	146	SPAG7	Sperm-associated antigen 7	0.0047432
1.28807	EAVFPFQPGSVAEVCITFDQANLTVK	26	0	2866.42	P09382	P09382	75	100	LGALS1	Galectin-1	3.5e-22
1.28734	VQYPQSQACK	10	0	1207.57	Q14204;A0A2R8Y706;A0A7P0T9C4;A0A7P0TA13;A0A2R8Y5T0;A0A7P0T9R4;A0A7P0TAW9;A0A7P0T7V5;A0A7P0T916;A0A7P0T8N2;A0A7P0TBJ7;A0A7P0TAF3;A0A7P0TB75;A0A7P0T9K2;A0A2R8Y6H2;A0A7P0T9F1;A0A7P0T8W5;A0A2R8YFZ7;A0A7P0TAM4;A0A7P0T825;A0A7P0TB64;A0A7P0TAV5;A0A7P0T990;A0A7P0T942;A0A2R8YGC7;A0A7P0T9S3;A0A7P0T934;A0A7P0T9Y3;A0A7P0TBC9	Q14204	625	634	DYNC1H1	Cytoplasmic dynein 1 heavy chain 1	0.0023774
1.28124	PMCVESFSDYPPLGR	15	0	1753.78	Q5VTE0;P68104;A0A7I2V659;A0A087WVQ9	Q5VTE0	409	423	EEF1A1P5;EEF1A1	Putative elongation factor 1-alpha-like 3;Elongation factor 1-alpha 1	0.00019287
1.2755	LEDVENLGCR	10	0	1203.56	Q9UJX3	Q9UJX3	321	330	ANAPC7	Anaphase-promoting complex subunit 7	0.0018411
1.2718	IGLIQFCLSAPK	12	0	1345.74	P50991	P50991	246	257	CCT4	T-complex protein 1 subunit delta	0.0077282
1.26874	TLLVNCQNK	9	0	1088.56	C9JA93;F8VV61;Q8TC07	Q8TC07	192	200	TBC1D15	TBC1 domain family member 15	0.0028453
1.26572	CDENILWLDYK	11	0	1467.67	P14618;B4DNK4;H3BTN5;H3BQ34;H3BUW1;H3BTJ2	P14618	152	162	PKM	Pyruvate kinase PKM;Pyruvate kinase	0.00096915
1.26457	CFGTGAAGNR	10	0	1009.44	P78527	P78527	1312	1321	PRKDC	DNA-dependent protein kinase catalytic subunit	0.0022014
1.26294	LGTDESCFNMILATR	15	0	1726.8	P20073	P20073	357	371	ANXA7	Annexin A7	3.58e-10
1.25671	SEDQNCVPPLQER	13	0	1570.7	Q5JSZ5	Q5JSZ5	721	733	PRRC2B	Protein PRRC2B	5.45e-05
1.2553	CIIPNHEK	8	0	1009.5	P35579;P35580	P35579	671	678	MYH9;MYH10	Myosin-9;Myosin-10	0.0093251
1.25482	ASVGECPAPVPVK	13	0	1309.67	P56134	P56134	2	14	ATP5J2	ATP synthase subunit f, mitochondrial	0.0016869
1.25055	VFSANSTAACTELAK	15	0	1568.75	Q14558	Q14558	10	24	PRPSAP1	Phosphoribosyl pyrophosphate synthase-associated protein 1	9.78e-08
1.24662	VCSLSNQR	8	0	962.46	P28290;E9PHV5;E7EUL7	P28290	702	709	SSFA2	Sperm-specific antigen 2	0.0053813
1.24609	EMASCITQR	9	0	1094.48	Q969E8	Q969E8	110	118	TSR2	Pre-rRNA-processing protein TSR2 homolog	0.002047
1.24488	CNTNTAIELK	10	0	1162.57	O14929;F8W9G7;F8WEW1	O14929	27	36	HAT1	Histone acetyltransferase type B catalytic subunit	0.0010609
1.24391	CTLAEK	6	0	720.348	P23528;E9PP50;E9PK25;G3V1A4	P23528	147	152	CFL1	Cofilin-1	0.047182
1.23816	CSDNTEVEVSNLENK	15	0	1736.75	Q9NQW6;C9JJT6	Q9NQW6	71	85	ANLN	Actin-binding protein anillin	1.65e-05
1.23758	VLMSVQYFLEDVDCK	15	0	1844.87	Q05655;A0A494C1T7;C9K0E3	Q05655	114	128	PRKCD	Protein kinase C delta type;Protein kinase C delta type regulatory subunit;Protein kinase C delta type catalytic subunit	4.01e-05
1.22062	LAENTSCDFLPR	12	0	1421.66	Q8WXE1;A0A0U1RQJ8	Q8WXE1	571	582	ATRIP	ATR-interacting protein	0.0011094
1.22043	TAGLCSTGEMWYPK	14	0	1599.71	Q96QF7	Q96QF7	553	566	ACRC	Acidic repeat-containing protein	0.017664
1.21944	CTWLTTPK	8	0	1005.5	Q9BQ70;H3BQ53;H3BSP8;H3BSS3;H3BMJ8	Q9BQ70	216	223	TCF25	Transcription factor 25	0.0019184
1.21867	CDLQEQR	7	0	947.413	K7ERG2;H7BXP1;Q9NYR9	K7ERG2	88	94	NKIRAS2	NF-kappa-B inhibitor-interacting Ras-like protein 2	0.0098625
1.21652	KTPCGEGSK	9	1	962.449	A0A7P0S5H5;P60866;G3XAN0	A0A7P0S5H5	61	69	RPS20	40S ribosomal protein S20	0.0113
1.21432	CDMDDKR	7	1	938.359	P61026	P61026	124	130	RAB10	Ras-related protein Rab-10	0.05715
1.21393	LSEAACEDEDSASEGLGELFLDGLSTENPHGAR	33	0	3475.53	O95801	O95801	233	265	TTC4	Tetratricopeptide repeat protein 4	1.51e-18
1.21385	KSYESSEDCSEAAGSPAR	18	1	1929.8	Q6P6C2;K7ER58	Q6P6C2	370	387	ALKBH5	RNA demethylase ALKBH5	0.00068921
1.2078	CQNALQQVVAR	11	0	1285.66	Q06210;A0A6I8PRN4	Q06210	620	630	GFPT1	Glutamine--fructose-6-phosphate aminotransferase [isomerizing] 1	4.73e-06
1.20767	QMEKDETVSDCSPHIANIGR	20	1	2286.04	B1AK88;B1AK87;P47756;B1AK85	B1AK88	225	244	CAPZB	F-actin-capping protein subunit beta	9.06e-08
1.2073	LEALMCTNPEIK	12	0	1417.69	F5GY05;A0A0D9SEJ5;Q96EK7	F5GY05	565	576	FAM120B	Constitutive coactivator of peroxisome proliferator-activated receptor gamma	0.0011433
1.20714	NYNECIR	7	0	967.418	Q9H832;D6RB11	Q9H832	239	245	UBE2Z	Ubiquitin-conjugating enzyme E2 Z	0.03296
1.20709	FASGGCDNLIK	11	0	1180.55	P55735;A8MXL6	P55735	182	192	SEC13	Protein SEC13 homolog	0.01997
1.20666	NNTQVLINCR	10	0	1230.61	K7ERG4;P62316	K7ERG4	38	47	SNRPD2	Small nuclear ribonucleoprotein Sm D2	0.001625
1.20474	GSCLESGGHSNDR	13	0	1374.56	A0A096LP25;Q6ZSR9	A0A096LP25	1057	1069	AAK1	Uncharacterized protein FLJ45252	0.00026794
1.20428	CGQYIQK	7	0	895.422	Q9NZM1;H0YD14	Q9NZM1	1467	1473	MYOF	Myoferlin	0.025687
1.2034	TIAECLADELINAAK	15	0	1630.82	M0R0F0;P46782;M0R0R2;M0QZN2	M0R0F0	168	182	RPS5	40S ribosomal protein S5;40S ribosomal protein S5, N-terminally processed	9.39e-07
1.20025	NESCSENYTTDFIYQLYSEEGK	22	0	2676.12	Q01813;A0A7I2V3Z0;B1APP6	Q01813	638	659	PFKP	ATP-dependent 6-phosphofructokinase, platelet type	3.92e-29
1.19775	ANASICFAVPDPLMPDPSK	19	0	2028.96	O75569;A0A7I2YQ87;A0A7I2V5H3;A0A7I2V593	O75569	101	119	PRKRA	Interferon-inducible double-stranded RNA-dependent protein kinase activator A	0.00028334
1.19735	FTSIPCSQPQHK	12	0	1428.68	Q9NRY4	Q9NRY4	919	930	ARHGAP35	Rho GTPase-activating protein 35	6.04e-09
1.1949	CVELVHEEMQR	11	0	1428.65	O00429	O00429	431	441	DNM1L	Dynamin-1-like protein	0.00027174
1.1938	THCQEAETK	9	0	1102.47	A0A0A0MTR7;A0A0A0MTC1;Q63HN8	A0A0A0MTR7	308	316	RNF213	E3 ubiquitin-protein ligase RNF213	0.0024627
1.19221	CYEMASHLR	9	0	1165.5	P07737;K7EJ44;CON__P02584	P07737	128	136	PFN1	Profilin-1	0.001794
1.19078	PLTQQNTSCDFLPAMK	16	0	1849.87	Q96B96	Q96B96	136	151	TMEM159	Promethin	8.68e-07
1.18926	NTLANSCGTGIR	12	0	1262.6	Q96RE7;Q96BF6	Q96RE7	410	421	NACC1;NACC2	Nucleus accumbens-associated protein 1;Nucleus accumbens-associated protein 2	0.00043724
1.18826	FATCSDDGTVR	11	0	1227.52	Q9C0J8;C9J8B4	Q9C0J8	217	227	WDR33	pre-mRNA 3 end processing protein WDR33	0.015897
1.18715	THSLVCPETVSR	12	0	1384.68	Q86WQ0;U3KQ53;F5H0B6	Q86WQ0	2	13	NR2C2AP	Nuclear receptor 2C2-associated protein	1.49e-07
1.18699	SDSEDECSTQEADGQK	16	0	1784.66	P42356;A8MTF1;A4QPH2	P42356	1826	1841	PI4KA;PI4KAP2	Phosphatidylinositol 4-kinase alpha;Putative phosphatidylinositol 4-kinase alpha-like protein P2	2.67e-23
1.18673	EQIDNLATELCR	12	0	1460.69	O95295	O95295	56	67	SNAPIN	SNARE-associated protein Snapin	0.00011271
1.18461	CAMTALSSK	9	0	967.447	Q99832	Q99832	158	166	CCT7	T-complex protein 1 subunit eta	0.00089914
1.18213	GAVEKGEELSCEER	14	1	1591.71	P31947	P31947	28	41	SFN	14-3-3 protein sigma	5.48e-13
1.17883	LADQCTGLQGFLVFHSFGGGTGSGFTSLLMER	32	0	3389.62	F5H5D3;Q9BQE3;P68363;Q71U36;F8VQQ4	P68363	125	156	TUBA1C;TUBA1B;TUBA1A	Tubulin alpha-1C chain;Tubulin alpha-1B chain;Tubulin alpha-1A chain	5.98e-43
1.17875	CASQVGMTAPGTR	13	0	1334.61	B4DDF4;B4DUT8;Q99439;A0A087X1X5	B4DDF4	204	216	CNN2	Calponin;Calponin-2	0.00087697
1.17762	EEEIAALVIDNGSGMCK	17	0	1834.84	P63261;I3L4N8;I3L3I0;I3L1U9;I3L3R2;J3KT65;K7EM38;A0A7P0TBL1	P63261	2	18	ACTG1	Actin, cytoplasmic 2;Actin, cytoplasmic 2, N-terminally processed	1.49e-44
1.1752	CYQSEFGR	8	0	1045.43	P20073	P20073	298	305	ANXA7	Annexin A7	0.0036862
1.17446	AEEDVEPECIMEK	13	0	1577.66	Q9UJU6;B4DDD6;H0Y5J4	Q9UJU6	119	131	DBNL	Drebrin-like protein	1.71e-05
1.17197	LIQFCAIDELGTNYPK	16	0	1880.93	J3QQJ0;Q9UHR5;X6R3T8;J3QLH3;J3QLM2;J3KRR6	J3QQJ0	185	200	SAP30BP	SAP30-binding protein	1.57e-10
1.17063	AAQDLCEEALR	11	0	1274.59	O94906	O94906	693	703	PRPF6	Pre-mRNA-processing factor 6	3.4e-06
1.17004	EENVGLHQTLDQTLNELNCI	20	0	2339.11	P67936;A0A2R8YE05;K7ENT6;A0A5F9UN72;K7EPB9	P67936	229	248	TPM4	Tropomyosin alpha-4 chain	2.22e-83
1.16842	CPSQLQPAPR	10	0	1152.57	P35568	P35568	923	932	IRS1	Insulin receptor substrate 1	0.0002833
1.1647	SDCYTELEK	9	0	1143.48	Q96FQ6	Q96FQ6	2	10	S100A16	Protein S100-A16	0.0096165
1.16451	GHSCYR	6	0	778.318	P62753;A2A3R5	P62753	80	85	RPS6	40S ribosomal protein S6	0.028667
1.1621	NFYLCPV	7	0	911.421	A0A3B3IRQ9;A0A7P0Z4F9;P55265;A0A7P0Z4K3	A0A7P0Z4F9	906	912	ADAR	Double-stranded RNA-specific adenosine deaminase	0.0084383
1.1578	AVCMLSNTTAIAEAWAR	17	0	1863.9	P68363;P68366;Q71U36;P0DPH8;P0DPH7;Q6PEY2;V9GZ17	P68363	374	390	TUBA1B;TUBA4A;TUBA1A;TUBA3E;TUBA8	Tubulin alpha-1B chain;Tubulin alpha-4A chain;Tubulin alpha-1A chain;Tubulin alpha-3E chain	2.1e-40
1.15774	TVECEEGSEDDESLR	15	0	1753.69	G5E9W3;Q9UKF6	G5E9W3	615	629	CPSF3	Cleavage and polyadenylation specificity factor subunit 3	0.00059161
1.1571	MCLVYPASK	9	0	1067.51	Q14008	Q14008	1316	1324	CKAP5	Cytoskeleton-associated protein 5	0.0062433
1.15633	HSPGPTPQPDCSLR	14	0	1547.72	Q4ZG55	Q4ZG55	1192	1205	GREB1	Protein GREB1	0.02795
1.15566	LAVSSAC	7	0	706.332	A0A2R8YFH5;Q15437;Q5QPE1	A0A2R8YFH5	743	749	SEC23B	Protein transport protein Sec23B	7e-05
1.15452	AQELAQPGDLCK	12	0	1328.64	Q9NX74;E7EUN9	Q9NX74	465	476	DUS2	tRNA-dihydrouridine(20) synthase [NAD(P)+]-like	0.00018883
1.15444	LQDAFSSIGQSCHLDLPQIAVVGGQSAGK	29	0	2982.49	P50570	P50570	16	44	DNM2	Dynamin-2	8.39e-08
1.15407	KECEHCDCLQGFQLTHSLGGGTGSGMGTLLISK	33	1	3577.64	Q9BUF5;K7ESM5;K7ES63	Q9BUF5	122	154	TUBB6	Tubulin beta-6 chain	1.73e-70
1.15346	CSEEDLK	7	0	879.364	Q9H0E2;F2Z2Y8;E7EN89;E9PQ25	Q9H0E2	229	235	TOLLIP	Toll-interacting protein	0.030069
1.1509	LCVPAMNVNDSVTK	14	0	1546.75	O43865;H0Y8B3;Q96HN2	O43865	271	284	AHCYL1;AHCYL2	Putative adenosylhomocysteinase 2;Adenosylhomocysteinase;Putative adenosylhomocysteinase 3	2.1e-05
1.15068	QHGCTANDANTK	12	0	1315.56	E9PIY6;G5E9L0;Q8N6H7;E9PJT7;E9PK28;E9PN48;H0YDX1;H0YF45	E9PIY6	94	105	ARFGAP2	ADP-ribosylation factor GTPase-activating protein 2	0.0002274
1.15011	SQSMDIDGVSCEK	13	0	1454.6	O95155	O95155	103	115	UBE4B	Ubiquitin conjugation factor E4 B	0.0019852
1.14877	GSCNLSR	7	0	792.355	Q06210;A0A6I8PRN4;A0A6I8PTT9	Q06210	252	258	GFPT1	Glutamine--fructose-6-phosphate aminotransferase [isomerizing] 1	0.01366
1.14848	CMGEADPSIQLHGAK	15	0	1612.73	Q6AI08	Q6AI08	720	734	HEATR6	HEAT repeat-containing protein 6	7.81e-08
1.14797	CPAPGPHPALVEGR	14	0	1456.72	Q15742	Q15742	499	512	NAB2	NGFI-A-binding protein 2	0.00031593
1.14765	CLTQQAVALQR	11	0	1286.68	A0A494C0R8;K7EIG1;I3L2B0;O75153	A0A494C0R8	1235	1245	CLUH	Clustered mitochondria protein homolog	7.08e-10
1.14547	HLSCTVGDLQTK	12	0	1357.67	Q96T51;J3KPP6	Q96T51	317	328	RUFY1	RUN and FYVE domain-containing protein 1	6.56e-09
1.14529	TVNSNCEINNR	11	0	1319.59	A0A5H1ZRS1;E7EV93;Q15154;A0A4W8VX11	A0A5H1ZRS1	577	587	PCM1	Pericentriolar material 1 protein	0.00020085
1.14445	SSSSVTTSETQPCTPSSSDYSDLQR	25	0	2706.16	P50552;K7EM16	P50552	322	346	VASP	Vasodilator-stimulated phosphoprotein	4.25e-51
1.14333	INFVMCEVNK	10	0	1252.59	Q9UL15	Q9UL15	186	195	BAG5	BAG family molecular chaperone regulator 5	0.00066247
1.14322	SLAEACSDGDVNAVR	15	0	1562.7	Q8IWZ3;E9PDP5;D6RHC4	Q8IWZ3	208	222	ANKHD1	Ankyrin repeat and KH domain-containing protein 1	6.37e-08
1.14259	CHQGPIKPYQQGR	13	1	1567.77	P49790	P49790	21	33	NUP153	Nuclear pore complex protein Nup153	0.0026248
1.14146	AAGPLLTDECR	11	0	1201.58	A0A6Q8PH91;Q9BQ69	A0A6Q8PH91	190	200	MACROD1	O-acetyl-ADP-ribose deacetylase MACROD1	0.0022212
1.14076	AMLPCPDYDTDTK	13	0	1525.64	Q8N3C0	Q8N3C0	1902	1914	ASCC3	Activating signal cointegrator 1 complex subunit 3	0.018037
1.13897	SLDIQSLDIQCEELSDAR	18	0	2090.98	P13489;E9PMJ3;E9PLZ3;E9PIM9;E9PMA9;E9PMN0;E9PIK5;E9PR82;E9PMI1	P13489	2	19	RNH1	Ribonuclease inhibitor	1.11e-33
1.135	ISPFEHQTYCQR	12	0	1564.71	P27361;E9PQW4;E9PBK7;E9PJF0;P28482	P27361	73	84	MAPK3;MAPK1	Mitogen-activated protein kinase 3;Mitogen-activated protein kinase;Mitogen-activated protein kinase 1	0.001161
1.13449	ENEAYQASCK	10	0	1198.49	Q9UJT1;K7EQN9	Q9UJT1	38	47	TUBD1	Tubulin delta chain	0.0026446
1.13412	AEGLATGFCR	10	0	1080.5	Q0PNE2;C9J9N8;C9JEX8;C9IYN7	Q0PNE2	210	219	ELP6	Elongator complex protein 6	0.011449
1.13398	VIGSGCNLDSAR	12	0	1247.59	P00338;A0A3B3IS95;A0A5F9ZHM4;P07195;A8MW50;A0A087WUM2;F5H245;G3XAP5;F5H5G7;F5H155;P07864;Q6ZMR3	P00338	158	169	LDHA;LDHB;LDHAL6A;LDHC	L-lactate dehydrogenase A chain;L-lactate dehydrogenase B chain;L-lactate dehydrogenase;L-lactate dehydrogenase C chain;L-lactate dehydrogenase A-like 6A	0.0021954
1.13343	KEGGGDSSASSPTEEEQEQGEIGACSDEGTAQEGK	35	1	3540.46	P49006	P49006	110	144	MARCKSL1	MARCKS-related protein	2.86e-25
1.1311	MHACTASS	8	0	863.327	Q8TDX7	Q8TDX7	295	302	NEK7	Serine/threonine-protein kinase Nek7	0.0059444
1.13102	GHPVSCVVNR	10	0	1123.56	P38432	P38432	420	429	COIL	Coilin	0.0050244
1.13073	LDTNSDGQLDFSEFLNLIGGLAMACHDSFLK	31	0	3427.61	P31949	P31949	67	97	S100A11	Protein S100-A11;Protein S100-A11, N-terminally processed	5.64e-10
1.12982	CVLPEEDSGELAKPK	15	1	1670.82	Q9Y3F4	Q9Y3F4	305	319	STRAP	Serine-threonine kinase receptor-associated protein	1.46e-09
1.12897	CQALGVITEK	10	0	1117.58	J3QT61;J3QSB2;J3QRV9;O75616	J3QT61	150	159	ERAL1	GTPase Era, mitochondrial	0.012328
1.12829	CDDIERDQIQK	11	1	1418.65	A0A590UJT6;A0A494BX66;Q2TAC2	A0A590UJT6	434	444	CCDC57	Coiled-coil domain-containing protein 57	0.042647
1.1271	LGGTIDDCELVEGLVLTQK	19	0	2059.05	P50991	P50991	214	232	CCT4	T-complex protein 1 subunit delta	4.36e-47
1.12637	YLAECR	6	0	810.369	Q9NVT9;E5RJ86;E9PR92;E5RHK3	Q9NVT9	65	70	ARMC1	Armadillo repeat-containing protein 1	0.038886
1.12606	VEDVVVSDECR	11	0	1305.59	Q96EK6;G3V4W4;G3V5E4	Q96EK6	119	129	GNPNAT1	Glucosamine 6-phosphate N-acetyltransferase	0.0048742
1.12558	VCHANPSER	9	0	1068.48	P53618;E9PP73	P53618	234	242	COPB1	Coatomer subunit beta	0.0010271
1.11991	QPAACPGGEEVDGAPR	16	0	1609.72	Q8WUA4;A0A087WZD8	Q8WUA4	229	244	GTF3C2	General transcription factor 3C polypeptide 2	0.0017602
1.11859	HTACNEQQR	9	0	1142.49	Q5T4S7;A0A0A0MSW0	Q5T4S7	2219	2227	UBR4	E3 ubiquitin-protein ligase UBR4	0.0013235
1.11788	MGITEYNNQCR	11	0	1384.59	P41252;A0A0A0MSX9;J3KR24	P41252	111	121	IARS	Isoleucine--tRNA ligase, cytoplasmic	0.00011179
1.11603	AHQCGDDDK	9	0	1044.39	K7EN60;Q9BQ61	K7EN60	136	144	C19orf43	Uncharacterized protein C19orf43	0.0025536
1.11534	TYGGCEGPDAMYVK	14	0	1546.64	Q15369;E5RHG8;R4GMY8	Q15369	7	20	TCEB1	Transcription elongation factor B polypeptide 1	0.00010206
1.11532	TPSYSISSTLNPQAPEFILGCTASK	25	0	2668.31	Q14694;H3BQC6	Q14694	74	98	USP10	Ubiquitin carboxyl-terminal hydrolase 10	1.62e-15
1.1152	VCVIDEIGK	9	0	1031.53	Q5TDF0;Q9BSD7	Q5TDF0	109	117	NTPCR	Cancer-related nucleoside-triphosphatase	0.0031787
1.11436	ASVGFGGSCFQK	12	0	1243.57	O60701	O60701	268	279	UGDH	UDP-glucose 6-dehydrogenase	0.00029574
1.11432	TDPECTAPIKK	11	1	1258.62	Q8N1G2;Q5T7F5	Q8N1G2	5	15	CMTR1	Cap-specific mRNA (nucleoside-2-O-)-methyltransferase 1	0.0015928
1.11284	LIPDGCGVK	9	0	957.495	F8W7C6;X1WI28;P27635	X1WI28	190	198	RPL10	60S ribosomal protein L10	0.021345
1.11266	LAHEDAECEK	10	0	1200.51	Q9UG63;C9JHK9;C9JZV3	Q9UG63	179	188	ABCF2	ATP-binding cassette sub-family F member 2	0.0022247
1.11192	AEAEAASEVWCR	12	0	1377.6	O95081;A0A0C4DG34	O95081	20	31	AGFG2	Arf-GAP domain and FG repeat-containing protein 2	2.4e-08
1.11138	DPALCQHKPLTPQGDELSEPR	21	1	2387.15	Q8NFA0;K7EQL6	Q8NFA0	1316	1336	USP32	Ubiquitin carboxyl-terminal hydrolase 32;Ubiquitin carboxyl-terminal hydrolase	5.24e-29
1.1113	TTSSANNPNLMYQDECDRR	19	1	2270.96	A0A1X7SBZ2;A0A5H1ZRQ2;Q92841	A0A1X7SBZ2	569	587	DDX17	Probable ATP-dependent RNA helicase DDX17	0.00015722
1.11078	SCESSMVLGYWDIR	14	0	1701.75	P21266;A0A0A0MTN3	P21266	2	15	GSTM3	Glutathione S-transferase Mu 3	8.16e-14
1.11019	CDEPILSNR	9	0	1102.51	P30086	P30086	133	141	PEBP1	Phosphatidylethanolamine-binding protein 1;Hippocampal cholinergic neurostimulating peptide	0.00095847
1.10982	LDGSLETTNEILDSASHDCPLVTQTYGAAAGK	32	0	3333.57	Q9Y4P8	Q9Y4P8	375	406	WIPI2	WD repeat domain phosphoinositide-interacting protein 2	7.05e-12
1.10717	SCDAAAAVAK	10	0	962.449	Q86Y37	Q86Y37	93	102	CACUL1	CDK2-associated and cullin domain-containing protein 1	0.00091489
1.10679	VLVTTNVCAR	10	0	1131.61	H3BQK0;Q9UMR2;F6QDS0;I3L352;Q9NUU7;I3L0H8	H3BQK0	391	400	DDX19B;DDX19A	ATP-dependent RNA helicase DDX19B;ATP-dependent RNA helicase DDX19A	0.012528
1.10662	MCLWSTDAISK	11	0	1310.6	B1AL69;Q7L3B6	B1AL69	123	133	CDC37L1	Hsp90 co-chaperone Cdc37-like 1	0.00036245
1.10463	TLVGICSEHQSR	12	0	1385.67	Q9H3U1;A0A1W2PNX8	Q9H3U1	218	229	UNC45A	Protein unc-45 homolog A	0.0012987
1.10448	CSFDVVK	7	0	853.4	Q9Y678	Q9Y678	169	175	COPG1	Coatomer subunit gamma-1	0.025725
1.10438	CELLYEGPPDDEAAMGIK	18	0	2006.9	P13639	P13639	369	386	EEF2	Elongation factor 2	0.00021502
1.10279	CVEGQLLR	8	0	973.501	Q96PZ0	Q96PZ0	443	450	PUS7	Pseudouridylate synthase 7 homolog	0.018284
1.10197	ADVEDGEETCALASHSGSSGSK	22	0	2192.91	F8WEU8;Q9UBF6	F8WEU8	2	23	RNF7	RING-box protein 2	3.09e-09
1.10164	CPASEPGLDATTASESR	17	0	1747.77	Q27J81;A0A6Q8PHA2;A0A6Q8PH71;A0A6Q8PHG2;A0A6Q8PGN3;A0A6Q8PH25;A0A6Q8PF29;A0A6Q8PFW4;A0A6Q8PHS8;A0A0A0MQU1	Q27J81	1029	1045	INF2	Inverted formin-2	6.12e-13
1.09737	MECDLMETDILESLEDLGYK	20	0	2403.05	Q8NCA5;E9PH82;C9J3G8	Q8NCA5	1	20	FAM98A	Protein FAM98A	4.14e-06
1.09671	RNQSFCPTVNLDK	13	1	1577.76	P46776;E9PLL6;E9PJD9	P46776	65	77	RPL27A	60S ribosomal protein L27a	8.06e-05
1.09611	HSDGNLCVK	9	0	1028.47	P49458;Q6P2S0;Q659G3;E9PE20	P49458	33	41	SRP9;DKFZp564M2223	Signal recognition particle 9 kDa protein	0.0041635
1.09571	VDTCHTPFGK	10	0	1160.53	P52701;A0A494C0M1;A0A087WWJ1	P52701	762	771	MSH6	DNA mismatch repair protein Msh6	0.0079314
1.0952	CLQWTTVIER	10	0	1304.65	P31749;A0A5F9ZHU3;A0A7P0T8T9;A0A5K1VW74;Q9Y243;A0A7P0TB29;F8VS91;A0A7P0TBJ6;A0A7P0TB32;P31751;M0R0P9;J3QKW1;C9JHS6;J3QLS6;M0QZK3;A8MX96;A0A5F9ZHJ8;E7EVP8;J3KRI8;A0A1B0GXA2;C9JIJ1;A0A0A0MRF1;C9JC83;J3KSY8;C9J258;J3KTP4	P31749	77	86	AKT1;AKT3;AKT2	RAC-alpha serine/threonine-protein kinase;RAC-gamma serine/threonine-protein kinase;RAC-beta serine/threonine-protein kinase	0.0022247
1.09393	EHGVGGVSQCPEPGLR	16	0	1677.79	Q9C0C2	Q9C0C2	1364	1379	TNKS1BP1	182 kDa tankyrase-1-binding protein	8.93e-11
1.09292	NNQESDCVSK	10	0	1179.48	A6NDG6;H3BV17	A6NDG6	291	300	PGP	Phosphoglycolate phosphatase	0.00030827
1.09245	ALVDGPCTQVR	11	0	1214.61	E7EPB3;P50914	E7EPB3	36	46	RPL14	60S ribosomal protein L14	0.00042689
1.0917	LPCLSPPSYTFPAPAAVIPTEAAIYQPSVILNPR	34	0	3649.92	Q6NXG1;H0YBR2;H0YBB3	Q6NXG1	549	582	ESRP1	Epithelial splicing regulatory protein 1	1.34e-06
1.08891	CDPELPK	7	0	857.395	Q9Y6B7;B1ALD0	Q9Y6B7	584	590	AP4B1	AP-4 complex subunit beta-1;AP complex subunit beta	0.048348
1.08718	ENVSNCIQLK	10	0	1203.59	Q9ULC4	Q9ULC4	9	18	MCTS1	Malignant T-cell-amplified sequence 1	0.015844
1.08519	SKEDGEVVQEEEVCAKPSVTEEK	23	2	2605.21	Q9NQS1	Q9NQS1	313	335	AVEN	Cell death regulator Aven	1.87e-06
1.08464	ILAAALTECHR	11	0	1253.65	P46060	P46060	161	171	RANGAP1	Ran GTPase-activating protein 1	0.00029185
1.08461	YLSDSCSPR	9	0	1083.47	P83436	P83436	500	508	COG7	Conserved oligomeric Golgi complex subunit 7	0.0092027
1.08374	NFASCMGDSR	10	0	1143.44	Q9Y6Y0;H0Y5Y2	Q9Y6Y0	139	148	IVNS1ABP	Influenza virus NS1A-binding protein	0.0063032
1.08161	CEFDSQASAPR	11	0	1266.53	O43542;G3V3Q2	O43542	221	231	XRCC3	DNA repair protein XRCC3	0.0011123
1.08137	CFEISDADTK	10	0	1184.5	P53350;I3L387	P53350	67	76	PLK1	Serine/threonine-protein kinase PLK1	0.0019886
1.07887	LNSALCNR	8	0	946.465	Q9NR09;A0A3B3IUB9	Q9NR09	772	779	BIRC6	Baculoviral IAP repeat-containing protein 6	0.016865
1.07735	CGIGQEEMEASSSQDQSK	18	0	1969.8	Q9C0C2;A0A2R8Y5C4	Q9C0C2	794	811	TNKS1BP1	182 kDa tankyrase-1-binding protein	5.67e-54
1.07682	LHSCLPADTLQGHR	14	0	1603.79	O75146;O00291	O75146	237	250	HIP1R;HIP1	Huntingtin-interacting protein 1-related protein;Huntingtin-interacting protein 1	0.0003187
1.07671	DINAYNCEEPTEK	13	0	1581.66	P30041	P30041	85	97	PRDX6	Peroxiredoxin-6	1.02e-12
1.07558	CAQESSQK	8	0	936.397	A0A087WX83;A0A075B749;Q5VU43;E9PQG4	A0A087WX83	408	415	PDE4DIP	Myomegalin	0.034177
1.07487	CIIVEEGK	8	0	946.479	P60981;F6RFD5	P60981	46	53	DSTN	Destrin	0.0034766
1.07375	NLEVSSCVGSGGSSEAR	17	0	1694.75	Q9C0C2	Q9C0C2	1169	1185	TNKS1BP1	182 kDa tankyrase-1-binding protein	8.84e-09
1.07282	SDFGSCPPEEQPR	13	0	1504.63	Q8WZ82	Q8WZ82	59	71	OVCA2	Ovarian cancer-associated gene 2 protein	4.46e-06
1.07278	LDECEEAFQGTK	12	0	1425.61	P61289;B3KQ25;K7ESG5;K9J957;K7ENH2;K7EMD0;K7EPX6;K7EKR3	P61289	89	100	PSME3	Proteasome activator complex subunit 3	8.91e-07
1.07271	CGASVPIPVPTQVQNYQR	18	0	2013.01	O75385	O75385	426	443	ULK1	Serine/threonine-protein kinase ULK1	1.58e-06
1.07184	EESCVPVHQK	10	0	1211.56	Q92667	Q92667	386	395	AKAP1	A-kinase anchor protein 1, mitochondrial	0.0015129
1.06886	CNEFEMR	7	0	984.379	P19174	P19174	646	652	PLCG1	1-phosphatidylinositol 4,5-bisphosphate phosphodiesterase gamma-1	0.01457
1.06838	CANVNNSSTTSQR	13	0	1437.63	Q5VZ89	Q5VZ89	126	138	DENND4C	DENN domain-containing protein 4C	1.97e-08
1.06809	SADDAGCQLQELR	13	0	1461.65	Q14149	Q14149	688	700	MORC3	MORC family CW-type zinc finger protein 3	2.09e-05
1.06767	SHSECGIIEK	10	0	1158.53	Q9UHI6;A0A7P0T9T8	Q9UHI6	520	529	DDX20	Probable ATP-dependent RNA helicase DDX20	0.00054503
1.06738	LDDSPDQCR	9	0	1104.45	H0Y3A4;A0A087WVC2;Q12955;A0A087WTF3;A0A087WZ65;A0A087WY90	Q12955	4226	4234	ANK3	Ankyrin-3	0.0035021
1.0671	VPCTPVAR	8	0	898.469	P61962	P61962	254	261	DCAF7	DDB1- and CUL4-associated factor 7	0.012275
1.06702	CSLPATLSR	9	0	1003.51	Q9NQ88;A0A0U1RQD1;A0A6Q8PFP0	Q9NQ88	215	223	TIGAR	Fructose-2,6-bisphosphatase TIGAR	0.0070828
1.06674	IEWDYECEPGMVK	13	0	1654.7	K7EJH0;K7EMX1;Q8NBT2	K7EJH0	147	159	SPC24	Kinetochore protein Spc24	0.00049016
1.06663	NCSSFLIKR	9	1	1123.58	H0YMF4;H0YKD8;P46779;H0YLP6	H0YMF4	12	20	RPL28	60S ribosomal protein L28	0.00088338
1.06425	CLTPPESIPK	10	0	1140.58	P34059	P34059	507	516	GALNS	N-acetylgalactosamine-6-sulfatase	0.012528
1.06402	FHPECPK	7	0	913.412	Q9NYH9	Q9NYH9	171	177	UTP6	U3 small nucleolar RNA-associated protein 6 homolog	0.035318
1.06375	EPEAAAPAPGTGGDSVCGETHR	22	0	2164.94	A0A6Q8KRG2;Q08379;A0A1W2PQY5;A0A087WYC0	A0A6Q8KRG2	766	787	GOLGA2	Golgin subfamily A member 2	6.19e-07
1.06371	STAPETAIECTQAPAPASEDEK	22	0	2302.03	Q14839;A0A2R8Y425;A0A0C4DGG9;A0A2R8Y521;A0A2R8Y212;F5GWX5;A0A2U3TZM0;A0A2R8YFK9;A0A2R8Y5J0;A0A2R8YFD8;A0A2R8YDJ9;A0A2R8YD40;A0A2R8YDW2;A0A2R8Y4X2;A0A2R8Y8C1;A0A2R8YER1;A0A2R8Y445;A0A2R8Y7I0;A0A2R8Y7M9;A0A2R8Y5M9;A0A2R8YE38;A0A2R8Y6G9	Q14839	1585	1606	CHD4	Chromodomain-helicase-DNA-binding protein 4	6.33e-29
1.06346	AMDQVNALCEQLVK	14	0	1617.79	Q9HAV4;E2QRM3	Q9HAV4	2	15	XPO5	Exportin-5	0.00052441
1.06115	DPSSGQEVATPPVPQLQVCEPK	22	0	2362.15	S4R3H4;E7EQT4;Q9UKV3	S4R3H4	615	636	ACIN1	Apoptotic chromatin condensation inducer in the nucleus	0.00081439
1.06074	NMMAACDPR	9	0	1064.42	A0A0B4J269;Q13509;Q9BUF5;K7ESM5;P04350;Q5JP53;P07437;Q5ST81;A0A075B736;Q5SQY0;A6NNZ2;P68371;Q3ZCM7;Q13885;Q9BVA1	P68371	298	306	TUBB3;TUBB6;TUBB4A;TUBB;TUBB8;TUBB4B;TUBB2A;TUBB2B	Tubulin beta-3 chain;Tubulin beta-6 chain;Tubulin beta-4A chain;Tubulin beta chain;Tubulin beta-8 chain-like protein LOC260334;Tubulin beta-4B chain;Tubulin beta-8 chain;Tubulin beta-2A chain;Tubulin beta-2B chain	0.0011186
1.06036	QVLVAPGNAGTACSEK	16	0	1600.79	P22102;F8WD69;C9JBJ1;C9JTV6;C9JZG2;C9JKQ7	P22102	29	44	GART	Trifunctional purine biosynthetic protein adenosine-3;Phosphoribosylamine--glycine ligase;Phosphoribosylformylglycinamidine cyclo-ligase;Phosphoribosylglycinamide formyltransferase	3.14e-06
1.05976	AATMSAVEAATCR	13	0	1337.61	A0A0A0MQS1;Q53H96;B5MD87	A0A0A0MQS1	267	279	PYCRL	Pyrroline-5-carboxylate reductase;Pyrroline-5-carboxylate reductase 3	0.0003222
1.05953	VFIMDNCEELIPEYLNFIR	19	0	2414.16	P07900	P07900	368	386	HSP90AA1	Heat shock protein HSP 90-alpha	4.99e-34
1.05744	EGALCEENMR	10	0	1207.5	P13639	P13639	689	698	EEF2	Elongation factor 2	0.00057739
1.05698	EIECSIAGAHEK	12	0	1342.62	Q6I9Y2;A0A5S6STF9;F8WF22	Q6I9Y2	87	98	THOC7	THO complex subunit 7 homolog	0.00031502
1.0569	ITAFVPNDGCLNFIEENDEVLVAGFGR	27	0	2995.44	P62266;D6RD47	P62266	81	107	RPS23	40S ribosomal protein S23	1.86e-15
1.05567	LASGCDGSEIPDEVK	15	0	1575.71	Q9UEW8	Q9UEW8	521	535	STK39	STE20/SPS1-related proline-alanine-rich protein kinase	2.95e-14
1.05294	GADYMDCLYR	10	0	1262.51	A0A0A0MTN0;Q13617;Q5T2B5	A0A0A0MTN0	110	119	CUL2	Cullin-2	0.0056429
1.05069	AFTEANDGSLCLAMEYGGEK	20	0	2161.93	Q96KB5;E5RFX4	Q96KB5	102	121	PBK	Lymphokine-activated killer T-cell-originated protein kinase	2.14e-27
1.04978	VVVVSHDENLCR	12	0	1425.7	Q7L5L3	Q7L5L3	81	92	GDPD3	Glycerophosphodiester phosphodiesterase domain-containing protein 3	0.00088321
1.04975	EALSCTA	7	0	750.322	Q3SXM5	Q3SXM5	324	330	HSDL1	Inactive hydroxysteroid dehydrogenase-like protein 1	0.04603
1.04924	ASGGGGCSASER	12	0	1094.44	Q13596;J3KPH4;H0YKD5	Q13596	2	13	SNX1	Sorting nexin-1	0.0038497
1.04859	GDTVSASPCSAPLAR	15	0	1487.7	Q15477	Q15477	239	253	SKIV2L	Helicase SKI2W	0.0014061
1.04811	QEVPMCTGPESR	12	0	1389.6	F5GY05;A0A0D9SEJ5;Q96EK7	F5GY05	374	385	FAM120B	Constitutive coactivator of peroxisome proliferator-activated receptor gamma	0.00018883
1.04661	DGDPLPSSLSCK	12	0	1274.58	P53602;H3BP35	P53602	98	109	MVD	Diphosphomevalonate decarboxylase	0.003131
1.04461	VRPSTGNSASTPQSQCLPSEIEVK	24	1	2571.26	Q9UJX3	Q9UJX3	116	139	ANAPC7	Anaphase-promoting complex subunit 7	1.23e-09
1.04357	FATEYCNTIEGTAK	14	0	1603.72	O00429	O00429	340	353	DNM1L	Dynamin-1-like protein	3.12e-06
1.04306	HGEVCPAGWKPGSDTIKPDVQK	22	2	2405.18	Q06830;A0A0A0MRQ5	Q06830	169	190	PRDX1	Peroxiredoxin-1	2.45e-38
1.04285	TQSPCFGDDDPAK	13	0	1436.59	Q12765	Q12765	320	332	SCRN1	Secernin-1	0.00024626
1.04192	MRMLSSCCK	9	1	1171.5	A0A0D9SEP9	A0A0D9SEP9	1	9	STXBP1		0.0046641
1.04053	CGHTNNLRPK	10	1	1195.59	P62987;M0R2S1	P62987	115	124	UBA52	Ubiquitin-60S ribosomal protein L40;Ubiquitin;60S ribosomal protein L40	0.0003686
1.04022	AAAPAPVSEAVCR	13	0	1297.64	A0A6Q8PH20;A0A0C4DGB5;P20810;B7Z574;E7EVY3;A0A6Q8PG72;E9PCH5;A0A6Q8PGG5;E7ES10;A0A6Q8PFE5;A0A6Q8PFF6;H0Y7F0;E9PDE4;H0Y9H6;E7EQ12;E7EQA0;H0YD33;A0A6Q8PGN6	A0A6Q8PGN6	394	406	CAST	Calpastatin	3.8e-10
1.03982	CSNPLDTSVK	10	0	1119.52	P17812;A0A3B3IRI2;B4E1E0;A0A3B3IRQ8;A0A3B3ITF6;A0A3B3ITB8	P17812	218	227	CTPS1	CTP synthase 1;CTP synthase	0.012062
1.03832	YLAEVACGDDR	11	0	1267.55	P27348;E9PG15	P27348	128	138	YWHAQ	14-3-3 protein theta	3.64e-06
1.03572	ETQTHENMSQLSEEEQNKDYQDCSK	25	1	3057.26	A0A087X0M4;Q9BWU0	A0A087X0M4	647	671	SLC4A1AP	Kanadaptin	2.31e-07
1.03455	GITEECLK	8	0	948.459	S4R3H4;E7EQT4;Q9UKV3	S4R3H4	483	490	ACIN1	Apoptotic chromatin condensation inducer in the nucleus	0.019543
1.03442	GCLLYGPPGTGK	12	0	1218.61	A0A087X2I1;P62333;H0YJC0;H0YJS8	A0A087X2I1	183	194	PSMC6	26S protease regulatory subunit 10B	0.00025339
1.03438	INISEGNCPER	11	0	1287.59	F8VZX2;H3BRU6;F8W0G4;F8VXH9;F8W1G6;J3QT27;F8VTZ0;Q15366;Q15365	Q15365	47	57	PCBP2;PCBP3;PCBP1	Poly(rC)-binding protein 2;Poly(rC)-binding protein 1	5.35e-07
1.03437	EKQTETAADCR	11	1	1307.58	O75362	O75362	665	675	ZNF217	Zinc finger protein 217	3.15e-05
1.03408	EDFAEVCK	8	0	996.422	Q9BU76	Q9BU76	97	104	MMTAG2	Multiple myeloma tumor-associated protein 2	0.0032181
1.03309	CSTPEEIK	8	0	962.438	P60981;F6RFD5	P60981	23	30	DSTN	Destrin	5.31e-05
1.0325	VDASACGMER	10	0	1094.45	O95671	O95671	328	337	ASMTL	N-acetylserotonin O-methyltransferase-like protein	0.0010164
1.03225	VWNLANCK	8	0	1003.49	P63244;J3KPE3;H0Y8W2;D6RAC2;D6REE5;H0YAM7;D6RHH4;D6R9L0;D6R9Z1;D6RFX4;D6RBD0;H0Y8R5	P63244	176	183	GNB2L1	Guanine nucleotide-binding protein subunit beta-2-like 1;Guanine nucleotide-binding protein subunit beta-2-like 1, N-terminally processed	0.00068647
1.03145	CEMPELVQHK	10	0	1269.58	Q14008;H0YCF6;H0YEK7	Q14008	1500	1509	CKAP5	Cytoskeleton-associated protein 5	0.00011387
1.03136	VNQAIWLLCTGAR	13	0	1500.79	M0R0F0;P46782;M0R0R2;M0QZN2	M0R0F0	147	159	RPS5	40S ribosomal protein S5;40S ribosomal protein S5, N-terminally processed	7.3e-08
1.03093	NIDPKPCTPR	10	1	1196.6	K7EQ55;K7EK33;Q96EP5	K7EQ55	79	88	DAZAP1	DAZ-associated protein 1	0.0031874
1.02949	LALEQQQLICK	11	0	1342.73	J3QK89;Q8IWX8	J3QK89	60	70	CHERP	Calcium homeostasis endoplasmic reticulum protein	2.63e-05
1.02902	VCNYGLTFTQK	11	0	1329.64	Q9Y277;E5RK27;E5RFP6;E5RJN6;E5RHZ6;E5RHE1	Q9Y277	64	74	VDAC3	Voltage-dependent anion-selective channel protein 3	0.0013769
1.02853	GPENLHYDQGCQTSR	15	0	1760.75	Q9UBW7	Q9UBW7	813	827	ZMYM2	Zinc finger MYM-type protein 2	0.00068274
1.02826	EAGDVCYADVQK	12	0	1353.59	Q13242;H0YIB4	Q13242	133	144	SRSF9	Serine/arginine-rich splicing factor 9	0.003637
1.02784	IVCTPGQGLGDLR	13	0	1384.71	Q9Y5L0;C9J7E5;E9PFH4	Q9Y5L0	310	322	TNPO3	Transportin-3	0.0014423
1.0277	LLMEQESSACSR	12	0	1409.63	O96011	O96011	144	155	PEX11B	Peroxisomal membrane protein 11B	8.48e-06
1.02573	SIKDTICNQDER	12	1	1477.68	Q9ULV4;B4E3S0;H0YHL7	Q9ULV4	450	461	CORO1C	Coronin-1C;Coronin	0.00070817
1.02558	TGCTFPEKPDFH	12	1	1434.62	P55263;A0A5F9ZHJ1	P55263	351	362	ADK	Adenosine kinase	0.00022085
1.02538	LTWHSCPEDEAQ	12	0	1471.6	Q13185	Q13185	172	183	CBX3	Chromobox protein homolog 3	0.00027054
1.02348	TLGSGACGEVK	11	0	1077.51	O96017;B7ZBF7;B7ZBF2	O96017	225	235	CHEK2	Serine/threonine-protein kinase Chk2	0.021247
1.02254	AHVVPCFDASK	11	0	1229.59	P21333;Q60FE5	P21333	1152	1162	FLNA	Filamin-A	0.00070052
1.02233	GHSSLTNSPLDSSCK	15	0	1588.72	Q9Y6Q9	Q9Y6Q9	633	647	NCOA3	Nuclear receptor coactivator 3	6.37e-08
1.02205	KLEEEQIILEDQNCK	15	1	1887.92	P35579	P35579	975	989	MYH9	Myosin-9	8.14e-08
1.02197	CAAPRPPSSSPEQR	14	1	1538.73	H7BXH2;E9PKF6;Q5H9R7;E9PQP7;H0YEN2	H7BXH2	798	811	PPP6R3	Serine/threonine-protein phosphatase 6 regulatory subunit 3	0.00020314
1.02121	AFDCPETEYPVK	12	0	1454.64	O43847;G3V1R5;F5H7V1	O43847	671	682	NRD1	Nardilysin	0.010286
1.02117	QVFTNAEVYNCR	12	0	1499.68	Q9UIG0	Q9UIG0	1410	1421	BAZ1B	Tyrosine-protein kinase BAZ1B	0.001161
1.02035	ADPAIKEPLPVEDVCPK	17	1	1876.96	Q92667;I3L2A2;I3L2N7;I3L0K6;I3L3K1;I3L364	Q92667	50	66	AKAP1	A-kinase anchor protein 1, mitochondrial	0.0083642
1.02001	NNAFPCQVNIK	11	0	1303.63	Q9NQW6;H7C1K5	Q9NQW6	707	717	ANLN	Actin-binding protein anillin	0.00015455
1.01691	FQLTDCQIYEVLSVIR	16	0	1983.01	A0A1C7CYX9;Q16555	A0A1C7CYX9	279	294	DPYSL2	Dihydropyrimidinase-related protein 2	1.45e-23
1.01609	SQDVAVSPQQQQCSK	15	0	1688.78	Q96F86;H3BQ37;H3BPW9;H3BTD6	Q96F86	125	139	EDC3	Enhancer of mRNA-decapping protein 3	8.02e-26
1.01536	CGAALAGHQLIR	12	0	1265.67	P78527	P78527	25	36	PRKDC	DNA-dependent protein kinase catalytic subunit	2.08e-06
1.01447	CSASNR	6	0	693.286	Q8WVC2;P63220;Q9BYK1;Q9BYK2	Q8WVC2	17	22	RPS21	40S ribosomal protein S21	0.037577
1.01378	VGILDVDLCGPSIPR	15	0	1609.85	Q9Y5Y2;H3BNF0;H3BNS4	Q9Y5Y2	46	60	NUBP2	Cytosolic Fe-S cluster assembly factor NUBP2	2.78e-10
1.01263	SVSPCSNVESR	11	0	1220.55	Q9UQ35;I3L4D8;I3L182	Q9UQ35	952	962	SRRM2	Serine/arginine repetitive matrix protein 2	0.00090472
1.01241	NVCEQGTSTVDQNFGK	16	0	1782.78	Q12888;A6NNK5	Q12888	1176	1191	TP53BP1	Tumor suppressor p53-binding protein 1	8.03e-12
1.01138	YVLHCQGTEEEK	12	0	1491.67	B7Z7P8;P62495	B7Z7P8	317	328	ETF1	Eukaryotic peptide chain release factor subunit 1	2.56e-06
1.01089	EEHLCTQR	8	0	1071.48	A0A087WWU8;J3KN67	A0A087WWU8	208	215	TPM3		0.0016816
1.01044	CGFLPGNEK	9	0	1020.47	A0A087X1Z3;Q9UL46;H0YM70;H0YKU2	A0A087X1Z3	106	114	PSME2	Proteasome activator complex subunit 2	0.0016006
1.00826	LINDCHGSVSEASSEQK	17	0	1859.83	A0A494C1L5;E9PEM5;P50851;A0A494BZW2;A0A494C0R9	A0A494C1L5	1224	1240	LRBA	Lipopolysaccharide-responsive and beige-like anchor protein	0.00017648
1.00803	SLQEEEPCPR	10	0	1243.55	Q9UL63;C9J7E8	Q9UL63	575	584	MKLN1	Muskelin	0.04549
1.00739	AITIAGIPQSIIECVK	16	0	1711.95	F8VRH0;F8VZX2;H3BRU6;F8VXH9;Q15366	Q15366	145	160	PCBP2	Poly(rC)-binding protein 2	3.65e-20
1.00645	CTVDGSPHELESR	13	0	1485.65	Q9NRL3;F5GYK2;R4GN16	Q9NRL3	337	349	STRN4	Striatin-4	1.57e-05
1.00569	STLHPVGCEDDQSLSK	16	0	1771.8	Q8NFG4	Q8NFG4	447	462	FLCN	Folliculin	0.0021786
1.00534	GPAPAPQQCSEPETK	15	0	1595.72	Q3YEC7;G3V154	Q3YEC7	483	497	RABL6	Rab-like protein 6	0.00039952
1.0045	YSSSFCTHDR	10	0	1258.5	P04183;K7ERV3;K7ES52;K7ERJ1;K7ENW5	P04183	61	70	TK1	Thymidine kinase, cytosolic;Thymidine kinase	0.00035719
1.00346	ACYGVLR	7	0	837.417	P23396;E9PL09;H0YEU2	P23396	118	124	RPS3	40S ribosomal protein S3	0.044633
1.0032	HELQANCYEEVKDR	14	1	1789.81	P23528;E9PP50;E9PK25;G3V1A4	P23528	133	146	CFL1	Cofilin-1	1.2e-16
1.00191	CQIIYPR	7	0	948.485	Q15645	Q15645	341	347	TRIP13	Pachytene checkpoint protein 2 homolog	0.016105
0.999034	QEATFCSQR	9	0	1125.49	Q9NQW6;H7C0Y6;H7C167	Q9NQW6	255	263	ANLN	Actin-binding protein anillin	0.00071957
0.998969	QTHSQELCK	9	0	1129.52	P52732;A0A7I2V3A9	P52732	716	724	KIF11	Kinesin-like protein KIF11	0.0156
0.998889	DSAQCAAIAER	11	0	1190.54	Q96RS6;A0A7I2V457	Q96RS6	372	382	NUDCD1	NudC domain-containing protein 1	3.15e-05
0.998185	EVLCPESQSPNGVR	14	0	1570.74	Q14684	Q14684	152	165	RRP1B	Ribosomal RNA processing protein 1 homolog B	0.00062417
0.997703	TALSSTESCTMK	12	0	1314.58	Q96T23;H0YER1;H0YCN2	Q96T23	554	565	RSF1	Remodeling and spacing factor 1	0.01702
0.996776	VGEEEECSR	9	0	1093.43	Q7Z406;M0QY43	Q7Z406	948	956	MYH14	Myosin-14	0.0026196
0.996568	CAPPPATTK	9	0	941.464	A0A6Q8PF02;P81274;A0A6Q8PGW7	A0A6Q8PF02	631	639	GPSM2	G-protein-signaling modulator 2	0.013653
0.996355	NVCLPPEMEVALTEDQVPALK	21	0	2352.17	E7EVA0;P27816	E7EVA0	550	570	MAP4	Microtubule-associated protein;Microtubule-associated protein 4	0.00010791
0.994558	GVCQSSVVAGTAR	13	0	1290.63	Q9UM47;M0R3C9	Q9UM47	91	103	NOTCH3	Neurogenic locus notch homolog protein 3;Notch 3 extracellular truncation;Notch 3 intracellular domain	0.0084482
0.993419	AMLTLNNCR	9	0	1091.52	Q9BXW9;A0A6Q8PFY3	Q9BXW9	1373	1381	FANCD2	Fanconi anemia group D2 protein	0.0031821
0.991265	MLSCAGADR	9	0	979.422	F8W7C6;H7C123;H7C2C5;X1WI28;P27635;Q96L21;B8A6G2;A6QRI9	X1WI28	102	110	RPL10;RPL10L	60S ribosomal protein L10;60S ribosomal protein L10-like	0.00071714
0.990633	TPVCSEDQGPTR	12	0	1345.59	Q9UPU7	Q9UPU7	551	562	TBC1D2B	TBC1 domain family member 2B	0.00013672
0.9905	GVLMYGPPGCGK	12	0	1234.58	P43686	P43686	201	212	PSMC4	26S protease regulatory subunit 6B	0.0047056
0.989608	HEEFEEGCK	9	0	1163.46	F6TLX2;I3L3Q4;I3L1F4	F6TLX2	238	246	GLOD4		0.00023882
0.989185	LVLADGVSYACK	12	0	1294.66	Q8NDH3	Q8NDH3	347	358	NPEPL1	Probable aminopeptidase NPEPL1	0.00082751
0.988949	CGLVIGR	7	0	773.422	M0R0C6;Q92945;A0A087WTP3;M0R3J3	M0R0C6	436	442	KHSRP	Far upstream element-binding protein 2	0.0086336
0.988762	MAQWGNKPVC	10	1	1189.54	P21266	P21266	216	225	GSTM3	Glutathione S-transferase Mu 3	2.29e-06
0.987456	DLEEDHACIPIKK	13	1	1566.77	P13639	P13639	560	572	EEF2	Elongation factor 2	3.37e-08
0.98615	ALDLDSSCK	9	0	1007.46	P31948;H0YGI8	P31948	454	462	STIP1	Stress-induced-phosphoprotein 1	0.0025223
0.986067	NTGIICTIGPASR	13	0	1358.7	P14618;B4DNK4;H3BTN5;H3BQ34;H3BUW1;H3BTJ2;H3BT25;H3BU13	P14618	44	56	PKM	Pyruvate kinase PKM;Pyruvate kinase	0.00097717
0.984191	IAQLICER	8	0	1001.53	H0YNW5;H0YKC5;P33316;A0A0C4DGL3;H0YMP1	H0YNW5	132	139	DUT	Deoxyuridine 5-triphosphate nucleotidohydrolase, mitochondrial	0.010731
0.983676	AAHTEDINACTLTTSPR	17	0	1856.87	P04049;H7C155	P04049	628	644	RAF1	RAF proto-oncogene serine/threonine-protein kinase	6.85e-30
0.983444	EDQSILCTGESGAGK	15	0	1550.69	P35579;Q5BKV1;A0A494C024;P35580;E7ERA5;Q7Z406;A0A2R8Y4C3;M0QY43	P35579	166	180	MYH9;MYH10;MYH14	Myosin-9;Myosin-10;Myosin-14	1.6e-09
0.983431	QSVELCK	7	0	862.422	A0A087WVQ6;Q00610;J3KS13;K7EJJ5;J3KRF5	A0A087WVQ6	1527	1533	CLTC	Clathrin heavy chain;Clathrin heavy chain 1	0.020421
0.982646	NYLEPGKECVQPATK	15	1	1732.85	P16615;H7C5W9	P16615	989	1003	ATP2A2	Sarcoplasmic/endoplasmic reticulum calcium ATPase 2	0.0014577
0.981832	NSECDPTPSHR	11	0	1298.53	Q9BXW9;A0A6Q8PFY3;H7BZJ7	Q9BXW9	890	900	FANCD2	Fanconi anemia group D2 protein	4.05e-06
0.980912	AVGQGCVEIGSQR	13	0	1359.66	A0A3B3IS71;P06400	A0A3B3IS71	433	445	RB1	Retinoblastoma-associated protein	0.020157
0.980001	KEDMELDDCSK	11	1	1368.55	Q93084	Q93084	573	583	ATP2A3	Sarcoplasmic/endoplasmic reticulum calcium ATPase 3	0.00021391
0.979929	YTELPHGAISEDQAVGPADIPCDSTGQTST	30	0	3116.39	Q9H773;H3BPN2;H3BSA6	Q9H773	141	170	DCTPP1	dCTP pyrophosphatase 1	1.33e-09
0.978801	NTEDLQCYVKPTK	13	1	1594.77	Q92613	Q92613	726	738	JADE3	Protein Jade-3	2.56e-05
0.978348	AGGDSGNVDDDCER	14	0	1465.54	Q96K76	Q96K76	845	858	USP47	Ubiquitin carboxyl-terminal hydrolase 47	3.46e-06
0.977679	YCFPNYVGRPK	11	1	1399.67	P42025;P61163;R4GMT0;A0A1B0GVS3	P61163	33	43	ACTR1B;ACTR1A	Beta-centractin;Alpha-centractin	0.00032977
0.976357	DANSENCNK	9	0	1050.4	P15924	P15924	1046	1054	DSP	Desmoplakin	0.0030474
0.975027	SQACEPSEPEIEIK	14	0	1615.74	P26358;A0A7I2V490;A0A7I2V5D0;A0A7I2YQQ0;A0A7I2V5F1;A0A7I2YQA8;A0A7I2V311	P26358	1122	1135	DNMT1	DNA (cytosine-5)-methyltransferase 1	1.62e-13
0.974727	VLNEECDQNWYK	12	0	1596.69	P62993;J3KT38;J3QRL5	P62993	27	38	GRB2	Growth factor receptor-bound protein 2	6.06e-10
0.972709	QEVPMCTGPEAR	12	0	1373.61	F5GY05;A0A0D9SEJ5;Q96EK7	F5GY05	434	445	FAM120B	Constitutive coactivator of peroxisome proliferator-activated receptor gamma	0.00031938
0.972476	KENQWCEEK	9	1	1249.54	P63208;E5RJR5	P63208	155	163	SKP1	S-phase kinase-associated protein 1	0.00090984
0.972332	CNGQPVPFQQPK	12	0	1398.67	A0A0B4J1V9;Q9NRZ9;A0A087WSW7;F6XU50	A0A0B4J1V9	205	216	HELLS	Lymphoid-specific helicase	0.00044763
0.972088	QSSSEQCSDGEGR	13	0	1425.54	A0A3B3IRT3;Q5JU47	A0A3B3IRT3	490	502	TBC1D4		0.00020178
0.971854	VFANPEDCVAFGK	13	0	1452.67	P10620;F5H7F6;F5H6X2	P10620	43	55	MGST1	Microsomal glutathione S-transferase 1	0.0025298
0.970881	FIQQTYPSGGEEQAQYCR	18	0	2160.95	Q8WUM4;A0A3B3IT07;C9IZF9;F8WEQ7;F8WBR8	Q8WUM4	24	41	PDCD6IP	Programmed cell death 6-interacting protein	5.32e-23
0.97049	DFTPVCTTELGR	12	0	1394.65	P30041	P30041	42	53	PRDX6	Peroxiredoxin-6	0.00023632
0.970424	DVVICPDASLEDAKK	15	1	1658.82	Q99497;K7ELW0;K7EN27	Q99497	49	63	PARK7	Protein deglycase DJ-1	5.84e-05
0.969948	CAPPLPR	7	0	809.422	F5H875;A0A6Q8PFF8	F5H875	209	215	CHMP1A		0.007915
0.969255	ALCNGDSK	8	0	863.381	P49915	P49915	2	9	GMPS	GMP synthase [glutamine-hydrolyzing]	0.025496
0.9685	DNLTLWTSDSAGEECDAAEGAEN	23	0	2453.98	P27348	P27348	223	245	YWHAQ	14-3-3 protein theta	3.88e-107
0.967677	VAVCDMMEGK	10	0	1138.48	Q9H832;I3L286;D6RB11	Q9H832	251	260	UBE2Z	Ubiquitin-conjugating enzyme E2 Z	0.01591
0.966217	SQMACPDENVSSGELR	16	0	1778.76	Q96SN8;A0A0A0MRG9;F8WCI3;F8WF55;F8WBJ0	Q96SN8	245	260	CDK5RAP2	CDK5 regulatory subunit-associated protein 2	1.81e-05
0.96557	DLGCHVELR	9	0	1097.53	Q6NXE6;B4E1N1;H0YH65;H0YGL0	Q6NXE6	481	489	ARMC6	Armadillo repeat-containing protein 6	0.024362
0.964815	HVIECAK	7	0	855.427	P43246;A0A2R8YFH0;E9PHA6;A0A2R8Y6P0;A0A2R8YG02;A0A2R8Y713	P43246	839	845	MSH2	DNA mismatch repair protein Msh2	0.014525
0.964351	ELAQQVQQVAAEYCR	15	0	1791.86	J3KTA4;P17844;A0A0G2JLI4;A0A7I2V507;A0A7I2V2S0;A0A7I2V5F5;J3KRZ1;J3QRQ7	J3KTA4	178	192	DDX5	Probable ATP-dependent RNA helicase DDX5	1.72e-05
0.964028	ENSQLDTSPPCLGGNKK	17	1	1843.87	Q9Y3E2	Q9Y3E2	116	132	BOLA1	BolA-like protein 1	2.46e-14
0.963721	AEASATGACGEAMAAAEGSSGPAGLTLGR	29	0	2620.19	Q99611	Q99611	2	30	SEPHS2	Selenide, water dikinase 2	1.88e-30
0.962293	IVEVNGVCMEGK	12	0	1333.64	O14745	O14745	199	210	SLC9A3R1	Na(+)/H(+) exchange regulatory cofactor NHE-RF1	0.00079426
0.960884	SLSTYYQQCK	10	0	1276.58	O43318;Q9UG54	O43318	580	589	MAP3K7;DKFZp586F0420	Mitogen-activated protein kinase kinase kinase 7	0.02239
0.959936	AESCGSFDETESEESSK	17	0	1877.71	A8MXB7;Q9Y343	A8MXB7	144	160	SNX24	Sorting nexin-24	9.1e-09
0.959688	GHSSDSNPAICR	12	0	1299.56	Q5JTH9;A0A087X1U8;A0A087WYW2;H7C1M8	Q5JTH9	21	32	RRP12	RRP12-like protein	1.32e-05
0.959075	DLATPVMQPCTALDSHK	17	0	1882.89	Q9NUQ3	Q9NUQ3	471	487	TXLNG	Gamma-taxilin	4.63e-05
0.958009	CLGPPTTPGPYR	12	0	1314.64	P29372;A2IDA3	P29372	61	72	MPG	DNA-3-methyladenine glycosylase	5.61e-08
0.956093	TSFSQEQSCDSAGEGSER	18	0	1960.77	Q1RLN5;Q8IWW6	Q1RLN5	191	208	ARHGAP12	Rho GTPase-activating protein 12	2.48e-30
0.955793	EQSICAAEEQPAEDGQGETNK	21	0	2289.97	Q9UGP8	Q9UGP8	486	506	SEC63	Translocation protein SEC63 homolog	2.91e-06
0.95549	LVAEDLSQDCFWTK	14	0	1710.79	A0A140T8Z0;A0A0G2JH68;O60610;H9KV28;A0A2R8Y5N1	A0A140T8Z0	778	791	DIAPH1	Protein diaphanous homolog 1	0.00086611
0.955324	CHTPPLYR	8	0	1042.5	Q02543;M0R117	Q02543	22	29	RPL18A	60S ribosomal protein L18a	0.0027377
0.954772	CATPNISPATSVVQHSHLR	19	0	2074.04	Q9Y597	Q9Y597	606	624	KCTD3	BTB/POZ domain-containing protein KCTD3	1.51e-06
0.954505	SGIQPLCPER	10	0	1155.57	P42166	P42166	335	344	TMPO	Lamina-associated polypeptide 2, isoform alpha;Thymopoietin;Thymopentin	0.0015007
0.954462	QCVPFR	6	0	805.39	A0A087WXM6;J3QQT2;J3KRX5;A0A0A6YYL6;P18621;J3QLC8;A0A0A0MRF8;J3KRB3;A0A087WWH0;J3QS96;A0A087WY81	A0A087WXM6	56	61	RPL17;RPL17-C18orf32	60S ribosomal protein L17	0.03812
0.954107	DSPQSLTDESCSEK	14	0	1581.65	Q9BV36	Q9BV36	222	235	MLPH	Melanophilin	2.8e-13
0.954079	SYESSEDCSEAAGSPAR	17	0	1801.71	Q6P6C2;K7ER58	Q6P6C2	371	387	ALKBH5	RNA demethylase ALKBH5	1.28e-29
0.953928	IGSCTQQDVELHVQK	15	0	1740.85	P14868;C9J7S3;C9JLC1;H7C278;C9JQM9	P14868	127	141	DARS	Aspartate--tRNA ligase, cytoplasmic	5.86e-11
0.953482	SLLCGEDEAADENPESQEMLEEQLVR	26	0	2990.31	Q9HAV4;H0Y3W3	Q9HAV4	938	963	XPO5	Exportin-5	1.82e-07
0.95336	ELEVLLMCNK	10	0	1247.63	D3YTB1;F8W727;P62910	D3YTB1	84	93	RPL32	60S ribosomal protein L32	0.00034276
0.952501	LEHEVDLCR	9	0	1169.55	Q7Z6Z7;A0A087X1S3	Q7Z6Z7	460	468	HUWE1	E3 ubiquitin-protein ligase HUWE1	0.0040462
0.951876	TGNGPMSVCGR	11	0	1134.49	O95793;Q5JW30	O95793	566	576	STAU1	Double-stranded RNA-binding protein Staufen homolog 1	0.022921
0.951721	GEELSCEER	9	0	1107.45	P31947	P31947	33	41	SFN	14-3-3 protein sigma	0.0013405
0.951566	PFKCVECGK	9	1	1123.52	Q8NB50;A0A3B3ITE4;P17027;Q14588;Q9NZL3	Q8NB50	728	736	ZFP62;ZNF23;ZNF234;ZNF224	Zinc finger protein 62 homolog;Zinc finger protein 23;Zinc finger protein 234;Zinc finger protein 224	0.017557
0.951417	ESLCDSPHQNLSR	13	0	1541.69	O15042;E7ET15;E7EW00;H0Y8D9;U3KPT1;C9JDJ7;C9J5L1	O15042	62	74	U2SURP	U2 snRNP-associated SURP motif-containing protein	5.71e-05
0.951284	SNSMVDVCSVDRR	13	1	1523.68	A0A6I8PS19;A0A6I8PL80;Q9NVN8	A0A6I8PS19	445	457	GNL3L	Guanine nucleotide-binding protein-like 3-like protein	0.00039378
0.951097	CQTSMDELLK	10	0	1223.55	Q9UEW8;F8WBK9;O95747;C9JIG9	O95747	53	62	STK39;OXSR1	STE20/SPS1-related proline-alanine-rich protein kinase;Serine/threonine-protein kinase OSR1	0.0024565
0.95098	AVCMLSNTTAVAEAWAR	17	0	1849.88	F5H5D3;Q9BQE3;A0A1W2PQM2	F5H5D3	444	460	TUBA1C	Tubulin alpha-1C chain	2.44e-17
0.950247	EDDRETLVSQCR	12	1	1506.67	Q9NQW6	Q9NQW6	1066	1077	ANLN	Actin-binding protein anillin	0.05578
0.949713	TGTQEVGGQDPGEAVQPCR	19	0	1984.89	Q9NZT2;A0A0A0MRN5	Q9NZT2	426	444	OGFR	Opioid growth factor receptor	3.33e-47
0.949361	TTACTELR	8	0	950.449	Q6PL18;A0A0B4J211	Q6PL18	1258	1265	ATAD2	ATPase family AAA domain-containing protein 2	0.0099892
0.948901	VCTLAIIDPGDSDIIR	16	0	1756.9	E5RI99;P62888;A0A0C4DH44;A0A0B4J213	E5RI99	91	106	RPL30	60S ribosomal protein L30	0.00092386
0.948499	VSPCLPVLSR	10	0	1126.62	O60684;Q5TFJ7	O60684	250	259	KPNA6	Importin subunit alpha-7	0.03454
0.948191	IALNLEGCALSQGSLR	16	0	1700.89	Q9NZT2;A0A0A0MRN5	Q9NZT2	410	425	OGFR	Opioid growth factor receptor	8.19e-06
0.947055	STLTDSLVCK	10	0	1122.56	P13639	P13639	33	42	EEF2	Elongation factor 2	3.52e-12
0.946952	CLSAAEEK	8	0	906.412	A0A087WWU8;J3KN67;A0A2R2Y2Q3;A0A494C0P6	A0A087WWU8	170	177	TPM3		0.001362
0.94668	QMSVPGIFNPHEIPEEMCD	19	0	2228.95	O14980;A0A7I2V461;A0A7I2V2Y6;A0A7I2V2H0;A0A7I2V2S3;A0A7I2V3W6;A0A7I2V6B9;A0A7I2YQX3;A0A7I2V488	O14980	1053	1071	XPO1	Exportin-1	1.36e-07
0.946344	SGQGAFGNMCR	11	0	1183.49	P36578;H3BTP7;H3BU31	P36578	87	97	RPL4	60S ribosomal protein L4	2.79e-19
0.945196	CYLYNNHQAK	10	0	1309.59	Q5VZE5	Q5VZE5	409	418	NAA35	N-alpha-acetyltransferase 35, NatC auxiliary subunit	0.00069242
0.94352	TATAVAHCK	9	0	957.47	P62249;M0R210;M0R3H0;M0R1M5;Q6IPX4	P62249	18	26	RPS16	40S ribosomal protein S16	0.00010502
0.942578	GVAVLCTE	8	0	847.411	Q14204;A0A2R8Y706	Q14204	4639	4646	DYNC1H1	Cytoplasmic dynein 1 heavy chain 1	0.01163
0.941917	VCEEIAIIPSK	11	0	1257.66	H3BNC9;P08708;H0YN88;A0A075B716;H0YN73	H3BNC9	483	493	RPS17	40S ribosomal protein S17	8.83e-05
0.940169	QDCSQLVER	9	0	1133.51	Q9ULT8;H0YJP0	Q9ULT8	934	942	HECTD1	E3 ubiquitin-protein ligase HECTD1	0.0012643
0.940123	SDGSENLCTPQQSR	14	0	1577.67	A0A5H1ZRS1;Q15154;A0A4W8VX11	A0A5H1ZRS1	869	882	PCM1	Pericentriolar material 1 protein	8.4e-06
0.939965	EGGGDSSASSPTEEEQEQGEIGACSDEGTAQEGK	34	0	3412.36	P49006	P49006	111	144	MARCKSL1	MARCKS-related protein	2.62e-83
0.938926	FAEVECLAESHQHLSK	16	0	1883.88	Q14839;A0A2R8Y425;A0A0C4DGG9;A0A2R8Y521;A0A2R8Y212;F5GWX5;A0A2U3TZM0;A0A2R8YFK9;A0A2R8Y5J0;A0A2R8YFD8;A0A2R8YDJ9;A0A2R8YD40;A0A2R8YDW2;A0A2R8Y4X2;A0A2R8Y7I0;A0A2R8Y7M9	Q14839	1822	1837	CHD4	Chromodomain-helicase-DNA-binding protein 4	4.73e-08
0.93801	NMACVQR	7	0	877.39	P37802;X6RJP6	P37802	121	127	TAGLN2	Transgelin-2	0.010915
0.937043	VDATADYICK	10	0	1154.53	P53396	P53396	221	230	ACLY	ATP-citrate synthase	0.0056429
0.936504	LQLQNPPAIHGSGSGSCQ	18	0	1849.87	Q5JW54;Q9H410	Q5JW54	267	284	DSN1	Kinetochore-associated protein DSN1 homolog	0.00032384
0.936257	LNECVDHTPK	10	0	1211.56	P78417;Q5TA02;Q5TA01	P78417	189	198	GSTO1	Glutathione S-transferase omega-1	0.00037742
0.935774	LDDCGLTEAR	10	0	1148.51	P13489;E9PMJ3;E9PLZ3;E9PIM9;E9PMA9;E9PMN0;E9PIK5	P13489	35	44	RNH1	Ribonuclease inhibitor	0.00090816
0.934599	ENCPVPGKPGEAVAAR	16	1	1650.81	P04183;K7ERV3	P04183	204	219	TK1	Thymidine kinase, cytosolic;Thymidine kinase	0.011307
0.934581	MEAPSGSEPGGDGAGDCAHPDPR	23	0	2265.9	Q8TCU6	Q8TCU6	1	23	PREX1	Phosphatidylinositol 3,4,5-trisphosphate-dependent Rac exchanger 1 protein	3.32e-06
0.934064	CTESEEEEVTK	11	0	1339.54	P54578;A6NJA2	P54578	257	267	USP14	Ubiquitin carboxyl-terminal hydrolase 14;Ubiquitin carboxyl-terminal hydrolase	0.00028847
0.932696	LNNLICDESDVK	12	0	1418.67	Q96EB1;A0A1X7SBS0;A0A1W2PP47;A0A1W2PRF5;A0A1W2PR08;A0A1W2PS93;A0A1W2PPP6;A0A1W2PRJ0;A0A1W2PRF0;A0A1W2PQZ6;A0A1W2PNY5;G5E9D4;A0A1W2PNW2;A0A1W2PNY4	Q96EB1	356	367	ELP4	Elongator complex protein 4	3.86e-05
0.93253	VLQEALCVISGVPGLK	16	0	1681.94	Q92616	Q92616	642	657	GCN1L1	Translational activator GCN1	1.12e-07
0.932288	CYDPVGK	7	0	837.369	Q9BZE9;J3QL04;J3KRY8;J3QR12	Q9BZE9	174	180	ASPSCR1	Tether containing UBX domain for GLUT4	0.019349
0.932232	SQSAALEPSSSADAGAVACR	20	0	1933.88	Q86UD0	Q86UD0	177	196	SAPCD2	Suppressor APC domain-containing protein 2	7.46e-43
0.931164	EDVETGLDPLSLLATECTGGK	21	0	2204.05	Q5VZ89;X6RAE7	Q5VZ89	1195	1215	DENND4C	DENN domain-containing protein 4C	4.85e-15
0.929959	GPTKEELCK	9	1	1060.52	Q96TA1	Q96TA1	459	467	FAM129B	Niban-like protein 1	0.0024569
0.929682	AFQNTATACAPVSHYR	16	0	1792.83	Q9H814	Q9H814	43	58	PHAX	Phosphorylated adapter RNA export protein	3.79e-11
0.928555	VPQCPSGR	8	0	899.428	Q16186	Q16186	85	92	ADRM1	Proteasomal ubiquitin receptor ADRM1	0.010071
0.928353	TDQDEEHCR	9	0	1188.45	Q16186;A0A087WX59;A0A087WUX6	Q16186	114	122	ADRM1	Proteasomal ubiquitin receptor ADRM1	0.0005145
0.925684	EQNYCESR	8	0	1084.42	Q7L5D6;C9JPA8;C9JY46	Q7L5D6	156	163	GET4	Golgi to ER traffic protein 4 homolog	0.011558
0.925609	DLQAEALCK	9	0	1046.51	J3QTA2;Q99933	J3QTA2	265	273	BAG1	BAG family molecular chaperone regulator 1	0.042158
0.925162	ADEASELACPTPK	13	0	1387.63	P49327;A0A0U1RQF0	P49327	2194	2206	FASN	Fatty acid synthase;[Acyl-carrier-protein] S-acetyltransferase;[Acyl-carrier-protein] S-malonyltransferase;3-oxoacyl-[acyl-carrier-protein] synthase;3-oxoacyl-[acyl-carrier-protein] reductase;3-hydroxyacyl-[acyl-carrier-protein] dehydratase;Enoyl-[acyl-carrier-protein] reductase;Oleoyl-[acyl-carrier-protein] hydrolase	3.61e-22
0.923781	FAGGDVCVDR	10	0	1094.48	A0A0G2JQX1;A0A0G2JPW5;A0A0G2JSA7;A0A087X1Z1;Q96RT8	A0A0G2JQX1	664	673	TUBGCP5	Gamma-tubulin complex component 5	0.049898
0.922766	AVDALLTHCK	10	0	1126.58	J3QSV6;O76021;I3L3C4;I3L3U9;I3L1A3	J3QSV6	39	48	RSL1D1	Ribosomal L1 domain-containing protein 1	0.0019969
0.920929	VTDTQEAECAGPPVPDPK	18	0	1909.87	Q99614	Q99614	20	37	TTC1	Tetratricopeptide repeat protein 1	5.64e-64
0.920342	AEETCAPSVSYFK	13	0	1487.66	P24385;F5H437	P24385	34	46	CCND1	G1/S-specific cyclin-D1	8.97e-05
0.920304	YGIICMEDLIHEIYTVGK	18	0	2153.05	A8MUD9;P18124	A8MUD9	142	159	RPL7	60S ribosomal protein L7	3.51e-05
0.92019	VCPTTETIYNDEFYTK	16	0	1979.88	A0AVT1;H0Y8S8	A0AVT1	545	560	UBA6	Ubiquitin-like modifier-activating enzyme 6	6.56e-06
0.919942	LGPAPPGAASICRPTR	16	1	1619.86	P35568	P35568	965	980	IRS1	Insulin receptor substrate 1	0.0013272
0.918631	QWGTTCK	7	0	879.391	O43252	O43252	355	361	PAPSS1	Bifunctional 3-phosphoadenosine 5-phosphosulfate synthase 1;Sulfate adenylyltransferase;Adenylyl-sulfate kinase	0.012249
0.918363	GFGFVCFSSPEEATK	15	0	1661.74	P11940;A0A7I2YQ88;H0YAR2;E7EQV3;A0A7I2V649;A0A7I2V4N4;A0A7I2YQE4;E7ERJ7;A0A7I2YQ90;A0A087WTT1;Q9H361;H0YB86;Q4VXU2;A0A6Q8JFT6;A0A6I8PLA1;A0A6I8PS38;A0A7I2V4L7;A0A7I2V5W9;H0YEU6;A0A7I2V4V6;A0A7I2V598;H0Y5F5;Q13310;B1ANR0	P11940	334	348	PABPC1;PABPC3;PABPC1L;PABPC4	Polyadenylate-binding protein 1;Polyadenylate-binding protein;Polyadenylate-binding protein 3;Polyadenylate-binding protein 1-like;Polyadenylate-binding protein 4	2.45e-05
0.917935	CGSPSDSSTTEEMEVAVSK	19	0	1999.84	P31751;M0R0P9;J3QKW1;C9JHS6;J3QLS6;M0QZK3;M0R275	P31751	124	142	AKT2	RAC-beta serine/threonine-protein kinase	2.47e-42
0.916884	EGLLCQQQR	9	0	1130.55	Q86UV5;A0A0A0MRS6	Q86UV5	846	854	USP48	Ubiquitin carboxyl-terminal hydrolase 48	0.0010376
0.91639	GEHVPGFCLPK	11	0	1239.61	Q92616	Q92616	2248	2258	GCN1L1	Translational activator GCN1	0.019406
0.916118	LEAAHTLEDCASR	13	0	1471.67	Q9H0B6;A8MZ87	Q9H0B6	465	477	KLC2	Kinesin light chain 2	6.03e-05
0.915467	SSADTEFSDECTTAER	16	0	1804.71	Q9H6S0	Q9H6S0	1201	1216	YTHDC2	Probable ATP-dependent RNA helicase YTHDC2	8.98e-06
0.914933	RCDAGGPR	8	1	887.403	Q9NXG2;H3BNW0	Q9NXG2	30	37	THUMPD1	THUMP domain-containing protein 1	0.038529
0.913843	CSTPEEIKK	9	1	1090.53	P60981;F6RFD5	P60981	23	31	DSTN	Destrin	0.00096215
0.913738	HDEVVCGR	8	0	970.429	O14730;B4E1Q4	O14730	166	173	RIOK3	Serine/threonine-protein kinase RIO3	0.0096509
0.913506	NHDGECTAAPTNR	13	0	1441.6	Q12769;G3V198	Q12769	1161	1173	NUP160	Nuclear pore complex protein Nup160	2.23e-06
0.912262	TTSSANNPNLMYQDECDR	18	0	2114.86	A0A1X7SBZ2;A0A5H1ZRQ2;Q92841	A0A1X7SBZ2	569	586	DDX17	Probable ATP-dependent RNA helicase DDX17	9.62e-54
0.912183	GSTESCNTTTEDEDLK	16	0	1785.72	Q8WU40;Q5SWX3;A0A2Q3DQE3;H0Y6G2;Q13555	Q8WU40	304	319	CAMK2G	Calcium/calmodulin-dependent protein kinase type II subunit gamma	3.03e-07
0.911142	IHDPYDCNK	9	0	1160.49	O60566	O60566	894	902	BUB1B	Mitotic checkpoint serine/threonine-protein kinase BUB1 beta	0.0021996
0.911137	CAAALMASR	9	0	949.447	A0A0B4J2G4;Q15345;A0A0C4DH00;A0A087WTU1;A0A087X0S7	A0A0B4J2G4	275	283	LRRC41	Leucine-rich repeat-containing protein 41	0.00071714
0.910769	SSTETCYSAIPK	12	0	1342.61	O75369;E7EN95;A0A0A0MT44	O75369	2496	2507	FLNB	Filamin-B	0.0012912
0.908525	CPIQLNEGVSFQDLDTAK	18	0	2033.97	A6NDU8	A6NDU8	179	196	C5orf51	UPF0600 protein C5orf51	1.48e-09
0.907916	YLSCVPTR	8	0	994.491	P30281;Q5T8J1;D6RDL3;D6RDF8;D6RIX2;H0Y8M4;D6RI00	P30281	88	95	CCND3	G1/S-specific cyclin-D3	0.058935
0.907043	FHADSVCK	8	0	962.428	Q9BW61	Q9BW61	19	26	DDA1	DET1- and DDB1-associated protein 1	0.0015209
0.906748	CDQGQADPVVAVAR	14	0	1484.7	A0A7P0TA78;A0A7P0TAC5;P42858;A0A7P0TAN5;A0A7P0Z417;A0A3B3ISR3	A0A7P0TA78	856	869	HTT	Huntingtin	0.00025422
0.906691	ETAAACVEK	9	0	977.449	E9PGT1;Q15631	E9PGT1	215	223	TSN	Translin	0.0010436
0.906298	HIIEDPCTLR	10	0	1252.62	Q7Z6Z7	Q7Z6Z7	1826	1835	HUWE1	E3 ubiquitin-protein ligase HUWE1	0.0014832
0.905506	IPCDSPQSDPVDTPTSTK	18	0	1943.88	P46013	P46013	1249	1266	MKI67	Antigen KI-67	5.43e-13
0.904952	LSDGCHDR	8	0	958.393	Q9BTA9;A0A494C0S5;J3QT76;C9JD58	Q9BTA9	11	18	WAC	WW domain-containing adapter protein with coiled-coil	0.039942
0.904303	VFQNPAGCMK	10	0	1150.53	Q9UJY4	Q9UJY4	336	345	GGA2	ADP-ribosylation factor-binding protein GGA2	0.0015566
0.903532	DDDRTPGLHGDCDDDKYR	18	2	2148.88	O95159	O95159	219	236	ZFPL1	Zinc finger protein-like 1	1.85e-05
0.902628	AHGCFQDGR	9	0	1046.44	Q9H1B7	Q9H1B7	60	68	IRF2BPL	Interferon regulatory factor 2-binding protein-like	0.0075335
0.902385	NIDQCSEIVK	10	0	1204.58	Q92878;A0A1W2PQ90;A0A494BZX8	Q92878	1292	1301	RAD50	DNA repair protein RAD50	0.0059255
0.9023	GAEPETGSAVSAAQCQGPTR	20	0	1972.89	A0A087WTA5	A0A087WTA5	53	72	EIF2B4		1.99e-14
0.902084	TDCSPIQFESAWALTNIASGTSEQTK	26	0	2841.31	A0A7I2V351;A0A7I2V487;A0A7I2YQE1;P52292;A0A7I2V3Z3	A0A7I2V351	131	156	KPNA2	Importin subunit alpha-1	2.39e-22
0.901637	YSNSALGHVNCTIK	14	0	1562.75	F8W914;Q9NQC3;H7C106;A0A0U1RQR6	F8W914	244	257	RTN4	Reticulon;Reticulon-4	8.71e-09
0.900967	AAVEEGIVLGGGCALLR	17	0	1683.9	A0A7I2V2X6;P10809;A0A7I2V599;A0A7I2YQK6	A0A7I2V2X6	398	414	HSPD1	60 kDa heat shock protein, mitochondrial	0.00027631
0.900893	CAAVDVEPPSK	11	0	1171.55	A0A499FI31;Q15020	A0A499FI31	688	698	SART3	Squamous cell carcinoma antigen recognized by T-cells 3	0.00092654
0.900347	CEILQSDSR	9	0	1106.5	Q14145	Q14145	288	296	KEAP1	Kelch-like ECH-associated protein 1	0.00058751
0.896843	ASEELACK	8	0	906.412	Q9BUP0	Q9BUP0	2	9	EFHD1	EF-hand domain-containing protein D1	0.018784
0.896833	CHLDTTGTYTQYR	13	0	1614.71	P16144	P16144	288	300	ITGB4	Integrin beta-4	9.7e-06
0.895803	CVGNFGNSSGEVDTKK	16	1	1697.77	Q69YN2;A0A286YF56	Q69YN2	160	175	CWF19L1	CWF19-like protein 1	8.49e-08
0.895684	VCDEPHPLLVK	11	0	1305.68	P35250;A0A087WVY3;H7C5P4;H7C596	P35250	254	264	RFC2	Replication factor C subunit 2	2.07e-05
0.895105	CQVFEETQIGGER	13	0	1551.7	Q99832	Q99832	345	357	CCT7	T-complex protein 1 subunit eta	8.12e-06
0.894027	SDTEHSTNEVGTLCHK	16	0	1813.79	Q8N573;H0YC07	Q8N573	397	412	OXR1	Oxidation resistance protein 1	6.24e-06
0.893212	SQDGDTAACSLIQAR	15	0	1591.73	Q8N201	Q8N201	1747	1761	INTS1	Integrator complex subunit 1	0.00018295
0.892714	AIYDTPCIQAESEK	14	0	1623.74	O00232	O00232	249	262	PSMD12	26S proteasome non-ATPase regulatory subunit 12	9.59e-15
0.892491	AEAGEAGQATAEAECHR	17	0	1756.74	O95671	O95671	260	276	ASMTL	N-acetylserotonin O-methyltransferase-like protein	3.01e-23
0.892072	LNQQQHPDCK	10	0	1266.58	Q5T280	Q5T280	231	240	C9orf114	Putative methyltransferase C9orf114	2.35e-05
0.891073	HELQANCYEEVK	12	0	1518.68	P23528;E9PP50;E9PK25;G3V1A4	P23528	133	144	CFL1	Cofilin-1	2.2e-11
0.891057	TGTDSNSTESSETSTGSLCK	20	0	2047.85	Q8N3X1	Q8N3X1	655	674	FNBP4	Formin-binding protein 4	3.13e-14
0.890659	CNNSKPK	7	1	846.402	Q06124	Q06124	318	324	PTPN11	Tyrosine-protein phosphatase non-receptor type 11	0.030971
0.889653	SGEQCSVEPDLISK	14	0	1547.71	Q8N201	Q8N201	1530	1543	INTS1	Integrator complex subunit 1	0.00037957
0.88878	YYDQICSIEPK	11	0	1414.64	Q8WUM4;A0A3B3IT07;C9IZF9	Q8WUM4	71	81	PDCD6IP	Programmed cell death 6-interacting protein	0.00033844
0.887528	IAVHCTVR	8	0	954.507	P62913;Q5VVC8	P62913	68	75	RPL11	60S ribosomal protein L11	0.036411
0.887175	LLTDCNTETFQK	12	0	1468.69	Q5VIR6;A0A7P0T9B2;A0A7P0Z400;A0A7P0TAE0;A0A7P0T8A5;A0A7P0TA53;A0A7P0TBK3	Q5VIR6	760	771	VPS53	Vacuolar protein sorting-associated protein 53 homolog	7.52e-05
0.88702	SHVYSLEGQDCK	12	0	1421.62	A0A7P0TB24;A0A7P0T9J6;H7C1Q6;Q9NXE4;H7C2J2;H7C0W5;A0A7P0TB44	A0A7P0TB24	530	541	SMPD4	Sphingomyelin phosphodiesterase 4	0.00013577
0.886544	EYESCHEGR	9	0	1165.45	Q12933;B1AMX7;B1AMX8	Q12933	120	128	TRAF2	TNF receptor-associated factor 2	0.00068826
0.886107	CNGVLEGIR	9	0	1016.51	P35579;A0A6E1W127;P12883;P13535;P13533;A7E2Y1;P35580;Q7Z406;M0QY43;Q9UKX3;Q9Y623;P12882;P11055;Q9UKX2	P35579	694	702	MYH9;MYH7;MYH8;MYH6;MYH7B;MYH10;MYH14;MYH13;MYH4;MYH1;MYH3;MYH2	Myosin-9;Myosin-7;Myosin-8;Myosin-6;Myosin-7B;Myosin-10;Myosin-14;Myosin-13;Myosin-4;Myosin-1;Myosin-3;Myosin-2	0.0067741
0.886094	CGYPAKR	7	1	850.412	D6R9X9;D6RG19;P61927	D6R9X9	37	43	RPL37	Ribosomal protein L37;60S ribosomal protein L37	0.011021
0.88526	NLQDAMQVCR	10	0	1233.56	P49368;B4DUR8	P49368	390	399	CCT3	T-complex protein 1 subunit gamma	0.00061299
0.884958	CGAQDKEHPR	10	1	1196.54	Q96GX9	Q96GX9	16	25	APIP	Methylthioribulose-1-phosphate dehydratase	0.001115
0.884797	IHEGCEEPATHNALAK	16	0	1775.83	A0A087WVQ6;Q00610	A0A087WVQ6	870	885	CLTC	Clathrin heavy chain;Clathrin heavy chain 1	1.13e-26
0.884701	YLKDEQLCR	9	1	1223.6	A0A0C4DGT8;A0A087WWP8;Q5VWQ0;A0A0C4DH79	A0A0C4DGT8	194	202	RSBN1	Round spermatid basic protein 1	0.003901
0.884639	SCNGGSHPR	9	0	970.404	P15924	P15924	2	10	DSP	Desmoplakin	0.001481
0.88228	CVTHASR	7	0	829.386	Q14671;H0YEH2;E9PR38;Q5T1Z4;Q5T1Z8;H0YDK8;H0YC97;H0YDC5;A0A0C4DG68;Q8TB72	Q5T1Z4	1088	1094	PUM1;PUM2	Pumilio homolog 1;Pumilio homolog 2	0.022875
0.881709	AAAAECDVVMAATEPELLDDQEAK	24	0	2546.15	Q99615;A0A6I8PU73;A0A6I8PIK4;A0A6I8PR89;A0A6I8PU89;K7ESP1;K7ELJ8;K7ENB7	Q99615	2	25	DNAJC7	DnaJ homolog subfamily C member 7	0.00014863
0.881633	TQVLEDSEDSFCR	13	0	1584.67	O43734;A0A494C1J9;A0A494C172	O43734	94	106	TRAF3IP2	Adapter protein CIKS	2.38e-08
0.880991	AAAGEFADDPCSSVK	15	0	1523.66	P35221;G3XAM7;E5RIB1;E5RG03;E5RGY6;E5RHV7;E5RJ41	P35221	106	120	CTNNA1	Catenin alpha-1	0.0026582
0.880685	IIQHCSNYSTQELLR	15	0	1860.92	O00429	O00429	442	456	DNM1L	Dynamin-1-like protein	0.0020057
0.8792	ALHVDSAEYSCLK	13	0	1491.7	P24468;F1DAL7;F1DAL9;P10589	P24468	304	316	NR2F2;NR2F1	COUP transcription factor 2;COUP transcription factor 1	7.66e-06
0.878701	LPNLECIQNANK	12	0	1412.71	E7EMW7;O95071;E7ET84;E5RFK7	E7EMW7	2303	2314	UBR5	E3 ubiquitin-protein ligase UBR5	6.76e-06
0.876391	ASGQPAGPDNKENCPVPGKPGEAVAAR	27	2	2673.29	P04183;K7ERV3	P04183	193	219	TK1	Thymidine kinase, cytosolic;Thymidine kinase	4.02e-05
0.876065	SVHYCPATK	9	0	1061.5	P25205;J3KQ69;A0A499FHX9	P25205	144	152	MCM3	DNA replication licensing factor MCM3	0.01001
0.875931	AGEGTYALDSESCMEK	16	0	1746.71	B5MCF9;O00541;B3KXD6	B5MCF9	243	258	PES1	Pescadillo homolog	1.58e-14
0.875235	ANNSPALTGNSQPQHQAAAAAAQQQQQCGGGGATKPAVSGK	41	1	3956.89	Q5VTL8	Q5VTL8	2	42	PRPF38B	Pre-mRNA-splicing factor 38B	1.01e-05
0.874905	ISDLEICADEFPGSSATYR	19	0	2129.96	Q6P1Q9;Q96IZ6;A0A087WW35	Q96IZ6	165	183	METTL2B;METTL2A	Methyltransferase-like protein 2B;Methyltransferase-like protein 2A	5.92e-15
0.874324	GNTAEGCVHETQEK	14	0	1558.67	Q9BQG0;I3L1L3	Q9BQG0	936	949	MYBBP1A	Myb-binding protein 1A	3.99e-05
0.874164	DLTTAGAVTQCYR	13	0	1454.68	Q02543;M0R3D6;M0R1A7;M0R117;M0R0P7	Q02543	99	111	RPL18A	60S ribosomal protein L18a	0.0011645
0.873448	RGNVCGDSK	9	1	991.451	A0A2U3TZH3;Q05639	A0A2U3TZH3	322	330	EEF1A2	Elongation factor 1-alpha 2	0.015023
0.873444	LFNTAVCESK	10	0	1167.56	Q9BXJ9	Q9BXJ9	715	724	NAA15	N-alpha-acetyltransferase 15, NatA auxiliary subunit	0.0011796
0.872978	EIDCLSPEAQK	11	0	1288.6	Q32MZ4;C9JTC6	Q32MZ4	11	21	LRRFIP1	Leucine-rich repeat flightless-interacting protein 1	7.59e-05
0.872913	MTVCLETEK	9	0	1109.51	P53004	P53004	201	209	BLVRA	Biliverdin reductase A	0.0018472
0.872763	SVENLPECGITHEQR	15	0	1767.82	A0A0B4J1S8;Q9UBF8;F8W860	A0A0B4J1S8	440	454	PI4KB	Phosphatidylinositol 4-kinase beta	8.01e-05
0.870274	FLQDGTVEGCLEQR	14	0	1650.77	Q86YS7;H0YGU7	Q86YS7	440	453	C2CD5	C2 domain-containing protein 5	2.2e-06
0.870198	LEGDLTGPSVGVEVPDVELECPDAK	25	0	2624.25	Q09666	Q09666	1880	1904	AHNAK	Neuroblast differentiation-associated protein AHNAK	3.52e-08
0.870063	CLYASVLTAQPR	12	0	1377.71	P13639	P13639	728	739	EEF2	Elongation factor 2	0.00061908
0.869516	HGEVCPAGWKPGSETIIPDPAGK	23	1	2402.17	Q13162	Q13162	241	263	PRDX4	Peroxiredoxin-4	1.06e-06
0.868469	CSAVSWEELK	10	0	1207.55	J3KNB8;F5H538;Q9Y6R4;F5H4R1	J3KNB8	596	605	MAP3K4	Mitogen-activated protein kinase kinase kinase 4	0.0052079
0.868341	VHVDCMTSQK	10	0	1203.54	F8VPD4;P27708;H7C3Z5	F8VPD4	1388	1397	CAD	CAD protein;Glutamine-dependent carbamoyl-phosphate synthase;Aspartate carbamoyltransferase;Dihydroorotase	0.00015358
0.867466	APGAAAPSSGPGPCAAAR	18	0	1564.74	Q8TCU6	Q8TCU6	24	41	PREX1	Phosphatidylinositol 3,4,5-trisphosphate-dependent Rac exchanger 1 protein	8.03e-07
0.867436	DPSKNDTCK	9	1	1063.46	H3BUX2;O43169	H3BUX2	112	120	CYB5B	Cytochrome b5 type B	0.022791
0.867341	NLFEDQNTLTSICEK	15	0	1810.84	P55060	P55060	332	346	CSE1L	Exportin-2	3.28e-10
0.866928	DIGKPEVEYDCDNLQHSK	18	1	2145.96	Q9UPN9;H0Y612	Q9UPN9	933	950	TRIM33	E3 ubiquitin-protein ligase TRIM33	1.04e-06
0.866643	TDGEGEDPECLGEGK	15	0	1591.63	Q8WZA9	Q8WZA9	331	345	IRGQ	Immunity-related GTPase family Q protein	9.13e-20
0.866458	ISASCQHPTAFEEAIPK	17	0	1884.9	Q9ULA0;E5RIA4;E7ETB3;E7EMB6;C9JBE1	Q9ULA0	333	349	DNPEP	Aspartyl aminopeptidase	3.43e-05
0.866404	AGHCAPSEAIEK	12	0	1268.58	Q15257;Q5T949;C9IZ76	Q15257	100	111	PPP2R4	Serine/threonine-protein phosphatase 2A activator	0.003131
0.86637	SDTATGGESAGHATSSQEPSGCSDQRPAEDLNIR	34	1	3487.51	Q92575	Q92575	165	198	UBXN4	UBX domain-containing protein 4	5.54e-20
0.866092	KSSMCSAPSSSSSAK	15	1	1500.65	Q765P7;A0A087WXN9	Q765P7	272	286	MTSS1L	MTSS1-like protein	0.0038623
0.8659	ESTGNMVTGQTVCK	14	0	1510.68	Q15021;E7EN77	Q15021	584	597	NCAPD2	Condensin complex subunit 1	1.65e-12
0.864954	SPAPGLASGDRPPSVSSVHSEGDCNR	26	1	2635.2	C9J7T7;A0A384DVL6;C9JE98;C9J0Q5;Q9Y618;H7BZU2;H7C2R5	C9J7T7	1961	1986	NCOR2	Nuclear receptor corepressor 2	0.015848
0.864643	YAICSALAASALPALVMSK	19	0	1936.02	P36578;H3BM89;H3BTP7	P36578	122	140	RPL4	60S ribosomal protein L4	1.96e-06
0.863819	SNGYEDHMAEDCR	13	0	1582.58	Q15717;M0QZR9	Q15717	2	14	ELAVL1	ELAV-like protein 1	0.001528
0.862313	FCGQHNQSVNYFK	13	0	1627.72	Q12802;A0A087WTD7;A8MYJ1;A0A087WY36	Q12802	2100	2112	AKAP13	A-kinase anchor protein 13	0.013652
0.862297	AADISESSGADCK	13	0	1309.55	O43583;F8VVL1	O43583	2	14	DENR	Density-regulated protein	9.61e-16
0.861627	VTYCPTEPGNYIINIK	16	0	1880.93	P21333;H0Y5C6;Q60FE5	P21333	2104	2119	FLNA	Filamin-A	0.022714
0.860538	RLDECEEAFQGTK	13	1	1581.71	P61289;B3KQ25;K7ESG5;K9J957;K7ENH2;K7EMD0;K7EPX6;K7EKR3	P61289	88	100	PSME3	Proteasome activator complex subunit 3	7.18e-05
0.859984	DPHLACVAYER	11	0	1329.61	A0A087WVQ6;Q00610;P53675;A0A087WX41	A0A087WVQ6	917	927	CLTC;CLTCL1	Clathrin heavy chain;Clathrin heavy chain 1;Clathrin heavy chain 2	0.0013302
0.858953	SVTSNQSDGTQESCESPDVLDR	22	0	2410.02	Q9UGV2;Q5TH30;F8WBF9	Q9UGV2	346	367	NDRG3	Protein NDRG3	1.87e-15
0.85823	RSIQFVDWCPTGFK	14	1	1739.85	P68363;P68366	P68363	339	352	TUBA1B;TUBA4A	Tubulin alpha-1B chain;Tubulin alpha-4A chain	0.011019
0.858169	EYGCGPSGQVVSR	13	0	1394.62	Q86VY4	Q86VY4	312	324	TSPYL5	Testis-specific Y-encoded-like protein 5	3.07e-10
0.85749	CEVSHR	6	0	786.344	H0Y9V7;B4E2Q0;P98194;D6RGE9;D6REJ1;D6RHV9	H0Y9V7	3	8	ATP2C1	Calcium-transporting ATPase;Calcium-transporting ATPase type 2C member 1	0.023164
0.85732	ATQTPSCWAEEGAEK	15	0	1663.71	Q86VQ1;H7C0Q2	Q86VQ1	201	215	GLCCI1	Glucocorticoid-induced transcript 1 protein	0.00049501
0.856192	LMDVCATSR	9	0	1051.48	F8VWX7;P11802;F8VYH9;F8VTV8;F8W1L8;Q96BE9	F8VWX7	74	82	CDK4	Cyclin-dependent kinase 4	0.017633
0.855059	CGFEEGGAGPR	11	0	1135.47	O75420	O75420	177	187	GIGYF1	PERQ amino acid-rich with GYF domain-containing protein 1	0.00019358
0.854708	AVHQCDR	7	0	884.392	Q9Y5Y2;H3BNF0;H3BQR2;H3BNS4;H3BRE1	Q9Y5Y2	68	74	NUBP2	Cytosolic Fe-S cluster assembly factor NUBP2	0.019298
0.854429	TLKNDCEENGLAK	13	1	1490.7	O43719	O43719	507	519	HTATSF1	HIV Tat-specific factor 1	0.0029589
0.853668	VVLLGEGCVGK	11	0	1129.62	Q9UL25	Q9UL25	22	32	RAB21	Ras-related protein Rab-21	0.013332
0.853545	CSGPNRPQNSWR	12	1	1457.66	Q2TAZ0;H7C3T2	Q2TAZ0	1458	1469	ATG2A	Autophagy-related protein 2 homolog A	0.0074681
0.853211	SDGLQWSAEQPCNPSKPK	18	1	2027.94	Q9NUQ6;B8ZZZ7	Q9NUQ6	174	191	SPATS2L	SPATS2-like protein	0.0003056
0.852973	DLAVVTQSAEAPAEEDLLGPNCYYDK	26	0	2867.32	Q9BX40;Q5TBP9	Q9BX40	289	314	LSM14B	Protein LSM14 homolog B	2.11e-21
0.852647	LLKPECVLDK	10	1	1213.67	Q92616	Q92616	927	936	GCN1L1	Translational activator GCN1	0.017832
0.851375	LTTPTYGDLNHLVSATMSGVTTCLR	25	0	2707.33	P04350;M0R2D3;Q5JP53;P07437;Q5ST81;P68371;Q13885;Q9BVA1	P68371	217	241	TUBB4A;TUBB;TUBB4B;TUBB2A;TUBB2B	Tubulin beta-4A chain;Tubulin beta chain;Tubulin beta-4B chain;Tubulin beta-2A chain;Tubulin beta-2B chain	1.75e-29
0.849247	CHEDNVVVAVDSTTNR	16	0	1814.82	A0A3B3IUB1;Q13144;A0A3B3ITG6;A0A3B3ITK8;A0A3B3IST9;A0A3B3ISI2;A0A3B3ISS1;A0A3B3IS56;A0A3B3ISV1;A0A3B3IRP4;A0A3B3ITQ2;A0A3B3IUF2;A0A3B3ISM8;A0A3B3ISX3	A0A3B3IUB1	204	219	EIF2B5	Translation initiation factor eIF-2B subunit epsilon	3.84e-08
0.849027	QCVPFRR	7	1	961.492	A0A087WXM6;J3QQT2;J3KRX5;A0A0A6YYL6;P18621;J3QLC8;A0A0A0MRF8;J3KRB3;A0A087WWH0;J3QS96;A0A087WY81	A0A087WXM6	56	62	RPL17;RPL17-C18orf32	60S ribosomal protein L17	0.023335
0.847526	TPCGPALR	8	0	870.438	Q86W50	Q86W50	430	437	METTL16	Methyltransferase-like protein 16	0.0073302
0.846684	ACTQPRPNYASNFSVIGAR	19	1	2108.02	O14976;A0A087X1U9;H0Y8H5;H0Y9M4	O14976	1141	1159	GAK	Cyclin-G-associated kinase	4.38e-05
0.845277	CAQNQNKT	8	1	962.424	H0YEW4;A8MRA7;I3L448;Q5TC12;H0YD21	H0YEW4	167	174	ATPAF1	ATP synthase mitochondrial F1 complex assembly factor 1	0.0037821
0.845037	EAEDGIIAYDDCGVK	15	0	1653.72	O75534;E9PLT0	O75534	453	467	CSDE1	Cold shock domain-containing protein E1	0.00019174
0.84392	LDADIHTNTCR	11	0	1314.6	P57772;C9J8T0	P57772	433	443	EEFSEC	Selenocysteine-specific elongation factor	0.0011209
0.84374	CSQVQQDHLNQTDASATK	18	0	2029.91	Q9UJC3	Q9UJC3	432	449	HOOK1	Protein Hook homolog 1	8.47e-06
0.843567	LLGGFQETCSK	11	0	1238.6	Q9BVP2	Q9BVP2	243	253	GNL3	Guanine nucleotide-binding protein-like 3	0.0052864
0.843205	DLEEDHACIPIK	12	0	1438.68	P13639	P13639	560	571	EEF2	Elongation factor 2	6.57e-06
0.84295	DVQIGDIVTVGECR	14	0	1559.76	P62280;M0R1H5	P62280	119	132	RPS11	40S ribosomal protein S11	0.0020411
0.842524	ILYSQCGDVMR	11	0	1340.62	F8W1R7;G3V1V0;P60660;J3KND3;G8JLA2;B7Z6Z4;F8VPF3;F8W1I5;P14649	F8W1R7	27	37	MYL6;MYL6B	Myosin light polypeptide 6;Myosin light chain 6B	0.00059382
0.842196	VALSECYTVASVAEMPQNYRPHPQR	25	1	2902.39	Q14258	Q14258	470	494	TRIM25	E3 ubiquitin/ISG15 ligase TRIM25	1.51e-05
0.840135	GTVLLADNVICPGAPDFLAHVR	22	0	2334.22	A0A7I2V370;P21964	A0A7I2V370	244	265	COMT	Catechol O-methyltransferase	2.77e-29
0.839475	TNFDELHCK	9	0	1162.51	Q8TC44;Q8IU52	Q8TC44	299	307	POC1B;TUWD12	POC1 centriolar protein homolog B	0.018158
0.838587	LPTDLTACDNR	11	0	1274.59	Q96RS6;A0A7I2V457	Q96RS6	104	114	NUDCD1	NudC domain-containing protein 1	0.00033839
0.83832	EEDLEDKNNFGAEPPHQNGECYPNEK	26	1	3059.28	A0A0A0MSM0;Q92598	Q92598	825	850	HSPH1	Heat shock protein 105 kDa	1.31e-05
0.83736	FGYTVSEENYMCR	13	0	1654.68	Q96EK6;G3V5E4	Q96EK6	168	180	GNPNAT1	Glucosamine 6-phosphate N-acetyltransferase	1.49e-08
0.836812	GVITDQNSDGYCQTGTMSR	19	0	2088.88	P15924	P15924	46	64	DSP	Desmoplakin	8.24e-72
0.835329	RYTCGEAPDYDR	12	1	1501.63	P21266;A0A0A0MTN3	P21266	36	47	GSTM3	Glutathione S-transferase Mu 3	0.0016665
0.833949	EGTDSSQGIPQLVSNISACQVIAEAVR	27	0	2828.4	Q99832;F8WBP8;A0A0D9SG95	Q99832	11	37	CCT7	T-complex protein 1 subunit eta	5.98e-06
0.83385	TLAGDSSSDCSR	12	0	1254.51	I3VM54;Q9Y2K7	I3VM54	403	414	KDM2A	Lysine-specific demethylase 2A	0.015426
0.833611	IAIWTTECENR	11	0	1391.65	D6RBW1;P06730	D6RBW1	191	201	EIF4E	Eukaryotic translation initiation factor 4E	0.0010992
0.833076	AAPCEGQAFAVGVEK	15	0	1532.73	C9J0I9;Q86WB0;F8WBD7;F8WDK5;F8WF13;F8WAU5	C9J0I9	2	16	ZC3HC1	Nuclear-interacting partner of ALK	0.0053369
0.832877	SGSAAQAEGLCK	12	0	1177.54	H7C0X4;Q92685;F8WF93;H7BZZ2;F8WE30	H7C0X4	10	21	ALG3	Dol-P-Man:Man(5)GlcNAc(2)-PP-Dol alpha-1,3-mannosyltransferase	0.0010503
0.832702	GNGIVECLGPK	11	0	1142.58	Q9UBE0;M0QZS6	Q9UBE0	336	346	SAE1	SUMO-activating enzyme subunit 1;SUMO-activating enzyme subunit 1, N-terminally processed	0.0050516
0.832182	IISDNLTYCK	10	0	1225.6	Q9Y2X3;H7BZ72	Q9Y2X3	197	206	NOP58	Nucleolar protein 58	0.0012055
0.831327	TDACFIR	7	0	881.407	P35998;C9JX88	P35998	233	239	PSMC2	26S protease regulatory subunit 7	0.016676
0.830601	CQLQQAAALNAQHK	14	0	1579.79	Q96DF8	Q96DF8	263	276	DGCR14	Protein DGCR14	9.15e-09
0.830531	CGSPTAMEIDKR	12	1	1363.62	P27987	P27987	267	278	ITPKB	Inositol-trisphosphate 3-kinase B	0.00057709
0.828937	MPCESSPPESADTPTSTR	18	0	1948.81	P46013	P46013	1371	1388	MKI67	Antigen KI-67	0.0018134
0.828924	YNPTWHCIVGR	11	0	1401.66	P63167;Q96FJ2	P63167	50	60	DYNLL1;DYNLL2	Dynein light chain 1, cytoplasmic;Dynein light chain 2, cytoplasmic	0.0014449
0.828881	LEHEEGAPCTAIR	13	0	1481.69	E5RGN0;A0A087WZU2;Q00536;F5H6Z0;Q00537;Q07002;D6RA44;A0A0A0MSJ6	E5RGN0	198	210	CDK16;CDK17;CDK18	Cyclin-dependent kinase 16;Cyclin-dependent kinase 17;Cyclin-dependent kinase 18	0.00013297
0.828223	GLEMDPIDCTPPEYILPGSR	20	0	2259.06	A0A494C0R8;K7EIG1;I3L2B0;O75153	A0A494C0R8	214	233	CLUH	Clustered mitochondria protein homolog	6.12e-15
0.827416	GGTLFGGEVCK	11	0	1123.53	P42166	P42166	675	685	TMPO	Lamina-associated polypeptide 2, isoform alpha;Thymopoietin;Thymopentin	7.64e-13
0.82709	APPPTPAPSGCDPR	14	0	1418.66	O95685	O95685	50	63	PPP1R3D	Protein phosphatase 1 regulatory subunit 3D	0.0052563
0.826298	ITEYLCEPLRK	11	1	1420.74	Q10567;C9J1E7;P63010;A0A087WU93;A0A087WZQ6;K7ERB2;K7EN71	Q10567	118	128	AP1B1;AP2B1	AP-1 complex subunit beta-1;AP-2 complex subunit beta	0.00042288
0.826265	KINPICNDHYR	11	1	1428.69	Q96KB5;E5RFX4	Q96KB5	65	75	PBK	Lymphokine-activated killer T-cell-originated protein kinase	0.0013425
0.825316	KVFANPEDCVAFGK	14	1	1580.77	P10620;F5H7F6;F5H6X2	P10620	42	55	MGST1	Microsomal glutathione S-transferase 1	5.95e-05
0.82337	EDTICLLQNEK	11	0	1361.65	Q08378	Q08378	765	775	GOLGA3	Golgin subfamily A member 3	0.0001208
0.823341	TSVPCAGATAFPADSDR	17	0	1721.77	Q9Y4P1;C9JIK8	Q9Y4P1	185	201	ATG4B	Cysteine protease ATG4B	0.00010187
0.822555	YYSCFQEHR	9	0	1288.53	Q5T7W0;B1ALC2;B5MDS3	Q5T7W0	199	207	ZNF618	Zinc finger protein 618	0.004994
0.822518	DSPCQLEALK	10	0	1159.55	P13489	P13489	196	205	RNH1	Ribonuclease inhibitor	0.0099121
0.822399	NPLNLPCQK	9	0	1082.55	Q92754	Q92754	203	211	TFAP2C	Transcription factor AP-2 gamma	0.0013844
0.821054	LESGSICK	8	0	892.432	P15170;H3BR35	P15170	321	328	GSPT1	Eukaryotic peptide chain release factor GTP-binding subunit ERF3A	0.0096242
0.81958	NTAAMVCSLENR	12	0	1364.62	P23921;E9PL69	P23921	773	784	RRM1	Ribonucleoside-diphosphate reductase large subunit	0.00026702
0.819417	PSPGAVGPEDVALCSSR	17	0	1697.8	A0A0G2JMS7;A0A0G2JNZ2;A0A0G2JPP5;A0A669KB89;Q14160;H0YCG0	A0A0G2JMS7	1518	1534	SCRIB	Protein scribble homolog	0.00015582
0.816856	MSVIEEGDCK	10	0	1166.49	P11216	P11216	429	438	PYGB	Glycogen phosphorylase, brain form	0.0003701
0.816227	NFILDQCNVYNSGQR	15	0	1826.84	Q1KMD3;H3BQZ7	Q1KMD3	532	546	HNRNPUL2;HNRNPUL2-BSCL2	Heterogeneous nuclear ribonucleoprotein U-like protein 2	4.43e-10
0.815595	GHALLIDCR	9	0	1053.54	P51570	P51570	196	204	GALK1	Galactokinase	0.0028008
0.815525	LGMLSPEGTCK	11	0	1191.56	P49327;A0A0U1RQF0	P49327	203	213	FASN	Fatty acid synthase;[Acyl-carrier-protein] S-acetyltransferase;[Acyl-carrier-protein] S-malonyltransferase;3-oxoacyl-[acyl-carrier-protein] synthase;3-oxoacyl-[acyl-carrier-protein] reductase;3-hydroxyacyl-[acyl-carrier-protein] dehydratase;Enoyl-[acyl-carrier-protein] reductase;Oleoyl-[acyl-carrier-protein] hydrolase	0.00012276
0.814005	INPICNDHYR	10	0	1300.6	Q96KB5;E5RFX4	Q96KB5	66	75	PBK	Lymphokine-activated killer T-cell-originated protein kinase	0.0003947
0.812006	FQALQDNCK	9	0	1122.51	Q8N3C0	Q8N3C0	303	311	ASCC3	Activating signal cointegrator 1 complex subunit 3	0.0011353
0.811841	HEGVFICR	8	0	1016.49	P22087;M0R299;M0QXL5;M0R0P1;M0R2Q4;M0R2U2;M0R1H0;M0R2B0	P22087	93	100	FBL	rRNA 2-O-methyltransferase fibrillarin	0.0096509
0.811648	LCDFGLAR	8	0	950.464	A0A1C7CYZ1;Q8TD08	A0A1C7CYZ1	170	177	MAPK15	Mitogen-activated protein kinase 15	0.040724
0.811436	DAMEQCHNYNAR	12	0	1507.59	E9PN04;J3KMZ8;Q92785	E9PN04	19	30	DPF2	Zinc finger protein ubi-d4	0.00027806
0.811307	DGSLCQQQNEHR	12	0	1470.63	F5H5A3;Q8IVH8	F5H5A3	421	432	MAP4K3	Mitogen-activated protein kinase kinase kinase kinase;Mitogen-activated protein kinase kinase kinase kinase 3	0.0004659
0.810548	QNTYCFPHSLR	11	0	1421.65	F8W9S7;Q14C86;C9IZ08;H0Y4E7;H0Y7I9;B4DGD8;B0QZ65;A0A0A0MQV8	F8W9S7	271	281	GAPVD1	GTPase-activating protein and VPS9 domain-containing protein 1	0.0014449
0.810534	EAEEVMDAGCQESAGPER	18	0	1963.79	Q99575	Q99575	768	785	POP1	Ribonucleases P/MRP protein subunit POP1	9.96e-32
0.809082	SAVCIADPLPTPSQEK	16	0	1711.85	Q99575	Q99575	355	370	POP1	Ribonucleases P/MRP protein subunit POP1	0.00028545
0.808311	DDQYLDDCKPK	11	1	1395.6	Q93074;Q7Z3Z5	Q93074	1516	1526	MED12;TNRC11	Mediator of RNA polymerase II transcription subunit 12	0.0011261
0.807972	AESPEEVACR	10	0	1146.5	Q7Z6Z7	Q7Z6Z7	1393	1402	HUWE1	E3 ubiquitin-protein ligase HUWE1	0.0017373
0.807454	LFPVCHDSDESDTAK	15	0	1719.74	Q9Y6K1;A0A0C4DG02;F8WE91	Q9Y6K1	383	397	DNMT3A	DNA (cytosine-5)-methyltransferase 3A	0.00018988
0.806352	SQTDVYNDSTNLACR	15	0	1742.75	A0A2R8YCL5;A0A2U3TZR0;Q9UBP0;A0A2R8Y5N9;A0A2R8Y481;A0A2R8YGN6;A0A2R8YFC9	A0A2R8YCL5	166	180	SPAST	Spastin	5.97e-11
0.805042	KVACIGAWHPAR	12	1	1364.71	P39023;G5E9G0;H7C422;B5MCW2;Q92901	P39023	250	261	RPL3;RPL3L	60S ribosomal protein L3;60S ribosomal protein L3-like	0.0097585
0.805027	APCAGPSR	8	0	814.376	Q9BU76	Q9BU76	56	63	MMTAG2	Multiple myeloma tumor-associated protein 2	0.018625
0.803991	SSSFSELCHR	10	0	1208.52	Q5T8I3	Q5T8I3	226	235	FAM102B	Protein FAM102B	0.00056321
0.802098	AASCVLLHTGQK	12	0	1283.67	P14550;V9GYG2;V9GYP9;Q5T621	P14550	2	13	AKR1A1	Alcohol dehydrogenase [NADP(+)]	0.00037391
0.801755	YIETSELCGGAR	12	0	1354.62	O00429	O00429	354	365	DNM1L	Dynamin-1-like protein	2.09e-07
0.801018	GCTIVKPFNLSQGK	14	1	1547.81	Q9ULW0	Q9ULW0	300	313	TPX2	Targeting protein for Xklp2	9.68e-05
0.800261	DTTQSKPVSSPFPTKPLEGQAEGDSGECK	29	2	3076.43	Q9UKX7	Q9UKX7	306	334	NUP50	Nuclear pore complex protein Nup50	8.35e-06
0.800078	LGEWVGLCK	9	0	1060.54	P25398	P25398	85	93	RPS12	40S ribosomal protein S12	0.0025761
0.800036	SLHDALCVVK	10	0	1140.6	P17987;E7ERF2;F5H282;E7EQR6;F5GZ03	P17987	391	400	TCP1	T-complex protein 1 subunit alpha	0.00037258
0.799882	ENEITGALLPCLDESR	16	0	1815.87	Q9Y3Z3;A0A2R8YCS7;A0A2R8YD90;A0A2R8YF51;A0A2R8Y5D2;A0A2R8Y586;A0A2R8YG48;A0A2R8Y7R5;A0A2R8Y755	Q9Y3Z3	70	85	SAMHD1	Deoxynucleoside triphosphate triphosphohydrolase SAMHD1	0.00076131
0.799822	FESGTCSK	8	0	914.38	Q6NXG1;A0A2U3TZN9;H0YBR2;H0YBB3	Q6NXG1	210	217	ESRP1	Epithelial splicing regulatory protein 1	0.012833
0.798891	CVVPQTTVILNNDR	14	0	1627.84	Q8N9N5	Q8N9N5	113	126	BANP	Protein BANP	0.00027011
0.797694	TFDHYCEYR	9	0	1289.51	Q14204;A0A2R8Y706;A0A7P0T9C4;A0A7P0TA13;A0A2R8Y5T0;A0A7P0T9R4;A0A7P0TAW9;A0A7P0T7V5;A0A7P0T916;A0A7P0T8N2;A0A7P0TBJ7;A0A7P0TAF3;A0A7P0TB75;A0A7P0T9K2;A0A2R8Y6H2;A0A7P0T9F1;A0A7P0T8W5;A0A2R8YFZ7;A0A7P0TAM4;A0A7P0T825;A0A7P0TB64;A0A7P0TAV5;A0A7P0T990;A0A7P0T942;A0A2R8YGC7	Q14204	2634	2642	DYNC1H1	Cytoplasmic dynein 1 heavy chain 1	0.0024608
0.797312	ITENYDCGTK	10	0	1199.51	Q9NUQ8	Q9NUQ8	96	105	ABCF3	ATP-binding cassette sub-family F member 3	0.0030893
0.796758	SIQFVDWCPTGFK	13	0	1583.74	P68363;P68366	P68363	340	352	TUBA1B;TUBA4A	Tubulin alpha-1B chain;Tubulin alpha-4A chain	1.44e-10
0.7966	CFHQLMK	7	0	962.447	P23919;H7BZ20;H7C312	P23919	163	169	DTYMK	Thymidylate kinase	0.0074532
0.796371	CDFPIMK	7	0	909.409	Q04760	Q04760	61	67	GLO1	Lactoylglutathione lyase	0.027932
0.796214	DLAALEQQCDEHR	13	0	1583.7	Q5JTV1;Q9UKD1	Q5JTV1	264	276	GMEB2	Glucocorticoid modulatory element-binding protein 2	0.00012893
0.796018	DKEEIVICDR	10	1	1275.61	Q9NRR5	Q9NRR5	22	31	UBQLN4	Ubiquilin-4	0.00056369
0.795879	LGNSCEFR	8	0	981.434	A0A3B3IRQ9;A0A3B3ISX1;A0A3B3ITG9;A0A7P0Z4F9;P55265;A0A7P0Z4K3;A0A3B3ISU1	A0A7P0Z4F9	331	338	ADAR	Double-stranded RNA-specific adenosine deaminase	0.0058903
0.795725	EIVHLQAGQCGNQIGAK	17	0	1821.92	P04350;M0R278;M0QY85;M0R2D3;M0QZL7;M0QY37;M0QX14;M0QYM7;M0R042;M0R2T4;P68371;M0R0X0	P68371	3	19	TUBB4A;TUBB4B	Tubulin beta-4A chain;Tubulin beta-4B chain	7.22e-54
0.79546	KIVEACK	7	1	846.463	Q9NT62	Q9NT62	177	183	ATG3	Ubiquitin-like-conjugating enzyme ATG3	0.046171
0.794832	CSSTLVTHSK	10	0	1118.54	P57057	P57057	250	259	SLC37A1	Glycerol-3-phosphate transporter	0.0055547
0.793805	CATQLVWER	9	0	1161.56	Q9GZT4;V9GYE8	Q9GZT4	269	277	SRR	Serine racemase	0.0023385
0.7933	ALANECSQGDKR	12	1	1347.62	Q6PL18	Q6PL18	479	490	ATAD2	ATPase family AAA domain-containing protein 2	0.00056697
0.79321	AAAPAPEEEMDECEQALAAEPK	22	0	2356.02	P26641	P26641	254	275	EEF1G	Elongation factor 1-gamma	1.21e-57
0.792954	CPVTIPEDQKK	11	1	1313.66	A0A494C1K5;A0A494C0Q2;A0A494C1N1;A0A494C0W0;O95453;A0A494BZW7;A0A494C0P9;A0A494C0Q6;A0A494C0K5;A0A494C002;A0A494C156;A0A494C1G3;A0A494BZU6;F5H1Z4;H3BRK1	A0A494C1K5	169	179	PARN	Poly(A)-specific ribonuclease PARN	0.041054
0.792268	CAPMSDLTDLK	11	0	1249.57	P46013	P46013	958	968	MKI67	Antigen KI-67	0.001515
0.791442	ELSSCDGHDGLR	12	0	1344.57	A0A1B0GUN9;B1AK53	A0A1B0GUN9	488	499	ESPN	Espin	0.00015477
0.790249	TIQFVDWCPTGFK	13	0	1597.76	F5H5D3;Q9BQE3;A0A7P0TA31;Q71U36;P0DPH8;P0DPH7;Q6PEY2;V9GZ17;A0A1W2PQM2	Q71U36	340	352	TUBA1C;TUBA1A;TUBA3E;TUBA8	Tubulin alpha-1C chain;Tubulin alpha-1A chain;Tubulin alpha-3E chain	1.22e-08
0.789596	NDSPTQIPVSSDVCR	15	0	1673.77	Q8TC07	Q8TC07	673	687	TBC1D15	TBC1 domain family member 15	1.07e-19
0.788968	SDEEASPLHPACSQK	15	0	1654.73	Q8IWE5	Q8IWE5	329	343	PLEKHM2	Pleckstrin homology domain-containing family M member 2	0.00075842
0.788388	SLYTYCPETEEINK	14	0	1745.78	Q08AD1	Q08AD1	1411	1424	CAMSAP2	Calmodulin-regulated spectrin-associated protein 2	5.5e-05
0.788367	LTSDPTDIPVVCLESDNGNIMIQK	24	0	2658.29	O43504;R4GMU8;E9PLX3;A0A0C4DGV4	O43504	55	78	LAMTOR5	Ragulator complex protein LAMTOR5	1.58e-06
0.788158	SEDETEYGCR	10	0	1244.46	A0A2R8Y7Q9;A0A2R8YEK8;A0A2R8Y5S9;Q9Y5P4;A0A2R8Y5H3;A0A2R8YE18;A0A2R8Y7C5;A0A2R8YFI2;A0A2R8YEA4;A0A2R8YCI0	A0A2R8Y7Q9	57	66	COL4A3BP	Collagen type IV alpha-3-binding protein	0.025568
0.78814	TYSESPYDTDCTK	13	0	1565.62	Q7Z3E2;A0A0C4DFU7	Q7Z3E2	135	147	CCDC186	Coiled-coil domain-containing protein 186	1.83e-08
0.788117	GTEAGQVGEPGIPTGEAGPSCSSASDK	27	0	2545.12	O15355	O15355	221	247	PPM1G	Protein phosphatase 1G	8.71e-16
0.787677	VQENCIDLVGR	11	0	1301.64	O75533;H7C341	O75533	1031	1041	SF3B1	Splicing factor 3B subunit 1	4.81e-05
0.787651	KAAAPAPEEEMDECEQALAAEPK	23	1	2484.11	P26641	P26641	253	275	EEF1G	Elongation factor 1-gamma	1.71e-29
0.787645	CASQSGMTAYGTR	13	0	1388.58	B4DDF4;B4DUT8;Q99439;H3BVI6;A0A087X271;A0A087X1X5;H3BQH0;U3KPS3	B4DDF4	164	176	CNN2	Calponin;Calponin-2	5.08e-06
0.787529	NSFYMGTCQDEPEQLDDWNR	20	0	2504	Q14980;A0A087WY61;H0YFY6	Q14980	1900	1919	NUMA1	Nuclear mitotic apparatus protein 1	0.00011811
0.785673	GLLDVTCK	8	0	904.469	P63208;E5RJR5;E7ERH2;F8W8N3	P63208	114	121	SKP1	S-phase kinase-associated protein 1	0.013698
0.785524	QVQGSEISSIDEFCR	15	0	1753.79	Q9UK41;E9PQR7	Q9UK41	83	97	VPS28	Vacuolar protein sorting-associated protein 28 homolog	1.85e-14
0.785156	SSFTVDCSK	9	0	1029.44	P21333;A0A7P0NMY4;Q60FE5	P21333	2576	2584	FLNA	Filamin-A	0.030123
0.783383	LQLEACGMR	9	0	1076.51	Q9H4A6	Q9H4A6	103	111	GOLPH3	Golgi phosphoprotein 3	0.0071872
0.782938	SLETCMYDHK	10	0	1282.53	Q14204;A0A2R8Y706;A0A7P0T9C4;A0A7P0TA13;A0A2R8Y5T0;A0A7P0T9R4;A0A7P0TAW9;A0A7P0T7V5;A0A7P0T916;A0A7P0T8N2;A0A7P0TBJ7;A0A7P0TAF3;A0A7P0TB75;A0A7P0T9K2;A0A2R8Y6H2;A0A7P0T9F1;A0A7P0T8W5;A0A2R8YFZ7;A0A7P0TAM4;A0A7P0T825;A0A7P0TB64;A0A7P0TAV5;A0A7P0T990;A0A7P0T942;A0A2R8YGC7;A0A7P0T9S3;A0A7P0T934;A0A7P0T9Y3;A0A7P0TBC9	Q14204	863	872	DYNC1H1	Cytoplasmic dynein 1 heavy chain 1	0.0060723
0.781313	VPDHHPC	7	0	860.36	P78371	P78371	529	535	CCT2	T-complex protein 1 subunit beta	0.013704
0.781273	ETQTECEWTVDTSK	14	0	1712.72	P15924	P15924	1952	1965	DSP	Desmoplakin	1.19e-25
0.780953	CPGETLAAR	9	0	973.465	A0A1B0GUN9;B1AK53	A0A1B0GUN9	526	534	ESPN	Espin	0.0024833
0.780852	NNMNCEAR	8	0	1007.39	Q9HAS0;J9JIC5;J3KRR1	Q9HAS0	178	185	C17orf75	Protein Njmu-R1	0.02985
0.780659	VTFQPPSSIGCR	12	0	1347.66	A0MZ66	A0MZ66	555	566	KIAA1598	Shootin-1	0.00023632
0.780426	NADCSSGPGQR	11	0	1147.47	Q5TDF0;Q9BSD7	Q5TDF0	98	108	NTPCR	Cancer-related nucleoside-triphosphatase	0.0027335
0.779939	LFSQFCNK	8	0	1042.49	Q6GMV2	Q6GMV2	189	196	SMYD5	SET and MYND domain-containing protein 5	0.034136
0.779284	TCVVGFAGLR	10	0	1078.56	Q9Y4R8	Q9Y4R8	567	576	TELO2	Telomere length regulation protein TEL2 homolog	0.001429
0.779075	AHTCFNR	7	0	904.397	P46934;H0Y8X6;K7EKL1;A0A6Q8PHJ5;A0A6Q8PGP5;A0A6Q8PFI7;A0A1B0GVY1;Q96PU5;A0A7P0Z498;K7ERN1;A0A6Q8PG51;A0A6Q8PG81;Q9HAU4;Q9P2P5;A0A2R8Y6F3;A0A2R8YE75;Q76N89;Q9HCE7	A0A6Q8PHJ5	894	900	NEDD4;NEDD4L;SMURF2;HECW2;HECW1;SMURF1	E3 ubiquitin-protein ligase NEDD4;E3 ubiquitin-protein ligase NEDD4-like;E3 ubiquitin-protein ligase SMURF2;E3 ubiquitin-protein ligase HECW2;E3 ubiquitin-protein ligase HECW1;E3 ubiquitin-protein ligase SMURF1	0.017732
0.778937	CFYQLQPAMTQQIYDK	16	0	2032.94	U3KQ54;Q6P1K2	U3KQ54	64	79	PMF1-BGLAP;PMF1	Polyamine-modulated factor 1	0.0013699
0.778632	AGQPHSSSDAAQAPAEQPHSSSDAAQAPCPR	31	0	3112.37	P29372;A2IDA3	P29372	28	58	MPG	DNA-3-methyladenine glycosylase	1.26e-11
0.778475	LHECYGQEIR	10	0	1303.6	Q8N4B1	Q8N4B1	227	236	FAM109A	Sesquipedalian-1	0.0004773
0.778386	ASDHGWVCDQR	11	0	1329.55	Q9HC36	Q9HC36	302	312	RNMTL1	rRNA methyltransferase 3, mitochondrial	0.00096915
0.77789	DGVCGPPPSK	10	0	1012.46	Q08J23;A0A140T9Z1	Q08J23	499	508	NSUN2	tRNA (cytosine(34)-C(5))-methyltransferase	0.020363
0.775666	ETEQNYEAEIHCLQK	15	0	1890.84	A0A7P0T8N5;A0A7P0TAD6;A0A7P0Z4Q5;A0A7P0T928;A0A0A0MRF6;Q99996;A0A7P0T9A9;A0A7P0TBI4;A0A7P0TAX3;A0A7P0T939;A0A7P0TAA2;A0A7P0Z4N5;A0A7P0TBH8	A0A7P0T8N5	1356	1370	AKAP9	A-kinase anchor protein 9	1.73e-26
0.774999	CESAFLSK	8	0	940.432	C9JXB8;C9JNW5;P83731	C9JXB8	36	43	RPL24	60S ribosomal protein L24	0.0028902
0.774522	GGGGGPCGFQPASR	14	0	1303.57	Q96QR8	Q96QR8	11	24	PURB	Transcriptional activator protein Pur-beta	3.78e-06
0.774235	AETPHGAEEECR	12	0	1384.57	A0A494BZT8;Q9Y6A5;E7EMT0	A0A494BZT8	226	237	TACC3	Transforming acidic coiled-coil-containing protein 3	0.00029053
0.773794	CTLDQAFR	8	0	1009.47	A0A087WWS1;Q96FV9;A0A087WY84;J3KT14;J3KRD7;J3QQZ3	A0A087WWS1	49	56	THOC1	THO complex subunit 1	0.0053011
0.773656	CATTPMAVHR	10	0	1142.53	E7EMW7;O95071;E5RFK7	E7EMW7	2261	2270	UBR5	E3 ubiquitin-protein ligase UBR5	0.00037399
0.770899	KCPFTGNVSIR	11	1	1277.65	P62280;M0QZC5	P62280	59	69	RPS11	40S ribosomal protein S11	0.00052829
0.770376	TQVCGILR	8	0	945.507	P11413;E7EUI8;E7EM57;E9PD92	P11413	10	17	G6PD	Glucose-6-phosphate 1-dehydrogenase	0.010786
0.769692	AYHEQLSVAEITNACFEPANQMVK	24	0	2749.28	P68363;C9JDS9;P68366;Q71U36;P0DPH8;P0DPH7;Q6PEY2	P68363	281	304	TUBA1B;TUBA4A;TUBA1A;TUBA3E	Tubulin alpha-1B chain;Tubulin alpha-4A chain;Tubulin alpha-1A chain;Tubulin alpha-3E chain	4.96e-83
0.769596	NGDICETSGKPK	12	1	1304.6	A0A1W2PRV5;E7EQZ4;Q16637;B4DP61	A0A1W2PRV5	56	67	SMN1;SMN2	Survival motor neuron protein	0.00055983
0.769562	TVAISDAAQLPHDYCTTPGGTLFSTTPGGTR	31	0	3191.52	Q13542	Q13542	21	51	EIF4EBP2	Eukaryotic translation initiation factor 4E-binding protein 2	5.98e-08
0.769447	EDSCSGSDAGSAAGSTYEPSPMR	23	0	2317.91	Q6AI08;K7EIX2;A0A087WXZ7	Q6AI08	666	688	HEATR6	HEAT repeat-containing protein 6	2.16e-72
0.769418	CGLEHER	7	0	899.392	A0A2R8Y4Z8;Q9Y3X0	A0A2R8Y4Z8	233	239	CCDC9	Coiled-coil domain-containing protein 9	0.011953
0.768657	CPGPLAVANGVVK	13	0	1280.69	Q9Y6Y8	Q9Y6Y8	604	616	SEC23IP	SEC23-interacting protein	0.0013263
0.767506	LGDVGMAELCPGLLHPSSR	19	0	2007.99	P13489;H0YCR7	P13489	239	257	RNH1	Ribonuclease inhibitor	0.0005572
0.767444	CSVPVDQASESLLK	14	0	1531.76	A0A6I8PS19;A0A6I8PL80;Q9NVN8	A0A6I8PS19	147	160	GNL3L	Guanine nucleotide-binding protein-like 3-like protein	0.00015417
0.767377	TREEECHFYAGGQVYPGEASR	21	1	2442.07	Q13162;A6NG45	Q13162	46	66	PRDX4	Peroxiredoxin-4	1.97e-10
0.767044	ENPCQEQGDVIQIK	14	0	1656.78	A0A0C4DFX9;Q9H3P2;H0Y3X6	A0A0C4DFX9	479	492	NELFA	Negative elongation factor A	1.48e-06
0.766543	AEPSAATQSHSISSSSFGAEPSAPGGGGSPGACPALGTK	39	0	3569.63	O95197;B7Z4M1;F5H891;F5GWG7;F5H617	O95197	2	40	RTN3	Reticulon-3;Reticulon	7.23e-21
0.766187	MLVIEQCK	8	0	1019.51	P48643;B7ZAR1;E9PCA1;E7ENZ3	P48643	371	378	CCT5	T-complex protein 1 subunit epsilon	0.0010649
0.765151	VLGDVPGACTPVVPTR	16	0	1636.86	Q9UHR6	Q9UHR6	180	195	ZNHIT2	Zinc finger HIT domain-containing protein 2	0.015144
0.764763	QALPCVAESPTVHVEVHQR	19	0	2156.08	Q15645	Q15645	10	28	TRIP13	Pachytene checkpoint protein 2 homolog	2.79e-05
0.763464	SQSPAASDCSSSSSSASLPSSGR	23	0	2198.93	O95817;C9JFK9	O95817	171	193	BAG3	BAG family molecular chaperone regulator 3	1.7e-39
0.762397	SGMSPPPCK	9	0	959.42	Q9H6T0	Q9H6T0	570	578	ESRP2	Epithelial splicing regulatory protein 2	0.0096759
0.762387	YNFFTGCPK	9	0	1132.5	Q99832	Q99832	358	366	CCT7	T-complex protein 1 subunit eta	0.0011806
0.761309	SSAVIEQGDCK	11	0	1192.54	Q8WWQ0	Q8WWQ0	1603	1613	PHIP	PH-interacting protein	0.0045965
0.761104	LTFSCLGGSDNFK	13	0	1444.67	Q15185;A0A087WYT3	Q15185	36	48	PTGES3	Prostaglandin E synthase 3	0.00045903
0.761059	IQFVGACNPPTDPGR	15	0	1627.78	Q14204;A0A2R8Y706;A0A7P0T9C4;A0A7P0TA13;A0A2R8Y5T0;A0A7P0T9R4;A0A7P0TAW9;A0A7P0T7V5;A0A7P0T916;A0A7P0T8N2;A0A7P0TBJ7;A0A7P0TAF3;A0A7P0TB75;A0A7P0T9K2;A0A2R8Y6H2;A0A7P0T9F1;A0A7P0T8W5;A0A2R8YFZ7;A0A7P0TAM4;A0A7P0T825;A0A7P0TB64;A0A7P0TAV5;A0A7P0T990;A0A7P0T942;A0A2R8YGC7	Q14204	2706	2720	DYNC1H1	Cytoplasmic dynein 1 heavy chain 1	0.00047964
0.760957	TPNTFAVCTEHR	12	0	1431.66	A0A3F2YNW9;A0A3B3IUA1;A0A3B3IU40;A0A3B3IT28;A0A3B3ITE5;A0A3B3ITF7;A0A3B3ITW6;Q12756;A0A3B3ITK3;H7C3Y8	A0A3F2YNW9	1646	1657	KIF1A	Kinesin-like protein KIF1A	1.46e-05
0.760594	CLEDENAR	8	0	1005.42	P15924	P15924	1499	1506	DSP	Desmoplakin	0.019297
0.760344	DDDIAALVVDNGSGMCK	17	0	1778.78	P60709;E7EVS6;A0A2R8Y793;A0A2R8YGF8;G5E9R0;A0A6Q8PH58;C9JUM1;C9JZR7;C9JTX5;A0A6Q8PGD7	P60709	2	18	ACTB	Actin, cytoplasmic 1;Actin, cytoplasmic 1, N-terminally processed	4.78e-45
0.760221	YLAEVACGDDRK	12	1	1395.65	P27348;E9PG15	P27348	128	139	YWHAQ	14-3-3 protein theta	9.52e-06
0.758926	EETQEDKDCPIKEEK	15	2	1876.84	P18031;B4DSN5	P18031	336	350	PTPN1	Tyrosine-protein phosphatase non-receptor type 1;Tyrosine-protein phosphatase non-receptor type	2.69e-25
0.758786	SFGCPSVR	8	0	908.417	A0A0A0MSU3;Q9H9A7	A0A0A0MSU3	388	395	RMI1	RecQ-mediated genome instability protein 1	0.015762
0.758472	CSLHSASPASVR	12	0	1270.61	Q9P206	Q9P206	321	332	KIAA1522	Uncharacterized protein KIAA1522	0.0001327
0.757846	DYLSSSFLCSDDDR	14	0	1678.68	Q96GX5;A0A087WUU7	Q96GX5	547	560	MASTL	Serine/threonine-protein kinase greatwall	0.00023794
0.755174	THEAEIVEGENHTYCIR	17	0	2056.93	P21333;A0A7P0NMY4;H0Y5C6;Q60FE5	P21333	2185	2201	FLNA	Filamin-A	6.36e-09
0.754621	SASVAPFTCK	10	0	1066.51	P49790	P49790	1057	1066	NUP153	Nuclear pore complex protein Nup153	0.038946
0.75258	GADCQEVPQDKDGYK	15	1	1708.74	P46100	P46100	602	616	ATRX	Transcriptional regulator ATRX	0.0011764
0.752083	SAFLCGVMK	9	0	1011.49	O60506;A0A7I2V4Z0;A0A7I2YQN2;A0A7I2V346;A0A7I2V5Q6;F6UXX1;A0A7I2V4J0;O43390;A0A6Q8PH31;A0A6Q8PH35;A0A7I2YQV8	O60506	92	100	SYNCRIP;HNRNPR	Heterogeneous nuclear ribonucleoprotein Q;Heterogeneous nuclear ribonucleoprotein R	0.0059633
0.751989	INQVFHGSCITEGNELTK	18	0	2045.98	P78527	P78527	1896	1913	PRKDC	DNA-dependent protein kinase catalytic subunit	3.08e-13
0.750905	SSESELCIETPK	12	0	1378.63	Q7Z6Z7;H0Y659	Q7Z6Z7	3233	3244	HUWE1	E3 ubiquitin-protein ligase HUWE1	1.24e-07
0.750037	VLSECSPLMNDIFNK	15	0	1765.84	P53618	P53618	619	633	COPB1	Coatomer subunit beta	0.00055997
0.749805	MTGESECLNPSTQSR	15	0	1695.72	Q9H2G2	Q9H2G2	1206	1220	SLK	STE20-like serine/threonine-protein kinase	5.06e-31
0.749441	ETDCVLTQK	9	0	1092.51	G3XAH6;P51003;A0A0C4DGK1;G3V457;G3V3I9	G3XAH6	33	41	PAPOLA	Poly(A) polymerase alpha	0.002047
0.748172	NMAPGAVCSPGESK	14	0	1403.62	Q9C0C2	Q9C0C2	1289	1302	TNKS1BP1	182 kDa tankyrase-1-binding protein	0.004697
0.748146	ISLGLPVGAVINCADNTGAK	20	0	1969.03	P62829;C9JD32;J3KT29;B9ZVP7	P62829	16	35	RPL23	60S ribosomal protein L23	1.14e-42
0.747346	LFDDCTQQFK	10	0	1300.58	H0YJ75;Q13362;H0YN84;H0YJ49	H0YJ75	433	442	PPP2R5C	Serine/threonine-protein phosphatase 2A 56 kDa regulatory subunit gamma isoform	0.00076939
0.747341	CVLNEGMPIYR	11	0	1350.64	P31689	P31689	302	312	DNAJA1	DnaJ homolog subfamily A member 1	0.0008513
0.746725	VPTTLAEYCVK	11	0	1279.65	P49427;U3KQP9	P49427	183	193	CDC34	Ubiquitin-conjugating enzyme E2 R1	0.00088402
0.74602	LPAEPPALLQTHPPCR	16	0	1795.94	Q92667;I3L2A2;I3L2N7;I3L0K6	Q92667	88	103	AKAP1	A-kinase anchor protein 1, mitochondrial	0.00046376
0.74554	NESSNASEEEACEK	14	0	1582.61	B7Z7F3;Q9H6Z4;K7EN31	B7Z7F3	165	178	RANBP3	Ran-binding protein 3	9.38e-13
0.745354	NIPVYECER	9	0	1178.54	O75569;A0A7I2YQ87;A0A7I2V5H3;A0A7I2V2P4;F8WEG8;G5E9Q4;A0A7I2V5C2;A0A7I2V3L6;C9JMM3	O75569	48	56	PRKRA	Interferon-inducible double-stranded RNA-dependent protein kinase activator A	0.016109
0.744917	LQTEAQEDDWYDCHR	15	0	1964.8	Q9UHI6	Q9UHI6	746	760	DDX20	Probable ATP-dependent RNA helicase DDX20	7.99e-20
0.744444	GGCVQQATGWR	11	0	1218.56	C9J250;E9PGM9;P78332	C9J250	51	61	RBM6	RNA-binding protein 6	0.0027091
0.74414	YVQEDSCQHGVYGR	14	0	1696.73	Q9C0I1	Q9C0I1	61	74	MTMR12	Myotubularin-related protein 12	0.0001758
0.743922	DSLDQFDCK	9	0	1126.46	Q9HAV4;H0Y3W3	Q9HAV4	1124	1132	XPO5	Exportin-5	4.69e-05
0.743837	KYTELPHGAISEDQAVGPADIPCDSTGQTST	31	1	3244.48	Q9H773;H3BPN2;H3BSA6	Q9H773	140	170	DCTPP1	dCTP pyrophosphatase 1	3.41e-25
0.74305	CQMMEER	7	0	982.367	Q96T51;J3KPP6;H0Y9Y8	Q96T51	107	113	RUFY1	RUN and FYVE domain-containing protein 1	0.015609
0.742752	AAPSSEGDSCDGVEATEGPGSADTEEPK	28	0	2749.11	P39880;A0A2R8YDI1;A0A2R8Y852	P39880	1329	1356	CUX1	Homeobox protein cut-like 1	8.51e-06
0.742409	SGDAAIVEMVPGKPMCVESFSQYPPLGR	28	1	3021.44	A0A2U3TZH3;Q05639	A0A2U3TZH3	396	423	EEF1A2	Elongation factor 1-alpha 2	8.02e-16
0.741996	STGVVNIPAAECLDEYEDDEAGQK	24	0	2609.14	Q96IZ0;H0YI16	Q96IZ0	162	185	PAWR	PRKC apoptosis WT1 regulator protein	0.00013862
0.741716	KPSYAEICQR	10	1	1250.61	Q92615;H0Y4V9;A0A087X183	Q92615	647	656	LARP4B	La-related protein 4B	0.012478
0.741578	NLADCLR	7	0	860.417	P49721	P49721	87	93	PSMB2	Proteasome subunit beta type-2	0.056138
0.741203	EMNPALGIDCLHK	13	0	1496.71	P48643;B7ZAR1;E9PCA1;E7ENZ3	P48643	484	496	CCT5	T-complex protein 1 subunit epsilon	1e-16
0.740962	LCSVHCK	7	0	902.41	I3L4Y2;I3L0M3	I3L4Y2	57	63	MAZ		0.044957
0.740922	ASGVQVADEVCR	12	0	1289.6	P60981;F6RFD5	P60981	2	13	DSTN	Destrin	2.86e-37
0.740733	QVLDYPSPDVECAK	14	0	1619.75	Q9P270	Q9P270	154	167	SLAIN2	SLAIN motif-containing protein 2	0.00018106
0.740119	IAAYLQSDQFCK	12	0	1442.69	P21266	P21266	198	209	GSTM3	Glutathione S-transferase Mu 3	9.87e-09
0.739889	REEEEDDDCPVR	12	1	1547.62	Q8IWD4	Q8IWD4	73	84	CCDC117	Coiled-coil domain-containing protein 117	0.0064492
0.739602	GSCAGLSQEK	10	0	1035.47	O75362	O75362	339	348	ZNF217	Zinc finger protein 217	0.0044036
0.739077	PCSEETPAISPSKR	14	1	1557.75	H0YNJ9	H0YNJ9	2	15	DUT		1.09e-05
0.739003	AENHCELLSPAR	12	0	1395.66	H3BSS5;Q9NXV2	H3BSS5	2	13	KCTD5	BTB/POZ domain-containing protein KCTD5	0.0020723
0.738678	AVASQLDCNFLK	12	0	1364.68	A0A087X2I1;P62333;H0YJC0;H0YJS8	A0A087X2I1	200	211	PSMC6	26S protease regulatory subunit 10B	0.00076798
0.737087	LTALDYHNPAGFNCK	15	0	1719.8	Q9Y224;G3V4C6;G3V4E7	Q9Y224	6	20	C14orf166	UPF0568 protein C14orf166	8.53e-08
0.737018	CAQYWPQKEEK	11	1	1465.67	P18031;B4DSN5	P18031	121	131	PTPN1	Tyrosine-protein phosphatase non-receptor type 1;Tyrosine-protein phosphatase non-receptor type	0.0070152
0.73644	CPEHVLR	7	0	909.449	Q15527	Q15527	93	99	SURF2	Surfeit locus protein 2	0.016676
0.736352	KCDLISIPK	9	1	1072.6	Q9ULV4;B4E3S0;H0YHL7	Q9ULV4	419	427	CORO1C	Coronin-1C;Coronin	0.0040001
0.735566	EAPDGCPDHVLR	12	0	1364.61	Q9UBB6;C9J5H8	Q9UBB6	93	104	NCDN	Neurochondrin	0.0031205
0.734208	TYDAASYICEAAFDEVK	17	0	1951.85	P42166	P42166	621	637	TMPO	Lamina-associated polypeptide 2, isoform alpha;Thymopoietin;Thymopentin	5.71e-18
0.733876	AYHEQLTVAEITNACFEPANQMVK	24	0	2763.3	F5H5D3;Q9BQE3;A0A1W2PQM2	F5H5D3	351	374	TUBA1C	Tubulin alpha-1C chain	1.61e-51
0.733559	LPSALTATACK	11	0	1131.6	Q92615;H0Y4V9;H0Y641;A0A087X183	Q92615	624	634	LARP4B	La-related protein 4B	1.76e-05
0.730778	CAESLQPVAAAVEER	15	0	1628.78	Q8NFC6	Q8NFC6	2164	2178	BOD1L1	Biorientation of chromosomes in cell division protein 1-like 1	2.53e-08
0.729749	VAAASGHCGAFSGSDSSR	18	0	1722.74	Q9NZB2;A0A494C0Y9	Q9NZB2	912	929	FAM120A	Constitutive coactivator of PPAR-gamma-like protein 1	4.32e-13
0.72974	LEVVPGCR	8	0	928.48	F8WC89;A6NKF1;A0A6I8PRW4;H9KVA8	F8WC89	32	39	SAC3D1	SAC3 domain-containing protein 1	0.0070853
0.729537	NVPHEDICEDSDIDGDYR	18	0	2147.87	A0A7I2YQ95;A0A7I2V340;H7C4F6;O00629;A0A7I2V333	A0A7I2YQ95	50	67	KPNA4	Importin subunit alpha-3	1.96e-09
0.729166	AFQYVETHGEVCPANWTPDSPTIKPSPAASK	31	1	3384.61	P30048	P30048	218	248	PRDX3	Thioredoxin-dependent peroxide reductase, mitochondrial	1.85e-24
0.729031	KGDECELLGHSK	12	1	1371.65	P49411	P49411	286	297	TUFM	Elongation factor Tu, mitochondrial	6.54e-06
0.728045	AMEALATAEQACK	13	0	1392.64	Q9P2E9;A0A087WVV2;F8W7S5	Q9P2E9	1027	1039	RRBP1	Ribosome-binding protein 1	4.87e-05
0.726252	IGLYPANYVECVGA	14	0	1524.73	Q9UKS6	Q9UKS6	411	424	PACSIN3	Protein kinase C and casein kinase substrate in neurons protein 3	6.53e-06
0.726212	LGMGFGNCR	9	0	1010.44	Q9NP61;H0Y6A0	Q9NP61	305	313	ARFGAP3	ADP-ribosylation factor GTPase-activating protein 3	0.032277
0.725771	NTVCPEQSEALAGGSAGDGAQAAGVTK	27	0	2545.17	Q8N1G0;F8WCX2;A2A3Q2	Q8N1G0	88	114	ZNF687	Zinc finger protein 687	3.58e-08
0.724732	CQGTNQR	7	0	862.372	Q96FZ2;D6R9T3;D6RAZ3	Q96FZ2	131	137	HMCES	Embryonic stem cell-specific 5-hydroxymethylcytosine-binding protein	0.015993
0.724461	CQNYLAESKPSGR	13	1	1508.7	Q9BY89	Q9BY89	1341	1353	KIAA1671	Uncharacterized protein KIAA1671	0.0011092
0.724426	YHPLSSCLTAR	11	0	1303.63	Q96T76;H0Y746	Q96T76	813	823	MMS19	MMS19 nucleotide excision repair protein homolog	0.0024864
0.723238	CRDDSFFGETSHNYHK	16	1	1998.83	P43243;A8MXP9;A0A0R4J2E8;D6REM6;D6R991;H0Y8T4	P43243	230	245	MATR3	Matrin-3	0.0015636
0.723156	APPPSLTDCIGTVDSR	16	0	1684.81	Q9NZZ3	Q9NZZ3	12	27	CHMP5	Charged multivesicular body protein 5	6.54e-08
0.722577	ATGSAGLLGDPECEGSPPEHSPEQGR	26	0	2634.16	Q5TH69	Q5TH69	1046	1071	ARFGEF3	Brefeldin A-inhibited guanine nucleotide-exchange protein 3	1.85e-05
0.72222	EPALGQGSFSVCR	13	0	1406.66	E9PJN1;O75676;A0A0A6YYC0	E9PJN1	407	419	RPS6KA4	Ribosomal protein S6 kinase;Ribosomal protein S6 kinase alpha-4	0.003029
0.721827	LNISFPATGCQK	12	0	1334.67	P62753;A2A3R7	P62753	3	14	RPS6	40S ribosomal protein S6	4.87e-09
0.72177	SVLCSTPTINIPASPFMQK	19	0	2090.05	Q96KB5;E5RIE1	Q96KB5	19	37	PBK	Lymphokine-activated killer T-cell-originated protein kinase	5.33e-14
0.721355	IPGGIIEDSCVLR	13	0	1427.74	P49368;B4DUR8;Q5SZX6;E9PRC8;E9PQ35	P49368	204	216	CCT3	T-complex protein 1 subunit gamma	0.00026794
0.721008	LLYEALVDCK	10	0	1222.63	Q7L2H7;J3KNJ2;H0YCQ8;E9PRY0	Q7L2H7	167	176	EIF3M	Eukaryotic translation initiation factor 3 subunit M	0.0027636
0.720668	ALANVNIGSLICNVGAGGPAPAAGAAPAGGPAPSTAAAPAEEK	43	0	3807.92	P05386	P05386	50	92	RPLP1	60S acidic ribosomal protein P1	3.32e-68
0.719596	CDADHSFTSLSTPER	15	0	1721.73	Q3BDU3;Q5FBZ9;E9PC65;P54277;B7ZAA0	Q3BDU3	204	218	PMS1	PMS1 protein homolog 1	0.00015097
0.718699	GLYDGPVCEVSVTPK	15	0	1619.79	A0A1C7CYX9;Q16555	A0A1C7CYX9	602	616	DPYSL2	Dihydropyrimidinase-related protein 2	1.32e-05
0.718157	YAGLSTCFR	9	0	1073.5	Q5T5C7;P49591	Q5T5C7	294	302	SARS	Serine--tRNA ligase, cytoplasmic	0.01947
0.717989	NVDAILEEYANCK	13	0	1537.71	Q15014;Q5JXX2	Q15014	154	166	MORF4L2	Mortality factor 4-like protein 2	0.0033949
0.717435	CFQLGGGSTAISHSSQVAR	19	0	1961.94	Q9Y620	Q9Y620	207	225	RAD54B	DNA repair and recombination protein RAD54B	6.98e-05
0.717192	SGDAAIVDMVPGKPMCVESFSDYPPLGR	28	1	2994.39	Q5VTE0;P68104;A0A7I2V659;A0A087WVQ9	Q5VTE0	396	423	EEF1A1P5;EEF1A1	Putative elongation factor 1-alpha-like 3;Elongation factor 1-alpha 1	1.13e-51
0.716667	DIHTALLDCANK	12	0	1369.67	B4DUA7;Q9NX70	B4DUA7	194	205	IXL;MED29	Mediator of RNA polymerase II transcription subunit 29	1.53e-07
0.716538	CDLISIPK	8	0	944.5	Q9ULV4;B4E3S0;H0YHL7	Q9ULV4	420	427	CORO1C	Coronin-1C;Coronin	0.0039417
0.716421	CTPGTGLGTSPALAGDEAASAADLDNR	27	0	2587.18	P35568	P35568	494	520	IRS1	Insulin receptor substrate 1	8.12e-129
0.715445	CIPALDSLTPANEDQK	16	0	1770.85	A0A7I2V2X6;P10809;A0A7I2V599;A0A7I2YQK6	A0A7I2V2X6	415	430	HSPD1	60 kDa heat shock protein, mitochondrial	2.72e-20
0.714884	VKQEPGTEDEICSFSGGVK	19	1	2065.96	Q9UPN9;H0Y612	Q9UPN9	775	793	TRIM33	E3 ubiquitin-protein ligase TRIM33	2.52e-07
0.714334	TEEQEFCDLNDSK	13	0	1613.65	Q8N5C7	Q8N5C7	181	193	DTWD1	DTW domain-containing protein 1	7.99e-17
0.713315	DIVENICGR	9	0	1074.51	P42166	P42166	324	332	TMPO	Lamina-associated polypeptide 2, isoform alpha;Thymopoietin;Thymopentin	0.001662
0.712594	YVENPSQVLNCER	13	0	1606.74	O75694;E9PF10	O75694	1334	1346	NUP155	Nuclear pore complex protein Nup155	4.47e-06
0.71259	VKTEQQESDSVQCMPVAK	18	1	2062.97	Q96RE7	Q96RE7	166	183	NACC1	Nucleus accumbens-associated protein 1	0.04464
0.712304	SESALSCLSK	10	0	1080.51	Q9GZR7;G3V529;A0A087WXU8;F5GYL3	Q9GZR7	826	835	DDX24	ATP-dependent RNA helicase DDX24	0.042458
0.711977	CNQDYTGWNKPR	12	1	1537.67	Q86T82	Q86T82	318	329	USP37	Ubiquitin carboxyl-terminal hydrolase 37	0.0006066
0.711742	KALCDPLEEVR	11	1	1328.68	Q92616	Q92616	2012	2022	GCN1L1	Translational activator GCN1	0.00030178
0.711464	LQLECQR	7	0	945.47	Q14151	Q14151	668	674	SAFB2	Scaffold attachment factor B2	0.031328
0.711401	AVLLASDAQECTLEEVVER	19	0	2131.05	Q27J81;A0A6Q8PHA2;A0A6Q8PH71;A0A6Q8PHG2;A0A6Q8PGN3;A0A6Q8PF44;A0A6Q8PH25;A0A6Q8PF29;A0A6Q8PGC7;A0A087X118;A0A6Q8PH63;A0A6Q8PH59;A0A6Q8PGU8;A0A6Q8PFN5;A0A6Q8PFB9;A0A6Q8PGY8;A0A6Q8PH52	Q27J81	322	340	INF2	Inverted formin-2	2.72e-42
0.711088	NSIASCADEQPHIGNYR	17	0	1930.86	A0A7I2V409;A0A7I2YQF7;A0A7I2V2U9;J3KNR0;P27448;A0A7I2V4T2;A0A7I2V4K8;A0A7I2V2N8;A0A7I2V3C6;A0A7I2V2I9;H0YNV4;H0YJI9;A0A7I2V3P5;A0A7I2V3I9;A0A7I2YQF4;A0A7I2V602;A0A7I2V549;A0A7I2V3K2;A0A7I2V4L1;A0A7I2V5H7;A0A7I2V2J6;A0A7I2YQ91;A0A7I2V483;A0A7I2YQ84;A0A7I2YQJ7;A0A7I2V4T5;A0A7I2V3Q1;A0A7I2V3X7	A0A7I2V409	41	57	MARK3	MAP/microtubule affinity-regulating kinase 3	3.04e-13
0.710854	CMIDQAHQEERPIR	14	1	1781.83	K7ES31;K7ERF1;Q9UBQ5;K7EQM4;A0A087WVB9	K7ES31	87	100	EIF3K	Eukaryotic translation initiation factor 3 subunit K	3.07e-06
0.710515	AECGASGSGSSGDSLDK	17	0	1583.64	Q9NVE7;E9PHT6;D6RJF3	Q9NVE7	2	18	PANK4	Pantothenate kinase 4	1.78e-08
0.710325	LGTSESLPCTAEELSR	16	0	1748.83	Q9BZL6	Q9BZL6	209	224	PRKD2	Serine/threonine-protein kinase D2	0.00325
0.709272	RISASCQHPTAFEEAIPK	18	1	2041.01	Q9ULA0;E5RIA4;E7ETB3;E7EMB6;C9JBE1	Q9ULA0	332	349	DNPEP	Aspartyl aminopeptidase	0.0077982
0.707834	GLCAIAQAESLR	12	0	1287.66	P23396;F2Z2S8;H0YCJ7;H0YF32	P23396	95	106	RPS3	40S ribosomal protein S3	1.1e-08
0.707106	DKEEEEEVAGGDCIGSTVYSK	21	1	2301	Q96ER3;J3KND1;E9PRZ1;E9PMD2;H0YDM3;E9PL53	Q96ER3	13	33	SAAL1	Protein SAAL1	0.00039029
0.706724	STVHEILCK	9	0	1085.55	P07355;H0YN42;H0YMU9;H0YMD0;A6NMY6;H0YNP5;H0YNB8;H0YKS4;H0YMM1;A0A7I2V4P4;H0YKX9;H0YMT9;H0YLV6;H0YKZ7;H0YKL9;H0YKV8;H0YMD9;H0YKN4	P07355	2	10	ANXA2;ANXA2P2	Annexin A2;Annexin;Putative annexin A2-like protein	0.0013917
0.705976	ISDQHTLQTFQGMCK	15	0	1792.82	Q9BX63	Q9BX63	319	333	BRIP1	Fanconi anemia group J protein	2.76e-14
0.705311	KTSCEFTGDILR	12	1	1425.69	P21281;H0YC04	P21281	109	120	ATP6V1B2	V-type proton ATPase subunit B, brain isoform	0.0031455
0.705127	DLLHSEGSENEGPVSSSSSDCR	22	0	2347.98	Q9NY27	Q9NY27	357	378	PPP4R2	Serine/threonine-protein phosphatase 4 regulatory subunit 2	0.00051946
0.705068	CNEQPNRVEIYEK	13	1	1677.78	E7EVJ5;Q96F07;H7C229;A0A087WWZ1;A0A087WVE1;A0A087WTQ3;Q7L576;A0A0G2JR96;A0A0G2JQT1;A0A0G2JRX2;A0A087WU52;A0A0G2JRV9;A0A087WWL1	Q7L576	98	110	CYFIP2;CYFIP1	Cytoplasmic FMR1-interacting protein 2;Cytoplasmic FMR1-interacting protein 1	4.52e-08
0.704894	CPGESLINPGFK	12	0	1317.64	Q9BUH6	Q9BUH6	180	191	C9orf142	Protein PAXX	1.2e-05
0.704134	LETQYCK	7	0	940.432	H3BQK9;H3BPE1;A0A590UJG2;Q9UPN3;A0A7P0MQR8;E9PNZ4;A0A5F9ZGX0;E9PLY5;E9PLY0;A0A669KBB0	H3BQK9	693	699	MACF1	Microtubule-actin cross-linking factor 1, isoforms 1/2/3/5	0.0067397
0.703202	LQSGICHLFR	10	0	1229.63	P14868;C9J7S3;C9JLC1	P14868	198	207	DARS	Aspartate--tRNA ligase, cytoplasmic	0.0024565
0.702965	HFLSDTGMACR	11	0	1293.56	Q5TFE4;Q5QPD0	Q5TFE4	110	120	NT5DC1	5-nucleotidase domain-containing protein 1	0.0024956
0.702149	VMTELEQQQFDEFCK	15	0	1930.84	Q8N300	Q8N300	45	59	CCDC23	Coiled-coil domain-containing protein 23	4.43e-06
0.701764	LAALALASSENSSSTPEECEEMSEKPK	27	1	2894.32	O00567	O00567	454	480	NOP56	Nucleolar protein 56	6.57e-06
0.699128	GPFVEAEVPDVDLECPDAK	19	0	2085.96	Q09666	Q09666	1819	1837	AHNAK	Neuroblast differentiation-associated protein AHNAK	5.7e-20
0.698596	NTPSFLIACNK	11	0	1263.63	Q9Y5M8;H7C4H2	Q9Y5M8	171	181	SRPRB	Signal recognition particle receptor subunit beta	0.0047616
0.698457	CGLALALNK	9	0	958.527	Q92616	Q92616	1235	1243	GCN1L1	Translational activator GCN1	0.0024672
0.698441	NLVSPAYCTQESR	13	0	1523.7	Q9NUQ3	Q9NUQ3	94	106	TXLNG	Gamma-taxilin	5.86e-05
0.697938	NLCSDDTPMVR	11	0	1306.56	P30153;C9J9C1	P30153	172	182	PPP2R1A	Serine/threonine-protein phosphatase 2A 65 kDa regulatory subunit A alpha isoform	0.00018066
0.69765	LAAPDPCDPQR	11	0	1238.57	A6NP52;O60831	A6NP52	22	32	PRAF2	PRA1 family protein 2	0.0057692
0.697286	LEINCQDPSIK	11	0	1315.64	Q8N9N5;C9JYB6;C9JGM9;C9JF73;C9JTM8;E9PJI6;C9J811	Q8N9N5	44	54	BANP	Protein BANP	0.0011336
0.696911	VGSDMTSQQEFTSCLK	16	0	1816.8	Q5QNY5;P40855	Q5QNY5	95	110	PEX19	Peroxisomal biogenesis factor 19	7.58e-05
0.69614	SVVCQESDLPDELLYGR	17	0	1978.93	Q9NS86	Q9NS86	184	200	LANCL2	LanC-like protein 2	1.28e-29
0.696097	LPLMECVQMTQDVQK	15	0	1818.87	Q01813;A0A7I2V3Z0;B1APP6	Q01813	355	369	PFKP	ATP-dependent 6-phosphofructokinase, platelet type	7.29e-23
0.695947	NQSFCPTVNLDK	12	0	1421.66	P46776;E9PLL6;E9PJD9	P46776	66	77	RPL27A	60S ribosomal protein L27a	1.56e-09
0.695236	CDFTEDQTAEFK	12	0	1489.6	F8W1R7;G3V1V0;P60660;G3V1Y7	F8W1R7	2	13	MYL6	Myosin light polypeptide 6	2.8e-28
0.695021	DLEVTCDPDSGGSQGLR	17	0	1804.79	Q9C0C2	Q9C0C2	1319	1335	TNKS1BP1	182 kDa tankyrase-1-binding protein	1.15e-12
0.694889	ALCNGDSKLENAGGDLK	17	1	1760.84	P49915	P49915	2	18	GMPS	GMP synthase [glutamine-hydrolyzing]	0.014923
0.694837	TSDANETEDHLESLICK	17	0	1960.87	Q09161;F2Z2T1	Q09161	21	37	NCBP1	Nuclear cap-binding protein subunit 1	2.75e-05
0.694756	CYLLVHQAK	9	0	1130.59	Q08J23	Q08J23	221	229	NSUN2	tRNA (cytosine(34)-C(5))-methyltransferase	0.006953
0.694715	DETVSDCSPHIANIGR	16	0	1769.8	B1AK88;B1AK87;P47756;B1AK85	B1AK88	229	244	CAPZB	F-actin-capping protein subunit beta	1.34e-05
0.694603	CPFTGNVSIR	10	0	1149.56	P62280;M0QZC5	P62280	60	69	RPS11	40S ribosomal protein S11	0.00041678
0.69298	SEGEAMEICSEPVAASPAPAGER	23	0	2344.03	Q8NB15;H7BY64	Q8NB15	199	221	ZNF511;PRAP1	Zinc finger protein 511	1.47e-09
0.692747	KEDLDIVCER	10	1	1275.61	A0A669KBB4;A0A669KBK2;H0Y818;A0A669KAW3;P40692;A0A669KB03	A0A669KBB4	70	79	MLH1	DNA mismatch repair protein Mlh1	0.00079519
0.692725	SSLEWNSCVVQTLK	14	0	1649.81	P49792;H0YBN8;J3KNE0;A6NKT7;Q7Z3J3;F8VYC4;A0A286YES2;A0A1W2PNU4;P0DJD0;P0DJD1;O14715;J3KQ37;Q99666;F8W705	P49792	199	212	RANBP2;RGPD8;RGPD3;RGPD4;RGPD1;RGPD2;RGPD5	E3 SUMO-protein ligase RanBP2;RanBP2-like and GRIP domain-containing protein 3;RanBP2-like and GRIP domain-containing protein 4;RANBP2-like and GRIP domain-containing protein 1;RANBP2-like and GRIP domain-containing protein 2;RANBP2-like and GRIP domain-containing protein 8;RANBP2-like and GRIP domain-containing protein 5/6	1.1e-05
0.689387	CVEYNAL	7	0	867.38	Q99633;M0QXG2;M0QXX3	Q99633	336	342	PRPF18	Pre-mRNA-splicing factor 18	0.036552
0.689329	FCDNSSAIQGK	11	0	1225.54	O15067	O15067	269	279	PFAS	Phosphoribosylformylglycinamidine synthase	0.00057673
0.689136	LFAECHVINPSK	12	0	1413.71	Q9Y4X5	Q9Y4X5	157	168	ARIH1	E3 ubiquitin-protein ligase ARIH1	0.00010562
0.687516	AATGEEVSAEDLGGADLHCR	20	0	2056.91	Q9HCC0;D6RD67;D6R9R1;D6RDF7	Q9HCC0	249	268	MCCC2	Methylcrotonoyl-CoA carboxylase beta chain, mitochondrial	6.3e-54
0.687314	QTIVPVCSYEER	12	0	1479.7	P56159	P56159	227	238	GFRA1	GDNF family receptor alpha-1	0.00073467
0.68691	AVAILCNHQR	10	0	1180.61	P11387;A0A7P0T852	P11387	625	634	TOP1	DNA topoisomerase 1	0.0016145
0.686511	CGVEFSEPSLATK	13	0	1423.67	A0A1C7CYX1;A0A0A0MSU2;Q6PJG2;H7C1L3	A0A1C7CYX1	502	514	ELMSAN1	ELM2 and SANT domain-containing protein 1	0.00020216
0.686321	NAGNCLSPAVIVGLLK	16	0	1624.9	A0A286YF22;O43175;A0A2C9F2M7	A0A286YF22	365	380	PHGDH	D-3-phosphoglycerate dehydrogenase	4.31e-08
0.686214	CLMDQATDPNILGR	14	0	1602.75	P78527	P78527	4106	4119	PRKDC	DNA-dependent protein kinase catalytic subunit	2.76e-09
0.685474	ASCASIDIEDATQHLR	16	0	1785.83	Q6P2E9	Q6P2E9	2	17	EDC4	Enhancer of mRNA-decapping protein 4	1.81e-05
0.684833	SSGGFVWACK	10	0	1097.5	P48735;H0YL11	P48735	300	309	IDH2	Isocitrate dehydrogenase [NADP], mitochondrial	7.09e-05
0.684789	CTTEGQQKPPTR	12	1	1401.67	Q9HBM0;F8VS43;F8VUG0;F8VUB7;F8W088;F8W048;F8VVS3;F8VXA0	Q9HBM0	41	52	VEZT	Vezatin	0.0036798
0.684323	DQEYTQLCR	9	0	1211.52	A0A0A0MTR7;A0A0A0MTC1;Q63HN8	A0A0A0MTR7	3077	3085	RNF213	E3 ubiquitin-protein ligase RNF213	0.024743
0.683558	LQEALDAEMLEDEAGGGGAGPGGACK	26	0	2502.1	Q1KMD3;H3BQZ7	Q1KMD3	33	58	HNRNPUL2;HNRNPUL2-BSCL2	Heterogeneous nuclear ribonucleoprotein U-like protein 2	8.27e-22
0.68317	SVSCPLLSR	9	0	1017.53	Q9H6S3;A0A3B3ISQ4	Q9H6S3	366	374	EPS8L2	Epidermal growth factor receptor kinase substrate 8-like protein 2	0.0094216
0.682985	CSGPGLER	8	0	874.397	P21333;Q60FE5	P21333	1165	1172	FLNA	Filamin-A	0.0063416
0.682453	SEGGFIWACK	10	0	1153.52	O75874	O75874	261	270	IDH1	Isocitrate dehydrogenase [NADP] cytoplasmic	0.00040386
0.6824	ELDSLVQSSQYCK	13	0	1555.72	A0A0A0MRQ0;A0A7P0T922;A0A0A0MSW9;Q5SRH9;U5GXS1;F6WE04;E9PAZ4	F6WE04	137	149	TTC39A	Tetratricopeptide repeat protein 39A	1.48e-08
0.682045	GLPWSCSADEVQR	13	0	1503.68	P31943;G8JLB6;E9PCY7;D6RBM0;E7EN40;D6RIU0;D6RIH9;D6RJ04;D6RDU3;D6RIT2;D6RFM3;D6R9T0;E5RGV0;D6RAM1;E7EQJ0;D6RDL0;D6RF17;D6R9D3	P31943	17	29	HNRNPH1	Heterogeneous nuclear ribonucleoprotein H;Heterogeneous nuclear ribonucleoprotein H, N-terminally processed	0.00023306
0.681856	YGGVDGGCFDR	11	0	1201.48	Q9Y4B6	Q9Y4B6	1063	1073	VPRBP	Protein VPRBP	0.043108
0.681161	GDECELLGHSK	11	0	1243.55	P49411	P49411	287	297	TUFM	Elongation factor Tu, mitochondrial	3.79e-06
0.681138	VGSECPDR	8	0	918.387	A0A7I2V598;H0Y5F5;H0Y6X6	A0A7I2V598	408	415	PABPC4	Polyadenylate-binding protein	0.052259
0.680596	CMFDHPDADK	10	0	1234.47	Q9UPY3;A0A7I2YBM0;H0YJZ6	Q9UPY3	1648	1657	DICER1	Endoribonuclease Dicer	0.00042735
0.68039	SFFDNISCDDNRER	14	1	1773.74	Q8ND56;A0A140TA76;A0A0G2JQ95;A0A096LP11	Q8ND56	368	381	LSM14A	Protein LSM14 homolog A	0.0014637
0.680277	NNTPECLAPVDLVVK	15	0	1667.86	Q96FZ2;D6R9T3;E7EMP6	Q96FZ2	261	275	HMCES	Embryonic stem cell-specific 5-hydroxymethylcytosine-binding protein	0.014644
0.679926	IFSCSSTQCVK	11	0	1315.59	F6XZD3	F6XZD3	4	14	ANKRD35		0.031235
0.679834	LQGINCGPDFTPSFANLGR	19	0	2062.99	E7EUU4;E7EX73;C9K073;C9J2Z7;A0A6Q8PFB2;E9PGM1;Q04637;A0A7I2Y1C3;C9J6B6;C9JF13	E9PGM1	570	588	EIF4G1	Eukaryotic translation initiation factor 4 gamma 1	2.29e-28
0.678525	ESNPCPVITVEHFK	14	0	1655.8	A0A096LP25;A0A096LNZ0	A0A096LP25	793	806	AAK1		0.0030966
0.678449	VEQNSEPCAGSSSESDLQTVFK	22	0	2398.06	Q8N806;E9PCJ7	Q8N806	253	274	UBR7	Putative E3 ubiquitin-protein ligase UBR7	6.32e-22
0.677789	NLFISCK	7	0	880.448	P42166	P42166	275	281	TMPO	Lamina-associated polypeptide 2, isoform alpha;Thymopoietin;Thymopentin	0.033297
0.677123	IRQEECAETAVSVIPK	16	1	1828.94	Q15398	Q15398	587	602	DLGAP5	Disks large-associated protein 5	0.0015152
0.676799	LANNSDCILAK	11	0	1217.61	Q9BX63	Q9BX63	1158	1168	BRIP1	Fanconi anemia group J protein	0.011915
0.675596	YYNCFQTHVR	10	0	1386.61	Q5T7W0;B1ALC2;B5MDS3	Q5T7W0	158	167	ZNF618	Zinc finger protein 618	0.0010828
0.6751	APEILLGCK	9	0	999.542	G3V5T9;P24941	G3V5T9	170	178	CDK2	Cyclin-dependent kinase 2	0.0030973
0.674775	EMQNLSFQDCYSSK	14	0	1735.72	P30084	P30084	102	115	ECHS1	Enoyl-CoA hydratase, mitochondrial	4.18e-15
0.674269	LWNTLGVCK	9	0	1089.56	P63244;J3KPE3;H0YAF8;H0Y8W2;H0YAM7;D6RHH4;D6R9L0;D6R9Z1;D6RFX4;D6RFZ9;D6RBD0;E9PD14;D6RAU2	P63244	131	139	GNB2L1	Guanine nucleotide-binding protein subunit beta-2-like 1;Guanine nucleotide-binding protein subunit beta-2-like 1, N-terminally processed	0.0015518
0.67317	CQQLQSR	7	0	918.434	B7ZM87;O75044;A0A075B7B5;A0A286YEY3;P0DMP2;P0DJJ0;E9PDX4;A0A087WW56;A0A087X0L1	B7ZM87	369	375	SRGAP2;SRGAP2B;SRGAP2C	SLIT-ROBO Rho GTPase-activating protein 2;SLIT-ROBO Rho GTPase-activating protein 2B;SLIT-ROBO Rho GTPase-activating protein 2C	0.017542
0.672143	VQVQDNEGCPVEALVK	16	0	1783.88	P21333;A0A7P0NMY4;Q60FE5	P21333	709	724	FLNA	Filamin-A	2.02e-11
0.671867	MMCGAPSATQPATAETQHIADQVR	24	0	2570.17	P04080;A0A1W2PS52	P04080	1	24	CSTB	Cystatin-B	2.22e-29
0.671626	LSTSQDAACK	10	0	1079.49	H7BXH2;E9PKF6;Q5H9R7;E9PQP7;H0YEN2	H7BXH2	776	785	PPP6R3	Serine/threonine-protein phosphatase 6 regulatory subunit 3	0.0019146
0.670611	MEVAANCSLR	10	0	1149.53	Q96RS6;A0A7I2V457;A0A7I2V4C4;E5RGX7	Q96RS6	1	10	NUDCD1	NudC domain-containing protein 1	0.0042197
0.670592	ADDQGCIEEQGVEDSANEDSVDAKPDR	27	1	2948.22	P55210;Q5SVL2	P55210	2	28	CASP7	Caspase-7;Caspase-7 subunit p20;Caspase-7 subunit p11	8.23e-22
0.67054	TQNLPNCQLISR	12	0	1442.73	P37268;E9PNM1;A0A1W2PQ47	P37268	368	379	FDFT1	Squalene synthase	0.00064149
0.670265	KTYITDPVSAPCAPPLQPK	19	1	2082.08	A0A087WZF1;Q93052;C9JUT4;C9JXK9	A0A087WZF1	331	349	LPP	Lipoma-preferred partner	0.0014192
0.669931	TSAPITCELLNK	12	0	1345.69	Q14204;A0A2R8Y706;A0A7P0T9C4;A0A7P0TA13;A0A2R8Y5T0;A0A7P0T9R4;A0A7P0TAW9;A0A7P0T7V5;A0A7P0T916;A0A7P0T8N2;A0A7P0TBJ7;A0A7P0TAF3;A0A7P0TB75;A0A7P0T9K2;A0A2R8Y6H2;A0A7P0T9F1;A0A7P0T8W5;A0A2R8YFZ7;A0A7P0TAM4;A0A7P0T825;A0A7P0TB64;A0A7P0TAV5;A0A7P0T990;A0A7P0T942;A0A2R8YGC7;A0A7P0T9S3;A0A7P0T934	Q14204	1993	2004	DYNC1H1	Cytoplasmic dynein 1 heavy chain 1	6.31e-05
0.669661	DVQIGDIVTVGECRPLSK	18	1	1985.03	P62280;M0R1H5	P62280	119	136	RPS11	40S ribosomal protein S11	1.81e-24
0.669457	ALGSGMAVDCSTLTSK	16	0	1596.75	P09758	P09758	57	72	TACSTD2	Tumor-associated calcium signal transducer 2	4.83e-05
0.668831	LYVYNTDTDNCR	12	0	1532.66	Q9H8Y8	Q9H8Y8	163	174	GORASP2	Golgi reassembly-stacking protein 2	0.00035983
0.668255	SVAPAAPTSCDFSPGDLVWAK	21	0	2175.03	P52701;A0A087WWJ1;F8WAX8	P52701	79	99	MSH6	DNA mismatch repair protein Msh6	0.00012766
0.667645	AIVLFTSDACGLSDVAHVESLQEK	24	0	2588.28	P24468	P24468	317	340	NR2F2	COUP transcription factor 2	2.47e-07
0.667319	CFNPPPKPEPFQFGQSSQKPPVAGGK	26	2	2825.4	Q9H814	Q9H814	87	112	PHAX	Phosphorylated adapter RNA export protein	5.65e-05
0.666562	FCDSPTSDLEMR	12	0	1456.6	O15014	O15014	355	366	ZNF609	Zinc finger protein 609	0.00056705
0.666162	CEMSEHPSQTVR	12	0	1459.62	Q32MZ4	Q32MZ4	750	761	LRRFIP1	Leucine-rich repeat flightless-interacting protein 1	1.07e-09
0.666119	CEGSQPWNLTPR	12	0	1443.66	J3KNN3;P15735	J3KNN3	298	309	PHKG2	Phosphorylase b kinase gamma catalytic chain, liver/testis isoform	0.00017146
0.665657	AALQEELQLCK	11	0	1301.66	P49327;A0A0U1RQF0	P49327	1132	1142	FASN	Fatty acid synthase;[Acyl-carrier-protein] S-acetyltransferase;[Acyl-carrier-protein] S-malonyltransferase;3-oxoacyl-[acyl-carrier-protein] synthase;3-oxoacyl-[acyl-carrier-protein] reductase;3-hydroxyacyl-[acyl-carrier-protein] dehydratase;Enoyl-[acyl-carrier-protein] reductase;Oleoyl-[acyl-carrier-protein] hydrolase	0.00030935
0.665225	KAVVVCPK	8	1	899.526	Q00839;A0A1X7SBS1;A0A1W2PPS1;A0A1W2PP35;Q5RI18;A0A1W2PPH7;A0A1W2PPL4;A0A1W2PP34;A0A1W2PQL0;A0A1W2PQ74;A0A1W2PQD4;A0A1W2PRZ7	Q00839	602	609	HNRNPU	Heterogeneous nuclear ribonucleoprotein U	0.0070989
0.665195	TTSILCLAR	9	0	1033.56	P35250	P35250	83	91	RFC2	Replication factor C subunit 2	0.023958
0.664963	TQHCDPEHFPFPAPANAPLQR	21	0	2429.13	P10398	P10398	189	209	ARAF	Serine/threonine-protein kinase A-Raf	0.00014836
0.66467	DLNCVPEIADTLGAVAK	17	0	1784.9	O14744;G3V2X6;G3V580;C9JSX3;G3V2L6;G3V507;G3V2F5	O14744	19	35	PRMT5	Protein arginine N-methyltransferase 5;Protein arginine N-methyltransferase 5, N-terminally processed	0.011305
0.663985	AGAIAPCEVTVPAQNTGLGPEK	22	0	2179.09	P05388;F8VWS0;F8VW21;F8VU65;F8VPE8;G3V210;F8VQY6;F8VRK7;Q8NHW5	P05388	113	134	RPLP0;RPLP0P6	60S acidic ribosomal protein P0;60S acidic ribosomal protein P0-like	1.24e-06
0.663203	CQQQQR	6	0	846.377	Q5STV6;A0A0A0MRT5;Q9UBC1	Q5STV6	190	195	NFKBIL1	NF-kappa-B inhibitor-like protein 1	0.039996
0.663002	ATDYGPEEVCER	12	0	1424.59	O75157	O75157	54	65	TSC22D2	TSC22 domain family protein 2	0.00071497
0.66277	LLACIASR	8	0	902.501	Q5JR95;P62241	Q5JR95	151	158	RPS8	40S ribosomal protein S8	0.0082453
0.662675	LYLDELEGGGNPGASCK	17	0	1778.81	Q9HD26;F5H1Y4;A0A0J9YVX5	Q9HD26	393	409	GOPC	Golgi-associated PDZ and coiled-coil motif-containing protein	1.14e-17
0.662623	TFVSGACDASIK	12	0	1254.59	E7EP32;P62879;C9JIS1;C9JXA5	E7EP32	154	165	GNB2	Guanine nucleotide-binding protein G(I)/G(S)/G(T) subunit beta-2	3.17e-07
0.662166	KHPSSPECLVSAQK	14	1	1566.78	Q14980;A0A087WY61;F5H4J1;F5H6Y5;F5H763;F5H3L6;F5H0Z7;F5H2F3;F5GZW1;F5H1L0;F8W6T3	Q14980	73	86	NUMA1	Nuclear mitotic apparatus protein 1	0.00075992
0.662009	CSSVTGVQR	9	0	992.471	A0A3B3IRT3;O60343	A0A3B3IRT3	135	143	TBC1D4	TBC1 domain family member 4	0.0096141
0.661985	CDDDQMSNDKER	12	1	1511.56	P27540;A6NGV6	P27540	62	73	ARNT	Aryl hydrocarbon receptor nuclear translocator	2.38e-07
0.661821	ALSVLGCGHTSSTK	14	0	1416.7	Q5T4S7	Q5T4S7	3858	3871	UBR4	E3 ubiquitin-protein ligase UBR4	1.09e-08
0.661118	SSVELPPYSGTVLCGTQAVDKLPDGQEYQR	30	1	3293.59	Q14694;H3BQC6	Q14694	27	56	USP10	Ubiquitin carboxyl-terminal hydrolase 10	9.15e-06
0.660209	VIVDGSDMEEWPCIASK	17	0	1934.88	Q9UPQ9	Q9UPQ9	190	206	TNRC6B	Trinucleotide repeat-containing gene 6B protein	3.29e-09
0.660065	VFQSSTSQEQVYNDCAK	17	0	1989.87	P33176	P33176	51	67	KIF5B	Kinesin-1 heavy chain	1.04e-05
0.659656	EEDACHLIIPLR	12	0	1464.74	Q66K14	Q66K14	336	347	TBC1D9B	TBC1 domain family member 9B	0.0029431
0.659437	ELFQTPCTDNPTTDEK	16	0	1894.83	P46013	P46013	1837	1852	MKI67	Antigen KI-67	1.58e-14
0.658382	QDKCALGWDHQEK	13	1	1613.73	Q14247	Q14247	243	255	CTTN	Src substrate cortactin	0.00021163
0.658095	ILDILGETCK	10	0	1160.61	Q14151;Q15424	Q14151	216	225	SAFB2;SAFB	Scaffold attachment factor B2;Scaffold attachment factor B1	0.00043564
0.657151	ENEDENSSSTNLCVEDLQK	19	0	2209.93	A0A0B4J1V9;Q9NRZ9;A0A087WSW7;F6XU50;B1ALG6	A0A0B4J1V9	157	175	HELLS	Lymphoid-specific helicase	1.21e-96
0.656026	RVPCAYDK	8	1	1007.49	P46109	P46109	246	253	CRKL	Crk-like protein	0.044291
0.654938	GQAGGGGPGTGPGLGEAGSLATCELPLAK	29	0	2579.26	Q9Y3D2	Q9Y3D2	23	51	MSRB2	Methionine-R-sulfoxide reductase B2, mitochondrial	0.0061044
0.654105	GHSTCLSEGALSPDGTVLATASHDGYVK	28	0	2829.32	Q6P2E9	Q6P2E9	295	322	EDC4	Enhancer of mRNA-decapping protein 4	6.75e-07
0.653365	DSSQGPCEPLPGPLTQPR	18	0	1934.92	F1T0I1;O15027	O15027	101	118	SEC16A	Protein transport protein Sec16A	1.95e-10
0.653108	VGSSSSESCAQDLPVLVGEEGEVK	24	0	2462.15	F8VXG7;Q99590;A0A0A0MTP7	F8VXG7	278	301	SCAF11	Protein SCAF11	0.00061766
0.652434	CSGPGLSPGMVR	12	0	1216.57	P21333;Q60FE5	P21333	1453	1464	FLNA	Filamin-A	0.0017619
0.651868	YAGGNPVCVRPTPK	14	1	1514.77	H0YMA4;A0A0U1RQM0;Q15004;H0YKX3	H0YMA4	47	60	KIAA0101	PCNA-associated factor	0.00085546
0.651656	CVDFQTLK	8	0	1009.49	P33992;B1AHB1;B1AHB2	P33992	221	228	MCM5	DNA replication licensing factor MCM5;DNA helicase	0.0067103
0.651445	VAGINACGR	9	0	916.455	A6NEM2;P51610;H7C1C4	A6NEM2	1911	1919	HCFC1	Host cell factor 1;HCF N-terminal chain 1;HCF N-terminal chain 2;HCF N-terminal chain 3;HCF N-terminal chain 4;HCF N-terminal chain 5;HCF N-terminal chain 6;HCF C-terminal chain 1;HCF C-terminal chain 2;HCF C-terminal chain 3;HCF C-terminal chain 4;HCF C-terminal chain 5;HCF C-terminal chain 6	0.047687
0.651016	CTSHSETPTVDDEEKVDER	19	1	2232.94	A0A6I8PIX7;O95425	A0A6I8PIX7	361	379	SVIL	Supervillin	1.11e-06
0.649413	VVTSEALCGVPVLVLANK	18	0	1868.04	Q13795	Q13795	118	135	ARFRP1	ADP-ribosylation factor-related protein 1	2.31e-05
0.649355	CVPGEAGDSGKPGAAFHQVGLLR	23	1	2322.15	Q9BUB4	Q9BUB4	263	285	ADAT1	tRNA-specific adenosine deaminase 1	2.27e-06
0.649203	TMENVDSLDKLECR	14	1	1708.78	Q96ST3	Q96ST3	1155	1168	SIN3A	Paired amphipathic helix protein Sin3a	1.05e-06
0.648613	SGGSSCSQTPSR	12	0	1209.5	Q13541	Q13541	2	13	EIF4EBP1	Eukaryotic translation initiation factor 4E-binding protein 1	0.0034225
0.648338	VELCSFSGYK	10	0	1188.55	C9JXB8;C9JNW5;P83731	C9JXB8	3	12	RPL24	60S ribosomal protein L24	0.00094599
0.647901	FDEKENVSNCIQLK	14	1	1722.82	Q9ULC4	Q9ULC4	5	18	MCTS1	Malignant T-cell-amplified sequence 1	7.96e-05
0.647182	LPLMECVQVTK	11	0	1316.68	A0A2R8Y891;P08237;F8VZI0;H0YHB8	A0A2R8Y891	449	459	PFKM	ATP-dependent 6-phosphofructokinase, muscle type	0.00033433
0.646001	CDKEFMWALK	10	1	1326.61	P58546;C9JL85	P58546	2	11	MTPN	Myotrophin	0.00059229
0.645423	SPSSDSWTCADTSTER	16	0	1785.71	Q8N6T3;F8VWH9;E5RHH7;H0YIQ0	Q8N6T3	343	358	ARFGAP1	ADP-ribosylation factor GTPase-activating protein 1	4.56e-15
0.644631	RLIPDGCGVK	10	1	1113.6	F8W7C6;X1WI28;P27635	X1WI28	189	198	RPL10	60S ribosomal protein L10	0.024589
0.643058	CLPTISEK	8	0	946.479	Q9HCU4	Q9HCU4	2843	2850	CELSR2	Cadherin EGF LAG seven-pass G-type receptor 2	0.0067541
0.642868	KAQCPIVER	9	1	1099.58	M0R0F0;P46782;M0R0R2	M0R0F0	63	71	RPS5	40S ribosomal protein S5;40S ribosomal protein S5, N-terminally processed	0.0022141
0.642833	AYGFSCDGEGVLK	13	0	1401.62	Q99622;U3KQ85	Q99622	68	80	C12orf57	Protein C10	0.0011645
0.642289	CTAKPSSSGK	10	1	1021.49	Q14738;E9PFR3;H7C5Z1	Q14738	17	26	PPP2R5D	Serine/threonine-protein phosphatase 2A 56 kDa regulatory subunit delta isoform	0.012511
0.642191	VCNFLASQVPFPSR	14	0	1620.81	Q99714	Q99714	213	226	HSD17B10	3-hydroxyacyl-CoA dehydrogenase type-2	2.42e-05
0.641353	VTDDLVCLVYK	11	0	1323.67	P49458	P49458	42	52	SRP9	Signal recognition particle 9 kDa protein	0.00011362
0.6412	YDLDACDIQEK	11	0	1368.59	O14976	O14976	686	696	GAK	Cyclin-G-associated kinase	5.55e-05
0.641123	ADDLDFETGDAGASATFPMQCSALR	25	0	2645.14	P63241;I3L397;I3L504;Q6IS14	P63241	2	26	EIF5A;EIF5AL1	Eukaryotic translation initiation factor 5A-1;Eukaryotic translation initiation factor 5A;Eukaryotic translation initiation factor 5A-1-like	7.38e-06
0.641115	AIQDDCQVITAR	12	0	1388.67	Q9UID3;E9PJ36;E9PKX7;E9PRV0	Q9UID3	221	232	VPS51	Vacuolar protein sorting-associated protein 51 homolog	0.00064813
0.640946	GNSPPSSGEACREEK	15	1	1603.69	P41227	P41227	184	198	NAA10	N-alpha-acetyltransferase 10	0.017765
0.64077	CVWSPLASPSTSILK	15	0	1644.85	Q5UIP0;H7C2B5	Q5UIP0	2169	2183	RIF1	Telomere-associated protein RIF1	1.79e-05
0.640431	LDLQHCVLPSR	11	0	1336.69	Q9BXW9;A0A6Q8PFY3	Q9BXW9	305	315	FANCD2	Fanconi anemia group D2 protein	0.00056005
0.640001	PATALCGVVSADGK	14	0	1344.67	Q29RF7	Q29RF7	9	22	PDS5A	Sister chromatid cohesion protein PDS5 homolog A	3.8e-06
0.639722	ACARPLISVYSEKGESSGK	19	2	2038.02	P36578;H3BTP7;H3BU31	P36578	2	20	RPL4	60S ribosomal protein L4	5.23e-27
0.639299	EQVVILDEAHNIEDCAR	17	0	2009.95	Q9BX63	Q9BX63	387	403	BRIP1	Fanconi anemia group J protein	4.12e-10
0.639187	NLSFFLTPPCAR	12	0	1421.71	A0A669KB56;A0A669KBA4;A0A669KB53;P42224;A0A669KB68;A0A669KBI6;J3KPM9;A0A669KB52;A0A669KB75	A0A669KB56	483	494	STAT1	Signal transducer and activator of transcription 1-alpha/beta;Signal transducer and activator of transcription	0.0012912
0.638545	KLFAPQQILQCSPAN	15	1	1713.89	P04183;K7ERV3	P04183	220	234	TK1	Thymidine kinase, cytosolic;Thymidine kinase	1.78e-05
0.638503	VGTECGNQK	9	0	991.439	P21333;A0A7P0NMY4;Q60FE5	P21333	570	578	FLNA	Filamin-A	0.00587
0.638348	TEDSGLAAGPPEAAGENFAPCSVAPGK	27	0	2599.19	Q96CP2	Q96CP2	112	138	FLYWCH2	FLYWCH family member 2	2.51e-11
0.637807	VDVSCEPLEGVEK	13	0	1459.69	Q12888;A6NNK5;C9JXV0;H7C3N7	Q12888	768	780	TP53BP1	Tumor suppressor p53-binding protein 1	5.65e-06
0.636744	AYQDTTLNSSSEYCVEK	17	0	1993.86	Q7L7V1;X6R717	Q7L7V1	553	569	DHX32	Putative pre-mRNA-splicing factor ATP-dependent RNA helicase DHX32	1.44e-33
0.636494	MDCEVNNGSSLR	12	0	1380.58	P55957	P55957	1	12	BID	BH3-interacting domain death agonist;BH3-interacting domain death agonist p15;BH3-interacting domain death agonist p13;BH3-interacting domain death agonist p11	0.00078447
0.636116	VPTTLAEYCIK	11	0	1293.66	Q712K3	Q712K3	183	193	UBE2R2	Ubiquitin-conjugating enzyme E2 R2	0.00023748
0.635755	AKPCSDPNR	9	1	1043.48	H0Y3N9;H0Y589;Q9UPP1	H0Y3N9	549	557	PHF8	Histone lysine demethylase PHF8	0.058354
0.635287	FTQCQNGK	8	0	981.434	O95347	O95347	1171	1178	SMC2	Structural maintenance of chromosomes protein 2	0.030267
0.635084	DTSSITSCGDGNVVK	15	0	1538.69	Q9Y6Q9	Q9Y6Q9	709	723	NCOA3	Nuclear receptor coactivator 3	0.026678
0.634633	ACMFEPLPIK	10	0	1204.6	A0A7P0T8N5;A0A7P0TAD6;A0A7P0Z4Q5;A0A7P0T928;A0A0A0MRF6;Q99996;A0A7P0T9A9;A0A7P0TBI4;A0A7P0TAX3;A0A7P0T939;A0A7P0TAA2;A0A2R8Y590;H7BYL6;A0A7P0TAJ1;A0A7P0Z4N5;A0A7P0TBH8	A0A7P0T8N5	2717	2726	AKAP9	A-kinase anchor protein 9	0.0016799
0.634332	GNMNCGAFQAHQMR	14	0	1620.67	Q9UPN9;H0Y612	Q9UPN9	578	591	TRIM33	E3 ubiquitin-protein ligase TRIM33	7.19e-09
0.63407	LWNEWCR	7	0	1062.47	O95456	O95456	101	107	PSMG1	Proteasome assembly chaperone 1	0.012249
0.633869	CALGWDHQEK	10	0	1242.55	Q14247	Q14247	246	255	CTTN	Src substrate cortactin	0.0015768
0.633675	HGFCGIPITDTGR	13	0	1429.68	A0A7I2V2T3;H0Y4R1;P12268;E7ETK5;A0A7I2YQK5	A0A7I2V2T3	149	161	IMPDH2	Inosine-5-monophosphate dehydrogenase 2	3.29e-10
0.633303	CLDDPPAQIREEEDEMGAAVASGTAK	26	1	2759.24	A0A0B4J1S8;Q9UBF8;A0A0A0MSL0	A0A0B4J1S8	101	126	PI4KB	Phosphatidylinositol 4-kinase beta	1.06e-07
0.632957	QEPGTEDEICSFSGGVK	17	0	1838.8	Q9UPN9;H0Y612	Q9UPN9	777	793	TRIM33	E3 ubiquitin-protein ligase TRIM33	9.85e-05
0.632489	AFQLEEGEETEPDCK	15	0	1780.75	P38432	P38432	113	127	COIL	Coilin	1.52e-22
0.632023	VPTANVSVVDLTCR	14	0	1529.79	P04406;E7EUT5	P04406	235	248	GAPDH	Glyceraldehyde-3-phosphate dehydrogenase	1.07e-16
0.631833	LPLCSLPGEPGNGPDQQLQR	20	0	2175.07	Q96GX2	Q96GX2	72	91	ATXN7L3B	Putative ataxin-7-like protein 3B	1.58e-06
0.631523	CAGPTPEAELQALAR	15	0	1582.78	Q15050	Q15050	52	66	RRS1	Ribosome biogenesis regulatory protein homolog	9.74e-11
0.631071	LVNIVTENCS	10	0	1147.55	Q8N6M0;A0A087X0W9	Q8N6M0	284	293	OTUD6B	OTU domain-containing protein 6B	1.65e-07
0.630891	VDENFDCVEADDVEGK	16	0	1839.75	O14929	O14929	95	110	HAT1	Histone acetyltransferase type B catalytic subunit	4.4e-47
0.629413	LTEGCSFR	8	0	968.439	P42677;C9J1C5;H0YMV8;Q71UM5	P42677	73	80	RPS27;RPS27L	40S ribosomal protein S27;40S ribosomal protein S27-like	0.0042196
0.62914	SLSCLSDLDGGVALEPR	17	0	1787.87	O95685	O95685	23	39	PPP1R3D	Protein phosphatase 1 regulatory subunit 3D	0.0028808
0.62893	YQGEHCLLK	9	0	1146.55	Q96Q11	Q96Q11	368	376	TRNT1	CCA tRNA nucleotidyltransferase 1, mitochondrial	0.0082743
0.628738	FNYSVQEESDTCLGGK	16	0	1832.79	Q9P287	Q9P287	264	279	BCCIP	BRCA2 and CDKN1A-interacting protein	7.23e-15
0.628646	EEGASEEGQHFLPTAQANDPGDCQFTSIQK	30	0	3290.44	O15327;D6RJC3;E7EQN9;E9PG59;D6RE59;D6R9J5;D6RDJ7;Q9BS68	O15327	5	34	INPP4B	Type II inositol 3,4-bisphosphate 4-phosphatase	5.02e-54
0.627224	CNYLALVGGGK	11	0	1150.58	Q5MNZ6;I3L4L8;I3L4S6	Q5MNZ6	63	73	WDR45B	WD repeat domain phosphoinositide-interacting protein 3	1.12e-05
0.626932	VPLTLCSNAADLGK	14	0	1457.75	Q8N680	Q8N680	291	304	ZBTB2	Zinc finger and BTB domain-containing protein 2	0.0010026
0.626058	QITSYGETCPGLEQYAIK	18	0	2056.98	P50990	P50990	422	439	CCT8	T-complex protein 1 subunit theta	5.36e-13
0.62538	KSMYSRVPECQVTTYYYVGFAYLMMRR	27	3	3398.61	B0QY89;Q9Y262;B0QY90	B0QY89	345	371	EIF3L	Eukaryotic translation initiation factor 3 subunit L	0.058667
0.624816	ENFSLDWCK	9	0	1197.51	P23919;H7BZ20	P23919	110	118	DTYMK	Thymidylate kinase	0.0059052
0.624598	LCDFGISGR	9	0	1023.48	O14733	O14733	259	267	MAP2K7	Dual specificity mitogen-activated protein kinase kinase 7	0.011926
0.623939	ILENSEDSSPECLF	14	0	1638.71	A0A0B4J1V9;Q9NRZ9;A0A087WSW7;F6XU50	A0A0B4J1V9	871	884	HELLS	Lymphoid-specific helicase	3.35e-06
0.623709	DASALLDPMECTDTAEEQR	19	0	2150.91	Q9BTE3	Q9BTE3	277	295	MCMBP	Mini-chromosome maintenance complex-binding protein	3.38e-47
0.622012	LPGNISSLNVECR	13	0	1457.73	Q86W56	Q86W56	386	398	PARG	Poly(ADP-ribose) glycohydrolase	0.00010954
0.620078	LHEDLCEK	8	0	1042.48	Q8N1G4	Q8N1G4	362	369	LRRC47	Leucine-rich repeat-containing protein 47	0.0042196
0.618504	VPVNLLNSPDCDVK	14	0	1568.79	P33981	P33981	274	287	TTK	Dual specificity protein kinase TTK	2.5e-05
0.618468	LSNVAPPCILR	11	0	1238.68	C9JB30;Q9UPY8	C9JB30	175	185	MAPRE3	Microtubule-associated protein RP/EB family member 3	0.021213
0.618363	CMVEVPQELETSTGHSLEK	19	0	2173	Q32MZ4	Q32MZ4	456	474	LRRFIP1	Leucine-rich repeat flightless-interacting protein 1	2.67e-05
0.617668	QQQQQQQQQQGDLSGQSSHPCER	23	0	2709.19	P54252;G3V328;F5H211;A0A2R8Y3X7;G3V3R7;C9JQV6;A0A0A0MS38;G3V4U9;G3V2G1;G3V2G2	P54252	296	318	ATXN3	Ataxin-3	3.26e-29
0.617623	YYDAIACLK	9	0	1115.53	O00170;E9PMH2;V9GYQ3	O00170	202	210	AIP	AH receptor-interacting protein	0.0057006
0.617309	VPGEQGSDEEHCK	13	0	1470.6	Q9UNS1	Q9UNS1	1115	1127	TIMELESS	Protein timeless homolog	0.00027177
0.615663	DVASAMQQMLTESCK	15	0	1697.74	Q6UWE0;A0A6Q8PGT8;A0A6Q8PGB2;A0A6Q8PG02;A0A6Q8PFL5;A0A6Q8PGF7;A0A6Q8PGW1;A0A6Q8PFT9;A0A6Q8PFW1;A0A6Q8PH70;A0A6Q8PFI6;A0A6Q8PHH6;A0A6Q8PF55	Q6UWE0	384	398	LRSAM1	E3 ubiquitin-protein ligase LRSAM1	9.97e-24
0.615634	VTQQVNPIFSEAC	13	0	1491.7	Q9P2T1;H0YNJ6;F8WAN9;A0A087WWM4;H0YLV5;H0YMB3;H0YK13;H0YN22	Q9P2T1	336	348	GMPR2	GMP reductase 2;GMP reductase	6.72e-10
0.615341	CSNHLQDK	8	0	1000.44	J3QQJ0;Q9UHR5;X6R3T8;J3QLH3;F5H478;J3KRU5;J3QLM2;J3KRR6	J3QQJ0	144	151	SAP30BP	SAP30-binding protein	0.001748
0.614551	NALANPLYCPDYR	13	0	1565.73	H3BRG4;P22695;H3BSJ9;H3BP04	H3BRG4	184	196	UQCRC2	Cytochrome b-c1 complex subunit 2, mitochondrial	0.0011936
0.614022	AVDQVCTFLFK	11	0	1326.66	O15541	O15541	10	20	RNF113A	RING finger protein 113A	9.14e-05
0.613886	DLMACAQTGSGK	12	0	1237.54	A0A2R8Y4A4;O00571;A0A0D9SG12;A0A0D9SF53;A0A2R8YF78;A0A0D9SFB3;A0A2R8YFS5;A0A2R8YFR4;A0A2R8YCW1;F6S8Q4;A0A2U3TZJ9;A0A2R8Y645;A0A2R8Y5G6;A0A2R8YDH3;A0A2R8Y7T2;A0A2R8YDT5;O15523;C9J081;Q9NQI0;D6RCM4;H0Y960	A0A2R8Y4A4	219	230	DDX3X;DDX3Y;DDX4	ATP-dependent RNA helicase DDX3X;ATP-dependent RNA helicase DDX3Y;Probable ATP-dependent RNA helicase DDX4	0.0015822
0.613433	ETIGVGSYSECK	12	0	1328.59	E9PGT3;Q15418	E9PGT3	411	422	RPS6KA1	Ribosomal protein S6 kinase;Ribosomal protein S6 kinase alpha-1	0.00011912
0.612458	IINDNATYCR	10	0	1238.57	O00567;A0A494C128;Q5JXT2	O00567	203	212	NOP56	Nucleolar protein 56	0.0060921
0.612351	LPCEMDAQGPK	11	0	1244.55	Q9UGI8	Q9UGI8	194	204	TES	Testin	0.0039057
0.611795	LTDFGLCK	8	0	952.469	P23443;E9PIP7;Q9UBS0	P23443	234	241	RPS6KB1;RPS6KB2	Ribosomal protein S6 kinase beta-1;Ribosomal protein S6 kinase beta-2	0.0034009
0.609834	CMPTFQFFK	9	0	1204.54	P10599	P10599	73	81	TXN	Thioredoxin	0.0011891
0.608949	LHYGTDPCTGQPFR	14	0	1647.75	Q8NFF5;Q5T196	Q8NFF5	229	242	FLAD1	FAD synthase;Molybdenum cofactor biosynthesis protein-like region;FAD synthase region	1.94e-06
0.608843	CSLLDPFAAVR	11	0	1247.63	Q86Y56	Q86Y56	173	183	DNAAF5	Dynein assembly factor 5, axonemal	0.00059382
0.607879	NQYIDLMNQCR	11	0	1453.64	Q658Y4;E7ER68;G3V120	Q658Y4	132	142	FAM91A1	Protein FAM91A1	0.00028051
0.607231	CLDEFPNLK	9	0	1134.54	P21266;A0A0A0MTN3	P21266	178	186	GSTM3	Glutathione S-transferase Mu 3	0.0057318
0.60705	MDFEDDYTHSACR	13	0	1645.61	Q5BKZ1;A0A0A0MRN4;E2QRN4	Q5BKZ1	1	13	ZNF326	DBIRD complex subunit ZNF326	7.68e-05
0.606676	VMTIPYQPMPASSPVICAGGQDR	23	0	2474.18	Q15365	Q15365	178	200	PCBP1	Poly(rC)-binding protein 1	2.35e-64
0.60614	VGLDATNCLR	10	0	1117.56	Q9NXR7;F8W733;C9J2G0;A0A075B7D2	Q9NXR7	27	36	BRE	BRCA1-A complex subunit BRE	0.0037875
0.605877	LLDQCDLSTSR	11	0	1306.62	Q9Y597	Q9Y597	595	605	KCTD3	BTB/POZ domain-containing protein KCTD3	0.0002176
0.605256	CGYFDEEMNR	10	0	1319.49	P58107;A0A075B730	P58107	1707	1716	EPPK1	Epiplakin	0.0065217
0.604861	DLNYCFSGMSDHR	13	0	1600.64	P31943;G8JLB6;E9PCY7;H0YB39;H0YBD7;H0YBG7;P55795	P31943	263	275	HNRNPH1;HNRNPH2	Heterogeneous nuclear ribonucleoprotein H;Heterogeneous nuclear ribonucleoprotein H, N-terminally processed;Heterogeneous nuclear ribonucleoprotein H2	3.96e-10
0.604225	PGHLQEGFGCVVTNR	15	0	1669.8	Q8NC51	Q8NC51	2	16	SERBP1	Plasminogen activator inhibitor 1 RNA-binding protein	5.48e-23
0.604114	LTEEETVCLDLDKVEAYR	18	1	2182.05	P15924	P15924	791	808	DSP	Desmoplakin	0.0083786
0.603848	CQTAEADSESDHEVPEPESEMK	22	0	2504	Q9BPX3	Q9BPX3	966	987	NCAPG	Condensin complex subunit 3	0.0010267
0.603708	DVAECGPQQELDLNSPR	17	0	1926.87	Q9BTE3	Q9BTE3	104	120	MCMBP	Mini-chromosome maintenance complex-binding protein	1.08e-22
0.602535	NMSVHLSPCFR	11	0	1346.62	P62280;M0QZC5;M0R1H5	P62280	108	118	RPS11	40S ribosomal protein S11	0.00018547
0.602091	VDSTTCLFPVEEK	13	0	1523.72	Q06210;A0A6I8PRN4;A0A6I8PTT9	Q06210	259	271	GFPT1	Glutamine--fructose-6-phosphate aminotransferase [isomerizing] 1	4.08e-06
0.601164	MWCTQSFAK	9	0	1157.5	Q9BZF2;J3QLK7	Q9BZF2	251	259	OSBPL7	Oxysterol-binding protein-related protein 7	0.03648
0.600588	QGFGNLPICMAK	12	0	1334.65	P11586;V9GYY3;F5H2F4;V9GZ78	P11586	855	866	MTHFD1	C-1-tetrahydrofolate synthase, cytoplasmic;Methylenetetrahydrofolate dehydrogenase;Methenyltetrahydrofolate cyclohydrolase;Formyltetrahydrofolate synthetase;C-1-tetrahydrofolate synthase, cytoplasmic, N-terminally processed	0.00014729
0.600155	CMQLTDFILK	10	0	1267.63	E7EPB3;P50914	E7EPB3	54	63	RPL14	60S ribosomal protein L14	0.0003947
0.599839	WHLCPTLYESR	11	0	1460.69	Q9H3H3	Q9H3H3	260	270	C11orf68	UPF0696 protein C11orf68	0.0022399
0.597758	GGGGGGGGGGGCSGSGSSASR	21	0	1581.62	P42356	P42356	8	28	PI4KA	Phosphatidylinositol 4-kinase alpha	2.18e-06
0.596966	APCLPVTYQQTPVNMEK	17	0	1974.95	O43683;A0A590UK50	O43683	337	353	BUB1	Mitotic checkpoint serine/threonine-protein kinase BUB1	1.55e-09
0.596785	ELSCTELQELK	11	0	1348.65	H3BV07;A0A2R8Y518;Q9ULP9;A0A0D9SFR5;H3BQ06	H3BV07	26	36	TBC1D24	TBC1 domain family member 24	0.0028693
0.596726	FAASNPCGNIQR	12	0	1333.62	Q9NU22;Q5T795	Q9NU22	973	984	MDN1	Midasin	0.00022886
0.595433	GTLWQCKE	8	1	1020.47	Q9BV44	Q9BV44	500	507	THUMPD3	THUMP domain-containing protein 3	0.03594
0.595359	CPQELSR	7	0	888.412	Q15021;E7EN77	Q15021	286	292	NCAPD2	Condensin complex subunit 1	0.010408
0.595001	CSGDGVGAPR	10	0	974.424	O15355	O15355	13	22	PPM1G	Protein phosphatase 1G	0.003501
0.594895	CQSPWTEALWVR	12	0	1531.72	Q6PJG6	Q6PJG6	228	239	BRAT1	BRCA1-associated ATM activator 1	4.47e-06
0.594721	CSLASGATGGR	11	0	1035.48	O60678	O60678	2	12	PRMT3	Protein arginine N-methyltransferase 3	6.57e-06
0.594321	AEAAALSTQCR	11	0	1176.56	Q9H6T0	Q9H6T0	77	87	ESRP2	Epithelial splicing regulatory protein 2	0.00028491
0.594276	DGDCVNR	7	0	834.329	Q03426;F5H092;A0A1B0GWC2	Q03426	170	176	MVK	Mevalonate kinase	0.038901
0.593917	SCINLPTVLPGSPSK	15	0	1568.82	P04183;K7ERV3;K7ES52;K7ERJ1;K7ENW5	P04183	2	16	TK1	Thymidine kinase, cytosolic;Thymidine kinase	1.3e-18
0.593629	GILLYGPPGCGK	12	0	1230.64	I3L0N3;P46459	I3L0N3	250	261	NSF	Vesicle-fusing ATPase	0.0043594
0.59237	LPVCSQQQGEPDLTEHEK	18	0	2093.97	Q96F63	Q96F63	75	92	CCDC97	Coiled-coil domain-containing protein 97	0.05527
0.592171	LLECPHLNVR	10	0	1249.66	Q8TEX9;H0YN14;H0YMR4	Q8TEX9	705	714	IPO4	Importin-4	0.00049941
0.591775	NNSNTCNIENELEDSR	16	0	1907.79	Q6PL18;A0A0B4J211	Q6PL18	1241	1256	ATAD2	ATPase family AAA domain-containing protein 2	8.03e-12
0.591209	CSVSSLGFNVH	11	0	1205.55	Q92878;A0A1W2PQ90;A0A494BZX8	Q92878	1302	1312	RAD50	DNA repair protein RAD50	0.0037472
0.591074	DLSYCLSGMYDHR	13	0	1615.68	P52597	P52597	263	275	HNRNPF	Heterogeneous nuclear ribonucleoprotein F;Heterogeneous nuclear ribonucleoprotein F, N-terminally processed	4.36e-12
0.590508	DNYQAFCK	8	0	1044.43	P15924	P15924	893	900	DSP	Desmoplakin	0.0047074
0.58985	MAGCSLSFR	9	0	1027.46	A0A0A6YYL2;P0DMN0;P0DMM9;P50225;P50226;E9PKW4	A0A0A6YYL2	290	298	SULT1A4;SULT1A3;SULT1A1;SULT1A2	Sulfotransferase;Sulfotransferase 1A4;Sulfotransferase 1A3;Sulfotransferase 1A1;Sulfotransferase 1A2	0.006344
0.589762	GPCIIYNEDNGIIK	14	0	1604.79	P36578;H3BM89	P36578	206	219	RPL4	60S ribosomal protein L4	9.54e-05
0.588755	ASLLSAPPCR	10	0	1070.55	Q9NZM1;H0YD14	Q9NZM1	1417	1426	MYOF	Myoferlin	0.0089152
0.588715	GAPSPGVLGPHASEPQLAPPACTPAAPAVPGPPGPR	36	0	3374.72	O96013;M0R0L9	O96013	255	290	PAK4	Serine/threonine-protein kinase PAK 4	2.89e-16
0.588246	FDTTCKPLASTTQYSR	16	1	1874.88	Q9NZM1	Q9NZM1	606	621	MYOF	Myoferlin	0.012933
0.587623	GQVCLPVISAENWKPATK	18	1	1997.04	P68036;A0A1B0GUS4	P68036	83	100	UBE2L3	Ubiquitin-conjugating enzyme E2 L3	1.65e-08
0.587182	GQDPVSSPCG	10	0	1002.41	A0A6Q8PFF7;A0A6Q8PG75;A0A6Q8PGA4;A0A6Q8PG30;A0A6Q8PHQ1;A0A6Q8PEZ7;Q96S66;A0A6Q8PG14	A0A6Q8PFF7	422	431	CLCC1	Chloride channel CLIC-like protein 1	0.0011879
0.586607	TYVDQACR	8	0	1011.44	Q9NPJ8;Q9UKK6	Q9NPJ8	9	16	NXT2;NXT1	NTF2-related export protein 2;NTF2-related export protein 1	0.023866
0.586468	MESVSCSAAAVR	12	0	1266.57	Q15814	Q15814	1	12	TBCC	Tubulin-specific chaperone C	0.00040949
0.586197	AAASGQPRPEMQCPAEHEEDMYR	23	1	2659.12	Q96BN8	Q96BN8	35	57	OTULIN	Ubiquitin thioesterase otulin	1.75e-09
0.585683	ICDDELILIK	10	0	1230.65	P17987;E7ERF2;F5H282;E7EQR6;F5GZ03	P17987	356	365	TCP1	T-complex protein 1 subunit alpha	6.44e-05
0.585535	AHQLVLPPCDVVIK	14	0	1587.88	Q9NZB2;A0A0C4DH52;Q9NX05;F8W881	Q9NZB2	271	284	FAM120A;FAM120C	Constitutive coactivator of PPAR-gamma-like protein 1;Constitutive coactivator of PPAR-gamma-like protein 2	3.16e-05
0.5854	CGESGHLAR	9	0	985.44	P62633	P62633	161	169	CNBP	Cellular nucleic acid-binding protein	0.0025825
0.585322	CSDSSLLGK	9	0	965.449	Q9NYP9	Q9NYP9	25	33	MIS18A	Protein Mis18-alpha	0.0067626
0.58485	TPGHPPPPEIPSELGACDFEKPESPR	26	1	2840.34	Q92538;A0A669KBG8;A0A669KB10;A0A7P0RGV0;A0A7I2YQM2;A0A7I2V452;A0A7I2V2L5;A0A7I2YQ65;A0A7I2V514	Q92538	1750	1775	GBF1	Golgi-specific brefeldin A-resistance guanine nucleotide exchange factor 1	9.6e-06
0.584486	CLLDSLQPER	10	0	1229.61	Q13796;F5H3B6	Q13796	1605	1614	SHROOM2	Protein Shroom2	0.0005949
0.583204	DAPQPYELNTAINCR	15	0	1760.82	Q7L2J0	Q7L2J0	311	325	MEPCE	7SK snRNA methylphosphate capping enzyme	0.0001508
0.581693	SGAELALDYLCR	12	0	1366.66	Q9BRJ6;C9JQV0;H7C0T1;H7C2R9	Q9BRJ6	97	108	C7orf50	Uncharacterized protein C7orf50	0.0017619
0.579541	CSFDVVKR	8	1	1009.5	Q9Y678	Q9Y678	169	176	COPG1	Coatomer subunit gamma-1	0.00070421
0.579192	DLAGCIHGLSNVK	13	0	1382.7	P48735	P48735	414	426	IDH2	Isocitrate dehydrogenase [NADP], mitochondrial	0.0042072
0.578014	CSGDKETGK	9	1	980.423	Q8N5C7	Q8N5C7	293	301	DTWD1	DTW domain-containing protein 1	0.046805
0.577671	SVGGACVLVA	10	0	931.48	P46776;E9PJD9;E9PLX7	P46776	139	148	RPL27A	60S ribosomal protein L27a	0.010473
0.577641	CDSAFDIK	8	0	954.412	Q8N999	Q8N999	294	301	C12orf29	Uncharacterized protein C12orf29	0.0019791
0.577179	GNFTLPEVAECFDEITYVELQK	22	0	2601.23	Q00839;A0A1X7SBS1;A0A1W2PPS1;A0A1W2PP35;Q5RI18;A0A1W2PPH7;A0A1W2PPL4;A0A1W2PP34;A0A1W2PQL0;A0A1W2PQD4	Q00839	638	659	HNRNPU	Heterogeneous nuclear ribonucleoprotein U	0.00064409
0.575374	LEGIPAYIVVPQTAPDCK	18	0	1970.02	Q9GZT4;I3L4B4	Q9GZT4	97	114	SRR	Serine racemase	0.00043305
0.57449	SEETNTEIVECILK	14	0	1663.8	P46013	P46013	893	906	MKI67	Antigen KI-67	8.73e-13
0.574402	TYITDPVSAPCAPPLQPK	18	0	1953.99	A0A087WZF1;Q93052;C9JUT4;C9JXK9	A0A087WZF1	332	349	LPP	Lipoma-preferred partner	2.09e-06
0.573189	ESLDTGSMGPGDCR	14	0	1480.59	O15037	O15037	233	246	KHNYN	Protein KHNYN	1.59e-06
0.571002	EVCGFAPYER	10	0	1226.54	Q9Y3U8;J3QSB5	Q9Y3U8	46	55	RPL36	60S ribosomal protein L36	0.0045093
0.570874	QAGSVGGLQWCGEPK	15	0	1572.74	Q9BTE3	Q9BTE3	190	204	MCMBP	Mini-chromosome maintenance complex-binding protein	1.32e-05
0.57064	VEMVHQSCNDPTK	13	0	1543.68	O94972	O94972	345	357	TRIM37	E3 ubiquitin-protein ligase TRIM37	5.56e-05
0.570539	NLALCPANHAPLQEAAVIPR	20	0	2154.14	P14923	P14923	507	526	JUP	Junction plakoglobin	0.00094606
0.569646	KVAEPELMGTPDGTCYPPPPVPR	23	1	2507.22	F8VPD4;P27708;H7BZB3	F8VPD4	1812	1834	CAD	CAD protein;Glutamine-dependent carbamoyl-phosphate synthase;Aspartate carbamoyltransferase;Dihydroorotase	1.09e-09
0.566436	GCVVGTK	7	0	719.364	P39023;G5E9G0	P39023	335	341	RPL3	60S ribosomal protein L3	0.040677
0.566326	VWAEPCLIDAAK	12	0	1371.69	Q9H4A4;C9JMZ3	Q9H4A4	249	260	RNPEP	Aminopeptidase B	0.0011217
0.566285	EFSQVHGSVSDCK	13	0	1478.65	A0A087WWA3;Q4R9M9;O60333;A0A0U1RQL3	A0A087WWA3	1570	1582	KIF1B;KIF1Bbeta	Kinesin-like protein;Kinesin-like protein KIF1B	6.51e-05
0.565746	QAEEECAHR	9	0	1128.46	H7C1M5;Q9H147;F2Z2A4;H7C1J2	H7C1M5	102	110	DNTTIP1	Deoxynucleotidyltransferase terminal-interacting protein 1	0.025409
0.565636	CPAITQNNFLT	11	0	1277.61	O14524	O14524	434	444	TMEM194A	Transmembrane protein 194A	0.0042994
0.565458	MEEVPHDCPGADSAQAGR	18	0	1925.8	P53384;I3L531	P53384	1	18	NUBP1	Cytosolic Fe-S cluster assembly factor NUBP1	4.88e-14
0.56524	ANDGGLAAGAPAMHMASYGPEPCTDNSDSLIAK	33	0	3288.45	A0A7P0T893;O43823;M0QX51;A0A7P0TBC8	A0A7P0T893	50	82	AKAP8	A-kinase anchor protein 8	5e-36
0.565237	AGEPNSPDAEEANSPDVTAGCDPAGVHPPR	30	0	3013.31	Q08J23	Q08J23	738	767	NSUN2	tRNA (cytosine(34)-C(5))-methyltransferase	5.97e-07
0.563724	GIGMNEPLVDCEGYPR	16	0	1805.81	F5H7X1;F5H5V4;F5GX23;J3KN29;O00233	F5H7X1	49	64	PSMD9	26S proteasome non-ATPase regulatory subunit 9	3.56e-15
0.563546	DPETLVGYSMVGCQR	15	0	1710.77	P49327;A0A0U1RQF0;A0A0U1RRG3	P49327	123	137	FASN	Fatty acid synthase;[Acyl-carrier-protein] S-acetyltransferase;[Acyl-carrier-protein] S-malonyltransferase;3-oxoacyl-[acyl-carrier-protein] synthase;3-oxoacyl-[acyl-carrier-protein] reductase;3-hydroxyacyl-[acyl-carrier-protein] dehydratase;Enoyl-[acyl-carrier-protein] reductase;Oleoyl-[acyl-carrier-protein] hydrolase	5.05e-31
0.562239	ASIMASDCEPALNQAEGR	18	0	1918.85	Q9UBB6	Q9UBB6	15	32	NCDN	Neurochondrin	2.19e-30
0.562025	QNPFPPLSTVC	11	0	1258.6	Q5JVF3	Q5JVF3	389	399	PCID2	PCI domain-containing protein 2	0.00011297
0.561879	EECPVFTPPGGETLDQVK	18	0	2001.94	Q9NQ88;A0A0U1RQD1;A0A6Q8PFP0	Q9NQ88	112	129	TIGAR	Fructose-2,6-bisphosphatase TIGAR	3.26e-05
0.561853	AILQQLGLNSTCDDSILVK	19	0	2087.09	P19367	P19367	802	820	HK1	Hexokinase-1	0.00059684
0.560292	TTPDASESCPAPLTTWR	17	0	1888.86	Q5T5Y3	Q5T5Y3	840	856	CAMSAP1	Calmodulin-regulated spectrin-associated protein 1	1.52e-12
0.558078	QAVDSPAASFCR	12	0	1307.59	Q9H6R4;A0A0C4DFX0	Q9H6R4	1024	1035	NOL6	Nucleolar protein 6	0.001092
0.557877	KPASFMTSICDER	13	1	1540.7	P53396	P53396	836	848	ACLY	ATP-citrate synthase	4.6e-05
0.556591	CDNIFITGPTGSVK	14	0	1507.73	F5GWT4;Q9H4A3;F6UYG0;A0A087WYK2;Q9BYP7;F8W9F9;H0Y7T5;Q9Y3S1;A6PVV2	F5GWT4	352	365	WNK1;WNK3;WNK2	Serine/threonine-protein kinase WNK1;Serine/threonine-protein kinase WNK3;Serine/threonine-protein kinase WNK2	2.1e-05
0.554758	KPTDGASSSNCVTDISHLVR	20	1	2143.03	P49321;Q5T624;H0YDS9	P49321	698	717	NASP	Nuclear autoantigenic sperm protein	0.00058411
0.552826	AVQDLCGWR	9	0	1103.52	Q9P258	Q9P258	423	431	RCC2	Protein RCC2	0.0018741
0.552668	CELSVEK	7	0	863.406	Q92696;H0YLH3	Q92696	354	360	RABGGTA	Geranylgeranyl transferase type-2 subunit alpha	0.033566
0.552144	NPCTEQILK	9	0	1101.55	Q9HAV4	Q9HAV4	763	771	XPO5	Exportin-5	0.013114
0.549944	VATFHDCEDAAR	12	0	1390.59	Q9P2X0	Q9P2X0	61	72	DPM3	Dolichol-phosphate mannosyltransferase subunit 3	0.00030999
0.549508	NGETELCMEGR	11	0	1294.53	O95433;G3V438;H0YJU2	O95433	295	305	AHSA1	Activator of 90 kDa heat shock protein ATPase homolog 1	0.00025888
0.549304	ITGCASPGK	9	0	889.433	P50991	P50991	376	384	CCT4	T-complex protein 1 subunit delta	0.0030335
0.549276	VEDMAELTCLNEASVLHNLK	20	0	2285.1	P35579;Q5BKV1;B1AH99;P35580;E7ERA5	P35579	83	102	MYH9;MYH10	Myosin-9;Myosin-10	2.29e-07
0.549137	FGDDLNHISCVIK	13	0	1516.73	F8W038;F8W1H0;H0YIS7;Q8IXM2	F8W038	57	69	C17orf49;RNASEK-C17orf49;BAP18	Chromatin complexes subunit BAP18	0.038735
0.547844	TYAICGAIR	9	0	1023.52	Q8WVC2;P63220;Q9BYK1	Q8WVC2	52	60	RPS21	40S ribosomal protein S21	0.0026324
0.547078	FLEVFLLYCHSAGQWFAVEECMTGEFR	27	0	3325.5	Q96QT4;H0YLN8;H0YNM0	Q96QT4	1702	1728	TRPM7	Transient receptor potential cation channel subfamily M member 7	0.0019224
0.546018	DGQLWLCAPQAK	12	0	1385.68	Q93008;O00507	Q93008	667	678	USP9X;USP9Y	Probable ubiquitin carboxyl-terminal hydrolase FAF-X;Probable ubiquitin carboxyl-terminal hydrolase FAF-Y	0.00023632
0.544714	IENLELMSQHGCNAWK	16	0	1928.89	O75934	O75934	121	136	BCAS2	Pre-mRNA-splicing factor SPF27	2.79e-20
0.544566	AYGGSMCAK	9	0	943.389	P49207	P49207	77	85	RPL34	60S ribosomal protein L34	0.047687
0.542706	SPVTTLLECMHK	12	0	1414.69	A0A3B3IRQ9;A0A3B3ISX1;A0A3B3ITG9;A0A7P0Z4F9;P55265;A0A7P0Z4K3;A0A3B3ISU1	A0A7P0Z4F9	319	330	ADAR	Double-stranded RNA-specific adenosine deaminase	1.77e-05
0.542308	IFGSIPMQACQQK	13	0	1506.73	Q6NZY4;F5H6J5;F5GX80	Q6NZY4	384	396	ZCCHC8	Zinc finger CCHC domain-containing protein 8	0.00017509
0.539739	IDPTVTMMQVEEKPDVTYSDVGGCK	25	1	2798.28	P35998;C9JX88	P35998	157	181	PSMC2	26S protease regulatory subunit 7	8.77e-07
0.538625	AAAAAAVGPGAGGAGSAVPGGAGPCATVSVFPGAR	35	0	2906.45	Q86X55;K7EK20;K7EPK1	Q86X55	2	36	CARM1	Histone-arginine methyltransferase CARM1	1.13e-12
0.537981	LDSYVNADHDLYCNTR	16	0	1954.85	Q9NWZ8	Q9NWZ8	168	183	GEMIN8	Gem-associated protein 8	2.81e-06
0.537641	LDCLITDIK	9	0	1089.57	Q8IUS5	Q8IUS5	144	152	EPHX4	Epoxide hydrolase 4	0.010644
0.537102	SFFDNISCDDNR	12	0	1488.59	Q8ND56;A0A140TA76;A0A0G2JQ95;A0A096LP11	Q8ND56	368	379	LSM14A	Protein LSM14 homolog A	5.24e-08
0.537014	CTDFDDISLLHAK	13	0	1533.71	A0A590UKC9;A0A590UJW0;P20585;A0A590UJN8	A0A590UKC9	166	178	MSH3	DNA mismatch repair protein Msh3	4e-10
0.536256	EMENFEAPFHCLAK	14	0	1721.75	Q9BW83	Q9BW83	156	169	IFT27	Intraflagellar transport protein 27 homolog	6.22e-15
0.535406	SAVETQANNLICR	13	0	1474.72	O75362	O75362	630	642	ZNF217	Zinc finger protein 217	3.63e-06
0.53537	SIQCLTVHK	9	0	1084.57	O75083	O75083	322	330	WDR1	WD repeat-containing protein 1	0.050498
0.535049	CSTAIATGLK	10	0	1020.53	Q9BW19;A2AB20;A0A140T9E6	Q9BW19	95	104	KIFC1	Kinesin-like protein KIFC1	0.0099121
0.534399	LFAPQQILQCSPAN	14	0	1585.79	P04183;K7ERV3	P04183	221	234	TK1	Thymidine kinase, cytosolic;Thymidine kinase	5.55e-07
0.533974	MKVELCSFSGYK	12	1	1447.68	C9JXB8;C9JNW5;P83731	C9JXB8	1	12	RPL24	60S ribosomal protein L24	0.00041116
0.533516	VPCSPLAVVAYER	13	0	1459.75	Q4ZG55	Q4ZG55	954	966	GREB1	Protein GREB1	4.57e-05
0.533404	ACARPLISVYSEK	13	1	1492.77	P36578;H3BTP7;H3BU31	P36578	2	14	RPL4	60S ribosomal protein L4	1.76e-10
0.533088	KGVSQTGTPVCEEDGDAGLGIR	22	1	2245.06	Q12888	Q12888	1365	1386	TP53BP1	Tumor suppressor p53-binding protein 1	9.63e-10
0.532247	LPLDCGLALR	10	0	1126.62	Q86VY4	Q86VY4	81	90	TSPYL5	Testis-specific Y-encoded-like protein 5	0.011327
0.53175	ALAMLRDWCR	10	1	1290.63	A0A0J9YXH5;A0A0J9YXQ4	A0A0J9YXH5	2	11			0.019929
0.531022	TEYLCENSLEGK	12	0	1441.64	Q9HBM0;F8W8C2	Q9HBM0	661	672	VEZT	Vezatin	0.0011412
0.53088	VTEQCFNTLER	11	0	1395.65	Q9NVR2	Q9NVR2	118	128	INTS10	Integrator complex subunit 10	0.001291
0.53087	CMPTFQFFKK	10	1	1332.64	P10599	P10599	73	82	TXN	Thioredoxin	0.001982
0.530762	CYPPGQPEK	9	0	1074.48	A0A096LP10;A0A087WT15	A0A096LP10	141	149	ALG13		0.021301
0.53065	TIGGGDDSFTTFFCETGAGK	20	0	2066.89	C9JQ00;C9JEV8;C9JJQ8;C9JDL2;P68366	P68366	41	60	TUBA4A	Tubulin alpha-4A chain	0.003773
0.530339	ICGLEEDLK	9	0	1075.52	O75116;E9PF63	O75116	648	656	ROCK2	Rho-associated protein kinase 2	0.014075
0.530013	ALAPSAECPIAEENLAR	17	0	1810.89	O60318	O60318	1278	1294	MCM3AP	Germinal-center associated nuclear protein	0.043768
0.529983	SISIPGQDSSLQLTCK	16	0	1732.87	Q5T9C2	Q5T9C2	161	176	FAM102A	Protein FAM102A	0.0015152
0.529906	LVLHYCK	7	0	931.495	O94817	O94817	129	135	ATG12	Ubiquitin-like protein ATG12	0.02324
0.529621	CDNSSMSLQMGYTQGANQSGQVFGLGR	27	0	2892.26	B4DDF4;B4DUT8;Q99439	B4DDF4	229	255	CNN2	Calponin;Calponin-2	1.46e-29
0.529226	CSEGSFLLTTFPR	13	0	1513.72	A0A7I2V4J2;A0A7I2V5Y7;A0A7I2V535;Q15233;A0A7P0MRW0;A0A7I2V4N2;A0A7I2V464;H7C367	A0A7I2V4J2	208	220	NONO	Non-POU domain-containing octamer-binding protein	0.00082001
0.529142	AGQCVIGLQMGTNK	14	0	1475.72	B4DDF4;B4DUT8;Q99439;H3BVI6;A0A087X271;A0A087X1X5	B4DDF4	150	163	CNN2	Calponin;Calponin-2	0.0002254
0.528621	LVVPATQCGSLIGK	14	0	1441.8	Q15365	Q15365	102	115	PCBP1	Poly(rC)-binding protein 1	1.66e-05
0.526552	GSQMGTVQPIPCLLSMPTR	19	0	2072.02	Q9NZB2;A0A0C4DH52	Q9NZB2	520	538	FAM120A	Constitutive coactivator of PPAR-gamma-like protein 1	3.71e-20
0.524717	EVLQECK	7	0	904.432	Q01658	Q01658	89	95	DR1	Protein Dr1	0.016053
0.524688	VDSCASMYSR	10	0	1174.47	O14617;A0A2R8Y611	O14617	1100	1109	AP3D1	AP-3 complex subunit delta-1	0.0025413
0.524503	CHLLVEHETQK	11	0	1392.68	Q9H2G2;H0YB71;O94804	O94804	888	898	SLK;STK10	STE20-like serine/threonine-protein kinase;Serine/threonine-protein kinase 10	1.23e-06
0.524326	CPFVENTWK	9	0	1179.54	Q5JPI3	Q5JPI3	259	267	C3orf38	Uncharacterized protein C3orf38	0.0018484
0.523868	QPAIMPGQSYGLEDGSCSYK	20	0	2186.96	P14866;M0QXS5;A0A3B3ITJ4;M0QYT0	P14866	456	475	HNRNPL	Heterogeneous nuclear ribonucleoprotein L	8.23e-05
0.523008	SSGEIVYCGQVFEK	14	0	1601.74	Q02543;M0R3D6;M0R1A7;M0R117;M0R0P7	Q02543	57	70	RPL18A	60S ribosomal protein L18a	2.87e-09
0.52295	TPQPGSPSPNTPCLPEAAVSQPGSAVASDWR	31	0	3160.49	Q9Y4R8;H3BU45	Q9Y4R8	632	662	TELO2	Telomere length regulation protein TEL2 homolog	0.00074284
0.522601	AEEQEFTQLCK	11	0	1381.62	Q53GT1;C9JLE9;C9J2T1	Q53GT1	2	12	KLHL22	Kelch-like protein 22	0.00049817
0.521861	SDVSDIGSDNCSLADEEQTPR	21	0	2293.96	Q5TH69	Q5TH69	625	645	ARFGEF3	Brefeldin A-inhibited guanine nucleotide-exchange protein 3	4.65e-64
0.521709	IQELSATVTTDC	12	0	1336.62	Q15654	Q15654	465	476	TRIP6	Thyroid receptor-interacting protein 6	0.00030832
0.521308	RELHGQNPVVTPCNK	15	1	1747.88	F8WJN3;Q16630	F8WJN3	147	161	CPSF6	Cleavage and polyadenylation specificity factor subunit 6	0.0029008
0.520352	SPCPSPGIR	9	0	969.47	H7BYP9;O15068	H7BYP9	209	217	MCF2L	Guanine nucleotide exchange factor DBS	0.010839
0.519786	IALESEGRPEEQMESDNCSGGDDDWTHLSSK	31	1	3478.45	Q13501	Q13501	314	344	SQSTM1	Sequestosome-1	4.66e-12
0.519291	CMELLDGK	8	0	964.436	Q9BX63	Q9BX63	298	305	BRIP1	Fanconi anemia group J protein	0.013698
0.518987	CAPSAGSPAAAVGR	14	0	1270.61	Q7L2J0	Q7L2J0	54	67	MEPCE	7SK snRNA methylphosphate capping enzyme	0.00068848
0.517899	CGVPFTDLLDAAK	13	0	1405.69	A0A5F9UK94;H0Y360;Q01433;H0YF16;A0A7P0Z4H6;A0A590UJX5;A0A590UK85;A0A7P0TB79	A0A5F9UK94	176	188	AMPD2	AMP deaminase 2	0.0014423
0.516896	NCHTASTTTSSTPPK	15	0	1588.72	A0A6Q8PF02;P81274;A0A6Q8PFD2;A0A6Q8PGW7;H0Y4A4;A0A2R8Y6E3	A0A6Q8PF02	532	546	GPSM2	G-protein-signaling modulator 2	0.00068841
0.516798	MDSCIEAFGTTK	12	0	1358.58	Q9GZS1	Q9GZS1	135	146	POLR1E	DNA-directed RNA polymerase I subunit RPA49	0.0020525
0.514983	ENGAGQICELADALSR	16	0	1702.79	Q8NFA0;K7EQL6;P35125;K7EN13	Q8NFA0	1432	1447	USP32;USP6	Ubiquitin carboxyl-terminal hydrolase 32;Ubiquitin carboxyl-terminal hydrolase;Ubiquitin carboxyl-terminal hydrolase 6	2.42e-20
0.514322	GQDHCGIESEVVAGIPR	17	0	1822.86	P07858;A0A7I2V440;A0A7I2V668;E9PHZ5;A0A7P0NGZ6;A0A7I2V4Z9;E9PSG5;R4GMQ5	P07858	315	331	CTSB	Cathepsin B;Cathepsin B light chain;Cathepsin B heavy chain	2.72e-07
0.514194	LQFHDVAGDIFHQQCK	16	0	1941.92	P11413	P11413	371	386	G6PD	Glucose-6-phosphate 1-dehydrogenase	3.88e-05
0.513962	AQDSDTLCVGGFIR	14	0	1537.72	Q9ULJ7	Q9ULJ7	115	128	ANKRD50	Ankyrin repeat domain-containing protein 50	0.00044484
0.512026	GSSGCSEAGGAGHEEGR	17	0	1603.63	Q9C0C9	Q9C0C9	97	113	UBE2O	E2/E3 hybrid ubiquitin-protein ligase UBE2O	0.00091265
0.512012	LLSALCPEEPPVHSSAQIVSK	21	0	2261.17	Q9NR50;H0Y580	Q9NR50	329	349	EIF2B3	Translation initiation factor eIF-2B subunit gamma	0.00077905
0.511925	LPLMECVQMTK	11	0	1348.66	P17858	P17858	346	356	PFKL	ATP-dependent 6-phosphofructokinase, liver type	0.00019667
0.51187	VQTDAFVSNELDDPDDLQCK	20	0	2308.02	A0A087WTA5;E7ERK9;Q9UI10	A0A087WTA5	444	463	EIF2B4	Translation initiation factor eIF-2B subunit delta	9.63e-54
0.511451	ADPWQGC	7	0	832.317	P82921	P82921	81	87	MRPS21	28S ribosomal protein S21, mitochondrial	0.032796
0.50911	KDGVCGPPPSK	11	1	1140.56	Q08J23;A0A140T9Z1	Q08J23	498	508	NSUN2	tRNA (cytosine(34)-C(5))-methyltransferase	0.016334
0.508259	TGGAYGEDLGADYNLSQVCDGK	22	0	2288.99	P49327;A0A0U1RQF0	P49327	2450	2471	FASN	Fatty acid synthase;[Acyl-carrier-protein] S-acetyltransferase;[Acyl-carrier-protein] S-malonyltransferase;3-oxoacyl-[acyl-carrier-protein] synthase;3-oxoacyl-[acyl-carrier-protein] reductase;3-hydroxyacyl-[acyl-carrier-protein] dehydratase;Enoyl-[acyl-carrier-protein] reductase;Oleoyl-[acyl-carrier-protein] hydrolase	7.63e-39
0.508056	AESSQTCHSEQGDK	14	0	1562.63	P46063	P46063	600	613	RECQL	ATP-dependent DNA helicase Q1	0.00084373
0.507708	RGPCIIYNEDNGIIK	15	1	1760.89	P36578;H3BM89	P36578	205	219	RPL4	60S ribosomal protein L4	4.87e-05
0.504442	KMENCLGESR	10	1	1222.54	Q9UHB6;F8VRN8	Q9UHB6	160	169	LIMA1	LIM domain and actin-binding protein 1	0.0044947
0.504331	TAGQPEGGPGADFGQSCFPAEAGR	24	0	2363.02	Q14694	Q14694	238	261	USP10	Ubiquitin carboxyl-terminal hydrolase 10	1.82e-75
0.504197	KSSGEIVYCGQVFEK	15	1	1729.83	Q02543;M0R3D6;M0R1A7;M0R117;M0R0P7	Q02543	56	70	RPL18A	60S ribosomal protein L18a	3.16e-05
0.50391	SFISISNSSSAENDNYCK	18	0	2021.86	Q9UPY3;A0A7I2YBM0;H0YJZ6	Q9UPY3	1106	1123	DICER1	Endoribonuclease Dicer	2.06e-45
0.503876	AVLFCLSEDKK	11	1	1308.67	P23528;E9PP50;E9PK25;G3V1A4;E9PQB7;E9PS23;E9PLJ3	P23528	35	45	CFL1	Cofilin-1	0.0032184
0.50186	EPELPCGLAPAVSR	14	0	1494.75	Q8TEQ6	Q8TEQ6	788	801	GEMIN5	Gem-associated protein 5	6.4e-07
0.501261	CNNVLYIR	8	0	1050.53	P62306	P62306	66	73	SNRPF	Small nuclear ribonucleoprotein F	0.0004699
0.500885	SNSSYLGSDEMGSGDELPCDMR	22	0	2405.94	Q8TCU6;H0YDZ4	Q8TCU6	1188	1209	PREX1	Phosphatidylinositol 3,4,5-trisphosphate-dependent Rac exchanger 1 protein	7.82e-21
0.500757	ILDATPACLP	10	0	1069.55	Q9Y5Y2;H3BQR2;B7Z6P0	Q9Y5Y2	262	271	NUBP2	Cytosolic Fe-S cluster assembly factor NUBP2	0.00048358
0.500049	VPCAYDK	7	0	851.385	P46109	P46109	247	253	CRKL	Crk-like protein	0.025041
0.499771	SWMEGLTLQDYSEHCK	16	0	1982.85	O00487	O00487	224	239	PSMD14	26S proteasome non-ATPase regulatory subunit 14	4.15e-23
0.499526	CAPASSSVPAEAELAGEGISVNTGPK	26	0	2498.2	Q13371;H0Y3M0	Q13371	35	60	PDCL	Phosducin-like protein	9.28e-08
0.499173	CSSQGHR	7	0	830.345	Q8NDX6	Q8NDX6	50	56	ZNF740	Zinc finger protein 740	0.026118
0.497655	AEGSDVANAVLDGADCIMLSGETAK	25	0	2493.14	P14618;B4DNK4;H3BTN5;H3BR70	P14618	343	367	PKM	Pyruvate kinase PKM;Pyruvate kinase	1.45e-14
0.496754	LVICPDEGFYK	11	0	1339.65	P61081;M0QYI6	P61081	62	72	UBE2M	NEDD8-conjugating enzyme Ubc12	0.0043077
0.496725	TDPSDSQTGLAEQCAGIR	18	0	1904.85	P46527;E7ES52	P46527	135	152	CDKN1B	Cyclin-dependent kinase inhibitor 1B	2.38e-45
0.496394	TTSQLCWPLLK	11	0	1345.71	Q9HAV4;H0Y3W3	Q9HAV4	1047	1057	XPO5	Exportin-5	0.0013207
0.495148	CDQGNTAATQTEVPSLVVK	19	0	2016.98	Q14149	Q14149	632	650	MORC3	MORC family CW-type zinc finger protein 3	1.46e-06
0.491984	CNTDTFYFISSTTR	14	0	1711.75	A0A6Q8PGU6;Q8NB90	A0A6Q8PGU6	317	330	SPATA5	Spermatogenesis-associated protein 5	0.0028078
0.491229	CALSSPSLAFTPPIK	15	0	1587.83	Q8NFH5	Q8NFH5	255	269	NUP35	Nucleoporin NUP53	0.00043764
0.491194	CDEPLSILVR	10	0	1200.62	A0A096LNZ9;A0A096LPJ4;P05161	A0A096LNZ9	70	79	ISG15	Ubiquitin-like protein ISG15	0.011327
0.486868	AAAAGGPCVR	10	0	928.455	Q5SRE5	Q5SRE5	2	11	NUP188	Nucleoporin NUP188 homolog	0.0090835
0.486707	LASADDIGTLICK	13	0	1375.7	Q12830;F5GXF5;E7ETD6;E9PE19;A0A2R8Y7Q1	Q12830	1346	1358	BPTF	Nucleosome-remodeling factor subunit BPTF	4.47e-06
0.483392	SAGCAAYMAPER	12	0	1282.54	O14733	O14733	277	288	MAP2K7	Dual specificity mitogen-activated protein kinase kinase 7	0.018742
0.482848	CQLPDGSFR	9	0	1078.49	O75643;A0A494C1A5	O75643	428	436	SNRNP200	U5 small nuclear ribonucleoprotein 200 kDa helicase	0.0065637
0.482638	SQLPLEGLEQPACDT	15	0	1656.77	Q9Y5S2	Q9Y5S2	1697	1711	CDC42BPB	Serine/threonine-protein kinase MRCK beta	0.0098878
0.48073	NAEDCLYELPENIR	14	0	1734.79	Q9NZ63	Q9NZ63	141	154	C9orf78	Uncharacterized protein C9orf78	0.00019176
0.480111	TEFDSCDQYSMAAEK	15	0	1780.69	Q5TH69	Q5TH69	606	620	ARFGEF3	Brefeldin A-inhibited guanine nucleotide-exchange protein 3	2.58e-10
0.480092	CSILAAANPAYGR	13	0	1362.67	P33993	P33993	482	494	MCM7	DNA replication licensing factor MCM7	0.00063329
0.479112	EQHGVAASCLEDLR	14	0	1583.74	O00273;K7ERT1	O00273	30	43	DFFA	DNA fragmentation factor subunit alpha	3.66e-05
0.47841	ASQCPHIVR	9	0	1066.53	P49137	P49137	111	119	MAPKAPK2	MAP kinase-activated protein kinase 2	0.018158
0.478311	TASISSSPSEGTPTVGSYGCTPQSLPK	27	0	2695.26	Q6PKG0	Q6PKG0	845	871	LARP1	La-related protein 1	5.81e-17
0.477994	NPDVDAICEMPSLSR	15	0	1702.77	Q2NKX8;B5MDQ0	Q2NKX8	349	363	ERCC6L	DNA excision repair protein ERCC-6-like	2.58e-10
0.475408	VCVPSSASALGTASK	15	0	1433.72	P22681;A0A1B0GW38;A0A0U1RQX8	P22681	507	521	CBL	E3 ubiquitin-protein ligase CBL	0.0027622
0.474556	DTQSPSTCSEGLLGWSQK	18	0	1979.89	Q9C0C2	Q9C0C2	709	726	TNKS1BP1	182 kDa tankyrase-1-binding protein	4.5e-09
0.473709	AEIPCEDEQEQEHNGPLDNK	20	0	2351	Q96SB4;H3BLV9;H0Y932	Q96SB4	451	470	SRPK1	SRSF protein kinase 1	6.41e-06
0.471699	CSASPPLRR	9	1	1042.53	P46013	P46013	824	832	MKI67	Antigen KI-67	0.044273
0.469771	LFDDCTQQYK	10	0	1316.57	Q14738;E9PFR3;H0Y8C4;H7C5Q9	Q14738	480	489	PPP2R5D	Serine/threonine-protein phosphatase 2A 56 kDa regulatory subunit delta isoform	0.0013466
0.465791	NLSVSCAAASVASSR	15	0	1478.71	Q9UPY3;A0A7I2YBM0;H0YJZ6	Q9UPY3	1616	1630	DICER1	Endoribonuclease Dicer	4.63e-07
0.465365	VGEEFEEQTVDGRPCK	16	1	1878.84	P29373	P29373	68	83	CRABP2	Cellular retinoic acid-binding protein 2	3.97e-07
0.462695	TTAEAYHAGMCSR	13	0	1453.61	O94761;A0A087X072;V9GZ64	O94761	739	751	RECQL4	ATP-dependent DNA helicase Q4	0.0046513
0.462338	AFDTAGNGYCR	11	0	1230.51	P49327;A0A0U1RQF0	P49327	214	224	FASN	Fatty acid synthase;[Acyl-carrier-protein] S-acetyltransferase;[Acyl-carrier-protein] S-malonyltransferase;3-oxoacyl-[acyl-carrier-protein] synthase;3-oxoacyl-[acyl-carrier-protein] reductase;3-hydroxyacyl-[acyl-carrier-protein] dehydratase;Enoyl-[acyl-carrier-protein] reductase;Oleoyl-[acyl-carrier-protein] hydrolase	0.00082567
0.461625	QLNDIEDCDLNVVR	14	0	1701.8	Q04864	Q04864	136	149	REL	Proto-oncogene c-Rel	1.15e-08
0.46046	CSSMSSLSR	9	0	1013.43	O15027;A0A3F2YNZ0;A0A0C4DH09	O15027	2293	2301	SEC16A	Protein transport protein Sec16A	0.0013544
0.459467	FVVSSLQGEDCR	12	0	1395.65	Q9GZQ3;E9PJE4	Q9GZQ3	54	65	COMMD5	COMM domain-containing protein 5	0.00035983
0.457942	AGSVELLGAMAYCAPK	16	0	1636.8	Q92616	Q92616	1515	1530	GCN1L1	Translational activator GCN1	9.66e-06
0.457767	CSPLEPDFVPDEK	13	0	1531.69	Q5JSZ5	Q5JSZ5	852	864	PRRC2B	Protein PRRC2B	0.00045903
0.457348	QAQYLGMSCDGPFKPDHYR	19	1	2269	P23526	P23526	413	431	AHCY	Adenosylhomocysteinase	0.0002328
0.456399	ICDQISDAVLDAHLQQDPDAK	21	0	2351.11	P31153	P31153	33	53	MAT2A	S-adenosylmethionine synthase isoform type-2	0.00019874
0.455526	RTDPECTAPIK	11	1	1286.63	Q8N1G2;Q5T7F5	Q8N1G2	4	14	CMTR1	Cap-specific mRNA (nucleoside-2-O-)-methyltransferase 1	0.029194
0.454439	LQHINPLLPACLNK	14	0	1629.9	Q9BTE3	Q9BTE3	315	328	MCMBP	Mini-chromosome maintenance complex-binding protein	1.59e-05
0.454146	DTSFTVCPDVPR	12	0	1392.63	P30307;D6RD20;A0A3B3IT42;D6RJC2	P30307	36	47	CDC25C	M-phase inducer phosphatase 3	2.01e-05
0.453771	RGFEGSCSQK	10	1	1154.51	O43719	O43719	474	483	HTATSF1	HIV Tat-specific factor 1	0.05438
0.451432	SSGCFPNMAAK	11	0	1168.5	Q96I24	Q96I24	457	467	FUBP3	Far upstream element-binding protein 3	0.00028778
0.451185	SPCPQEK	7	0	844.375	Q9UQ35	Q9UQ35	1014	1020	SRRM2	Serine/arginine repetitive matrix protein 2	0.018186
0.450742	GGGGYTCQSGSGWDEFTK	18	0	1892.76	P15924	P15924	168	185	DSP	Desmoplakin	4.22e-13
0.449836	FSNQETCVEIGESVR	15	0	1753.79	B1ALA9;P60891;A0A2R8Y7H4;A0A6Q8PHK9;B1ALA7	B1ALA9	35	49	PRPS1	Ribose-phosphate pyrophosphokinase 1	4.16e-14
0.447648	KVEELQACVETAR	13	1	1531.77	Q14980;A0A087WY61;F5H4J1;F5H6Y5	Q14980	651	663	NUMA1	Nuclear mitotic apparatus protein 1	0.00032121
0.447057	QSLESLSSGLCK	12	0	1307.64	Q7LBC6	Q7LBC6	559	570	KDM3B	Lysine-specific demethylase 3B	0.0015822
0.445535	IGNCPFSQR	9	0	1077.5	O00299	O00299	21	29	CLIC1	Chloride intracellular channel protein 1	0.0070828
0.445184	TVFAEHISDECKR	13	1	1590.75	P39023;G5E9G0;H7C422;B5MCW2;H7C3M2;F8WCR1	P39023	104	116	RPL3	60S ribosomal protein L3	0.0055031
0.444687	CAIQNAPNPGGGDLQK	16	0	1638.78	P48200;H0YNL8	P48200	137	152	IREB2	Iron-responsive element-binding protein 2	0.00096748
0.443813	ALASNTSFFSGCSPIEEEAH	20	0	2152.94	O95239;Q2VIQ3	O95239	1213	1232	KIF4A;KIF4B	Chromosome-associated kinesin KIF4A;Chromosome-associated kinesin KIF4B	1.13e-06
0.443802	CELFDQNLK	9	0	1165.54	Q9Y296;E9PKS9;E9PQE8;J3KP27	Q9Y296	195	203	TRAPPC4	Trafficking protein particle complex subunit 4	0.032296
0.442927	DQQDVFCFR	9	0	1213.52	A0A494C164;P52630;B4DLC8;A0A494C1L3;A0A494C0B5;B4DHE0	A0A494C164	168	176	STAT2	Signal transducer and activator of transcription 2	0.0037545
0.442855	VLITSQGYEQICK	13	0	1537.78	A0A1W2PRB8;E9PM72;A0A1W2PRX4;A0A1W2PS27;Q9NVC6	A0A1W2PRB8	664	676	MED17	Mediator of RNA polymerase II transcription subunit 17	0.00010931
0.442607	NLEDDTLSECK	11	0	1322.57	Q14966;A0A096LPI0	Q14966	643	653	ZNF638	Zinc finger protein 638	6.55e-05
0.442542	LDSEYYCFG	9	0	1152.44	Q8IV03	Q8IV03	223	231	LURAP1L	Leucine rich adaptor protein 1-like	0.0070375
0.442317	FLLADNLYCK	10	0	1255.63	P61758	P61758	105	114	VBP1	Prefoldin subunit 3	0.0023362
0.44076	GEETPVIVGSALCALEGR	18	0	1856.93	P49411	P49411	210	227	TUFM	Elongation factor Tu, mitochondrial	4.52e-05
0.438817	ILFVGPCESGK	11	0	1205.61	Q9H7X7	Q9H7X7	6	16	IFT22	Intraflagellar transport protein 22 homolog	0.01742
0.438799	QQLPQTPPSCLK	12	0	1395.72	Q8IY81	Q8IY81	568	579	FTSJ3	pre-rRNA processing protein FTSJ3	0.024921
0.43842	LPEEEAECYFHSRPK	15	1	1890.86	Q9NVS9;J3QQZ9;J3QQV6	Q9NVS9	149	163	PNPO	Pyridoxine-5-phosphate oxidase	0.00011799
0.437763	GYGLFAGPCK	10	0	1068.51	P78527	P78527	365	374	PRKDC	DNA-dependent protein kinase catalytic subunit	0.0030251
0.436394	CSGEKEPVVSPK	12	1	1315.64	Q5THK1	Q5THK1	428	439	PRR14L	Protein PRR14L	0.00058762
0.435719	SSASVSGSPSDGGFISSDEYGSSPCDFR	28	0	2841.17	P35568	P35568	412	439	IRS1	Insulin receptor substrate 1	6.75e-07
0.435468	VVNEINIEDLCLTK	14	0	1658.85	Q8N5K1;D6RCF4	Q8N5K1	82	95	CISD2	CDGSH iron-sulfur domain-containing protein 2	2.34e-06
0.433592	CQNEQLQTAVTQQVSQIQQHK	21	0	2495.22	O60763	O60763	678	698	USO1	General vesicular transport factor p115	5.86e-05
0.432607	SLEYCSTASIDSENPPDLNK	20	0	2239	P78527	P78527	3010	3029	PRKDC	DNA-dependent protein kinase catalytic subunit	1.25e-06
0.43116	KVIGIECSSISDYAVK	16	1	1767.91	E9PKG1;Q99873;E9PQ98;E9PIX6;E9PNR9;H0YDE4;E9PMW9	E9PKG1	67	82	PRMT1	Protein arginine N-methyltransferase 1	5.63e-05
0.430619	FRDQDLASCDR	11	1	1381.6	A0A0A6YYJ8;Q9Y383	A0A0A6YYJ8	406	416	LUC7L2	Putative RNA-binding protein Luc7-like 2	0.01933
0.42928	CSLQAAAILDANDAHQTETSSSQVK	25	0	2644.24	Q9UHB9	Q9UHB9	525	549	SRP68	Signal recognition particle subunit SRP68	6.24e-21
0.428083	TPCEEILVK	9	0	1087.56	P21333;A0A7P0NMY4;Q60FE5	P21333	2599	2607	FLNA	Filamin-A	0.010696
0.427953	PHLENVVLCR	10	0	1235.64	O43913;G3V0H0	O43913	2	11	ORC5	Origin recognition complex subunit 5	0.00053748
0.426223	VFGSCPR	7	0	821.385	O95456	O95456	153	159	PSMG1	Proteasome assembly chaperone 1	0.017732
0.42498	DAHWSEDSEADCHAL	15	0	1741.66	Q9BW91	Q9BW91	336	350	NUDT9	ADP-ribose pyrophosphatase, mitochondrial	0.0001648
0.424327	SVEEFQCLNR	10	0	1280.58	Q5QPR4;Q5QPR3;Q9UQ88;A0A0D9SEI3;A0A0D9SER5;A0A0D9SEN2;P21127	Q5QPR4	385	394	CDK11A;CDK11B	Cyclin-dependent kinase 11A;Cyclin-dependent kinase 11B	0.00060893
0.424306	NVVAECLGK	9	0	988.501	Q86VP6;A0A0C4DGH5	Q86VP6	949	957	CAND1	Cullin-associated NEDD8-dissociated protein 1	0.034785
0.424089	SCSGSGADPEAAPASAASAPGPAPPVSAPAALPSSTAAENK	41	0	3673.72	Q12962	Q12962	2	42	TAF10	Transcription initiation factor TFIID subunit 10	1.55e-09
0.423881	VQSCPDPAVYGVVQSGDHIGR	21	0	2240.06	Q9C0C9;K7ES11	Q9C0C9	595	615	UBE2O	E2/E3 hybrid ubiquitin-protein ligase UBE2O	7.63e-10
0.421676	AITIAGVPQSVTECVK	16	0	1671.89	Q15365	Q15365	145	160	PCBP1	Poly(rC)-binding protein 1	1.32e-10
0.419386	EAGDVCYADVYR	12	0	1416.6	J3KSR8;J3KTL2;Q07955	J3KSR8	38	49	SRSF1	Serine/arginine-rich splicing factor 1	0.00079012
0.417923	VIGIECSSISDYAVK	15	0	1639.81	E9PKG1;Q99873;E9PQ98;E9PIX6;E9PNR9;H0YDE4;E9PMW9	E9PKG1	68	82	PRMT1	Protein arginine N-methyltransferase 1	0.0002067
0.4175	IAVYSCPFDGMITETK	16	0	1830.85	P50990	P50990	239	254	CCT8	T-complex protein 1 subunit theta	4.02e-06
0.41732	CLEENQELR	9	0	1189.54	A0A087WUW6;Q9Y6K9;A0A087X0G7;A0A087X1B1;C9JN51;C9JH59;C9JCG6;C9J2V2	A0A087WUW6	54	62	IKBKG	NF-kappa-B essential modulator	0.00085771
0.4158	ACGATLKR	8	1	875.465	B4DQP0;Q9H9L7;Q53H80	B4DQP0	2	9	AKIRIN1;AKIRIN2	Akirin-1;Akirin-2	0.0097794
0.415536	MEIPGSLCK	9	0	1033.49	O43252	O43252	1	9	PAPSS1	Bifunctional 3-phosphoadenosine 5-phosphosulfate synthase 1;Sulfate adenylyltransferase;Adenylyl-sulfate kinase	0.0058671
0.415214	DLLGLCEQK	9	0	1074.54	O14980;A0A7I2V461;A0A7I2V2Y6;A0A7I2YQV4;A0A7I2V3P3;A0A7I2V2H0;A0A7I2V2S3;A0A7I2V3W6;A0A7I2V3N0;A0A7I2V6B9;A0A7I2YQX3;A0A7I2V4A3;A0A7I2V488	O14980	523	531	XPO1	Exportin-1	0.00097325
0.41438	ADGQMPFSCHYPSR	14	0	1651.69	A0A6Q8PGM6;Q9UJY1	A0A6Q8PGM6	2	15	HSPB8	Heat shock protein beta-8	0.00049109
0.413454	AICGLTPGR	9	0	943.491	H7BYN4;A0A7I2V5Y5;Q02241;A0A2U3TZL8	H7BYN4	445	453	KIF23	Kinesin-like protein;Kinesin-like protein KIF23	0.038189
0.413136	LLPAITILGCR	11	0	1225.72	Q96IJ6	Q96IJ6	380	390	GMPPA	Mannose-1-phosphate guanyltransferase alpha	0.0024347
0.411081	ELFQTPGHTEESMTDDKITEVSCK	24	1	2781.25	P46013	P46013	1959	1982	MKI67	Antigen KI-67	2.97e-14
0.410744	LPADTCLLEFAR	12	0	1404.71	Q8NF37;A0A0G2JQ62;A0A0G2JRI7	Q8NF37	325	336	LPCAT1	Lysophosphatidylcholine acyltransferase 1	0.0018027
0.408682	IEEACEIYAR	10	0	1252.58	M0R0Y2;P54920;M0R2M1	M0R0Y2	38	47	NAPA	Alpha-soluble NSF attachment protein	0.014756
0.408621	VHIPNDDAQFDASHCDSDKGEFGGFGSVTGK	31	1	3293.43	Q16576;Q5JP01	Q16576	83	113	RBBP7	Histone-binding protein RBBP7	0.0035271
0.407203	CYNEMALIR	9	0	1168.54	Q9C0C9;K7ES11	Q9C0C9	1099	1107	UBE2O	E2/E3 hybrid ubiquitin-protein ligase UBE2O	0.0011345
0.405164	LYSLCK	6	0	782.4	O43264	O43264	682	687	ZW10	Centromere/kinetochore protein zw10 homolog	0.037668
0.40242	MKGTCVEGTIPK	12	1	1319.66	A0A669KBL1;Q93009;H3BND8;F5H2X1	A0A669KBL1	346	357	USP7	Ubiquitin carboxyl-terminal hydrolase 7;Ubiquitin carboxyl-terminal hydrolase	0.0033264
0.401328	NEIEIEEDHCGR	12	0	1499.63	H7BYN4;A0A7I2V5Y5;Q02241	H7BYN4	782	793	KIF23	Kinesin-like protein;Kinesin-like protein KIF23	0.0010567
0.400172	LYDLVAGSNCLK	12	0	1351.68	P43304;F5GYK7	P43304	179	190	GPD2	Glycerol-3-phosphate dehydrogenase, mitochondrial;Glycerol-3-phosphate dehydrogenase	0.00078121
0.399885	NPCAMFAAGEIK	12	0	1307.6	A0A6I8PIX7;O95425;A0A0J9YWY6	A0A6I8PIX7	789	800	SVIL	Supervillin	0.0018027
0.399823	KYEDICPSTHNMDVPNIK	18	1	2160	P63241;I3L397;I3L504;Q6IS14;F8WCJ1;C9J7B5;C9J4W5;Q9GZV4	P63241	68	85	EIF5A;EIF5AL1;EIF5A2	Eukaryotic translation initiation factor 5A-1;Eukaryotic translation initiation factor 5A;Eukaryotic translation initiation factor 5A-1-like;Eukaryotic translation initiation factor 5A-2	0.00094793
0.398563	NAVWALSNLCR	11	0	1302.65	P52294;C9JYI4;O60684;O15131;Q5TFJ7	P52294	231	241	KPNA1;KPNA6;KPNA5	Importin subunit alpha-5;Importin subunit alpha-5, N-terminally processed;Importin subunit alpha-7;Importin subunit alpha-6	0.0015087
0.398393	NPMDYPVEDAFCKPQLVK	18	1	2150.02	Q8NFJ5;A0A3B3ITN8	Q8NFJ5	273	290	GPRC5A	Retinoic acid-induced protein 3	5.24e-05
0.39724	SPCETISSPSSTLESK	16	0	1708.78	Q9C0D5	Q9C0D5	207	222	TANC1	Protein TANC1	0.00010956
0.39618	NNSGEEFDCAFR	12	0	1444.57	Q08J23	Q08J23	591	602	NSUN2	tRNA (cytosine(34)-C(5))-methyltransferase	0.0001327
0.395647	YTSCETGFK	9	0	1091.46	P49902;A0A6Q8PHP0;A0A6Q8PHB5;Q5JUV4	P49902	178	186	NT5C2	Cytosolic purine 5-nucleotidase	0.0035021
0.394605	CLEPTVALLR	10	0	1170.64	A0A087X211;Q8TCG1	A0A087X211	337	346	KIAA1524	Protein CIP2A	0.0015668
0.392563	GTLVEEINCK	10	0	1161.57	H3BQK9;H3BPE1;A0A590UJG2;Q9UPN3;A0A7P0MQR8;H0Y390	H3BQK9	4412	4421	MACF1	Microtubule-actin cross-linking factor 1, isoforms 1/2/3/5	0.0015694
0.391028	QEPLGSDSEGVNCLAYDEAIMAQQDR	26	0	2895.27	J3KR44;Q96FW1;F5H6Q1;F5GYJ8;F5H3F0	J3KR44	11	36	OTUB1	Ubiquitin thioesterase OTUB1	5.06e-05
0.390511	ICDPYAWLEDPDSEQTK	17	0	2065.89	P48147	P48147	24	40	PREP	Prolyl endopeptidase	0.001834
0.38859	SQACGGNLGSIEELR	15	0	1589.75	B4DR80;Q9Y6E0;H0Y630;Q5JV98;Q5JV99	B4DR80	360	374	STK24	Serine/threonine-protein kinase 24;Serine/threonine-protein kinase 24 36 kDa subunit;Serine/threonine-protein kinase 24 12 kDa subunit	6.54e-08
0.385811	QNFIDPLQNLCEK	13	0	1617.78	Q99961;M0QYE0;M0R0I3	Q99961	137	149	SH3GL1	Endophilin-A2	3.65e-05
0.382953	ANSSVVSVNCK	11	0	1163.56	O60502	O60502	587	597	MGEA5	Protein O-GlcNAcase	0.00068007
0.381297	GLSCLVSYQDDPLTK	15	0	1694.82	A0A494C164;P52630;B4DLC8	A0A494C164	281	295	STAT2	Signal transducer and activator of transcription 2	0.014644
0.381269	LALEDSENTASTNCDSSSEGLEK	23	0	2456.05	Q49AR2	Q49AR2	182	204	C5orf22	UPF0489 protein C5orf22	9.6e-07
0.379057	WDSCDSLNGLDPSEK	15	0	1721.72	Q8TE68;B4DKV7;K7ELW3	Q8TE68	578	592	EPS8L1	Epidermal growth factor receptor kinase substrate 8-like protein 1	6.02e-08
0.377653	FHCDPTFWAK	10	0	1307.58	Q9UPN9;H0Y612	Q9UPN9	459	468	TRIM33	E3 ubiquitin-protein ligase TRIM33	0.00044102
0.377455	NFELVDSSPCK	11	0	1294.59	Q96GX5;A0A087WUU7	Q96GX5	446	456	MASTL	Serine/threonine-protein kinase greatwall	0.0003757
0.375941	EVQTVCAGLTR	11	0	1232.62	A0A0C4DGT8;A0A087WWP8;Q5VWQ0;A0A0C4DH79	A0A0C4DGT8	160	170	RSBN1	Round spermatid basic protein 1	0.0016247
0.375864	DKEAELQCTQLDLER	15	1	1846.87	O95361;H0Y626	O95361	171	185	TRIM16	Tripartite motif-containing protein 16	0.00040834
0.375694	MVSGCQTR	8	0	937.411	Q8N1G4	Q8N1G4	245	252	LRRC47	Leucine-rich repeat-containing protein 47	0.018178
0.375427	NAEFLTCNIPTSNASNNMVTTEK	23	0	2555.16	A0A3B3IRQ9;A0A3B3ISX1;A0A3B3ITG9;A0A7P0TA14;A0A7P0Z4F9;P55265;A0A7P0Z4K3;A0A3B3ISU1	A0A7P0Z4F9	91	113	ADAR	Double-stranded RNA-specific adenosine deaminase	0.00017628
0.375148	IPCESPPLEVVDTTASTK	18	0	1942.96	P46013	P46013	2704	2721	MKI67	Antigen KI-67	0.011827
0.373885	VIGVELCPEAVEDAR	15	0	1655.82	Q8IZ69;F2Z2W7;H7C100	Q8IZ69	457	471	TRMT2A	tRNA (uracil-5-)-methyltransferase homolog A	3.01e-05
0.372892	TIIGQQGDQSCANK	14	0	1518.71	P35251	P35251	597	610	RFC1	Replication factor C subunit 1	0.0025825
0.37233	ANDQEPCGWWLAK	13	0	1573.7	B4DXZ6;P51114;E9PFF5;C9JAJ4	B4DXZ6	58	70	FXR1	Fragile X mental retardation syndrome-related protein 1	4.64e-05
0.372082	CSLPAEEDSVLEK	13	0	1475.68	E7EVA0;P27816	E7EVA0	652	664	MAP4	Microtubule-associated protein;Microtubule-associated protein 4	0.00015741
0.371434	DITDPLSLNTCTDEGHVVLASPLK	24	0	2594.29	Q7L2J0	Q7L2J0	234	257	MEPCE	7SK snRNA methylphosphate capping enzyme	0.034369
0.37078	ADPDGPEAQAEACSGER	17	0	1758.71	J3QSY4;D6RC52;D6RCB9;Q9NX24	J3QSY4	6	22	NHP2	H/ACA ribonucleoprotein complex subunit 2	1.46e-05
0.370271	LLAPDCEIIQEVGK	14	0	1583.82	Q9NQT5;A0A7I2V328	Q9NQT5	210	223	EXOSC3	Exosome complex component RRP40	2.2e-05
0.369627	YQAECSQFK	9	0	1159.5	P15924	P15924	1065	1073	DSP	Desmoplakin	0.0019701
0.368585	AAQGPPAPAVPPNTDVMACTQTALLQK	27	0	2746.38	O60232;H0YEB6;G3V1B8	O60232	134	160	SSSCA1	Sjoegren syndrome/scleroderma autoantigen 1	0.00022471
0.367246	CTPSVISFGSK	11	0	1181.58	Q92598;R4GN69	Q92598	34	44	HSPH1	Heat shock protein 105 kDa	0.008154
0.366626	DISNCWAPK	9	0	1089.49	Q15061	Q15061	376	384	WDR43	WD repeat-containing protein 43	0.044957
0.366302	VFSQENVCDR	10	0	1252.55	C9JFM2;C9JXD6;C9JK00;Q6NV74	C9JFM2	125	134	KIAA1211L	Uncharacterized protein KIAA1211-like	0.00082388
0.366016	VTAVIPCFPYAR	12	0	1392.72	B1ALA9;P60891;A0A2R8Y7H4;A0A6Q8PHK9;B1ALA7;A0A0B4J207;P21108;A0A6Q8PFD7;A0A6Q8PFD1;P11908;A6NMS2;D3YTJ7	P11908	85	96	PRPS1;PRPS1L1;PRPS2	Ribose-phosphate pyrophosphokinase 1;Ribose-phosphate pyrophosphokinase 3;Ribose-phosphate pyrophosphokinase 2	0.0054707
0.364507	EAEEEEASCLLGPTLK	16	0	1774.83	Q4KMQ1;H3BLU1	Q4KMQ1	528	543	TPRN	Taperin	1.58e-08
0.363899	FSGDLDDQTCR	11	0	1312.54	P05455	P05455	236	246	SSB	Lupus La protein	0.00025888
0.363506	CVLLSNLSSTSHVPEVDPGSAELQK	25	0	2666.32	P49327;A0A0U1RQF0	P49327	1471	1495	FASN	Fatty acid synthase;[Acyl-carrier-protein] S-acetyltransferase;[Acyl-carrier-protein] S-malonyltransferase;3-oxoacyl-[acyl-carrier-protein] synthase;3-oxoacyl-[acyl-carrier-protein] reductase;3-hydroxyacyl-[acyl-carrier-protein] dehydratase;Enoyl-[acyl-carrier-protein] reductase;Oleoyl-[acyl-carrier-protein] hydrolase	0.00062044
0.363399	VVYSGDTMPCEALVR	15	0	1695.8	G5E9D5;Q9BQ52;E7ES68	G5E9D5	642	656	ELAC2	Zinc phosphodiesterase ELAC protein 2	2.45e-05
0.362875	QDFDVDCYAQR	11	0	1415.58	Q13905	Q13905	322	332	RAPGEF1	Rap guanine nucleotide exchange factor 1	0.00058113
0.36262	LQLVEAECK	9	0	1088.55	Q9Y3P9	Q9Y3P9	1019	1027	RABGAP1	Rab GTPase-activating protein 1	0.011926
0.362544	MEDSVGCLETAEEVKR	16	1	1851.83	P35579	P35579	1373	1388	MYH9	Myosin-9	2.32e-20
0.360743	ADPGVLAALCEK	12	0	1242.63	E7EXA6;A0A0D9SF58;Q8WVB6	E7EXA6	533	544	CHTF18	Chromosome transmission fidelity protein 18 homolog	0.0036422
0.359923	DAAGLECKPR	10	1	1115.54	Q9BXP5;H7C3A1	Q9BXP5	406	415	SRRT	Serrate RNA effector molecule homolog	0.0047503
0.359292	VFANAPDSACVIGLK	15	0	1560.8	P17858	P17858	699	713	PFKL	ATP-dependent 6-phosphofructokinase, liver type	0.00041205
0.357315	GANDFMCDEMER	12	0	1473.53	P17987;E7ERF2;F5H282;E7EQR6;F5GZ03	P17987	379	390	TCP1	T-complex protein 1 subunit alpha	0.00018597
0.355803	KHNMCGETEEEK	12	1	1490.61	P21266;A0A0A0MTN3	P21266	87	98	GSTM3	Glutathione S-transferase Mu 3	0.041761
0.354806	VCHLGDQLEGVNTPR	15	0	1693.82	A0A0A0MSI8;O00471	A0A0A0MSI8	110	124	EXOC5	Exocyst complex component 5	0.00049501
0.354733	CSPVPGLSSSPSGSPLHGK	19	0	1849.9	Q9H6U6;K7ESE9	Q9H6U6	479	497	BCAS3	Breast carcinoma-amplified sequence 3	0.00022053
0.354315	MAVDGGCGDTGDWEGR	16	0	1681.65	Q8TBC4	Q8TBC4	22	37	UBA3	NEDD8-activating enzyme E1 catalytic subunit	1.58e-14
0.352541	APVPCFGPVFTEVEK	15	0	1675.83	Q5T8I9;A0A0A0MRN1	Q5T8I9	309	323	HENMT1	Small RNA 2-O-methyltransferase	0.012779
0.351138	DKLDPDMALCR	11	1	1332.62	O00469;E7ETU9	O00469	485	495	PLOD2	Procollagen-lysine,2-oxoglutarate 5-dioxygenase 2	0.0011909
0.34955	CDMSALQR	8	0	979.422	P51532;A0A0A0MT49;Q9HBD4;A0A2R8Y4P4;A0A2R8Y7S2;A0A2R8YGG3;A0A2R8YG32;A0A2R8Y440;A0A2R8Y4C5;A0A2R8Y7Y7;A0A2R8Y7F3;A0A2R8Y6N0;A0A2R8YF80;A0A2R8Y526;A0A2R8YF58;A0A2R8Y6V2;A0A2R8YDA1;A0A2R8YGP5;A0A2R8YCY3;A0A2R8YFV8;A0A2R8Y523;A0A2R8Y4R6	P51532	998	1005	SMARCA4	Transcription activator BRG1	0.010346
0.348118	ALQFLQIDSCR	11	0	1349.68	A0A3F2YNX7;Q7L5Y1;J3QL81	A0A3F2YNX7	355	365	ENOSF1	Mitochondrial enolase superfamily member 1	0.00036727
0.348001	TYELLNCDK	9	0	1154.53	Q92979;V9GYP5;A0A087WWQ2;A0A087WVM7	Q92979	60	68	EMG1	Ribosomal RNA small subunit methyltransferase NEP1	0.0021437
0.347691	KPYVCMECGK	10	1	1270.55	Q147U1	Q147U1	308	317	ZNF846	Zinc finger protein 846	0.012859
0.347181	LDSLCLHQK	9	0	1112.56	Q8TB03	Q8TB03	296	304	CXorf38	Uncharacterized protein CXorf38	0.0022711
0.346302	APPCEYKDWLTK	12	1	1506.72	P78527	P78527	3834	3845	PRKDC	DNA-dependent protein kinase catalytic subunit	0.0078867
0.346005	APLAVTSQVINCR	13	0	1427.76	P42695;G3V1A9;E9PKK4	P42695	319	331	NCAPD3	Condensin-2 complex subunit D3	0.0041356
0.345957	KFDFDACNEVPPAPK	15	1	1733.81	Q14151;Q15424	Q14151	355	369	SAFB2;SAFB	Scaffold attachment factor B2;Scaffold attachment factor B1	1.77e-07
0.345585	KQEEGAEIQCEAETGGTHK	19	1	2100.94	Q9UNY4	Q9UNY4	195	213	TTF2	Transcription termination factor 2	1.65e-05
0.345406	CLVPEVTFR	9	0	1119.57	Q96F86;H3BQ37;H3BPW9;H3BQP5;H3BU87;H3BNJ7;H3BMB8;H3BTH0	Q96F86	47	55	EDC3	Enhancer of mRNA-decapping protein 3	0.0043336
0.344817	LEPSTCK	7	0	833.395	Q9Y4W2;A0A7I2V4E5	Q9Y4W2	685	691	LAS1L	Ribosomal biogenesis protein LAS1L	0.032463
0.34454	YRDVAECGPQQELDLNSPR	19	1	2246.04	Q9BTE3	Q9BTE3	102	120	MCMBP	Mini-chromosome maintenance complex-binding protein	3.03e-14
0.342759	SFFTASEGCSNPLGGGR	17	0	1742.77	Q9UKV8	Q9UKV8	180	196	AGO2	Protein argonaute-2	2.85e-09
0.34052	GDAHECFVSPVAK	13	0	1415.65	A0A087WVM4;B7ZM99;Q6UB35;Q5JYA8;Q5JYA3;H0Y327	A0A087WVM4	127	139	MTHFD1L	Monofunctional C1-tetrahydrofolate synthase, mitochondrial	3.54e-05
0.337543	CSPYKK	6	1	781.379	A0A3B3IRQ9;A0A3B3ISX1;A0A3B3ITG9;A0A7P0TA14;A0A7P0Z4F9;P55265;A0A7P0Z4K3;A0A3B3ISU1	A0A7P0Z4F9	195	200	ADAR	Double-stranded RNA-specific adenosine deaminase	0.042932
0.335853	EADTDVQVCPNYSIPQK	17	0	1962.9	Q7Z2T5	Q7Z2T5	231	247	TRMT1L	TRMT1-like protein	4.13e-17
0.335081	GPCWDQSSK	9	0	1063.44	Q96BK5	Q96BK5	263	271	PINX1	PIN2/TERF1-interacting telomerase inhibitor 1	0.010696
0.334643	GGNAVVDGCGK	11	0	1032.47	E1CEI4;P48506;A0A2R8YEL6;A0A2R8Y648;B4E2I4	E1CEI4	455	465	GCLC	Glutamate--cysteine ligase catalytic subunit	0.0055655
0.334109	GSEEVDSHCK	10	0	1146.46	Q9Y4W2;A0A7I2V3Q3;A0A7I2V4E5;A0A7I2V3R6;A0A7I2V653;A0A7I2YQI7;A0A7I2V5R7	Q9Y4W2	248	257	LAS1L	Ribosomal biogenesis protein LAS1L	0.00044606
0.333737	ALQELPLCLR	10	0	1211.67	Q9NQS1;H0YKR0	Q9NQS1	186	195	AVEN	Cell death regulator Aven	0.0023944
0.333659	LEEEQIILEDQNCK	14	0	1759.83	P35579	P35579	976	989	MYH9	Myosin-9	4.66e-13
0.333267	LGPGQSEIAEELCQR	15	0	1685.8	A0A087WX83;A0A075B749;Q5VU43;E9PQG4	A0A087WX83	742	756	PDE4DIP	Myomegalin	2.58e-05
0.332424	AVNVSEESDWTENSFQGGQEDGGDDKENHGECK	33	1	3653.47	Q8WY54	Q8WY54	494	526	PPM1E	Protein phosphatase 1E	2e-12
0.329371	MFCVTPPELETK	12	0	1450.68	O60256;E7EPA1;C9JJS3;C9K0K7;C9JDU5;C9JDH0;E7EW35;I3L331;I3L164;I3L275;I3L1T1;I3L3B8;I3L2J4	O60256	1	12	PRPSAP2	Phosphoribosyl pyrophosphate synthase-associated protein 2	0.0093559
0.328523	PSQNNIGIQTMECSLR	16	0	1846.87	Q12888;A6NNK5	Q12888	1147	1162	TP53BP1	Tumor suppressor p53-binding protein 1	0.0001571
0.327376	SAVDYNTCAGVWSQDK	16	0	1799.78	Q9Y5A9	Q9Y5A9	475	490	YTHDF2	YTH domain-containing family protein 2	7.08e-05
0.327159	LPEEEAECYFHSR	13	0	1665.71	Q9NVS9;J3QQZ9;J3QQV6	Q9NVS9	149	161	PNPO	Pyridoxine-5-phosphate oxidase	0.00038241
0.326953	GICDYFPSPSK	11	0	1269.57	Q86XL3	Q86XL3	252	262	ANKLE2	Ankyrin repeat and LEM domain-containing protein 2	0.0067813
0.326903	TYDPSGDSTLPTCSK	15	0	1627.7	Q9Y2X3	Q9Y2X3	427	441	NOP58	Nucleolar protein 58	0.00059161
0.326532	MNGEADCPTDLEMAAPK	17	0	1848.77	E9PKP7;P17480;E9PMM2	E9PKP7	1	17	UBTF	Nucleolar transcription factor 1	0.00060822
0.326444	TPCGEGSK	8	0	834.354	A0A7P0S5H5;P60866;G3XAN0	A0A7P0S5H5	62	69	RPS20	40S ribosomal protein S20	0.008806
0.326063	LAAAQGQAPLEPTQDGSAIETCPK	24	0	2452.19	Q7Z2Z2	Q7Z2Z2	453	476	EFTUD1	Elongation factor Tu GTP-binding domain-containing protein 1	6.53e-05
0.324502	GTTASATSAASAASSSSSSFQPSPENCR	28	0	2703.17	Q5TGY3	Q5TGY3	1073	1100	AHDC1	AT-hook DNA-binding motif-containing protein 1	1.89e-07
0.323121	VTMFLQSPCPLYK	13	0	1582.79	Q9NR09;A0A3B3IUB9	Q9NR09	3822	3834	BIRC6	Baculoviral IAP repeat-containing protein 6	0.00029226
0.321634	CLTPHLK	7	0	867.464	A0A087X211;Q8TCG1	A0A087X211	584	590	KIAA1524	Protein CIP2A	0.013132
0.319968	NSNYCLPSYTAYK	13	0	1579.7	Q9Y4E8	Q9Y4E8	260	272	USP15	Ubiquitin carboxyl-terminal hydrolase 15	1.11e-05
0.318447	CMQEIPQEQIK	11	0	1402.66	Q8NB16;I3L4A6;I3L2T9	Q8NB16	184	194	MLKL	Mixed lineage kinase domain-like protein	0.0036004
0.318323	VDGMQYYCS	9	0	1121.42	Q8N806;H0YJY4	Q8N806	417	425	UBR7	Putative E3 ubiquitin-protein ligase UBR7	0.001662
0.31787	ALANSLACQGK	11	0	1131.57	J3KPS3;P04075;H3BR68	J3KPS3	336	346	ALDOA	Fructose-bisphosphate aldolase;Fructose-bisphosphate aldolase A	0.0015666
0.316218	LMHLFTSGDCK	11	0	1307.6	Q8WXD5	Q8WXD5	82	92	GEMIN6	Gem-associated protein 6	0.0047616
0.315828	CLANLVSNAPYDR	13	0	1491.71	Q6AI08;K7EIX2;A0A087WXZ7	Q6AI08	542	554	HEATR6	HEAT repeat-containing protein 6	0.00045021
0.315807	DLVTQQLPHLMPSNCGLEEK	20	0	2308.12	Q9HCY8	Q9HCY8	48	67	S100A14	Protein S100-A14	0.0086303
0.315024	PFDCDWRL	8	1	1107.48	A0A1W2PP97	A0A1W2PP97	108	115			0.011254
0.314499	AQFEYDPAKDDLIPCK	16	1	1908.89	A0A2R8Y6F8;A0A2U3TZN6;A0A2U3TZM4;A0A7I2RJN6;A0A2R8YFN5;A0A2U3TZM1;A0A2R8YE77;Q5JS79;A0A2R8YEK3;O14936;Q5JS72	A0A2R8Y6F8	393	408	CASK	Peripheral plasma membrane protein CASK	0.00073496
0.314404	DLDDTCMLHK	10	0	1246.53	Q9BYW2;H7C3H4;H7BZ93;C9JG86;H7BXT4	Q9BYW2	731	740	SETD2	Histone-lysine N-methyltransferase SETD2	0.0017842
0.312368	VLVTQQFPCQNPLPVNSGQAQR	22	0	2480.26	O14965;A3KFJ0;Q5QPD4;A3KFJ1;Q5QPD2;A3KFJ2;Q5QPD1	O14965	25	46	AURKA	Aurora kinase A	2.87e-05
0.312048	CNINNFIFHK	10	0	1305.63	Q05655	Q05655	344	353	PRKCD	Protein kinase C delta type;Protein kinase C delta type regulatory subunit;Protein kinase C delta type catalytic subunit	0.00057086
0.30975	CSTSNNR	7	0	837.34	Q16513;B1AL79	Q16513	131	137	PKN2	Serine/threonine-protein kinase N2	0.0075537
0.309489	PGSLPLNAEACWPK	14	0	1538.76	Q01581;D6RIW1	Q01581	2	15	HMGCS1	Hydroxymethylglutaryl-CoA synthase, cytoplasmic	1.04e-05
0.308671	EKEAEDGIIAYDDCGVK	17	1	1910.86	O75534;E9PLT0	O75534	451	467	CSDE1	Cold shock domain-containing protein E1	4.29e-12
0.307916	LKPDPEPDDKNQEPSSCK	18	2	2082.95	Q9GZU8;H3BU93;H3BNK9	Q9GZU8	171	188	FAM192A	Protein FAM192A	0.049878
0.307279	THLPDFLICK	10	0	1242.64	O94822	O94822	861	870	LTN1	E3 ubiquitin-protein ligase listerin	0.017525
0.305917	IGTGGQVVDCSR	12	0	1247.59	Q9HAU4;J3QQM4	Q9HAU4	142	153	SMURF2	E3 ubiquitin-protein ligase SMURF2	0.0025291
0.305444	MMQICDTYNQK	11	0	1430.6	Q9NPA3	Q9NPA3	1	11	MID1IP1	Mid1-interacting protein 1	0.00013598
0.301185	LGLQCLPSDGVQNVNQ	16	0	1740.85	P41440	P41440	576	591	SLC19A1	Folate transporter 1	8.93e-11
0.300785	IFANTPDSGCVLGMR	15	0	1636.77	A0A2R8Y891;P08237;F8VZI0	A0A2R8Y891	803	817	PFKM	ATP-dependent 6-phosphofructokinase, muscle type	1.01e-07
0.300212	LSDFGLCTGLK	11	0	1209.61	Q15208;H0YGN4;F5H277;Q9Y2H1	Q15208	228	238	STK38;STK38L	Serine/threonine-protein kinase 38;Serine/threonine-protein kinase 38-like	0.0067757
0.300087	TNNDILSSCEIK	12	0	1392.66	Q6ZWJ1;E7EPP7;B5MCT9	Q6ZWJ1	157	168	STXBP4	Syntaxin-binding protein 4	0.0036069
0.299986	MLLDSEQHPCQLK	13	0	1597.76	A0A087WTV6;J3KR12;Q96C36;A0A087WZR9	A0A087WTV6	142	154	PYCR2	Pyrroline-5-carboxylate reductase 2;Pyrroline-5-carboxylate reductase	0.0007208
0.299339	VTINDLNENSVTLIQENCHLNK	22	0	2567.26	Q7Z2T5	Q7Z2T5	303	324	TRMT1L	TRMT1-like protein	1.21e-09
0.297132	SDVCTPGGTTIYGLHALEQGGLR	23	0	2401.17	A0A0A0MQS1;Q53H96;B5MD87	A0A0A0MQS1	244	266	PYCRL	Pyrroline-5-carboxylate reductase;Pyrroline-5-carboxylate reductase 3	0.0039852
0.295286	WDFTPCK	7	0	952.411	P38606;C9JA17;C9JVW8	P38606	133	139	ATP6V1A	V-type proton ATPase catalytic subunit A	0.034914
0.294743	ICTLPSPPSPLASLAPVADSSTR	23	0	2336.2	Q9UER7	Q9UER7	663	685	DAXX	Death domain-associated protein 6	5.47e-05
0.294367	LIDFLECGK	9	0	1093.55	J3KTA4;P17844;A0A0G2JLI4;A0A7I2V507;A0A7I2V2S0;A0A7I2V5F5;J3QSF1;J3KRZ1	J3KTA4	228	236	DDX5	Probable ATP-dependent RNA helicase DDX5	0.014494
0.293285	AGKPPCGATK	10	1	985.501	A0A0A0MQR2;Q9BY42	A0A0A0MQR2	287	296	RTFDC1	Protein RTF2 homolog	0.046358
0.289067	CSWLVPSPK	9	0	1072.54	Q3SXM5	Q3SXM5	265	273	HSDL1	Inactive hydroxysteroid dehydrogenase-like protein 1	0.0019507
0.286846	GSVSCPLHASR	11	0	1169.56	J3KSW2;J3KQ09;X6R2I3;Q9UNA4	J3KSW2	453	463	POLI	DNA polymerase iota	0.0042741
0.2846	QFLECAQNQGDIK	13	0	1549.72	Q9Y6H1;Q5T1J5	Q9Y6H1	120	132	CHCHD2;CHCHD2P9	Coiled-coil-helix-coiled-coil-helix domain-containing protein 2;Putative coiled-coil-helix-coiled-coil-helix domain-containing protein CHCHD2P9, mitochondrial	5.06e-05
0.282154	SFGCPGPQDVGEFPEEVR	18	0	2005.88	A0A6Q8PF02;P81274;A0A6Q8PFD2;A0A6Q8PGW7;H0Y4A4;A0A6Q8PGU2;A0A2R8YCX1;A0A6Q8PGS6;Q5T1N9	A0A6Q8PF02	175	192	GPSM2	G-protein-signaling modulator 2	4.72e-05
0.278385	NDCPNWITEK	10	0	1275.56	F8VXG7;Q99590	F8VXG7	826	835	SCAF11	Protein SCAF11	0.019576
0.277987	YTQQGFGNLPICMAK	15	0	1726.82	A0A087WVM4;B7ZM99;Q6UB35;Q4VXM0	A0A087WVM4	830	844	MTHFD1L	Monofunctional C1-tetrahydrofolate synthase, mitochondrial	9.39e-07
0.275757	NTMEALPACLLR	12	0	1387.7	P04183;K7ERV3;K7ES52;K7ERJ1	P04183	71	82	TK1	Thymidine kinase, cytosolic;Thymidine kinase	0.00025383
0.273732	CATPVIIDEILPSK	14	0	1554.83	Q9ULW0	Q9ULW0	145	158	TPX2	Targeting protein for Xklp2	0.00045787
0.269786	FSLVNTVCDR	10	0	1209.58	Q8ND04	Q8ND04	65	74	SMG8	Protein SMG8	0.00042032
0.268345	TASEDSCK	8	0	896.355	P15924	P15924	1583	1590	DSP	Desmoplakin	0.031199
0.267941	MELGSCLEGGR	11	0	1207.53	O95551	O95551	1	11	TDP2	Tyrosyl-DNA phosphodiesterase 2	0.00082803
0.267883	TQNCFLNSEIHQVTK	15	0	1817.87	Q9BYX2	Q9BYX2	466	480	TBC1D2	TBC1 domain family member 2A	0.0003033
0.267822	LVEALCAEHQINLIK	15	0	1749.94	P25398	P25398	64	78	RPS12	40S ribosomal protein S12	5.64e-08
0.264344	LQLEACETR	9	0	1118.54	Q15149;H0YDN1	Q15149	1131	1139	PLEC	Plectin	0.012946
0.260119	LCDDGPQLPTSPR	13	0	1454.68	O60504;H0YAZ3;H0YB51	O60504	520	532	SORBS3	Vinexin	0.00021591
0.259231	GACAVEGSK	9	0	877.396	Q14527;A0A0C4DGA6	Q14527	459	467	HLTF	Helicase-like transcription factor	0.004994
0.257425	DIIEHLNTSGAPADTSDPLQQICK	24	0	2622.26	P37198;M0QXN5	P37198	453	476	NUP62	Nuclear pore glycoprotein p62	9.58e-06
0.257314	GVSTLCEEHVEPETTLPAR	19	0	2124.02	Q1ED39	Q1ED39	73	91	KNOP1	Lysine-rich nucleolar protein 1	0.0016804
0.255965	NPENHALCVLNGHNAFVSGSFK	22	0	2411.14	Q9Y5Q9	Q9Y5Q9	729	750	GTF3C3	General transcription factor 3C polypeptide 3	0.030077
0.254928	GPVTACDFDLR	11	0	1249.58	Q8NF50;E9PDJ4	Q8NF50	192	202	DOCK8	Dedicator of cytokinesis protein 8	0.00032928
0.254828	CLLDTFK	7	0	895.447	Q9H0C8;F8SNU7;H7C2I8;E9PC05	Q9H0C8	190	196	ILKAP;ILKAP3	Integrin-linked kinase-associated serine/threonine phosphatase 2C	0.033513
0.254538	APGASGCLLPR	11	0	1097.57	P06401;A0A087WXR4;Q8NG45;Q8NG44;Q8NG42	P06401	482	492	PGR;PR	Progesterone receptor	0.0092102
0.253702	EMFPYEASTPTGISASCR	18	0	2002.88	P42167;G5E972;H0YJH7	P42167	347	364	TMPO	Lamina-associated polypeptide 2, isoforms beta/gamma;Thymopoietin;Thymopentin	0.00018033
0.25164	GDECGLALGR	10	0	1046.48	P54886	P54886	85	94	ALDH18A1	Delta-1-pyrroline-5-carboxylate synthase;Glutamate 5-kinase;Gamma-glutamyl phosphate reductase	0.0049444
0.250073	TTPCSSAIINPLSTAGNSER	20	0	2075	O43353	O43353	411	430	RIPK2	Receptor-interacting serine/threonine-protein kinase 2	6.6e-07
0.247997	VYEDWDCFK	9	0	1260.51	Q9BTE3	Q9BTE3	243	251	MCMBP	Mini-chromosome maintenance complex-binding protein	0.0062433
0.247965	DALQTCQK	8	0	962.449	Q5VTQ0	Q5VTQ0	198	205	TTC39B	Tetratricopeptide repeat protein 39B	0.030762
0.247783	YSYLTEPGMSPQSPCER	17	0	2000.86	H0Y3A4;H0YA66	H0Y3A4	52	68	ANK3		8.02e-13
0.246201	CVSMPGDISGLQGGPR	16	0	1629.76	A0A384DVU0;Q8IY17	A0A384DVU0	409	424	PNPLA6	Neuropathy target esterase	0.011386
0.246128	CLPAAEGDPQGQGLHDGSFGPASGTLGQEDR	31	0	3123.4	Q8TCU6;H0YDZ4	Q8TCU6	1032	1062	PREX1	Phosphatidylinositol 3,4,5-trisphosphate-dependent Rac exchanger 1 protein	5e-15
0.245501	NKPLGPAGSENEIPTHVLPPCANLQAQK	28	1	2979.52	P56159	P56159	375	402	GFRA1	GDNF family receptor alpha-1	4.13e-30
0.244863	TSGLCVPLTWR	11	0	1288.66	Q9NPF0;M0R100	Q9NPF0	63	73	CD320	CD320 antigen	0.0024956
0.239634	DSFDNCSLGESSK	13	0	1444.58	Q5UIP0	Q5UIP0	1687	1699	RIF1	Telomere-associated protein RIF1	3.54e-05
0.238562	ELEASEELDTICPK	14	0	1632.76	O76003	O76003	218	231	GLRX3	Glutaredoxin-3	1.94e-06
0.234537	LDELCNDIATK	11	0	1290.61	H7C128;H7C179;B5MCW3;H7C127;Q9H0E9;H7C2P4	H7C128	132	142	BRD8	Bromodomain-containing protein 8	0.00025105
0.230161	AVFPEGPCEEPLQLR	15	0	1740.85	Q96P48;E7EU13;A0A0A0MSJ2;F5GWN4;F8WBT0	Q96P48	893	907	ARAP1	Arf-GAP with Rho-GAP domain, ANK repeat and PH domain-containing protein 1	0.00022027
0.227503	EPAPAEALPQQYPEPAPAALCGPPPR	26	0	2723.34	Q8IU81	Q8IU81	343	368	IRF2BP1	Interferon regulatory factor 2-binding protein 1	0.0010093
0.222297	NNSNTCNIENELEDSRK	17	1	2035.89	Q6PL18;A0A0B4J211	Q6PL18	1241	1257	ATAD2	ATPase family AAA domain-containing protein 2	0.00032655
0.216264	FSFQCPGR	8	0	997.444	Q13418;A0A0A0MTH3	Q13418	342	349	ILK	Integrin-linked protein kinase	0.007767
0.214992	ETIGSAQCK	9	0	992.46	A0A5H1ZRS1;E7EV93;E5RGQ4;E9PGW9;Q15154;A0A4W8VX11	A0A5H1ZRS1	164	172	PCM1	Pericentriolar material 1 protein	0.02988
0.212896	LNQVCFDDDGTSSPQDR	17	0	1952.82	Q8N1F7;H3BVG0;H3BPA9	Q8N1F7	418	434	NUP93	Nuclear pore complex protein Nup93	0.00081185
0.212575	VPTEENEMSSEADMECLNQRPPENPDTDK	29	1	3361.4	A0A0A0MSM0;Q92598	Q92598	501	529	HSPH1	Heat shock protein 105 kDa	0.00010595
0.204678	GEEELSNYICMGGK	14	0	1585.68	P35568	P35568	458	471	IRS1	Insulin receptor substrate 1	3.48e-06
0.199917	LLQCDPSSASQF	12	0	1351.61	P37235;P84074	P37235	182	193	HPCAL1;HPCA	Hippocalcin-like protein 1;Neuron-specific calcium-binding protein hippocalcin	1.52e-15
0.198785	TLSGMESYCVR	11	0	1301.57	P50991	P50991	442	452	CCT4	T-complex protein 1 subunit delta	0.00056983
0.196499	EPVICTPVSSGFEK	14	0	1548.75	Q8TEQ6	Q8TEQ6	802	815	GEMIN5	Gem-associated protein 5	0.0011382
0.196319	ICGYHSTISN	10	0	1150.51	Q8NFR3	Q8NFR3	67	76	SPTSSB	Serine palmitoyltransferase small subunit B	0.0015009
0.191766	KPPCGSTPYSER	12	1	1377.63	H0Y704;O15231	O15231	612	623	ZNF185	Zinc finger protein 185	0.032702
0.191747	STDFLPVDCPVR	12	0	1404.67	A0A0A0MTR7;A0A0A0MTC1;Q63HN8	A0A0A0MTR7	606	617	RNF213	E3 ubiquitin-protein ligase RNF213	0.0030258
0.168006	ASYFQCVQR	9	0	1157.53	P30281	P30281	42	50	CCND3	G1/S-specific cyclin-D3	0.0063778
0.150408	EYLESLQCLESDK	13	0	1612.73	P49792;J3KNE0;A6NKT7;Q7Z3J3;F8VYC4;A0A286YES2;A0A1W2PNU4;P0DJD0;P0DJD1;O14715;Q99666;F8W705	P49792	213	225	RANBP2;RGPD3;RGPD4;RGPD1;RGPD2;RGPD8;RGPD5	E3 SUMO-protein ligase RanBP2;RanBP2-like and GRIP domain-containing protein 3;RanBP2-like and GRIP domain-containing protein 4;RANBP2-like and GRIP domain-containing protein 1;RANBP2-like and GRIP domain-containing protein 2;RANBP2-like and GRIP domain-containing protein 8;RANBP2-like and GRIP domain-containing protein 5/6	1.22e-08
0.145967	GSDPFASDCFFR	12	0	1404.58	P42566;B1AUU8	P42566	649	660	EPS15	Epidermal growth factor receptor substrate 15	0.0017619
0.136563	CDIEEATNQLLDVNLHENQK	20	0	2382.11	Q9BV44;C9J9V2;C9JP31	Q9BV44	2	21	THUMPD3	THUMP domain-containing protein 3	0.00038886
0.130701	GNEFEDYCLK	10	0	1273.53	P26196;Q8IV96	P26196	95	104	DDX6	Probable ATP-dependent RNA helicase DDX6	0.0016537
0.105827	CSILNYLK	8	0	1009.53	E1CEI4;P48506;A0A2R8YEL6;A0A2R8Y648;B4E2I4	E1CEI4	515	522	GCLC	Glutamate--cysteine ligase catalytic subunit	0.0047847
0.102025	AVPAAAMGPSALGQSGPGSMAPWCSVSSGPSR	32	0	3027.4	Q96J01;D6RGZ2	Q96J01	2	33	THOC3	THO complex subunit 3	1.66e-08
0.0793558	YWLEEAECR	9	0	1254.53	P55884;C9JZG1;C9JQN7	P55884	295	303	EIF3B	Eukaryotic translation initiation factor 3 subunit B	0.0011806
0.0389769	SLHDALCVLAQTVK	14	0	1553.82	P78371;F5GWF6;F8VQ14	P78371	389	402	CCT2	T-complex protein 1 subunit beta	4.32e-05
0	AAAGAPDGMEEPGMDTEAETVATEAPARPVNCLEAEAAAGAAAEDSGAAR	50	1	4826.13	O14562;H3BUM8	O14562	2	51	UBFD1	Ubiquitin domain-containing protein UBFD1	0.027293
0	AAGCNIPVASVAAGFPAGQTHLK	23	0	2236.14	Q9Y315;G3V158;E9PML7;E9PPM8;E9PMH9;E9PPK3	Q9Y315	115	137	DERA	Deoxyribose-phosphate aldolase	0.018147
0	AAGVDCGDGVGAR	13	0	1203.53	Q5TBB1;A0A2R8YCP1;A0A2R8Y6Y1;A0A2R8YGP2;A0A2R8YCJ4;A0A087WZJ6;A0A2R8Y761;A0A2R8YCX2;A0A2R8Y883;A0A2R8Y7R8;A0A2R8YEQ4;A0A2R8YEB4;A0A2R8Y7A3	Q5TBB1	2	14	RNASEH2B	Ribonuclease H2 subunit B	0.0058298
0	ADLVISHAGAGSCLETLEK	19	0	1969.98	A0A096LNJ4;A0A087WX43;D6RE84;A0A087WTT9;A0A1B0GVW6;Q9NP73	A0A096LNJ4	74	92	ALG13	Putative bifunctional UDP-N-acetylglucosamine transferase and deubiquitinase ALG13	0.0098772
0	ADNEPSCSPAAQELLTR	17	0	1857.85	Q9C0D5	Q9C0D5	125	141	TANC1	Protein TANC1	2.3e-09
0	ADPQGCR	7	0	802.339	P35568	P35568	1090	1096	IRS1	Insulin receptor substrate 1	0.031891
0	ADTLTPEECQQFK	13	0	1565.7	E7ES33;E7EPK1;Q16181;G3V1Q4;A0A0U1RRE1	E7ES33	176	188	2022-09-07	Septin-7	0.012298
0	AEADDPQDMACTPSGDSLETK	21	0	2236.91	Q9UHF7;E5RFF3;H0YC29;E5RJ97	Q9UHF7	131	151	TRPS1	Zinc finger transcription factor Trps1	1.95e-21
0	AELNCLGMEPVQTANSR	17	0	1888.88	Q9HCK8;H0YJG4;H0YJA4	Q9HCK8	2374	2390	CHD8	Chromodomain-helicase-DNA-binding protein 8	0.0087954
0	AFSTAGSSGSDESHVAAAPPDICSR	25	0	2476.09	F8WEC0;Q9H3L0	F8WEC0	30	54	MMADHC	Methylmalonic aciduria and homocystinuria type D protein, mitochondrial	0.0046345
0	AGPCILPIVR	10	0	1094.63	A0A5F9ZHD0;A0A5F9ZHP4;C9J1X3;A0A5F9ZI29;A0A5F9ZGX5;A0A5F9ZHJ2;A0A499FJ16;Q07912	A0A5F9ZHD0	350	359	TNK2	Activated CDC42 kinase 1	0.052943
0	AIIQEVCFMK	10	0	1237.62	O14976	O14976	81	90	GAK	Cyclin-G-associated kinase	0.0027636
0	AIQCVNNVVVDGR	13	0	1442.73	O95628	O95628	172	184	CNOT4	CCR4-NOT transcription complex subunit 4	0.0048977
0	ALEICGAQR	9	0	1016.51	Q9H0U9	Q9H0U9	131	139	TSPYL1	Testis-specific Y-encoded-like protein 1	0.0051356
0	ALNSASTSLPTSCPGSEPVPTHQQGQPALELK	32	0	3301.62	A0A494BZT8;Q9Y6A5;A0A087WUE2;A0A494C117	A0A494BZT8	490	521	TACC3	Transforming acidic coiled-coil-containing protein 3	3.47e-12
0	ANGCVANGEVR	11	0	1145.52	O15270	O15270	16	26	SPTLC2	Serine palmitoyltransferase 2	0.052518
0	ANVPWAEVCEK	11	0	1301.61	A0A6Q8PHL8;A0A6Q8PH45;A0A1B0GUA3;Q96EK5;A0A1B0GUH6;A0A1B0GU96;A0A6Q8PHE6;A0A1B0GTE2;A0A1B0GVY9;A0A6Q8PH08;A0A1B0GTE6;A0A1B0GW21;A0A0D9SFK7;A0A1B0GTX3	A0A6Q8PHL8	2	12	KIAA1279;KIF1BP	KIF1-binding protein	0.043707
0	APAEPQGCSFR	11	0	1218.55	J3KQR7;Q9Y4F5	J3KQR7	211	221	CEP170B	Centrosomal protein of 170 kDa protein B	0.048116
0	APMECQESWK	10	0	1264.52	O75330	O75330	715	724	HMMR	Hyaluronan mediated motility receptor	0.0059925
0	AQEPLVDGCSGGGR	14	0	1401.63	Q7Z2K6;E7ER77	Q7Z2K6	35	48	ERMP1	Endoplasmic reticulum metallopeptidase 1	0.020189
0	ARHGFCGIPITDTGR	15	1	1656.82	A0A7I2V2T3;H0Y4R1;P12268;E7ETK5;A0A7I2YQK5	A0A7I2V2T3	147	161	IMPDH2	Inosine-5-monophosphate dehydrogenase 2	0.023608
0	ARVTFCSYSVMEMCTK	16	1	1968.86	A0A494C143;Q14689	A0A494C143	1241	1256	DIP2A	Disco-interacting protein 2 homolog A	0.058276
0	ASTASPCNNNINAATAVALQEPR	23	0	2369.14	Q71RC2	Q71RC2	593	615	LARP4	La-related protein 4	8.23e-05
0	ASTVNYCGLNEISEETTIQK	20	0	2256.06	Q9C0F1	Q9C0F1	349	368	CEP44	Centrosomal protein of 44 kDa	0.01203
0	ASYFDEHDCEPSDPEQETR	19	0	2310.9	F8WBU5;C9J391;C9J1C6;Q9P0P0	F8WBU5	2	20	RNF181	E3 ubiquitin-protein ligase RNF181	0.019669
0	ATEASAVEQTAESCEVQEMLK	21	0	2310.04	Q5M775;A0A7P0Z4I1;A0A7I2V486;A0A7I2V416;A0A7P0TBP2;A0A7I2YQJ3;A0A7I2V451;A0A7P0TB87;A0A7I2V562;A0A7P0TAS3;J3QS22;A0A7P0T9K0	Q5M775	565	585	SPECC1	Cytospin-B	0.013658
0	AVGDGILCNTYIDSYK	16	0	1787.84	Q53EL6	Q53EL6	268	283	PDCD4	Programmed cell death protein 4	0.019535
0	AVMEQIPEIQKDSLDQFDCK	20	1	2393.12	Q9HAV4;H0Y3W3	Q9HAV4	1113	1132	XPO5	Exportin-5	0.032722
0	CAGDWLPR	8	0	973.444	Q9H553;A0A0A0MTE0	Q9H553	70	77	ALG2	Alpha-1,3/1,6-mannosyltransferase ALG2	0.034136
0	CAPAPPPPPPPPTSGPIGGLR	21	0	2032.06	Q12830;F5GXF5	Q12830	20	40	BPTF	Nucleosome-remodeling factor subunit BPTF	0.0010205
0	CAQNQNK	7	0	861.376	H0YEW4;A8MRA7;I3L448;Q5TC12;H0YD21	H0YEW4	167	173	ATPAF1	ATP synthase mitochondrial F1 complex assembly factor 1	0.007299
0	CDDSPAPR	8	0	916.371	Q9H1J1	Q9H1J1	420	427	UPF3A	Regulator of nonsense transcripts 3A	0.051345
0	CDKGNLYNFSK	11	1	1344.61	Q9ULG1;H0YMN5	Q9ULG1	108	118	INO80	DNA helicase INO80	0.0097097
0	CDNFAEK	7	0	882.354	Q9H6U6	Q9H6U6	139	145	BCAS3	Breast carcinoma-amplified sequence 3	0.033173
0	CDPYAGKEDIVPQLK	15	1	1731.85	Q9NZM1;H0YD14	Q9NZM1	1402	1416	MYOF	Myoferlin	0.055821
0	CDSGKPVLR	9	1	1030.52	A0A0D9SFR6;Q86XP1	A0A0D9SFR6	829	837	DGKH	Diacylglycerol kinase eta	0.031145
0	CDTAVGTPDYISPEVLK	17	0	1863.89	Q13464;A0A0U1RQV4	Q13464	231	247	ROCK1	Rho-associated protein kinase 1	0.0094997
0	CEHAAR	6	0	742.318	M0R0C6;Q92945;A0A087WTP3	M0R0C6	379	384	KHSRP	Far upstream element-binding protein 2	0.044316
0	CENIQKPLSSVQENIQQK	18	1	2142.07	P52732;A0A7I2V3A9	P52732	740	757	KIF11	Kinesin-like protein KIF11	0.0011541
0	CETDLLSIR	9	0	1105.54	O76027	O76027	301	309	ANXA9	Annexin A9	0.025409
0	CFQPPIHQSLASS	13	0	1470.69	Q7L576	Q7L576	1241	1253	CYFIP1	Cytoplasmic FMR1-interacting protein 1	0.02596
0	CGASFYVNR	9	0	1072.48	H0Y742	H0Y742	51	59	SUN1		0.0073781
0	CGDLVFAK	8	0	908.443	P51858	P51858	12	19	HDGF	Hepatoma-derived growth factor	0.043623
0	CGLPSSGKR	9	1	960.481	O43896	O43896	711	719	KIF1C	Kinesin-like protein KIF1C	0.055334
0	CHETGLLTIK	10	0	1170.61	Q6R327	Q6R327	1631	1640	RICTOR	Rapamycin-insensitive companion of mTOR	0.046236
0	CHSEVPDFLGAPK	13	0	1455.68	O94761	O94761	194	206	RECQL4	ATP-dependent DNA helicase Q4	1.72e-05
0	CHSLTPNFLQMQLQK	15	0	1843.91	Q14145	Q14145	273	287	KEAP1	Kelch-like ECH-associated protein 1	0.00035785
0	CIDVHLK	7	0	883.459	P15924	P15924	367	373	DSP	Desmoplakin	0.058736
0	CIQSILK	7	0	860.479	Q99567;J3KMX1	Q99567	713	719	NUP88	Nuclear pore complex protein Nup88	0.046987
0	CITGQESK	8	0	921.423	Q8NFC6	Q8NFC6	2570	2577	BOD1L1	Biorientation of chromosomes in cell division protein 1-like 1	0.02743
0	CLADAVVK	8	0	874.458	R4GMM1;A0A087WU07;R4GNA1;Q5TGZ0	R4GMM1	6	13	MINOS1-NBL1;MINOS1	MICOS complex subunit MIC10	0.009803
0	CLAMINR	7	0	876.431	Q6IA86	Q6IA86	443	449	ELP2	Elongator complex protein 2	0.058736
0	CLDDLKER	8	1	1047.5	Q7Z2Z2	Q7Z2Z2	670	677	EFTUD1	Elongation factor Tu GTP-binding domain-containing protein 1	0.014901
0	CLEEHYGTSPGQAR	14	0	1603.7	O75815	O75815	261	274	BCAR3	Breast cancer anti-estrogen resistance protein 3	0.0023732
0	CLEEKNEILQGK	12	1	1459.73	Q14980;A0A087WY61;F5H4J1;F5H6Y5	Q14980	375	386	NUMA1	Nuclear mitotic apparatus protein 1	0.057429
0	CLQTLLDTK	9	0	1090.57	Q92616	Q92616	1595	1603	GCN1L1	Translational activator GCN1	0.0069567
0	CLSDPGPHPEPGEGEPFFPK	20	0	2192.98	P19634	P19634	794	813	SLC9A1	Sodium/hydrogen exchanger 1	0.042942
0	CMDQIKK	7	1	921.441	Q9H974	Q9H974	312	318	QTRTD1	Queuine tRNA-ribosyltransferase subunit QTRTD1	0.025417
0	CMTNTPVVVR	10	0	1175.58	P32322;J3QL24;J3KQ22;E2QRB3;J3QR88;J3QLK9;J3QL32;J3QL23;J3QKT4;J3KSA9	P32322	120	129	PYCR1	Pyrroline-5-carboxylate reductase 1, mitochondrial;Pyrroline-5-carboxylate reductase	0.00071945
0	CPFYAAEQDK	10	0	1227.52	P30519;A0A087WT44;I3L1Y2	P30519	265	274	HMOX2	Heme oxygenase 2	0.027488
0	CPGPVR	6	0	684.338	Q8NFC6	Q8NFC6	2386	2391	BOD1L1	Biorientation of chromosomes in cell division protein 1-like 1	0.054286
0	CPMVTSDIAQR	11	0	1276.59	A0A087WZL9;Q9H582	A0A087WZL9	126	136	ZNF644	Zinc finger protein 644	0.022849
0	CPQLHER	7	0	938.439	Q8TD26	Q8TD26	1555	1561	CHD6	Chromodomain-helicase-DNA-binding protein 6	0.014376
0	CPQPAASSASEQR	13	0	1387.62	Q86YV5	Q86YV5	612	624	SGK223	Tyrosine-protein kinase SgK223	0.02519
0	CPTPEIQKK	9	1	1099.57	P40818	P40818	575	583	USP8	Ubiquitin carboxyl-terminal hydrolase 8	0.071509
0	CQIPVHSQENR	11	0	1366.64	Q9C0D5	Q9C0D5	1808	1818	TANC1	Protein TANC1	0.0017278
0	CQPVFSFGNSEQTK	14	0	1627.73	P49790	P49790	1129	1142	NUP153	Nuclear pore complex protein Nup153	0.071015
0	CSISGHGSLNSISR	14	0	1473.7	B7ZM87;O75044;A0A075B7E9	B7ZM87	892	905	SRGAP2	SLIT-ROBO Rho GTPase-activating protein 2	0.0067732
0	CSLAPLKEELR	11	1	1314.7	Q86W50	Q86W50	253	263	METTL16	Methyltransferase-like protein 16	0.008621
0	CSNILLNNSGQIK	13	0	1459.75	Q9NYV4;J3QSD7	Q9NYV4	862	874	CDK12	Cyclin-dependent kinase 12	0.0041356
0	CSTPEEIKKR	10	2	1246.63	P60981;F6RFD5	P60981	23	32	DSTN	Destrin	0.01752
0	CSYPWDLQDR	10	0	1338.57	E7ENI6;A0A3B3IST8;Q05084;C9J3Y4;Q6LCR0;F8WET5;Q6LCT9	E7ENI6	6	15	ICA1;ICAp69	Islet cell autoantigen 1	0.023844
0	CSYVVTNGLGINVFKDPVADPNKR	24	2	2662.35	P43490;A0A7P0T9I9;A0A7P0T895;A0A7P0T8L3;A0A7P0T931;A0A7P0T862;A0A7P0Z437	P43490	401	424	NAMPT	Nicotinamide phosphoribosyltransferase	0.0013311
0	CTASVNYKEPTLASK	15	1	1667.82	Q5FBB7	Q5FBB7	478	492	SGOL1	Shugoshin-like 1	0.013744
0	CTHWAEGGK	9	0	1044.44	P11586;V9GYY3;F5H2F4;V9GZ78;A0A494C1T2	P11586	785	793	MTHFD1	C-1-tetrahydrofolate synthase, cytoplasmic;Methylenetetrahydrofolate dehydrogenase;Methenyltetrahydrofolate cyclohydrolase;Formyltetrahydrofolate synthetase;C-1-tetrahydrofolate synthase, cytoplasmic, N-terminally processed	0.0037504
0	CYDKPWLVNSK	11	1	1408.68	H3BQK9;H3BPE1;H0Y4F5;H0Y6T5	H3BQK9	7435	7445	MACF1		0.0011041
0	DEATEPGDQENKPCR	15	1	1744.73	A0A7P0TA78;A0A7P0TAC5;P42858;A0A7P0TAN5;A0A7P0Z417	A0A7P0TA78	565	579	HTT	Huntingtin	0.0024405
0	DEHLQQYQEVCAQR	14	0	1802.8	Q5T1M5	Q5T1M5	818	831	FKBP15	FK506-binding protein 15	0.057753
0	DGFYEAELCPDR	12	0	1470.61	Q2TAM5;E9PKH5;A0A087X0W8;Q04206;E9PI38;E9PQS6;E9PKV4;A0A087WVP0;E9PJR1;E9PRX2;E9PNV4;E9PMD5	Q2TAM5	97	108	RELA	Transcription factor p65	0.013098
0	DGLPLSASTDYEQSTGMQECR	21	0	2343.99	F8WAU7;C9JR77;C9J463;C9JZ27;C9JDJ8;C9JRY4;C9JNZ0;Q96IW7	F8WAU7	14	34	SEC22A	Vesicle-trafficking protein SEC22a	7.03e-10
0	DHTCVHPEVVGNFNR	15	0	1779.81	Q9BX63	Q9BX63	280	294	BRIP1	Fanconi anemia group J protein	0.0056032
0	DHVFLCEGEEPK	12	0	1458.64	H3BMT0;H3BTV5;H3BU16;A6NGP5;H3BMV3;Q9H910	H3BMT0	97	108	HN1L	Hematological and neurological expressed 1-like protein	0.00027092
0	DIEREDIEFICK	12	1	1565.74	P50991	P50991	327	338	CCT4	T-complex protein 1 subunit delta	0.016426
0	DIKWDFTPCK	10	1	1308.62	P38606;C9JA17;C9JVW8	P38606	130	139	ATP6V1A	V-type proton ATPase catalytic subunit A	0.01839
0	DLKPSNLLLNTTCDLK	16	1	1843.97	P28482	P28482	149	164	MAPK1	Mitogen-activated protein kinase 1	0.03451
0	DLLLPESCTGPPQGQMEGAGAPGR	24	0	2437.14	Q7Z5J4;A0A1W2PQJ7	Q7Z5J4	1023	1046	RAI1	Retinoic acid-induced protein 1	8.81e-05
0	DVDIDSYPDEELPCSAR	17	0	1979.84	E7ES19;P35443	E7ES19	373	389	THBS4	Thrombospondin-4	0.0076204
0	DVIATFTDHCIK	12	0	1418.69	O43149;I3L141	O43149	2220	2231	ZZEF1	Zinc finger ZZ-type and EF-hand domain-containing protein 1	0.0017619
0	DVPPLSSFCKPK	12	1	1373.7	O75362	O75362	764	775	ZNF217	Zinc finger protein 217	0.039749
0	EAGCPQGDTAGESSWGSGPGSR	22	0	2148.88	P51617;D3YTB5;H7C224;H7C2I6;H7C3C1	P51617	617	638	IRAK1	Interleukin-1 receptor-associated kinase 1	0.00064409
0	EAQSICER	8	0	991.439	Q10567;C9J1E7;P63010;A0A087X253;A0A087WU93;A0A087WZQ6;A0A087WYD1	Q10567	236	243	AP1B1;AP2B1	AP-1 complex subunit beta-1;AP-2 complex subunit beta	0.042257
0	EDAMAMVDHCLK	12	0	1418.6	P43243;A8MXP9;A0A0R4J2E8;D6REM6;H0Y8T4;B3KM87	P43243	543	554	MATR3	Matrin-3	0.00015477
0	EDCSPADKPYIDEAR	15	1	1764.76	Q96DG6	Q96DG6	220	234	CMBL	Carboxymethylenebutenolidase homolog	0.017765
0	EDGCNSSDKR	10	1	1166.46	P46100;A0A096LNL9;A0A096LP59	P46100	1119	1128	ATRX	Transcriptional regulator ATRX	0.055852
0	EEAGGLLQCPEVAK	14	0	1499.73	Q7Z5J4;A0A1W2PQJ7;A8MXE8	Q7Z5J4	820	833	RAI1	Retinoic acid-induced protein 1	0.00073756
0	EEPATVDVCALT	12	0	1303.6	Q6N063	Q6N063	339	350	OGFOD2	2-oxoglutarate and iron-dependent oxygenase domain-containing protein 2	0.00028567
0	EFVGLPCK	8	0	948.474	R4GNJ5;A0A590TQL1;Q96AP0	R4GNJ5	371	378	ACD	Adrenocortical dysplasia protein homolog	0.022044
0	EGAECELSR	9	0	1049.44	H7C5K2;H7C5C6;H7C5A5;A0A1X7SBY3;H0Y860;Q9P246	H7C5K2	17	25	STIM2	Stromal interaction molecule 2	0.038189
0	EGIDSECGPFIK	12	0	1350.61	A0A5F9ZHN8;A0A5F9ZI39;P23458;A0A5F9ZH07;A0A5F9ZHW0	A0A5F9ZHN8	681	692	JAK1	Tyrosine-protein kinase JAK1	0.0034212
0	EGPVSEPEPGTQEVLCQLK	19	0	2096.01	Q8IWE5;A0A2R8Y575	Q8IWE5	536	554	PLEKHM2	Pleckstrin homology domain-containing family M member 2	5.95e-05
0	EIAATCSGTEWGQSSGAASPGLFQAGHR	28	0	2832.29	G3V3Z8;P49757	G3V3Z8	263	290	NUMB	Protein numb homolog	0.0055107
0	EKDPEIFCDPFTSATTTTNK	20	1	2301.05	P42566;B1AUU8	P42566	817	836	EPS15	Epidermal growth factor receptor substrate 15	0.041164
0	EKLDLQHCVLPSR	13	1	1593.83	Q9BXW9;A0A6Q8PFY3	Q9BXW9	303	315	FANCD2	Fanconi anemia group D2 protein	0.016948
0	ELDTIQECIK	10	0	1247.61	F5H2B9;Q9BZF9;H0YNH8	F5H2B9	864	873	UACA	Uveal autoantigen with coiled-coil domains and ankyrin repeats	0.0047407
0	ELFQTPICTDKPTTHEK	17	1	2043.99	P46013	P46013	2199	2215	MKI67	Antigen KI-67	0.036016
0	ELFQTPVCTDKPTTHEK	17	1	2029.98	P46013	P46013	1472	1488	MKI67	Antigen KI-67	0.0024781
0	EQSCSTK	7	0	838.349	P56159	P56159	39	45	GFRA1	GDNF family receptor alpha-1	0.03594
0	ERLELCDER	9	1	1218.57	P07919	P07919	48	56	UQCRH	Cytochrome b-c1 complex subunit 6, mitochondrial	0.027802
0	ERPDCLDTVLAR	12	1	1443.71	Q9P253	Q9P253	417	428	VPS18	Vacuolar protein sorting-associated protein 18 homolog	0.057429
0	ETYPDDPCFPSK	12	0	1454.6	A6NHR9	A6NHR9	437	448	SMCHD1	Structural maintenance of chromosomes flexible hinge domain-containing protein 1	0.0034756
0	EVEVIGGADKYHSVCR	16	1	1817.87	P04183	P04183	171	186	TK1	Thymidine kinase, cytosolic	0.019418
0	EVVPLPQQVLCLK	13	0	1521.86	Q15751;H0YNB1;H0YKW7;H0YL74	Q15751	46	58	HERC1	Probable E3 ubiquitin-protein ligase HERC1	0.013581
0	EYMDACGEANNQNFQQR	17	0	2073.83	Q6NZY4;F5H6J5;F5GX80;F5GYI9	Q6NZY4	257	273	ZCCHC8	Zinc finger CCHC domain-containing protein 8	1.16e-33
0	EYSQHNGEDCGDAVSK	16	0	1794.71	Q5T5Y3	Q5T5Y3	938	953	CAMSAP1	Calmodulin-regulated spectrin-associated protein 1	0.024539
0	FAEEKEWDSEASCPK	15	1	1811.77	Q9NQS1;H0YKR0	Q9NQS1	157	171	AVEN	Cell death regulator Aven	0.00076141
0	FFTQPEKDFCNDK	13	1	1674.73	Q29RF7	Q29RF7	1107	1119	PDS5A	Sister chromatid cohesion protein PDS5 homolog A	0.021433
0	FLCCSQQQK	9	0	1197.53	P35410	P35410	250	258	MAS1L	Mas-related G-protein coupled receptor MRG	0.017845
0	FLNEHLQEACTPELKPVEK	19	1	2281.14	Q8N3C0	Q8N3C0	199	217	ASCC3	Activating signal cointegrator 1 complex subunit 3	0.041551
0	FLSSSEVDSPNVLTVQKPYGGSGPLYTCVPAGSPASSSTLEGK	43	1	4370.13	O75362	O75362	972	1014	ZNF217	Zinc finger protein 217	0.0031802
0	FMCGEK	6	0	770.309	P39748;I3L3E9	P39748	309	314	FEN1	Flap endonuclease 1	0.034605
0	FSGCTLTDGTLK	12	0	1298.62	Q5VIR6;A0A7P0T9B2;A0A7P0Z400;A0A7P0Z4K0;A0A7P0TAK4;A0A7P0TA79;A0A7P0T8P7;F6VX93;A0A7P0Z461;A0A7P0T9V8;A0A7P0T874;A0A7P0TB16;A0A7P0TB80;I3L184;A0A7P0TAF8	Q5VIR6	362	373	VPS53	Vacuolar protein sorting-associated protein 53 homolog	0.051902
0	FSIQTMCPIEGEGNIAR	17	0	1921.9	Q13155;A8MU58	Q13155	199	215	AIMP2	Aminoacyl tRNA synthase complex-interacting multifunctional protein 2	0.00030275
0	FSTQGMGTFNPADYSDSTSTDVCGTK	26	0	2773.15	Q5T6F2;Q5JV08	Q5T6F2	186	211	UBAP2	Ubiquitin-associated protein 2	0.037815
0	FSVPHVCAR	9	0	1071.53	F1T0I1;O15027;A0A3F2YNZ0;A0A3F2YNX0;X6RGP5	O15027	1445	1453	SEC16A	Protein transport protein Sec16A	0.020988
0	GAATAMDCK	9	0	923.384	Q13111	Q13111	14	22	CHAF1A	Chromatin assembly factor 1 subunit A	0.032096
0	GDCLAFQMR	9	0	1096.48	F8WCT1;Q66PJ3;A0A0C4DH18;A0A0C4DG62;F8WEP2	F8WCT1	216	224	ARL6IP4	ADP-ribosylation factor-like protein 6-interacting protein 4	0.055887
0	GDYMTMQMSCPR	12	0	1475.57	P35568	P35568	987	998	IRS1	Insulin receptor substrate 1	1.53e-07
0	GEAACQELLR	10	0	1145.55	H3BUP2;H3BUN4;O60936;H3BM67	H3BUP2	69	78	NOL3	Nucleolar protein 3	0.016052
0	GFEGSCSQK	9	0	998.413	O43719	O43719	475	483	HTATSF1	HIV Tat-specific factor 1	0.063595
0	GGHQTSESCR	10	0	1117.46	A0A3B3ISU0;Q02487	A0A3B3ISU0	646	655	DSC2	Desmocollin-2	0.0025256
0	GISCMNTTLSESPFK	15	0	1670.76	Q15181	Q15181	239	253	PPA1	Inorganic pyrophosphatase	0.022502
0	GLPRGPLASLLLLQYSWAALGKSQLCLALIMMTSLCGMAR	40	2	4360.31	J3QR34	J3QR34	2	41	CDH3		0.016896
0	GNFGSVEMCR	10	0	1155.48	O60674	O60674	858	867	JAK2	Tyrosine-protein kinase JAK2	0.049844
0	GNVCGDSK	8	0	835.349	A0A2U3TZH3;Q05639	A0A2U3TZH3	323	330	EEF1A2	Elongation factor 1-alpha 2	0.021134
0	GPLSCDTVLK	10	0	1088.55	O14976;D6RC24	O14976	141	150	GAK	Cyclin-G-associated kinase	0.053816
0	GPNCIEHNEALLEEAK	16	0	1822.85	Q13546;A0A7I2V404;A0A7I2V5Y1	Q13546	50	65	RIPK1	Receptor-interacting serine/threonine-protein kinase 1	0.0044528
0	GPQDPSACR	9	0	986.424	G8JLB3;Q9Y606;F5H1S9	G8JLB3	225	233	PUS1	tRNA pseudouridine synthase;tRNA pseudouridine synthase A, mitochondrial	0.032466
0	GQLCDLNAELK	11	0	1259.62	Q9BW19;A2AB20;A0A140T9E6	Q9BW19	141	151	KIFC1	Kinesin-like protein KIFC1	0.0095294
0	GQVCLPVISAENWK	14	0	1599.81	P68036;A0A1B0GUS4	P68036	83	96	UBE2L3	Ubiquitin-conjugating enzyme E2 L3	0.064323
0	GRVEDVVVSDECR	13	1	1518.71	Q96EK6;G3V4W4;G3V5E4	Q96EK6	117	129	GNPNAT1	Glucosamine 6-phosphate N-acetyltransferase	0.057208
0	GSPCSEEAGTLR	12	0	1262.56	A0A6Q8PH09;Q9NVI1;A0A6Q8PGF4;F8W7R3;H3BMG4;H3BT54;H3BQE2;H3BS60	A0A6Q8PH09	53	64	FANCI	Fanconi anemia group I protein	0.04824
0	GSVSDCSDGTSELEEPLGEDPR	22	0	2334.98	P50548	P50548	184	205	ERF	ETS domain-containing transcription factor ERF	0.00081439
0	GSYFSCPMAGTPK	13	0	1401.61	Q6ZRI6	Q6ZRI6	45	57	C15orf39	Uncharacterized protein C15orf39	0.0014423
0	GTTEEVCR	8	0	950.413	Q99613;B5ME19	Q99613	494	501	EIF3C;EIF3CL	Eukaryotic translation initiation factor 3 subunit C;Eukaryotic translation initiation factor 3 subunit C-like protein	0.048365
0	GVAQTPGSVEEDALLCGPVSK	21	0	2113.04	Q5QPE7;Q9BQP7;Q5QPE8	Q5QPE7	64	84	MGME1	Mitochondrial genome maintenance exonuclease 1	0.010227
0	GVLSGEECKK	10	1	1105.54	A0A6Q8PH09;Q9NVI1;A0A6Q8PGF4;F8W7R3;H3BMG4;H3BT54	A0A6Q8PH09	149	158	FANCI	Fanconi anemia group I protein	0.019311
0	HFVLDECDK	9	0	1161.51	O00148;K7EQN7;K7EPJ3;A0A0D9SEM9	O00148	191	199	DDX39A	ATP-dependent RNA helicase DDX39A	0.0054076
0	HQESCSFPT	9	0	1091.43	A0A7I2V513	A0A7I2V513	2	10			0.040388
0	HRGSCPGPR	9	1	1022.48	Q92903;D6RGC8	Q92903	6	14	CDS1	Phosphatidate cytidylyltransferase 1	0.053967
0	IAILTCPFEPPKPK	14	1	1609.89	P48643;B7ZAR1;E9PCA1;E7ENZ3	P48643	248	261	CCT5	T-complex protein 1 subunit epsilon	0.0060668
0	ICDQWDALGSLTHSR	15	0	1757.82	O43707;F5GXS2;H7C144	O43707	498	512	ACTN4	Alpha-actinin-4	0.00036056
0	ICSHSAPEQQAR	12	0	1382.64	O75683	O75683	18	29	SURF6	Surfeit locus protein 6	0.02098
0	IDVEDILCK	9	0	1103.55	Q8TC07	Q8TC07	598	606	TBC1D15	TBC1 domain family member 15	0.013259
0	IFQILYANEGECR	13	0	1611.77	Q13464	Q13464	1195	1207	ROCK1	Rho-associated protein kinase 1	0.0007208
0	IGDLTGYCTNPNR	13	0	1479.68	A0A6I8PS19;A0A6I8PL80;Q9NVN8	A0A6I8PS19	417	429	GNL3L	Guanine nucleotide-binding protein-like 3-like protein	0.011014
0	IGFPETTEEELEEIASENSDCIFPSAPDVK	30	0	3352.52	Q9Y3F4	Q9Y3F4	320	349	STRAP	Serine-threonine kinase receptor-associated protein	1.17e-05
0	IHCLENVDK	9	0	1126.54	A0A087WUZ3;Q01082;F8W6C1;P11277;O15020;A4QPE4	O15020	113	121	SPTBN1;SPTB;SPTBN2	Spectrin beta chain, non-erythrocytic 1;Spectrin beta chain, erythrocytic;Spectrin beta chain, non-erythrocytic 2	0.04627
0	IHDVLCK	7	0	883.459	P42704	P42704	858	864	LRPPRC	Leucine-rich PPR motif-containing protein, mitochondrial	0.016589
0	IIANALSSEPACLAEIEEDKAR	22	1	2399.2	P78527	P78527	3336	3357	PRKDC	DNA-dependent protein kinase catalytic subunit	0.0080301
0	IIPGFMCQGGDFTR	14	0	1597.74	P62937;F8WE65;C9J5S7;P0DN26;A0A0H2UH34;A0A0B4J2A2;A0A075B767;A0A075B759;Q9Y536;F5H284	P62937	56	69	PPIA;PPIAL4C;PPIAL4E;PPIAL4A;PPIAL4D	Peptidyl-prolyl cis-trans isomerase A;Peptidyl-prolyl cis-trans isomerase A, N-terminally processed;Peptidyl-prolyl cis-trans isomerase;Peptidyl-prolyl cis-trans isomerase A-like 4A/B/C;Peptidyl-prolyl cis-trans isomerase A-like 4D	0.00090921
0	INQMVCNSDR	10	0	1235.54	A0A3B3IS71;P06400	A0A3B3IS71	848	857	RB1	Retinoblastoma-associated protein	0.0020265
0	IRPECFELLR	10	1	1331.7	P23443;K7ER06;K7EIM2	P23443	86	95	RPS6KB1	Ribosomal protein S6 kinase beta-1	0.056286
0	ISICSSDKR	9	1	1064.53	Q13547	Q13547	405	413	HDAC1	Histone deacetylase 1	0.03373
0	ISIESACEK	9	0	1035.49	E9PM72;A0A1W2PRX4;A0A1W2PS27;Q9NVC6;A0A1W2PR99;A0A1W2PQ48;A0A1W2PS69;A0A1W2PNW7;E9PKQ4;A0A1W2PPJ7;A0A1W2PQE4	E9PM72	9	17	MED17	Mediator of RNA polymerase II transcription subunit 17	0.019853
0	ISVPNCAPAASSLDGNKPAESSLAFSNEETSTEK	34	1	3507.63	Q12802;H0YMW2	Q12802	531	564	AKAP13	A-kinase anchor protein 13	0.020291
0	KAGCAVTSLLASELTK	16	1	1647.89	A0A140T8Z0;A0A0G2JH68;O60610;H9KV28;H7C2W8	A0A140T8Z0	1215	1230	DIAPH1	Protein diaphanous homolog 1	0.00078295
0	KAQDCYFMK	9	1	1189.53	O43353	O43353	376	384	RIPK2	Receptor-interacting serine/threonine-protein kinase 2	0.049191
0	KFQYGNYCK	9	1	1206.55	Q7L2J0	Q7L2J0	412	420	MEPCE	7SK snRNA methylphosphate capping enzyme	0.046768
0	KLGEWVGLCK	10	1	1188.63	P25398	P25398	84	93	RPS12	40S ribosomal protein S12	0.059642
0	KLPEEEAECYFHSR	14	1	1793.8	Q9NVS9;J3QQZ9;J3QQV6	Q9NVS9	148	161	PNPO	Pyridoxine-5-phosphate oxidase	0.015473
0	KLYCQELK	8	1	1080.56	Q9BVP2;C9JZT7;B4DMU5	Q9BVP2	128	135	GNL3	Guanine nucleotide-binding protein-like 3	0.055716
0	KMAALECEDPER	12	1	1447.64	A0A0G2JNN3;C9JMY0;A0A087WUE4;Q96PV6	A0A0G2JNN3	346	357	LENG8	Leukocyte receptor cluster member 8	0.05268
0	KPEASGPEAEPCPELHTEPVEPLTR	25	1	2769.33	C9J1X0;A4D1P6	C9J1X0	320	344	WDR91	WD repeat-containing protein 91	0.057563
0	KPNVGCQQDSEELLK	15	1	1743.85	A0AVT1	A0AVT1	342	356	UBA6	Ubiquitin-like modifier-activating enzyme 6	0.034049
0	KPRPSEGDEDCLPASK	16	2	1784.84	P78346;Q5VU10	P78346	247	262	RPP30	Ribonuclease P protein subunit p30	0.0018521
0	KTGCNVLLIQK	11	1	1272.72	P50991	P50991	292	302	CCT4	T-complex protein 1 subunit delta	0.0028238
0	KTTACTELR	9	1	1078.54	Q6PL18;A0A0B4J211	Q6PL18	1257	1265	ATAD2	ATPase family AAA domain-containing protein 2	0.066813
0	LALEDGCGPGPGPPR	15	0	1491.71	Q96LD4	Q96LD4	341	355	TRIM47	Tripartite motif-containing protein 47	0.0090552
[truncated: 191 more rows]

## Sheet: Top 79 hits, ratio > 5
Cys profiled before by DBIA	New Cys on previously profiled proteins	New Cys and proteins profiled by NAIA-5
TLN1_C1939	BRIP1_C1190	CCDC117_C81
RRP1B_C583	DCTN1_C871	FARP2_C196
HNRNPU_C607	RAC1_C178	PITHD1_C187
ATAD2_C387	ARPIN_C87	GSTM3_C119
ROCK2_C804	COG4_C568	GPC2_C263
CYFIP2_C98	TNPO3_C511	MUC5AC_C1831
BAZ1B_C953	KIF20B_C1642	GATA3_C183
C2orf69_C219	ANKRD54_C72	PHF8_C937
DNAJC1_C380	GAPVD1_C720
HNRNPUL2_C308	UBR5_C2088
CHORDC1_C86	DICER1_C1553
CSNK2A2_C336	STXBP4_C544
RFC2_C171	ZGPAT_C263
HSPH1_C658	NFX1_C295
SIRT1_C67	DDX17_C200
PRRC2C_C225	FAM98B_C292
RAD54B_C63	LSM12_C20
SNX6_C264	CNBP_C158
NHP2_C18	PCYT1A_C346
FXR2_C282	NFKB1_C61
TPP2_C28	MGMT_C176
ZFYVE21_C88	S100A11_C91
HNRNPU_C594	RNF213_C1614
ANKRD52_C1038	ARMC8_C3
NOSIP_C8	UBE2I_C138
USP8_C809	GNB2_C250
RCC1_C40
HDGF_C108
PIGH_C11
TACC3_C426
EPS8L2_C543
HPRT1_C106
CDH1_C603
AKAP1_C438
FMR1_C584
RRP1B_C386
MCMBP_C636
EIF3F_C256
BPNT1_C42
PTGES3_C58
RPL3_C253
TSEN54_C338
ATP6V1G1_C69
VDAC2_C47
CLTA_C218
