# Supplementary material for: N-Acryloylindole-alkyne (NAIA) enables imaging and profiling new ligandable cysteines and oxidized thiols by chemoproteomics
Source: Nat Commun. 2023 Jun 15;14:3564. doi: 10.1038/s41467-023-39268-w (PMC10272157; doi:10.1038/s41467-023-39268-w)
Supplement: Supplementary file 12 — Source Data [file 41467_2023_39268_MOESM12_ESM.zip]

Archive with 29 entries (26 files):
- Source data_NAIA/
- Source data_NAIA/MS/
- Source data_NAIA/MS/Figure 2.xlsx
- Source data_NAIA/MS/Figure 3.xlsx
- Source data_NAIA/MS/Figure 4.xlsx
- Source data_NAIA/MS/Figure 5.xlsx
- Source data_NAIA/MS/Figure 6.xlsx
- Source data_NAIA/MS/Figure 7.xlsx
- Source data_NAIA/MS/Figure 9.xlsx
- Source data_NAIA/SI/
- Source data_NAIA/SI/Figure S1.xlsx
- Source data_NAIA/SI/Figure S10.xlsx
- Source data_NAIA/SI/Figure S11.xlsx
- Source data_NAIA/SI/Figure S12.xlsx
- Source data_NAIA/SI/Figure S13.xlsx
- Source data_NAIA/SI/Figure S16.xlsx
- Source data_NAIA/SI/Figure S17.xlsx
- Source data_NAIA/SI/Figure S19.xlsx
- Source data_NAIA/SI/Figure S2.xlsx
- Source data_NAIA/SI/Figure S20.xlsx
- Source data_NAIA/SI/Figure S21.xlsx
- Source data_NAIA/SI/Figure S23.xlsx
- Source data_NAIA/SI/Figure S3.xlsx
- Source data_NAIA/SI/Figure S4.xlsx
- Source data_NAIA/SI/Figure S5.xlsx
- Source data_NAIA/SI/Figure S6.xlsx
- Source data_NAIA/SI/Figure S7.xlsx
- Source data_NAIA/SI/Figure S8.xlsx
- Source data_NAIA/SI/Figure S9.xlsx
