# Supplementary material for: N-Acryloylindole-alkyne (NAIA) enables imaging and profiling new ligandable cysteines and oxidized thiols by chemoproteomics
Source: Nat Commun. 2023 Jun 15;14:3564. doi: 10.1038/s41467-023-39268-w (PMC10272157; doi:10.1038/s41467-023-39268-w)
Supplement: Supplementary file 12 — Source Data [file 41467_2023_39268_MOESM12_ESM.zip › Source data_NAIA/MS/Figure 2.xlsx]

## Sheet: 2b (SIC=325)
Fig. 2b Selected ion chromatograms (SIC) at m/z = 325
Replicate 1								Replicate 2								Replicate 3
time (s)	0	20	40	60	90	120		time (s)	0	20	40	60	90	120		time (s)	0	20	40	60	90	120
0.006	840	1294	1190	1054	1146	867		0.006	1250	1102	991	1127	1028	1079		0.006	1161	1027	903	1073	952	950
0.015	1102	1144	1174	1159	961	937		0.015	1078	1243	1089	1239	1073	1107		0.015	1349	889	1352	1155	1244	1113
0.023	1018	1033	1139	1199	1075	1240		0.023	936	1225	1231	1171	1103	1014		0.023	1188	1034	1333	1333	1326	943
0.031	1011	1144	1162	1145	1105	1116		0.031	1206	1170	1110	1075	1120	1032		0.031	1110	919	1346	1158	1176	970
0.04	1244	1154	1349	1174	969	1213		0.04	1064	1103	1136	1053	1138	1111		0.04	1244	1078	1018	1243	1025	1078
0.048	821	1165	1269	1203	1047	836		0.048	1316	1242	1163	843	1081	1076		0.048	1216	1027	1347	1305	1286	1045
0.056	1275	1331	1190	1246	1105	1030		0.056	1197	1131	1119	1141	1167	970		0.056	1291	972	1285	1247	1150	1092
0.065	1069	1473	1270	1239	1110	989		0.065	1310	1041	1207	1419	1192	1021		0.065	1215	968	1106	1247	1207	1058
0.073	1068	1437	1105	1128	1213	1166		0.073	1172	1087	1206	1324	1218	1000		0.073	1273	876	1029	1267	1290	1025
0.081	1185	1247	1134	1185	1171	1159		0.081	1034	1285	1124	1395	1157	978		0.081	1439	867	1162	1128	1258	1036
0.09	1153	1352	1163	980	1130	1115		0.09	1253	1364	1042	1070	1069	949		0.09	1480	988	1261	993	1247	989
0.098	928	1369	1039	1130	1016	1085		0.098	1168	1112	1172	1265	1230	920		0.098	1188	932	1366	1279	1236	988
0.106	1142	1366	1102	1153	1035	1175		0.106	1115	1265	1151	1208	1247	989		0.106	1202	956	953	1169	1189	988
0.115	1318	1150	1096	1176	1056	977		0.115	1124	1115	1092	1225	1288	956		0.115	992	878	1042	951	1143	977
0.123	1125	1448	1091	1085	1077	1285		0.123	1134	1265	943	1196	1081	922		0.123	1185	998	1246	994	1095	967
0.131	977	1307	1274	994	1188	915		0.131	1092	1256	1404	1239	1044	885		0.131	1227	1029	1154	975	1089	1139
0.139	1154	1231	1309	1262	1203	1239		0.139	1231	1172	1381	1217	1273	899		0.139	1055	977	1308	1039	1191	1098
0.148	1120	1216	1159	1341	1035	1410		0.148	1086	1218	1210	1141	924	914		0.148	1057	1135	1036	1074	1293	898
0.156	1034	1307	1176	1277	1152	1272		0.156	941	1161	1154	1100	1112	932		0.156	1400	808	1090	1149	1267	924
0.164	1108	1264	1217	984	1138	1133		0.164	1033	1174	1164	1040	1037	951		0.164	1278	1139	821	1103	1289	822
0.173	1195	1236	1134	1007	1125	949		0.173	1205	978	1036	1013	978	1064		0.173	1515	1098	1164	1071	1144	1094
0.181	1276	1359	1246	991	1247	1165		0.181	1119	1046	947	1119	1042	1087		0.181	1293	1028	998	1149	1145	1180
0.189	1163	1185	1087	1119	1268	1010		0.189	1171	1344	1131	1097	1106	1089		0.189	1144	1168	997	910	1228	1012
0.198	1072	1030	1126	807	1157	793		0.198	1145	1272	959	933	1127	1098		0.198	1247	1075	1210	1097	1242	1021
0.206	1181	1304	1103	1063	1356	924		0.206	1220	1053	1053	1059	1157	1107		0.206	1122	942	1000	973	1096	1188
0.214	919	1346	992	1055	992	1078		0.214	1161	995	1147	1184	1096	1129		0.214	842	865	1076	876	1271	1051
0.223	1042	1304	1027	1224	1207	1038		0.223	1101	982	1153	1155	1136	1199		0.223	1029	1019	1115	929	1092	1152
0.231	1098	1142	1061	1200	1023	1035		0.231	1221	1078	1197	1127	1048	920		0.231	993	1101	1082	979	1296	1232
0.239	1052	1408	1110	1231	1040	1031		0.239	1277	1174	1163	1020	988	926		0.239	1076	1202	1048	982	1172	927
0.248	1045	1210	1094	995	1230	983		0.248	984	1196	1129	1083	1186	1042		0.248	1116	1118	1100	985	1218	717
0.256	988	1047	1195	1066	1176	1106		0.256	974	1217	1069	965	922	949		0.256	1233	1035	1113	1003	1278	798
0.264	958	1348	1159	1084	1102	1062		0.264	1012	1233	920	913	1152	1042		0.264	1188	1118	1073	894	1062	954
0.273	1094	1319	1025	1167	965	1017		0.273	997	883	1175	1064	1080	941		0.273	1142	1039	987	997	1098	816
0.281	1076	1105	1118	1123	990	1130		0.281	1023	1169	1090	806	986	934		0.281	1096	935	973	941	1044	1035
0.289	1010	1232	1108	1053	905	985		0.289	968	950	1065	882	917	926		0.289	1164	1077	1018	808	1047	1070
0.297	1004	1055	1091	988	816	1083		0.297	1161	900	1124	969	960	913		0.297	1147	1072	919	788	1078	787
0.306	862	1281	1095	895	1121	989		0.306	1255	1085	1114	888	1083	899		0.306	1130	1110	867	931	1108	1063
0.314	1054	1263	1118	969	1144	1047		0.314	1394	1127	910	1014	1126	928		0.314	1088	1114	814	999	1157	939
0.322	917	1044	1149	963	999	1108		0.322	1164	1023	1083	1032	1103	807		0.322	1046	1118	914	956	1207	896
0.331	907	1258	1124	1011	946	976		0.331	992	806	900	803	1066	848		0.331	1155	1255	1013	879	1309	815
0.339	1012	1134	1099	943	840	943		0.339	1051	925	1117	1173	988	984		0.339	952	1201	992	801	1337	951
0.347	904	1259	1114	1021	926	993		0.347	1034	841	1096	1001	850	935		0.347	1155	1147	971	943	1149	1022
0.356	961	1064	957	831	1012	937		0.356	1090	985	930	1115	991	886		0.356	952	960	1059	945	925	1017
0.364	1041	1093	1079	956	996	972		0.364	1092	981	976	1012	931	918		0.364	1208	886	895	865	1066	1035
0.372	1034	1009	990	806	979	1007		0.372	1094	978	902	1150	1050	912		0.372	1358	825	950	840	1203	1032
0.381	911	1100	1080	918	829	970		0.381	1057	923	884	1181	937	1041		0.381	1199	852	889	879	1152	857
0.389	876	1116	1041	855	774	1003		0.389	1020	867	867	826	962	1056		0.389	1085	870	976	868	1111	849
0.397	1023	1131	1125	791	920	1036		0.397	1117	882	937	815	987	883		0.397	1101	882	937	889	1126	1008
0.406	1036	1048	1138	800	1001	747		0.406	991	901	1007	1003	1011	842		0.406	1136	778	899	910	1140	921
0.414	1085	1175	1151	809	1004	917		0.414	1036	919	1054	981	1062	831		0.414	1194	1016	913	919	1155	956
0.422	1044	1076	932	788	943	1117		0.422	826	876	736	1007	1008	890		0.422	1003	1056	911	924	1169	1003
0.431	1003	1048	1195	872	925	876		0.431	833	834	1030	928	955	949		0.431	899	745	931	928	1234	1060
0.439	900	1165	1056	957	792	1078		0.439	1063	875	1066	952	887	941		0.439	986	974	1012	905	1015	1035
0.447	997	982	1073	1031	1072	942		0.447	885	916	1112	878	1042	933		0.447	940	1039	1019	883	1436	1010
0.456	860	1065	946	1064	1035	1018		0.456	1125	915	782	1074	880	915		0.456	978	876	957	906	1390	1063
0.464	757	1038	906	1037	892	1240		0.464	993	914	1029	1039	827	919		0.464	1223	880	865	940	989	1051
0.472	949	1159	989	975	1050	1251		0.472	1079	992	975	999	903	924		0.472	1199	883	879	973	1226	1139
0.48	933	1160	1071	888	950	1069		0.48	1028	1070	934	891	980	822		0.48	1094	807	896	833	1174	899
0.489	926	1032	1127	981	796	1135		0.489	1070	1067	793	1138	941	835		0.489	1188	793	913	858	1272	736
0.497	925	1070	883	885	1086	879		0.497	1113	779	895	1011	939	966		0.497	1123	795	849	893	1182	1099
0.505	876	1108	1087	1080	1004	987		0.505	1088	967	996	883	990	779		0.505	1151	797	1013	928	1136	1004
0.514	700	1104	1152	1073	890	983		0.514	935	1103	953	981	883	833		0.514	1124	787	1062	958	1170	820
0.522	961	1099	1147	1132	811	942		0.522	1086	1020	909	900	927	888		0.522	1097	776	973	844	1056	675
0.53	1028	1042	1039	869	1009	900		0.53	1062	960	1039	1039	856	928		0.53	1037	821	1030	893	923	892
0.539	748	999	1213	1088	947	882		0.539	1030	997	954	978	785	978		0.539	1102	821	941	897	1063	849
0.547	993	999	1014	966	885	954		0.547	1029	989	870	901	878	1047		0.547	1105	822	972	902	998	832
0.555	941	999	1080	1004	948	1010		0.555	1029	863	1034	1010	867	1117		0.555	1015	773	1002	977	933	814
0.564	910	998	1104	959	868	1041		0.564	1064	957	835	972	855	1044		0.564	927	798	1113	1052	1158	835
0.572	818	997	1049	948	1051	933		0.572	860	811	790	889	812	883		0.572	959	823	1102	1100	1333	856
0.58	1008	1082	994	696	1015	878		0.58	982	868	776	933	961	887		0.58	947	844	909	1009	1217	991
0.589	985	1166	876	1080	961	912		0.589	917	928	1077	853	1109	884		0.589	855	788	1008	1041	1038	987
0.597	890	1114	759	1201	946	889		0.597	852	896	1074	774	1159	945		0.597	958	733	1063	865	777	860
0.605	745	897	617	964	719	789		0.605	814	863	906	771	771	741		0.605	857	637	863	747	741	756
0.614	744	846	700	744	693	565		0.614	766	666	610	720	526	684		0.614	664	700	671	594	505	741
0.622	412	586	549	610	667	494		0.622	493	624	523	690	517	519		0.622	540	733	611	554	372	584
0.63	349	531	456	576	483	340		0.63	364	512	392	341	483	405		0.63	387	450	408	344	265	471
0.638	282	325	314	373	373	399		0.638	279	389	334	403	474	358		0.638	217	513	400	355	406	303
0.647	340	331	291	209	343	222		0.647	266	273	387	275	274	273		0.647	217	253	239	185	177	276
0.655	234	285	281	369	254	256		0.655	308	225	258	215	216	193		0.655	238	265	295	281	251	282
0.663	180	301	258	122	260	292		0.663	153	224	173	147	294	159		0.663	233	315	201	166	141	169
0.672	212	159	283	124	292	275		0.672	152	257	272	217	188	303		0.672	227	187	135	224	178	131
0.68	237	272	174	175	159	233		0.68	163	222	195	193	212	173		0.68	199	207	165	201	131	252
0.688	181	222	207	163	136	195		0.688	148	267	234	197	167	131		0.688	169	197	223	165	199	237
0.697	245	115	220	151	200	248		0.697	166	135	183	138	144	260		0.697	231	120	252	195	181	157
0.705	88	259	153	155	246	87		0.705	152	199	187	113	135	127		0.705	147	153	130	198	164	190
0.713	200	176	174	159	240	135		0.713	138	208	273	214	118	121		0.713	242	203	196	144	149	188
0.722	179	215	195	158	133	192		0.722	164	111	95	119	162	181		0.722	114	154	115	209	155	237
0.73	225	124	165	144	210	180		0.73	127	176	213	168	158	205		0.73	167	151	209	153	157	218
0.738	132	252	183	145	161	173		0.738	132	128	101	250	197	167		0.738	155	195	119	227	175	82
0.747	102	232	107	119	149	165		0.747	141	166	211	131	183	128		0.747	160	174	159	191	158	164
0.755	185	190	168	93	241	167		0.755	161	225	114	158	160	176		0.755	173	157	218	165	142	143
0.763	113	111	200	182	220	136		0.763	180	195	162	175	148	139		0.763	146	150	145	184	133	117
0.772	142	225	150	162	254	159		0.772	172	231	209	177	171	185		0.772	117	145	151	144	153	153
0.78	177	186	167	141	194	167		0.78	134	192	135	179	195	172		0.78	169	150	195	161	144	150
0.788	170	246	189	181	188	187		0.788	198	169	151	182	185	191		0.788	224	155	217	178	132	179
0.796	246	258	231	222	245	273		0.796	256	209	224	186	174	209		0.796	328	238	198	285	156	257
0.805	294	377	278	227	322	415		0.805	340	278	329	332	311	261		0.805	331	266	304	352	179	237
0.813	347	423	342	270	393	490		0.813	455	291	373	320	520	410		0.813	315	390	416	378	276	388
0.821	359	400	406	313	436	455		0.821	419	365	365	338	599	441		0.821	382	458	496	412	340	437
0.83	420	576	388	518	352	481		0.83	496	439	459	357	400	458		0.83	449	399	502	539	352	514
0.838	589	637	722	470	408	600		0.838	982	559	554	404	579	580		0.838	476	518	447	595	534	518
0.846	2681	4217	1617	618	466	1750		0.846	9289	689	1388	2113	3602	2807		0.846	3209	792	981	5639	519	1503
0.855	5385	5740	4756	3675	3613	5414		0.855	7471	4910	4647	4799	5765	5326		0.855	5229	12397	5968	5907	654	6757
0.863	4298	7263	4043	5432	4816	4583		0.863	5652	5432	4019	4005	7929	4147		0.863	7250	13840	5392	6175	1897	5620
0.871	3212	3238	3330	7190	6018	3753		0.871	2562	5953	3390	3211	3300	2968		0.871	3403	5485	4817	2722	1667	4483
0.88	1842	1779	2128	3491	2802	1822		0.88	1725	2671	1926	1873	1713	1701		0.88	2166	2598	2584	1929	1437	2567
0.888	1435	1395	1514	2010	1597	1513		0.888	1289	1989	1292	1509	1241	1355		0.888	1318	1793	1784	1339	950	1576
0.896	1142	1253	1222	1563	1294	1099		0.896	1332	1455	1460	1358	1076	1061		0.896	1222	1220	1474	1226	936	1111
0.905	982	1234	1040	1256	1406	1004		0.905	976	1175	1046	952	1072	881		0.905	1265	1067	1328	979	787	1099
0.913	848	922	1207	1116	1226	925		0.913	1156	1127	948	962	838	950		0.913	1071	1100	1111	859	722	1073
0.921	795	1010	996	1142	987	943		0.921	989	1065	853	1037	785	749		0.921	1083	988	1215	933	823	937
0.93	785	1168	932	1144	939	923		0.93	1021	1109	1008	842	896	901		0.93	957	829	939	767	730	746
0.938	874	844	1158	950	1095	902		0.938	973	1160	875	882	711	892		0.938	1085	806	886	608	735	758
0.946	665	824	984	1069	1009	860		0.946	982	1028	951	882	669	840		0.946	889	730	1225	966	754	827
0.954	755	788	946	880	891	625		0.954	838	1057	1039	853	568	788		0.954	902	757	1055	877	495	663
0.963	689	1113	1190	727	868	750		0.963	839	933	936	825	734	585		0.963	1062	925	913	947	560	876
0.971	915	1143	1000	995	1041	863		0.971	1021	944	1148	1073	906	910		0.971	849	1014	1153	959	745	895
0.979	1076	1147	1133	997	1080	942		0.979	991	1063	1247	1195	973	1135		0.979	1034	1148	1076	971	866	919
0.988	959	1230	1165	941	1118	1028		0.988	1104	1012	1205	1126	875	1023		0.988	1129	1041	1072	1017	889	1007
0.996	1027	1317	1315	1035	1088	1117		0.996	1135	1184	1240	1345	1201	936		0.996	1079	946	1155	1063	955	1033
1.004	920	1362	1340	1027	1058	1025		1.004	1122	1116	1228	1266	1200	977		1.004	1119	981	1161	1080	1033	855
1.013	851	1307	1253	1019	1078	933		1.013	1123	1048	1215	1199	988	897		1.013	1078	740	1167	1053	982	831
1.021	1017	1289	1227	1035	1099	1147		1.021	1083	990	1191	1053	1029	842		1.021	1017	1119	921	877	921	832
1.029	936	1070	1202	1043	996	910		1.029	1203	1268	1361	1135	950	940		1.029	972	1025	923	953	796	887
1.038	859	1104	1171	995	989	970		1.038	971	1201	865	1074	802	979		1.038	905	779	958	862	720	887
1.046	864	1055	1118	946	1081	880		1.046	838	921	942	930	830	953		1.046	881	812	938	1036	683	887
1.054	566	865	993	873	920	838		1.054	559	1041	969	844	692	565		1.054	826	693	1005	572	704	771
1.063	522	851	727	992	912	565		1.063	650	1014	681	628	717	481		1.063	639	753	864	638	622	827
1.071	630	792	514	735	752	727		1.071	513	1038	853	467	510	477		1.071	682	541	719	507	486	719
1.079	403	809	608	489	547	613		1.079	588	697	520	546	607	462		1.079	646	536	691	546	515	511
1.088	462	819	659	601	665	424		1.088	478	822	578	656	638	447		1.088	509	590	602	585	415	541
1.096	408	694	706	506	687	436		1.096	521	575	517	470	556	489		1.096	536	548	711	529	320	499
1.104	464	822	532	502	452	374		1.104	550	705	588	555	438	416		1.104	465	484	589	520	459	494
1.112	328	618	711	505	589	462		1.112	527	513	584	691	529	547		1.112	516	547	609	518	426	481
1.121	431	761	580	502	669	472		1.121	551	589	579	749	427	625		1.121	545	491	596	515	395	543
1.129	432	781	614	499	723	548		1.129	536	703	643	593	516	569		1.129	574	440	611	567	416	583
1.137	475	799	744	530	510	563		1.137	521	570	610	708	468	580		1.137	552	523	601	442	381	634
1.146	459	694	523	561	693	503		1.146	653	728	577	616	535	592		1.146	531	531	590	565	394	432
1.154	443	618	728	546	615	558		1.154	691	709	540	565	387	494		1.154	580	539	587	546	406	522
1.162	450	634	536	569	657	580		1.162	648	679	560	627	545	451		1.162	430	522	567	528	343	541
1.171	467	668	755	558	659	594		1.171	689	552	581	536	528	592		1.171	601	541	547	511	403	456
1.179	491	668	705	592	574	609		1.179	723	624	682	479	632	541		1.179	598	531	521	410	360	594
1.187	534	668	657	626	561	353		1.187	608	606	773	462	472	557		1.187	557	522	495	603	389	599
1.196	496	648	768	624	560	550		1.196	643	588	453	492	550	573		1.196	583	514	712	607	406	482
1.204	458	629	576	623	581	486		1.204	613	647	533	521	650	560		1.204	608	506	694	579	438	606
1.212	577	634	679	524	548	509		1.212	615	598	635	653	454	541		1.212	634	425	548	612	435	508
1.221	643	594	698	655	514	538		1.221	617	549	626	709	565	531		1.221	636	533	637	649	418	598
1.229	652	776	682	662	607	483		1.229	591	667	644	708	627	563		1.229	744	499	664	619	387	450
1.237	510	750	636	518	612	475		1.237	564	642	640	671	427	544		1.237	718	489	600	589	397	604
1.246	611	697	590	585	617	555		1.246	578	617	585	597	663	628		1.246	692	629	586	472	411	564
1.254	558	570	642	626	616	661		1.254	592	600	550	687	780	638		1.254	761	627	590	769	426	549
1.262	502	739	666	540	616	692		1.262	698	583	606	703	541	639		1.262	817	535	634	696	512	695
1.271	661	647	730	600	654	552		1.271	716	587	720	651	673	830		1.271	892	676	769	636	529	712
1.279	658	723	783	629	691	584		1.279	776	592	715	644	680	847		1.279	922	637	730	618	504	733
1.287	654	759	837	780	555	943		1.287	835	603	697	636	725	822		1.287	944	631	766	868	531	679
1.295	740	743	649	848	620	874		1.295	954	560	643	452	667	561		1.295	961	626	758	846	521	625
1.304	771	607	674	694	721	675		1.304	868	576	589	725	612	709		1.304	791	547	665	855	510	583
1.312	627	464	592	799	705	837		1.312	781	593	563	538	647	817		1.312	843	500	796	744	562	680
1.32	704	587	602	688	692	754		1.32	921	687	511	507	601	737		1.32	746	677	880	623	582	652
1.329	824	612	613	531	679	386		1.329	856	711	487	523	635	825		1.329	728	707	630	799	621	625
1.337	707	642	616	828	646	553		1.337	848	598	524	508	669	622		1.337	755	657	731	681	586	613
1.345	656	644	539	652	621	620		1.345	829	401	633	509	643	806		1.345	837	643	395	510	452	601
1.354	710	646	642	779	642	672		1.354	870	544	601	562	594	740		1.354	919	495	582	620	543	532
1.362	678	610	684	522	583	577		1.362	843	623	592	642	608	582		1.362	868	527	647	617	696	570
1.37	661	633	603	647	549	577		1.37	815	707	584	657	623	668		1.37	817	582	558	615	617	584
1.379	645	613	556	660	629	718		1.379	907	520	707	579	497	667		1.379	769	562	646	609	448	520
1.387	585	592	537	656	476	665		1.387	924	698	681	534	643	658		1.387	828	542	702	634	487	581
1.395	525	678	698	613	684	617		1.395	655	616	662	693	559	621		1.395	832	571	553	515	638	643
1.404	718	656	689	462	684	504		1.404	648	486	689	503	573	648		1.404	836	498	708	671	468	628
1.412	696	634	630	644	621	593		1.412	828	518	539	646	590	675		1.412	845	527	493	560	542	630
1.42	552	647	729	503	610	656		1.42	792	546	592	564	608	673		1.42	678	556	584	450	519	797
1.429	579	660	692	616	461	635		1.429	756	662	652	522	603	594		1.429	696	536	669	612	481	769
1.437	605	515	594	559	417	645		1.437	712	662	657	531	641	515		1.437	855	531	444	625	506	610
1.445	566	582	716	502	561	654		1.445	824	499	636	513	614	596		1.445	773	611	765	586	528	628
1.453	575	640	641	568	566	659		1.453	658	484	496	494	587	717		1.453	805	622	539	578	462	547
1.462	583	720	641	611	537	663		1.462	906	633	622	494	686	737		1.462	908	658	531	570	465	462
1.47	855	666	634	654	464	653		1.47	896	714	591	624	676	625		1.47	872	691	658	623	635	377
1.478	845	543	643	553	447	643		1.478	808	632	487	644	580	603		1.478	835	572	654	675	590	800
1.487	730	734	653	508	608	710		1.487	696	707	619	618	768	712		1.487	894	646	641	704	544	779
1.495	684	531	539	694	657	723		1.495	768	548	583	513	697	714		1.495	928	477	608	584	464	636
1.503	564	595	570	670	622	736		1.503	839	534	652	552	777	767		1.503	746	648	695	724	607	580
1.512	618	634	705	788	593	625		1.512	719	731	668	506	654	667		1.512	805	569	623	733	582	700
1.52	603	598	492	632	612	709		1.52	865	471	684	624	640	718		1.52	742	528	551	772	557	740
1.528	741	743	756	618	630	745		1.528	873	639	723	586	683	577		1.528	771	585	652	571	615	487
1.537	783	781	840	662	538	737		1.537	767	728	568	548	618	711		1.537	800	641	621	705	505	595
1.545	682	851	675	644	452	796		1.545	634	579	721	579	634	598		1.545	834	609	740	730	503	528
1.553	664	673	725	626	645	619		1.553	765	735	802	684	649	774		1.553	867	583	690	778	686	571
1.562	825	680	819	641	642	765		1.562	731	621	713	716	603	700		1.562	845	473	647	759	598	601
1.57	655	798	703	656	490	697		1.57	700	613	593	561	530	801		1.57	876	651	715	740	510	626
1.578	739	574	830	663	673	629		1.578	767	671	694	688	641	765		1.578	829	626	620	620	545	615
1.587	835	746	749	699	680	616		1.587	789	701	492	650	716	629		1.587	820	530	634	725	465	605
1.595	667	896	657	716	631	603		1.595	811	666	715	620	896	653		1.595	810	607	610	811	541	586
1.603	644	817	692	685	710	669		1.603	785	630	593	586	809	667		1.603	687	642	586	733	613	583
1.612	697	626	674	771	599	667		1.612	787	733	613	609	678	681		1.612	770	582	610	543	708	600
1.62	613	887	679	708	664	665		1.62	790	521	634	633	807	670		1.62	793	523	635	761	669	616
1.628	681	735	685	646	628	610		1.628	753	777	621	750	868	659		1.628	750	479	666	702	634	635
1.636	768	784	781	576	628	709		1.636	751	785	609	784	741	817		1.636	854	487	629	684	621	648
1.645	761	689	808	771	629	583		1.645	750	496	716	748	695	779		1.645	886	495	592	747	576	621
1.653	837	759	835	758	579	658		1.653	794	725	734	613	740	663		1.653	831	679	725	748	647	709
1.661	631	759	837	740	641	716		1.661	845	695	752	657	594	645		1.661	792	641	660	697	659	644
1.67	578	717	792	551	637	774		1.67	896	721	658	747	698	779		1.67	788	602	595	647	671	579
1.678	686	676	734	651	633	756		1.678	832	637	639	702	748	756		1.678	784	635	742	718	653	773
1.686	614	812	766	737	542	748		1.686	768	770	699	717	777	612		1.686	857	641	583	789	627	712
1.695	542	802	765	792	695	704		1.695	843	598	525	732	635	732		1.695	854	635	757	774	601	713
1.703	707	783	757	637	735	780		1.703	798	667	619	785	836	671		1.703	851	630	653	758	698	803
1.711	761	764	749	785	594	856		1.711	694	662	696	532	784	610		1.711	825	639	640	693	682	673
1.72	780	746	668	799	607	903		1.72	693	657	695	747	766	640		1.72	713	647	728	773	705	680
1.728	639	728	698	813	545	746		1.728	691	705	694	657	743	676		1.728	833	668	706	820	698	703
1.736	592	734	727	791	706	864		1.736	780	719	661	735	656	777		1.736	838	667	698	811	690	726
1.745	664	740	750	845	764	821		1.745	919	765	648	890	670	763		1.745	783	666	633	717	531	599
1.753	563	796	758	551	655	851		1.753	908	720	687	850	794	617		1.753	837	544	658	562	680	614
1.761	636	748	767	843	727	651		1.761	941	831	667	678	715	664		1.761	792	538	667	871	680	629
1.77	622	700	783	776	799	752		1.77	732	828	647	794	637	710		1.77	842	569	677	791	608	722
1.778	644	907	873	758	673	736		1.778	1004	834	650	637	727	760		1.778	809	599	695	681	536	691
1.786	630	954	873	773	862	787		1.786	807	549	653	895	740	712		1.786	831	606	714	697	562	806
1.794	616	875	835	789	821	701		1.794	730	684	545	816	890	664		1.794	854	579	596	828	745	782
1.803	677	810	809	804	640	663		1.803	711	766	703	811	821	675		1.803	836	553	733	848	844	757
1.811	671	899	796	683	748	697		1.811	756	804	676	633	648	686		1.811	816	574	665	528	783	799
1.819	665	815	792	759	767	732		1.819	753	790	733	683	656	672		1.819	797	596	713	553	741	776
1.828	667	782	778	752	786	716		1.828	750	685	678	766	678	658		1.828	572	518	747	904	761	739
1.836	666	715	764	745	805	700		1.836	800	774	623	701	673	654		1.836	663	684	875	731	682	701
1.844	666	834	752	815	834	710		1.844	851	582	704	731	765	650		1.844	760	638	939	691	731	739
1.853	690	938	787	778	819	751		1.853	845	806	635	761	777	790		1.853	708	725	855	803	744	711
1.861	715	1016	814	740	804	791		1.861	899	773	690	729	738	799		1.861	773	641	817	755	755	734
1.869	587	826	841	699	521	764		1.869	893	691	745	743	751	817		1.869	760	704	779	767	696	757
1.878	757	1025	805	790	864	639		1.878	832	801	771	596	730	795		1.878	748	584	758	787	638	789
1.886	535	790	845	802	838	884		1.886	932	806	745	911	709	755		1.886	768	621	808	775	635	836
1.894	718	673	815	814	853	980		1.894	842	814	761	885	880	812		1.894	868	706	800	750	656	507
1.903	707	1090	786	805	847	810		1.903	778	815	733	987	865	836		1.903	583	659	791	784	701	756
1.911	752	1035	721	796	874	754		1.911	849	815	823	835	655	877		1.911	726	877	810	777	745	999
1.919	704	1057	735	787	735	619		1.919	700	752	768	781	687	835		1.919	916	821	784	771	752	825
1.928	701	990	772	822	744	793		1.928	920	657	713	706	729	881		1.928	795	843	794	770	696	771
1.936	716	1156	810	816	905	709		1.936	950	696	863	841	705	939		1.936	924	756	805	694	718	842
1.944	707	691	876	880	703	622		1.944	778	874	726	921	856	733		1.944	648	724	834	819	706	803
1.952	696	1160	946	873	718	762		1.952	829	811	890	1101	861	661		1.952	903	736	833	777	782	840
1.961	660	1199	989	982	959	770		1.961	988	748	1013	994	888	933		1.961	904	747	833	736	774	899
1.969	624	933	868	945	802	777		1.969	832	800	1092	707	779	883		1.969	910	736	691	768	726	949
1.977	680	903	955	898	720	722		1.977	705	712	997	719	890	831		1.977	820	725	900	653	799	710
1.986	650	1055	789	825	746	638		1.986	681	670	857	764	754	876		1.986	959	716	804	601	758	888
1.994	712	968	767	832	610	695		1.994	785	874	935	921	761	888		1.994	799	656	936	795	721	840
2.002	775	1111	959	838	761	752		2.002	781	940	730	948	768	899		2.002	871	725	752	894	713	793
2.011	714	856	817	785	812	903		2.011	946	930	710	732	845	846		2.011	806	729	895	884	705	847
2.019	654	1175	1049	731	878	954		2.019	963	913	797	911	839	939		2.019	926	733	918	772	696	764
2.027	835	1305	1012	1005	868	798		2.027	983	699	826	954	833	826		2.027	917	735	825	847	687	680
2.036	760	1085	961	946	806	890		2.036	945	868	812	933	948	726		2.036	990	736	887	890	824	842
2.044	853	1091	1114	1002	798	757		2.044	966	797	822	807	945	769		2.044	964	749	894	820	839	763
2.052	715	1034	1154	992	795	877		2.052	913	986	832	976	943	828		2.052	742	761	864	970	863	1009
2.061	678	1103	1049	1030	842	668		2.061	948	884	827	870	937	745		2.061	856	831	850	724	856	905
2.069	710	1171	1118	938	850	793		2.069	931	903	821	1043	921	662		2.069	980	819	836	945	823	815
2.077	748	1252	945	981	852	905		2.077	819	905	838	1015	905	819		2.077	988	807	907	872	749	947
2.086	758	1309	1018	875	869	871		2.086	919	907	842	887	897	833		2.086	920	836	909	822	694	955
2.094	767	1080	1039	1008	886	813		2.094	832	973	994	1076	889	848		2.094	979	764	911	906	762	819
2.102	796	1243	888	1000	881	755		2.102	839	1010	1003	1036	1133	709		2.102	921	829	799	769	680	889
2.11	824	1401	1174	1105	876	1114		2.11	949	1047	1028	889	1088	688		2.11	932	753	950	884	744	844
2.119	835	1387	1280	861	822	1094		2.119	905	993	917	917	928	1003		2.119	1022	852	1048	864	809	865
2.127	811	1315	1195	1124	797	837		2.127	861	938	866	808	1112	1100		2.127	1008	836	963	867	821	974
2.135	855	1476	1350	886	790	890		2.135	959	993	1073	815	1070	945		2.135	1071	820	1023	870	812	961
2.144	771	1429	942	985	800	898		2.144	903	774	1096	821	831	884		2.144	933	942	1023	829	771	905
2.152	804	1273	1105	1031	831	882		2.152	847	863	844	874	984	929		2.152	817	1047	1063	789	895	953
2.16	618	1541	1222	1111	862	901		2.16	917	952	1129	927	994	927		2.16	824	1074	921	944	883	1001
2.169	771	1454	1224	846	874	919		2.169	987	978	1007	909	974	926		2.169	1010	1056	900	925	870	1043
2.177	844	1618	1250	951	886	1112		2.177	989	1036	1030	909	949	759		2.177	943	1044	956	923	897	1086
2.185	878	1304	1139	1066	1111	1129		2.185	843	1030	1016	909	897	949		2.185	995	1007	1097	921	844	1169
2.194	725	1406	1334	973	1153	991		2.194	1004	1018	1001	921	1051	1044		2.194	767	992	1136	814	1058	1167
2.202	880	1674	1313	1069	851	1013		2.202	1115	1006	1057	932	1051	980		2.202	835	1135	1072	807	1060	1062
2.21	968	1684	1291	947	973	912		2.21	1050	1078	1151	1007	959	843		2.21	903	1107	891	799	939	948
2.219	843	1530	1284	1104	1031	924		2.219	1058	1022	883	1007	1034	1023		2.219	954	729	942	921	966	944
2.227	751	1779	1257	1029	936	936		2.227	987	966	1158	1007	843	714		2.227	1042	1066	1075	1011	975	1001
2.235	873	1487	1235	1040	944	1069		2.235	1000	906	1170	1053	904	958		2.235	1018	1181	1038	975	886	1000
2.244	961	1682	1212	1051	1057	1064		2.244	759	953	1197	970	964	1169		2.244	993	1159	1302	994	849	999
2.252	1017	1531	1301	1015	1013	1032		2.252	998	1000	1230	888	1029	1186		2.252	1181	1151	1298	1012	738	1002
2.26	877	1556	1112	979	937	850		2.26	952	1060	1263	973	1015	1070		2.26	1166	1147	1168	1001	899	1004
2.269	859	1581	1342	1055	1015	899		2.269	1036	1069	1224	1058	1000	996		2.269	964	1144	1258	994	802	1236
2.277	948	1685	1206	1125	1093	948		2.277	753	1079	1185	1195	1025	1248		2.277	1276	1089	1231	1036	706	1227
2.285	862	1681	1248	1065	1138	944		2.285	1124	1082	1241	1092	1087	1159		2.285	1052	1269	1111	1037	903	1320
2.293	776	1826	1404	1006	993	939		2.293	1024	1086	1183	1198	1359	1119		2.293	998	1318	1209	1037	749	1192
2.302	1013	1900	1351	1229	919	1011		2.302	1103	1061	1085	798	1272	1103		2.302	1015	1032	1133	1206	846	1064
2.31	1042	1788	1297	1258	1215	1008		2.31	1072	1216	1334	1129	1132	1313		2.31	1136	1137	1057	1215	979	1353
2.318	984	1742	1333	1161	1133	1006		2.318	979	1181	1230	1351	1180	898		2.318	1067	1254	1096	1152	1053	1197
2.327	913	1716	1368	1064	1250	1338		2.327	886	1133	1390	1264	1261	922		2.327	997	1013	1135	1227	746	1288
2.335	1001	1731	1450	1179	1142	1270		2.335	923	1086	1398	1098	1083	947		2.335	1136	1154	1170	1191	977	1245
2.343	981	1778	1453	1199	1204	1125		2.343	937	1186	1324	1265	1313	1071		2.343	1178	1178	1029	1211	1023	1198
2.352	854	1767	1392	1135	1216	1212		2.352	952	1139	1369	1206	1158	1065		2.352	1146	1178	1171	1075	990	1295
2.36	859	1756	1331	1160	1163	1201		2.36	931	1093	1251	1148	1016	1059		2.36	1144	1143	1221	1291	924	1348
2.368	788	1934	1704	1186	1111	1255		2.368	928	1149	1186	1238	1143	1035		2.368	964	1072	1204	1083	703	1132
2.377	949	1825	1643	1344	1041	1121		2.377	925	1205	1291	1098	1139	1010		2.377	1238	1094	1276	1243	1010	1374
2.385	1009	1717	1600	1346	1132	1243		2.385	1074	1227	1256	1053	1269	1334		2.385	1186	1115	1254	1047	938	1451
2.393	882	1593	1716	1234	1095	977		2.393	1080	1042	1272	1173	1266	1314		2.393	1086	1144	1233	1285	958	1234
2.402	1029	1801	1453	1080	1252	1191		2.402	1086	1301	1287	1157	1221	1269		2.402	1139	1172	1101	1106	925	1356
2.41	838	1792	1410	1359	1197	1116		2.41	991	1090	1243	1140	1105	1219		2.41	1176	1418	1251	1168	780	1235
2.418	946	1782	1289	1500	1108	1096		2.418	1038	1295	1143	1258	1167	1148		2.418	1028	1377	1013	1254	1007	1228
2.427	933	1800	1374	1004	1220	1080		2.427	1042	1137	1261	1360	1447	1176		2.427	885	1490	1316	1116	957	1185
2.435	920	1818	1590	1335	1193	1064		2.435	1045	1017	1453	1443	1367	1280		2.435	1127	1175	1172	1213	1147	1135
2.443	910	1737	1597	1164	1166	1007		2.443	1026	1272	1383	1380	1322	1057		2.443	1093	1084	1269	1074	1147	1147
2.451	941	1689	1467	1288	1359	1127		2.451	1098	1295	1404	1458	1298	1202		2.451	1082	1246	1321	1250	994	1160
2.46	856	1685	1387	1286	1308	1122		2.46	1077	1318	1234	1217	1305	1174		2.46	1133	1344	1268	1350	1133	1188
2.468	976	1681	1465	1285	1258	1116		2.468	1056	1381	1148	1229	1119	1234		2.468	1031	1434	1364	1318	1068	1295
2.476	913	1723	1313	1314	1312	1188		2.476	1147	1120	1157	1252	1385	1234		2.476	1004	1297	1108	1094	1093	944
2.485	1054	1764	1407	1343	1291	1237		2.485	949	1200	1237	1174	1384	1319		2.485	1025	1361	1412	1122	868	1200
2.493	1123	1936	1501	1348	1211	1058		2.493	1216	1260	1281	1236	1536	1467		2.493	1046	1340	1366	1406	1085	1309
2.501	1039	2129	1406	1354	1434	1195		2.501	1224	1271	1334	1435	1295	1441		2.501	1089	1447	1071	1286	1025	1268
2.51	1107	2110	1310	1232	1366	1324		2.51	1203	1289	1387	1455	1293	1205		2.51	1131	1095	1433	1341	1000	1227
2.518	914	2002	1606	1265	1254	1314		2.518	1129	1243	1371	1546	1136	1342		2.518	1118	1513	1424	1238	1061	1270
2.526	994	1778	1585	1406	1147	1224		2.526	1222	1290	1378	1406	1253	1164		2.526	1106	1081	1330	1242	1018	1131
2.535	1073	1866	1689	1347	1209	1360		2.535	889	1290	1394	1365	1185	1256		2.535	991	1324	1374	1347	976	1244
2.543	1014	1954	1438	1357	1249	1230		2.543	1126	1291	1361	1331	1296	1289		2.543	1053	1408	1419	1019	926	1364
2.551	955	1808	1600	1366	1266	1247		2.551	1135	1179	1259	1034	1249	1207		2.551	978	1342	1256	1213	1053	1501
2.56	992	1663	1559	1241	1164	1265		2.56	1231	1099	1196	1253	1356	1221		2.56	1049	1383	1254	1259	978	1440
2.568	1021	1831	1625	1300	1318	1263		2.568	1092	1224	1167	1332	1385	1252		2.568	1021	1342	1208	1223	904	1132
2.576	1049	1754	1363	1033	1258	1262		2.576	1009	1193	1477	1396	1157	1283		2.576	994	1225	1262	1106	901	1403
2.585	997	1746	1412	1136	1329	1247		2.585	1116	1069	1510	1358	1340	1157		2.585	1314	1198	1316	1055	1209	1178
2.593	832	1785	1585	1292	1363	1233		2.593	1175	1236	1457	1244	1449	1032		2.593	1251	1330	1325	1101	1165	1421
2.601	757	1791	1527	1251	1308	1147		2.601	1004	1204	1311	1274	1116	1241		2.601	890	1257	1352	1003	838	1363
2.609	975	1797	1482	1210	1253	1206		2.609	946	1171	1383	1304	1130	1076		2.609	1062	1184	1402	904	1128	1353
2.618	1082	1742	1581	1392	1489	1187		2.618	1173	1302	1556	1358	1329	1213		2.618	1007	1276	1232	1089	1108	1246
2.626	977	1688	1525	1363	1467	1168		2.626	1092	1356	1486	1338	1237	1175		2.626	1093	1319	1198	1129	1090	1456
2.634	870	1716	1408	1364	1261	1049		2.634	1090	1282	1227	1396	1144	1143		2.634	1139	1061	1223	1071	872	1153
2.643	1023	1745	1369	1366	1232	1167		2.643	1159	1314	1520	1108	1141	1186		2.643	1162	1066	1220	1116	1189	1407
2.651	1011	1727	1484	1362	1308	1286		2.651	1075	1335	1343	1307	1157	1188		2.651	997	1146	1163	1161	1142	1264
2.659	922	1709	1438	1359	1120	1234		2.659	1127	1360	1464	1272	1261	1189		2.659	1188	1157	1107	940	994	1394
2.668	960	1675	1484	1199	1251	1077		2.668	1187	1385	1371	1503	1323	1088		2.668	1185	1169	1201	825	967	1334
2.676	1038	1894	1420	1527	1290	1402		2.676	891	1295	1459	1469	1302	987		2.676	939	1144	1218	961	945	1229
2.684	718	1819	1439	1473	1261	1239		2.684	1248	1237	1491	1315	1231	1181		2.684	1171	1119	1235	1294	985	1125
2.693	1230	1744	1338	1482	1114	1021		2.693	1031	1367	1292	1206	1394	1014		2.693	1176	1102	1309	1178	1008	1181
2.701	975	1716	1204	1393	1140	1360		2.701	1118	1238	1200	1289	1177	1230		2.701	1174	1120	1409	1023	1030	1313
2.709	883	1622	1235	1363	1218	1086		2.709	1204	1110	1197	1295	1169	1044		2.709	985	1138	1413	1295	969	1329
2.718	802	1681	1197	1383	1249	1412		2.718	1177	1431	1243	1233	1170	1016		2.718	1068	1115	1417	1029	986	1375
2.726	1027	1521	1460	1403	1280	1098		2.726	1134	1360	1289	1286	1056	1127		2.726	1029	1093	1193	1138	820	1373
2.734	888	1497	1394	1048	1125	1194		2.734	1150	1351	1271	1267	1129	1124		2.734	1112	1101	1313	1318	986	1338
2.743	962	1332	1352	1314	1162	1174		2.743	1166	1392	1432	1034	1087	1088		2.743	1174	1108	1134	1285	1000	1350
2.751	886	1481	1380	1275	1343	956		2.751	1016	1376	1421	1110	1073	1088		2.751	1130	933	1306	1229	1014	977
2.759	876	1615	1386	1301	1073	1081		2.759	1018	1450	1386	1250	1058	1014		2.759	1086	1008	1425	1036	917	1137
2.767	1043	1549	1447	1224	1093	847		2.767	1136	1232	1397	1267	1148	1093		2.767	822	1083	1205	1097	886	1265
2.776	1037	1395	1254	1119	1170	933		2.776	1190	1343	1409	1142	1191	1148		2.776	1264	1044	1365	993	1048	987
2.784	993	1531	866	1190	1211	1043		2.784	1116	1495	1546	1145	1131	972		2.784	1138	1005	1302	857	1084	1130
2.792	842	1563	1123	1261	1252	1104		2.792	1110	1372	1513	1226	1121	1026		2.792	1173	1047	1255	1157	960	1232
2.801	918	1261	1431	1452	1187	1074		2.801	941	1448	1305	1164	1177	912		2.801	1120	1019	1208	1097	841	1032
2.809	910	1442	1186	1424	1122	885		2.809	842	1338	1066	1236	1005	1249		2.809	1145	990	1421	1036	1217	874
2.817	864	1468	1253	1538	1176	989		2.817	1155	1423	1319	915	1107	1178		2.817	965	988	1033	1247	1281	995
2.826	817	1463	1432	1070	1068	1094		2.826	1071	1505	1180	1154	1067	1107		2.826	1033	986	1066	1267	1028	1094
2.834	841	1155	1333	1358	1098	942		2.834	1168	1429	1149	1012	973	1171		2.834	1219	1064	1198	1082	1012	912
2.842	878	1439	1405	1224	1014	987		2.842	1256	1414	1213	1086	962	1136		2.842	1233	1243	1157	949	1058	1067
2.851	915	1505	1227	1156	1082	949		2.851	1020	1489	1122	961	1170	1101		2.851	1096	1175	1111	1103	938	1185
2.859	935	1537	1032	1301	1085	911		2.859	1012	1410	1190	991	1143	1011		2.859	1053	1106	1045	1213	951	966
2.867	862	1427	1393	1265	1088	947		2.867	959	1278	1250	1021	1068	1104		2.867	1144	1150	998	1127	964	834
2.876	923	1420	1260	1389	1083	984		2.876	982	1230	1010	985	1028	1208		2.876	1048	1061	1083	1122	885	1003
2.884	1007	1411	1283	1400	1079	1149		2.884	1051	1289	1216	1009	1127	1173		2.884	1077	1006	1058	1105	838	1081
2.892	717	1401	1292	1129	939	1191		2.892	1130	1374	1065	1033	1098	1161		2.892	1051	1071	1033	1084	791	1037
2.901	1059	1380	1328	1215	986	1069		2.901	810	1051	965	987	990	1211		2.901	1105	1035	1038	1063	803	996
2.909	1032	1358	1328	1037	1032	1129		2.909	899	1187	1000	942	1180	999		2.909	1064	979	1040	1038	815	1076
2.917	812	1491	1327	1225	920	1188		2.917	1078	1269	1087	1007	1058	1274		2.917	1022	923	1043	1013	920	757
2.926	934	1566	1349	1234	1054	1005		2.926	966	1221	1116	1012	1192	937		2.926	876	884	1133	1110	904	963
2.934	787	1486	989	1343	1003	1185		2.934	905	1174	1134	1017	1184	1203		2.934	1305	846	1150	1088	888	1072
2.942	847	1473	1367	1055	935	1051		2.942	1100	1069	1076	1095	1202	1073		2.942	1211	931	1166	1065	917	1043
2.95	908	1492	1320	1177	1045	1163		2.95	1019	1237	1018	1074	1139	1288		2.95	1161	1018	1037	1071	947	950
2.959	835	1414	1246	1087	1102	1031		2.959	964	1149	953	1053	1162	1181		2.959	1133	1106	1087	1077	951	1128
2.967	971	1546	1473	904	1107	969		2.967	1043	1172	1144	1187	1041	1021		2.967	1011	1153	1138	1021	1013	1128
2.975	1021	1586	1432	1034	1061	1199		2.975	1069	1225	1313	1158	1145	1321		2.975	861	1183	1174	964	1046	1117
2.984	844	1537	1109	1122	961	1048		2.984	997	1259	1297	1134	1085	1287		2.984	1073	1219	1189	966	906	1007
2.992	1036	1487	1482	1122	1102	1097		2.992	1049	900	970	1184	1024	1179		2.992	1148	1032	874	969	935	1113
3	896	1681	1552	1122	995	1179		3	1050	1340	1179	1180	1266	1111		3	910	1012	1290	1082	1023	1230
3.009	1099	1720	1142	1112	1085	1261		3.009	1052	1207	1003	1112	1163	1224		3.009	1031	1161	774	1174	1077	791
3.017	860	1499	1353	1160	1176	1189		3.017	988	1208	1033	1023	1059	1073		3.017	966	1241	1246	1089	1079	995
3.025	986	1421	1441	918	959	1233		3.025	923	1081	1062	1169	1133	1060		3.025	903	1194	1095	1164	992	965
3.034	1010	1435	1325	860	933	1297		3.034	1045	1138	992	987	1207	1117		3.034	841	874	1069	962	748	1022
3.042	1033	1516	1226	947	1230	1138		3.042	1013	1034	923	1126	1044	1116		3.042	1018	1117	1010	957	936	977
3.05	975	1598	1437	1179	1016	1181		3.05	980	991	940	1095	1113	1035		3.05	982	1064	1005	1162	792	1067
3.059	994	1662	1346	1262	888	1223		3.059	989	978	957	1179	1226	1044		3.059	1005	1028	1000	1127	930	1151
3.067	1013	1445	1212	1092	1229	1134		3.067	998	964	1079	1111	1307	954		3.067	1027	1073	1174	1240	1027	1130
3.075	1127	1768	1496	1046	945	1146		3.075	773	880	1108	1037	1257	1068		3.075	1036	1093	1215	1154	970	1111
3.084	776	1387	1209	1041	1032	1137		3.084	1011	795	1092	1106	933	1101		3.084	1044	1120	1230	1201	729	1137
3.092	907	1538	1166	924	894	978		3.092	1105	1080	1044	1214	951	1127		3.092	997	1043	1203	1055	921	1130
3.1	674	1758	1151	1052	909	1174		3.1	1048	1070	997	1180	1142	1017		3.1	949	980	1244	1001	873	1124
3.108	942	1418	1175	1051	925	1045		3.108	992	1012	1124	1114	1101	969		3.108	1074	1059	1136	1129	871	1133
3.117	767	1615	1191	1168	918	1067		3.117	1018	1115	1032	1047	1053	1026		3.117	1006	1119	1076	825	983	1133
3.125	993	1548	1208	882	980	1158		3.125	1082	1096	939	948	994	1024		3.125	938	1185	908	1028	1019	1133
3.133	997	1517	1294	912	1183	982		3.133	1102	1078	1181	962	1097	1022		3.133	1054	1144	1116	1014	1039	1150
3.142	803	1622	1314	964	1194	952		3.142	1134	1070	1125	1234	817	1202		3.142	1048	1102	1183	1001	947	1168
3.15	1020	1448	1335	1196	1092	908		3.15	931	1107	1293	1268	1243	1138		3.15	1042	1196	1028	1016	1044	1124
3.158	1102	1571	1299	1159	1177	864		3.158	909	1040	1292	939	1045	1075		3.158	965	1245	1222	1032	836	1081
3.167	926	1531	1288	1065	972	972		3.167	1166	1122	1191	995	1089	1103		3.167	1078	936	1081	1026	864	1116
3.175	1049	1328	1220	1186	1193	979		3.175	870	1097	1090	1158	1153	962		3.175	1040	1156	1108	1019	936	1030
3.183	941	1390	1259	1082	1015	985		3.183	940	1047	1048	1134	1177	1148		3.183	953	1073	1056	968	750	1174
3.192	878	1470	1218	945	1023	981		3.192	949	1056	1003	1074	1005	1100		3.192	699	1079	1085	1097	961	982
3.2	811	1420	1157	933	940	1038		3.2	1003	1066	952	1048	1147	965		3.2	1003	975	1025	1140	844	1278
3.208	986	1529	1095	1059	1106	1057		3.208	982	825	1065	1021	1071	975		3.208	904	1094	965	960	677	1162
3.217	921	1483	1423	947	1187	1028		3.217	960	1032	1055	982	1053	984		3.217	1044	990	1122	978	896	1023
3.225	856	1294	1403	1064	1277	998		3.225	1073	1100	1075	1018	1035	997		3.225	1125	869	1187	1204	869	1221
3.233	919	1467	1256	1046	1100	1042		3.233	1017	1043	1086	990	1061	1010		3.233	1122	904	1249	1144	842	1054
3.242	986	1588	1102	1027	1221	1085		3.242	961	1072	1097	962	1070	1017		3.242	1033	881	1066	987	891	1278
3.25	805	1400	1267	1121	1107	915		3.25	932	919	979	936	961	1036		3.25	983	858	1272	1152	891	1177
3.258	997	1714	1378	1189	1172	1057		3.258	903	1144	1259	910	808	939		3.258	1089	946	1071	1106	890	1248
3.266	877	1234	1251	1123	1142	1044		3.266	921	1079	1175	953	990	970		3.266	1112	1035	1051	919	865	910
3.275	863	1329	1191	1057	1081	1163		3.275	938	1279	1115	997	995	1018		3.275	1188	1009	1089	862	841	1220
3.283	828	1703	1213	986	952	1059		3.283	1000	1182	1121	1032	918	979		3.283	856	984	1152	981	973	873
3.291	947	1401	1183	1156	984	1089		3.291	989	1125	1062	995	1198	911		3.291	1025	903	1204	1045	1014	1177
3.3	931	1581	1146	1097	1115	1025		3.3	968	1075	1003	899	1288	843		3.3	805	1008	1164	797	724	1242
3.308	779	1299	1162	1037	880	961		3.308	948	935	1254	1132	994	935		3.308	961	1183	1098	1150	777	1124
3.316	920	1425	1178	1050	1163	891		3.316	997	991	1256	1097	1126	1019		3.316	971	1281	929	1072	848	904
3.325	847	1456	1067	1063	1303	911		3.325	858	1190	1103	1072	1180	1104		3.325	828	884	1288	1092	843	875
3.333	997	1108	1091	1067	1110	876		3.333	999	1170	1137	1077	1068	1006		3.333	968	1113	1209	1043	840	1022
3.341	925	1170	1269	1071	1081	842		3.341	907	906	1333	938	1017	924		3.341	970	969	1161	994	747	1132
3.35	905	1312	1224	1049	1026	787		3.35	879	1057	1007	889	920	969		3.35	973	927	1204	1068	938	1114
3.358	947	1363	1200	1027	1023	948		3.358	851	1064	1069	897	1138	1019		3.358	870	1288	1214	979	897	1061
3.366	865	1280	1252	970	1100	1018		3.366	871	1046	1101	1051	1027	859		3.366	937	1166	1106	1010	970	953
3.375	820	1362	1368	1076	1053	1042		3.375	891	1130	970	1100	1099	901		3.375	926	1044	675	1127	947	888
3.383	1010	1348	1408	1152	909	1025		3.383	822	1080	974	1016	1045	1081		3.383	914	1120	1027	805	1004	1054
3.391	968	1334	1176	1226	964	894		3.391	994	1030	978	912	991	1001		3.391	928	959	1030	1006	672	1021
3.4	938	1303	1054	851	967	1047		3.4	970	1023	1015	1184	1022	941		3.4	941	1050	1205	981	904	888
3.408	665	1256	1309	1206	873	896		3.408	973	1016	1063	1255	1046	1032		3.408	997	873	989	938	999	1121
3.416	856	1346	1114	1254	878	1036		3.416	926	1029	1038	978	1045	848		3.416	991	978	1197	912	909	901
3.424	770	1428	1215	1068	884	911		3.424	939	1041	897	1072	1016	917		3.424	985	1024	1301	911	918	836
3.433	842	1459	1069	1155	874	1160		3.433	937	1037	926	977	913	978		3.433	887	1029	872	910	931	1003
3.441	852	1298	1165	1224	864	1064		3.441	831	1034	1085	1009	1070	1038		3.441	849	974	916	968	945	934
3.449	1033	1306	1043	1162	1002	765		3.449	915	1064	984	944	1128	1109		3.449	866	820	1060	985	836	837
3.458	1001	1325	1063	1127	929	849		3.458	925	1095	1086	1001	1166	1039		3.458	882	848	917	1003	917	974
3.466	829	1307	1066	1127	856	772		3.466	934	1116	1029	993	1217	915		3.466	728	876	1031	1087	889	1092
3.474	920	1299	1089	1195	998	869		3.474	878	1137	1052	968	968	868		3.474	805	731	957	1113	874	1056
3.483	947	1275	1104	1155	1070	812		3.483	1091	1064	1032	944	1147	808		3.483	883	953	1111	989	829	944
3.491	964	1252	1119	1116	1141	755		3.491	1118	1104	966	1028	1072	849		3.491	940	1029	1089	1087	834	1122
3.499	638	1268	1072	1289	1021	809		3.499	1034	1133	939	1044	1034	890		3.499	864	1101	890	932	786	979
3.508	881	1284	1208	989	818	862		3.508	949	1162	1055	759	930	1127		3.508	894	1077	895	952	737	958
3.516	856	1186	1183	953	798	932		3.516	769	962	888	962	1024	1069		3.516	923	959	885	911	808	959
3.524	880	1414	1041	1082	806	983		3.524	1056	1024	868	1051	994	945		3.524	876	1108	874	1049	870	950
3.533	868	1383	1123	1114	1035	952		3.533	887	1090	1000	978	982	975		3.533	904	929	1009	1049	878	940
3.541	856	1303	1112	927	1080	920		3.541	1045	805	976	1009	820	802		3.541	940	871	1006	996	862	928
3.549	737	1448	1101	1096	1029	928		3.549	945	849	805	852	941	921		3.549	949	972	996	886	738	945
3.558	602	1244	1132	1027	926	936		3.558	895	983	846	838	789	877		3.558	941	925	986	1055	916	940
3.566	945	1210	971	1093	908	955		3.566	1006	1080	809	890	843	962		3.566	932	878	975	1091	880	935
3.574	888	1205	1087	1124	775	955		3.574	835	1122	984	889	760	993		3.574	952	873	903	770	897	881
3.583	964	1298	996	937	890	955		3.583	812	1036	1157	889	843	821		3.583	892	908	977	734	996	879
3.591	949	1285	917	949	913	990		3.591	775	889	1054	885	926	1031		3.591	926	947	920	787	762	878
3.599	903	1240	909	1029	1003	977		3.599	850	802	888	881	905	812		3.599	960	901	894	869	644	854
3.607	900	1195	1101	1007	889	963		3.607	856	1150	1091	890	885	921		3.607	883	854	869	861	866	829
3.616	918	1102	1102	956	992	1054		3.616	862	1112	871	1024	896	947		3.616	829	900	896	687	871	946
3.624	871	996	1091	909	1019	842		3.624	849	984	843	980	907	974		3.624	1001	826	924	819	845	877
3.632	824	1200	833	891	872	1015		3.632	835	716	925	936	886	856		3.632	1005	899	841	762	773	809
3.641	731	1107	1140	938	981	935		3.641	875	846	928	921	915	757		3.641	1005	964	1091	755	745	989
3.649	944	1162	1029	986	820	911		3.649	939	905	914	930	936	1187		3.649	817	685	1119	749	731	768
3.657	845	1109	1008	986	871	1042		3.657	694	965	913	939	957	1071		3.657	960	1020	840	1004	779	921
3.666	798	1135	901	985	933	967		3.666	960	1104	810	764	974	957		3.666	922	816	1075	1088	828	1054
3.674	889	1160	1099	850	880	1045		3.674	902	1115	853	1016	743	971		3.674	849	833	853	942	801	770
3.682	841	1031	1009	830	674	1076		3.682	886	1207	896	1117	1049	925		3.682	885	1015	966	906	769	997
3.691	840	1127	1026	810	783	886		3.691	755	934	932	799	803	915		3.691	936	965	871	954	737	1001
3.699	838	1104	1056	1097	892	833		3.699	791	934	897	892	964	909		3.699	706	889	852	875	832	885
3.707	823	991	996	1034	791	1019		3.707	833	883	971	983	936	888		3.707	730	852	911	886	891	921
3.716	807	1004	959	767	690	858		3.716	835	999	1017	966	1023	868		3.716	809	926	971	902	951	983
3.724	878	1046	921	876	823	870		3.724	838	980	973	760	979	887		3.724	995	858	782	836	906	750
3.732	753	928	976	1007	963	962		3.732	727	961	1045	911	988	891		3.732	932	923	796	786	849	971
3.741	748	948	935	1022	987	975		3.741	921	910	876	974	910	761		3.741	957	785	804	839	773	950
3.749	954	1011	894	988	851	939		3.749	949	989	964	913	947	838		3.749	963	913	677	892	894	857
3.757	910	966	1070	935	989	903		3.757	964	982	964	924	802	843		3.757	969	696	550	890	814	898
3.765	676	921	1078	903	845	986		3.765	932	966	993	782	924	849		3.765	774	893	932	888	802	939
3.774	821	1029	863	864	802	884		3.774	901	893	915	888	817	806		3.774	1067	900	974	736	790	895
3.782	994	1135	1114	736	989	766		3.782	695	946	947	898	879	891		3.782	789	835	669	825	797	850
3.79	901	1081	1002	1136	933	1053		3.79	872	1063	890	876	755	957		3.79	907	833	906	863	803	977
3.799	904	945	1186	1054	835	949		3.799	871	722	842	796	853	1000		3.799	1053	931	891	956	844	974
3.807	773	849	897	1010	947	844		3.807	870	816	831	804	782	794		3.807	876	726	961	1003	846	784
3.815	878	1106	992	788	863	900		3.815	921	910	714	757	1026	788		3.815	996	844	983	983	848	950
3.824	877	896	988	845	783	885		3.824	856	886	1015	800	988	783		3.824	988	792	1005	926	792	858
3.832	929	1182	1008	1045	985	870		3.832	790	862	964	806	772	780		3.832	1024	775	948	731	737	919
3.84	815	1032	1008	970	931	840		3.84	867	897	990	760	844	777		3.84	966	729	890	911	813	895
3.849	843	1074	985	931	878	872		3.849	983	906	869	757	960	832		3.849	907	738	895	990	881	804
3.857	862	1005	962	956	905	904		3.857	935	991	732	706	805	818		3.857	920	748	958	727	893	824
3.865	882	928	982	991	819	906		3.865	886	977	841	852	954	803		3.865	848	1029	852	917	870	850
3.874	804	954	1077	851	858	813		3.874	1001	894	847	863	986	750		3.874	869	1072	746	899	882	875
3.882	803	982	799	1193	873	859		3.882	950	861	853	873	795	1085		3.882	910	895	894	1050	811	987
3.89	839	1004	939	1163	821	844		3.89	776	987	736	920	856	1011		3.89	606	972	887	1025	830	951
3.899	849	930	1075	960	839	763		3.899	1174	961	936	1098	928	928		3.899	948	703	880	1000	848	982
3.907	839	974	1022	1060	856	845		3.907	1103	903	1033	1067	878	932		3.907	882	1023	912	886	880	860
3.915	816	941	1016	832	777	876		3.915	1016	824	1058	894	827	947		3.915	1051	1031	968	891	874	1096
3.924	794	1009	1020	1121	881	903		3.924	868	807	835	905	904	904		3.924	838	955	1030	865	868	1075
3.932	801	1043	935	1022	755	911		3.932	1017	774	957	887	1035	891		3.932	1016	971	1069	776	1108	962
3.94	794	1076	1009	1059	764	841		3.94	970	989	864	968	1129	878		3.94	996	847	1107	815	1123	940
3.948	862	1053	880	1059	843	770		3.948	1023	991	935	1004	996	1043		3.948	977	879	1041	871	802	1039
3.957	830	1029	881	937	1023	1034		3.957	975	994	841	1300	976	1026		3.957	961	927	1077	859	913	938
3.965	798	1010	881	1152	1099	1044		3.965	979	876	902	1314	988	912		3.965	945	830	921	1537	841	1060
3.973	827	1072	1124	1060	1012	1024		3.973	1071	1071	962	2962	1500	1271		3.973	903	1182	1103	2665	886	886
3.982	855	1390	1212	899	982	1139		3.982	1114	886	873	5573	2884	1561		3.982	732	1696	1229	6163	1235	1169
3.99	839	2118	1949	834	887	1249		3.99	1130	815	1242	12539	7087	3641		3.99	828	4624	1360	12768	2229	1774
3.998	959	5501	5010	1024	969	2321		3.998	973	1002	2578	22844	13081	7420		3.998	837	10551	2987	22295	5320	4296
4.007	973	11260	10466	1805	1197	5381		4.007	1068	1888	6165	31970	21734	14115		4.007	799	20425	7626	31634	12043	10279
4.015	857	20893	19730	4342	1256	11309		4.015	1110	4475	13151	38251	31621	24179		4.015	761	30350	15224	38849	20605	18888
4.023	884	30852	28522	9801	2988	19480		4.023	1099	10265	22761	37617	38895	33345		4.023	815	39614	26316	38900	30513	29302
4.032	912	38193	36653	17825	8722	30388		4.032	902	18583	31299	32798	38994	39325		4.032	868	41192	35959	31627	38280	38999
4.04	1050	39703	40795	29063	15483	38802		4.04	1148	31166	39459	24349	31871	40273		4.04	1110	37068	42922	23368	41953	43732
4.048	1007	36136	34996	39918	27557	40618		4.048	1092	40862	38369	15896	24896	32057		4.048	1214	27227	41816	16352	37005	39215
4.057	920	25566	30584	42310	37373	37270		4.057	1244	43748	31306	11161	17043	22346		4.057	1040	18783	34831	10835	28223	31504
4.065	1220	18218	19952	35407	41751	28865		4.065	1224	38901	22992	7447	10729	16086		4.065	1054	12921	24809	8541	19907	21750
4.073	1334	12827	13608	29887	38058	19217		4.073	1124	30724	16680	6650	8492	10112		4.073	1175	9624	16532	7337	13344	14550
4.082	1125	8643	9398	21398	31597	13345		4.082	1230	23328	11529	6664	6994	8151		4.082	1216	7785	11733	6886	9890	10272
4.09	1118	6774	7705	13895	22293	10079		4.09	1157	14867	8767	6731	5922	6732		4.09	1053	6896	8578	6554	7617	8562
4.098	1141	7377	7068	10605	14551	8277		4.098	1193	11131	7279	5090	6513	6512		4.098	1062	5894	8299	5969	7048	7376
4.106	1186	6660	6888	8822	10440	6972		4.106	1147	8357	6067	5051	5911	6838		4.106	1240	5349	6743	5348	6756	6184
4.115	1178	5621	6430	7280	9234	6461		4.115	1100	7414	6085	3764	5235	5644		4.115	1462	4705	5565	4507	5794	5734
4.123	1133	4957	5968	6032	7056	5299		4.123	1262	5216	5304	3607	4531	5023		4.123	1480	3806	4886	3520	5394	4908
4.131	1089	4056	5055	4820	6232	4059		4.131	1370	4744	4303	3299	3683	3872		4.131	1476	3840	4331	3526	3988	3436
4.14	1266	3640	4159	4625	5095	4037		4.14	1331	4488	3539	3507	3144	3706		4.14	1337	3488	3476	2822	3389	3196
4.148	1433	3522	3923	3974	4296	3477		4.148	1350	4057	3270	3110	3211	2940		4.148	1412	3367	3683	2818	3085	3345
4.156	1316	3274	3559	4001	3797	3412		4.156	1369	4008	3663	2646	3041	2562		4.156	1420	3406	3452	2487	3559	2955
4.165	1385	3676	3266	3152	3499	3323		4.165	1397	3579	3140	3534	2963	3042		4.165	1428	4129	3769	2859	3138	2257
4.173	1425	3717	3389	3749	3865	3636		4.173	1406	3684	3354	3473	2865	2723		4.173	1379	4332	3267	2902	2680	2840
4.181	1480	4261	3594	3864	3261	3754		4.181	1382	4102	3697	3733	3157	2855		4.181	1616	4846	3612	3533	3145	2894
4.19	1616	4575	4204	3764	3775	4601		4.19	1359	4649	3974	4814	3810	2831		4.19	1568	5471	4502	4212	3330	3827
4.198	1715	4989	4473	4452	4644	4825		4.198	1371	6007	4604	5713	3839	3147		4.198	1622	5724	5164	4575	4316	3930
4.206	1637	6727	5965	5877	5464	5844		4.206	1383	5838	5307	6196	5144	3677		4.206	1629	5745	5757	5116	4772	5114
4.215	1439	6758	6480	6064	5809	5203		4.215	1493	6065	6633	6240	4940	4580		4.215	1637	5767	4894	5777	5180	5494
4.223	1718	6993	6863	6455	6332	5570		4.223	1604	5362	6482	6253	5443	5296		4.223	1741	5447	5817	5442	6069	4976
4.231	1466	6542	6589	5460	5939	5584		4.231	1543	5359	5773	5772	5295	5762		4.231	1624	5245	5549	5346	5588	5152
4.24	1771	6301	5939	5425	5416	5053		4.24	1481	5089	6290	5312	5147	5417		4.24	1507	5090	4921	5287	5515	5079
4.248	1633	6078	5944	4821	5163	4451		4.248	1427	4137	5601	5004	5067	5353		4.248	1870	4709	5159	4718	4651	5132
4.256	1566	5106	5264	4602	5009	4681		4.256	1570	4680	4978	4834	4835	5077		4.256	1334	5024	4875	5326	4889	4428
4.264	1583	5456	5930	4931	5070	4793		4.264	1588	4899	5212	5187	4462	4943		4.264	1710	5088	4920	4793	4717	4676
4.273	1402	5486	6160	4654	5205	4921		4.273	1606	4996	5189	5378	5000	4653		4.273	1589	5504	4958	5379	5096	4520
4.281	1411	6236	5975	5221	5875	5050		4.281	1391	5183	6227	5366	4936	4358		4.281	1671	5218	5511	5575	5339	4724
4.289	1519	6100	5669	5715	5726	5124		4.289	1517	5354	6284	5468	4872	5259		4.289	1810	4932	5464	4956	5253	4661
4.298	1479	5404	5740	5539	5907	4859		4.298	1682	5241	5511	4910	5059	4930		4.298	1454	4383	5394	5007	5143	4598
4.306	1532	5448	5656	5021	4967	3900		4.306	1679	4455	4973	4307	4746	5274		4.306	1425	3700	4260	4116	5034	4512
4.314	1557	4350	4571	4255	4605	3522		4.314	1643	3939	4731	3496	4161	4363		4.314	1862	2953	3987	3810	4555	3646
4.323	1519	4160	3399	4045	4167	3339		4.323	1628	3326	3939	2953	3817	4335		4.323	1576	2981	3527	3308	4325	2994
4.331	1554	3685	3858	3494	3033	2707		4.331	1613	3225	3318	2664	2965	3507		4.331	1710	2776	3004	2903	3103	2918
4.339	1589	3316	3205	3086	3137	2775		4.339	1585	2721	3012	2766	2796	3120		4.339	1611	2518	2509	2619	3139	2372
4.348	1699	2961	2992	2836	2598	2770		4.348	1557	2842	2594	2587	2533	2765		4.348	1900	2376	2874	2961	2500	2199
4.356	1653	3151	2997	2706	2818	2463		4.356	1828	2377	2879	2454	2501	2628		4.356	1823	2402	2485	2640	2555	2265
4.364	1601	2952	2451	2753	2616	2498		4.364	1795	2832	2861	2766	2690	2777		4.364	1568	2710	2781	2527	2801	2156
4.373	1600	3371	3082	2611	2525	2652		4.373	1765	2803	3097	2759	2632	2479		4.373	1764	3068	2832	2699	2470	2235
4.381	1598	3416	3457	2754	2709	2845		4.381	1791	2644	2995	3200	2568	2497		4.381	1876	2900	2503	3318	2704	2699
4.389	1817	3462	3205	2875	2894	3054		4.389	1734	3395	3219	3178	3064	2460		4.389	1624	3335	3044	3706	3073	2605
4.398	1791	4050	4041	2995	3332	3263		4.398	1769	3399	3847	3377	3136	3031		4.398	2036	3184	3280	3151	3228	2910
4.406	1624	4075	3908	3847	3451	3329		4.406	1800	3504	3852	3726	3460	3047		4.406	1919	3032	3138	3786	3370	3179
4.414	1755	3961	3893	3792	3701	3338		4.414	1831	2963	3927	3646	3059	3324		4.414	1771	3453	3492	3545	3244	2994
4.423	1866	3832	3866	3539	3465	3030		4.423	1834	3015	3650	3566	3427	3306		4.422	1843	3333	3402	3620	3544	3156
4.431	1830	3780	3629	3494	3675	3190		4.431	1837	3253	3783	3601	3332	3429		4.431	1860	2967	3641	3563	3455	3077
4.439	1557	3377	3444	3027	3179	2993		4.439	1908	2820	3814	3559	2941	3311		4.439	1877	2914	3866	3338	3531	3054
4.447	2148	3523	3325	3099	2685	2640		4.447	1978	3109	3572	3105	2826	3194		4.447	1944	3096	4009	3622	3489	2958
4.456	1993	3156	3040	2638	2831	2639		4.456	1965	3368	3329	3314	3100	3030		4.456	1998	2661	4098	3599	3028	2895
4.464	2079	3631	3079	3054	2607	2677		4.464	1744	2907	3808	3376	2787	3146		4.464	2052	2690	4401	3558	3236	2657
4.472	1519	3011	3080	2677	2451	2266		4.472	1855	2453	3658	3141	2621	2945		4.472	1797	2195	4222	3291	2580	2668
4.481	1943	2615	2770	2274	2795	1986		4.481	1887	2291	3307	3364	2340	2803		4.481	1794	2373	4043	2956	2650	2436
4.489	1942	2718	2660	2255	2309	1940		4.489	1919	2362	2640	3100	2552	2452		4.489	2168	2385	3794	2660	2306	2204
4.497	1915	2519	2176	2080	2063	1686		4.497	1971	1898	2671	2444	2259	2041		4.497	1941	1995	3305	2274	2255	2217
4.506	1752	2203	2104	2069	1847	1611		4.506	1942	1922	2577	2159	1872	2118		4.506	2149	1843	2970	2278	1949	2098
4.514	1657	2198	1901	1820	1752	1988		4.514	1913	1954	2085	2142	2060	1942		4.514	1980	2067	2641	2093	1699	1814
4.522	1533	2337	2026	1710	2063	1776		4.522	1943	1902	2325	2132	1672	1610		4.522	1909	1986	2240	1955	1853	1650
4.531	1828	1940	1730	1671	2131	1860		4.531	1792	2026	2031	2181	1699	1814		4.531	1888	1836	2000	1644	1749	1728
4.539	1855	2063	1992	1785	2007	1942		4.539	1542	1997	2234	1897	1659	1918		4.539	1636	2007	1985	1891	1744	1737
4.547	1466	2198	2043	1636	1717	1635		4.547	1786	1957	2077	1751	1676	1719		4.547	1802	1566	1955	1709	1622	1713
4.556	1499	2168	2096	1765	1785	1591		4.556	1907	1806	2030	2123	1789	1699		4.556	1949	1758	1851	1572	1662	1717
4.564	1534	2329	2075	1880	1652	1582		4.564	1814	1897	2299	1825	1777	1750		4.564	1591	2035	1885	1907	1474	1722
4.572	1598	2290	2055	1995	1850	1765		4.572	1770	1988	1818	1987	1775	1801		4.572	1894	1547	1950	1907	1572	1690
4.581	1713	2283	1961	2161	1837	1737		4.581	1863	1612	1755	1678	1774	1839		4.581	1989	1674	2015	1849	1669	1658
4.589	1846	1981	1688	1616	1961	1746		4.589	1851	1695	1554	2071	1742	1622		4.589	1788	1865	2017	1595	1873	1678
4.597	1806	2269	1951	1893	1882	1661		4.597	1849	1546	1896	2025	1710	1748		4.597	2021	1826	1890	1470	1763	1621
4.605	1577	1983	2003	1668	1820	1671		4.605	1848	1573	1918	2057	1442	1684		4.605	1640	1756	1750	1792	1755	1563
4.614	1682	1903	2044	1906	1910	1720		4.614	1558	1600	1801	1636	1778	1415		4.614	2080	1587	1990	1960	1665	1482
4.622	1605	2114	1723	1627	1858	1770		4.622	1642	1725	1947	1660	1553	1510		4.622	1884	1733	1662	1812	1685	1570
4.63	1683	1932	1861	2014	1638	1753		4.63	1756	1835	1842	1754	1659	1516		4.63	1904	1581	1809	1553	1638	1628
4.639	1298	1779	1952	1832	1808	1539		4.639	1844	1780	1915	1753	1514	1582		4.639	1675	1630	1879	1741	1662	1427
4.647	1580	1922	1761	1677	1637	1792		4.647	1693	1368	1747	1717	1531	1487		4.647	1661	1682	1675	1468	1564	1576
4.655	1806	1889	1646	1593	1631	1353		4.655	1770	1723	2007	1859	1632	1393		4.655	1560	1725	1913	1495	1626	1659
4.664	1450	1856	1750	1761	1678	1885		4.664	1758	1635	2049	1860	1579	1494		4.664	1572	1332	1766	1755	1609	1476
4.672	1612	2012	1826	1796	1560	1748		4.672	1859	1551	1600	1966	1526	1466		4.672	1584	1446	1711	1629	1605	1581
4.68	1539	1537	1835	1867	1659	1781		4.68	1597	1638	1691	1563	1484	1437		4.68	1621	1669	1677	1537	1525	1429
4.689	1646	2211	1844	1727	1438	1662		4.689	1485	1817	2121	1718	1602	1507		4.689	1653	1583	1722	1454	1574	1277
4.697	1607	2043	1681	1641	1910	1392		4.697	1842	1770	2037	1957	1561	1479		4.697	1675	1478	1766	1287	1454	1497
4.705	1568	1874	1734	1781	1788	1520		4.705	1961	1876	1569	1603	1537	1450		4.705	1697	1586	1655	1544	1423	1519
4.714	1537	1979	1636	1689	1589	1631		4.714	1531	1694	1581	1652	1513	1237		4.714	1670	1349	1545	1714	1478	1540
4.722	1512	1899	1814	1748	1564	1475		4.722	1575	1494	1754	1612	1489	1179		4.722	1681	1810	1590	1731	1501	1485
4.73	1487	1916	2156	1800	1329	1622		4.73	1782	1638	1612	1382	1627	1573		4.73	1692	1672	1754	1772	1579	1429
4.739	1680	1932	2019	1920	1812	1841		4.739	1750	1758	2163	1659	1791	1696		4.739	1692	2008	1969	2160	1749	1459
4.747	1673	2052	1962	1869	2104	1880		4.747	1800	1657	2249	2072	1715	2311		4.747	1840	1929	1896	2083	1987	2120
4.755	1907	2285	1904	2135	2111	2410		4.755	1829	1790	2364	2166	2157	2216		4.755	1778	1998	2119	2085	2095	2277
4.763	1947	2300	2164	2332	2455	2287		4.763	2094	1850	2416	2479	2146	2264		4.763	1716	2104	2193	2126	2029	2263
4.772	1684	2339	2424	2309	2386	2187		4.772	2043	2092	2274	2546	2364	2425		4.772	1810	1771	2221	2274	2339	2151
4.78	1440	2529	2490	2239	2092	2460		4.78	1833	2070	2334	2613	2358	2303		4.78	1905	1910	2248	2423	2358	2039
4.788	1970	2675	2555	2168	2429	2410		4.788	2192	2049	2285	2450	2352	2182		4.788	1934	2048	2283	1833	2246	2546
4.797	1832	2660	2454	2299	2437	2565		4.797	2157	1916	2236	2187	2316	2441		4.797	1962	2005	2317	2403	2078	2500
4.805	1854	1865	2316	2106	2167	2140		4.805	1879	1885	1970	2275	2333	2359		4.805	1977	1739	2341	1931	2102	2485
4.813	1672	2188	2066	2158	2122	1875		4.813	2027	1746	2259	2204	2381	1879		4.813	1991	1589	2138	2321	2074	2483
4.822	1813	2058	2217	1964	1964	1991		4.822	2086	1656	2040	1852	2027	1693		4.822	1973	1820	2171	1979	1959	1933
4.83	1603	1909	2052	1939	2117	1757		4.83	1941	1628	2228	1892	1837	1863		4.83	1954	1771	1926	1504	2074	1895
4.838	1605	2170	1946	1793	1651	1872		4.838	1865	1710	1784	1912	1852	1498		4.838	1926	1567	1960	1631	1878	1831
4.847	1683	2154	1829	1568	1880	1409		4.847	1685	1627	1991	1821	1335	1653		4.847	1550	1422	1719	1365	1666	1903
4.855	1451	1808	1623	1785	2002	1624		4.855	1884	1546	1838	1870	1693	1500		4.855	1867	1692	1893	1702	1630	1581
4.863	1515	1678	1951	1861	1828	1637		4.863	1937	1649	1688	1735	1633	1504		4.863	1619	1671	1529	1508	1674	1601
4.872	1476	1938	1856	1540	1600	1682		4.872	1497	1610	1875	1652	1824	1489		4.872	1755	1606	1654	1409	1395	1642
4.88	1503	1812	1712	1889	1570	1540		4.88	1531	1571	1814	1679	1503	1341		4.88	1666	1533	1637	1602	1543	1415
4.888	1555	1737	1783	1400	1409	1690		4.888	1506	1605	1728	1649	1565	1766		4.888	1740	1619	1602	1548	1655	1539
4.897	1542	1493	1566	1508	1629	1592		4.897	1510	1639	1702	1620	1449	1650		4.897	1708	1592	1693	1417	1606	1537
4.905	1528	1821	1764	1625	1918	1655		4.905	1561	1624	1618	1620	1497	1413		4.905	1706	1467	1619	1627	1557	1674
4.913	1587	1886	1863	1602	1816	1602		4.913	1612	1582	1533	1619	1249	1621		4.913	1705	1388	1545	1513	1585	1715
4.921	1656	2227	1687	1616	1340	1575		4.921	1888	1539	1794	1482	1676	1585		4.921	1942	1670	1713	1483	1601	1421
4.93	1647	1964	1914	1590	1634	1547		4.93	1887	1935	1709	1505	1668	1571		4.93	1889	1531	1773	1701	1618	1733
4.938	1637	1766	1941	1714	1634	1585		4.938	1717	1951	1662	1529	1511	1557		4.938	1752	1753	1832	1774	1553	1528
4.946	1681	1757	1799	1682	1822	1624		4.946	1892	1897	1704	1788	1532	1607		4.946	1846	1665	1783	1684	1750	1520
4.955	1704	1643	1658	1650	1928	1378		4.955	1877	1552	1746	1788	1553	1504		4.955	1939	1357	1778	1668	1795	1563
4.963	1727	1744	1986	1660	1875	1454		4.963	1856	1655	1757	1705	1609	1480		4.963	2039	1369	1773	1652	1700	1659
4.971	1747	1719	1940	1669	1705	1580		4.971	1958	1895	1767	1722	1664	1588		4.971	2170	1555	1637	1495	1606	1762
4.98	1767	1694	1819	1688	1851	1502		4.98	2068	1547	1642	1740	1656	1497		4.98	2282	1551	1703	1658	1682	1704
4.988	1909	1587	1794	1707	1752	1525		4.988	2177	1728	1615	1593	1648	1506		4.988	2250	1672	1628	1488	1785	1530
4.996	2555	1479	1854	1544	1708	1545		4.996	1712	1569	1690	1734	1501	1515		4.996	2702	1747	1839	1554	1455	1712
5.005	6338	2378	1951	1345	1720	1542		5.005	2110	2246	1783	2337	1613	1649		5.005	4439	4422	2400	1798	1823	1497
5.013	34424	6635	3168	1906	1839	2496		5.013	3550	6024	2637	6198	1956	1741		5.013	21001	17100	6305	3212	3526	1705
5.021	142464	28505	11613	4368	2861	5513		5.021	12560	27067	7764	20516	4464	2408		5.021	94913	66437	22455	11855	10597	2158
5.03	417967	101581	40877	13372	8442	11773		5.03	58043	98777	24060	63549	12793	5127		5.03	329720	202350	70101	34732	27391	4260
5.038	898308	270100	109089	39529	21797	22875		5.038	220291	249273	74334	134243	32271	12102		5.038	751695	432239	169441	84436	61873	9645
5.046	1507143	506770	236211	89310	50650	37813		5.046	601433	488486	166221	230646	69003	22201		5.046	1357790	752381	293707	155158	108196	20232
5.055	2123796	785887	391709	163003	94974	58215		5.055	1148265	801251	294134	345079	111596	38968		5.055	1958856	1103674	443857	243249	172505	35909
5.063	2683522	1072895	575591	257441	140369	75953		5.063	1795813	1086583	449935	456540	159786	57073		5.063	2700462	1380664	590767	333536	235204	50528
5.071	3301132	1416597	750890	342561	210270	98050		5.071	2450250	1435150	559688	584170	228963	75507		5.071	3114002	1696185	713302	433402	306869	68937
5.08	3795992	1613500	975896	467372	255358	126034		5.08	3024394	1702511	777245	715079	282933	95462		5.08	3812483	2034659	895471	520897	371445	89587
5.088	4316140	1985708	1167523	561241	326817	146811		5.088	3626172	1991268	942434	810130	341615	116080		5.088	4309471	2229425	1025493	630132	452263	112323
5.096	4450682	2044951	1250188	651213	374456	152980		5.096	4115494	2198758	1048418	832150	381256	135587		5.096	4746820	2368629	1134037	664202	487292	131292
5.104	4532676	2141019	1312991	710171	390672	151454		5.104	4643903	2259822	1136167	821381	423289	144225		5.104	4802931	2327429	1179621	722099	514314	145057
5.113	4439771	1910855	1252497	740642	394959	135241		5.113	4859361	2148933	1085818	750867	415434	145881		5.113	4665120	2168479	1065192	647201	473481	140042
5.121	3911209	1766675	1062174	704929	369205	113000		5.121	4767310	1967071	1057303	607517	372473	132792		5.121	4189678	1869833	929375	574011	426987	129564
5.129	3333579	1553484	883643	606398	321258	90289		5.129	4468658	1688996	885349	523443	300465	109622		5.129	3676729	1610687	788658	479844	349093	115245
5.138	2635058	1285206	709138	506011	258834	68819		5.138	3892295	1379471	678981	382528	239390	88887		5.138	2985519	1264627	605919	367169	273166	93127
5.146	2108846	927990	571138	396300	183718	45526		5.146	3196359	1059864	541916	291509	180152	64090		5.146	2257579	922585	455598	265814	180681	69408
5.154	1528565	645722	421112	295596	137616	33621		5.154	2541964	742861	386008	199173	130700	49371		5.154	1681685	708903	310807	197624	138580	49815
5.163	1134996	511035	300817	202957	96992	24978		5.163	1896939	566837	271839	142200	94832	34099		5.163	1240331	502191	231981	136097	99397	37020
5.171	809702	364021	208753	143900	68154	18690		5.171	1430430	395015	200877	108352	65816	23921		5.171	898228	375749	172100	96232	69179	25434
5.179	623900	270002	152722	106057	49909	13471		5.179	1088120	300725	140547	77259	46755	17883		5.179	683562	278263	121268	72573	51976	18795
5.188	478038	213775	114877	77473	37779	10404		5.188	774756	227257	108862	61957	35528	13367		5.188	531552	217825	95960	54754	36249	15675
5.196	369012	163094	92428	57981	30118	9163		5.196	566171	181784	85057	49182	26426	11146		5.196	425458	164836	70080	42924	28687	11296
5.204	301130	122002	68895	44920	25477	7870		5.204	445705	138592	68558	40718	22426	8437		5.204	319930	143654	60176	33705	24145	9433
5.213	248464	97315	61006	37154	21069	6670		5.213	357494	118546	54681	33718	19007	7942		5.213	276707	115195	48857	29822	19332	7645
5.221	212271	89002	49646	31066	16831	5744		5.221	296042	95193	45593	29283	16138	6868		5.221	223919	96485	41871	23344	17564	7268
5.229	192050	69333	40073	24726	14831	5448		5.229	243349	83019	37163	24509	13340	5973		5.229	198319	83861	34890	20279	15491	5727
5.238	161934	63953	37239	21716	13357	5312		5.238	221749	72183	32020	21585	12189	5154		5.238	177958	70221	31890	19434	14296	5708
5.246	142113	52080	32458	19486	11061	4563		5.246	193417	60948	27075	19876	10985	4828		5.246	155891	64179	28610	16055	12480	4518
5.254	133219	43400	25893	18739	9997	4104		5.254	169230	53752	24892	16938	9438	4546		5.254	135636	54953	24475	14647	11193	4267
5.262	115565	38975	25256	15773	8219	3864		5.262	144418	48454	22152	16001	9358	3797		5.262	124851	49320	22421	12895	10420	4243
5.271	104770	35459	22927	14558	7932	3957		5.271	129976	42619	20658	14217	8413	3552		5.271	111956	42734	20024	11530	9382	3580
5.279	94716	34753	19616	14063	7856	3581		5.279	110038	40551	14572	12794	7529	3718		5.279	99821	39305	19139	10878	8525	3610
5.287	86440	32251	18213	12307	6966	3268		5.287	102346	35962	15364	11845	7168	3233		5.287	90711	36254	16601	9443	7761	3336
5.296	78530	29920	16587	10680	6492	3351		5.296	87691	33319	12998	10857	6094	3430		5.296	87870	32744	15244	10135	6897	3452
5.304	69653	26836	14193	9913	5683	2937		5.304	83489	31332	13849	9293	5710	3163		5.304	74650	31439	13891	8864	6743	3222
5.312	60259	21921	12696	9039	5708	2981		5.312	77135	28891	13091	8704	5595	2717		5.312	63595	28132	12982	7345	6336	3094
5.321	53396	20770	13050	8252	5146	2430		5.321	69840	24501	10945	8610	4942	2669		5.321	55485	25155	11248	6611	5798	2841
5.329	46177	17403	11685	8226	5260	2419		5.329	60955	22827	9364	7726	5236	2553		5.329	48299	23105	10275	7116	4555	2654
5.337	39238	16402	10367	7056	4091	2465		5.337	51298	18636	8883	6892	4264	2372		5.337	45024	19205	8923	5599	4650	2833
5.346	36822	14140	8699	6579	3941	1984		5.346	46165	16276	8786	6441	3978	2790		5.346	36012	17207	7927	5112	4245	2357
5.354	31218	13646	8919	5883	4016	2380		5.354	39962	15103	8182	5637	3732	2190		5.354	34212	15483	8372	5019	3935	1983
5.362	28870	13028	7237	5078	3668	1940		5.362	35095	14483	7293	5017	3421	2061		5.362	30944	13951	8075	4550	3639	2143
5.371	25266	11484	6827	4773	3346	1980		5.371	29703	13142	6486	5081	3226	2145		5.371	27074	13806	6740	4093	3450	1858
5.379	23616	11081	6511	4486	3309	1621		5.379	28213	12232	5751	4692	3268	2028		5.379	25243	11931	6213	3907	2914	1827
5.387	22283	9672	6037	4265	3404	1890		5.387	26527	11643	5774	4834	3261	1927		5.387	23096	10982	6097	3771	3161	2176
5.396	20822	8675	6053	4410	3188	1955		5.396	25293	11176	5422	4517	2733	1695		5.396	21706	11424	5818	3649	2851	2041
5.404	18375	8754	5350	4257	3028	2037		5.404	22662	9608	5302	4241	2626	1542		5.404	19874	10181	5386	3254	2403	1676
5.412	19022	7648	5243	3698	3035	1699		5.412	21526	10462	5056	4342	2573	1748		5.412	20538	10360	5263	3363	2922	1683
5.42	17123	7823	5576	3909	3083	1846		5.42	19644	8826	4574	4316	2566	1687		5.42	18069	9175	4933	3085	2906	1856
5.429	16086	7461	5334	3603	2610	1673		5.429	20015	9273	4549	4094	2559	1625		5.429	18816	9124	4767	3370	2301	1848
5.437	15761	7178	5205	3545	2773	1640		5.437	18779	9000	4900	3864	2382	1687		5.437	16473	9110	4062	3211	2519	1530
5.445	16463	7384	4432	3432	2962	1778		5.445	17937	8668	4630	3928	2342	1749		5.445	17961	8674	4621	2732	2518	1834
5.454	14566	6925	4743	3425	3029	1720		5.454	17047	8191	4453	3801	2256	1770		5.454	15956	8415	4554	3256	2525	2131
5.462	14895	6584	4280	3286	2646	1826		5.462	17124	7857	4751	3652	2139	1791		5.462	15253	8024	4618	3346	2307	1930
5.47	13267	6622	4774	3484	2752	1712		5.47	16675	7844	4280	3947	2532	1670		5.47	15885	7919	4596	3498	2173	1491
5.479	13050	6760	4106	3454	2498	1784		5.479	16385	7012	4243	3420	2552	1667		5.479	14463	8452	4574	3022	2289	1706
5.487	13535	6740	3887	3137	2778	1502		5.487	14970	7270	4022	3713	2079	1700		5.487	15742	7678	4479	2683	2308	1654
5.495	11770	6757	4142	3182	2686	1883		5.495	13882	7846	3990	3664	1902	1786		5.495	13621	7757	4441	2886	2327	1819
5.504	11298	5859	3824	3161	2735	1782		5.504	14630	7068	3603	3602	2000	1805		5.504	13537	7803	4186	3096	2480	1642
5.512	11782	5854	4118	3072	2596	1553		5.512	13694	7060	4082	3179	2161	1824		5.512	12624	6995	3973	2889	2507	1464
5.52	10711	5305	4045	2983	2682	1709		5.52	13374	6641	3552	3257	2457	1631		5.52	12507	7094	3859	2895	2044	1779
5.529	10392	5726	3828	2740	2449	1686		5.529	12509	5896	3481	2882	2321	1846		5.529	11398	6476	3922	2536	2221	1737
5.537	10144	4638	3835	2939	2427	1531		5.537	11087	6404	3311	3180	2184	1590		5.537	11416	6538	3877	2455	2245	1605
5.545	9851	5603	3968	3091	2469	1551		5.545	10898	5642	3113	3107	1977	1657		5.545	9868	6052	3657	2492	2200	1618
5.554	9380	4775	3299	2948	2256	1544		5.554	9955	5406	3334	2977	1982	1823		5.554	9698	6258	3586	2573	1938	1776
5.562	8735	4692	3590	2826	2461	1574		5.562	9793	5171	3284	2976	1951	1775		5.562	9235	5671	3182	2519	2131	1689
5.57	7576	5463	3457	2651	2241	1613		5.57	9490	4888	3061	2997	1944	1971		5.57	8812	5763	3526	2329	2054	1402
5.578	7753	4590	3395	2825	2376	1585		5.578	9635	4818	2838	2778	1950	1411		5.578	9267	5635	3464	2431	1984	1570
5.587	8171	4144	2837	2802	2516	1557		5.587	8947	5049	3041	2930	1955	1544		5.587	8173	5066	3163	2173	2168	1593
5.595	7329	4179	3300	2723	2315	1466		5.595	8442	4795	3026	2914	2100	1725		5.595	8456	5038	3319	2440	2232	1500
5.603	7024	4197	3247	2845	2124	1548		5.603	8408	4541	3010	2899	2145	1710		5.603	7708	5329	3200	2286	2145	1643
5.612	7674	4156	3148	2468	2283	1521		5.612	8374	4773	2965	2763	1932	1799		5.612	7975	4683	3081	2292	2205	1657
5.62	7314	4115	2920	2645	2437	1607		5.62	7766	4567	3079	2584	2207	1579		5.62	7683	4841	2962	2220	2233	1670
5.628	6596	3795	2885	2253	2400	1694		5.628	7400	4760	2649	2644	1973	1544		5.628	7841	5579	2878	2112	2093	1636
5.637	6408	3772	2845	2422	2268	1650		5.637	7280	4346	2869	2734	1783	1580		5.637	6796	4367	2666	2188	1560	1480
5.645	6509	3335	2770	2497	2286	1607		5.645	6922	4423	2986	2774	1933	1515		5.645	6968	4690	2913	2088	1854	1568
5.653	5730	3797	2626	2610	2505	1564		5.653	6561	4272	2863	2621	2028	1523		5.653	6905	4887	3064	2102	1861	1524
5.662	6537	3662	2685	2316	2478	1556		5.662	6296	4122	2757	2691	1859	1643		5.662	6752	4510	3137	2101	1802	1607
5.67	5689	3313	2685	2525	2091	1548		5.67	5833	3972	2840	2452	1786	1574		5.67	6790	4190	2734	2115	1958	1532
5.678	5751	2906	2684	2318	2170	1430		5.678	6716	4043	2787	2372	1906	1506		5.678	6725	4350	2976	1875	1982	1457
5.687	5516	3185	2673	2047	2121	1377		5.687	5928	4159	2418	2507	1844	1641		5.687	5675	4199	2498	2052	1808	1600
5.695	5514	3104	2661	2290	2167	1325		5.695	6260	4082	2511	2334	1846	1511		5.695	5951	4476	2273	1986	1745	1383
5.703	5591	2958	2606	2214	2078	1331		5.703	6208	3758	2604	2415	1853	1386		5.703	6093	4030	2883	1941	1945	1284
5.712	5157	2942	2551	2322	2037	1337		5.712	5861	3958	2626	2579	1689	1532		5.712	5372	3758	2635	2031	1640	1499
5.72	4920	2895	2565	2197	2084	1398		5.72	5768	3409	2062	2205	1525	1472		5.72	5613	3688	2404	2036	1640	1501
5.728	4908	3033	2443	2165	2117	1415		5.728	5404	3769	2434	2529	1714	1541		5.728	5109	3561	2752	1920	1872	1466
5.736	5257	2660	2215	2224	1869	1432		5.736	5576	3662	2245	2110	1683	1537		5.736	5468	3845	2563	1804	1771	1383
5.745	4552	2979	2131	1965	2131	1537		5.745	4861	3551	2452	2653	1662	1440		5.745	5030	3495	2461	1614	1669	1523
5.753	4960	2869	2217	2356	1804	1518		5.753	5156	3769	2276	2273	1625	1435		5.753	5062	3744	2358	1913	1699	1546
5.761	4794	3073	2402	1875	1945	1500		5.761	5199	3183	2262	2284	1588	1410		5.761	4921	3702	2771	1590	1685	1450
5.77	4943	3103	2451	2232	1788	1282		5.77	5241	3100	2247	2437	1646	1252		5.77	4930	3792	2801	1878	1660	1353
5.778	4706	2981	2500	2508	1796	1658		5.778	5157	2987	2281	2145	1513	1614		5.778	4906	3737	2611	1539	1592	1634
5.786	5035	2442	2188	2207	1804	1597		5.786	4852	3084	2314	2259	1583	1590		5.786	4756	3800	2621	1627	1692	1523
5.795	4694	2812	2143	2399	1741	1620		5.795	5390	3181	2074	2373	1652	1658		5.795	4750	3796	2728	1826	1791	1303
5.803	4266	2716	2186	1823	1678	1575		5.803	5039	3255	2447	2310	1682	1590		5.803	4918	3791	2243	1718	1916	1334
5.811	4703	2398	2193	2078	1734	1132		5.811	5265	3264	2361	2178	1711	1521		5.811	4696	3920	2303	1609	1888	1370
5.82	4507	2762	2200	2074	1791	1390		5.82	4971	3320	2275	2325	1573	1558		5.82	4474	3425	2473	1663	1783	1326
5.828	4208	2676	2210	1952	1857	1690		5.828	5085	3377	2435	2130	1924	1577		5.828	4421	3447	2626	1782	1843	1282
5.836	4749	2683	2201	1998	2023	1525		5.836	4775	3374	2232	2251	1913	1596		5.836	4706	3560	2649	1778	1650	1701
5.845	4303	2702	2192	2034	1975	1400		5.845	4737	3346	2271	2185	1666	1352		5.845	4700	3435	2496	1774	1682	1687
5.853	4547	2595	2118	2071	2006	1314		5.853	4688	3319	2257	1890	1606	1329		5.853	4852	3310	2631	1842	1714	1470
5.861	4289	2488	2205	2247	1867	1363		5.861	5284	3323	2277	2232	1610	1686		5.861	4502	3633	2478	1801	1624	1542
5.87	4130	2854	1977	2197	1975	1411		5.87	3975	3068	1943	2308	1808	1430		5.87	4522	3423	2503	1759	1602	1659
5.878	3881	2318	2107	2136	2197	1335		5.878	4228	3203	2053	2047	1752	1497		5.878	4623	3539	2529	1773	1580	1671
5.886	4019	2681	1962	1973	2196	1524		5.886	4211	3351	2116	2183	1550	1526		5.886	3865	3275	2513	1786	1635	1576
5.895	4214	2631	2017	2036	2151	1438		5.895	3329	2834	1940	2132	1900	1407		5.895	4082	3254	2254	1818	1869	1481
5.903	3565	2416	2073	2098	2171	1352		5.903	3904	2875	2003	1954	1588	1390		5.903	3823	3362	2357	1709	1810	1486
5.911	3421	2403	2075	1988	1828	1305		5.911	3687	3358	2055	2042	1398	1495		5.911	3974	3302	2483	1928	1610	1373
5.919	3466	2152	2180	2134	2085	1384		5.919	3816	2825	1997	1918	1641	1401		5.919	3796	3242	2065	1974	1911	1453
5.928	3611	2270	2325	1973	2076	1462		5.928	3945	3047	1939	2067	1707	1306		5.928	3618	3025	2398	1647	1676	1396
5.936	3450	2173	1819	2032	1901	1413		5.936	3698	2601	2014	1979	1709	1314		5.936	3789	3215	2363	1786	1495	1402
5.944	3424	1920	1808	2147	1590	1490		5.944	4069	3217	2122	1764	1768	1278		5.944	3470	3121	2153	2016	1609	1347
5.953	3464	2266	2147	1954	1863	1422		5.953	3509	3153	2137	1857	1472	1243		5.953	3609	3206	2480	1426	1552	1292
5.961	3504	1995	1993	1898	1769	1355		5.961	3672	2825	2047	1643	1479	1204		5.961	3432	3143	2243	1812	1579	1359
5.969	3114	2392	1876	1904	1961	1578		5.969	3590	2951	1788	1950	1797	1288		5.969	3471	2841	2402	1784	1432	1395
5.978	3443	1885	1941	1798	1639	1283		5.978	3794	2716	2034	1890	1608	1372		5.978	3251	3044	2130	1610	1346	1432
5.986	3155	2008	2044	1978	1973	1195		5.986	3021	2205	1540	1737	1514	1443		5.986	3360	2831	1766	1386	1706	1226
5.994	3067	1899	1969	1916	1909	1027		5.994	3156	2957	2016	1945	1598	1454		5.994	3569	3092	2066	1770	1808	1332
6.003	3463	1949	1773	1715	1995	1190		6.003	3630	2890	1897	1868	1586	1240		6.003	3495	3048	2177	1772	1594	1363
6.011	3466	1999	2189	1686	1997	1353		6.011	3055	2644	1953	1791	1573	1276		6.011	3172	3003	2396	1572	1619	1394
6.019	3318	1966	1702	1823	1924	1338		6.019	2867	2801	1852	1997	1499	1502		6.019	3388	3216	2246	1652	1355	1140
6.028	2635	1932	1725	1860	1726	1323		6.028	3352	2699	2189	1908	1561	1382		6.028	3261	2711	2096	1535	1915	1318
6.036	3046	1954	1844	1898	1897	1375		6.036	3061	2598	2206	1939	1623	1451		6.036	3099	3175	2276	1609	1807	1510
6.044	2989	1975	1834	1805	1845	1426		6.044	3224	2515	1707	1969	1388	1377		6.044	3292	2402	2247	1430	1640	1364
6.053	3085	2130	1823	1853	1794	1518		6.053	3157	2848	1577	1864	1422	1392		6.053	3383	2626	1976	1384	1454	1189
6.061	2714	2041	1470	1901	1827	1428		6.061	3236	2774	1927	1885	1510	1393		6.061	2974	2850	1978	1513	1458	1376
6.069	2633	1951	2012	1927	1860	1338		6.069	3134	2364	1989	1906	1485	1395		6.069	3103	2784	1920	1642	1507	1140
6.077	3070	2017	2134	1953	1782	1361		6.077	3023	2871	1959	1867	1461	1321		6.077	2701	2529	2079	1724	1518	1209
6.086	2611	1873	2000	1789	1688	1120		6.086	2841	2445	1838	1778	1409	1296		6.086	3194	2966	2126	1622	1411	1278
6.094	2352	1992	1888	1672	1898	1195		6.094	3165	2374	1624	1642	1431	1270		6.094	2965	2470	2003	1572	1328	1143
6.102	2903	1841	1824	1742	1553	1269		6.102	2976	2852	1640	1648	1426	1081		6.102	3249	2930	2018	1628	1549	1007
6.111	2926	1897	1949	1735	1761	1261		6.111	2969	2426	1608	1654	1178	1314		6.111	2799	2829	1994	1451	1156	1341
6.119	2551	1827	1989	1526	1884	1320		6.119	2822	2526	1878	1689	1495	1223		6.119	3044	2567	2033	1466	1551	1439
6.127	2865	1826	1972	1729	1805	1280		6.127	2626	2364	1818	1764	1359	1133		6.127	3171	2499	2072	1434	1671	1454
6.136	2462	1886	1531	1610	1694	1240		6.136	2685	2437	1766	1839	1280	1188		6.136	3158	2464	1846	1400	1533	1047
6.144	2561	1687	1604	1536	1725	1338		6.144	2822	2572	1639	1578	1417	1369		6.144	2697	2517	1833	1472	1470	1084
6.152	2644	1662	1639	1462	1525	1321		6.152	2896	2479	1678	1855	1478	1540		6.152	2398	2397	1852	1216	1544	1232
6.161	2681	1935	1666	1540	1617	1223		6.161	2884	2112	1548	1573	1392	1383		6.161	2394	2445	1900	1347	1549	1188
6.169	2256	1947	1698	1618	1769	1372		6.169	2320	2445	1662	1685	1438	1184		6.169	2413	2474	1892	1448	1554	1043
6.177	2157	1746	1687	1574	1527	1296		6.177	2618	1910	1594	1492	1302	1124		6.177	2405	2466	1883	1660	1308	1262
6.186	2430	1593	1677	1723	1603	1199		6.186	2416	2523	1664	1666	1420	1216		6.186	2396	2294	2042	1585	1392	1227
6.194	2423	1407	1566	1381	1802	1380		6.194	2386	2198	1648	1638	1275	967		6.194	2422	2122	2050	1469	1589	1089
6.202	2416	1463	1567	1488	1798	1321		6.202	2683	2190	1631	1428	1241	1240		6.202	2075	2385	1872	1390	1372	1201
6.211	2120	1519	1706	1573	1509	1118		6.211	2480	2403	1680	1441	1316	1126		6.211	2063	2201	1924	1138	1281	973
6.219	1857	1533	1568	1451	1395	1294		6.219	2506	2149	1504	1482	1077	1173		6.219	2150	2416	1681	1415	1166	1045
6.227	2229	1672	1666	1552	1577	1300		6.227	2179	2340	1597	1672	1426	1369		6.227	2118	2231	2052	1480	1306	1021
6.235	2298	1664	1758	1349	1661	1089		6.235	2376	1907	1736	1716	1235	1316		6.235	2086	2450	1587	1466	1240	1306
6.244	2076	1489	1294	1512	1639	1400		6.244	2383	2067	1451	1719	1360	1238		6.244	2020	2364	1661	1073	1321	1241
6.252	2168	1649	1599	1490	1712	1313		6.252	2235	2161	1194	1605	1507	1197		6.252	1953	2168	1834	1451	1402	1189
6.26	2019	1546	1567	1468	1500	1267		6.26	2323	2297	1398	1483	1457	1236		6.26	1879	2189	1838	1253	1099	1312
6.269	2236	1606	1517	1419	1502	1152		6.269	2411	2181	1451	1564	1020	1035		6.269	2100	2336	1769	1618	1221	1062
6.277	2364	1666	1407	1446	1503	1082		6.277	2171	2200	1303	1560	1505	1022		6.277	2235	2372	1766	1373	1185	1047
6.285	1976	1729	1532	1479	1473	1133		6.285	2249	2209	1447	1392	1301	1385		6.285	2243	2221	1741	1280	1210	1270
6.294	1824	1702	1536	1279	1443	1186		6.294	2173	2098	1685	1582	1161	1283		6.294	2225	2254	1738	1232	1235	1191
6.302	1883	1611	1524	1152	1602	1236		6.302	2522	2107	1776	1687	1300	1098		6.302	2171	2146	1698	1392	1316	841
6.31	1883	1654	1392	1537	1656	1223		6.31	2493	2206	1892	1409	1271	1131		6.31	2116	2226	1494	1476	1310	986
6.319	1884	1598	1526	1495	1654	1241		6.319	1901	2108	1366	1267	1127	1041		6.319	2139	2307	1485	1423	1138	1171
6.327	1839	1420	1321	1418	1569	1259		6.327	2304	2009	1428	1440	1089	1090		6.327	1752	2310	1476	1505	1281	1096
6.335	1956	1422	1469	1330	1441	1124		6.335	1899	2093	1382	1468	1103	1140		6.335	2054	2313	1377	1248	1183	997
6.344	1995	1424	1176	1363	1591	1161		6.344	1876	2066	1716	1728	1116	1183		6.344	1854	2085	1480	1254	1132	960
6.352	2035	1556	1384	1395	1642	1241		6.352	1974	2038	1772	1600	1157	1189		6.352	1847	2190	1584	1276	1231	957
6.36	1814	1576	1360	1363	1475	1100		6.36	1723	2047	1496	1458	1197	1164		6.36	2151	1868	1604	1343	1256	955
6.369	1960	1366	1336	1369	1519	1123		6.369	2138	2056	1364	1417	1196	1140		6.369	2017	1991	1624	1285	1166	1204
6.377	1814	1523	1570	1375	1485	1173		6.377	2100	2108	1699	1422	1194	1248		6.377	1838	2114	1507	1228	1307	1181
6.385	1973	1612	1641	1288	1445	1138		6.385	1942	2159	1502	1389	1177	988		6.385	2041	2068	1390	1213	1346	1012
6.394	1857	1435	1478	1445	1657	1105		6.394	2090	2373	1645	1356	1067	1303		6.394	1986	2073	1686	1271	1386	1075
6.402	1659	1643	1475	1465	1589	1073		6.402	1899	1809	1519	1449	1253	1006		6.402	2134	2078	1593	1193	1146	1177
6.41	1791	1453	1270	1317	1522	1004		6.41	1578	1879	1436	1369	1225	918		6.41	1715	2016	1688	1000	1128	899
6.418	1835	1688	1573	1096	1490	1125		6.418	1788	2072	1547	1288	937	1183		6.418	1899	1954	1446	1089	1118	1021
6.427	1908	1553	1443	1203	1745	1034		6.427	2011	2059	1546	1439	1251	942		6.427	1841	1903	1560	1368	1086	1163
6.435	1488	1362	1467	1253	1667	1041		6.435	1872	1800	1363	1384	984	1152		6.435	1780	1853	1504	1380	1084	1257
6.443	1666	1223	1492	1217	1589	1071		6.443	1953	2018	1317	1328	1034	1188		6.443	1719	2073	1519	1533	1078	868
6.452	1764	1568	1365	1340	1606	985		6.452	1667	1661	1629	1555	1109	1070		6.452	1650	2169	1411	1058	1012	932
6.46	1420	1204	1380	1423	1615	1004		6.46	1591	1787	1458	1682	876	1187		6.46	1676	2000	1613	1082	1119	1142
6.468	1747	1503	1591	1340	1551	1119		6.468	1772	1729	1524	1647	938	1018		6.468	1678	1977	1566	1039	1072	833
6.477	1416	1351	1199	1156	1735	1065		6.477	1797	1723	1276	1586	1000	990		6.477	1680	2196	1557	1061	1069	1007
6.485	1391	1585	1163	1006	1746	968		6.485	1682	1716	1445	1283	1032	907		6.485	1388	2012	1311	1084	1097	885
6.493	1580	1454	1346	1199	1568	989		6.493	1438	1680	1345	1490	1064	899		6.493	1602	2115	1544	991	1016	901
6.502	1451	1110	1356	1216	1360	1047		6.502	1286	1686	1482	1402	1065	960		6.502	1453	2020	1567	1129	934	807
6.51	1278	1304	1360	1234	1436	1024		6.51	1498	1692	1077	1453	1067	910		6.51	1343	1875	1214	1092	907	1057
6.518	1511	1385	1070	1090	1396	1052		6.518	1360	1667	1576	1432	1121	860		6.518	1504	1585	1442	1055	911	994
6.527	1319	1208	1314	1048	1477	942		6.527	1339	1642	1490	1411	940	922		6.527	1305	1805	1338	828	857	748
6.535	1419	993	1303	1112	1498	774		6.535	1228	1683	1239	1433	938	903		6.535	1341	1788	1426	1028	802	1004
6.543	1282	887	1293	1048	1327	568		6.543	1418	1637	1343	1235	986	843		6.543	1249	1996	1430	1056	1027	699
6.552	1100	1294	1179	1051	1436	803		6.552	1274	1615	1515	1373	907	783		6.552	1482	1446	1434	798	964	791
6.56	1272	1034	1168	1100	1532	903		6.56	1296	1267	1216	1358	828	752		6.56	1443	1704	1150	1083	906	830
6.568	1280	1200	1249	934	1418	822		6.568	1304	1632	1175	1349	913	720		6.568	1271	1825	1300	947	841	924
6.576	1149	1174	1179	1021	1326	855		6.576	1163	1471	1141	1283	886	771		6.576	1203	1570	1312	1097	896	907
6.585	1169	1084	1006	1007	1197	888		6.585	1144	1269	921	1111	858	746		6.585	1138	1573	1145	1020	853	563
6.593	1265	1243	1001	993	1214	831		6.593	1358	1587	1178	1287	1011	753		6.593	1336	1552	1146	851	817	794
6.601	901	1146	854	979	1194	860		6.601	1142	1324	1050	1217	687	645		6.601	966	1348	1173	762	735	788
6.61	858	1124	967	1005	1175	646		6.61	1285	1488	1219	1263	787	596		6.61	1398	1438	1125	791	836	756
6.618	1082	982	1016	918	1129	779		6.618	1047	1292	1328	1231	823	548		6.618	1020	1413	1030	889	753	749
6.626	1017	1083	964	889	1171	634		6.626	1052	1055	981	1150	759	642		6.626	1011	1370	755	669	670	701
6.635	875	885	1039	901	1213	624		6.635	1048	1492	1042	1027	680	623		6.635	1208	1226	1008	719	685	522
6.643	849	925	1114	966	785	649		6.643	1042	1317	1073	1135	682	604		6.643	1024	1142	1042	697	708	752
6.651	965	1036	809	925	1221	627		6.651	791	1097	967	1212	679	584		6.651	985	1303	909	725	600	625
6.66	903	974	980	885	1097	604		6.66	877	1029	862	949	695	568		6.66	1085	1093	1084	782	627	710
6.668	841	920	739	725	1041	637		6.668	803	1201	1033	907	686	553		6.668	943	1095	954	775	682	462
6.676	775	908	820	712	908	670		6.676	880	974	980	833	677	577		6.676	931	934	794	619	659	439
6.685	794	939	844	681	796	464		6.685	914	962	820	911	668	600		6.685	900	1204	970	611	538	537
6.693	610	835	689	733	1065	646		6.693	856	998	943	890	744	602		6.693	691	1267	875	623	533	499
6.701	682	850	746	630	1099	582		6.701	798	793	888	782	488	573		6.701	971	997	729	626	623	462
6.71	762	902	802	645	997	593		6.71	787	798	1005	764	537	511		6.71	686	1035	823	590	638	439
6.718	591	741	771	661	708	428		6.718	663	856	1069	694	352	468		6.718	769	884	646	480	548	519
6.726	701	739	768	582	706	424		6.726	706	843	584	767	487	484		6.726	767	819	630	583	460	451
6.734	597	783	764	552	716	411		6.734	708	870	674	646	422	500		6.734	662	643	656	437	423	363
6.743	627	719	615	520	632	414		6.743	532	670	556	779	366	407		6.743	634	791	622	468	375	407
6.751	547	655	488	455	662	560		6.751	548	739	716	684	309	425		6.751	678	728	694	458	402	457
6.759	503	689	545	496	691	591		6.759	576	642	693	634	293	415		6.759	603	699	526	505	443	350
6.768	505	561	534	408	667	399		6.768	444	510	684	582	276	305		6.768	447	670	655	344	341	445
6.776	478	737	523	474	644	292		6.776	596	673	642	592	297	271		6.776	659	815	465	394	396	364
6.784	452	663	485	345	639	398		6.784	567	525	678	515	318	231		6.784	529	532	289	289	375	356
6.793	462	504	447	379	474	333		6.793	590	474	506	546	413	134		6.793	369	600	461	244	246	214
6.801	473	578	488	303	712	281		6.801	521	733	575	477	391	229		6.801	448	613	397	332	366	275
6.809	268	700	479	328	693	230		6.809	500	331	368	414	430	352		6.809	545	538	357	304	304	304
6.818	292	595	470	352	538	212		6.818	344	588	462	470	327	287		6.818	297	403	369	258	328	277
6.826	330	465	423	237	401	171		6.826	473	445	558	262	205	308		6.826	395	386	247	356	405	214
6.834	390	368	405	231	353	198		6.834	404	458	412	288	286	240		6.834	454	516	264	169	233	183
6.843	475	389	492	307	324	225		6.843	450	380	367	410	140	312		6.843	297	411	312	206	264	293
6.851	201	463	459	303	426	214		6.851	300	329	405	383	316	197		6.851	443	358	259	197	183	229
6.859	237	453	275	293	368	203		6.859	153	317	321	383	255	253		6.859	289	362	267	182	175	262
6.868	349	415	390	205	311	242		6.868	346	416	300	341	314	244		6.868	333	316	256	158	216	188
6.876	292	407	403	236	349	124		6.876	194	240	310	367	176	223		6.876	285	278	230	49	231	140
6.884	158	454	288	271	282	172		6.884	175	338	333	273	230	206		6.884	242	264	168	137	118	99
6.893	225	269	265	189	317	138		6.893	356	275	197	253	165	233		6.893	170	244	133	188	159	95
6.901	195	368	223	109	178	137		6.901	206	384	275	188	177	116		6.901	267	226	177	121	134	119
6.909	120	300	275	80	316	121		6.909	229	174	270	238	147	79		6.909	171	237	179	113	56	102
6.917	145	203	168	103	153	70		6.917	196	170	88	182	145	55		6.917	202	249	150	79	34	86
6.926	157	219	212	155	263	118		6.926	159	273	159	164	104	99		6.926	177	251	80	94	106	81
6.934	134	209	191	111	212	128		6.934	173	185	174	133	96	79		6.934	183	179	39	108	100	73
6.942	124	142	164	67	218	83		6.942	94	193	114	99	102	58		6.942	189	277	181	70	59	65
6.951	114	232	183	72	164	68		6.951	116	147	135	139	108	56		6.951	162	168	98	50	68	80
6.959	97	200	160	99	194	74		6.959	174	127	128	108	57	53		6.959	76	90	66	90	95	39
6.967	62	169	114	146	139	48		6.967	91	120	99	77	51	23		6.967	155	159	91	92	66	44
6.976	104	191	135	139	189	84		6.976	114	111	119	139	72	39		6.976	111	165	88	71	35	43
6.984	80	150	141	145	103	34		6.984	125	92	107	49	60	55		6.984	74	131	84	33	74	43
6.992	28	146	142	55	121	57		6.992	62	62	140	61	48	29		6.992	174	54	88	89	109	21
7.001	41	45	142	75	132	15		7.001	76	56	64	40	52	17		7.001	77	44	64	47	102	36
7.009	88	71	83	95	66	27		7.009	43	34	95	36	27	32		7.009	96	62	98	83	0	51
7.017	39	39	53	36	59	36		7.017	44	50	29	25	44	30		7.017	81	49	115	40	48	45
7.026	46	74	44	57	87	45		7.026	59	65	64	14	59	29		7.026	64	36	57	46	40	40
7.034	37	74	34	15	94	42		7.034	58	58	72	38	20	7		7.034	63	62	34	37	15	15
7.042	33	74	19	23	61	24		7.042	48	32	29	60	25	47		7.042	62	83	39	36	18	57
7.051	13	99	19	18	51	14		7.051	37	49	62	74	63	57		7.051	62	96	37	45	9	55
7.059	32	96	36	12	53	4		7.059	19	38	68	51	39	22		7.059	62	67	36	31	0	18
7.067	16	68	10	18	56	19		7.067	34	27	61	53	16	41		7.067	71	19	25	15	23	39
7.075	0	36	43	23	54	25		7.075	21	18	27	27	7	9		7.075	22	50	19	6	17	29
7.084	29	43	6	21	53	31		7.084	15	25	18	15	3	34		7.084	27	19	0	13	12	15
7.092	26	74	33	16	19	33		7.092	9	25	28	23	8	8		7.092	58	17	19	9	13	17
7.1	31	54	35	11	41	30		7.1	8	24	21	15	13	5		7.1	44	15	23	9	22	12
7.109	22	68	21	15	16	11		7.109	8	13	33	24	17	12		7.109	28	0	27	8	5	8
7.117	23	24	34	12	2	26		7.117	54	17	32	19	0	16		7.117	13	34	17	7	0	13
7.125	20	27	21	15	0	11		7.125	48	21	30	4	6	21		7.125	5	23	23	5	2	1
7.134	12	22	41	12	25	18		7.134	30	18	18	22	10	33		7.134	32	24	0	0	1	9
7.142	16	26	9	9	24	10		7.142	0	0	60	23	9	41		7.142	9	5	31	3	0	8
7.15	0	23	7	14	16	0		7.15	21	27	59	20	8	8		7.15	19	34	9	3	7	9
7.159	3	23	0	11	30	13		7.159	11	0	0	35	4	2		7.159	10	14	0	0	15	9
7.167	7	19	7	9	0	8		7.167	6	7	40	4	0	19		7.167	0	37	8	0	17	13
7.175	8	13	12	9	0	8		7.175	17	0	6	13	1	0		7.175	0	36	7	1	9	0
7.184	12	41	10	10	17	0		7.184	20	18	24	0	3	0		7.184	6	9	7	0	0	4
7.192	9	34	7	9	11	8		7.192	26	19	33	5	1	0		7.192	3	0	8	6	0	0
7.2	6	11	5	5	4	14		7.2	0	0	0	9	0	2		7.2	0	2	8	3	3	0
7.209	1	20	0	4	10	0		7.209	19	11	29	7	3	2		7.209	15	3	4	0	2	0
7.217	0	13	0	0	0	0		7.217	23	7	19	0	2	1		7.217	11	2	30	0	0	0
7.225	8	14	3	7	0	15		7.225	9	0	0	24	0	0		7.225	12	0	26	0	0	0
7.233	16	18	7	4	26	15		7.233	0	7	7	18	0	6		7.233	10	0	23	0	0	0
7.242	23	28	11	0	22	8		7.242	0	0	0	20	0	14		7.242	0	2	13	0	4	10
7.25	17	0	9	6	10	17		7.25	0	5	8	0	8	7		7.25	0	4	0	11	8	10
7.258	12	0	7	12	28	8		7.258	0	10	11	8	9	0		7.258	8	2	8	15	6	0
7.267	6	14	11	12	0	0		7.267	0	5	11	8	10	0		7.267	0	0	17	12	13	0
7.275	17	13	7	7	0	2		7.275	0	0	11	7	0	0		7.275	0	0	0	21	16	12
7.283	8	13	3	2	0	3		7.283	0	0	3	6	0	0		7.283	8	0	0	0	0	13
7.292	0	7	8	0	5	5		7.292	5	11	16	8	0	0		7.292	10	0	10	0	0	0
7.3	12	13	12	12	14	7		7.3	10	5	12	11	0	0		7.3	14	0	10	0	0	16
7.308	10	11	0	9	12	8		7.308	18	0	12	14	0	0		7.308	14	0	10	1	0	0
7.317	5	8	7	7	6	0		7.317	12	8	5	17	0	0		7.317	13	14	14	3	0	0
7.325	0	27	3	8	5	0		7.325	6	0	2	14	10	0		7.325	11	25	0	5	0	0
7.333	0	20	0	0	0	0		7.333	12	3	1	10	7	0		7.333	10	27	0	11	0	0
7.342	0	13	20	13	9	0		7.342	12	1	0	0	4	0		7.342	16	13	1	9	0	9
7.35	0	13	21	0	9	0		7.35	8	0	0	0	13	0		7.35	0	18	2	3	0	9
7.358	13	14	13	17	16	0		7.358	7	3	0	22	10	4		7.358	0	23	1	7	7	0
7.367	7	5	5	8	14	0		7.367	24	5	0	18	0	7		7.367	3	18	0	0	8	0
7.375	0	0	9	12	12	2		7.375	31	3	0	14	0	5		7.375	2	0	10	0	8	9
7.383	0	7	15	18	11	4		7.383	0	0	3	7	0	2		7.383	0	26	5	0	13	4
7.391	5	4	0	2	17	8		7.391	0	24	2	0	0	10		7.391	16	0	0	6	0	0
7.4	0	2	4	8	0	6		7.4	9	22	0	10	0	15		7.4	18	4	14	6	11	0
7.408	4	0	8	4	6	4		7.408	9	12	7	5	0	14		7.408	0	8	0	0	0	4
7.416	2	28	5	2	0	7		7.416	9	0	6	0	0	0		7.416	24	14	2	0	0	0
7.425	0	44	0	0	0	0		7.425	10	0	5	10	7	0		7.425	32	17	7	0	0	0
7.433	33	35	0	0	0	9		7.433	12	0	5	0	14	13		7.433	11	13	0	0	0	12
7.441	34	3	0	0	0	8		7.441	15	0	11	0	11	12		7.441	0	0	8	0	2	12
7.45	22	22	8	0	3	4		7.45	0	14	6	0	9	0		7.45	19	0	0	0	1	11
7.458	6	32	17	0	9	0		7.458	6	18	2	5	14	0		7.458	8	0	0	0	0	0
7.466	17	13	49	0	9	0		7.466	10	23	6	2	12	10		7.466	12	4	0	9	0	10
7.475	20	30	36	0	8	6		7.475	14	15	5	0	0	0		7.475	15	8	2	4	9	5
7.483	0	31	12	0	32	3		7.483	5	9	4	12	7	5		7.483	14	6	5	0	5	0
7.491	8	3	0	0	35	0		7.491	3	14	6	9	0	5		7.491	13	4	19	0	0	10
7.5	14	35	26	12	40	0		7.5	0	13	0	7	0	0		7.5	10	0	22	11	0	21
7.508	2	27	17	12	8	0		7.508	13	0	0	0	3	0		7.508	17	0	0	6	0	25
7.516	0	0	35	5	12	9		7.516	10	18	0	9	0	3		7.516	3	13	6	0	0	22
7.525	0	35	21	10	0	11		7.525	7	0	0	5	9	0		7.525	8	6	0	0	4	13
7.533	6	14	6	0	18	11		7.533	17	0	0	0	9	0		7.533	0	0	0	0	2	0
7.541	12	0	22	13	10	4		7.541	1	15	8	0	0	8		7.541	3	0	0	1	0	11
7.55	12	40	13	0	5	0		7.55	8	0	19	0	0	4		7.55	7	0	0	3	5	18
7.558	8	30	5	0	0	1		7.558	15	14	15	34	5	0		7.558	3	0	10	6	0	15
7.566	14	0	0	6	11	8		7.566	16	20	0	27	0	4		7.566	0	5	11	3	10	0
7.574	8	13	0	19	21	4		7.574	13	14	0	47	0	8		7.574	7	10	0	0	12	0
7.583	10	30	0	20	17	0		7.583	0	18	24	7	12	12		7.583	10	9	0	0	0	11
7.591	0	33	0	0	9	0		7.591	10	17	15	0	10	9		7.591	7	9	13	1	3	0
7.599	7	10	5	27	0	0		7.599	0	0	4	13	8	2		7.599	4	28	8	17	0	0
7.608	8	21	10	23	17	0		7.608	0	13	9	15	22	10		7.608	0	28	6	14	9	5
7.616	0	24	11	0	14	0		7.616	0	0	9	14	19	5		7.616	2	12	4	5	8	4
7.624	0	26	0	28	1	14		7.624	3	17	10	20	7	0		7.624	4	0	6	7	14	0
7.633	7	29	11	9	12	20		7.633	1	9	8	0	9	15		7.633	0	0	7	17	7	0
7.641	0	25	7	7	14	22		7.641	0	0	6	10	6	7		7.641	0	1	12	8	0	0
7.649	0	20	4	0	0	0		7.649	0	7	9	14	11	0		7.649	0	2	11	0	0	15
7.658	0	18	0	0	8	4		7.658	2	0	19	7	5	0		7.658	0	7	14	10	0	12
7.666	0	0	8	20	12	0		7.666	1	25	26	7	0	0		7.666	0	11	12	11	0	5
7.674	0	21	17	12	7	4		7.674	0	30	26	20	0	0		7.674	0	15	15	12	0	14
7.683	0	29	35	4	16	7		7.683	0	13	2	15	0	6		7.683	0	8	2	14	0	0
7.691	0	5	28	8	13	6		7.691	0	0	5	10	13	3		7.691	5	11	3	14	0	0
7.699	0	13	9	0	17	5		7.699	2	5	5	9	13	0		7.699	8	29	0	15	0	0
7.708	0	36	0	9	0	9		7.708	3	9	5	0	0	1		7.708	9	36	0	0	0	0
7.716	0	22	41	15	7	7		7.716	8	8	7	13	7	0		7.716	0	15	0	19	1	0
7.724	0	21	39	21	13	4		7.724	13	10	12	33	6	0		7.724	14	0	0	0	2	3
7.732	0	15	22	0	0	0		7.732	13	14	18	28	5	4		7.732	14	8	7	10	3	1
7.741	0	9	35	0	8	3		7.741	16	17	18	15	5	2		7.741	28	26	13	20	9	0
7.749	0	15	18	0	7	5		7.749	20	0	6	0	2	0		7.749	17	18	11	17	7	0
7.757	0	10	10	0	8	12		7.757	0	2	8	14	0	0		7.757	11	10	8	16	4	3
7.766	0	12	15	0	10	11		7.766	3	18	14	6	2	2		7.766	10	26	6	13	8	2
7.774	0	14	0	30	10	0		7.774	8	14	0	0	4	4		7.774	0	0	4	7	14	2
7.782	0	8	19	25	0	0		7.782	4	9	4	7	10	2		7.782	0	22	2	0	14	4
7.791	0	2	0	12	15	5		7.791	0	9	6	7	9	0		7.791	10	30	0	0	0	6
7.799	0	45	4	16	12	8		7.799	7	10	0	6	8	0		7.799	5	22	4	0	0	8
7.807	0	40	11	14	17	6		7.807	6	11	0	10	7	4		7.807	0	25	8	10	0	0
7.816	17	0	21	10	22	9		7.816	6	1	0	0	6	8		7.816	0	15	12	9	8	5
7.824	32	51	11	7	0	8		7.824	5	10	8	6	8	16		7.824	0	35	14	0	6	0
7.832	28	27	0	4	12	16		7.832	3	15	7	12	0	8		7.832	0	2	15	2	3	0
7.841	36	24	7	0	0	14		7.841	4	7	5	0	15	1		7.841	8	0	16	1	23	0
7.849	13	19	6	18	2	12		7.849	5	13	6	0	10	1		7.849	8	23	13	0	24	0
7.857	21	0	0	17	4	10		7.857	3	20	9	0	0	0		7.857	0	1	10	2	13	8
7.866	0	3	0	0	2	0		7.866	2	3	0	1	15	0		7.866	5	7	14	0	0	6
7.874	0	6	26	9	0	0		7.874	0	11	0	3	7	0		7.874	10	0	0	0	14	5
7.882	0	8	34	0	3	8		7.882	0	20	0	7	0	13		7.882	9	0	0	0	13	8
7.891	0	9	34	6	6	9		7.891	0	22	0	12	4	6		7.891	8	4	0	0	0	4
7.899	6	9	18	12	15	19		7.899	6	15	0	20	7	0		7.899	2	8	9	0	21	0
7.907	9	6	38	6	7	10		7.907	14	26	0	16	5	7		7.907	0	21	7	0	0	9
7.915	12	2	8	0	0	0		7.915	12	13	0	0	2	3		7.915	8	15	3	0	0	11
7.924	7	13	10	4	12	0		7.924	0	0	0	3	0	0		7.924	1	10	0	20	9	3
7.932	13	23	12	8	2	0		7.932	0	29	0	10	0	3		7.932	0	0	6	19	10	12
7.94	6	19	0	13	4	0		7.94	5	14	25	14	0	2		7.94	14	6	7	10	5	0
7.949	0	31	5	17	6	4		7.949	0	16	31	23	0	0		7.949	13	11	7	5	0	22
7.957	0	36	10	0	0	7		7.957	10	11	15	32	0	9		7.957	13	16	14	1	10	23
7.965	0	0	9	6	5	5		7.965	9	8	11	0	3	9		7.965	15	8	7	1	13	0
7.974	0	14	8	4	9	3		7.974	13	17	0	33	1	0		7.974	10	0	0	0	2	0
7.982	29	15	37	5	0	0		7.982	6	0	8	9	0	12		7.982	14	10	10	7	3	6
7.99	30	15	18	6	4	6		7.99	11	0	8	37	0	23		7.99	11	0	16	9	0	0
7.999	0	9	0	8	8	3		7.999	15	0	13	9	0	23		7.999	0	14	14	9	6	0
8.007	0	15	9	4	0	0		8.007	0	6	10	23	0	17		8.007	16	26	12	5	8	6
8.015	13	15	23	0	10	9		8.015	27	3	9	0	0	11		8.015	0	22	24	0	6	7
8.024	12	19	26	0	0	5		8.024	19	0	8	7	0	0		8.024	0	9	26	2	0	10
8.032	15	19	15	0	6	0		8.032	15	4	4	29	0	15		8.032	0	16	0	7	0	0
8.04	0	20	0	0	0	0		8.04	10	8	0	6	0	19		8.04	11	10	24	10	0	0
8.049	6	11	18	0	3	8		8.049	0	11	0	26	0	1		8.049	10	21	9	5	14	0
8.057	11	45	16	0	7	7		8.057	3	6	0	0	5	0		8.057	0	17	1	0	15	0
8.065	0	25	13	0	4	7		8.065	15	1	3	5	10	25		8.065	20	13	0	12	15	21
8.073	0	6	25	0	0	11		8.073	23	0	6	10	11	7		8.073	12	6	0	4	9	22
8.082	7	31	0	0	13	16		8.082	24	17	8	4	17	0		8.082	0	17	0	0	0	7
8.09	0	8	27	0	9	0		8.09	0	10	9	12	21	0		8.09	19	23	0	6	7	13
8.098	6	10	0	8	5	16		8.098	10	3	11	0	23	0		8.098	22	19	2	0	14	4
8.107	3	11	19	4	3	0		8.107	0	0	13	2	0	0		8.107	18	17	10	6	0	6
8.115	0	11	17	0	7	16		8.115	6	4	0	18	8	0		8.115	0	15	9	6	5	8
8.123	0	12	43	9	7	7		8.123	12	8	0	16	17	30		8.123	0	6	4	6	10	0
8.132	0	16	34	10	6	0		8.132	0	4	7	0	0	22		8.132	0	8	0	17	0	0
8.14	5	15	4	4	2	11		8.14	7	0	10	0	26	37		8.14	0	0	0	14	0	7
8.148	5	13	25	6	0	0		8.148	0	0	14	0	18	22		8.148	0	11	29	11	22	0
8.157	5	0	11	8	0	0		8.157	0	0	12	7	5	19		8.157	5	26	22	23	28	0
8.165	2	17	9	0	0	19		8.165	4	11	17	13	0	7		8.165	3	20	15	0	7	10
8.173	6	34	22	0	0	42		8.173	10	13	15	24	8	0		8.173	0	0	7	9	7	16
8.182	6	33	18	0	0	30		8.182	9	16	9	13	0	13		8.182	6	14	0	0	14	15
8.19	4	23	13	0	0	12		8.19	8	12	18	3	2	0		8.19	0	23	5	11	9	8
8.198	9	13	6	3	0	27		8.198	17	12	16	0	4	5		8.198	0	19	3	0	0	8
8.207	11	25	21	6	20	0		8.207	9	13	15	4	2	11		8.207	2	15	7	7	19	0
8.215	14	13	13	23	10	0		8.215	0	0	0	4	0	1		8.215	0	11	10	13	0	14
8.223	0	0	27	34	0	0		8.223	6	15	20	4	0	11		8.223	15	7	9	16	0	9
8.231	14	1	41	30	1	0		8.231	7	20	0	0	0	21		8.231	8	0	7	0	0	0
8.24	7	5	0	30	0	0		8.24	7	0	10	7	0	16		8.24	0	0	0	0	0	0
8.248	2	8	9	5	0	0		8.248	11	7	20	8	0	30		8.248	0	0	0	4	0	4
8.256	8	4	0	16	0	0		8.256	10	0	8	28	7	0		8.256	0	19	0	8	8	2
8.265	0	0	0	8	0	3		8.265	9	0	19	31	9	0		8.265	0	19	10	7	9	0
8.273	6	13	0	0	0	6		8.273	17	13	30	0	12	0		8.273	0	17	20	4	5	6
8.281	9	20	12	0	0	3		8.281	0	6	0	16	11	0		8.281	14	8	16	0	0	16
8.29	12	28	11	0	2	0		8.29	0	0	32	7	9	0		8.29	7	34	14	9	0	12
8.298	5	40	8	11	1	0		8.298	16	14	13	1	0	0		8.298	0	28	9	6	0	8
8.306	13	25	18	19	0	0		8.306	11	16	41	5	0	0		8.306	0	22	11	6	0	14
8.315	4	10	13	18	0	0		8.315	11	10	8	11	0	0		8.315	0	18	11	7	0	0
8.323	2	17	8	13	4	0		8.323	21	7	5	5	0	2		8.323	0	14	11	8	1	3
8.331	0	34	7	16	7	0		8.331	21	8	7	0	0	1		8.331	4	13	8	6	0	8
8.34	7	38	0	15	12	0		8.34	21	11	6	2	0	0		8.34	7	12	4	4	0	6
8.348	10	49	14	3	8	0		8.348	4	7	5	7	0	0		8.348	9	0	6	0	0	4
8.356	5	17	10	22	4	0		8.356	15	2	0	4	9	0		8.356	12	6	8	0	0	4
8.365	0	15	5	23	2	7		8.365	0	0	0	0	20	0		8.365	6	13	2	0	0	5
8.373	3	44	0	0	0	8		8.373	0	0	0	0	25	6		8.373	0	6	5	0	0	0
8.381	7	30	5	7	5	8		8.381	12	0	10	0	6	4		8.381	0	17	9	3	3	0
8.389	6	17	14	6	12	0		8.389	10	12	17	0	11	3		8.389	0	11	11	7	2	0
8.398	5	44	18	10	7	0		8.398	0	18	23	0	17	4		8.398	0	5	9	3	0	4
8.406	0	11	23	9	1	0		8.406	7	21	9	0	19	4		8.406	0	3	7	0	0	7
8.414	0	13	18	0	1	5		8.414	13	14	16	0	14	4		8.414	0	0	9	17	6	14
8.423	0	36	25	13	2	10		8.423	0	0	20	0	0	0		8.423	9	21	11	22	14	10
8.431	2	17	19	4	1	5		8.431	11	8	14	0	0	8		8.431	7	18	0	0	15	6
8.439	4	44	12	14	0	0		8.439	10	7	20	11	14	10		8.439	9	14	2	0	20	8
8.448	2	10	0	15	4	3		8.448	9	6	14	6	14	0		8.448	4	4	4	1	1	0
8.456	0	32	23	16	7	5		8.456	11	0	0	0	2	0		8.456	0	4	7	2	22	0
8.464	8	38	24	20	10	14		8.464	13	11	0	0	0	10		8.464	0	10	6	3	0	2
8.473	4	23	38	24	13	10		8.473	7	0	0	0	14	5		8.473	9	10	4	18	0	0
8.481	0	19	0	0	10	7		8.481	0	17	0	7	0	3		8.481	5	10	1	16	0	0
8.489	0	0	18	0	28	9		8.489	14	18	13	6	0	0		8.489	0	16	7	18	0	0
8.498	6	18	29	34	14	23		8.498	0	0	13	0	10	4		8.498	0	13	6	0	0	0
8.506	5	26	9	21	0	19		8.506	8	9	13	0	0	8		8.506	0	9	5	0	0	0
8.514	6	22	34	0	0	9		8.514	0	0	24	12	0	7		8.514	10	0	0	11	6	0
8.523	6	10	0	0	0	0		8.523	3	7	13	23	0	12		8.523	21	0	9	11	7	0
8.531	0	16	28	10	7	12		8.531	6	13	2	15	6	17		8.531	30	0	8	12	9	11
8.539	2	20	19	0	4	0		8.539	7	12	0	2	3	0		8.539	31	0	6	0	10	5
8.547	4	24	23	20	0	4		8.547	8	0	0	4	0	18		8.547	28	0	3	0	0	0
8.556	2	17	25	18	0	11		8.556	12	0	0	0	0	0		8.556	8	0	0	15	0	10
8.564	0	10	27	11	0	0		8.564	0	0	31	0	0	10		8.564	16	0	15	0	0	11
8.572	0	10	8	5	5	10		8.572	8	1	38	0	0	4		8.572	21	0	12	12	0	16
8.581	0	0	9	6	9	8		8.581	11	2	4	7	8	17		8.581	4	24	8	12	0	10
8.589	0	0	34	0	5	0		8.589	14	1	6	4	4	19		8.589	21	23	19	19	15	5
8.597	0	8	5	8	0	0		8.597	8	0	19	0	0	26		8.597	0	20	19	24	13	0
8.606	0	9	17	4	13	0		8.606	13	0	25	0	0	9		8.606	12	28	11	25	0	15
8.614	12	10	17	0	0	0		8.614	0	0	0	3	0	15		8.614	22	0	3	7	0	15
8.622	21	13	25	4	0	0		8.622	8	10	28	1	1	0		8.622	32	0	0	0	0	13
8.631	19	16	20	8	13	0		8.631	17	12	0	0	2	0		8.631	0	0	12	0	0	13
8.639	0	25	15	12	12	0		8.639	5	0	23	7	3	7		8.639	0	13	12	0	0	13
8.647	11	21	30	14	17	0		8.647	5	5	5	3	4	4		8.647	0	14	12	0	0	10
8.656	13	0	30	6	14	0		8.656	5	10	23	0	4	0		8.656	0	15	12	7	0	7
8.664	0	10	10	0	16	0		8.664	7	26	36	0	0	7		8.664	0	16	11	10	0	11
8.672	0	17	28	8	0	0		8.672	0	24	27	0	0	13		8.672	0	12	9	13	11	0
8.681	16	24	0	0	0	0		8.681	5	21	4	38	5	19		8.681	5	8	11	15	9	0
8.689	13	17	21	12	11	0		8.689	2	35	11	37	0	12		8.689	9	0	0	5	8	10
8.697	18	15	29	14	23	0		8.697	0	0	2	24	0	11		8.697	15	6	10	10	7	10
8.706	27	16	3	0	27	4		8.706	0	8	0	4	0	11		8.706	24	9	4	4	0	10
8.714	0	18	8	0	22	9		8.714	1	0	6	0	0	19		8.714	22	12	3	0	0	0
8.722	21	6	9	10	17	4		8.722	6	8	3	1	0	12		8.722	32	9	0	4	5	4
8.73	13	15	7	25	6	0		8.73	10	0	0	1	0	4		8.73	0	5	0	2	2	8
8.739	8	24	8	29	0	0		8.739	14	12	2	0	0	0		8.739	0	1	16	0	0	0
8.747	2	21	8	6	0	0		8.747	0	10	3	5	3	5		8.747	0	0	24	4	10	11
8.755	0	17	9	21	6	0		8.755	0	8	4	2	5	6		8.755	14	11	11	0	11	15
8.764	9	21	10	14	8	0		8.764	0	6	13	0	8	0		8.764	17	10	0	8	0	10
8.772	0	0	13	0	7	0		8.772	0	0	7	3	13	0		8.772	19	5	20	16	0	9
8.78	5	13	15	8	5	0		8.78	4	0	0	6	6	0		8.78	3	0	27	21	0	12
8.789	10	27	17	0	6	0		8.789	7	0	11	8	0	0		8.789	0	0	12	9	9	0
8.797	0	10	18	0	7	0		8.797	14	11	12	23	0	20		8.797	7	0	0	4	6	0
8.805	8	10	24	0	6	0		8.805	7	13	12	18	5	20		8.805	0	0	5	21	3	2
8.814	0	10	27	0	6	4		8.814	0	9	19	21	11	23		8.814	0	19	5	3	5	10
8.822	4	22	33	2	3	8		8.822	0	8	21	21	11	0		8.822	0	11	4	10	7	5
8.83	8	28	7	1	0	9		8.83	0	8	8	9	0	28		8.83	0	2	7	30	0	0
8.839	0	34	20	0	7	8		8.839	5	0	0	16	3	0		8.839	0	8	1	17	6	0
8.847	0	17	13	3	4	6		8.847	2	0	0	17	0	17		8.847	0	13	2	19	11	0
8.855	15	7	9	6	0	14		8.855	0	0	0	4	0	0		8.855	0	14	2	6	0	12
8.864	15	35	6	3	21	0		8.864	0	12	0	13	0	4		8.864	0	0	0	10	12	24
8.872	8	19	8	0	24	8		8.872	0	8	4	8	0	6		8.872	0	4	0	0	6	20
8.88	21	30	11	0	22	0		8.88	0	4	8	14	0	0		8.88	0	9	0	10	0	4
8.888	20	11	31	6	6	2		8.888	0	7	4	12	5	2		8.888	0	8	0	0	0	7
8.897	0	10	23	3	7	3		8.897	0	9	0	6	3	4		8.897	0	8	0	3	0	4
8.905	14	19	15	0	12	17		8.905	0	0	0	0	1	2		8.905	0	4	0	7	19	0
8.913	0	16	23	0	9	8		8.913	0	13	0	0	0	0		8.913	15	6	0	0	17	19
8.922	8	13	0	0	6	0		8.922	0	9	3	0	0	0		8.922	20	3	0	15	0	13
8.93	1	25	11	0	10	0		8.93	0	11	13	0	9	0		8.93	25	0	0	16	8	8
8.938	0	26	26	0	10	0		8.938	0	12	10	0	7	0		8.938	20	5	0	6	4	0
8.947	0	25	4	0	5	0		8.947	7	14	9	0	6	0		8.947	12	3	0	0	5	9
8.955	4	30	12	0	0	0		8.955	8	13	9	0	13	0		8.955	13	0	5	11	0	18
8.963	9	35	21	8	0	0		8.963	8	12	0	2	6	0		8.963	0	8	3	3	4	21
8.972	6	0	16	16	0	0		8.972	13	9	0	1	0	0		8.972	12	6	0	29	7	21
8.98	8	8	11	16	0	17		8.98	0	7	7	0	8	6		8.98	4	1	0	26	1	30
8.988	2	17	13	12	0	17		8.988	0	8	0	4	0	3		8.988	16	13	6	1	0	0
8.997	6	25	13	10	0	16		8.997	14	14	10	2	0	0		8.997	20	14	3	0	0	12
9.005	3	25	13	20	5	0		9.005	15	9	11	0	11	6		9.005	0	14	0	15	0	0
9.013	0	26	15	0	11	4		9.013	13	4	0	0	6	0		9.013	7	16	0	0	0	0
9.022	9	28	15	23	8	13		9.022	6	7	21	0	0	0		9.022	0	15	0	4	15	0
9.03	0	19	14	0	5	9		9.03	0	10	24	0	19	7		9.03	0	14	0	9	18	10
9.038	8	27	12	0	13	0		9.038	0	5	10	0	16	14		9.038	1	7	0	1	0	9
9.047	16	4	38	0	6	0		9.047	0	0	0	0	19	13		9.047	1	17	0	5	0	0
9.055	17	13	32	0	0	0		9.055	8	0	24	0	0	11		9.055	0	13	8	9	0	8
9.063	0	25	0	0	0	0		9.063	8	9	8	15	6	0		9.063	0	13	4	0	0	0
9.071	24	27	13	0	3	0		9.071	0	11	0	13	2	19		9.071	16	13	0	8	0	0
9.08	6	28	28	0	5	0		9.08	7	10	0	6	5	12		9.08	25	35	0	13	11	3
9.088	0	11	16	0	9	0		9.088	6	10	0	14	2	0		9.088	20	33	0	7	10	2
9.096	4	17	5	0	5	0		9.096	0	14	2	13	0	0		9.096	0	0	0	0	10	0
9.105	25	11	9	0	0	0		9.105	0	0	1	15	7	0		9.105	0	9	10	14	14	0
9.113	23	24	0	0	0	0		9.113	0	14	0	0	3	0		9.113	27	9	10	0	7	0
9.121	18	28	22	2	0	0		9.121	0	9	21	0	0	10		9.121	33	10	16	0	0	0
9.13	19	28	22	5	0	0		9.13	0	20	20	0	0	13		9.13	16	10	17	6	0	0
9.138	0	10	33	2	0	16		9.138	8	7	13	4	0	0		9.138	9	4	0	13	0	0
9.146	13	28	29	0	0	15		9.146	4	4	2	11	0	0		9.146	22	5	0	20	0	0
9.155	8	12	26	0	0	24		9.155	1	0	0	17	0	14		9.155	3	6	5	14	0	0
9.163	0	14	11	0	0	7		9.163	0	12	14	11	0	15		9.163	0	0	2	0	0	10
9.171	0	16	20	0	0	8		9.171	0	7	7	0	0	22		9.171	10	3	0	0	0	10
9.18	0	18	11	9	0	10		9.18	0	0	0	0	0	5		9.18	5	6	5	0	0	10
9.188	0	0	2	4	0	16		9.188	10	0	2	0	0	0		9.188	0	0	8	0	9	0
9.196	8	13	10	0	0	8		9.196	8	6	5	8	0	0		9.196	6	0	12	0	7	0
9.205	7	12	7	0	0	0		9.205	0	0	10	4	0	21		9.205	0	0	9	9	0	0
9.213	12	15	4	0	9	0		9.213	8	31	16	0	0	23		9.213	7	12	13	5	0	0
9.221	0	10	0	0	7	8		9.221	8	31	21	0	0	9		9.221	0	13	0	0	0	0
9.229	0	6	0	0	11	6		9.229	4	34	0	6	0	10		9.229	0	14	10	0	7	3
9.238	0	10	0	0	11	0		9.238	0	15	12	3	2	2		9.238	0	8	0	0	8	1
9.246	0	9	9	0	12	8		9.246	0	2	19	0	1	23		9.246	0	0	13	26	9	0
9.254	0	8	18	0	6	4		9.254	0	19	0	0	0	21		9.254	0	10	1	20	0	0
9.263	8	0	13	4	0	0		9.263	36	28	5	7	15	10		9.263	0	14	3	0	0	9
9.271	13	0	10	7	4	1		9.271	27	34	10	3	19	0		9.271	0	9	5	0	9	7
9.279	9	17	7	4	9	1		9.279	25	0	0	0	0	0		9.279	0	0	6	0	0	4
9.288	9	18	25	0	12	0		9.288	29	28	7	0	11	11		9.288	3	0	5	0	0	0
9.296	8	19	21	0	16	8		9.296	26	7	0	0	0	0		9.296	6	2	3	2	9	0
9.304	4	9	8	6	17	8		9.304	23	0	9	0	12	0		9.304	5	19	1	1	8	0
9.313	0	28	19	21	0	0		9.313	10	10	2	0	18	0		9.313	3	29	0	0	0	6
9.321	0	27	4	17	25	12		9.321	13	0	1	5	7	0		9.321	0	28	0	6	0	3
9.329	0	25	16	0	18	8		9.329	17	3	0	9	6	0		9.329	2	0	4	6	14	0
9.338	5	7	15	10	0	0		9.338	0	7	9	5	5	0		9.338	5	13	7	6	10	0
9.346	6	26	13	16	13	6		9.346	0	2	8	0	9	3		9.346	2	0	4	0	5	6
9.354	3	32	11	5	0	13		9.354	0	1	8	0	8	1		9.354	0	13	0	11	0	3
9.363	0	17	7	9	15	0		9.363	0	1	9	5	7	0		9.363	8	0	0	0	0	0
9.371	9	36	0	0	19	10		9.371	0	3	11	0	0	0		9.371	31	0	0	10	3	17
9.379	6	37	6	0	11	0		9.379	0	6	5	0	6	7		9.379	36	0	0	6	5	9
9.387	0	0	12	0	18	3		9.387	0	3	0	0	12	5		9.387	0	6	2	10	3	0
9.396	0	9	32	0	0	6		9.396	3	0	5	5	13	4		9.396	0	13	12	0	0	0
9.404	2	38	18	0	9	3		9.404	1	8	2	3	15	7		9.404	25	19	13	0	0	6
9.412	1	11	4	2	0	0		9.412	0	30	0	0	0	8		9.412	0	16	14	0	0	0
9.421	0	34	26	1	10	3		9.421	14	27	14	0	0	9		9.421	8	18	18	8	0	0
9.429	0	14	3	0	6	1		9.429	11	0	13	8	4	7		9.429	11	0	23	4	14	0
9.437	5	33	8	0	3	0		9.437	21	7	19	12	7	4		9.437	8	0	5	1	18	12
9.446	2	45	12	0	0	0		9.446	19	0	24	15	4	0		9.446	4	6	8	0	0	25
9.454	0	15	13	0	0	0		9.454	0	2	30	0	0	0		9.454	8	4	11	0	9	19
9.462	9	47	7	0	0	0		9.462	0	4	0	8	9	0		9.462	4	1	0	0	0	0
9.471	17	27	6	0	0	0		9.471	12	0	0	4	9	2		9.471	0	0	10	4	0	5
9.479	14	46	17	0	0	0		9.479	7	4	26	1	9	2		9.479	3	0	3	8	0	0
9.487	0	39	9	0	14	0		9.487	0	8	0	9	13	2		9.487	6	0	4	11	7	0
9.496	9	23	0	0	14	0		9.496	17	4	0	18	9	4		9.496	3	2	5	10	8	0
9.504	3	1	0	12	16	19		9.504	0	0	0	13	5	2		9.504	0	4	0	5	31	0
9.512	0	27	2	11	1	9		9.512	0	0	2	0	0	0		9.512	0	4	18	0	32	0
9.521	0	17	4	13	13	0		9.521	0	4	1	0	9	0		9.521	0	6	35	16	9	0
9.529	4	10	5	10	12	19		9.529	10	0	0	29	5	0		9.529	0	11	24	15	0	20
9.537	9	15	6	0	0	8		9.537	14	0	1	22	0	5		9.537	6	35	6	0	21	17
9.545	6	15	17	4	0	1		9.545	0	0	2	0	12	19		9.545	3	38	14	2	22	23
9.554	0	16	14	9	7	6		9.554	0	0	6	0	0	16		9.554	0	11	15	4	13	19
9.562	3	14	12	5	4	8		9.562	0	0	9	0	7	13		9.562	0	4	10	9	4	10
9.57	2	12	0	0	0	0		9.57	0	3	11	0	5	4		9.57	0	0	18	4	13	0
9.579	1	7	32	0	0	0		9.579	0	2	13	0	0	0		9.579	0	0	18	0	0	0
9.587	0	4	26	0	0	10		9.587	0	0	8	8	0	8		9.587	0	7	28	9	3	4
9.595	0	16	9	13	1	4		9.595	0	0	0	8	0	29		9.595	0	14	0	0	6	0
9.604	0	17	13	18	2	0		9.604	2	0	8	9	3	24		9.604	0	14	0	9	12	0
9.612	9	15	4	8	1	28		9.612	3	0	16	4	1	22		9.612	4	14	0	7	6	0
9.62	10	17	16	0	0	22		9.62	17	0	11	0	0	22		9.62	2	0	3	5	0	0
9.629	0	20	0	0	0	9		9.629	15	0	3	7	0	0		9.629	0	0	1	0	9	0
9.637	3	14	1	11	0	23		9.637	15	11	10	0	11	1		9.637	0	0	0	5	0	0
9.645	6	9	6	13	0	0		9.645	10	12	0	0	5	0		9.645	0	0	0	5	0	3
9.654	3	7	7	11	0	14		9.654	1	0	14	0	0	0		9.654	10	0	0	10	0	1
9.662	0	6	8	9	3	0		9.662	0	45	13	0	15	3		9.662	11	0	0	9	0	0
9.67	19	14	3	0	6	0		9.67	0	50	0	0	16	6		9.67	5	0	0	8	0	9
9.679	17	20	22	0	9	15		9.679	0	10	0	5	16	25		9.679	11	0	0	9	0	4
9.687	0	25	24	9	0	0		9.687	0	0	13	9	0	20		9.687	0	0	0	1	0	0
9.695	21	11	25	0	21	2		9.695	0	28	0	14	11	0		9.695	13	0	0	10	0	1
9.704	0	19	22	0	15	10		9.704	0	0	7	17	0	6		9.704	15	0	0	0	0	2
9.712	8	1	3	0	0	7		9.712	0	0	0	8	5	0		9.712	24	23	0	5	4	5
9.72	0	0	11	0	0	0		9.72	0	9	15	0	10	0		9.72	26	24	2	10	2	3
9.728	6	11	34	0	0	11		9.728	0	7	15	0	9	8		9.728	8	28	1	0	0	0
9.737	0	22	26	0	0	12		9.737	0	5	13	0	11	7		9.737	0	18	0	7	0	6
9.745	7	22	21	1	0	8		9.745	0	10	6	0	0	1		9.745	0	10	0	9	1	8
9.753	4	15	16	3	15	10		9.753	2	4	0	8	0	3		9.753	8	0	0	11	3	11
9.762	0	9	5	5	19	11		9.762	1	0	21	17	0	0		9.762	4	1	14	11	13	0
9.77	3	20	7	7	0	0		9.77	0	10	17	11	0	0		9.77	0	1	10	12	13	8
9.778	6	10	8	0	12	0		9.778	22	5	20	6	0	8		9.778	0	0	7	0	0	16
9.787	3	0	14	8	7	12		9.787	23	0	15	3	13	8		9.787	0	0	13	0	7	18
9.795	0	22	14	7	4	14		9.795	7	28	0	0	9	9		9.795	2	4	0	0	13	0
9.803	0	25	13	3	1	3		9.803	33	22	29	0	8	0		9.803	1	8	0	0	17	12
9.812	0	16	18	6	13	27		9.812	4	21	20	14	15	8		9.812	0	4	4	0	12	0
9.82	4	21	23	8	12	20		9.82	14	22	18	13	0	8		9.82	5	0	5	2	14	0
9.828	2	9	26	9	13	15		9.828	4	17	33	11	13	8		9.828	2	16	0	1	16	0
9.837	0	37	24	11	13	19		9.837	4	12	26	0	10	8		9.837	0	17	7	0	14	0
9.845	0	43	22	0	12	16		9.845	19	0	8	13	7	9		9.845	21	18	8	4	5	0
9.853	0	12	18	16	6	14		9.853	19	17	27	10	13	10		9.853	21	18	10	8	21	5
9.862	0	46	15	57	0	9		9.862	0	15	27	7	11	12		9.862	1	17	15	8	16	9
9.87	0	41	13	48	5	17		9.87	7	12	20	11	9	24		9.87	10	10	20	7	20	14
9.878	11	23	63	18	11	26		9.878	15	11	9	12	11	12		9.878	17	33	13	16	15	10
9.886	23	40	54	61	25	0		9.886	21	11	29	14	13	0		9.886	16	37	7	15	3	24
9.895	36	57	15	58	25	16		9.895	12	11	19	21	29	31		9.895	19	16	12	13	10	24
9.903	37	136	25	25	56	13		9.903	17	16	0	28	26	13		9.903	10	10	17	24	17	34
9.911	38	143	35	27	51	13		9.911	23	21	47	34	30	8		9.911	0	26	39	25	15	24
9.92	57	73	29	69	66	13		9.92	30	24	52	43	32	4		9.92	16	61	36	18	12	11
9.928	58	156	78	52	82	19		9.928	37	25	58	57	35	0		9.928	41	48	18	11	14	26
9.936	71	183	77	64	88	26		9.936	56	12	57	71	38	49		9.936	33	65	29	15	22	20
9.945	53	157	77	76	75	23		9.945	52	76	75	75	44	45		9.945	24	53	34	18	23	15
9.953	73	166	107	59	75	28		9.953	61	98	77	79	41	57		9.953	32	54	41	21	24	48
9.961	44	176	137	92	88	32		9.961	62	112	54	75	38	40		9.961	39	56	83	29	40	69
9.97	65	162	102	115	101	25		9.97	56	115	61	71	80	34		9.97	41	124	77	37	35	47
9.978	62	241	68	114	96	18		9.978	50	62	67	99	96	48		9.978	43	93	80	33	29	61
9.986	26	234	105	44	90	31		9.986	59	98	100	100	62	23		9.986	67	62	83	40	78	54

## Sheet: 2b (SIC=502)
Fig. 2b Selected ion chromatograms (SIC) at m/z = 502
Replicate 1								Replicate 2								Replicate 3
time (s)	0	20	40	60	90	120		time (s)	0	20	40	60	90	120		time (s)	0	20	40	60	90	120
0.008	363	297	339	341	336	351		0.008	292	334	368	240	366	322		0.008	276	377	230	364	321	326
0.017	446	459	365	187	257	419		0.017	240	225	234	332	423	273		0.017	228	353	289	261	236	291
0.025	409	466	288	332	274	377		0.025	339	440	456	453	268	255		0.025	330	370	368	371	389	425
0.033	249	259	313	372	309	368		0.033	363	404	351	314	437	218		0.033	215	359	267	280	444	291
0.042	293	429	305	252	282	329		0.042	239	341	369	290	327	280		0.042	176	354	182	293	355	355
0.05	312	244	438	359	312	337		0.05	280	312	392	341	273	315		0.05	295	325	390	299	302	330
0.058	402	334	427	256	263	352		0.058	215	282	297	287	335	350		0.058	223	295	286	282	363	361
0.066	396	285	307	289	356	348		0.066	230	254	276	198	362	394		0.066	316	325	246	216	392	306
0.075	271	317	268	254	375	373		0.075	244	363	320	311	334	238		0.075	330	303	249	324	377	253
0.083	356	351	312	226	305	290		0.083	255	338	313	260	277	331		0.083	235	322	231	179	300	318
0.091	324	332	320	266	306	242		0.091	266	274	251	270	326	327		0.091	169	341	220	149	333	264
0.1	198	313	328	267	217	303		0.1	249	266	273	280	197	221		0.1	219	343	210	118	405	269
0.108	239	368	270	268	165	301		0.108	247	290	295	178	173	344		0.108	83	345	208	122	358	291
0.116	176	373	239	287	138	267		0.116	245	296	254	168	203	67		0.116	132	313	205	114	302	285
0.125	126	425	344	216	148	285		0.125	228	302	287	130	159	221		0.125	114	349	139	98	337	185
0.133	190	384	351	178	155	304		0.133	274	272	323	183	187	128		0.133	185	300	172	123	374	133
0.141	208	295	333	165	162	173		0.141	130	231	143	171	206	191		0.141	217	316	207	134	240	183
0.15	160	335	233	187	165	238		0.15	98	198	204	159	169	152		0.15	176	294	128	188	264	135
0.158	154	321	254	184	203	317		0.158	99	211	153	119	211	113		0.158	174	309	66	164	284	140
0.166	153	306	156	182	209	198		0.166	143	186	161	196	155	181		0.166	126	324	200	198	219	126
0.175	152	337	128	155	176	118		0.175	184	183	131	236	197	155		0.175	140	372	85	184	308	152
0.183	163	172	106	163	155	167		0.183	186	149	117	189	127	129		0.183	153	192	132	179	250	182
0.191	175	391	150	176	208	184		0.191	164	161	218	119	200	142		0.191	183	327	220	174	288	172
0.2	214	313	86	190	205	195		0.2	143	79	199	160	187	156		0.2	212	354	181	175	240	182
0.208	195	306	137	173	217	137		0.208	147	131	174	169	226	275		0.208	214	296	150	177	264	185
0.216	177	398	189	156	129	189		0.216	151	185	235	192	244	275		0.216	251	273	214	139	264	187
0.225	216	296	144	153	355	215		0.225	190	132	167	211	229	239		0.225	238	176	197	222	236	194
0.233	216	383	182	196	382	241		0.233	207	142	168	240	214	211		0.233	176	158	221	223	295	200
0.241	197	210	209	201	263	125		0.241	207	151	238	234	232	216		0.241	199	139	156	198	191	207
0.249	223	215	241	207	233	180		0.249	207	184	170	228	223	205		0.249	170	238	249	256	270	230
0.258	248	298	215	193	164	315		0.258	253	252	298	211	214	213		0.258	175	234	271	271	216	253
0.266	238	141	241	212	226	320		0.266	273	281	254	194	240	240		0.266	181	148	296	228	229	269
0.274	228	132	280	209	254	174		0.274	184	225	228	238	234	234		0.274	172	80	277	228	247	268
0.283	181	122	173	206	235	293		0.283	206	231	198	217	224	263		0.283	155	210	208	219	247	214
0.291	202	178	193	235	156	213		0.291	230	237	223	195	214	232		0.291	110	179	204	163	247	195
0.299	174	233	257	108	197	253		0.299	279	145	171	172	211	202		0.299	234	196	205	181	258	190
0.308	169	214	269	183	174	169		0.308	272	215	195	169	318	209		0.308	202	187	212	199	222	197
0.316	221	195	288	231	174	145		0.316	263	258	219	166	334	243		0.316	166	217	208	187	230	297
0.324	227	234	278	193	174	251		0.324	199	188	212	222	200	169		0.324	166	253	204	200	253	317
0.333	244	253	245	209	189	243		0.333	268	235	206	269	166	226		0.333	173	243	249	232	160	121
0.341	264	272	194	263	204	278		0.341	176	205	251	247	237	248		0.341	208	233	327	211	184	229
0.349	250	264	201	247	235	271		0.349	231	214	245	224	184	281		0.349	243	233	301	189	152	219
0.358	235	234	231	231	266	187		0.358	177	223	231	196	346	303		0.358	216	264	186	198	148	194
0.366	256	300	204	227	248	212		0.366	235	239	218	226	325	192		0.366	216	159	172	218	144	309
0.374	267	220	246	210	228	162		0.374	275	255	190	229	261	296		0.374	217	196	208	237	136	314
0.383	225	270	175	216	201	179		0.383	178	183	211	233	237	254		0.383	203	127	209	288	128	259
0.391	189	332	230	221	216	214		0.391	210	207	233	227	262	187		0.391	189	227	242	286	187	258
0.399	223	362	277	220	201	150		0.399	284	230	230	230	258	267		0.399	211	284	237	218	76	199
0.407	257	195	279	220	233	200		0.407	155	236	148	232	275	166		0.407	232	110	211	211	123	221
0.416	324	301	281	249	236	249		0.416	221	241	337	152	264	275		0.416	218	243	248	249	169	243
0.424	293	170	291	165	174	214		0.424	261	213	334	205	254	309		0.424	225	215	147	221	128	219
0.432	311	316	198	320	233	200		0.432	178	212	252	197	184	277		0.432	232	240	224	211	130	202
0.441	243	195	216	298	239	217		0.441	225	255	333	211	198	196		0.441	235	208	228	200	132	248
0.449	203	278	313	225	217	244		0.449	186	231	284	225	237	201		0.449	215	156	143	190	122	191
0.457	194	342	235	348	195	263		0.457	187	192	314	267	304	272		0.457	195	228	161	221	113	259
0.466	240	359	222	147	215	283		0.466	187	184	213	283	290	118		0.466	156	185	180	257	215	294
0.474	172	250	210	284	182	205		0.474	200	173	184	287	332	230		0.474	225	206	162	251	270	210
0.482	256	153	226	186	177	314		0.482	213	217	236	249	308	239		0.482	185	174	144	194	211	300
0.491	279	312	216	279	172	258		0.491	213	200	177	252	179	209		0.491	239	218	161	225	166	226
0.499	202	272	206	279	248	235		0.499	213	182	177	220	218	194		0.499	264	194	179	175	270	248
0.507	224	277	205	189	249	207		0.507	204	180	194	241	256	179		0.507	212	197	188	95	139	227
0.516	244	299	205	273	144	250		0.516	194	177	238	273	236	166		0.516	195	200	162	218	233	203
0.524	245	340	207	183	161	189		0.524	183	159	241	252	230	263		0.524	220	283	214	188	200	232
0.532	270	130	125	165	165	214		0.532	159	243	225	219	224	261		0.532	193	299	236	175	263	239
0.541	256	309	165	148	170	241		0.541	263	218	209	298	235	266		0.541	195	213	119	205	142	158
0.549	151	297	277	215	181	249		0.549	236	194	246	164	246	219		0.549	203	194	275	163	167	225
0.557	262	165	253	228	181	214		0.557	233	210	214	271	252	265		0.557	210	243	192	221	198	246
0.565	267	284	215	243	181	216		0.565	204	217	249	342	243	235		0.565	213	139	172	236	144	258
0.574	386	313	241	221	371	188		0.574	231	183	213	208	235	206		0.574	243	181	237	154	206	221
0.582	302	349	267	196	384	181		0.582	223	206	262	172	206	208		0.582	263	168	187	205	187	356
0.59	178	191	188	239	208	173		0.59	303	186	190	278	229	210		0.59	241	155	105	192	200	360
0.599	177	187	96	187	283	183		0.599	88	167	172	121	148	151		0.599	89	151	174	199	108	198
0.607	113	150	163	129	142	184		0.607	122	126	134	116	132	116		0.607	123	147	192	107	170	191
0.615	164	158	188	130	97	185		0.615	134	170	133	129	154	105		0.615	190	136	150	181	195	94
0.624	229	280	407	227	128	204		0.624	264	125	212	266	318	245		0.624	181	152	197	213	295	234
0.632	306	355	359	290	279	311		0.632	319	272	291	384	328	342		0.632	299	169	321	352	280	253
0.64	264	418	489	323	287	420		0.64	374	359	533	315	393	397		0.64	454	439	496	401	372	384
0.649	488	599	605	494	603	617		0.649	585	553	563	628	479	452		0.649	657	552	469	477	649	491
0.657	485	687	670	661	630	648		0.657	586	635	627	693	606	532		0.657	758	456	545	616	641	542
0.665	671	792	709	636	737	879		0.665	742	614	739	605	770	787		0.665	610	553	755	681	717	773
0.674	709	894	817	548	851	954		0.674	814	743	771	709	780	783		0.674	905	647	798	706	843	768
0.682	885	867	758	734	836	900		0.682	725	755	851	957	762	848		0.682	854	930	811	788	805	819
0.69	977	920	959	689	865	754		0.69	781	827	872	1002	953	1025		0.69	1000	952	853	870	1063	871
0.699	1111	925	1014	1022	921	874		0.699	1079	828	960	940	978	1021		0.699	1063	974	953	1117	1123	901
0.707	973	931	1215	1065	929	932		0.707	1039	829	942	883	1003	1236		0.707	990	915	918	1016	841	931
0.715	1006	1248	1175	1018	954	990		0.715	1205	967	941	1077	1087	1267		0.715	990	950	940	1182	1236	1045
0.723	1036	1367	1295	882	978	1120		0.723	1254	1063	940	1052	1169	1052		0.723	1095	986	962	964	1022	1085
0.732	1063	1059	1334	1160	891	1181		0.732	1355	1181	1023	929	1095	1216		0.732	1221	1021	1119	1222	1210	1146
0.74	1091	1053	1410	1251	1164	1307		0.74	1205	1205	1106	1043	1153	1207		0.74	1248	1056	1146	1245	1157	1147
0.748	1434	1553	1188	1257	1135	1261		0.748	1410	1034	1137	1157	1252	1204		0.748	1297	1090	1184	1219	1419	1149
0.757	1393	1380	1241	1229	1234	1216		0.757	1345	1304	1083	1202	1224	1164		0.757	1407	1414	1151	1243	1387	1087
0.765	1335	1186	1253	1202	1132	1267		0.765	1281	1182	1155	1250	1140	1331		0.765	1464	1326	1207	1131	1196	1025
0.773	1203	1320	1403	1346	1116	1317		0.773	1353	1128	1183	1492	1411	1292		0.773	1463	1186	1263	1279	1363	1350
0.782	1451	1403	1378	1270	1100	1318		0.782	1325	1316	1416	1596	1522	1479		0.782	1437	1330	1316	1427	1334	1309
0.79	1581	1512	1344	1193	1134	1320		0.79	1296	1210	1366	1354	1386	1590		0.79	1410	1246	1353	1614	1436	1269
0.798	1634	1344	1188	1347	1168	1271		0.798	1462	1200	1475	1438	1471	1463		0.798	1437	1219	1390	1520	1174	1276
0.807	1258	1278	1482	1343	1288	1317		0.807	1441	1506	1442	1282	1525	1474		0.807	1446	1192	1185	1359	1351	1284
0.815	1237	1278	1404	1336	1319	1363		0.815	1100	1488	1242	1047	1400	1130		0.815	1296	1258	1373	1127	1332	1274
0.823	944	938	1023	1328	1051	1084		0.823	1066	1033	1037	846	1110	922		0.823	1098	1048	1148	1012	1267	1304
0.832	914	575	818	903	980	760		0.832	576	1024	749	650	668	871		0.832	701	816	1031	747	1258	849
0.84	397	482	366	776	654	519		0.84	404	616	492	481	390	560		0.84	467	414	498	243	1239	589
0.848	273	213	240	382	420	276		0.848	190	305	271	257	323	161		0.848	240	201	252	329	811	294
0.857	137	127	164	221	172	165		0.857	120	189	156	134	150	174		0.857	114	313	181	133	371	226
0.865	97	147	83	93	146	68		0.865	83	141	82	115	80	115		0.865	84	120	98	92	496	110
0.873	161	82	120	106	101	66		0.873	100	70	63	54	55	97		0.873	58	96	98	138	173	81
0.882	81	81	125	157	111	76		0.882	62	123	53	40	58	72		0.882	103	113	73	96	225	110
0.89	91	87	101	128	161	82		0.89	24	118	77	47	67	79		0.89	41	91	48	72	91	60
0.898	116	80	87	91	67	88		0.898	81	70	75	89	73	43		0.898	67	36	75	91	118	90
0.906	116	72	30	75	90	18		0.906	42	39	15	82	35	61		0.906	28	60	46	89	70	74
0.915	125	87	99	38	42	75		0.915	49	36	31	33	34	69		0.915	36	64	49	87	68	80
0.923	81	101	39	62	89	67		0.923	69	38	52	61	90	76		0.923	30	76	57	74	43	86
0.931	27	50	67	46	57	38		0.931	32	23	43	44	65	74		0.931	25	52	52	64	52	30
0.94	56	20	71	48	58	92		0.94	35	7	34	30	29	71		0.94	7	43	47	25	55	65
0.948	30	84	51	25	51	26		0.948	15	50	42	68	81	31		0.948	22	30	49	87	59	24
0.956	62	96	98	78	72	75		0.956	77	39	81	92	46	46		0.956	52	83	50	61	63	99
0.965	100	148	163	63	68	130		0.965	146	29	143	121	156	98		0.965	79	85	40	83	41	128
0.973	125	201	165	115	81	131		0.973	216	63	190	150	226	157		0.973	70	131	146	104	142	72
0.981	228	190	187	181	95	182		0.981	151	84	202	134	254	162		0.981	84	138	133	123	213	118
0.99	198	233	128	168	85	166		0.99	115	146	170	117	231	164		0.99	98	144	148	132	176	165
0.998	224	118	176	125	76	140		0.998	163	138	160	139	150	165		0.998	107	150	140	166	122	198
1.006	120	265	173	182	113	113		1.006	137	123	144	160	147	158		1.006	110	129	133	201	111	197
1.015	135	277	169	180	116	123		1.015	107	95	170	178	130	151		1.015	123	108	145	219	150	197
1.023	122	262	80	215	119	133		1.023	93	174	138	118	165	129		1.023	100	126	149	103	154	138
1.031	78	243	165	204	139	120		1.031	47	151	145	150	119	121		1.031	76	143	129	173	108	105
1.04	132	186	128	193	138	148		1.04	98	141	153	113	125	113		1.04	83	127	152	78	168	138
1.048	128	171	126	102	94	175		1.048	109	150	163	102	160	106		1.048	74	135	120	170	147	144
1.056	135	172	168	175	68	177		1.056	96	107	170	124	175	165		1.056	65	160	162	226	165	160
1.064	149	151	141	111	119	151		1.064	84	112	177	170	160	171		1.064	104	98	192	176	157	161
1.073	164	173	181	155	113	146		1.073	88	118	159	162	123	140		1.073	117	109	190	244	169	162
1.081	83	167	156	131	107	179		1.081	115	117	142	127	119	179		1.081	121	152	77	147	154	130
1.089	158	128	196	150	82	174		1.089	118	117	94	106	116	124		1.089	71	142	131	166	169	51
1.098	71	144	88	121	117	128		1.098	76	121	157	126	108	92		1.098	171	161	40	201	135	110
1.106	56	110	90	164	105	204		1.106	65	173	87	97	140	93		1.106	23	131	80	85	88	99
1.114	63	100	82	218	118	113		1.114	39	53	68	98	58	126		1.114	59	98	90	121	113	115
1.123	68	113	131	46	66	89		1.123	48	117	69	46	43	84		1.123	53	102	101	97	105	62
1.131	84	102	32	75	75	101		1.131	7	109	51	114	42	64		1.131	68	94	72	16	87	61
1.139	15	72	20	106	96	91		1.139	24	61	81	57	49	88		1.139	48	72	44	44	33	58
1.148	76	69	52	76	43	60		1.148	17	73	67	55	52	74		1.148	47	48	86	67	44	53
1.156	31	29	58	81	46	30		1.156	18	48	54	36	55	62		1.156	45	60	15	48	13	48
1.164	25	43	63	72	47	25		1.164	12	46	47	26	48	43		1.164	38	55	67	65	26	37
1.173	47	55	61	40	20	32		1.173	5	46	61	35	26	42		1.173	30	24	113	82	38	67
1.181	68	48	60	59	15	32		1.181	32	67	51	34	59	69		1.181	60	38	23	0	52	65
1.189	80	41	59	45	58	32		1.189	57	46	27	50	17	48		1.189	81	19	40	49	53	82
1.198	46	34	48	33	48	38		1.198	46	25	34	50	56	28		1.198	64	14	52	33	11	37
1.206	79	45	32	51	46	43		1.206	27	33	21	50	38	47		1.206	26	16	11	19	4	45
1.214	28	43	41	17	63	38		1.214	16	41	42	49	20	42		1.214	0	40	44	21	40	47
1.222	0	56	47	63	37	33		1.222	42	33	0	33	19	18		1.222	52	29	48	47	28	38
1.231	38	21	38	19	43	43		1.231	4	25	59	22	43	39		1.231	19	17	59	41	32	29
1.239	25	58	29	20	64	16		1.239	43	36	29	27	57	44		1.239	53	27	40	65	24	23
1.247	59	30	33	20	64	47		1.247	20	57	22	31	59	26		1.247	19	37	33	58	22	57
1.256	44	58	36	40	22	34		1.256	25	66	16	27	36	43		1.256	12	45	37	61	13	57
1.264	30	19	42	40	52	21		1.264	26	39	19	39	28	61		1.264	5	38	42	17	10	64
1.272	41	67	62	60	27	62		1.272	19	58	21	39	70	9		1.272	78	32	36	30	7	52
1.281	32	62	51	61	34	47		1.281	56	22	34	72	42	55		1.281	73	6	43	39	22	40
1.289	57	68	40	48	41	67		1.289	58	33	36	62	33	37		1.289	49	49	43	48	21	40
1.297	79	58	51	24	45	9		1.297	6	23	66	73	34	38		1.297	40	16	38	43	19	40
1.306	74	22	22	22	49	37		1.306	13	52	67	20	59	58		1.306	28	37	42	38	22	43
1.314	82	43	33	49	45	34		1.314	5	53	40	39	64	46		1.314	14	36	44	40	21	46
1.322	53	44	35	26	48	40		1.322	10	39	41	17	14	9		1.322	7	51	46	43	14	44
1.331	24	54	34	51	51	39		1.331	5	29	44	21	25	20		1.331	17	34	16	10	39	43
1.339	60	46	32	18	33	54		1.339	0	14	55	21	59	44		1.339	27	63	41	13	33	39
1.347	19	39	34	45	41	49		1.347	5	30	52	38	27	28		1.347	67	62	31	16	26	29
1.356	56	45	11	64	12	28		1.356	9	28	50	37	52	32		1.356	77	55	25	37	34	32
1.364	25	33	64	30	26	38		1.364	34	27	35	37	48	26		1.364	55	35	28	75	35	36
1.372	17	25	69	60	41	48		1.372	25	25	21	44	44	19		1.372	14	15	18	59	42	64
1.38	29	18	36	42	27	39		1.38	17	46	32	56	47	15		1.38	24	39	18	58	21	67
1.389	67	21	57	18	22	30		1.389	6	43	43	53	50	34		1.389	29	59	24	66	36	40
1.397	63	25	54	68	28	66		1.397	15	34	31	50	89	40		1.397	33	45	24	20	42	48
1.405	46	53	27	63	34	70		1.405	23	47	35	29	84	36		1.405	31	32	25	49	30	63
1.414	29	62	38	16	38	95		1.414	24	61	4	18	38	23		1.414	33	21	57	23	31	34
1.422	53	46	42	56	21	59		1.422	25	11	7	34	68	29		1.422	44	10	61	36	33	48
1.43	48	73	29	47	68	6		1.43	29	46	10	36	62	40		1.43	45	50	48	43	38	46
1.439	44	33	24	7	61	47		1.439	32	25	17	44	21	52		1.439	45	63	46	70	24	57
1.447	24	71	18	59	44	32		1.447	16	18	23	42	47	43		1.447	60	42	8	83	49	50
1.455	35	53	30	5	14	30		1.455	36	11	29	47	39	33		1.455	24	17	56	95	41	43
1.464	46	52	82	39	46	41		1.464	43	41	35	15	38	58		1.464	84	50	86	27	54	41
1.472	90	62	71	95	52	52		1.472	34	41	82	18	38	49		1.472	67	87	88	41	49	25
1.48	88	68	68	94	66	65		1.48	26	41	76	22	26	62		1.48	28	116	45	47	59	31
1.489	51	49	81	28	59	59		1.489	17	37	73	41	27	32		1.489	42	65	38	51	12	41
1.497	48	31	47	34	70	53		1.497	27	32	96	62	28	50		1.497	3	47	49	33	53	51
1.505	90	68	83	23	20	66		1.505	29	48	84	71	38	72		1.505	24	25	24	43	30	53
1.514	62	46	75	37	31	74		1.514	48	43	71	28	47	81		1.514	44	53	34	53	21	55
1.522	19	95	47	33	47	22		1.522	56	45	97	37	46	42		1.522	62	74	43	59	15	49
1.53	21	93	51	29	39	81		1.53	56	30	94	45	64	34		1.53	40	98	45	64	80	43
1.539	40	95	25	10	30	82		1.539	65	29	60	54	71	31		1.539	29	116	59	77	79	41
1.547	48	83	85	94	44	43		1.547	73	78	63	49	40	44		1.547	71	31	72	23	75	39
1.555	33	80	99	81	44	34		1.555	28	68	41	61	58	83		1.555	17	89	66	37	65	57
1.563	38	78	54	48	44	72		1.563	41	60	54	65	64	67		1.563	65	61	59	71	68	75
1.572	42	80	39	53	35	113		1.572	50	39	60	60	87	52		1.572	53	89	78	67	27	71
1.58	97	83	94	64	43	92		1.58	60	55	66	55	18	59		1.58	25	102	64	62	34	28
1.588	98	73	102	62	50	49		1.588	57	71	58	54	72	41		1.588	35	44	49	93	33	100
1.597	78	75	80	61	54	90		1.597	56	72	50	86	45	41		1.597	44	81	69	34	9	101
1.605	5	28	78	55	58	45		1.605	56	58	104	6	77	40		1.605	49	54	62	83	22	102
1.613	34	62	86	49	57	39		1.613	62	101	109	36	94	53		1.613	50	42	53	99	34	35
1.622	69	95	80	67	77	98		1.622	69	92	58	66	62	79		1.622	56	17	58	130	56	67
1.63	70	82	54	140	74	28		1.63	43	84	89	31	43	72		1.63	61	41	62	118	40	110
1.638	60	151	54	170	72	96		1.638	73	73	72	34	67	87		1.638	23	66	48	106	43	42
1.647	65	123	80	51	69	73		1.647	62	75	47	58	61	77		1.647	101	91	35	87	53	45
1.655	70	94	79	58	60	91		1.655	52	78	108	89	59	68		1.655	102	90	98	79	62	110
1.663	63	129	99	78	74	76		1.663	68	77	92	83	73	82		1.663	54	30	98	113	69	75
1.672	63	125	93	80	94	85		1.672	68	50	90	77	86	97		1.672	97	116	78	84	76	52
1.68	64	78	108	83	114	131		1.68	69	79	71	56	81	73		1.68	63	52	66	104	78	40
1.688	90	85	84	73	103	119		1.688	64	95	50	68	93	49		1.688	67	118	99	127	74	83
1.697	22	91	76	62	93	154		1.697	70	61	64	63	96	121		1.697	52	74	103	54	82	73
1.705	91	165	90	80	131	55		1.705	54	57	59	59	99	100		1.705	27	101	58	128	48	64
1.713	136	172	91	76	77	116		1.713	49	84	53	93	82	78		1.713	42	40	61	66	61	86
1.721	107	100	92	71	77	75		1.721	61	125	65	89	98	119		1.721	68	144	126	56	75	88
1.73	105	106	69	79	31	87		1.73	105	121	138	107	102	55		1.73	93	147	92	65	74	90
1.738	64	144	47	155	57	32		1.738	104	133	132	134	98	103		1.738	91	165	58	142	73	69
1.746	79	134	74	143	83	67		1.746	113	87	67	121	100	89		1.746	30	74	93	160	68	80
1.755	84	130	120	66	69	68		1.755	95	84	155	128	102	76		1.755	105	143	84	48	59	88
1.763	56	54	103	106	83	83		1.763	57	66	89	66	87	86		1.763	95	68	79	77	47	97
1.771	102	128	86	78	31	88		1.771	86	82	104	121	96	96		1.771	82	64	101	70	40	98
1.78	95	99	121	83	32	88		1.78	62	46	144	132	106	134		1.78	86	167	117	121	32	99
1.788	114	103	105	69	32	89		1.788	83	73	63	81	42	121		1.788	78	171	60	131	56	92
1.796	138	106	101	86	67	79		1.796	72	100	99	92	112	120		1.796	79	101	50	41	79	85
1.805	125	143	98	102	101	127		1.805	62	109	80	104	79	93		1.805	66	77	122	77	76	97
1.813	100	174	102	126	111	124		1.813	118	119	137	90	109	98		1.813	52	77	88	126	84	109
1.821	115	145	107	126	93	131		1.821	112	126	121	58	92	73		1.821	45	76	125	136	107	125
1.83	107	115	68	76	75	138		1.83	65	105	99	111	132	103		1.83	76	79	69	114	18	141
1.838	72	110	197	86	38	106		1.838	118	84	112	122	123	106		1.838	84	83	78	69	75	73
1.846	109	128	187	64	57	138		1.846	132	119	100	83	118	114		1.846	29	89	148	108	46	148
1.855	100	132	186	54	116	126		1.855	43	168	88	61	124	134		1.855	115	95	138	71	67	129
1.863	158	135	78	44	119	103		1.863	79	154	76	106	89	128		1.863	94	114	82	88	60	73
1.871	149	141	129	57	159	94		1.871	92	79	76	137	104	122		1.871	73	122	149	79	105	119
1.88	121	162	130	70	104	112		1.88	71	121	77	164	120	66		1.88	84	130	126	107	95	109
1.888	140	136	109	74	132	94		1.888	86	129	84	109	35	165		1.888	68	107	144	95	61	89
1.896	147	110	160	134	90	130		1.896	102	137	100	111	80	118		1.896	62	84	120	83	92	80
1.904	138	125	177	151	89	121		1.904	135	128	109	81	93	116		1.904	56	140	95	106	115	71
1.913	147	117	183	175	88	121		1.913	115	118	117	79	106	98		1.913	39	63	115	117	87	78
1.921	181	110	145	93	60	121		1.921	95	114	137	78	108	113		1.921	78	96	97	114	83	84
1.929	81	109	149	87	119	138		1.929	159	90	66	82	110	128		1.929	133	103	130	122	79	115
1.938	106	107	148	169	123	93		1.938	169	139	124	85	107	156		1.938	123	109	151	119	119	145
1.946	134	212	82	121	127	128		1.946	72	137	114	136	104	142		1.946	98	92	147	115	128	161
1.954	94	200	138	108	127	107		1.954	60	106	119	127	178	163		1.954	139	80	65	104	78	129
1.963	121	129	129	161	127	124		1.963	94	76	125	164	214	127		1.963	112	100	93	180	96	102
1.971	129	183	135	165	130	120		1.971	100	88	107	77	158	132		1.971	95	111	112	187	101	63
1.979	138	201	113	168	132	133		1.979	159	100	90	181	133	55		1.979	100	122	153	95	103	91
1.988	88	199	123	144	165	131		1.988	127	111	84	73	95	111		1.988	95	110	175	87	105	90
1.996	93	175	133	120	167	105		1.996	96	121	78	82	124	93		1.996	91	94	156	149	64	94
2.004	98	211	122	144	154	116		2.004	88	139	94	91	75	75		2.004	142	84	106	154	111	177
2.013	87	187	110	163	155	126		2.013	88	137	154	156	128	120		2.013	127	74	108	128	113	159
2.021	104	243	172	176	144	132		2.021	141	135	165	202	143	125		2.021	113	95	146	149	144	141
2.029	100	227	190	87	99	121		2.029	153	133	172	152	146	130		2.029	127	116	69	81	99	148
2.037	149	131	158	111	169	110		2.037	160	131	161	121	155	53		2.037	122	104	165	180	161	119
2.046	138	257	157	52	88	167		2.046	102	128	150	160	169	123		2.046	118	92	182	123	126	119
2.054	126	216	162	106	161	163		2.054	109	125	158	200	160	180		2.054	142	141	240	135	151	134
2.062	142	239	166	106	154	93		2.062	178	157	166	188	152	195		2.062	91	172	195	110	146	85
2.071	131	284	176	92	110	97		2.071	167	158	200	148	164	140		2.071	94	191	145	116	141	160
2.079	120	141	174	116	219	115		2.079	159	160	87	202	151	183		2.079	120	74	109	122	56	196
2.087	119	184	172	112	208	181		2.087	92	87	122	155	157	187		2.087	194	180	172	54	114	247
2.096	118	232	116	117	61	209		2.096	111	162	185	119	163	91		2.096	174	128	143	115	51	199
2.104	107	196	195	150	127	100		2.104	161	159	150	151	145	99		2.104	137	134	155	59	92	242
2.112	159	154	169	131	158	160		2.112	122	142	178	155	170	164		2.112	174	126	150	128	99	111
2.121	151	232	218	111	205	209		2.121	113	156	103	130	187	207		2.121	126	132	125	124	117	188
2.129	142	164	102	190	197	185		2.129	101	187	171	140	257	236		2.129	169	139	132	119	134	171
2.137	146	196	298	161	168	167		2.137	115	168	175	150	265	164		2.137	137	136	200	183	151	173
2.146	149	157	245	131	107	149		2.146	128	150	156	72	100	148		2.146	156	133	226	198	146	146
2.154	151	221	181	112	217	187		2.154	160	128	136	116	217	195		2.154	142	150	155	202	140	166
2.162	152	244	204	121	216	193		2.162	150	168	166	149	114	109		2.162	166	139	113	131	117	152
2.171	86	231	153	122	88	169		2.171	167	157	165	170	105	158		2.171	107	129	187	136	145	123
2.179	180	185	156	123	190	180		2.179	116	175	164	135	166	128		2.179	168	140	86	179	159	122
2.187	169	246	144	165	152	142		2.187	165	121	174	146	143	175		2.187	150	163	148	103	184	122
2.196	200	211	202	156	167	167		2.196	134	201	174	162	141	178		2.196	133	164	141	107	108	147
2.204	164	228	237	180	156	123		2.204	235	107	174	157	155	100		2.204	119	116	141	219	61	146
2.212	141	228	248	162	148	80		2.212	271	179	128	152	169	167		2.212	100	118	152	209	104	146
2.22	144	215	207	179	174	235		2.22	73	118	176	144	168	154		2.22	123	138	163	107	129	149
2.229	114	252	137	196	129	209		2.229	69	139	212	125	168	142		2.229	108	162	167	182	154	98
2.237	98	253	129	194	137	162		2.237	185	186	228	133	149	153		2.237	92	174	103	148	175	191
2.245	168	263	166	122	135	177		2.245	129	157	234	140	162	157		2.245	109	131	153	121	138	186
2.254	187	226	203	110	134	185		2.254	113	161	212	157	151	160		2.254	106	124	197	176	99	194
2.262	132	236	229	104	139	160		2.262	92	199	175	159	160	165		2.262	104	109	162	137	179	184
2.27	146	247	213	129	145	123		2.27	129	130	98	155	148	161		2.27	119	93	127	171	78	175
2.279	163	191	174	154	121	130		2.279	105	118	145	150	136	147		2.279	135	146	207	135	185	165
2.287	157	187	165	150	166	131		2.287	97	160	167	124	209	152		2.287	132	161	198	139	107	166
2.295	150	237	181	145	149	133		2.295	86	160	186	202	215	156		2.295	129	131	177	144	246	167
2.304	159	224	138	112	131	159		2.304	140	235	140	178	201	167		2.304	126	135	189	128	190	112
2.312	93	211	136	137	127	185		2.312	194	205	147	154	101	178		2.312	85	138	137	112	99	188
2.32	223	242	133	200	149	167		2.32	174	139	76	154	196	161		2.32	119	218	131	131	154	205
2.329	215	209	141	186	155	187		2.329	108	218	155	154	175	143		2.329	112	221	119	126	126	187
2.337	122	162	148	159	161	112		2.337	68	130	150	176	233	150		2.337	149	200	120	120	201	177
2.345	189	209	195	163	132	184		2.345	144	170	183	92	184	145		2.345	174	190	121	121	228	146
2.354	159	210	197	156	128	233		2.354	194	166	192	162	139	163		2.354	178	183	133	121	76	207
2.362	169	208	203	148	120	201		2.362	155	165	218	216	270	100		2.362	150	181	127	127	166	181
2.37	175	206	98	136	221	191		2.37	163	163	134	158	126	188		2.37	137	205	121	201	152	140
2.378	140	205	147	124	192	183		2.378	170	160	128	172	159	200		2.378	95	192	144	198	134	100
2.387	133	205	233	138	163	121		2.387	195	160	164	165	147	223		2.387	190	179	132	110	116	137
2.395	132	167	173	152	125	126		2.395	166	143	160	154	170	159		2.395	224	80	121	126	133	86
2.403	96	188	145	137	141	180		2.403	136	117	156	149	231	221		2.403	140	207	217	75	149	207
2.412	175	197	149	122	137	185		2.412	116	143	168	157	259	155		2.412	223	160	204	71	168	251
2.42	175	166	202	112	134	148		2.42	141	168	180	158	180	131		2.42	117	160	151	165	167	258
2.428	87	152	186	102	130	211		2.428	121	192	186	158	232	125		2.428	208	160	180	165	160	168
2.437	210	168	191	141	126	145		2.437	100	186	193	166	181	147		2.437	151	141	111	166	121	237
2.445	132	184	194	144	124	127		2.445	103	165	203	176	154	133		2.445	221	121	227	153	142	180
2.453	132	136	198	147	121	204		2.453	122	207	109	185	129	119		2.453	165	180	183	156	158	244
2.462	123	245	172	185	167	135		2.462	146	134	188	111	139	113		2.462	113	187	185	135	148	126
2.47	166	215	120	172	163	208		2.47	156	106	132	192	149	151		2.47	120	163	159	182	155	206
2.478	174	180	135	159	159	201		2.478	162	159	126	208	159	190		2.478	128	190	165	177	143	230
2.487	176	284	150	132	88	137		2.487	120	153	190	172	159	205		2.487	111	137	190	153	101	151
2.495	117	121	144	105	159	186		2.495	176	136	124	210	160	228		2.495	93	168	130	130	209	196
2.503	163	177	137	108	91	83		2.503	170	94	212	199	170	219		2.503	172	197	141	164	198	159
2.512	138	232	140	194	149	236		2.512	138	176	252	117	108	158		2.512	173	179	171	85	142	181
2.52	179	200	175	209	144	164		2.52	142	85	113	225	160	184		2.52	114	77	151	224	223	210
2.528	172	247	193	191	140	240		2.528	154	154	159	184	191	181		2.528	180	108	202	224	189	179
2.536	183	170	170	163	163	123		2.536	130	164	184	198	180	146		2.536	110	224	254	188	202	177
2.545	59	298	179	139	172	182		2.545	122	189	183	215	225	170		2.545	219	225	234	152	218	232
2.553	154	258	131	135	84	126		2.553	114	163	152	164	115	164		2.553	187	154	181	223	145	145
2.561	138	261	181	182	162	199		2.561	209	143	162	112	235	193		2.561	173	164	207	129	203	137
2.57	103	246	179	190	144	149		2.57	191	163	141	202	191	125		2.57	116	217	176	140	142	141
2.578	111	291	172	156	107	178		2.578	112	117	166	182	212	159		2.578	158	164	145	201	187	142
2.586	118	184	166	162	139	200		2.586	141	148	146	211	191	172		2.586	129	191	182	190	148	153
2.595	156	203	160	199	154	145		2.595	125	150	126	179	187	165		2.595	146	191	160	176	179	140
2.603	181	176	155	197	169	133		2.603	123	141	120	116	114	168		2.603	163	131	171	162	85	128
2.611	193	213	159	234	160	190		2.611	124	151	186	75	221	59		2.611	128	185	140	146	190	133
2.62	108	92	206	104	152	209		2.62	119	140	190	187	234	126		2.62	93	86	146	130	166	133
2.628	215	181	93	176	162	199		2.628	91	127	186	165	150	144		2.628	131	108	153	196	114	132
2.636	165	177	193	244	149	142		2.636	138	141	172	121	128	161		2.636	63	142	136	187	229	71
2.645	120	154	216	163	156	184		2.645	133	142	157	149	199	166		2.645	127	186	166	194	217	106
2.653	84	190	143	196	164	158		2.653	128	143	138	87	204	212		2.653	150	251	195	215	167	141
2.661	171	152	120	190	121	164		2.661	97	148	142	209	244	219		2.661	67	212	182	116	153	116
2.67	91	129	280	110	135	160		2.67	111	140	147	187	161	162		2.67	114	153	123	161	132	183
2.678	73	107	263	122	149	165		2.678	131	132	139	235	232	106		2.678	166	101	141	234	140	164
2.686	137	138	293	133	105	169		2.686	127	129	131	186	197	192		2.686	155	135	124	91	148	87
2.695	109	169	249	145	223	156		2.695	95	125	133	210	162	202		2.695	149	169	146	133	155	221
2.703	183	176	73	132	235	143		2.703	114	148	134	136	155	146		2.703	105	182	131	202	163	175
2.711	186	184	175	119	171	157		2.711	133	170	186	115	154	180		2.711	117	76	144	181	184	216
2.719	233	252	188	123	109	171		2.719	142	167	197	161	154	171		2.719	128	102	128	143	223	200
2.728	187	234	168	126	117	96		2.728	152	133	151	160	157	128		2.728	100	128	135	216	217	231
2.736	192	275	185	113	166	195		2.736	131	154	144	146	157	202		2.736	73	134	142	192	193	134
2.744	117	297	202	123	174	222		2.744	146	152	150	133	158	172		2.744	113	139	151	233	169	142
2.753	203	195	221	136	182	232		2.753	123	133	150	214	207	161		2.753	105	101	146	208	131	236
2.761	199	149	217	149	136	170		2.761	124	111	150	201	192	194		2.761	139	164	142	207	202	136
2.769	165	174	213	177	109	139		2.769	103	131	150	193	178	142		2.769	144	193	133	220	134	215
2.778	209	147	227	149	168	195		2.778	156	151	72	119	192	224		2.778	150	215	144	167	130	224
2.786	141	151	194	120	169	167		2.786	151	153	199	176	176	188		2.786	98	159	80	123	163	122
2.794	117	154	138	168	139	139		2.794	145	154	178	193	158	215		2.794	107	173	165	170	155	158
2.803	137	162	204	142	143	177		2.803	138	151	170	211	142	185		2.803	129	180	198	158	128	168
2.811	151	170	149	132	146	158		2.811	146	69	176	207	210	195		2.811	138	277	239	133	100	178
2.819	167	181	136	173	134	138		2.819	135	180	200	140	213	181		2.819	113	253	200	168	125	172
2.828	183	176	216	152	185	137		2.828	123	83	147	116	120	167		2.828	114	267	156	160	132	149
2.836	98	172	199	131	204	176		2.836	135	113	180	231	206	161		2.836	130	206	153	136	120	125
2.844	109	205	251	185	130	275		2.844	148	144	157	136	139	156		2.844	120	212	209	132	154	166
2.853	168	204	278	202	157	317		2.853	92	144	134	231	173	140		2.853	120	185	212	129	141	163
2.861	128	243	91	232	126	204		2.861	163	144	225	243	172	125		2.861	109	162	216	130	127	160
2.869	182	238	155	148	153	199		2.869	159	145	219	212	165	129		2.869	98	147	171	132	153	163
2.877	146	233	154	148	180	261		2.877	116	145	156	100	168	134		2.877	108	149	227	148	150	136
2.886	152	211	120	162	159	189		2.886	175	144	174	152	162	171		2.886	117	155	200	156	146	108
2.894	112	189	176	159	169	210		2.894	104	143	181	183	156	178		2.894	144	162	190	147	113	162
2.902	121	211	152	156	180	197		2.902	72	141	178	159	108	185		2.902	132	94	180	164	79	166
2.911	126	211	148	145	141	144		2.911	118	139	174	135	138	104		2.911	119	114	137	182	199	171
2.919	131	211	153	214	199	190		2.919	107	118	228	207	117	123		2.919	111	125	208	171	183	146
2.927	172	147	157	264	148	189		2.927	96	183	102	178	96	151		2.927	81	136	222	179	221	129
2.936	175	171	106	235	152	223		2.936	94	190	147	173	115	145		2.936	147	144	266	177	136	154
2.944	152	205	127	112	134	122		2.944	153	182	160	125	134	156		2.944	129	152	237	147	109	161
2.952	96	190	147	211	127	195		2.952	138	131	136	181	155	166		2.952	80	169	246	191	161	173
2.961	184	176	132	142	133	189		2.961	122	166	113	175	145	119		2.961	105	96	180	160	160	156
2.969	123	182	182	151	127	165		2.969	135	121	169	186	134	133		2.969	127	86	184	173	158	139
2.977	136	189	219	159	122	140		2.977	102	185	204	197	175	179		2.977	151	175	209	236	132	182
2.986	178	167	209	193	187	144		2.986	141	187	171	199	147	141		2.986	150	136	204	92	195	223
2.994	122	146	118	197	199	147		2.994	117	133	123	179	118	192		2.994	74	139	199	173	185	214
3.002	175	145	149	193	258	145		3.002	174	130	194	124	109	120		3.002	105	124	140	200	71	248
3.011	109	141	142	189	222	148		3.011	155	194	206	188	149	155		3.011	94	142	116	189	122	226
3.019	144	137	144	174	174	163		3.019	195	152	186	196	136	154		3.019	144	129	145	178	159	233
3.027	66	170	119	228	148	177		3.027	129	238	101	168	185	169		3.027	142	147	149	143	154	208
3.036	65	102	93	218	218	183		3.036	127	214	103	184	219	167		3.036	75	135	153	142	165	198
3.044	164	226	135	182	190	111		3.044	87	126	220	92	91	156		3.044	119	124	117	81	140	193
3.052	147	214	177	99	261	121		3.052	82	243	196	115	171	153		3.052	103	176	128	99	156	207
3.06	64	213	201	171	112	172		3.06	76	252	152	188	144	151		3.06	87	172	139	155	156	203
3.069	125	227	150	215	162	193		3.069	76	220	100	98	188	167		3.069	80	84	120	138	127	126
3.077	139	136	156	162	97	201		3.077	75	149	184	114	109	210		3.077	108	102	118	107	157	170
3.085	132	173	135	159	73	254		3.085	105	216	159	150	211	252		3.085	151	126	115	115	155	206
3.094	64	187	96	210	124	244		3.094	138	222	220	151	132	79		3.094	144	157	121	123	152	117
3.102	130	102	105	168	100	116		3.102	118	181	183	180	116	143		3.102	106	152	126	96	126	154
3.11	134	223	114	163	76	182		3.11	144	178	152	163	141	217		3.11	69	90	70	69	144	142
3.119	81	241	146	166	91	162		3.119	116	140	198	167	121	233		3.119	139	118	84	145	116	139
3.127	108	177	148	145	106	163		3.127	154	218	131	170	113	139		3.127	125	91	99	123	85	135
3.135	138	157	146	220	109	107		3.135	103	208	91	128	149	202		3.135	111	141	78	102	129	137
3.144	115	210	92	218	122	136		3.144	102	138	214	183	132	180		3.144	115	130	151	92	99	139
3.152	155	216	116	180	101	167		3.152	130	166	203	128	114	85		3.152	74	120	146	142	113	140
3.16	141	123	141	237	80	178		3.16	117	135	237	228	162	188		3.16	89	116	136	131	118	141
3.169	126	223	149	184	203	185		3.169	129	167	226	207	176	210		3.169	93	136	126	169	103	159
3.177	149	178	133	229	229	164		3.177	64	187	211	129	76	142		3.177	97	111	139	154	87	204
3.185	140	144	141	187	143	183		3.185	108	131	126	122	146	199		3.185	84	80	152	132	81	213
3.194	131	145	148	183	108	133		3.194	146	149	157	143	148	159		3.194	92	88	204	110	75	133
3.202	168	134	74	239	122	147		3.202	167	155	166	106	182	175		3.202	132	93	206	141	109	161
3.21	109	122	157	244	137	150		3.21	130	72	120	98	113	139		3.21	109	81	174	138	101	173
3.218	169	132	74	186	126	157		3.218	160	150	111	90	173	94		3.218	86	69	128	153	92	104
3.227	131	142	135	89	115	118		3.227	156	140	143	141	212	194		3.227	83	85	115	114	161	134
3.235	149	176	132	129	123	117		3.235	140	147	137	120	102	229		3.235	86	143	91	155	128	204
3.243	153	209	166	135	131	115		3.243	125	178	132	99	142	114		3.243	89	134	179	143	94	205
3.252	147	206	136	128	132	128		3.252	163	161	137	155	75	124		3.252	87	68	141	210	148	187
3.26	142	198	105	121	122	141		3.26	182	145	98	153	150	131		3.26	58	76	103	45	123	130
3.268	117	138	157	130	98	176		3.268	83	74	149	151	180	215		3.268	88	133	140	146	98	155
3.277	112	236	187	120	74	146		3.277	87	103	169	137	169	200		3.277	67	59	164	113	166	158
3.285	112	169	191	109	131	115		3.285	124	149	190	143	168	93		3.285	79	158	74	193	107	161
3.293	72	124	214	60	143	146		3.293	113	63	157	149	167	100		3.293	92	135	178	198	195	155
3.302	100	221	202	87	85	96		3.302	102	133	124	98	174	183		3.302	130	188	149	167	153	172
3.31	129	91	157	114	153	144		3.31	109	166	121	135	126	132		3.31	176	136	188	199	184	73
3.318	123	186	171	104	116	115		3.318	116	200	150	157	188	115		3.318	162	83	123	156	130	107
3.327	148	168	171	110	112	110		3.327	105	222	127	179	140	149		3.327	102	163	148	189	131	203
3.335	129	186	163	117	85	133		3.335	94	102	103	150	116	172		3.335	195	70	93	144	192	183
3.343	177	177	165	124	120	136		3.343	76	118	94	91	170	189		3.343	150	59	189	118	86	155
3.352	59	168	123	62	154	140		3.352	104	110	170	194	139	173		3.352	192	157	181	136	94	156
3.36	106	180	156	185	168	148		3.36	133	124	201	178	106	157		3.36	147	149	111	182	96	181
3.368	138	192	113	181	145	156		3.368	136	129	179	160	136	151		3.368	100	63	178	176	142	179
3.376	120	71	114	121	172	170		3.376	124	124	136	188	174	108		3.376	97	132	86	152	130	115
3.385	77	121	171	136	165	118		3.385	144	119	94	153	220	121		3.385	177	102	128	127	117	144
3.393	110	148	154	150	106	177		3.393	187	116	112	200	216	135		3.393	160	142	153	202	156	145
3.401	111	144	91	186	111	150		3.401	158	112	131	172	134	132		3.401	141	153	137	110	160	133
3.41	150	167	172	168	123	123		3.41	129	104	100	126	154	142		3.41	122	100	122	124	130	133
3.418	147	156	108	180	122	134		3.418	184	90	138	152	163	153		3.418	111	74	158	103	181	132
3.426	138	154	131	158	120	136		3.426	124	81	105	70	150	100		3.426	90	128	89	134	117	98
3.435	154	165	148	87	116	137		3.435	223	80	125	155	137	105		3.435	83	92	130	57	206	118
3.443	155	173	156	167	109	154		3.443	80	78	166	149	147	110		3.443	117	119	121	162	204	138
3.451	155	199	88	198	125	107		3.451	156	150	167	141	158	99		3.451	110	83	131	202	169	134
3.46	170	212	198	180	131	94		3.46	104	156	101	116	129	88		3.46	68	97	87	204	155	130
3.468	111	127	169	163	165	126		3.468	156	106	176	97	135	128		3.468	87	111	128	170	174	194
3.476	129	193	130	187	176	147		3.476	136	102	203	126	106	191		3.476	107	130	95	155	107	182
3.485	167	187	215	106	118	135		3.485	145	80	175	122	113	227		3.485	114	127	86	135	111	159
3.493	79	101	161	130	213	151		3.493	151	158	178	117	108	99		3.493	61	90	77	179	114	169
3.501	123	209	113	124	206	120		3.501	172	168	155	110	130	77		3.501	71	134	120	174	112	179
3.51	110	155	140	92	63	191		3.51	189	155	137	102	152	129		3.51	88	141	216	185	109	183
3.518	114	123	125	123	110	196		3.518	103	91	177	122	161	157		3.518	105	115	185	133	124	186
3.526	113	121	90	111	170	115		3.526	165	172	118	130	158	141		3.526	143	116	154	179	139	204
3.534	118	169	113	99	186	106		3.534	120	157	89	138	154	184		3.534	138	194	218	100	123	202
3.543	127	171	160	171	162	193		3.543	137	143	192	99	167	100		3.543	134	181	130	94	108	215
3.551	135	173	185	158	95	141		3.551	111	93	147	114	100	178		3.551	94	85	171	180	97	108
3.559	126	114	140	139	146	144		3.559	106	162	210	139	120	162		3.559	117	118	69	109	86	234
3.568	129	175	205	147	181	118		3.568	135	148	214	141	131	103		3.568	126	156	177	170	168	153
3.576	131	123	122	156	59	181		3.576	127	158	137	126	115	121		3.576	101	179	191	128	158	81
3.584	141	211	182	120	118	197		3.584	120	139	159	111	123	101		3.584	94	131	181	134	136	143
3.593	151	252	163	148	129	203		3.593	124	69	110	95	131	146		3.593	143	186	199	151	106	169
3.601	154	201	96	171	124	148		3.601	129	101	129	119	140	142		3.601	157	198	95	152	180	144
3.609	105	124	163	130	114	205		3.609	124	121	147	159	148	196		3.609	138	104	68	137	134	178
3.618	107	168	190	166	131	154		3.618	120	140	146	159	114	208		3.618	137	147	100	114	160	127
3.626	153	128	130	145	118	164		3.626	129	159	144	154	183	211		3.626	120	135	114	167	128	135
3.634	75	172	149	139	126	52		3.634	126	159	130	149	171	134		3.634	103	149	183	189	159	112
3.643	117	169	109	163	134	131		3.643	123	97	126	203	185	147		3.643	117	159	163	155	160	137
3.651	114	188	138	116	116	172		3.651	104	183	114	223	90	133		3.651	135	169	142	121	161	138
3.659	112	144	123	119	144	97		3.659	114	237	101	124	225	134		3.659	124	132	119	177	147	138
3.668	122	132	107	115	154	108		3.668	125	174	113	108	169	136		3.668	113	160	144	141	133	122
3.676	120	265	79	116	169	207		3.676	127	93	125	183	178	118		3.676	90	168	137	135	111	106
3.684	118	241	86	149	107	182		3.684	126	235	131	146	172	110		3.684	117	175	127	119	143	131
3.693	103	174	94	144	111	155		3.693	119	135	138	110	126	103		3.693	107	156	197	137	128	127
3.701	97	171	104	264	114	129		3.701	113	114	131	187	169	148		3.701	97	161	187	156	142	123
3.709	104	159	113	234	116	100		3.709	145	155	124	133	150	143		3.709	176	219	260	160	155	156
3.717	83	167	116	157	203	127		3.717	146	161	106	49	167	139		3.717	185	234	221	165	169	192
3.726	109	176	164	193	186	152		3.726	146	191	163	189	146	128		3.726	161	117	206	73	195	182
3.734	135	174	164	130	92	142		3.734	179	84	74	145	125	152		3.734	94	107	173	156	206	260
3.742	136	156	164	63	105	149		3.742	166	190	103	101	132	177		3.742	267	120	159	215	141	275
3.751	152	192	167	170	182	127		3.751	152	70	131	124	138	169		3.751	255	127	188	260	216	156
3.759	168	134	165	149	169	152		3.759	132	100	163	147	222	162		3.759	101	134	129	103	168	162
3.767	183	145	164	152	188	147		3.767	167	164	152	143	216	156		3.767	252	142	155	149	195	172
3.776	179	156	99	185	89	141		3.776	150	157	146	145	191	145		3.776	182	164	157	223	148	237
3.784	176	167	185	171	178	178		3.784	163	150	139	147	183	143		3.784	176	178	196	207	97	229
3.792	183	160	213	183	179	152		3.792	160	181	80	153	206	141		3.792	106	122	213	148	123	236
3.801	171	153	169	196	189	125		3.801	157	176	120	160	203	164		3.801	150	121	89	264	173	276
3.809	158	159	189	160	154	189		3.809	161	182	159	159	152	148		3.809	136	187	137	160	191	97
3.817	147	155	161	168	185	155		3.817	165	199	140	158	196	132		3.817	176	140	150	128	166	158
3.826	162	151	133	177	171	120		3.826	175	102	230	248	114	143		3.826	95	162	176	219	141	188
3.834	176	133	146	160	164	206		3.834	184	188	200	259	156	154		3.834	86	179	169	190	118	163
3.842	182	132	184	195	116	176		3.842	190	170	177	155	157	126		3.842	165	156	162	139	175	160
3.851	193	131	198	181	161	191		3.851	157	152	184	224	189	164		3.851	186	155	100	202	173	158
3.859	184	250	154	167	142	219		3.859	175	170	149	231	177	224		3.859	139	154	267	185	121	165
3.867	175	245	148	177	124	172		3.867	177	160	180	189	164	225		3.867	133	154	254	180	162	173
3.875	151	188	142	134	107	170		3.875	163	151	249	213	193	171		3.875	125	152	117	215	284	207
3.884	129	273	175	161	126	179		3.884	160	117	251	172	175	263		3.884	153	235	154	205	256	213
3.892	106	257	231	168	146	177		3.892	156	65	161	185	156	217		3.892	151	222	201	195	247	219
3.9	129	275	320	174	188	175		3.9	180	129	210	197	181	181		3.9	149	211	188	213	312	152
3.909	152	196	321	142	166	156		3.909	164	167	244	142	157	199		3.909	133	211	191	239	146	195
3.917	188	274	260	261	207	180		3.917	148	165	246	163	182	203		3.917	167	195	195	315	208	251
3.925	223	164	346	255	214	214		3.925	139	161	230	198	176	194		3.925	188	168	167	88	259	259
3.934	221	235	218	263	184	182		3.934	131	181	220	173	171	185		3.934	173	140	229	243	154	268
3.942	218	238	274	209	154	150		3.942	205	161	210	149	123	142		3.942	141	198	236	150	249	177
3.95	160	257	206	264	291	221		3.95	239	140	189	220	179	198		3.95	148	189	246	323	245	287
3.959	192	266	251	208	260	200		3.959	188	242	204	218	235	173		3.959	155	180	257	311	256	283
3.967	311	264	221	187	244	178		3.967	204	259	218	216	219	252		3.967	142	175	265	241	176	279
3.975	295	287	240	158	229	219		3.975	200	212	261	255	204	279		3.975	128	247	273	231	290	299
3.984	166	197	258	206	190	208		3.984	182	254	281	270	250	216		3.984	149	270	243	254	222	319
3.992	215	275	236	255	256	231		3.992	155	233	331	284	236	246		3.992	130	234	319	241	315	359
4	288	301	285	305	244	271		4	128	246	296	269	222	208		4	111	284	336	229	295	338
4.009	274	297	283	278	271	310		4.009	141	258	254	273	247	201		4.009	256	265	261	242	299	405
4.017	182	295	276	250	297	264		4.017	154	209	274	277	272	194		4.017	258	259	317	344	341	394
4.025	280	292	308	279	316	218		4.025	210	382	305	252	269	176		4.025	192	254	342	329	354	384
4.033	233	251	305	256	318	218		4.033	195	357	335	242	265	159		4.033	161	166	214	266	333	403
4.042	185	209	253	321	203	222		4.042	181	193	301	232	223	189		4.042	229	229	344	167	248	430
4.05	250	287	293	298	163	225		4.05	208	378	268	317	340	183		4.05	212	225	231	170	302	385
4.058	227	331	159	275	174	213		4.058	183	381	266	314	316	176		4.058	254	248	327	306	284	340
4.067	240	362	321	352	242	201		4.067	158	286	206	342	399	190		4.067	152	272	328	380	277	451
4.075	253	325	410	336	309	281		4.075	206	339	240	455	390	204		4.075	161	378	225	453	291	599
4.083	308	559	385	369	311	361		4.083	206	462	258	589	471	391		4.083	288	498	530	483	305	572
4.092	360	607	410	471	426	476		4.092	206	413	440	758	440	372		4.092	338	542	504	447	506	616
4.1	409	631	434	558	574	464		4.1	290	577	480	814	445	462		4.1	270	736	685	709	503	605
4.108	337	819	657	591	588	452		4.108	341	858	647	883	451	417		4.108	245	781	579	747	535	595
4.117	318	1019	724	712	809	805		4.117	285	901	864	837	713	523		4.117	252	1031	876	758	551	855
4.125	1000	1305	750	727	729	993		4.125	287	1031	839	869	746	691		4.125	531	1196	862	949	592	1225
4.133	1214	1352	1005	945	861	979		4.133	495	1122	938	1425	854	757		4.133	596	1288	906	1041	746	1654
4.142	1862	1915	1812	1091	1001	1136		4.142	576	1327	1036	1327	1012	715		4.142	809	1521	1163	1233	921	2070
4.15	2703	2231	2054	1236	1328	1395		4.15	1064	1592	1353	1726	1093	951		4.15	1306	1789	1306	1229	1043	2904
4.158	3430	2812	2063	1558	1507	1418		4.158	1472	2035	1910	1857	1326	1188		4.158	1830	1601	1555	1379	1181	3790
4.167	3641	2853	2872	1489	1569	1817		4.167	2143	1752	2348	1657	1386	1275		4.167	1570	1374	1473	1281	1195	4387
4.175	3761	3251	3146	1627	1798	1698		4.175	1858	1483	2124	1921	1446	1333		4.175	1812	1572	1589	1323	1888	5095
4.183	3776	3291	3121	1359	1671	1761		4.183	2159	1635	2101	1746	1509	1712		4.183	1888	1207	1235	1364	1747	5546
4.192	3449	3222	2779	1609	1717	1547		4.192	2049	1612	1744	1450	1170	1817		4.192	1964	1489	1663	1325	1949	4835
4.2	3146	2799	2311	1355	1453	1517		4.2	2041	1714	2009	1420	1575	1406		4.2	1589	1450	1303	1285	1625	4280
4.208	3265	2656	2559	961	1443	1403		4.208	1726	1678	1804	1614	1466	1624		4.208	1573	1586	1271	1370	1587	4438
4.216	2374	2365	2390	1041	1752	1271		4.216	1345	1212	1444	1558	1410	1413		4.216	1416	1326	1448	1308	1593	3221
4.225	2074	1806	2177	1462	1442	1270		4.225	1408	1607	1626	1510	1243	1357		4.225	967	1108	1331	1321	1546	3251
4.233	1604	1692	2016	1435	1253	1332		4.233	1216	1253	1704	1236	1247	1260		4.233	898	1118	1470	1334	1500	3275
4.241	1519	1733	1680	1423	1300	1238		4.241	1162	1165	1525	1214	1074	1397		4.241	678	1031	1148	1174	1354	2349
4.25	1049	1514	1732	1053	1301	1025		4.25	787	1288	1380	1286	1193	1431		4.25	588	1019	1339	1206	1231	2283
4.258	999	1512	1567	974	1148	1128		4.258	776	1299	1387	1168	1304	1327		4.258	441	1082	1337	1216	1034	2429
4.266	905	1315	1459	1050	1304	1092		4.266	632	1228	1129	1180	1102	1152		4.266	484	1156	986	977	1251	2138
4.275	942	1476	1643	1011	1246	1056		4.275	485	1179	1526	1233	1036	1074		4.275	441	1108	1034	1138	1315	1915
4.283	843	1428	1412	1017	1119	973		4.283	576	1268	1475	1106	1206	1216		4.283	478	1061	1250	962	1333	2314
4.291	894	1381	1549	869	1127	1005		4.291	544	1021	1344	1273	1219	1164		4.291	618	1126	1022	994	1150	2432
4.3	910	1633	1318	1000	992	963		4.3	458	1146	1250	1241	1250	1146		4.3	613	1004	1326	810	1045	3025
4.308	927	1580	1450	1130	1087	1197		4.308	620	1271	1388	1395	983	1136		4.308	510	1273	1183	1001	1365	2704
4.316	951	1752	1582	1277	1373	1163		4.316	506	1176	1526	1366	1060	1407		4.316	575	1443	1064	1211	1248	2531
4.325	764	1684	1468	1493	1311	1433		4.325	619	1496	1510	1452	1202	1391		4.325	474	1539	1315	1301	1332	2700
4.333	866	1787	1859	1492	1403	1321		4.333	593	1497	1630	1527	1465	1491		4.333	544	1664	1642	1368	1397	2441
4.341	966	1774	2041	1491	1554	1602		4.341	550	1649	1751	1717	1436	1410		4.341	545	1547	1811	1554	1590	2787
4.35	852	1762	1893	1742	1615	1563		4.35	494	1507	1749	1672	1608	1557		4.35	547	1435	1380	1598	1499	2650
4.358	832	1855	1618	1767	1577	1506		4.358	583	1280	1602	1764	1542	1511		4.358	511	1323	1597	1424	1407	2142
4.366	824	1948	1633	1675	1538	1342		4.366	618	1429	1693	1519	1475	1466		4.366	431	1529	1431	1498	1656	2300
4.374	943	1591	1544	1569	1643	1157		4.374	559	1269	1684	1478	1482	1496		4.374	522	1094	1440	1575	1357	2156
4.383	646	1413	1485	1411	1327	1187		4.383	545	1347	1517	1539	1191	1526		4.383	454	1051	1338	1244	1125	2082
4.391	671	1405	1664	1247	1352	1100		4.391	572	1242	1261	1154	1130	1288		4.391	484	1015	1129	1079	1414	1707
4.399	793	1434	1402	1292	1271	909		4.399	599	1325	1026	1317	1450	1498		4.399	455	944	1172	1195	1096	1827
4.408	751	1209	1047	1105	1158	874		4.408	491	970	1080	846	1004	956		4.408	462	793	991	884	1072	1652
4.416	833	1278	1284	837	1280	987		4.416	570	917	1051	1124	737	978		4.416	537	821	964	913	1083	1478
4.424	769	963	1280	932	988	844		4.424	570	885	1064	1002	1140	1010		4.424	564	854	789	842	857	1428
4.433	821	1092	956	796	989	777		4.433	491	812	968	840	688	967		4.433	614	806	764	915	769	1697
4.441	788	904	1015	657	878	600		4.441	574	585	1040	821	860	808		4.441	564	799	892	863	863	1752
4.449	755	967	940	748	968	593		4.449	589	781	814	721	802	814		4.449	374	791	762	807	743	1567
4.458	686	1083	921	766	541	764		4.458	529	704	789	630	853	638		4.458	487	744	772	696	855	1690
4.466	701	930	830	764	852	632		4.466	469	681	806	820	699	819		4.466	442	774	738	763	746	1467
4.474	805	916	863	557	837	611		4.474	589	693	837	797	846	767		4.474	491	809	812	887	683	1409
4.483	730	945	979	731	725	790		4.483	579	705	751	788	595	694		4.483	491	793	792	816	732	1418
4.491	655	784	972	799	1020	761		4.491	484	692	775	811	777	882		4.491	439	777	759	795	867	1238
4.499	793	958	965	730	1008	770		4.499	624	833	909	871	845	824		4.499	442	977	726	919	861	1414
4.508	807	980	1084	851	935	646		4.508	718	904	1011	930	1024	767		4.508	418	1033	765	886	856	1509
4.516	917	1003	1106	1009	1121	973		4.516	373	841	1053	917	944	1001		4.516	393	967	804	912	907	1550
4.524	882	924	1129	1093	1081	1038		4.524	356	912	1157	1026	980	987		4.524	407	957	854	1016	988	1567
4.532	743	1040	1138	928	1005	818		4.532	527	858	1205	1074	917	1109		4.532	422	973	904	1005	966	1561
4.541	783	1155	1147	1153	1089	890		4.541	542	899	1164	1165	964	977		4.541	439	915	1065	919	974	1507
4.549	743	1302	1379	1007	1121	915		4.549	580	929	1119	1195	1021	946		4.549	454	858	994	944	982	1480
4.557	873	1167	1359	1239	719	1041		4.557	432	870	1145	1160	1086	1099		4.557	510	1094	985	1026	1002	1453
4.566	793	1155	1439	1226	1178	1013		4.566	491	811	1113	1113	1061	1075		4.566	565	1203	1021	1079	1100	1724
4.574	712	1269	1084	1213	1349	985		4.574	460	902	1082	1178	1037	1269		4.574	581	1171	1056	1168	1130	1693
4.582	919	953	1159	1159	1187	1015		4.582	505	879	1250	940	1080	1175		4.582	475	831	998	1091	1180	1661
4.591	721	1064	1323	1115	1159	1016		4.591	540	855	1152	1227	980	1217		4.591	454	1114	941	1015	1168	1638
4.599	989	989	1031	947	990	1016		4.599	572	905	1054	1008	980	1173		4.599	557	1175	940	890	867	1513
4.607	781	951	1217	1078	853	947		4.607	604	900	1141	1070	883	1110		4.607	497	1148	939	825	998	1808
4.616	740	889	999	847	918	902		4.616	560	896	925	791	931	1042		4.616	595	775	914	872	947	1773
4.624	891	844	1033	854	1024	858		4.624	559	981	1064	909	978	825		4.624	561	1017	890	1036	953	1723
4.632	891	799	1067	815	1076	672		4.632	549	803	1164	932	1006	941		4.632	581	974	886	983	960	1632
4.641	890	1175	1135	897	1127	1078		4.641	574	930	1157	878	986	864		4.641	601	975	882	1000	1353	1325
4.649	1055	1357	1276	980	1381	1198		4.649	599	1138	1118	1223	1304	1086		4.649	594	1237	1066	1076	1351	1612
4.657	1188	1581	1655	1335	1432	1602		4.657	623	1335	1334	1600	1460	1708		4.657	785	1642	1356	1479	1742	1692
4.666	1129	1505	1729	1935	1955	1997		4.666	762	1490	1678	1913	1804	1969		4.666	816	1468	1800	2037	2166	2261
4.674	1069	2270	2121	2516	2472	2552		4.674	788	1708	2382	2215	2189	2223		4.674	824	2178	2132	2466	2709	2236
4.682	1225	3305	4028	3995	3412	4267		4.682	876	2570	4019	2968	2850	3605		4.682	832	6210	2557	5006	7331	2876
4.69	1087	16189	16417	17490	7394	17019		4.69	833	8841	15563	7812	9410	9654		4.69	756	30506	7608	23857	36641	4036
4.699	1203	64043	92213	89862	36586	87029		4.699	790	43816	86147	39257	47081	53941		4.699	635	129824	41460	117114	153709	11777
4.707	1131	225620	312595	308007	165210	318528		4.707	855	169530	308922	184439	201969	214320		4.707	783	354996	174929	369452	433120	59972
4.715	1784	514225	709057	692069	513009	713423		4.715	809	416242	716037	532590	528148	543603		4.715	728	675287	484698	751196	841764	230104
4.724	2150	875903	1186101	1132641	986393	1207848		4.724	927	780451	1208801	1063984	994690	947115		4.724	1006	1057080	937429	1239732	1306977	564673
4.732	2640	1249050	1698753	1642174	1579439	1740629		4.732	1046	1129055	1705742	1486191	1501944	1448940		4.732	1064	1399191	1320307	1719647	1829183	1053731
4.74	3143	1658363	2252316	2089204	2229698	2325731		4.74	1158	1476658	2276812	2265610	2040804	1982238		4.74	1288	1767990	1884824	2225816	2338771	1539215
4.749	4229	2020168	2762381	2592909	2741136	2913115		4.749	1696	1869918	2730856	2767167	2627798	2542952		4.749	1646	2046852	2491245	2730029	2850925	2087547
4.757	5115	2261404	3192114	3077530	3366916	3481750		4.757	1801	2154951	3193307	3401823	3180394	2992811		4.757	1927	2281516	2856431	3151619	3263652	2580222
4.765	6394	2548658	3404203	3402043	3825168	3875740		4.765	2112	2484896	3478562	3739923	3550467	3486564		4.765	2046	2330120	3265360	3372089	3693623	3175725
4.774	6545	2501365	3520075	3378832	3952906	3937311		4.774	2642	2463983	3425043	3873011	3745154	3710352		4.774	2185	2289955	3317888	3366346	3725042	3500961
4.782	6490	2323032	3185377	3321368	3827361	3738064		4.782	3163	2319676	3299753	3756413	3726505	3652117		4.782	1933	2040352	3294867	3118472	3440786	3626780
4.79	6176	2042957	2741126	2878318	3563088	3254734		4.79	3586	2081376	2908130	3218680	3445453	3370158		4.79	2011	1707768	2957503	2774556	3032866	3461606
4.799	5442	1645221	2286715	2455382	3062612	2750026		4.799	2852	1754882	2354660	2746073	2951826	2996403		4.799	1912	1379355	2454351	2281354	2522073	3125508
4.807	4437	1270150	1846516	1947385	2549018	2166602		4.807	2996	1394572	1898270	2157729	2274871	2380038		4.807	1799	1068086	2017610	1752281	1971434	2622357
4.815	3290	990165	1377644	1432329	1959932	1617022		4.815	2655	1075722	1454472	1644106	1867623	1844482		4.815	1438	785958	1518615	1372265	1443824	2170094
4.824	2834	674036	1018954	1138324	1501631	1167974		4.824	2117	812458	1079617	1247762	1401055	1388989		4.824	930	575464	1117723	997739	1088285	1611191
4.832	2347	507123	753049	834961	1130572	871339		4.832	1538	582156	805406	905218	1035284	1046507		4.832	1090	409432	839919	756527	802051	1228791
4.84	1849	369059	561082	610013	813740	629113		4.84	1503	431971	586116	675483	754267	741459		4.84	969	295067	596591	538125	584323	879149
4.848	1603	266686	415242	439531	618040	471458		4.848	1450	311909	421704	495200	545472	539466		4.848	675	213915	438359	394338	408932	622335
4.857	1394	204319	316415	327276	469287	345785		4.857	1207	228423	326998	375169	396530	400389		4.857	966	171795	331178	291232	322218	449929
4.865	1574	147857	235133	251698	359933	266018		4.865	1109	179177	255334	294393	294254	303365		4.865	726	133687	253049	230059	251370	330306
4.873	1527	130341	198812	199327	283191	221980		4.873	1120	141596	214958	248028	242808	242318		4.873	894	109007	202619	190913	202814	258808
4.882	1129	103809	166561	167871	237538	185985		4.882	952	116036	177573	204710	205863	202365		4.882	692	94271	170541	151103	160979	212666
4.89	1281	84059	146521	147574	194614	166364		4.89	834	98356	151230	176016	174005	175474		4.89	712	81549	147760	138902	145388	180047
4.898	1365	74051	129618	127568	170945	150119		4.898	878	87308	129351	149905	152137	149689		4.898	819	73342	132135	119999	133379	153453
4.907	1547	66349	109718	114571	146954	132712		4.907	918	76148	114525	126003	133836	140634		4.907	837	60087	113091	108688	121733	141352
4.915	1501	57722	93807	105115	126983	122951		4.915	881	65263	97264	106840	124170	121881		4.915	833	52876	96389	96757	109199	126560
4.923	1636	49374	79205	92573	115123	108264		4.923	978	57850	83495	92791	106196	110489		4.923	830	46273	84222	84941	95791	110992
4.932	1304	40855	69268	79658	97120	92500		4.932	955	46850	73065	80257	96131	101097		4.932	829	38534	73014	74150	85727	103684
4.94	1479	33900	55803	68483	81791	84077		4.94	932	41169	63123	70415	83698	84400		4.94	766	33485	64698	66868	69772	88111
4.948	1301	31157	48777	58178	69354	72767		4.948	946	37848	50964	54944	73513	75272		4.948	746	30704	54912	60446	63147	79215
4.957	1170	26969	44013	52033	59499	62638		4.957	985	33384	41527	49880	64312	67221		4.957	736	25585	48213	52289	56258	65647
4.965	1227	22602	37732	46171	50893	54316		4.965	814	27847	37006	43046	56010	57120		4.965	727	23203	43097	43275	49261	57606
4.973	1193	20478	32282	40554	46664	45101		4.973	964	25821	31465	39083	51379	50442		4.973	680	19707	37279	40479	43059	52830
4.982	1314	16721	31496	37254	38785	43319		4.982	869	20685	30455	35372	42496	43413		4.982	781	17467	31274	34656	36314	47646
4.99	980	16628	25347	31377	36138	37596		4.99	955	19832	27032	30597	39562	39379		4.99	1033	16865	28309	30846	34820	42200
4.998	1188	14425	22022	29674	32251	32476		4.998	895	17574	23457	24812	34341	33324		4.998	1010	14371	25625	27281	30015	36289
5.007	1069	13522	20953	25518	28104	30211		5.007	913	15648	20986	22437	30746	27842		5.007	658	13626	23910	24984	26680	30520
5.015	1159	12192	17924	24152	26908	26228		5.015	979	15468	19951	22112	27472	26820		5.015	875	11584	21239	21245	24015	28519
5.023	1249	10762	18059	22416	23081	24239		5.023	1045	13783	17472	19235	23875	24393		5.023	774	11236	19679	19720	21546	25251
5.031	1139	10773	16804	20387	20882	21805		5.031	1050	12687	16820	19435	22173	22215		5.031	881	9499	18166	18559	20407	22966
5.04	1198	9547	14810	17802	19286	19949		5.04	901	11613	16044	17880	20079	20946		5.04	802	9825	15797	16937	18005	20948
5.048	1068	8633	14151	16958	18764	17703		5.048	831	11243	14155	15690	18933	18456		5.048	805	8968	15283	15440	16151	18238
5.056	987	7611	12601	15150	16686	16795		5.056	760	9386	13739	14508	17778	16910		5.056	613	8901	14079	15005	15750	17923
5.065	1051	7331	12238	13784	15542	15672		5.065	689	9243	13598	13649	15649	16123		5.065	581	7627	11814	14323	14353	15664
5.073	808	6276	10944	13577	14877	14734		5.073	681	8404	11395	12056	14990	14842		5.073	679	6534	12480	11953	13375	15726
5.081	885	5997	10366	13130	14253	15347		5.081	731	7758	11182	13358	14328	14220		5.081	645	6647	10857	11207	13072	14363
5.09	919	5735	9359	12419	12790	12870		5.09	780	7000	10195	11231	13000	13160		5.09	499	5903	10918	11020	12060	13390
5.098	901	5028	9848	10710	12017	12233		5.098	618	6605	9691	10278	12810	12517		5.098	574	6298	9422	9422	11371	12331
5.106	884	5286	9655	11011	12329	11297		5.106	581	6748	9144	10583	11885	11789		5.106	607	5460	9994	10346	10945	11219
5.115	919	4708	9025	10609	11071	10340		5.115	676	5935	8618	10881	10762	11358		5.115	641	5439	8982	9893	10605	11734
5.123	901	4454	8234	10263	11094	10450		5.123	729	5885	8429	9627	10283	10449		5.123	590	5154	8528	9079	9688	10980
5.131	883	4817	8530	8946	10036	9829		5.131	694	5697	8471	9560	10240	10140		5.131	609	5014	8053	9067	8957	10405
5.14	1001	4346	7748	8913	10185	9183		5.14	677	5790	7568	9739	9330	9274		5.14	552	4906	8459	8392	8920	9320
5.148	900	4005	7539	8094	9276	8983		5.148	716	5670	7474	8053	9282	8610		5.148	541	5256	7263	7950	8418	9578
5.156	799	4623	6734	8147	9004	8742		5.156	724	5414	7504	8317	8439	8779		5.156	593	4608	7334	7557	8475	9007
5.165	777	3858	6844	7690	7925	8363		5.165	708	5070	6902	7948	8035	8009		5.165	645	5222	7510	6537	7293	8622
5.173	1148	3725	5490	7588	7501	7822		5.173	788	5269	6864	7258	7420	7944		5.173	694	4771	6205	6727	7323	7516
5.181	1098	3813	6466	7391	8086	7500		5.181	869	5293	6010	6750	6740	7495		5.181	656	4840	6139	6177	7108	8325
5.189	1130	2925	5051	6406	7514	7473		5.189	923	4846	5572	6693	6658	7030		5.189	671	4148	6555	6194	6618	7213
5.198	1101	3673	5827	6267	7293	7366		5.198	943	4569	6047	6530	6821	7058		5.198	686	3752	5530	6521	6433	6942
5.206	1040	3290	5463	6470	7179	6763		5.206	825	4649	5885	6782	6402	6487		5.206	679	4161	5914	5855	6028	7103
5.214	1053	3363	5243	5834	6869	6968		5.214	803	3985	5450	6631	6256	6595		5.214	686	4067	5839	5836	6377	6920
5.223	1066	3135	4935	5656	6087	6394		5.223	645	3359	5432	5873	6144	6289		5.223	693	3549	5912	5358	5673	6617
5.231	1033	2792	5303	5816	6642	6107		5.231	651	4421	4889	6204	5548	6068		5.231	672	3827	5330	5367	5436	6095
5.239	1000	3291	4507	5669	6538	5990		5.239	773	4064	4750	6035	5678	6282		5.239	650	3572	4469	5319	5711	6253
5.248	860	2784	5214	5481	5963	6021		5.248	817	3831	4994	5642	5565	5888		5.248	593	3543	4730	4895	5499	6416
5.256	855	2824	4783	4986	5878	5607		5.256	903	3856	4963	5657	5470	5758		5.256	617	3379	4706	4757	5344	6026
5.264	944	2815	4375	5244	5151	5442		5.264	832	3617	4594	5762	4578	5747		5.264	809	3218	4631	4940	5376	5839
5.273	947	2682	4507	4965	5583	5741		5.273	740	3323	4130	5216	4933	5401		5.273	840	3529	4557	4928	5058	5223
5.281	950	2597	4457	5006	5236	5064		5.281	793	3264	3709	5309	4956	4811		5.281	683	3483	4287	5126	5182	5356
5.289	917	2654	4733	4598	5192	5057		5.289	573	3435	4565	5089	4599	5119		5.289	646	3015	4313	3987	4534	5416
5.298	844	2487	3627	4785	4649	4817		5.298	657	3416	3406	4632	4961	4847		5.298	743	2938	4038	3887	3901	4897
5.306	771	2523	3948	4342	5025	4919		5.306	766	3032	3665	4900	3901	4951		5.306	848	2918	4049	3896	4409	4703
5.314	907	2559	3916	4305	5044	4457		5.314	876	3045	3659	4972	4132	4266		5.314	809	2900	3976	3873	4416	4647
5.323	1223	2223	4059	3978	4688	4570		5.323	909	2574	3647	5086	4294	4132		5.323	816	2897	3875	3748	3925	4562
5.331	1280	2373	3474	3933	4397	4123		5.331	965	3169	3636	4461	4084	4200		5.331	1018	2811	3868	3551	3966	4714
5.339	1180	2150	3688	4225	4364	4247		5.339	849	2955	3542	4532	3796	3943		5.339	1096	2913	3632	3465	3538	4399
5.347	1286	2256	3524	3951	4348	3845		5.347	893	3054	3588	4398	3873	4153		5.347	1236	2694	3694	3781	3734	4559
5.356	1279	2239	3202	3910	4375	3534		5.356	937	3200	3635	4055	3766	3982		5.356	1080	2345	3756	3061	3620	4142
5.364	1273	2149	3481	3576	4456	3669		5.364	1005	2770	3662	4391	3520	3519		5.364	1079	2715	3099	3344	3430	4421
5.372	1275	2154	3289	3554	4134	3502		5.372	1073	2287	3619	4024	3275	3840		5.372	1062	2388	3349	3328	3664	3929
5.381	1078	2146	3231	3574	4252	3495		5.381	1027	2592	3141	3512	3587	3588		5.381	962	2441	3142	2850	2781	3669
5.389	978	2139	2920	3231	3863	2815		5.389	948	2381	2852	3443	3672	3144		5.389	869	2241	3149	3321	3014	3765
5.397	1318	1605	3053	2936	3833	3123		5.397	1081	2469	3122	3370	2942	3217		5.397	852	2334	2815	2666	3209	3346
5.406	913	2015	2630	3155	3619	2956		5.406	874	2271	2960	3321	2899	3277		5.406	769	2450	2560	2601	3315	3582
5.414	958	1753	2708	2981	3577	3114		5.414	806	2212	3020	3233	3277	2835		5.414	652	2236	2983	2686	2638	3474
5.422	995	1855	2530	2912	3293	2677		5.422	986	2057	2772	3009	3018	2913		5.422	766	2269	3031	2780	2470	3147
5.431	1006	1745	2686	2793	3455	2497		5.431	799	2100	2838	3172	2868	3196		5.431	873	2212	2806	2351	2490	3457
5.439	1017	1616	2382	2999	2970	2847		5.439	842	2088	2590	2805	2769	2320		5.439	891	2410	2300	2548	2647	2965
5.447	1028	1669	2292	2566	3063	2431		5.447	896	2076	2412	3099	2462	2493		5.447	934	1773	2791	2283	2279	2733
5.456	1173	1594	2788	2391	2986	2712		5.456	950	2103	2441	2817	2314	2525		5.456	976	2045	2378	2452	2363	2850
5.464	1182	1671	2315	1985	2974	2255		5.464	1063	2138	2716	2564	2535	2403		5.464	1038	1939	2494	2055	2583	2638
5.472	1398	1578	2799	2369	2968	2691		5.472	1247	1995	2692	2783	2692	2282		5.472	1093	1705	2357	2580	2093	2935
5.481	1385	1725	2276	2116	2968	2484		5.481	1211	2088	2271	2733	2094	2309		5.481	1167	2032	2643	2145	2247	2594
5.489	1288	1713	2433	2239	2969	2368		5.489	1018	2102	2528	2653	2478	2166		5.489	1152	2197	2698	1946	2387	2835
5.497	1188	1655	2467	2467	2910	2559		5.497	982	2117	2264	2573	2131	1966		5.497	1136	2256	2239	2175	2044	2570
5.506	1200	1597	2030	1998	2615	2393		5.506	816	2042	2054	2571	2326	2418		5.506	1031	2028	2149	2222	2286	2244
5.514	1135	1578	2019	2140	2655	2325		5.514	1068	1659	2113	2627	2227	2167		5.514	876	1804	1754	1979	1950	2482
5.522	1180	1491	1989	2294	2360	2170		5.522	1030	1787	2137	2258	2177	2367		5.522	726	1824	2128	1889	2040	2511
5.53	792	1548	1947	2122	2401	2179		5.53	733	1957	2162	2254	2083	1972		5.53	830	1839	2162	2233	2129	2278
5.539	808	1316	2018	1735	2747	2218		5.539	827	1679	2120	2108	1820	2249		5.539	866	1671	1883	1953	1874	2499
5.547	873	1341	2017	1958	2522	2163		5.547	784	1484	2077	2009	2117	1856		5.547	673	1630	2205	1653	1798	1996
5.555	719	1183	2016	2172	2499	2108		5.555	713	1652	1742	2326	2204	2067		5.555	683	1630	1683	1773	1847	2086
5.564	773	1101	1869	1998	2535	2274		5.564	814	1558	1933	1966	2004	2062		5.564	593	1697	2008	1923	1938	2404
5.572	803	1221	1723	2038	2292	2021		5.572	597	1451	1956	2242	2005	2107		5.572	679	1664	2055	1630	1901	2075
5.58	685	1097	1743	1590	2306	1920		5.58	713	1623	1823	2065	2160	2370		5.58	485	1306	1701	2010	1889	2322
5.589	753	1258	1658	2007	2540	1993		5.589	675	1491	1734	2174	1698	1726		5.589	593	1544	1973	1818	1893	2374
5.597	643	1061	1706	1978	1957	1647		5.597	544	1437	1746	2061	1882	1717		5.597	465	1392	1582	1618	1495	2093
5.605	655	1217	1755	1833	2263	1795		5.605	690	1470	1678	2011	1825	1694		5.605	383	1498	1590	1562	1565	1901
5.614	745	1030	1571	1626	2462	2016		5.614	608	1149	1677	1636	1732	1726		5.614	471	1327	1735	1607	1718	2122
5.622	652	1154	1516	1735	1989	1387		5.622	680	1402	1611	2029	1861	1759		5.622	461	1234	1534	1527	1417	2223
5.63	746	929	1639	1778	2057	1650		5.63	558	1204	1562	1820	1645	1839		5.63	451	1275	1787	1447	1466	1771
5.639	690	993	1313	1255	2166	1583		5.639	645	1236	1514	1901	1605	1481		5.639	361	1206	1465	1303	1691	1749
5.647	749	1034	1216	1621	1961	1566		5.647	569	1176	1628	1841	1388	1622		5.647	447	1258	1618	1615	1647	1920
5.655	485	1023	1280	1737	1977	1637		5.655	608	1214	1339	1766	1400	1366		5.655	455	1401	1715	1388	1402	1963
5.664	618	1013	1344	1570	2025	1589		5.664	648	1251	1350	1587	1470	1691		5.664	462	1355	1598	1292	1610	1715
5.672	634	1022	1431	1739	1806	1503		5.672	583	1338	1362	1902	1438	1220		5.672	491	1399	1484	1525	1300	1532
5.68	630	1031	1383	1527	2110	1558		5.68	518	1054	1542	1913	1543	1554		5.68	523	1337	1470	1306	1346	1831
5.688	494	819	1335	1584	1846	1197		5.688	487	1199	1575	1614	1648	1314		5.688	487	1197	1452	1359	1334	1551
5.697	527	935	1387	1542	1738	1401		5.697	508	1142	1383	1791	1309	1447		5.697	452	1192	1460	1071	1425	1406
5.705	714	924	1369	1238	1832	1374		5.705	514	1230	1212	1533	1144	1361		5.705	493	1115	1556	1213	1457	1855
5.713	731	1009	1103	1596	1536	1343		5.713	544	1169	1391	1517	1349	1382		5.713	499	1258	1277	1116	1158	1571
5.722	572	692	1409	1187	1645	1307		5.722	441	987	1251	1477	1447	1300		5.722	529	1238	1159	1141	1252	1363
5.73	676	649	1137	1468	1660	1206		5.73	446	1111	1348	1461	1534	1345		5.73	429	1207	1433	910	1108	1515
5.738	571	907	1314	1212	1579	1088		5.738	498	881	1074	1444	1389	1437		5.738	392	1120	1257	1173	1301	1617
5.747	540	888	1224	1363	1411	1345		5.747	434	1196	1273	1388	1238	1141		5.747	316	1154	1274	1130	1229	1437
5.755	509	819	1325	1273	1418	1328		5.755	371	1108	1249	1369	1357	1220		5.755	383	1152	1414	1050	1224	1379
5.763	551	887	1308	1138	1550	1311		5.763	506	998	1104	1350	1269	1228		5.763	450	1024	1307	1224	1194	1533
5.772	549	825	855	1409	1497	1231		5.772	475	1046	1067	1298	1409	1245		5.772	518	1099	1307	895	1200	1488
5.78	526	831	1227	1157	1284	1216		5.78	377	883	1228	1280	1166	1076		5.78	534	1077	1186	1100	1054	1443
5.788	504	664	1147	1100	1683	1109		5.788	538	1008	1215	1167	1028	1446		5.788	453	1054	1181	1094	923	1264
5.797	570	832	1200	1151	1585	1085		5.797	512	863	1120	1233	1065	1377		5.797	372	1020	1252	1130	1164	1398
5.805	456	769	1188	1170	1385	1149		5.805	525	984	1025	1372	1328	954		5.805	482	1189	1201	1034	1028	1223
5.813	453	783	871	1189	1632	958		5.813	490	919	1135	1339	1341	1025		5.813	398	1165	1130	1068	1252	1174
5.822	451	783	1112	1196	1473	1186		5.822	422	853	1066	1425	1182	1166		5.822	484	1075	1254	1034	1201	1412
5.83	507	723	1250	1203	1297	1423		5.83	492	931	1236	1327	1092	1167		5.83	445	1106	1191	948	1133	1561
5.838	563	684	1193	1161	1436	1275		5.838	538	931	1237	1309	1267	1183		5.838	614	1046	1071	1101	1097	1429
5.846	596	695	1141	1106	1308	1190		5.846	623	931	1031	1274	1096	1015		5.846	582	989	1251	1060	1073	1303
5.855	610	707	889	1052	1472	939		5.855	566	896	1141	1093	975	1091		5.855	594	1069	1055	1186	892	1352
5.863	823	810	1169	1110	1417	1027		5.863	618	864	892	1191	1103	964		5.863	577	1041	1109	1156	1042	1302
5.871	773	864	1156	1072	1515	1157		5.871	574	889	1144	1289	1048	983		5.871	492	1058	1093	881	1003	1418
5.88	753	798	1147	1051	1460	797		5.88	430	913	1058	1050	1052	1003		5.88	447	969	1018	1157	964	1409
5.888	680	663	1055	1092	1406	1135		5.888	650	985	972	1226	894	839		5.888	402	1053	874	1110	971	1375
5.896	739	690	1166	873	1482	1200		5.896	657	957	928	1324	1003	1149		5.896	566	1131	1362	1091	978	1410
5.905	681	592	922	1017	1501	1190		5.905	605	929	1007	1214	1038	1168		5.905	543	904	1240	841	972	1215
5.913	581	745	976	1051	1520	886		5.913	509	805	1010	1192	995	1144		5.913	398	864	1176	1060	1161	1482
5.921	656	800	1030	1051	1554	1000		5.921	454	916	1014	1119	951	1008		5.921	639	1179	1166	988	1204	1403
5.93	589	877	989	904	1289	999		5.93	470	997	1054	1250	775	1109		5.93	416	1041	1172	1057	1007	1324
5.938	522	762	1039	964	1434	906		5.938	554	886	1106	1120	882	937		5.938	532	831	959	767	994	1222
5.946	700	698	1007	1010	1380	911		5.946	584	898	1057	1041	1013	1005		5.946	475	1128	1136	831	1093	1246
5.955	597	760	976	1027	1094	916		5.955	498	910	1009	1023	970	1061		5.955	467	1061	981	894	918	1135
5.963	454	682	986	1045	1305	892		5.963	527	900	749	1088	861	897		5.963	554	841	1066	909	1061	1315
5.971	697	559	996	893	1515	836		5.971	514	836	1140	1090	885	1096		5.971	493	1019	944	897	981	1075
5.98	449	492	983	1072	1235	780		5.98	529	771	964	1092	909	1038		5.98	513	740	1078	779	899	1136
5.988	577	696	849	1014	994	831		5.988	544	783	791	1009	775	767		5.988	419	902	936	874	843	961
5.996	551	702	749	887	1225	798		5.996	494	978	859	1021	641	905		5.996	558	988	950	800	942	1047
6.004	622	549	891	1065	1109	765		6.004	391	932	950	1067	864	995		6.004	497	888	963	726	737	1133
6.013	613	577	849	802	1182	768		6.013	550	714	871	1114	801	901		6.013	544	908	940	691	938	1126
6.021	604	746	807	863	1056	770		6.021	456	871	958	822	728	895		6.021	401	820	961	770	1041	888
6.029	475	583	798	749	764	848		6.029	478	840	1068	872	920	934		6.029	364	948	981	921	915	853
6.038	522	736	708	837	1059	864		6.038	444	877	1030	996	872	922		6.038	478	719	842	977	883	1175
6.046	520	542	841	828	945	863		6.046	407	835	870	936	824	868		6.046	547	890	1001	694	808	965
6.054	450	725	974	818	941	878		6.054	442	802	733	771	668	641		6.054	488	538	787	700	722	821
6.063	449	654	939	971	936	894		6.063	477	768	749	875	600	780		6.063	330	963	768	633	951	996
6.071	468	612	654	953	963	657		6.071	454	787	828	926	633	765		6.071	331	1004	660	767	591	994
6.079	442	557	644	775	990	794		6.079	487	805	829	798	666	707		6.079	538	843	701	897	781	1102
6.088	373	657	722	840	907	772		6.088	406	846	831	886	751	674		6.088	469	724	742	825	988	1083
6.096	421	507	778	914	825	846		6.096	325	795	712	717	837	742		6.096	413	697	720	698	719	1015
6.104	405	487	858	825	984	780		6.104	508	743	833	924	793	790		6.104	465	885	750	763	619	1013
6.113	388	492	880	816	868	763		6.113	403	735	832	683	735	763		6.113	337	699	780	733	660	1011
6.121	416	487	849	805	1197	633		6.121	419	647	831	745	680	760		6.121	362	754	555	778	682	931
6.129	445	476	818	718	1277	654		6.129	452	741	793	865	746	591		6.129	388	683	834	722	700	677
6.138	448	511	757	808	787	612		6.138	456	747	687	778	841	740		6.138	357	695	540	719	719	946
6.146	377	547	750	898	906	615		6.146	515	583	886	777	798	786		6.146	326	741	659	737	699	1133
6.154	469	557	659	920	790	859		6.154	289	533	820	863	726	650		6.154	383	832	801	756	714	988
6.163	420	567	848	778	809	796		6.163	400	794	736	838	597	560		6.163	370	797	732	765	729	850
6.171	372	589	786	813	893	733		6.171	429	556	797	835	655	643		6.171	331	585	774	674	676	1135
6.179	395	611	629	593	920	659		6.179	434	658	804	832	713	726		6.179	376	858	816	633	622	951
6.187	417	519	764	833	979	726		6.187	351	645	812	845	480	774		6.187	369	766	665	629	654	857
6.196	309	545	683	613	971	594		6.196	489	670	625	785	542	735		6.196	310	764	766	649	662	1055
6.204	534	415	757	637	986	639		6.204	436	593	694	634	619	817		6.204	278	898	874	669	577	996
6.212	472	510	776	689	1030	639		6.212	567	573	723	720	566	751		6.212	401	660	724	575	614	924
6.221	569	621	640	794	739	619		6.221	535	726	646	760	645	684		6.221	523	855	667	579	652	866
6.229	346	533	801	676	858	716		6.229	394	485	642	696	676	690		6.229	511	819	711	583	556	1018
6.237	440	627	897	558	812	632		6.237	569	742	705	633	652	533		6.237	312	927	699	552	690	862
6.246	455	461	550	688	832	548		6.246	452	570	613	852	611	566		6.246	467	737	558	520	669	735
6.254	356	509	732	668	818	575		6.254	440	743	614	788	701	650		6.254	368	719	707	489	504	766
6.262	494	507	783	649	804	640		6.262	413	656	616	668	586	557		6.262	355	666	615	457	511	785
6.271	430	494	606	645	800	661		6.271	420	508	613	708	651	533		6.271	375	640	558	471	673	1008
6.279	430	481	852	640	796	461		6.279	427	595	609	655	563	541		6.279	359	673	516	539	539	956
6.287	435	372	885	651	711	494		6.287	311	618	561	656	601	543		6.287	388	688	672	541	743	874
6.296	242	405	818	606	888	629		6.296	455	645	1153	621	562	545		6.296	291	695	657	544	724	954
6.304	537	439	840	621	920	534		6.304	359	641	1105	586	574	574		6.304	323	673	620	528	636	793
6.312	499	477	760	636	831	580		6.312	444	513	873	652	708	619		6.312	429	592	567	512	493	983
6.321	415	516	797	640	855	560		6.321	414	618	665	726	697	608		6.321	363	608	572	627	693	938
6.329	567	561	655	578	781	564		6.329	504	669	847	767	641	519		6.329	286	623	641	611	513	987
6.337	462	564	814	653	607	569		6.337	489	578	785	638	639	662		6.337	423	580	497	464	560	746
6.345	424	547	869	611	971	516		6.345	404	622	781	669	636	580		6.345	369	748	690	670	715	892
6.354	368	530	579	586	905	575		6.354	446	652	657	713	670	476		6.354	352	719	590	669	431	902
6.362	554	518	779	561	865	596		6.362	357	576	676	520	573	538		6.362	400	651	618	429	542	782
6.37	601	506	752	501	715	570		6.37	459	567	646	503	531	489		6.37	347	642	721	718	584	821
6.379	365	512	900	586	751	559		6.379	380	554	651	633	591	494		6.379	323	681	514	612	641	811
6.387	436	517	793	568	764	591		6.387	297	543	620	792	418	499		6.387	298	596	568	426	553	802
6.395	357	522	635	547	761	526		6.395	466	531	588	768	532	483		6.395	443	644	575	709	471	713
6.404	459	526	790	422	668	539		6.404	367	644	598	482	540	548		6.404	405	693	424	714	624	594
6.412	455	456	671	510	768	552		6.412	302	413	587	845	544	472		6.412	312	663	610	597	596	860
6.42	401	521	728	568	593	556		6.42	247	523	616	690	519	396		6.42	409	634	318	466	568	668
6.429	450	484	713	482	757	501		6.429	310	496	617	622	495	520		6.429	287	536	618	431	589	775
6.437	369	509	654	602	649	447		6.437	372	606	562	546	362	541		6.437	355	541	590	431	429	724
6.445	384	481	594	380	673	438		6.445	333	609	586	567	537	577		6.445	377	536	643	518	554	673
6.454	456	538	595	378	703	530		6.454	305	533	633	485	454	467		6.454	318	550	472	512	502	621
6.462	331	507	596	440	529	559		6.462	395	460	468	516	496	483		6.462	259	526	476	355	425	671
6.47	381	477	601	339	613	583		6.47	331	447	615	446	427	395		6.47	316	503	398	313	415	715
6.479	434	454	537	421	776	515		6.479	304	335	601	447	404	437		6.479	339	497	367	346	480	759
6.487	321	419	606	374	514	372		6.487	291	529	590	454	363	399		6.487	286	470	431	324	473	696
6.495	354	346	674	343	426	268		6.495	322	436	437	460	400	424		6.495	233	443	348	358	497	630
6.503	283	364	677	399	539	380		6.503	316	525	574	433	509	294		6.503	237	475	247	338	225	716
6.512	267	381	648	348	462	460		6.512	366	270	643	462	216	307		6.512	234	452	317	318	385	629
6.52	403	448	618	428	449	416		6.52	359	567	562	449	289	350		6.52	231	429	378	360	286	720
6.528	388	415	534	295	497	386		6.528	353	322	377	456	326	288		6.528	159	432	340	315	377	794
6.537	302	382	480	365	310	379		6.537	168	403	482	464	391	267		6.537	298	442	384	149	376	745
6.545	202	429	641	355	305	387		6.545	181	319	409	411	324	282		6.545	298	448	375	277	465	379
6.553	298	408	544	335	300	304		6.553	313	250	340	497	286	349		6.553	254	334	366	325	413	676
6.562	256	386	652	328	348	204		6.562	250	232	271	353	233	253		6.562	276	316	403	322	302	699
6.57	268	412	426	302	395	279		6.57	245	261	480	430	219	157		6.57	263	335	285	230	237	608
6.578	249	358	444	305	385	259		6.578	241	252	390	396	299	362		6.578	173	343	340	236	307	626
6.587	243	356	606	271	428	191		6.587	237	244	349	266	241	350		6.587	230	262	274	246	295	586
6.595	237	354	613	290	333	223		6.595	255	283	392	461	183	310		6.595	295	311	272	208	283	527
6.603	272	354	523	238	354	272		6.603	219	281	402	429	197	178		6.603	142	269	124	186	260	557
6.612	269	342	415	226	351	255		6.612	227	278	327	389	160	366		6.612	163	252	289	202	279	486
6.62	250	359	405	265	318	230		6.62	235	223	378	319	153	164		6.62	214	226	272	184	268	353
6.628	239	377	359	291	285	157		6.628	193	153	361	202	145	210		6.628	229	200	283	166	216	369
6.637	220	201	313	186	362	255		6.637	236	268	359	343	168	197		6.637	212	256	213	224	198	502
6.645	244	384	366	237	268	116		6.645	256	294	231	319	224	230		6.645	195	272	202	218	286	486
6.653	198	388	293	226	274	201		6.653	97	255	200	292	204	214		6.653	233	298	185	196	193	431
6.662	243	398	373	265	314	167		6.662	202	171	193	227	177	197		6.662	172	196	168	247	206	398
6.67	183	390	547	182	196	220		6.67	180	180	189	252	113	165		6.67	183	247	181	261	277	374
6.678	174	216	530	211	236	163		6.678	134	156	185	280	202	137		6.678	216	239	194	74	143	452
6.686	138	283	470	223	261	193		6.686	195	196	245	167	249	168		6.686	248	131	162	165	171	339
6.695	143	223	480	97	213	117		6.695	153	103	326	227	176	196		6.695	133	187	99	128	290	326
6.703	163	234	331	214	216	103		6.703	207	159	298	275	164	224		6.703	221	92	149	171	154	360
6.711	183	244	353	182	187	210		6.711	242	157	269	293	160	131		6.711	155	109	191	184	177	336
6.72	183	267	334	157	217	214		6.72	82	111	366	157	152	160		6.72	126	126	142	212	98	167
6.728	98	290	327	188	154	91		6.728	104	154	213	159	144	157		6.728	97	181	71	118	129	171
6.736	130	258	321	148	251	234		6.736	112	201	242	201	179	147		6.736	148	203	240	109	160	382
6.745	164	226	338	113	131	211		6.745	158	188	256	208	97	137		6.745	133	88	150	141	135	339
6.753	189	277	314	128	241	171		6.753	163	192	217	245	101	115		6.753	117	180	160	155	119	269
6.761	226	295	202	134	178	96		6.761	183	154	234	141	115	138		6.761	108	239	107	97	144	360
6.77	206	289	181	77	129	202		6.77	108	116	277	154	158	141		6.77	98	154	157	76	136	391
6.778	161	282	214	166	227	75		6.778	180	149	323	112	167	144		6.778	91	168	114	115	129	394
6.786	223	302	246	61	265	137		6.786	147	86	306	93	175	125		6.786	84	229	137	113	107	337
6.795	262	321	313	91	249	170		6.795	207	132	268	73	180	105		6.795	103	168	160	108	89	457
6.803	146	329	312	57	206	128		6.803	153	150	269	113	82	60		6.803	122	137	102	102	52	160
6.811	148	329	332	109	173	87		6.811	142	86	222	152	79	156		6.811	148	145	127	143	162	212
6.82	199	289	264	106	248	87		6.82	160	89	178	255	146	163		6.82	175	143	152	110	153	245
6.828	155	288	284	102	184	106		6.828	152	152	204	260	80	105		6.828	205	145	103	77	160	267
6.836	160	288	259	98	141	125		6.836	144	139	278	179	107	134		6.836	80	148	52	139	96	223
6.844	166	369	243	71	262	128		6.844	158	146	253	104	137	124		6.844	181	175	97	119	88	154
6.853	121	413	226	70	172	130		6.853	186	129	233	70	94	79		6.853	175	192	129	116	168	204
6.861	192	376	288	69	135	64		6.861	180	54	168	157	51	120		6.861	53	93	160	51	67	203
6.869	162	147	291	72	163	94		6.869	73	93	168	157	74	113		6.869	121	129	113	97	84	201
6.878	172	322	293	61	114	60		6.878	100	139	248	96	32	125		6.878	83	93	76	118	171	191
6.886	71	302	161	49	99	106		6.886	47	174	85	150	77	81		6.886	99	141	40	65	120	167
6.894	92	231	112	76	97	72		6.894	81	31	132	69	63	80		6.894	131	86	122	89	81	176
6.903	133	200	107	79	99	37		6.903	57	110	126	66	38	43		6.903	108	36	36	45	51	199
6.911	68	145	64	82	87	29		6.911	82	45	83	61	66	46		6.911	43	96	65	42	34	192
6.919	50	127	73	56	20	22		6.919	64	64	80	66	59	14		6.919	60	54	10	32	49	83
6.928	18	96	56	25	22	19		6.928	73	81	45	70	41	33		6.928	51	6	70	43	52	108
6.936	11	92	80	22	41	15		6.936	42	36	58	24	29	55		6.936	30	28	58	38	42	172
6.944	60	86	90	56	43	18		6.944	17	26	80	38	39	29		6.944	22	65	11	33	70	47
6.953	27	80	22	11	47	7		6.953	45	67	69	0	0	44		6.953	42	5	33	22	75	65
6.961	28	88	41	29	53	50		6.961	66	7	17	28	25	45		6.961	18	49	40	13	12	64
6.969	29	54	20	36	60	43		6.969	67	50	29	33	22	32		6.969	12	11	44	10	30	57
6.978	29	75	56	8	4	35		6.978	52	31	40	20	27	35		6.978	42	14	47	7	16	37
6.986	9	61	55	12	53	8		6.986	8	40	32	45	32	7		6.986	22	29	22	25	3	20
6.994	0	29	44	10	25	21		6.994	18	10	24	0	16	9		6.994	4	18	0	18	7	4
7.003	26	21	30	23	45	18		7.002	25	30	0	12	14	9		7.003	37	8	16	10	11	25
7.011	31	74	37	21	43	34		7.011	12	12	34	18	24	9		7.011	0	36	20	30	10	21
7.019	5	0	18	10	0	27		7.019	0	0	12	0	10	39		7.019	12	22	27	0	8	28
7.027	4	15	22	12	35	10		7.027	0	10	9	20	14	39		7.027	0	25	7	36	13	5
7.036	8	54	20	5	0	0		7.036	5	6	5	9	17	39		7.036	12	28	7	7	24	12
7.044	2	9	17	13	13	7		7.044	0	2	40	9	0	18		7.044	7	9	9	17	23	19
7.052	1	19	24	11	21	5		7.052	11	11	42	13	5	4		7.052	6	38	0	24	23	17
7.061	0	11	16	18	0	3		7.061	8	4	20	0	10	11		7.061	0	0	5	14	15	7
7.069	5	9	12	26	23	8		7.069	6	0	51	14	0	25		7.069	3	36	0	1	0	3
7.077	10	7	0	27	10	12		7.077	17	10	9	11	0	30		7.077	8	0	26	20	8	6
7.086	12	4	22	23	4	6		7.086	15	9	0	8	0	17		7.086	4	0	28	8	10	0
7.094	15	20	24	0	12	0		7.094	13	8	0	4	0	0		7.094	0	0	0	8	0	6
7.102	0	21	23	18	0	0		7.102	18	5	5	0	0	6		7.102	0	10	18	0	1	3
7.111	17	21	30	5	0	4		7.111	0	0	4	0	3	13		7.111	0	20	2	7	6	0
7.119	11	16	22	20	0	2		7.119	9	0	7	0	1	20		7.119	0	18	12	0	11	0
7.127	0	19	13	16	3	0		7.127	14	7	0	0	0	13		7.127	0	16	23	0	14	0
7.136	0	19	31	0	2	3		7.136	18	8	5	0	0	11		7.136	0	5	12	0	10	16
7.144	0	0	12	15	0	3		7.144	0	0	0	14	9	12		7.144	0	0	0	8	11	20
7.152	0	0	7	0	0	1		7.152	16	0	0	12	8	5		7.152	8	18	21	18	5	13
7.161	0	6	0	3	2	1		7.161	0	4	4	10	4	9		7.161	8	0	17	16	0	0
7.169	0	7	9	7	1	0		7.169	0	17	7	16	4	14		7.169	11	23	9	0	0	0
7.177	0	7	8	7	1	0		7.177	8	13	7	9	4	14		7.177	4	0	11	15	0	10
7.185	0	15	0	4	1	0		7.185	7	14	11	0	0	14		7.185	0	0	0	0	0	16
7.194	0	10	0	0	0	7		7.194	0	9	9	0	0	10		7.194	0	0	0	0	0	10
7.202	0	5	0	0	4	4		7.202	9	0	8	0	0	11		7.202	0	22	0	1	0	0
7.21	0	10	0	0	7	0		7.21	2	0	0	0	0	11		7.21	0	22	0	1	13	0
7.219	0	5	2	1	6	0		7.219	0	4	0	15	0	0		7.219	2	6	0	0	13	0
7.227	0	0	4	1	5	0		7.227	0	0	7	11	0	6		7.227	1	0	0	5	0	0
7.235	0	0	4	0	6	1		7.235	0	0	0	0	0	0		7.235	0	0	0	3	10	0
7.244	1	0	5	0	8	1		7.244	0	0	9	12	0	7		7.244	6	1	0	0	0	0
7.252	1	19	0	0	0	0		7.252	0	0	6	0	0	21		7.252	6	3	0	6	11	4
7.26	0	18	4	0	1	7		7.26	0	0	8	0	0	26		7.26	0	1	0	28	0	2
7.269	0	0	0	0	0	3		7.269	0	0	13	0	0	0		7.269	4	0	0	27	0	0
7.277	0	0	0	0	0	0		7.277	8	0	14	0	0	4		7.277	8	0	0	19	0	0
7.285	10	4	0	0	0	1		7.285	8	0	0	0	0	0		7.285	0	0	0	0	13	0
7.294	9	5	0	0	0	1		7.294	11	0	0	0	0	0		7.294	0	0	0	3	6	0
7.302	8	7	0	0	3	7		7.302	10	0	0	0	0	0		7.302	0	12	0	0	0	0
7.31	21	8	0	0	1	4		7.31	0	0	0	0	0	0		7.31	0	8	3	18	0	4
7.319	23	8	5	0	0	0		7.319	0	0	0	5	0	0		7.319	0	4	2	9	0	7
7.327	0	0	4	0	0	6		7.327	0	0	0	7	0	0		7.327	0	0	0	0	0	10
7.335	12	5	2	0	0	3		7.335	0	0	0	5	0	0		7.335	0	0	0	0	0	0
7.343	6	10	0	0	0	0		7.343	0	14	0	3	0	0		7.343	0	0	0	7	0	4
7.352	3	5	0	0	0	0		7.352	0	7	0	6	4	0		7.352	0	10	0	0	0	8
7.36	0	0	0	0	0	0		7.36	0	0	0	9	2	0		7.36	0	5	0	0	0	6
7.368	0	0	0	0	0	0		7.368	0	15	0	9	0	29		7.368	0	0	3	12	0	5
7.377	0	0	0	0	0	0		7.377	1	5	0	0	0	26		7.377	1	0	1	11	0	7
7.385	9	0	0	0	0	0		7.385	0	0	0	0	4	0		7.385	3	0	0	0	0	9
7.393	5	0	8	0	6	0		7.393	0	0	0	9	8	0		7.393	5	19	7	0	0	8
7.402	0	0	12	0	6	1		7.402	0	0	0	0	7	0		7.402	9	15	14	0	0	6
7.41	0	0	6	0	6	2		7.41	0	0	0	0	5	0		7.41	5	0	19	0	0	7
7.418	0	0	0	0	3	3		7.418	0	4	0	0	3	0		7.418	0	0	0	0	0	0
7.427	0	0	0	0	0	3		7.427	0	6	0	0	0	0		7.427	0	10	0	0	2	8
7.435	0	10	0	3	0	0		7.435	6	22	0	0	0	2		7.435	6	10	8	0	4	4
7.443	0	7	0	2	0	0		7.443	7	15	0	0	0	4		7.443	10	0	4	0	2	0
7.452	0	3	10	0	0	0		7.452	10	9	0	0	0	2		7.452	5	5	0	0	0	0
7.46	0	3	12	0	0	0		7.46	0	11	0	0	0	0		7.46	0	4	0	0	0	2
7.468	0	18	8	0	0	0		7.468	0	0	0	0	0	0		7.468	0	0	0	0	0	4
7.477	14	16	9	0	0	0		7.477	0	11	0	0	0	0		7.477	5	0	0	9	3	8
7.485	10	0	0	0	3	5		7.485	0	0	0	0	0	9		7.485	5	0	1	4	1	6
7.493	13	0	8	0	5	3		7.493	0	13	0	0	0	8		7.493	6	0	1	0	0	7
7.501	7	14	11	0	3	0		7.501	0	5	0	0	0	11		7.501	0	15	1	0	0	6
7.51	0	13	8	0	0	0		7.51	10	11	0	0	2	13		7.51	0	13	0	2	0	10
7.518	5	6	6	0	0	0		7.518	10	0	0	0	1	0		7.518	10	3	3	6	0	0
7.526	13	0	6	0	13	8		7.526	1	7	0	0	0	0		7.526	5	11	16	6	6	0
7.535	14	6	0	10	11	4		7.535	10	0	0	0	1	0		7.535	0	0	15	6	7	0
7.543	22	3	9	8	20	0		7.543	0	0	0	0	8	3		7.543	9	0	0	12	7	7
7.551	0	0	13	0	9	0		7.551	13	1	0	0	4	7		7.551	10	13	9	13	4	4
7.56	12	4	1	1	4	0		7.56	7	1	0	0	0	14		7.56	0	0	15	0	0	0
7.568	6	3	0	2	9	0		7.568	12	1	0	0	0	12		7.568	7	8	0	11	0	9
7.576	0	2	10	1	0	0		7.576	7	0	0	0	1	3		7.576	10	0	0	18	0	0
7.585	10	0	0	0	0	0		7.585	0	1	0	0	1	0		7.585	0	0	0	5	0	0
7.593	0	9	4	0	10	0		7.593	7	1	0	0	1	0		7.593	14	0	0	10	0	4
7.601	0	8	9	0	0	0		7.601	12	0	0	0	0	0		7.601	12	0	0	4	0	8
7.61	0	7	10	0	0	2		7.61	0	6	0	0	0	0		7.61	0	0	0	0	0	8
7.618	0	0	3	12	0	4		7.618	11	10	0	0	0	5		7.618	0	0	9	8	0	0
7.626	9	7	15	10	0	8		7.626	0	5	0	0	0	4		7.626	0	0	7	4	1	5
7.635	4	28	0	7	0	4		7.635	0	0	0	18	0	0		7.635	0	0	12	0	2	9
7.643	0	34	11	0	0	0		7.643	7	11	0	13	1	7		7.643	0	0	0	10	3	0
7.651	4	0	0	0	4	0		7.651	0	7	0	8	0	0		7.651	0	7	8	7	2	0
7.66	3	26	0	0	12	0		7.66	2	3	0	9	0	0		7.66	0	3	2	0	0	0
7.668	6	0	0	0	15	0		7.668	11	0	0	0	0	10		7.668	5	0	0	0	0	0
7.676	0	16	9	0	18	13		7.676	8	0	0	0	0	13		7.676	10	0	0	0	5	0
7.684	0	34	7	0	2	6		7.684	6	0	0	0	0	0		7.684	5	0	0	0	6	0
7.693	0	8	0	17	0	0		7.693	0	0	0	0	0	0		7.693	0	0	0	0	6	5
7.701	0	6	13	13	0	7		7.701	3	4	3	0	10	0		7.701	0	0	0	0	10	10
7.709	7	0	6	11	0	12		7.709	7	8	2	4	11	0		7.709	0	0	0	0	7	27
7.718	9	10	0	2	0	6		7.718	0	8	0	3	5	0		7.718	0	0	0	0	5	31
7.726	10	0	12	21	0	0		7.726	0	0	0	0	5	0		7.726	0	0	0	0	5	0
7.734	0	0	8	0	0	6		7.734	5	0	1	0	12	0		7.734	8	0	0	0	0	15
7.743	11	11	16	0	0	10		7.743	7	6	1	0	12	0		7.743	4	2	0	0	7	5
7.751	5	5	11	8	4	5		7.751	0	3	0	0	8	0		7.751	1	1	0	4	3	0
7.759	0	8	0	9	2	6		7.759	4	0	1	0	15	14		7.759	1	0	0	7	0	0
7.768	0	0	15	11	0	0		7.768	2	6	1	0	0	15		7.768	0	2	9	4	0	1
7.776	2	15	0	14	0	0		7.776	0	3	0	5	0	0		7.776	0	0	7	0	6	0
7.784	5	10	0	0	0	0		7.784	12	0	0	2	10	0		7.784	0	0	0	0	3	0
7.793	2	8	0	5	0	0		7.793	10	0	0	0	0	6		7.793	0	0	0	0	0	0
7.801	0	0	5	16	0	0		7.801	8	0	0	0	0	8		7.801	0	0	0	0	0	6
7.809	5	8	2	8	7	0		7.809	0	0	0	7	0	0		7.809	0	0	0	7	0	13
7.818	10	0	0	0	3	0		7.818	5	0	0	3	0	11		7.818	0	0	0	6	0	15
7.826	6	10	2	4	0	0		7.826	11	0	2	0	4	13		7.826	0	2	0	15	0	18
7.834	2	7	0	8	0	12		7.834	0	0	1	0	10	0		7.834	0	5	0	14	0	6
7.842	7	0	0	4	15	6		7.842	9	0	0	2	8	0		7.842	0	2	0	3	0	0
7.851	4	0	0	0	14	0		7.851	10	0	0	5	6	6		7.851	0	0	0	0	18	9
7.859	0	2	0	0	7	14		7.859	11	0	10	6	0	5		7.859	6	6	5	0	14	6
7.867	0	1	1	0	21	10		7.867	10	0	10	4	8	4		7.867	7	8	9	15	0	2
7.876	5	0	3	0	3	5		7.876	8	0	12	0	0	5		7.876	6	13	13	9	0	9
7.884	8	0	1	8	6	7		7.884	8	0	11	1	12	0		7.884	3	16	10	4	3	3
7.892	12	0	0	4	0	8		7.892	5	0	8	1	7	7		7.892	0	4	12	8	0	4
7.901	9	3	4	0	0	0		7.901	4	0	0	0	0	15		7.901	0	1	0	12	26	6
7.909	14	7	2	23	3	22		7.909	2	7	10	5	0	15		7.909	0	7	8	14	13	20
7.917	18	9	0	18	1	20		7.917	0	10	0	10	0	15		7.917	10	7	5	7	0	19
7.926	22	15	4	0	0	14		7.926	16	13	0	9	0	0		7.926	13	7	0	3	14	12
7.934	9	16	8	19	0	12		7.934	15	10	0	8	0	9		7.934	15	0	0	18	6	17
7.942	0	6	10	0	0	21		7.942	9	8	5	8	2	10		7.942	0	0	6	9	7	18
7.951	19	0	5	14	12	0		7.951	0	0	14	0	1	10		7.951	1	0	5	0	0	35
7.959	0	15	18	9	16	12		7.959	10	11	7	3	0	0		7.959	3	5	4	5	6	21
7.967	38	11	10	4	10	16		7.967	6	6	0	11	9	11		7.967	6	10	1	2	0	7
7.976	30	12	2	18	6	8		7.976	0	0	0	0	7	8		7.976	3	8	0	0	6	17
7.984	8	13	26	12	18	9		7.984	0	0	10	0	4	10		7.984	0	8	15	11	11	24
7.992	13	5	20	0	7	5		7.992	0	5	14	0	0	5		7.992	5	9	16	10	9	12
8	4	0	0	8	11	0		8	10	3	8	0	0	10		8	5	6	15	14	7	0
8.009	5	32	11	4	3	11		8.009	41	1	3	0	0	16		8.009	5	10	15	15	7	0
8.017	6	34	7	0	10	0		8.017	36	14	0	7	6	8		8.017	34	14	14	13	8	19
8.025	0	21	8	2	1	15		8.025	30	15	5	3	3	0		8.025	39	0	0	5	8	11
8.034	6	9	7	3	1	21		8.034	6	17	10	0	0	8		8.034	0	10	6	23	8	13
8.042	6	6	6	6	0	18		8.042	13	5	9	0	0	5		8.042	12	19	0	30	11	0
8.05	3	11	6	6	0	14		8.05	14	0	8	4	0	0		8.05	20	9	16	0	14	22
8.059	0	16	0	6	9	0		8.059	11	9	0	2	0	0		8.059	26	9	18	9	5	19
8.067	0	0	29	0	15	0		8.067	12	9	0	0	0	0		8.067	0	9	0	0	7	9
8.075	0	9	23	21	7	0		8.075	17	8	0	3	0	0		8.075	33	7	0	2	7	0
8.084	0	9	35	19	0	0		8.084	0	9	3	6	2	3		8.084	8	5	0	4	8	10
8.092	4	0	36	4	10	24		8.092	0	10	5	18	1	6		8.092	16	12	7	1	12	3
8.1	11	2	38	19	17	20		8.1	20	0	10	12	0	9		8.1	0	0	5	6	11	6
8.109	11	3	37	4	17	22		8.109	15	20	15	7	4	12		8.109	1	9	3	10	10	0
8.117	10	0	35	0	4	3		8.117	5	14	7	12	8	10		8.117	2	16	11	29	9	0
8.125	18	4	5	6	2	25		8.125	13	6	0	3	9	8		8.125	11	10	11	28	15	4
8.134	15	8	24	12	0	0		8.134	11	10	0	0	10	8		8.134	11	5	11	15	15	10
8.142	12	26	13	18	2	29		8.142	8	13	0	6	8	5		8.142	11	0	0	15	0	16
8.15	7	24	14	16	4	13		8.15	8	10	0	11	6	7		8.15	12	4	0	14	0	19
8.158	5	20	6	0	2	17		8.158	4	6	0	11	5	10		8.158	11	7	8	14	0	11
8.167	12	30	12	7	0	0		8.167	10	0	7	11	4	14		8.167	11	4	4	14	13	37
8.175	0	5	17	0	12	12		8.175	5	7	8	0	12	2		8.175	0	0	0	7	6	47
8.183	15	35	5	0	28	15		8.183	0	4	24	17	19	1		8.183	12	0	0	14	0	0
8.192	13	36	1	0	26	14		8.192	19	0	16	8	19	0		8.192	12	25	0	12	0	10
8.2	8	22	14	0	15	0		8.2	13	7	8	0	12	11		8.2	6	22	1	10	0	21
8.208	8	0	29	4	0	11		8.208	10	8	5	0	5	15		8.208	15	25	2	1	0	16
8.217	9	10	28	8	15	6		8.217	9	7	13	2	0	24		8.217	8	13	2	5	0	27
8.225	6	9	30	5	4	8		8.225	9	8	9	3	9	17		8.225	26	26	1	2	1	27
8.233	3	28	27	9	0	0		8.233	3	6	10	6	15	0		8.233	22	3	0	0	2	0
8.242	0	22	0	0	4	7		8.242	9	0	11	8	8	15		8.242	20	6	0	6	9	7
8.25	6	10	8	0	3	16		8.25	13	0	13	4	0	0		8.25	2	2	5	6	11	27
8.258	12	17	26	11	3	8		8.258	7	0	18	0	5	16		8.258	18	4	6	3	13	16
8.267	9	10	14	0	0	0		8.267	1	2	14	0	12	14		8.267	0	6	0	0	3	50
8.275	13	10	15	18	0	11		8.275	4	5	11	0	6	12		8.275	3	0	1	0	6	44
8.283	7	11	16	19	12	25		8.283	7	3	7	2	0	7		8.283	16	20	5	0	11	0
8.292	0	42	23	7	17	33		8.292	30	6	13	1	4	9		8.292	12	27	5	3	0	0
8.3	12	38	0	0	18	19		8.3	32	9	12	0	4	12		8.3	4	37	3	2	2	0
8.308	12	30	26	0	0	12		8.308	24	8	7	4	8	19		8.308	13	7	0	0	3	5
8.317	6	15	4	2	11	34		8.316	16	7	7	8	7	17		8.317	0	16	0	26	0	20
8.325	13	29	0	16	8	0		8.325	0	11	3	8	5	15		8.325	5	0	0	20	0	20
8.333	13	9	30	22	10	0		8.333	4	8	0	7	3	14		8.333	10	12	2	0	0	10
8.341	13	20	14	16	30	0		8.341	14	4	7	7	0	13		8.341	2	0	4	16	7	0
8.35	7	20	0	9	29	24		8.35	10	2	9	0	4	12		8.35	2	0	2	13	4	6
8.358	9	15	5	9	2	12		8.358	7	0	0	0	2	10		8.358	0	0	0	8	2	13
8.366	20	8	0	4	4	0		8.366	16	11	14	6	0	0		8.366	2	0	0	0	3	32
8.375	10	16	13	0	0	0		8.375	11	12	14	5	4	3		8.375	1	0	0	7	0	28
8.383	0	16	11	29	0	6		8.383	0	12	14	0	0	0		8.383	0	0	0	0	0	0
8.391	0	7	19	25	16	6		8.391	4	11	9	0	5	0		8.391	0	0	0	8	0	35
8.4	8	3	0	8	20	0		8.4	2	0	5	0	4	25		8.4	0	2	19	15	24	11
8.408	4	0	1	10	19	0		8.408	0	18	9	0	3	27		8.408	0	1	15	16	21	0
8.416	0	0	2	0	0	12		8.416	2	0	0	0	4	0		8.416	2	0	22	7	0	27
8.425	4	4	0	17	13	6		8.425	4	0	8	1	2	0		8.425	9	0	11	10	12	0
8.433	0	2	6	13	0	0		8.433	9	22	0	1	0	8		8.433	10	0	16	5	0	0
8.441	0	0	15	15	10	0		8.441	16	0	2	0	3	5		8.441	10	0	12	6	3	0
8.45	0	8	21	8	17	0		8.45	12	3	0	4	2	3		8.45	10	0	10	0	8	0
8.458	0	16	15	1	0	0		8.458	8	0	5	2	0	4		8.458	6	0	8	11	9	0
8.466	0	19	13	0	1	12		8.466	0	0	3	0	0	5		8.466	2	0	4	8	10	0
8.475	0	9	0	9	0	13		8.475	1	0	0	0	0	5		8.475	12	0	0	5	9	0
8.483	0	0	4	9	0	4		8.483	2	20	0	0	8	4		8.483	8	5	0	4	7	0
8.491	20	22	4	0	8	7		8.491	4	20	18	0	4	2		8.491	0	2	7	0	5	0
8.499	16	0	5	8	5	0		8.499	5	12	16	0	0	0		8.499	1	0	14	4	0	0
8.508	9	11	3	6	2	0		8.508	10	17	13	0	0	7		8.508	2	0	11	0	0	2
8.516	14	0	1	2	0	0		8.516	9	11	0	0	0	13		8.516	0	0	7	6	2	12
8.524	8	6	0	7	0	0		8.524	7	0	0	0	0	11		8.524	0	0	0	0	0	10
8.533	0	9	2	6	0	0		8.533	11	0	4	0	4	0		8.533	0	7	0	0	0	0
8.541	3	0	3	3	3	0		8.541	0	10	0	0	13	12		8.541	0	3	0	0	0	0
8.549	10	0	2	0	3	2		8.549	10	0	0	0	15	5		8.549	0	0	0	0	0	13
8.558	11	6	1	0	0	2		8.558	17	4	0	0	4	0		8.558	0	4	0	0	0	15
8.566	15	5	0	0	0	1		8.566	24	5	26	6	0	0		8.566	0	0	6	0	1	17
8.574	0	4	10	0	3	1		8.574	12	0	21	5	10	10		8.574	6	2	3	0	3	16
8.583	0	0	12	0	7	0		8.583	0	0	8	1	0	9		8.583	12	1	0	5	5	6
8.591	0	3	16	0	3	13		8.591	7	0	11	1	12	8		8.591	9	0	0	6	3	16
8.599	0	7	0	0	0	7		8.599	6	0	0	0	6	8		8.599	18	0	3	8	0	0
8.608	0	0	0	0	0	0		8.608	17	0	0	3	0	0		8.608	9	0	2	0	0	10
8.616	4	4	12	0	0	7		8.616	21	0	11	2	0	0		8.616	0	0	1	0	0	11
8.624	2	7	16	0	0	6		8.624	25	1	0	1	0	0		8.624	0	5	1	0	0	2
8.633	0	5	0	0	0	5		8.633	15	2	0	8	0	0		8.633	8	3	0	4	0	8
8.641	8	6	14	6	0	0		8.641	8	2	0	4	0	0		8.641	0	0	6	5	0	22
8.649	4	8	0	7	0	0		8.649	6	0	0	0	0	0		8.649	0	0	3	11	0	17
8.657	0	0	0	14	11	0		8.657	4	0	0	13	6	0		8.657	0	0	0	13	10	13
8.666	10	0	5	10	5	0		8.666	10	0	1	13	6	0		8.666	0	0	0	0	5	0
8.674	0	8	3	9	0	0		8.674	0	2	1	11	7	0		8.674	4	0	0	8	0	22
8.682	0	9	0	0	0	3		8.682	0	4	1	0	13	0		8.682	8	0	0	13	0	2
8.691	0	0	23	10	0	1		8.691	0	6	0	0	17	6		8.691	13	0	0	18	0	0
8.699	0	7	14	0	0	0		8.699	0	8	16	0	0	22		8.699	18	0	0	0	0	0
8.707	0	14	5	0	0	0		8.707	0	8	19	4	9	27		8.707	16	0	0	10	0	0
8.716	11	3	13	8	6	4		8.716	0	0	5	8	0	0		8.716	16	0	0	0	31	0
8.724	5	21	0	4	3	8		8.724	0	0	13	10	5	0		8.724	0	0	0	7	36	4
8.732	0	21	0	0	0	4		8.732	0	8	0	0	11	0		8.732	4	0	0	10	14	8
8.741	0	13	0	0	11	0		8.741	0	3	0	0	0	1		8.741	0	15	6	0	0	8
8.749	0	0	14	0	10	0		8.749	10	7	16	0	0	1		8.749	0	8	16	3	0	0
8.757	0	14	9	0	0	0		8.757	5	0	0	0	0	0		8.757	6	0	8	3	0	0
8.766	7	6	5	0	6	0		8.766	0	0	0	0	0	0		8.766	7	9	0	0	0	0
8.774	6	10	0	0	18	5		8.774	0	0	0	4	0	0		8.774	21	0	9	7	0	0
8.782	6	11	3	0	19	9		8.782	1	0	0	2	10	7		8.782	27	0	0	12	9	0
8.791	8	9	7	0	9	14		8.791	1	0	8	0	14	15		8.791	0	0	9	6	8	0
8.799	10	7	0	0	9	8		8.799	0	0	6	7	17	15		8.799	17	0	0	0	0	4
8.807	11	7	8	0	0	16		8.807	0	0	0	7	5	16		8.807	0	0	9	12	0	2
8.816	0	6	0	3	13	3		8.816	0	0	0	0	11	16		8.816	5	0	8	8	0	0
8.824	8	1	4	7	0	7		8.824	3	0	0	0	0	0		8.824	15	0	0	0	0	0
8.832	4	1	2	8	8	6		8.832	1	0	3	0	0	0		8.832	6	2	0	8	0	0
8.84	5	0	0	11	6	4		8.84	0	3	5	0	0	0		8.84	0	3	0	9	0	0
8.849	0	10	17	9	7	13		8.849	0	1	3	0	9	0		8.849	0	2	2	0	3	0
8.857	0	9	19	6	8	14		8.857	0	0	0	0	8	6		8.857	0	0	5	0	2	0
8.865	0	1	10	10	0	14		8.865	0	6	1	0	6	3		8.865	6	0	2	7	0	0
8.874	0	2	0	0	3	10		8.874	0	3	2	0	0	0		8.874	11	2	0	0	2	0
8.882	0	14	10	10	6	7		8.882	0	1	0	0	0	5		8.882	7	4	0	7	3	0
8.89	0	15	15	15	0	0		8.89	0	1	4	0	23	3		8.89	14	5	0	0	7	0
8.899	3	20	15	16	0	0		8.899	0	0	2	0	27	0		8.899	12	3	0	0	4	0
8.907	2	12	8	4	0	0		8.907	0	0	0	0	0	0		8.907	0	0	0	0	0	10
8.915	0	0	0	2	0	0		8.915	0	0	0	0	23	0		8.915	0	0	0	0	12	9
8.924	0	7	0	0	0	0		8.924	0	0	0	3	0	0		8.924	0	0	0	0	10	7
8.932	0	29	0	0	0	0		8.932	0	0	0	1	0	0		8.932	0	0	1	3	6	6
8.94	0	29	14	0	0	0		8.94	0	0	0	0	3	0		8.94	5	0	1	2	0	0
8.949	0	10	12	0	0	3		8.949	10	4	13	0	3	0		8.949	3	9	0	0	7	8
8.957	0	0	10	0	0	6		8.957	12	2	12	0	4	4		8.957	0	7	0	0	9	8
8.965	0	0	0	0	0	9		8.965	18	0	6	6	11	6		8.965	1	6	0	7	0	0
8.974	0	4	10	0	0	0		8.974	18	0	0	32	13	7		8.974	10	0	0	3	0	0
8.982	0	0	0	0	0	0		8.982	6	0	4	30	6	3		8.982	7	0	0	0	0	0
8.99	0	3	0	0	0	0		8.99	14	0	0	18	10	0		8.99	7	2	0	0	20	0
8.998	0	6	0	7	0	6		8.998	6	0	0	6	0	0		8.998	9	5	7	0	23	0
9.007	0	0	0	13	0	3		9.007	0	0	10	0	0	0		9.007	5	2	8	0	17	0
9.015	0	0	0	7	0	0		9.015	7	0	5	0	16	0		9.015	0	0	9	0	7	16
9.023	0	0	13	0	0	0		9.023	0	0	0	0	15	0		9.023	7	0	0	0	6	16
9.032	0	0	7	0	0	0		9.032	1	0	2	0	14	0		9.032	3	0	0	1	0	0
9.04	0	0	0	0	0	0		9.04	0	3	0	3	0	2		9.04	0	0	4	0	0	13
9.048	0	0	8	0	4	0		9.048	0	1	0	19	6	4		9.048	9	3	0	0	0	2
9.057	0	0	0	0	2	2		9.057	0	0	0	16	0	4		9.057	5	6	0	5	2	5
9.065	2	12	0	0	0	1		9.065	0	0	0	9	10	3		9.065	0	10	0	4	1	6
9.073	1	12	0	0	0	0		9.073	0	0	6	0	14	0		9.073	14	11	0	0	0	6
9.082	0	5	0	10	0	0		9.082	0	0	23	0	0	1		9.082	13	0	0	0	0	6
9.09	2	0	1	5	0	0		9.09	0	0	13	3	0	2		9.09	0	14	17	6	0	8
9.098	5	0	1	0	0	2		9.098	0	0	4	6	1	0		9.098	0	0	16	3	0	9
9.107	2	0	1	0	5	1		9.107	0	0	7	3	10	0		9.107	4	0	1	0	0	10
9.115	0	0	0	0	2	0		9.115	0	0	0	0	10	0		9.115	9	0	4	7	0	5
9.123	0	0	0	4	0	0		9.123	0	0	0	0	0	0		9.123	5	0	0	6	7	0
9.132	0	0	0	2	0	0		9.132	0	0	0	0	10	2		9.132	0	0	9	0	9	0
9.14	0	2	0	0	3	0		9.14	0	0	0	0	0	3		9.14	0	0	9	8	0	5
9.148	0	3	0	0	0	0		9.148	0	0	1	0	0	2		9.148	7	0	0	0	0	4
9.156	0	15	8	3	0	0		9.156	0	0	20	0	2	0		9.156	7	0	16	3	0	0
9.165	0	16	4	6	0	0		9.165	11	0	16	0	0	5		9.165	4	0	0	12	0	12
9.173	10	17	0	8	0	0		9.173	13	0	0	0	9	14		9.173	0	0	0	13	8	14
9.181	11	13	0	5	2	0		9.181	8	0	6	0	10	7		9.181	4	0	0	20	6	5
9.19	0	0	0	3	1	1		9.19	9	0	0	0	0	1		9.19	4	1	0	18	4	8
9.198	3	6	0	0	0	1		9.198	10	0	0	3	6	17		9.198	4	11	0	0	2	0
9.206	7	5	0	0	0	0		9.206	0	0	0	2	10	0		9.206	2	6	0	0	0	0
9.215	3	0	0	0	0	0		9.215	0	0	0	0	0	0		9.215	0	0	1	5	0	0
9.223	0	5	4	2	0	0		9.223	0	0	0	0	0	0		9.223	0	0	1	0	0	0
9.231	10	5	7	5	0	13		9.231	0	0	0	0	12	0		9.231	0	0	0	0	0	0
9.24	0	8	4	2	0	9		9.24	0	0	0	0	9	0		9.24	0	0	0	2	0	0
9.248	0	2	2	0	0	5		9.248	0	0	0	0	14	0		9.248	0	0	0	3	0	0
9.256	0	7	0	14	0	1		9.256	0	0	0	0	7	1		9.256	0	0	0	4	0	0
9.265	10	0	0	19	0	0		9.265	0	0	0	0	0	1		9.265	0	12	4	0	0	0
9.273	5	7	1	0	0	0		9.273	0	0	0	0	11	0		9.273	0	12	2	12	0	0
9.281	0	0	1	0	0	0		9.281	0	0	0	0	0	0		9.281	0	0	0	16	0	0
9.29	5	0	0	0	0	3		9.29	0	0	0	16	0	0		9.29	2	0	0	8	0	0
9.298	29	0	0	0	0	5		9.298	0	0	0	17	0	0		9.298	4	0	0	0	0	0
9.306	14	31	3	0	0	3		9.306	0	0	5	0	2	3		9.306	2	0	0	12	0	0
9.314	0	28	13	0	0	0		9.314	0	0	4	3	11	1		9.314	0	11	0	0	0	8
9.323	4	0	10	0	0	0		9.323	0	0	2	16	5	0		9.323	3	6	0	4	0	4
9.331	17	14	4	0	12	0		9.331	0	0	7	0	0	8		9.331	2	0	0	0	0	0
9.339	10	12	0	0	20	0		9.339	0	6	0	0	0	10		9.339	0	7	0	0	6	0
9.348	0	0	0	14	23	0		9.348	0	3	0	0	0	0		9.348	0	0	0	0	8	0
9.356	13	0	15	13	0	4		9.356	0	0	0	0	11	0		9.356	0	0	0	0	10	0
9.364	1	0	14	0	0	5		9.364	15	6	0	0	10	16		9.364	2	0	0	0	0	0
9.373	7	8	7	0	18	0		9.373	18	25	0	0	4	15		9.373	1	0	0	0	12	0
9.381	5	4	0	0	0	9		9.381	0	23	0	0	6	0		9.381	0	0	0	0	0	0
9.389	3	0	0	0	0	8		9.389	0	0	2	0	0	22		9.389	0	6	0	0	5	0
9.398	0	0	0	0	0	7		9.398	4	0	1	0	19	0		9.398	0	4	0	2	20	0
9.406	0	11	0	0	0	0		9.406	2	27	0	1	21	0		9.406	0	1	0	1	23	0
9.414	0	11	0	10	0	5		9.414	0	13	5	1	0	0		9.414	0	0	0	0	0	0
9.423	3	11	2	5	0	17		9.423	0	11	9	0	0	0		9.423	0	0	0	0	0	0
9.431	2	2	4	0	0	15		9.431	0	0	10	0	1	0		9.431	0	0	1	0	0	0
9.439	0	15	2	0	0	9		9.439	5	0	0	0	4	0		9.439	0	0	1	0	0	0
9.448	0	9	0	2	0	19		9.448	9	8	11	0	4	0		9.448	0	0	0	9	0	0
9.456	0	15	0	1	0	0		9.456	12	4	0	13	4	0		9.456	0	0	0	5	0	0
9.464	0	6	0	0	0	17		9.464	5	0	3	11	9	0		9.464	0	0	0	0	0	0
9.473	0	11	0	0	0	8		9.473	0	9	0	12	10	0		9.473	0	0	0	4	0	0
9.481	0	4	6	0	0	0		9.481	0	10	0	0	0	0		9.481	0	0	0	2	0	0
9.489	0	10	7	4	0	23		9.489	9	0	0	15	0	1		9.489	0	5	0	0	0	0
9.497	0	10	0	2	0	11		9.497	6	11	0	0	0	1		9.497	0	3	0	0	0	0
9.506	0	5	0	0	0	0		9.506	4	0	0	0	6	0		9.506	0	0	0	3	0	2
9.514	0	14	0	9	0	14		9.514	0	0	0	0	3	32		9.514	0	0	0	2	0	1
9.522	0	0	1	10	0	0		9.522	0	0	0	0	0	24		9.522	0	0	0	0	0	0
9.531	0	0	1	11	0	6		9.531	0	0	0	0	0	11		9.531	0	2	0	0	2	0
9.539	0	18	0	5	0	6		9.539	0	0	0	0	0	0		9.539	0	3	4	0	2	0
9.547	0	13	0	0	0	0		9.547	0	0	0	0	0	5		9.547	0	2	4	12	0	0
9.556	0	0	0	0	0	0		9.556	15	0	14	0	0	3		9.556	0	0	5	11	7	4
9.564	0	17	0	6	0	0		9.564	16	0	10	0	6	2		9.564	0	6	5	0	3	2
9.572	0	0	0	0	0	9		9.572	0	0	6	0	3	1		9.572	0	6	0	0	0	0
9.581	0	15	1	0	0	5		9.581	3	0	0	2	0	0		9.581	0	0	9	0	0	7
9.589	0	0	3	3	0	0		9.589	12	0	0	1	0	7		9.589	5	0	9	0	0	8
9.597	0	10	5	1	0	5		9.597	0	0	0	0	3	5		9.597	11	0	10	0	1	4
9.606	0	0	2	0	0	2		9.606	0	0	0	0	2	4		9.606	6	0	9	0	1	0
9.614	0	0	0	0	0	0		9.614	0	0	1	0	0	0		9.614	0	0	9	6	1	0
9.622	0	3	17	0	0	10		9.622	16	0	1	0	0	0		9.622	7	0	10	11	0	6
9.631	0	2	22	0	0	10		9.631	8	10	0	0	0	0		9.631	10	16	13	6	4	12
9.639	0	1	10	7	0	0		9.639	0	5	2	0	0	0		9.639	0	16	0	0	7	14
9.647	14	0	6	3	0	0		9.647	2	0	1	0	0	0		9.647	0	3	0	0	5	16
9.655	7	7	7	0	0	0		9.655	1	10	0	0	0	0		9.655	0	7	7	0	2	0
9.664	0	8	0	0	0	0		9.664	0	8	0	3	0	0		9.664	0	0	8	0	0	8
9.672	0	9	10	0	0	0		9.672	0	5	8	2	0	0		9.672	0	0	0	0	0	4
9.68	1	0	0	0	0	0		9.68	0	10	8	0	0	0		9.68	0	0	0	0	0	9
9.689	0	5	0	0	0	0		9.689	0	0	6	6	0	0		9.689	0	0	1	0	0	0
9.697	0	0	0	0	2	0		9.697	0	0	0	3	0	14		9.697	0	14	0	3	9	0
9.705	0	4	0	0	3	0		9.705	0	0	0	0	0	19		9.705	0	17	0	1	5	5
9.714	11	8	1	0	6	0		9.714	0	0	0	0	0	13		9.714	0	0	0	0	0	3
9.722	5	4	1	0	7	0		9.722	0	0	0	0	0	4		9.722	0	3	1	0	0	0
9.73	0	0	0	1	0	0		9.73	0	5	0	0	7	5		9.73	0	8	0	0	5	10
9.739	4	0	0	1	0	0		9.739	43	11	0	0	3	10		9.739	0	0	0	0	2	11
9.747	0	1	0	0	0	2		9.747	39	6	0	0	0	0		9.747	0	0	2	0	0	12
9.755	0	0	0	4	0	2		9.755	3	0	17	3	5	10		9.755	2	0	1	0	19	15
9.764	0	0	0	2	0	2		9.764	0	0	13	1	3	7		9.764	3	0	0	0	13	0
9.772	5	0	1	0	2	8		9.772	0	0	5	0	0	0		9.772	2	0	3	0	7	11
9.78	3	0	3	0	4	9		9.78	12	0	0	0	0	3		9.78	0	0	1	18	19	0
9.789	0	0	1	0	2	0		9.789	23	0	13	0	0	7		9.789	5	0	0	24	0	8
9.797	17	3	0	0	0	1		9.797	25	5	0	0	0	3		9.797	4	0	0	2	9	0
9.805	15	1	2	0	0	7		9.805	15	2	0	8	5	0		9.805	4	0	0	0	0	0
9.813	16	0	4	0	0	4		9.813	0	0	0	4	9	6		9.813	0	0	0	0	3	0
9.822	17	0	2	0	0	0		9.822	6	11	0	0	8	15		9.822	18	0	0	0	0	7
9.83	10	0	0	7	13	0		9.83	0	6	0	0	6	15		9.83	14	0	0	0	0	3
9.838	12	0	17	3	18	0		9.838	5	0	0	3	6	0		9.838	0	0	0	0	0	0
9.847	20	2	12	0	0	4		9.847	9	0	0	1	3	10		9.847	0	0	0	0	0	0
9.855	0	3	8	7	0	2		9.855	13	0	0	0	0	0		9.855	0	0	0	0	0	0
9.863	4	5	20	5	0	0		9.863	11	0	0	21	0	0		9.863	0	0	0	13	0	0
9.872	10	7	17	8	0	0		9.872	0	0	0	21	0	0		9.872	0	0	0	17	0	4
9.88	0	12	2	0	0	0		9.88	9	0	0	29	0	0		9.88	6	8	21	0	0	8
9.888	0	11	25	1	0	0		9.888	0	0	1	0	0	0		9.888	5	6	17	0	0	5
9.897	10	16	23	0	16	1		9.897	6	0	0	15	0	0		9.897	4	4	0	7	4	7
9.905	0	37	9	11	11	1		9.905	12	0	0	6	0	6		9.905	27	9	0	0	8	7
9.913	0	34	13	18	6	0		9.913	14	2	11	0	0	5		9.913	14	9	0	0	6	3
9.922	0	35	21	9	12	0		9.922	10	1	13	0	12	4		9.922	0	9	0	12	9	0
9.93	9	31	27	0	13	0		9.93	7	0	7	0	9	0		9.93	6	7	0	10	12	0
9.938	11	27	31	7	10	0		9.938	1	3	10	11	14	9		9.938	2	5	5	17	0	25
9.947	19	22	13	4	15	10		9.947	16	6	0	10	0	7		9.947	6	7	11	16	0	31
9.955	9	17	18	2	8	12		9.955	15	35	0	37	4	4		9.955	0	9	9	14	6	7
9.963	0	48	22	0	8	0		9.963	19	34	1	43	0	4		9.963	9	12	12	0	5	11
9.972	13	46	22	0	10	19		9.972	4	49	3	23	4	5		9.972	4	6	7	0	5	12
9.98	11	63	8	0	12	11		9.98	8	0	9	18	8	0		9.98	0	0	12	3	9	7
9.988	8	20	56	0	17	15		9.988	16	12	62	33	4	12		9.988	0	9	0	5	12	6

## Sheet: 2c
Fig. 2c Changes in Cys-reactive compound concentration over time upon incubation with N-Ac-Cys-OMe (250 µM); n = 3
	Concentration of NAIA-5 / µM
time /s	Replicate 1	Replicate 2	Replicate 3
0	10.0005	10.0005	10.0005
20	4.31898	4.41969	4.14686
40	2.50196	2.07755	2.40225
60	1.42605	1.55621	1.36921
90	0.759116	0.748685	0.925433
120	0.282637	0.259443	0.257706
	Concentration of NAIA-4 / µM
time (s)	Replicate 1	Replicate 2	Replicate 3
0	9.99622	9.99622	9.99622
20	3.40456	3.07056	3.32694
40	1.25529	1.65936	1.71405
60	0.801421	1.04777	0.795963
90	0.178842	0.201525	0.172314
120	0.135786	0.162219	0.130592
	Concentration of IAA / µM
time / s	Replicate 1	Replicate 2	Replicate 3
0	10.0079	10.008	10.0079
600	7.66676	8.28197	7.16296
1200	6.79824	6.95951	5.8924
1800	6.21785	6.53774	5.13058
2400	4.90233	5.98045	4.40636
3000	5.15326	5.849	4.31593
3600	4.61796	5.42694	4.22025
4200	4.31884	5.26094	4.09255
4800	5.17469	5.13348	4.10151
5400	5.00136	5.03239	4.0232
6000	4.89324	4.66474	4.03073
6600	4.97124	4.66868	3.87661
7200	4.73074	4.64038	3.87097
	Concentration of MIA / µM
time / s	Replicate 1	Replicate 2	Replicate 3
0	9.22517	10.3013	9.75673
30	0.147362	0.257354	0.253456
60	0.129508	0.235058	0.29163
120	0.107527	0.188086	0.116469
	Concentration of 3b / µM
time / s	Replicate 1	Replicate 2	Replicate 3
0	9.84482	9.84482	9.84482
600	9.31197	9.91854	8.83603
1200	8.50747	9.60983	8.87367
1800	8.05938	9.94431	8.93427
2400	7.57238	8.91535	8.92914
3000	7.51142	7.86854	8.90535
3600	7.04863	7.84676	8.77672
4200	7.50493	7.3549	8.69315
4800	7.33014	7.27989	8.51224
5400	7.01739	7.87697	8.44498
6000	6.92878	7.93482	8.20537
6600	6.91556	7.48259	8.18599
7200	6.63361	7.1951	8.05661

## Sheet: 2e
Fig. 2e Changes in level of NAIA-5 after incubation with amino acids (30 µM) for 30 min (n = 3)
	Concentration of NAIA-5 / uM
Amino acid	Replicate 1	Replicate 2	Replicate 3
DMSO	9.38538	9.67279	9.68442
Cys	0.172636	0.081354	0.040177
Ser	9.96545	10.0446	10.7624
Glu	10.8468	9.0318	8.85721
His	9.8322	9.72765	9.69277
Pro	10.0958	9.07678	9.0929
Tyr	10.071	8.92132	8.98976
Asp	10.6154	9.11041	8.19823

## Sheet: 2f
Fig. 2f Stability of NAIA-5 in the aqueous buffer solution in the absence of Cys (n = 3)
	Concentration of NAIA-5 / uM
time /min	Replicate 1	Replicate 2	Replicate 3
0	9.38538	9.67279	9.68442
30	9.55731	9.33156	9.58296
60	9.53343	9.51849	9.49233
90	9.45428	9.47995	9.5693
120	9.35531	9.42842	9.31805
150	9.57545	9.4634	9.36211
180	9.47849	9.36248	9.10854
