# Supplementary material for: N-Acryloylindole-alkyne (NAIA) enables imaging and profiling new ligandable cysteines and oxidized thiols by chemoproteomics
Source: Nat Commun. 2023 Jun 15;14:3564. doi: 10.1038/s41467-023-39268-w (PMC10272157; doi:10.1038/s41467-023-39268-w)
Supplement: Supplementary file 12 — Source Data [file 41467_2023_39268_MOESM12_ESM.zip › Source data_NAIA/MS/Figure 3.xlsx]

## Sheet: 3a
Fig. 3a Gel-based ABPP analysis of NAIA-5 and IAA on Cys labeling of HepG2 cell lysates in vitro
		Fluorescence intensity
	uM	Replicate 1	Replicate 2	Replicate 3
IAA	0	2.94	3.527	3.527
	1	9.87	10.563	12.182
	5	21.881	22.475	21.322
	10	38.963	38.399	38.77
NAIA-5	0	3.653	4.225	3.36
	1	19.112	18.853	18.264
	5	58.297	49.714	46.639
	10	95.185	92.472	87.443

## Sheet: 3b
Fig. 3b Gel-based ABPP analysis of NAIA-5 and IAA on Cys labeling of HepG2 cell lysates in vitro

## Sheet: 3c
Fig 3c Gel-based ABPP analysis of NAIA-5 and MI-A on Cys labeling of HepG2 cell lysates in vitro
		Fluorescence intensity
	uM	Replicate 1	Replicate 2	Replicate 3
NAIA-5	0	7.498	8.646	7.797
	10	120.227	132.447	126.221
	5	63.796	66.313	62.137
	1	15.229	15.449	15.498
MI-A	0	6.934	7.177	7.468
	10	63.62	64.192	59.718
	5	37.181	35.708	33.832
	1	10.287	9.517	9.505

## Sheet: 3d
Fig. 3d Gel-based ABPP analysis of HepG2 cells incubated with NAIA-5 and IAA in complete medium at indicated concentrations and time interval
	Fluorescence intensity
	NAIA-5 (1uM)		NAIA-5 (10uM)		IAA (1uM)		IAA (10uM)
	Replicate 1	Replicate 2	Replicate 1	Replicate 2	Replicate 1	Replicate 2	Replicate 1	Replicate 2
15min	4.549	3.93	43.501	40.902	4.49	1.956	13.803	13.651
30min	3.841	5	42.197	41.607	4.191	5.567	33.467	31.945
60min	4.333	4.102	28.264	25.87	1.691	1.684	18.821	14.947

## Sheet: 3f
Fig. 3f Gel-based ABPP analysis of HepG2 cells incubated with NAIA-5 and MI-A in complete medium at indicated concentrations for 30 min
		Fluorescence intensity
	uM	Replicate 1	Replicate 2	Replicate 3
NAIA-5	0	11.581	11.714	10.85
	1	18.991	17.286	15.29
	5	38.314	39.12	35.686
	10	67.557	71.057	64.977
MI-A	0	11.581	11.713	10.332
	1	13.283	12.096	12.4
	5	18.344	18.03	19.561
	10	21.431	21.38	23.037
