# Supplementary material for: N-Acryloylindole-alkyne (NAIA) enables imaging and profiling new ligandable cysteines and oxidized thiols by chemoproteomics
Source: Nat Commun. 2023 Jun 15;14:3564. doi: 10.1038/s41467-023-39268-w (PMC10272157; doi:10.1038/s41467-023-39268-w)
Supplement: Supplementary file 12 — Source Data [file 41467_2023_39268_MOESM12_ESM.zip › Source data_NAIA/MS/Figure 4.xlsx]

## Sheet: 4a
Fig. 4a Confocal fluorescence images from HepG2 cells labeled by NAIA-5 or IAA
	Control			NAIA-5 (15 min)			NAIA-5 (30 min)			NAIA-5 (60 min)			IAA (15 min)			IAA (30 min)			IAA (60 min)
Hoechst
TAMRA
Brightfield
Merge

## Sheet: 4b
Fig. 4b Cellular fluorescence intensity from cells treated with DMSO, NAIA-5 or IAA for the indicated time intervals. n=30 cells from 3 different biological replicates/group.
Cellular fluorescence intensity
DMSO	NAIA-5 (15 min)	NAIA-5 (30 min)	NAIA-5 (60 min)	IAA (15 min)	IAA (30 min)	IAA (60 min)
0.96	214.159	207.474	222.19	58.131	79.035	150.492
0.89	220.373	199.182	196.412	67.885	94.964	156.594
1.04	205.186	217.121	218.981	69.888	93.493	159.664
1.341	186.067	222.003	232.594	67.917	84.146	145.905
1.121	220.365	215.993	186.722	62.99	97.57	175.385
0.781	231.809	213.81	180.29	61.084	104.096	161.924
0.698	227.409	208.322	198.483	59.401	98.932	153.427
1.077	212.713	229.637	249.27	71.892	89.643	184.301
0.954	182.955	229.877	246.243	65.738	100.372	176.981
0.814	238.022	226.894	195.349	71.517	116.088	164.481
0.877	188.94	235.488	203.559	50.86	79.21	144.01
1.376	221.066	238.317	227.641	58.244	77.802	152.571
1.129	217.033	216.722	203.349	59.115	91.58	119.627
0.872	196.503	210.389	222.087	60.169	87.554	138.606
1.272	212.124	220.66	207.134	54.325	94.364	163.997
1.514	225.043	243.746	213.343	52.547	85.944	143.54
1.503	195.103	208.018	191.448	54.873	99.783	159.541
1.743	221.264	211.541	200.266	62.488	102.963	136.803
1.589	223.462	235.157	209.624	59.371	78.11	146.837
1.668	183.243	213.411	236.201	55.252	95.679	171.228
1.131	183.383	213.987	204.686	61.398	109.943	126.595
1.517	204.05	236.567	217.574	57.835	87.121	117.372
1.491	207.877	170.145	224.366	61.235	89.745	137.149
1.683	173.49	202.815	245.997	56.568	91.542	134.047
1.598	227.356	204.774	218.089	57.98	82.155	147.509
1.655	200.262	200.652	209.379	69.646	84.369	137.913
1.638	235.668	211.114	218.625	59.049	103.765	130.906
1.527	198.929	204.451	245.522	44.935	97.51	130.357
1.194	217.205	199.896	222.364	50.74	96.708	105.897
1.182	158.518	193.386	239.924	52.881	79.857	130.274

## Sheet: 4c
Fig. 4c WST-8 assay on cell viability of 231MFP cells treated with NAIA-5 or IAA. n = 6 different biological replicates/group
	% of Cell viability from NAIA-5-treated cells						% of Cell viability from IAA-treated cells
[Compound] / µM	Replicate 1	Replicate 2	Replicate 3	Replicate 4	Replicate 5	Replicate 6	Replicate 1	Replicate 2	Replicate 3	Replicate 4	Replicate 5	Replicate 6
100	49.5719	54.7651	52.0713	58.7364	58.0699	48.7665	8.1179	8.9342	7.8458	8.6281	9.2404	9.6825
50	106.725	115.612	114.612	112.696	114.64	109.614	9.3084	14.1723	12.4376	11.5533	11.9615	10.3288
25	108.919	111.058	111.252	110.169	110.113	115.362	34.6145	36.9955	36.8594	32.5737	34.1723	31.9615
12.5	99.9213	101.838	102.06	102.199	100.532	105.448	62.5397	62.1315	65.7029	61.5193	60.5669	66.1111
6.25	100.449	101.365	101.588	97.172	99.3381	100.116	81.7914	80.4308	83.7302	79.0363	79.4444	79.7846
3.125	99.6158	99.477	98.4772	94.8947	97.7551	96.8942	103.22	105.397	105.261	101.349	103.288	105.839
1.5625	98.6994	100.032	98.0329	98.6716	95.95	99.6714	104.751	106.043	102.88	104.955	105.703	105.193
0.781	97.6718	98.5327	100.116	99.5047	97.2275	100.199	101.723	100.873	98.9002	102.54	100.669	103.05
0	98.4772	100.56	101.976	99.0049	98.9771	101.004	99.6825	101.825	100.669	99.8526	99.0363	98.9342
