# Supplementary material for: N-Acryloylindole-alkyne (NAIA) enables imaging and profiling new ligandable cysteines and oxidized thiols by chemoproteomics
Source: Nat Commun. 2023 Jun 15;14:3564. doi: 10.1038/s41467-023-39268-w (PMC10272157; doi:10.1038/s41467-023-39268-w)
Supplement: Supplementary file 12 — Source Data [file 41467_2023_39268_MOESM12_ESM.zip › Source data_NAIA/MS/Figure 5.xlsx]

## Sheet: 5b
Fig.5b Confocal fluorescence microscopy images of HepG2 cells after incubation with NAIA-5 and IAA (50 µM, 10 min)
	NAIA-5			IAA

## Sheet: 5c
Fig. 5c Cellular fluorescence intensity from cells treated with DMSO, H2O2, H2O2+NAC, and then labeled by NAIA-5. n=30 cells from 3 different biological replicates/group.
	Control		H2O2 (500 µM)		H2O2 (1 mM)		H2O2 (1 mM)+ NAC (5 mM)
NAIA-5
Merge

## Sheet: 5d
Fig. 5d Cellular fluorescence intensity from cells treated with DMSO, H2O2, H2O2+NAC, and then labeled by IAA. n=30 cells from 3 different biological replicates/group.
	Control		H2O2 (500 µM)		H2O2 (1 mM)		H2O2 (1 mM)+ NAC (5 mM)
IAA
Merge

## Sheet: 5e
Fig. 5e Quantification data for Figs. 5c and 5d
NAIA-5
Cell treatment	Cellular fluorescence intensity as measured by ImageJ
Control	0.954421	0.92512	0.760336	1.13621	0.899423	0.84526	1.12124	1.05249	1.11074	0.851956	1.04012	0.975958	0.946473	0.971324	1.02326	1.07256	1.02724	0.940634	0.891174	0.940101	1.05377	1.20193	1.035	0.937714	1.12998	0.896654	1.08464	1.0123	1.12581	1.03616
500 uM H2O2	0.722741	0.747963	0.715199	0.773069	0.646715	0.613348	0.888347	0.674695	0.53255	0.657073	0.596433	0.966157	0.595275	0.786022	0.838876	0.830952	0.952648	0.593467	0.950296	0.887884	0.841842	0.818717	0.776626	1.00265	0.824278	0.88939	0.855861	0.947979	0.795627	0.685666
1000 uM H2O2	0.713287	0.816157	0.796217	0.775317	0.784226	0.749098	0.860889	0.818103	0.921332	0.803516	0.757892	0.701666	0.698573	0.535909	0.598889	0.78396	0.652427	0.82729	0.525714	0.731465	0.665125	0.560089	0.576656	0.540474	0.624332	0.557969	0.615828	0.479661	0.614298	0.609896
1000 uM H2O2+NAC	1.01659	1.00144	0.991727	0.984242	0.843302	0.808915	0.940946	1.09438	0.953042	1.1248	1.16892	1.16002	1.07999	1.28585	1.21736	1.39172	1.19611	1.219	1.20572	1.11455	1.1226	1.23963	1.13205	1.25811	1.18874	1.15797	1.25629	0.989606	0.906734	0.878047
IAA
Cell treatment	Cellular fluorescence intensity as measured by ImageJ
Control	0.887318	0.819569	1.01921	0.923333	0.910733	1.14656	1.17067	1.08451	1.18844	1.03885	1.15081	1.14289	1.05589	1.03376	0.828216	0.953611	1.00177	0.805942	0.938372	0.910277	0.772723	0.917839	1.00434	1.22822	1.06307	1.05839	0.870109	0.953669	1.01501	1.1059
500 uM H2O2	1.01919	1.04563	0.930296	1.18481	1.13587	0.717788	1.03266	0.990882	0.902628	0.834637	0.865429	0.97306	0.748495	0.976841	0.787563	0.888844	1.08529	0.890956	0.893296	0.886305	1.15078	1.27623	0.849448	0.889001	0.922277	0.819511	1.12781	1.00564	0.934605	0.824092
1000 uM H2O2	0.768129	0.819668	0.878514	0.857838	1.087	0.882566	0.963942	1.16197	1.21993	0.92533	1.21426	1.01533	0.930738	1.21071	0.915242	1.19333	1.10803	1.0507	0.78137	0.882894	0.784181	0.853885	1.02499	1.0377	0.843141	0.965712	1.08136	0.885891	0.930724	0.941768
1000 uM H2O2+NAC	1.22857	0.972803	1.14777	1.06565	1.02514	0.950458	1.27765	0.998216	0.890271	0.945492	0.969707	0.772381	0.956765	1.00865	0.982706	0.959619	0.908992	1.11252	0.980851	0.926286	1.00783	0.973945	0.97042	1.03756	1.12371	0.764619	0.5731	0.712694	0.998373	1.07598

## Sheet: 5g
Fig. 5f Cellular fluorescence intensity from cells treated with DMSO, H2O2, H2O2+NAC, and then probed by NAI/NAIA-5. n=30 cells from 3 different biological replicates/group.
Cell treatment	Cellular fluorescence intensity as measured by ImageJ
Control	0.686054	0.661477	0.702773	0.750708	0.812282	1.05513	0.953631	1.10146	1.04997	1.05842	0.923474	1.00383	1.00713	0.772924	0.812695	0.807199	0.800825	1.00321	1.02205	0.841401	1.08077	1.18086	1.21473	1.00968	0.687886	0.644355	0.921293	1.1089	1.1949	0.974152
500 uM H2O2	1.21941	1.34732	1.21422	1.4052	1.37085	1.18756	1.31521	1.28542	1.51837	1.58944	1.37809	1.35952	1.50063	1.25384	1.32198	1.12281	1.12694	1.4511	1.22724	1.10133	1.3722	1.31322	1.2753	1.11767	1.25679	1.69536	1.27667	1.24032	1.11037	1.30797
1000 uM H2O2	1.12827	1.06089	1.72472	1.29005	1.08819	1.59358	1.22762	1.22748	1.26515	1.67523	1.41228	1.35811	1.40791	1.59525	1.45699	1.49382	1.32926	1.62404	1.60688	1.45465	1.45552	1.20372	1.81735	1.61391	1.38489	1.11887	1.48114	1.21392	1.76416	1.64537
1000 uM H2O2+NAC	0.920287	1.16068	1.01873	1.13152	1.12315	1.1026	0.839219	0.962059	0.903599	1.04805	0.890247	0.843635	0.968095	0.869355	0.703642	1.1286	0.915479	1.09097	1.08275	0.980642	1.37378	0.860291	0.87232	0.988626	0.995647	1.1171	1.16428	1.30744	0.884465	0.752741
	Control		H2O2 (500 µM)		H2O2 (1 mM)		H2O2 (1 mM)+ NAC (5 mM)
NAIA-5
Merge
