# Supplementary material for: N-Acryloylindole-alkyne (NAIA) enables imaging and profiling new ligandable cysteines and oxidized thiols by chemoproteomics
Source: Nat Commun. 2023 Jun 15;14:3564. doi: 10.1038/s41467-023-39268-w (PMC10272157; doi:10.1038/s41467-023-39268-w)
Supplement: Supplementary file 12 — Source Data [file 41467_2023_39268_MOESM12_ESM.zip › Source data_NAIA/MS/Figure 6.xlsx]

## Sheet: 6b
Fig. 6b Number of NAIA-5-modified peptides detected in the MS experiment.n=2 different replicates per group
	NAIA-5-modified peptides
HepG2 stimulated by:	Replicate 1	Replicate 2
Control	28260	30378
H2O2	29771	32061
H2O2+NAC	32597	31577
