# Supplementary material for: N-Acryloylindole-alkyne (NAIA) enables imaging and profiling new ligandable cysteines and oxidized thiols by chemoproteomics
Source: Nat Commun. 2023 Jun 15;14:3564. doi: 10.1038/s41467-023-39268-w (PMC10272157; doi:10.1038/s41467-023-39268-w)
Supplement: Supplementary file 12 — Source Data [file 41467_2023_39268_MOESM12_ESM.zip › Source data_NAIA/MS/Figure 7.xlsx]

## Sheet: 7a
Fig. 7a Number of probe-modified peptides in HepG2 cell lysates identified in the MS experiment. n=3 different replicates per group
	Probe-modified peptides
	Replicate 1	Replicate 2	Replicate 3
NAIA-5	4726	4718	6364
IAA	908	953	1011

## Sheet: 7e
Fig. 7e Relative intensity of the sum of signals from probe-modified peptides by NAIA-5 or IAA. n=3 different replicates per group
	Sum of ion intensity from all the probe-modified peptides
	Replicate 1	Replicate 2	Replicate 3
NAIA-5	4.26968	4.29636	8.22201
IAA	1.00816	1.08862	0.903215

## Sheet: 7h
Fig. 7h Number of probe-modified peptides in live HepG2 cell incubated with NAIA-5 or IAA. n=2 different replicates per group
	Probe-modified peptides
	Replicate 1	Replicate 2
NAIA-5	5147	5032
IAA	1372	1259
