# Supplementary material for: N-Acryloylindole-alkyne (NAIA) enables imaging and profiling new ligandable cysteines and oxidized thiols by chemoproteomics
Source: Nat Commun. 2023 Jun 15;14:3564. doi: 10.1038/s41467-023-39268-w (PMC10272157; doi:10.1038/s41467-023-39268-w)
Supplement: Supplementary file 12 — Source Data [file 41467_2023_39268_MOESM12_ESM.zip › Source data_NAIA/MS/Figure 9.xlsx]

## Sheet: 9d
Fig 9d Flow cytometry analysis of percentage of HepG2 cells in Go/G1, S and G2/M phase after incubation with indicated concentration of CL1 for 6 and 24 h respectively
	DMSO			20µM			50µM
Time	Freq G1	Freq S	Freq G2	Freq G1	Freq S	Freq G2	Freq G1	Freq S	Freq G2
6 Hr	57.44	26.37	16.19	60.81	25.11	14.04	63.9	24.65	11.43
	58.23	24.76	16.97	61.8	24.49	13.71	63.08	24.17	12.74
	57.97	25.94	16.09	59.52	28.07	12.35	64.71	22.59	12.7
24 Hr	59.51	21.5	18.9	59.09	19.86	21.06	65.99	17.87	16.14
	58.79	21.44	19.75	60.75	20.58	18.67	65.71	19.35	14.84
	58.11	27.82	14.05	59.52	28.07	12.35	71.05	17.4	11.56

## Sheet: 9f
Fig 9f Co-immunoprecipitation of GST-Rac1 shows disruption of interactions between Rac1 and TIAM1 upon incubation with CL1

## Sheet: 9g
Fig 9g Rac1 activation assay indicates a decrease in Rac1-GTP level in CL1-treated HepG2 cells

## Sheet: 9h
Fig 9h Western blots show decreases in pPAK level in HepG2 cells after incubation with CL1
	Relative pPAK/PAK level
	0 µM	20 µM	50 µM
Replicate 1	1.1798	0.844462	0.660779
Replicate 2	1	0.788463	0.709042
Replicate 3	1.00549	0.839696	0.784716

## Sheet: 9i
Fig 9i FRET-Rac1 biosensor reveals a decrease in Rac1 activity in CL1-treated HepG2 cells. n = 8 individual cells from 3 different biological replicates/group
	Cellular FRET/mTFP1
Control	0.945738	0.98489	0.925972	0.980709	1.02024	1.03355	1.07612	1.03279
CL1 (20 µM)	0.879217	0.88834	0.971586	0.963604	0.967405	0.907726	0.886439	0.870854
CL1 (50 µM)	0.799012	0.883018	0.821819	0.832462	0.791029	0.92141	0.822959	0.876936
	mTFP1			FRET
Control
CL1 (20 µM)
CL1 (50 µM)

## Sheet: 9j
Fig 9j CL1 treatment leads to decreases in pRb, cyclin D and E2F1 levels in HepG2 cells

## Sheet: 9k
Fig 9k Flow cytometry experiment shows no significant changes in cell cycle of CL1-treated HepG2 cells with genetic knockdown (KD) of Rac1 by siRNA
	DMSO			20uM			50uM
	Freq G1	Freq S	Freq G2	Freq G1	Freq S	Freq G2	Freq G1	Freq S	Freq G2
siRac1	66.28	7.83	25.41	66.28	7.83	25.41	65.51	7.78	26.42
	65.04	7.34	27.09	65.17	8.1	26.31	64.5	7.56	27.65
	67.85	7.57	24.15	65.61	8.71	25.24	65.005	7.67	27.035
siNT	66.77	6.59	26.33	71.44	7.75	20.4	73.65	7	19.02
	66.37	6.45	26.88	70.02	8.15	21.47	74.63	6.1	18.69
	67.215	6.535	25.94	70.73	7.95	20.935	74.14	6.55	18.855

## Sheet: 9m
Fig 9m pRB level in HepG2 cells with Rac1 KD is not sensitive to CL1 treatment, suggesting that Rac1 is one of the protein targets of CL1 to regulate cell cycle
