# Supplementary material for: N-Acryloylindole-alkyne (NAIA) enables imaging and profiling new ligandable cysteines and oxidized thiols by chemoproteomics
Source: Nat Commun. 2023 Jun 15;14:3564. doi: 10.1038/s41467-023-39268-w (PMC10272157; doi:10.1038/s41467-023-39268-w)
Supplement: Supplementary file 12 — Source Data [file 41467_2023_39268_MOESM12_ESM.zip › Source data_NAIA/SI/Figure S1.xlsx]

## Sheet: S1d
Fig S1d Level of NAIA-4 or IAA after incubation with different amino acids
Amino acid	NAIA-4	IAA
DMSO	10.0961	9.89146
Cys	-0.19869	6.90229
Ser	9.03265	8.21761
Asp	10.2259	9.00067
Tyr	9.80006	8.88966
Lys	9.09833	8.3097
Pro	10.1738	8.76104
His	10.0971	8.62901
