# Supplementary material for: N-Acryloylindole-alkyne (NAIA) enables imaging and profiling new ligandable cysteines and oxidized thiols by chemoproteomics
Source: Nat Commun. 2023 Jun 15;14:3564. doi: 10.1038/s41467-023-39268-w (PMC10272157; doi:10.1038/s41467-023-39268-w)
Supplement: Supplementary file 12 — Source Data [file 41467_2023_39268_MOESM12_ESM.zip › Source data_NAIA/SI/Figure S10.xlsx]

## Sheet: S10
Fig S10
