# Supplementary material for: N-Acryloylindole-alkyne (NAIA) enables imaging and profiling new ligandable cysteines and oxidized thiols by chemoproteomics
Source: Nat Commun. 2023 Jun 15;14:3564. doi: 10.1038/s41467-023-39268-w (PMC10272157; doi:10.1038/s41467-023-39268-w)
Supplement: Supplementary file 12 — Source Data [file 41467_2023_39268_MOESM12_ESM.zip › Source data_NAIA/SI/Figure S12.xlsx]

## Sheet: TAMRA
Fig S12 Imaging free thiols in HepG2 cells with elevated GSH levels
	Control
	Treated with 300uM L-Cysteine
		Replicate 1	Replicate 2	Replicate 3
	Control	24.92	23.58	25.539
	L-Cys (300uM)	31.664	16.737	22.436

## Sheet: Hoeschst
Fig S12 Imaging free thiols in HepG2 cells with elevated GSH levels
	Control
	Treated with 300uM L-Cysteine

## Sheet: BF
Fig S12 Imaging free thiols in HepG2 cells with elevated GSH levels
	Control
	Treated with 300uM L-Cysteine
