# Supplementary material for: N-Acryloylindole-alkyne (NAIA) enables imaging and profiling new ligandable cysteines and oxidized thiols by chemoproteomics
Source: Nat Commun. 2023 Jun 15;14:3564. doi: 10.1038/s41467-023-39268-w (PMC10272157; doi:10.1038/s41467-023-39268-w)
Supplement: Supplementary file 12 — Source Data [file 41467_2023_39268_MOESM12_ESM.zip › Source data_NAIA/SI/Figure S13.xlsx]

## Sheet: S13
Cell line = HepG2
		40	20	10	5	2.5	1.25	0.63	0.31	0.16	0	µM
hy106a	Replicate 1	1	0.955	1.096	1.026	1.147	1.078	1.228	1.088	1.12	0.95
	Replicate 2	0.998	1.046	1.165	1.135	1.127	1.152	1.177	1.101	1.014	1.083
	Replicate 3	1.06	1.134	1.353	1.2	1.175	1.163	1.174	1.096	1.083	1.129
IAA	Replicate 1	1.239	1.221	1.178	1.221	0.893	1.179	1.234	1.119	1.18	1.164
	Replicate 2	1.31	1.213	1.156	1.249	1.214	1.174	1.127	1.182	1.065	1.197
	Replicate 3	1.357	1.265	1.247	1.285	1.167	1.161	1.16	1.068	1.125	1.173
