# Supplementary material for: N-Acryloylindole-alkyne (NAIA) enables imaging and profiling new ligandable cysteines and oxidized thiols by chemoproteomics
Source: Nat Commun. 2023 Jun 15;14:3564. doi: 10.1038/s41467-023-39268-w (PMC10272157; doi:10.1038/s41467-023-39268-w)
Supplement: Supplementary file 12 — Source Data [file 41467_2023_39268_MOESM12_ESM.zip › Source data_NAIA/SI/Figure S16.xlsx]

## Sheet: S16
Fig S16 Levels of Cys adduct of NAIA-4 or IAA after incubation for the indicated time intervals. n=3 different replicates per group
	NAIA-4			IAA
Incubation time	Replicate 1	Replicate 2	Replicate 3	Replicate 1	Replicate 2	Replicate 3
1h	101.06	97.5202	101.42	97.8572	100.106	102.037
24h	78.9365	81.9768	74.708	96.055	100.154	105.625
48h	37.2494	38.246	38.2401	115.674	105.542	97.3709
