# Supplementary material for: N-Acryloylindole-alkyne (NAIA) enables imaging and profiling new ligandable cysteines and oxidized thiols by chemoproteomics
Source: Nat Commun. 2023 Jun 15;14:3564. doi: 10.1038/s41467-023-39268-w (PMC10272157; doi:10.1038/s41467-023-39268-w)
Supplement: Supplementary file 12 — Source Data [file 41467_2023_39268_MOESM12_ESM.zip › Source data_NAIA/SI/Figure S17.xlsx]

## Sheet: S17a
Fig S17a Percentage of probe modifications on different amino acids in HepG2 cell lysates by NAIA-5 and IAA as found in MS experiment
Modification on	NAIA-5	IAA
Cys	97.1533	85.8064
Glu	0.222209	0.206452
Asn	0.108102	0
Gln	0.27626	0
Tyr	0	0.464516
His	0.126119	0
Lys	0.64861	3.53548
Arg	0	3.63871
Ser	0	1.05807
Met	0.690649	3.94839
Trp	0.144135	0
Pro	0.060056	0.516129
Gly	0.366344	0
Ala	0.072068	0.309677
Val	0	0.258065
Cys-SOH	0.132124	0.258065
