# Supplementary material for: N-Acryloylindole-alkyne (NAIA) enables imaging and profiling new ligandable cysteines and oxidized thiols by chemoproteomics
Source: Nat Commun. 2023 Jun 15;14:3564. doi: 10.1038/s41467-023-39268-w (PMC10272157; doi:10.1038/s41467-023-39268-w)
Supplement: Supplementary file 12 — Source Data [file 41467_2023_39268_MOESM12_ESM.zip › Source data_NAIA/SI/Figure S19.xlsx]

## Sheet: S19c
Fig S19c Relative intensity of the sum of signals from probe-modified peptides by NAIA-5 or IAA. n = 2 different biological replicates/group.
	NAIA-4	IAA
	4.41041	1.05268
	4.00753	0.947317

## Sheet: S19e
Fig. 19e Percentage of Cys modifications on GCD-containing peptides by NAIA-5 and IAA, as found in the MS experiment on live HepG2 cells treated with NAIA-5 or IAA
	NAIA-5	IAA
	0.145048	0.340832
