# Supplementary material for: N-Acryloylindole-alkyne (NAIA) enables imaging and profiling new ligandable cysteines and oxidized thiols by chemoproteomics
Source: Nat Commun. 2023 Jun 15;14:3564. doi: 10.1038/s41467-023-39268-w (PMC10272157; doi:10.1038/s41467-023-39268-w)
Supplement: Supplementary file 12 — Source Data [file 41467_2023_39268_MOESM12_ESM.zip › Source data_NAIA/SI/Figure S2.xlsx]

## Sheet: S2b
Fig S2b Methylsulfonylbenzothiazole, Selected ion chromatograms (SIC) at m/z = 214 and 311
SIC m/z = 214; [MSBT-H]+ trace									SIC m/z = 311; [Adduct-H]+ trace
	Incubation time/min									Incubation time/min
time/min	0	10	20	30	40	50	60		time/min	0	10	20	30	40	50	60
0.013	79588	66829	118433	48716	133626	110922	0		0.013	43208	0	0	5182	0	7985	8376
0.021	30645	42936	50474	195301	123728	65324	14179		0.021	0	0	42208	0	0	18908	0
0.03	152836	108005	62228	16507	109537	0	223720		0.03	85468	0	0	0	26428	0	16227
0.038	113103	189007	81269	99977	85695	143484	83156		0.038	0	0	31626	0	133020	24369	0
0.046	34949	68823	54420	163155	5192	175841	175089		0.046	36381	0	36672	0	110416	0	0
0.055	158427	105561	80395	94360	75382	57406	136401		0.055	0	0	0	23054	0	57953	0
0.063	83685	142353	139596	55263	78528	0	132676		0.063	0	0	0	153132	71629	0	34752
0.071	20954	316879	41674	211343	94716	46963	57712		0.071	0	0	7243	30223	18577	0	0
0.08	112288	90435	162122	135880	69923	41160	25876		0.08	0	0	79145	0	89595	0	0
0.088	49143	129454	14485	83253	69652	151401	5553		0.088	0	0	48502	4840	77576	88948	0
0.096	353260	15126	52673	119495	166756	147993	89732		0.096	0	27756	0	0	54488	0	14861
0.105	87438	99812	68832	293570	30524	151540	75709		0.105	30171	63075	0	0	0	5529	4188
0.113	115639	43905	32576	19982	179655	91674	152222		0.113	0	0	42282	0	0	32628	0
0.121	46004	33612	37771	265864	394304	69287	161437		0.121	30512	0	0	13777	88624	0	0
0.13	37748	137360	52257	138577	98740	96661	175185		0.13	0	0	22336	39780	43982	0	0
0.138	191672	62338	154151	19921	100176	65529	133513		0.138	31536	0	37087	21689	75113	0	45516
0.146	133994	151299	88170	108011	81869	175227	168948		0.146	17542	0	0	16849	0	68602	80423
0.155	47304	98052	153100	79280	0	127648	204884		0.155	0	0	6901	0	0	38090	0
0.163	241023	129616	68788	370712	168806	157137	87843		0.163	54604	0	0	0	36668	16178	19050
0.171	119868	98916	45696	114436	152475	152018	36549		0.171	0	0	24384	0	0	23753	0
0.18	104716	93058	117410	164738	229923	206356	82720		0.18	0	0	22336	23334	13457	0	21005
0.188	122179	136857	29845	73413	180263	18975	129419		0.188	0	0	0	64696	48004	0	0
0.197	31669	43852	148009	138049	78260	273113	182264		0.197	27506	0	69856	84676	0	99800	41328
0.205	79932	88784	164319	112668	95864	230659	345403		0.205	0	15073	0	65504	19601	39796	79991
0.213	17200	54091	79564	115462	53950	220836	0		0.213	0	31852	13461	0	25404	0	42508
0.222	52700	94298	119648	73354	145496	38088	36116		0.222	0	0	76832	16507	0	68468	31928
0.23	37812	63361	171981	111304	200423	36042	150173		0.23	47644	0	0	11729	47466	115975	51227
0.238	167096	81506	42967	191263	114583	94206	37574		0.238	48668	0	0	5182	26428	0	32611
0.247	75428	116826	73833	33698	75992	105461	82721		0.247	0	7905	0	53772	0	23686	38072
0.255	37748	200721	63593	21006	50196	193591	109004		0.255	0	0	0	7230	0	73791	32703
0.263	35292	0	82633	56567	23014	240689	92894		0.263	0	30882	0	0	121070	48328	28265
0.272	78906	105850	182484	253233	96688	248134	55414		0.272	0	0	0	0	0	0	75552
0.28	23752	135204	153129	28174	313897	0	56688		0.28	0	0	117791	0	32644	0	0
0.288	58766	28780	40427	102428	133216	83349	192248		0.288	49012	0	31626	0	0	0	0
0.297	38771	47212	84980	269679	0	140006	242176		0.297	35082	0	70956	0	0	37748	0
0.305	193785	103120	62837	133270	94034	80275	86567		0.305	14128	0	0	53092	0	45325	48744
0.313	57335	75076	84001	101000	166149	138164	186604		0.313	46280	25761	35040	67770	0	0	51135
0.322	60067	148857	167852	103236	85842	63140	98266		0.322	19930	18540	21727	134856	27110	52969	36798
0.33	96928	164775	175925	31526	16188	42936	109280		0.33	0	67172	83391	38012	0	0	120388
0.338	297956	50051	97043	82971	57096	42184	27491		0.338	0	44480	27530	51384	0	192024	56004
0.347	191400	290436	129205	33296	62754	143216	332912		0.347	0	29911	0	0	78869	0	21347
0.355	107236	0	134208	83655	51977	14812	143165		0.355	31943	38051	36331	0	60167	0	37823
0.363	88872	71320	71904	35964	88084	145604	16227		0.363	0	0	47328	0	28889	0	0
0.372	179734	160624	167168	91969	46029	62934	55323		0.372	0	0	0	0	9361	0	70867
0.38	99385	106533	50549	114500	174929	41912	127528		0.38	0	24342	44330	101126	141744	0	0
0.388	81296	286004	135690	45240	187435	27442	82721		0.388	0	0	35040	63332	0	12764	0
0.397	47369	252888	134250	59979	147890	169150	38164		0.397	39388	0	0	0	24038	20956	0
0.405	27506	100620	99926	0	125166	130521	191135		0.405	14128	45272	0	0	0	0	32454
0.414	25392	9666	168683	180716	240607	129562	46016		0.414	15085	0	65761	73697	48832	67104	25784
0.422	39044	95212	83734	56752	120118	47032	42877		0.422	29896	50624	69662	0	0	0	37824
0.43	236796	161125	103755	159954	171610	116047	68976		0.43	0	0	13461	0	0	0	50636
0.439	188193	146290	165567	64199	38448	127238	84427		0.439	80480	49025	91925	24078	59145	0	13155
0.447	242254	123366	384547	88496	98956	136865	28173		0.447	0	40097	50890	57651	0	39112	0
0.455	58361	0	125037	0	93205	125258	46696		0.455	37748	4833	39820	34660	34692	0	0
0.464	125055	257252	208013	27089	0	10033	44648		0.464	14810	0	43500	0	0	75430	153062
0.472	113996	0	0	0	65072	80960	87252		0.472	0	86054	18997	0	0	42186	37480
0.48	89280	12396	49375	98736	68701	111743	80424		0.48	89423	0	14144	90701	27110	51128	0
0.489	101975	303226	98486	238213	188168	92563	65839		0.489	0	52494	0	37328	0	0	26309
0.497	179594	135258	103187	183079	21990	31263	19981		0.497	0	56824	51156	55325	0	52768	34316
0.505	47711	108816	137960	80646	202328	95563	93735		0.505	91196	0	18923	85640	29158	0	41236
0.514	35357	243782	34698	187108	146058	66079	46540		0.514	32560	47948	34284	42852	4168	0	26808
0.522	52084	200776	172970	62090	257916	70652	66246		0.522	0	36002	26581	0	0	32561	73756
0.53	122114	63417	216277	101187	89108	151404	144371		0.53	0	95162	76833	0	56269	7235	26217
0.539	46212	35608	52254	92313	0	285954	0		0.539	46620	0	31552	0	38861	146971	0
0.547	187652	274952	189042	260370	131869	140479	152289		0.547	0	64045	28896	35620	0	136731	35000
0.555	6893	47033	46793	48716	0	25393	69843		0.555	0	0	0	32209	0	0	27491
0.564	26074	202948	115136	115803	41323	89968	86751		0.564	0	0	11754	26065	24110	0	0
0.572	295358	195492	79487	0	14139	206631	233551		0.572	42868	44192	31893	70279	0	0	27924
0.58	252496	86969	53815	72328	36400	37340	264116		0.58	0	0	69398	0	0	25393	29539
0.589	0	15809	30944	104255	171320	23412	83404		0.589	14128	0	0	53776	0	26758	0
0.597	20954	0	0	94236	90008	124170	32020		0.597	0	0	19605	0	0	0	33044
0.605	0	69220	26432	155798	0	0	59511		0.605	0	0	70005	172216	83844	0	0
0.614	0	37312	82028	44898	0	40752	43810		0.614	39044	7563	0	71150	0	0	59511
0.622	0	0	0	0	43224	0	81107		0.622	66617	17174	16192	21969	42884	78909	126598
0.631	30853	0	0	0	0	0	35092		0.631	132970	0	233420	79899	0	0	0
0.639	0	0	0	0	68142	26143	0		0.639	35765	57505	16533	40524	170926	53448	145552
0.647	0	0	0	0	0	0	0		0.647	36855	16492	98633	119462	49368	95974	113719
0.656	0	0	0	0	0	38364	23145		0.656	64703	69561	123551	161727	75818	212224	136861
0.664	44572	0	0	0	0	0	0		0.664	140815	143846	30261	108417	224265	13788	69503
0.672	0	90724	0	0	0	52768	0		0.672	160409	0	65226	66589	145666	44576	52592
0.681	0	0	0	0	0	0	0		0.681	56244	31223	20021	74035	225683	87032	97424
0.689	0	0	0	43132	0	0	0		0.689	97747	130011	39892	184311	172167	99866	160690
0.697	0	0	0	0	0	0	0		0.697	18565	37079	149302	78378	156102	118366	100748
0.706	0	0	6560	0	0	0	0		0.706	68327	81275	192265	90047	123604	94272	92371
0.714	0	0	0	0	0	0	0		0.714	164363	147998	39893	188411	41591	320356	132399
0.722	0	0	0	0	0	0	0		0.722	180749	136228	158784	75524	80038	149771	215921
0.731	0	0	0	0	0	0	0		0.731	274275	83610	166444	193255	219539	153862	156071
0.739	0	0	0	0	0	0	0		0.739	122728	164881	65791	217800	191260	118639	175029
0.747	0	0	0	0	16529	0	0		0.747	68666	45613	155143	79219	238725	233944	81540
0.756	0	0	0	0	0	0	0		0.756	225467	144977	133866	252486	142255	126691	264731
0.764	0	0	0	0	0	0	0		0.764	223131	105955	240394	79620	65704	189764	148996
0.772	0	0	0	0	0	0	0		0.772	197672	122555	83125	154556	179995	113586	44741
0.781	0	0	0	0	0	0	0		0.781	108121	115171	258634	48777	45346	90172	305011
0.789	0	0	32916	0	0	42187	0		0.789	144576	157323	104360	203896	198646	172773	182076
0.797	0	0	0	0	0	0	0		0.797	180881	32193	267583	206249	191552	92699	43468
0.806	0	0	0	0	0	32628	0		0.806	21296	237459	141598	97771	202132	226222	216172
0.814	43140	85260	0	0	28889	0	0		0.814	246758	196680	115510	115805	94662	160958	26808
0.823	0	40728	85216	0	19942	37750	24760		0.823	46346	183652	173342	68295	50467	40614	38597
0.831	70172	5857	49866	159866	229095	168745	22804		0.831	0	60004	37012	0	17212	0	28856
0.839	164773	236509	134136	40464	0	0	0		0.839	0	56823	52448	0	0	0	0
0.848	0	0	0	0	0	0	0		0.848	0	0	0	0	0	35016	0
0.856	11056	0	54156	0	43568	0	35340		0.856	0	0	44940	0	33741	39728	46016
0.864	0	0	0	0	43568	0	0		0.864	0	0	0	0	45418	0	17500
0.873	58569	36684	46304	0	59952	17201	0		0.873	0	32247	37088	0	40496	59252	0
0.881	0	59375	44938	19238	0	36040	44741		0.881	0	8929	0	39096	0	62254	0
0.889	0	0	91019	59234	0	0	0		0.889	69489	159942	14826	0	21990	27100	33636
0.898	0	0	55180	0	38788	0	25784		0.898	47370	0	24725	23054	46370	62390	0
0.906	0	27756	0	0	0	0	0		0.906	0	19222	37696	101684	28476	61433	0
0.914	47028	27073	0	0	8678	0	0		0.914	0	0	0	18214	97858	0	39621
0.923	0	39020	0	0	0	0	0		0.923	0	0	6901	0	0	0	0
0.931	0	0	35040	0	0	49012	27924		0.931	53108	0	0	0	0	24710	0
0.939	0	32876	90143	18555	40424	0	0		0.939	0	0	0	0	0	24028	23395
0.948	0	0	29845	0	0	0	0		0.948	0	0	0	27430	34692	0	0
0.956	0	0	51916	0	0	0	0		0.956	0	0	0	13435	0	0	0
0.964	0	0	0	0	35032	0	0		0.964	0	0	0	0	0	0	53864
0.973	0	0	49036	0	20284	83896	17684		0.973	0	0	0	0	0	0	51476
0.981	65526	0	25749	0	0	10375	0		0.981	14469	0	0	19579	0	0	0
0.989	3821	0	0	0	28207	0	0		0.989	0	0	0	40060	0	61984	0
0.998	0	0	0	52410	33936	0	0		0.998	0	0	0	0	0	0	0
1.006	45597	0	0	0	0	0	0		1.006	0	0	0	31929	39812	0	0
1.015	0	0	25408	4840	0	0	49768		1.015	0	0	0	0	0	0	0
1.023	0	44140	0	0	0	0	0		1.023	44232	71949	46304	0	0	0	31928
1.031	0	0	0	0	43568	0	0		1.031	0	0	0	44558	0	0	0
1.04	0	0	0	26406	0	54883	89205		1.04	0	0	0	0	0	0	22712
1.048	0	0	0	26870	0	0	65996		1.048	0	0	0	0	0	0	25784
1.056	0	43116	224619	0	42544	15153	53864		1.056	0	0	0	38416	0	0	0
1.065	54812	0	0	0	0	0	0		1.065	0	0	12437	4158	0	0	25443
1.073	0	0	0	0	0	34268	40552		1.073	0	0	0	47288	20697	0	0
1.081	17882	0	38794	0	31548	0	0		1.081	0	0	0	0	27452	0	0
1.09	0	0	23701	0	0	0	27491		1.09	0	0	0	0	38376	25528	0
1.098	26416	0	0	30161	0	46624	0		1.098	0	0	0	0	0	0	0
1.106	0	20246	57228	33294	41591	0	0		1.106	0	0	0	23334	0	0	0
1.115	0	35661	22677	0	4168	0	9059		1.115	0	0	0	0	0	0	0
1.123	0	0	14826	104412	0	0	0		1.123	0	0	0	0	0	0	0
1.131	0	0	0	6888	0	0	30904		1.131	0	0	0	0	0	0	0
1.14	0	0	0	0	0	0	35000		1.14	0	0	0	0	0	0	0
1.148	130239	158179	15168	153533	0	87784	13838		1.148	0	0	0	0	0	0	39280
1.156	0	26786	37012	91380	0	0	29631		1.156	40412	0	0	0	0	30513	52843
1.165	31944	0	0	4840	34692	70516	4529		1.165	0	0	0	48656	0	0	0
1.173	162735	0	139180	35280	69996	0	109780		1.173	0	0	0	0	0	0	0
1.181	55286	70529	29920	64356	121264	0	0		1.181	0	0	0	0	0	80276	35775
1.19	101093	74678	0	11387	0	64439	72142		1.19	0	0	0	13777	9971	0	17592
1.198	29554	0	35648	76425	63166	0	37824		1.198	0	87992	0	0	39472	0	0
1.206	0	0	27456	11729	0	4846	0		1.206	0	0	42132	0	0	0	55075
1.215	24709	14390	31968	0	29158	37680	13496		1.215	0	66831	0	0	0	52766	0
1.223	60616	46584	76756	0	0	31330	75896		1.223	0	0	26432	0	24038	0	0
1.232	65870	40728	47477	27089	175146	16518	119771		1.232	0	0	0	0	0	0	0
1.24	127784	46240	22677	95942	43496	0	55664		1.24	0	0	0	0	0	0	23395
1.248	23344	28438	0	0	0	0	31587		1.248	0	0	0	40060	30865	0	20323
1.257	80338	178317	15850	0	32303	65122	101836		1.257	0	0	0	0	0	0	0
1.265	100817	4150	41108	40121	163200	92904	38848		1.265	0	0	0	0	0	21980	0
1.273	23685	16887	24725	0	77505	0	28856		1.273	27165	48920	41452	0	53268	60619	63948
1.282	0	31618	94121	0	0	118230	32020		1.282	0	0	0	0	0	0	0
1.29	38364	0	86048	0	66096	28124	33635		1.29	0	0	0	0	0	19590	7943
1.298	146691	0	81759	38072	106589	0	10765		1.298	0	4833	0	0	0	0	15203
1.307	81229	0	22336	77168	105712	52427	64973		1.307	0	0	0	25382	0	0	0
1.315	0	0	0	87348	0	56929	203264		1.315	0	73549	0	0	0	43208	32269
1.323	17882	28438	97504	25102	30524	49489	39870		1.323	0	0	34699	59576	0	0	0
1.332	43549	31223	0	52688	0	37680	82815		1.332	23002	0	81804	0	0	14471	0
1.34	52215	0	18240	166444	0	30239	76081		1.34	0	0	15851	40464	0	60616	0
1.348	161158	0	13461	57652	109736	36384	38756		1.348	0	0	0	0	54976	0	0
1.357	0	0	20629	18897	68484	72017	127713		1.357	34676	20642	0	33572	0	0	0
1.365	105938	57957	0	32208	59682	6553	6236		1.365	0	0	0	0	0	0	0
1.373	29829	0	0	122351	49296	0	65745		1.373	0	43853	0	0	0	48328	0
1.382	44366	119556	0	142489	129479	39728	0		1.382	39112	0	0	0	0	0	0
1.39	64845	30487	116428	41145	229021	0	116107		1.39	0	0	22752	0	18577	0	0
1.398	165805	82870	41865	60787	210522	39589	25784		1.398	0	0	0	0	34008	23412	0
1.407	3821	18540	216961	69134	16870	78909	108323		1.407	0	0	0	0	0	0	0
1.415	86548	36344	31285	107609	65629	107718	107823		1.415	0	26391	32235	0	0	34336	84427
1.423	4163	63471	108311	80181	69580	23139	165194		1.423	0	0	0	0	0	0	0
1.432	63004	37026	113432	45242	0	73380	58055		1.432	0	0	0	32208	0	0	35340
1.44	161365	115408	89003	0	63436	0	0		1.44	27781	0	22752	0	0	0	0
1.449	77814	30882	83732	111583	94228	25802	0		1.449	0	0	10997	0	0	0	0
1.457	0	191740	110624	86200	50197	14470	67019		1.457	0	0	48012	0	0	0	0
1.465	139048	54830	0	62432	0	0	97241		1.465	0	0	0	0	0	0	0
1.474	69624	105792	150177	85176	77848	0	0		1.474	32351	0	0	0	0	0	0
1.482	128809	77016	147329	31185	57024	74200	159704		1.482	32560	0	0	0	42128	5529	0
1.49	92008	24342	0	117570	23014	88740	174749		1.49	79181	0	0	0	28548	0	10765
1.499	0	14444	115968	0	0	33928	197867		1.499	0	41804	20971	40804	21990	0	4188
1.507	147440	42776	32383	37392	53124	163079	19981		1.507	0	0	38380	0	0	30239	0
1.515	85667	42092	36138	41144	26086	156934	89050		1.515	13786	0	0	0	0	0	0
1.524	166276	29804	174751	127717	0	61300	75552		1.524	0	0	70880	0	0	0	0
1.532	193451	82295	35115	25723	128508	98432	131992		1.532	0	0	37088	51044	28476	0	0
1.54	75700	17570	10997	37732	94984	155846	49087		1.54	43208	36684	0	21286	0	37408	41576
1.549	54131	0	142519	120019	50808	73654	44989		1.549	0	0	0	0	0	5529	28265
1.557	204716	139462	0	0	79212	25802	65065		1.557	0	0	33674	0	61316	0	0
1.565	67642	46188	87223	123713	55317	203216	256605		1.565	0	0	0	0	0	47306	0
1.574	97810	80194	74784	181025	6899	42184	32611		1.574	0	0	0	0	0	0	59760
1.582	81162	81059	79220	60382	40836	70992	116200		1.582	0	0	0	0	0	0	0
1.59	0	56536	31627	36708	131726	37408	149651		1.59	59252	0	0	20665	14481	39048	50700
1.599	0	116933	131552	89398	0	13446	49428		1.599	0	0	0	0	39812	0	0
1.607	103890	40151	36748	117108	0	0	124638		1.607	0	40384	67468	34940	0	0	38940
1.615	0	43960	161367	132528	105782	88400	0		1.615	0	0	0	43472	0	24710	0
1.624	119041	76728	12778	116951	151596	22662	22371		1.624	0	0	0	0	0	0	0
1.632	66828	109999	121772	23395	101270	60069	34068		1.632	0	0	0	38352	0	31605	0
1.641	82593	63758	0	0	19942	72698	33044		1.641	0	0	0	0	46980	0	38846
1.649	130922	75020	0	132093	38104	152841	29197		1.649	0	0	61323	84678	28817	0	0
1.657	174471	85027	21312	92528	59413	50720	214005		1.657	0	18881	0	32550	0	0	24077
1.666	32626	32301	61057	29137	71433	146487	0		1.666	48053	0	0	0	38788	0	0
1.674	79247	94817	0	92093	45004	110652	22712		1.674	0	0	0	0	31206	0	0
1.682	14128	0	70345	140844	0	0	93644		1.682	80140	0	0	0	11068	60275	0
1.691	40476	111652	163029	62430	89450	54472	181236		1.691	0	0	0	0	0	0	0
1.699	8666	162332	121354	60384	113831	81026	157250		1.699	0	0	0	0	0	40820	0
1.707	150509	114332	113579	72330	75870	129696	171336		1.707	0	0	0	77790	0	0	9741
1.716	94060	104591	147595	35001	21721	93041	175342		1.716	0	0	0	33233	0	0	0
1.724	75704	95896	134549	181245	60635	224924	127554		1.724	33924	0	0	27150	0	57544	90664
1.732	113448	130243	38112	18214	39812	86762	96036		1.732	0	0	0	0	0	0	0
1.741	127104	82240	101630	129456	8606	63076	46016		1.741	0	19564	65077	17531	32644	72150	0
1.749	86964	0	172929	79841	0	80890	57463		1.749	0	0	0	0	0	31673	0
1.757	82594	42199	54304	257669	130972	52426	100591		1.757	0	0	0	62648	0	0	0
1.766	0	171204	135838	63114	33254	66279	142823		1.766	0	19905	0	0	45544	0	0
1.774	32968	0	79296	99976	41932	111540	104659		1.774	15493	0	0	15142	0	0	37823
1.782	39044	110231	47329	94171	39957	36656	104346		1.782	0	0	69588	0	5875	0	0
1.791	76316	154030	92948	289693	137601	94888	0		1.791	0	0	0	0	0	80893	19299
1.799	50716	102724	44940	121729	133555	28874	24169		1.799	0	0	0	54860	48344	39388	0
1.807	31877	0	123134	145404	18577	53109	167241		1.807	0	0	0	35684	61658	0	0
1.816	65052	82242	41332	112730	68288	34335	181917		1.816	0	43851	0	0	0	79460	13496
1.824	103825	112603	153057	0	32303	42252	38848		1.824	50166	0	0	25382	0	0	50792
1.832	144580	134288	48960	72330	0	106759	198982		1.832	0	0	0	0	39056	26143	0
1.841	0	43168	74248	131161	31889	45192	117656		1.841	17541	0	0	0	24721	38024	0
1.849	0	131790	95902	45520	147714	184856	56096		1.849	0	58639	14826	18555	0	0	64104
1.858	67919	125019	13802	114499	125848	95428	62148		1.858	32627	0	29578	33294	65556	0	33477
1.866	95568	0	71519	131004	0	113792	31679		1.866	0	0	0	75401	34280	0	0
1.874	79380	202427	73301	64139	38447	38157	33976		1.874	0	0	0	0	0	0	0
1.883	25733	70924	13461	90484	149888	28874	93145		1.883	0	0	36748	0	18577	24028	30221
1.891	149694	41175	91316	112976	101544	80891	31928		1.891	0	38336	161708	0	56951	0	0
1.899	179933	0	0	91104	192408	74880	176895		1.899	0	0	0	56164	0	31196	51317
1.908	0	150776	238954	197410	25890	53242	42600		1.908	0	0	0	11046	6216	0	0
1.916	8259	0	55860	31526	89668	100823	17841		1.916	0	73260	0	38352	4851	27100	31587
1.924	185396	162618	98071	0	56951	149358	160320		1.924	19589	0	0	0	0	0	142544
1.933	189897	68192	0	80862	154591	0	33636		1.933	0	0	0	0	29841	0	0
1.941	158768	152719	100001	90484	179045	42120	114992		1.941	14810	41068	0	0	0	0	0
1.949	105256	264550	68716	0	42883	35016	15203		1.949	0	0	0	0	0	0	0
1.958	72220	144527	116574	135787	140061	0	146669		1.958	6211	0	0	50082	0	0	0
1.966	87713	266313	75807	162873	61120	0	124049		1.966	27440	0	0	0	0	0	26125
1.974	41092	210048	0	58957	28548	223490	145121		1.974	0	0	0	0	0	0	0
1.983	153100	33667	176267	94920	82842	74472	164693		1.983	0	78435	0	18555	0	25802	0
1.991	58295	0	121012	160178	125432	64440	178439		1.991	0	0	33675	17873	0	48264	19981
1.999	26757	71321	37355	95167	86721	55358	13837		1.999	0	0	0	58552	0	0	0
2.008	34058	49312	0	53153	41250	97344	151110		2.008	24776	0	0	0	27524	4163	35092
2.016	85732	57272	83584	244976	126459	138092	78192		2.016	26141	0	0	0	0	0	25101
2.024	87914	0	17898	97495	231346	0	77168		2.024	0	0	0	0	24721	54816	22029
2.033	90510	251972	52523	0	104074	97070	137454		2.033	0	4833	68714	0	0	24369	0
2.041	37748	117958	85097	144378	155277	29148	74529		2.041	34608	0	0	9681	12774	0	0
2.05	0	77861	74667	74159	60704	0	0		2.05	0	19222	35988	0	0	0	0
2.058	144235	41518	0	57589	109609	103278	67363		2.058	0	14102	0	0	0	90923	0
2.066	27165	68139	122452	102708	70677	40820	51228		2.066	0	19222	32650	37110	110808	0	0
2.075	92559	103855	31285	46730	34350	114818	117313		2.075	0	0	0	81482	0	26417	0
2.083	26757	14785	95070	27089	100932	54542	41920		2.083	0	43512	0	0	0	0	0
2.091	110716	214732	96435	100844	192018	314620	184964		2.091	0	0	75464	35684	0	31878	0
2.1	123964	42486	86878	0	17894	96862	190204		2.1	24710	0	0	0	25062	46216	86477
2.108	78972	72685	41600	332603	0	74473	91688		2.108	69282	0	0	10022	0	50376	0
2.116	63821	101986	81537	183411	183899	62527	62767		2.116	0	0	0	0	0	23687	0
2.125	86008	55278	95485	84274	56000	84097	184649		2.125	0	0	74368	0	0	10374	0
2.133	98495	50680	198752	168675	114585	296737	0		2.133	0	0	35040	81205	14822	0	88181
2.141	101359	200094	165684	78379	179509	146082	193457		2.141	47304	0	60300	0	0	0	4871
2.15	42042	41804	236567	146088	174265	185198	76080		2.15	0	0	0	0	0	0	0
2.158	168390	307379	232132	212425	83109	133180	157527		2.158	41776	0	0	0	0	0	0
2.166	48735	164664	135840	121290	166611	115569	0		2.166	0	20246	0	0	0	77888	0
2.175	86352	42144	172734	229559	80111	230792	161099		2.175	0	0	39476	0	0	0	27832
2.183	0	96579	106944	155459	91863	127448	37824		2.183	29488	49313	0	0	19601	0	43717
2.191	80204	136044	75126	86446	143331	270523	101744		2.191	0	15468	0	0	65971	0	0
2.2	54881	78362	126282	29478	143523	142666	175340		2.2	0	0	31968	110746	50052	0	49088
2.208	0	106191	173950	199800	64121	108673	204449		2.208	40202	24684	0	39376	0	0	23736
2.216	25050	0	198336	51448	85913	97683	16568		2.216	6211	0	0	0	0	32561	34502
2.225	116244	198281	34698	292518	0	62052	208020		2.225	25458	10689	44180	0	0	0	13496
2.233	65526	129560	40768	167995	284614	27441	18957		2.233	20613	20929	47668	0	0	37133	0
2.241	67575	57327	119722	121944	203549	102805	40396		2.241	0	47212	0	21969	135604	37475	0
2.25	69007	40728	66325	131965	30524	153790	238947		2.25	0	0	0	19238	0	0	35276
2.258	52148	64334	238048	30843	83109	133385	59169		2.258	0	34584	0	26406	6216	0	41828
2.267	97064	71949	101144	100038	44520	100416	25285		2.267	0	11030	0	0	73821	0	0
2.275	17882	114776	215444	171160	160398	25393	27491		2.275	0	31618	0	39718	0	49421	5212
2.283	62456	111310	102996	76145	207181	120211	88183		2.283	66420	57900	32309	0	0	92563	0
2.292	133788	141060	0	67428	52100	64508	137453		2.292	0	0	0	42169	0	0	0
2.3	189491	52100	79978	150466	202327	40820	317232		2.3	0	0	0	0	0	0	14861
2.308	50992	0	128181	135166	110683	74064	233984		2.308	54472	0	0	0	4851	0	29197
2.317	49485	99310	119038	4499	96008	94540	44308		2.317	0	0	0	0	16529	78093	0
2.325	70648	128933	95340	14460	20966	45258	170906		2.325	0	0	0	0	55512	21364	37048
2.333	76109	41803	84340	82632	183897	59727	131742		2.333	0	75758	0	0	77161	127036	0
2.342	180141	195547	259284	185927	35034	96728	144440		2.342	0	32193	0	24358	32644	0	0
2.35	144090	41752	86728	14118	94103	37200	104749		2.35	22661	4150	0	30160	0	12422	0
2.358	66212	0	59498	125760	43980	124574	74188		2.358	0	0	0	21006	0	0	0
2.367	200135	173540	133452	39439	125310	135298	104594		2.367	0	76621	61473	6206	0	50853	0
2.375	119867	169370	176236	60663	171248	27441	92801		2.375	0	31223	67199	0	0	26143	17251
2.383	200478	77356	120522	18275	142450	0	63948		2.383	0	0	16875	0	0	0	46696
2.392	42800	156239	112362	273212	20697	28533	107483		2.392	0	16492	0	0	0	69970	0
2.4	61774	83268	136179	17190	187577	96661	39188		2.4	0	0	75809	3816	0	25734	0
2.408	0	125646	210207	264184	165446	0	118220		2.408	24709	22689	42016	0	9702	0	0
2.417	117068	92660	59764	78597	154180	115707	37824		2.417	0	0	0	16849	54488	60616	19982
2.425	84775	109371	54496	63672	242482	52835	29381		2.425	35356	0	0	0	166321	0	75737
2.433	83685	70245	141259	186706	103053	0	120451		2.433	0	101698	0	74999	0	0	0
2.442	0	137304	106143	71303	116828	109424	120792		2.442	0	0	0	20603	0	0	23736
2.45	170031	50391	70689	51105	0	89149	53457		2.45	28189	0	0	103672	48688	0	67704
2.459	146140	67852	19605	50143	0	137479	50545		2.459	0	0	0	28795	0	0	21005
2.467	200203	17857	190681	92871	224102	155907	92215		2.467	0	0	8608	0	7582	21638	36024
2.475	214472	67855	77588	127191	246164	0	24077		2.475	0	0	53546	47972	0	0	37824
2.484	55221	30935	80246	152327	125508	94546	58145		2.484	0	0	39820	47288	0	116597	0
2.492	56180	39360	85900	40182	90403	140760	56597		2.492	26824	26445	127232	0	0	9625	34224
2.5	0	91281	106067	87348	104686	111404	81356		2.5	0	0	0	0	23014	51536	0
2.509	187441	153801	101972	137770	36328	0	240656		2.509	12421	0	31210	0	0	23821	0
2.517	95014	174853	88661	149938	65702	121435	138293		2.517	11056	0	23018	29881	4851	0	31337
2.525	0	174226	281772	98641	227535	69832	124456		2.525	15834	0	11072	22310	0	0	0
2.534	78496	16438	127040	64138	129532	104852	79741		2.534	0	32534	17898	0	19260	0	0
2.542	0	60687	147935	64696	121341	207179	28266		2.542	0	71895	77100	0	68144	0	0
2.55	99728	71609	220640	0	152278	103961	21688		2.55	29488	0	0	0	89254	0	92963
2.559	0	0	111603	102834	204450	40205	130443		2.559	0	0	21653	0	0	58704	79464
2.567	21637	71662	63102	0	24721	98500	46016		2.567	0	35661	0	139820	25745	107515	39530
2.575	108604	0	45964	108015	131381	0	166399		2.575	43549	80932	0	64663	0	28465	48247
2.584	166688	135416	0	63517	131454	77412	0		2.584	0	19905	52108	108942	132822	135640	0
2.592	122390	87256	60790	83719	91842	75772	281271		2.592	0	99256	111115	47228	42272	137410	17592
2.6	95568	68931	139666	133272	60780	80072	99632		2.6	0	92089	109065	34660	49028	3822	71641
2.609	192562	83841	106334	0	97713	159867	31587		2.609	0	192030	269636	238615	183753	88264	34410
2.617	72630	51758	47936	68575	143960	123757	58984		2.617	30853	111311	135380	171281	98128	29148	0
2.625	103271	74391	58251	88436	70335	58228	37480		2.625	0	79117	8267	116205	235997	58912	0
2.634	75833	57504	66665	254937	65360	75839	174845		2.634	20272	247200	396761	120983	254015	61433	27149
2.642	97747	18881	107968	0	94033	119662	34751		2.642	0	102438	155107	210041	225124	0	28515
2.651	40136	58585	237935	123310	0	59044	17592		2.651	31944	190142	386470	180560	253042	58023	53615
2.659	17200	92986	55596	194836	227660	214072	133354		2.659	34608	233076	325538	243209	226563	163011	83681
2.667	83484	267912	62153	63454	159370	30172	39528		2.667	0	388729	321589	154218	249867	292703	150085
2.676	109966	147995	89312	234370	64336	112494	69159		2.676	64439	311634	309907	202995	223926	102122	200103
2.684	203484	105220	46720	57528	79967	289236	136433		2.684	22386	402896	157793	164922	273956	133385	81108
2.692	101709	171941	59765	172897	123385	50445	136770		2.692	16858	231657	284191	360222	382524	189644	73348
2.701	71737	66093	195113	130480	85011	96999	47564		2.701	0	215847	381769	527006	483919	215092	157685
2.709	141297	0	40918	18555	168052	145331	106550		2.709	19248	389282	220259	237250	119781	145123	168290
2.717	89215	0	76076	54177	0	234136	78716		2.717	77475	264191	255266	591356	544553	333454	100904
2.726	106830	53750	208841	63051	77163	173045	36799		2.726	0	146343	282375	443220	469170	219801	122500
2.734	0	20929	0	39780	61533	116932	46696		2.734	0	265161	245209	426906	407925	439752	240153
2.742	0	52384	139862	90076	73603	44642	75396		2.742	0	164591	292119	286896	409900	512098	562982
2.751	68941	184230	42207	201382	123803	103279	112694		2.751	0	384950	283408	291179	330762	364388	257959
2.759	74876	85317	50282	51664	78384	176524	50793		2.759	0	511287	420789	321464	445547	355784	330610
2.767	31943	61710	24384	41764	150500	82664	86571		2.767	0	237802	244715	351128	307648	324935	519127
2.776	194684	0	136789	132591	109465	100005	13496		2.776	0	246622	396112	238892	223634	269838	486991
2.784	128600	95212	30602	65162	49442	74813	0		2.784	0	352198	366572	358518	317255	380011	330418
2.792	105872	80931	67884	85984	79064	77476	163708		2.792	0	423024	355681	253757	394615	377420	422506
2.801	177953	66380	194087	128434	198844	75430	46696		2.801	51401	183657	255027	177146	452584	423833	577710
2.809	112146	0	131669	190402	64048	44232	28265		2.809	56380	161934	288940	223753	259084	471080	350845
2.817	129966	125704	41868	57310	133434	72292	103977		2.817	24709	238145	302740	112576	339081	339400	181171
2.826	36040	56929	0	110060	73747	155367	0		2.826	0	209936	241789	135317	207445	506579	521990
2.834	96039	63074	189387	77574	81528	68603	80331		2.834	0	139173	464224	321129	390978	251614	241799
2.842	197749	46243	58399	41486	71362	86009	55165		2.842	8941	390431	151764	153780	396050	337076	462607
2.851	157072	27810	19946	0	38376	126559	108166		2.851	0	333934	153057	122631	133092	221916	227309
2.859	200757	81848	29162	162189	28134	80416	103817		2.859	0	846660	213473	155768	251844	356946	166833
2.868	21296	130875	122186	24079	23501	174546	143846		2.868	0	106351	173951	203335	152131	306089	171546
2.876	61773	146916	83541	135724	144354	134748	171431		2.876	38088	316470	252151	152230	58804	118637	177846
2.884	119935	16833	78196	0	139092	90514	34842		2.884	0	220446	145396	178389	156300	137066	297344
2.893	77000	0	0	96345	89866	80343	14520		2.893	65393	169787	108457	69599	265278	117816	311338
2.901	65396	6881	85856	190271	6216	56998	137180		2.901	0	260779	81834	82631	27938	88124	51319
2.909	86758	87311	135766	0	130163	39456	64289		2.909	24026	171421	67349	33417	169468	105803	211024
2.918	21296	119897	99507	253577	167636	12764	91687		2.918	0	59715	70496	87072	121753	84713	69161
2.926	73510	25420	119576	13435	175024	59321	0		2.926	15493	0	0	90484	31620	265267	356643
2.934	101568	69381	47328	207647	65754	34061	80240		2.934	10989	127301	223139	172153	85573	333870	141300
2.943	91668	100676	108042	21006	69995	60345	109372		2.943	26074	203112	61888	49057	54633	36791	92645
2.951	174195	122630	20362	189433	211684	123624	171088		2.951	0	40727	44672	179013	92595	56864	109279
2.959	172015	69849	141450	87473	124144	45600	105803		2.959	0	22636	31968	0	67604	168266	138975
2.968	216863	160104	181119	94918	206008	141984	37140		2.968	24027	116144	70686	12070	43567	0	137885
2.976	0	177926	62688	125142	23697	82257	0		2.976	29896	50733	141911	58614	174876	143009	73753
2.984	272909	116088	100118	87008	51149	75220	104408		2.984	54815	18198	128402	0	167979	28124	132491
2.993	36380	186729	155029	103852	105028	57130	172794		2.993	23344	89751	78196	31526	71844	58156	131493
3.001	31944	70586	17557	88435	56880	0	45332		3.001	0	169496	27114	0	16188	100141	43284
3.009	131737	59321	0	117323	36812	73858	17933		3.009	0	16833	159585	28795	136846	97408	82907
3.018	0	138383	270243	47631	33668	35767	132924		3.018	0	73891	0	53494	82158	107647	95625
3.026	127852	116826	140276	127065	81332	82664	86134		3.026	0	240318	24042	65101	0	0	86566
3.034	92011	92593	44940	15825	61460	19249	124141		3.034	0	67567	93778	53556	0	86143	92030
3.043	74534	118930	0	216245	20625	109832	246024		3.043	0	25079	45964	132094	5875	121503	98948
3.051	51533	210854	105801	114622	40908	115909	64537		3.051	16858	95377	0	62089	0	95704	71208
3.059	0	160622	144180	64260	172340	147450	72823		3.059	0	158289	26432	62648	74090	32561	15544
3.068	211678	165221	51840	84898	69510	30580	36456		3.068	0	60685	63520	0	0	0	109619
3.076	21978	145501	17216	36024	79552	16177	123864		3.076	0	6539	21995	63113	0	0	52840
3.085	103276	73708	44180	103854	0	86008	156410		3.085	0	0	32576	14118	72798	60685	9400
3.093	61090	40834	47668	136344	101616	53448	19640		3.093	0	0	0	61004	85696	0	0
3.101	31877	243049	264017	237567	31620	0	0		3.101	0	0	101484	13435	38860	44916	58987
3.11	0	343777	100458	27833	145523	35700	86910		3.11	15493	0	27114	88031	24793	0	93209
3.118	89214	89753	168264	68574	156103	189223	171587		3.118	0	26103	20704	31867	20625	30580	46107
3.126	45665	69220	39552	129018	53879	0	268987		3.126	12422	21270	0	0	3827	14470	24760
3.135	60000	39072	73684	46204	44251	83688	48837		3.135	0	57955	0	53216	78674	12081	0
3.143	5869	15126	85099	90142	0	170241	66772		3.143	7235	0	49036	22993	58586	35292	39963
3.151	211743	137991	22752	0	41248	0	43968		3.151	0	75256	0	0	0	43891	0
3.16	91262	134970	38380	293325	106465	34608	32702		3.16	0	21953	23701	31526	34278	0	12472
3.168	63138	86734	85780	210192	0	48739	147943		3.168	65463	34690	53812	0	11750	58229	0
3.176	205192	24055	203234	295681	146400	104852	95967		3.176	0	0	90827	0	12774	44232	88025
3.185	54064	90956	88097	44559	105641	105671	55573		3.185	0	36972	59616	57530	105100	0	0
3.193	97681	0	49450	189780	27524	137478	52932		3.193	0	0	72244	0	66510	24436	0
3.201	60409	128717	118505	82633	35985	60345	73256		3.201	21979	48576	8267	51106	0	90104	13155
3.21	31194	111653	167051	0	38106	29489	162056		3.21	0	24684	60788	66869	0	0	28173
3.218	0	77123	50549	43657	92666	138031	128238		3.218	47988	0	0	24419	0	67988	0
3.226	35632	154640	101899	68171	141282	56997	74030		3.226	0	0	0	0	0	65665	27924
3.235	62324	73943	0	45584	0	291687	186788		3.235	0	52493	0	0	114245	11057	18275
3.243	86349	115746	82561	115180	34692	30172	114399		3.243	0	0	44596	85485	0	40480	96128
3.251	208265	101808	14144	72111	4510	166424	90756		3.251	14403	0	81002	0	64460	0	65653
3.26	42184	60920	15509	59359	59072	48122	234799		3.26	0	0	42356	0	0	0	32020
3.268	21296	63470	54156	151427	25135	0	149651		3.268	0	74789	102850	0	0	0	17592
3.277	0	77808	82858	74378	0	92904	140000		3.277	144573	47032	26773	0	94642	25119	154737
3.285	76109	118354	163144	80023	114241	17543	82656		3.285	0	74447	109940	0	17967	17884	111052
3.293	218372	131448	154498	48375	74162	140962	50203		3.293	100003	0	46986	45240	78798	0	36116
3.302	121840	77752	64202	0	162787	88328	120700		3.302	64712	38786	0	0	80916	0	0
3.31	141021	168080	40991	66404	54562	148950	211432		3.31	0	111994	0	28174	36058	6211	55231
3.318	64028	243315	40234	130138	89794	26417	61032		3.318	0	33900	36332	4840	0	44576	0
3.327	189690	44192	32916	70622	0	147036	20323		3.327	0	0	0	48497	0	49352	51476
3.335	30512	6198	97802	49336	91716	144714	0		3.335	0	25025	0	30502	25745	0	0
3.343	76449	99256	200920	64016	160202	45256	144252		3.343	0	22294	0	0	38716	17201	35776
3.352	63689	237083	127454	73912	120044	171882	67701		3.352	0	0	10656	0	75116	72016	83249
3.36	73446	83322	13802	106585	298532	31263	175026		3.36	0	74968	0	0	93547	69287	0
3.368	168941	24001	54988	264998	155079	138777	30313		3.368	0	0	0	92188	0	0	0
3.377	29147	48004	81685	211063	48346	111540	130035		3.377	22320	0	0	14118	51416	29624	98580
3.385	180957	177584	60862	39097	52929	87784	116881		3.385	18224	41068	6219	0	55246	0	15885
3.393	105320	66093	44940	187232	0	135574	129601		3.393	63412	0	15850	0	0	65396	27924
3.402	113516	88152	83201	76364	215569	67918	0		3.402	0	9953	37088	15483	45272	0	0
3.41	84368	100335	45087	39500	41250	168266	115082		3.41	0	0	0	26126	0	0	0
3.418	93649	89068	69130	25102	75530	183353	97176		3.418	8600	45216	0	0	6216	68196	0
3.427	337755	42092	0	70002	108173	185738	152131		3.427	0	96633	0	35063	0	0	9308
3.435	131056	142480	163415	148011	0	88811	132988		3.435	0	0	63520	50825	26769	6553	17251
3.443	117268	51703	37504	171004	136088	89288	156724		3.443	12421	0	17898	24358	0	0	0
3.452	0	0	279841	134421	105173	87645	34068		3.452	113447	0	32235	41207	0	0	10083
3.46	60001	206419	46644	58335	76478	144987	34316		3.46	18565	0	43572	49336	38447	30513	0
3.468	107240	259090	69737	107766	216198	86079	149740		3.468	6552	0	28821	66526	0	49696	45765
3.477	254058	98628	49984	179196	80233	137277	257474		3.477	41500	27073	101630	68856	0	0	52592
3.485	182664	82924	35381	200296	166756	151060	161006		3.485	0	0	30528	40119	43371	73248	0
3.494	0	77177	116311	85363	13798	138162	39096		3.494	0	0	0	0	0	79799	0
3.502	127166	109944	19264	144597	142232	94204	129300		3.502	28663	0	53621	12753	0	0	23828
3.51	25525	57272	116115	0	60976	19932	88708		3.51	0	0	0	76084	4510	40072	21347
3.519	83683	40439	75006	64760	229368	5529	40986		3.519	0	45848	44940	0	19259	20956	63423
3.527	85324	41571	0	0	173852	28532	75803		3.527	33925	99023	17557	0	0	0	0
3.535	15152	73604	86122	58895	0	95428	112601		3.535	10032	0	23434	0	0	0	77600
3.544	89621	217607	57228	283670	75869	107240	137768		3.544	30170	7905	55937	0	31548	114817	47040
3.552	47304	192024	88513	38416	85841	99388	0		3.552	23069	19905	0	7571	109732	10649	91596
3.56	82321	144976	89536	60787	185314	19249	0		3.56	13786	0	0	0	0	0	33292
3.569	52084	0	129623	73538	46296	43686	58145		3.569	0	0	51764	0	31548	64300	68135
3.577	123821	228821	139743	180902	71700	121712	0		3.577	0	32930	45695	54179	62756	0	41828
3.585	184372	85314	113161	166223	122776	0	45672		3.585	30512	0	0	0	61728	24028	33976
3.594	67301	116770	117598	93117	306845	174892	92556		3.594	0	30540	58890	0	0	0	24760
3.602	0	86969	113314	113595	0	151610	74872		3.602	43548	0	37429	4499	0	0	36800
3.61	54671	127409	190602	0	32230	45326	0		3.61	0	38338	0	18555	0	21638	34751
3.619	80270	0	291255	91104	114513	111131	187816		3.619	0	46872	30528	0	147153	0	21688
3.627	85732	65123	32917	75680	23428	117208	71367		3.627	0	0	41868	19921	0	0	0
3.635	92899	58638	33600	126044	130484	0	96124		3.635	0	58927	0	0	4851	94070	83404
3.644	51400	56589	131817	28113	96765	66282	41236		3.644	0	28834	59616	0	41176	34268	0
3.652	50716	80825	109336	45425	123120	177007	76760		3.652	0	0	29162	0	65018	56181	18275
3.66	0	82296	148203	121231	142986	48944	120952		3.66	20613	0	0	29881	0	0	9741
3.669	79246	150275	115165	228065	12433	143556	17251		3.669	0	111419	0	0	0	0	0
3.677	112972	0	119040	0	144552	172976	0		3.677	0	0	0	12411	0	49352	38412
3.686	80889	6881	67958	0	0	116384	25876		3.686	0	0	10048	0	0	15836	0
3.694	101843	49708	199287	115803	113487	74337	133700		3.694	41909	0	0	0	0	38089	0
3.702	94606	152611	18998	67551	111297	146491	0		3.702	13786	0	19946	0	0	0	30904
3.711	115088	33900	36748	122348	0	135836	102176		3.711	101777	0	22069	0	57365	0	0
3.719	68599	87705	59422	37048	0	77546	157001		3.719	22387	27756	0	0	19260	25052	43968
3.727	102724	42092	168531	120985	37154	177618	170747		3.727	13445	27414	0	0	57904	0	16909
3.736	130644	48973	124501	48095	26500	0	12131		3.736	31602	0	38796	36367	0	48328	0
3.744	191344	122573	146079	36024	127286	63551	99722		3.744	37064	99417	0	0	0	24778	49428
3.752	151128	140483	36064	47351	99494	113111	16568		3.752	45596	0	0	0	48492	0	38257
3.761	0	174958	24725	0	99348	55222	216421		3.761	43892	100386	18240	69041	0	0	58303
3.769	42524	0	141417	142268	170416	50444	85112		3.769	0	15809	23018	36304	0	0	23395
3.777	62324	18198	106868	161604	132821	44368	58144		3.777	0	0	0	20945	39398	0	58644
3.786	139248	34924	67423	111489	30596	92765	89300		3.786	0	62968	0	33295	0	0	26125
3.794	66076	211538	42892	58613	38032	12081	55507		3.794	45940	16833	0	0	79015	0	0
3.802	0	69219	216158	39500	175220	270182	22029		3.802	0	31906	93708	48312	31620	0	67112
3.811	173721	168132	205386	0	137328	46690	94668		3.811	26757	25708	0	0	0	39728	8625
3.819	73038	0	21994	38756	58388	45325	109776		3.819	52831	59321	0	66402	6558	0	0
3.827	56995	0	15168	180966	46371	124782	93984		3.827	0	0	37696	74376	0	91812	10424
3.836	31195	0	64693	163897	102153	68944	107981		3.836	0	31906	0	0	0	0	36024
3.844	28872	185825	48159	104415	136429	83009	159301		3.844	0	53410	15850	39440	32572	30855	16568
3.852	63138	81166	0	0	64606	99117	41172		3.852	49012	78092	11413	0	0	48873	0
3.861	131123	120920	97803	73600	18918	119321	41420		3.861	0	48288	14827	31307	72116	0	26900
3.869	134061	33954	75956	0	101200	0	276656		3.869	0	27522	19946	122847	109320	47649	6236
3.878	73854	120183	135917	54919	123873	51743	68386		3.878	0	27073	0	17190	0	0	23736
3.886	184778	37762	169555	124522	255724	82391	140434		3.886	136791	33272	34624	36367	0	0	0
3.894	46072	65912	55180	174230	79552	126556	44899		3.894	0	0	0	0	0	23345	0
3.903	44706	58585	51841	0	170440	28191	0		3.903	70856	0	0	0	24380	70585	0
3.911	43615	37025	51231	104136	142718	65189	205039		3.911	0	31223	0	0	27524	28124	103476
3.919	19930	300783	53132	0	50123	324800	0		3.919	53380	0	0	0	31889	67647	25443
3.928	20272	98972	26090	53495	186265	41160	156814		3.928	0	17516	0	0	0	0	0
3.936	64503	0	162732	27833	82428	7644	66928		3.936	112830	32930	29237	45364	0	0	56348
3.944	29146	140038	137278	15483	62702	82663	0		3.944	0	31510	58058	0	41520	0	83746
3.953	108262	127460	131596	90543	98542	60343	0		3.953	7576	0	0	0	40836	47988	0
3.961	55628	34295	22677	28919	77576	22388	57961		3.961	64713	9270	0	0	0	22662	238151
3.969	288052	0	153473	143914	100860	137072	26808		3.969	13445	0	96139	0	0	36383	0
3.978	131604	66831	134816	162871	123531	56520	107508		3.978	0	71212	0	41828	0	0	0
3.986	127171	96867	47820	105624	139628	121844	158185		3.986	0	44536	46988	0	26428	34268	37573
3.994	150380	100962	135648	159213	215593	205539	107572		3.994	132013	6198	63521	0	0	31604	34751
4.003	136660	85997	82783	136343	61461	121644	20074		4.003	72286	4833	36138	30161	86182	35633	54298
4.011	249557	30199	56960	116951	62558	148469	135066		4.011	0	0	0	67551	0	84099	37824
4.019	77065	61027	111263	85703	320647	179940	165100		4.019	108264	29462	0	32892	0	167791	67176
4.028	226553	203111	183240	187450	0	0	66927		4.028	116180	0	27797	39159	0	53175	117814
4.036	119184	88047	19264	215218	25404	87169	201532		4.036	29488	167395	36404	52469	44467	32354	53772
4.044	223818	198060	80320	36368	135751	83416	149740		4.044	81296	38338	0	0	0	50512	52001
4.053	93650	60632	142593	267689	177948	216868	192591		4.053	103692	6539	85632	48312	93960	0	99788
4.061	34268	141908	141031	97775	119562	253795	151699		4.061	39112	114672	0	34940	13457	54134	4188
4.069	170309	0	73612	224248	78112	268612	34316		4.069	22661	23031	104332	0	0	0	56439
4.078	50377	0	244074	111491	140402	25052	303050		4.078	27847	62788	89536	57591	79820	0	0
4.086	37813	184177	243123	332020	126529	96112	54639		4.086	0	49657	0	0	117730	77545	0
4.095	247040	72687	131596	159799	164977	108807	32361		4.095	0	0	27189	46544	68628	9692	0
4.103	30170	134917	303501	106242	94107	0	98606		4.103	43484	0	62495	0	0	64374	62923
4.111	212493	120579	89950	136808	113222	44026	46356		4.111	36381	68480	28821	32952	52854	0	0
4.12	67302	101574	142594	37048	68774	9625	62583		4.12	0	70584	0	37793	42884	0	55232
4.128	48328	278477	68982	114656	91447	128605	37388		4.128	56994	0	0	130884	125509	4505	15885
4.136	5528	25708	27114	178171	73409	6894	177048		4.136	8325	41517	79905	47350	0	119390	57031
4.145	101226	85601	122112	235296	117313	119528	229916		4.145	70306	109947	103606	0	0	0	58644
4.153	139179	79566	44256	99978	68432	136254	5212		4.153	0	0	34432	58552	26086	76796	21347
4.161	85325	137700	80735	194836	0	145264	281026		4.161	39728	100962	7584	50484	104344	0	0
4.17	61498	170178	36404	72672	127287	51196	200940		4.17	67444	0	11413	0	76212	30922	107666
4.178	119252	24001	106529	130200	75456	85396	181141		4.178	27440	32588	35381	176309	54832	0	55755
4.186	88737	161539	45280	51509	103518	81707	95628		4.186	21978	17174	35456	0	0	23345	40552
4.195	50719	60236	107624	232106	112538	45325	131309		4.195	0	0	0	41826	18577	19590	18616
4.203	118294	29804	58667	76084	162104	157142	141549		4.203	33244	92088	0	32611	66923	31537	94484
4.211	206415	35373	229395	79841	132553	92289	0		4.211	4163	44192	0	76145	62897	0	58984
4.22	139865	70924	101973	206625	0	141510	140090		4.22	37340	89179	0	47632	0	80616	64971
4.228	68533	52493	110508	13094	69581	79592	62925		4.228	3821	41752	45620	70624	37764	0	20323
4.236	48802	117004	194922	179194	51416	116656	0		4.236	32560	49314	13802	122288	0	26143	28515
4.245	0	97889	91509	56504	0	0	35776		4.245	26549	68697	62688	9339	22673	62526	0
4.253	97064	58188	227469	78817	169901	122937	0		4.253	0	0	24458	78132	0	90925	73939
4.261	86823	0	113801	170726	45272	202875	76328		4.261	41776	43170	51913	0	0	0	116197
4.27	102392	133155	22336	106711	50124	102802	137084		4.27	0	0	45280	58334	31961	7918	65563
4.278	55904	106136	37577	125608	124556	68329	21347		4.278	18565	16204	0	0	0	0	0
4.286	175564	126834	58325	419086	150496	89900	106210		4.286	0	44536	63935	0	78599	66279	0
4.295	154882	105562	0	26747	43029	97272	87158		4.295	32560	79170	17898	22651	29986	13788	44742
4.303	51676	171208	74441	150866	44394	42595	161937		4.303	168050	23714	0	47009	136159	34950	0
4.312	159727	142428	217447	161448	57365	96382	282547		4.312	0	22977	0	41828	0	0	50112
4.32	84025	104143	26773	160604	48076	131742	185673		4.32	29896	6881	0	0	69311	52902	91848
4.328	160750	134736	188556	107207	82281	136247	52342		4.328	122800	30828	58057	89395	40836	0	73320
4.337	101842	269675	0	97030	94300	131882	311747		4.337	115494	104143	144716	49119	32986	18225	85543
4.345	108461	13420	134741	64013	45760	119660	160140		4.345	37813	88098	0	157473	19601	0	43968
4.353	216040	60739	12437	225953	178777	117613	187973		4.353	19248	156061	39136	8657	74773	35017	64040
4.362	142801	135025	123628	70000	38032	149628	159917		4.362	128941	160334	45280	150059	110904	124848	42944
4.37	0	39756	173874	78473	216251	52219	177912		4.37	6211	150831	0	96469	54903	131336	24419
4.378	0	135942	148425	115243	89811	66486	84520		4.378	41226	78256	129278	28113	26769	69968	86754
4.387	16176	83898	79561	192447	99711	71603	197714		4.387	73652	104771	109483	37048	50734	134480	147943
4.395	88530	287870	64618	194679	0	114817	103138		4.395	115968	111598	41674	19238	65215	15153	0
4.403	58635	241107	150176	115925	230926	246628	26651		4.403	27231	0	158636	88155	288023	79115	99722
4.412	24026	95611	140960	67831	153568	101638	104317		4.412	37747	27756	53545	102148	39812	4846	116696
4.42	117545	75022	80395	124801	101273	143420	179780		4.42	127104	16097	5536	36366	93960	170381	31245
4.428	124229	19222	108044	210783	61121	121304	104409		4.428	64845	104592	28896	146708	83865	0	17251
4.437	183819	0	212672	231667	85303	186019	0		4.437	77882	102542	132500	0	72457	119115	75829
4.445	137411	171151	129621	185339	135429	137276	207863		4.445	158088	156637	12437	77232	52171	51400	87159
4.453	225123	17175	291483	187389	182385	259808	165038		4.453	326964	139012	64619	21627	31620	53448	107548
4.462	56655	128089	137548	152509	247044	49079	265824		4.462	35016	294249	26090	140903	21649	158570	145804
4.47	176587	71320	237470	76086	205958	141369	86659		4.47	196108	131612	126965	100847	90134	96519	107074
4.478	217339	32355	214308	114159	198771	237210	136090		4.478	170375	49763	65491	0	184702	118296	125480
4.487	30920	108237	177630	64479	276547	82257	245159		4.487	63004	0	31626	5523	96981	211136	115673
4.495	0	122000	132084	308773	162932	54132	95786		4.495	53857	57272	126472	77635	128238	0	197895
4.504	174198	98967	276994	218445	178510	27575	130194		4.504	262597	36972	0	123216	75116	0	167741
4.512	148460	182397	193260	199861	70751	58638	214961		4.512	73786	167109	146956	0	90276	168203	115518
4.52	190989	291445	201943	420859	98811	153865	243570		4.52	130098	46691	191894	128958	43496	37680	71800
4.529	109144	245994	364210	339772	191965	132501	119519		4.529	61564	89018	74100	28515	109592	111952	85976
4.537	196593	214017	153886	182949	271495	436069	85728		4.537	6893	0	87828	145002	115952	0	39188
4.545	248060	212274	345971	285320	329472	441592	225296		4.545	0	0	122185	104476	155348	83688	210157
4.554	402401	190084	79298	141028	301065	397567	325736		4.554	41776	199698	38796	97089	28476	120346	224955
4.562	122729	159206	75274	202652	150838	216736	373489		4.562	0	278690	221620	429700	97520	554974	462904
4.57	289016	315448	357576	142610	155884	169972	238518		4.57	28805	1350417	1120916	1447866	651410	1181569	1008028
4.579	277056	492300	205049	699371	260790	349095	300939		4.579	0	2838148	2539932	3876736	2055177	4187900	3275464
4.587	1625130	1434871	702678	821028	438595	729797	366633		4.587	16176	7536428	5967804	9845456	4598920	7692332	9070448
4.595	3389872	3576040	1869524	1275110	866840	1002155	1054716		4.595	45596	11184784	11352496	14865648	9452672	15481328	15021280
4.604	6554904	6369244	3659056	3445796	1416970	2759711	2176965		4.604	100545	15470384	16471216	20631072	16240496	25600208	21629056
4.612	9860220	9915847	6555356	5776728	2973600	5104724	4704572		4.612	26141	18229680	25244640	25157920	23742544	32178880	30655488
4.62	13842208	11377008	10033540	9847832	6512116	7839264	7317587		4.62	35700	22746352	28694144	33841664	34212768	37984384	36183360
4.629	15652660	16145152	10317052	11592844	9076576	11730060	9865192		4.629	14744	23651952	33907392	35038144	40051776	41747200	43398272
4.637	18159296	16111872	13815960	13587116	11599240	11063212	10816652		4.637	0	20608992	36856384	42506368	43228672	41613952	44451328
4.645	18635032	13449412	15500212	12681656	12296444	12629244	12714416		4.645	138983	21382960	36034496	36978624	38985664	38955840	46604224
4.654	19948352	15640347	13974672	12109040	13096468	12091296	12313240		4.654	111056	19734624	32687872	37564416	40251584	38132416	40101888
4.662	15058688	13618872	10581380	10556836	10074206	11734825	11443712		4.662	0	18496064	27854144	31256896	34381312	36573184	38585744
4.67	13507411	12163184	10458676	11072088	12355032	10510192	9827091		4.67	0	16298128	27618048	29962304	31932592	31990848	32295424
4.679	12992096	10005188	10408816	10584072	11392724	9342496	8646304		4.679	0	13643536	24991872	27724592	28179904	29554160	30130816
4.687	9903912	9748872	8654864	8422755	9942108	6772152	7438624		4.687	89827	11475568	18971824	22125792	25215328	25846880	25846368
4.695	9148888	6509196	8034512	7210880	7255098	6041522	6689752		4.695	0	9807656	16981600	20032816	23204560	21619760	19432640
4.704	7111580	5636895	6400172	5937053	5404572	4921988	4892476		4.704	53922	7157580	12822688	15570144	15543232	17969760	16202272
4.712	6181700	4470020	4697936	5134360	4366448	4496648	3681769		4.712	0	5999696	12017040	13563808	11454352	15601104	11876856
4.721	5127848	3118228	5370873	4437980	3680543	3843526	2995067		4.721	0	5045652	7888992	10454512	12044800	12516208	9395476
4.729	4838584	3259542	3385246	3229520	3535880	3207308	2675988		4.729	72223	3705997	7996112	9429904	8720824	9042992	8293328
4.737	2673356	2535971	2055354	2426626	1507296	1721494	1461064		4.737	120340	2734681	6224820	6213064	6391744	7731756	7551508
4.746	2404384	1973072	1559440	1615715	1615756	1695624	1223636		4.746	46963	2641296	4124080	5653264	5088956	5745524	6317928
4.754	2455558	938648	1502012	1465420	1298125	1339138	1414397		4.754	4163	1919810	3623268	4576672	4325890	5122068	4408848
4.762	1604882	1541373	1532375	1519826	1094380	985578	1212989		4.762	47030	1786364	2456760	3256860	3043788	4481624	3717556
4.771	866293	983730	1260866	1142743	1074508	767560	1312352		4.771	122114	1299284	2269957	3371171	2714200	2574624	3422228
4.779	1133337	1113232	1069532	1065403	961993	768991	532942		4.779	28189	1382505	2602513	2886583	3256588	2377476	2366616
4.787	935514	935131	546622	882019	517755	801961	1159212		4.787	76726	1405978	1937759	1941672	2282659	2789368	2478588
4.796	453924	539508	654421	683883	972916	684613	478762		4.796	89213	964809	1633338	1980202	1954495	2144818	2055884
4.804	841110	843199	578171	734881	699272	600503	814114		4.804	0	682944	1496136	1513184	1219554	2195532	2379823
4.812	590307	631695	426176	492219	718758	539270	668837		4.812	0	831935	1045833	1864792	1310162	1771580	2520588
4.821	1100451	527217	412602	378841	379075	559487	500173		4.821	14469	775432	1035892	1513560	1344570	1192646	1475181
4.829	630370	478474	537642	699192	400488	525685	321759		4.829	0	536822	1233373	954261	1552181	1951891	1758260
4.837	860702	802082	266249	595177	702959	523233	455836		4.837	34268	374133	485298	1079206	1362728	1487122	1486951
4.846	436724	698191	330152	516242	462756	391275	488755		4.846	207172	275224	673630	844515	902865	1567336	1312161
4.854	618503	271129	448480	551835	335620	287995	291292		4.854	23344	498078	743799	1010820	1137791	1025780	1163077
4.862	309213	658452	760413	332512	287754	271482	339854		4.862	37063	153275	635888	1221644	1007868	1453680	1371033
4.871	179318	228659	388523	312927	448149	148329	389754		4.871	21362	627279	669428	833113	881419	1304175	1005409
4.879	314125	534676	244790	433269	198306	321381	517087		4.879	0	366687	504329	569417	1106947	934584	976719
4.887	498168	449984	350897	459326	268228	243562	264207		4.887	110650	334955	416317	795908	788602	1196877	1132444
4.896	285662	128826	370825	257263	243042	223901	469026		4.896	83001	476982	704513	852600	719412	871372	894078
4.904	208670	279947	553493	168898	524922	347804	181324		4.904	54878	310437	513139	634249	595840	902513	1125288
4.913	522881	191898	231588	325100	315942	301313	397383		4.913	0	255785	487347	612219	562300	901070	590558
4.921	462125	275743	451857	646791	449353	237275	343517		4.921	103550	160391	279187	777079	805783	688556	682497
4.929	428691	372273	244713	133396	315066	386088	297749		4.929	44572	435685	322084	286525	489400	650202	713404
4.938	339598	421423	119339	365841	484380	274890	414790		4.938	60408	127516	382673	346974	382007	646929	404892
4.946	624992	227456	201823	339437	141354	188267	348561		4.946	141979	324482	452810	777228	476140	506168	526888
4.954	424579	344151	184118	342349	397403	360085	228956		4.954	132221	109946	265534	666986	353924	493946	610361
4.963	363071	687151	281045	192171	327817	284581	372371		4.963	0	362885	253442	197039	570854	371072	473392
4.971	436185	230938	306377	308930	294511	129969	424778		4.971	16859	235879	350710	555735	312428	352028	471383
4.979	566973	179274	318817	386938	354532	315166	655617		4.979	0	97081	208307	357269	179726	501111	382293
4.988	822350	478636	345142	263377	273347	276190	335350		4.988	3821	46691	360989	530021	588997	279189	680294
4.996	386984	614871	360462	432983	439130	312851	376123		4.996	37680	190717	389889	188318	244337	644952	285827
5.004	380136	436098	272216	332233	101543	224306	203199		5.004	119184	110289	474334	426503	223080	342537	292471
5.013	451683	424546	167615	269397	234169	452782	270721		5.013	35423	56878	294888	282711	255040	504254	244163
5.021	305260	485807	225764	232133	321547	519215	258613		5.021	0	150152	155517	344182	640341	290456	493480
5.029	306415	509528	349916	152510	536634	384868	543902		5.029	42868	191686	328405	179656	78672	266707	360082
5.038	223616	470729	262123	247987	200280	176659	428035		5.038	80681	70009	154082	283300	196648	197414	255516
5.046	253173	232289	164245	119682	173906	55974	270101		5.046	0	203237	237734	248203	385129	391074	325267
5.054	335080	345643	224349	223691	375574	298237	132086		5.054	38704	25708	252266	280781	270005	456269	389777
5.063	171193	352417	288819	75059	282276	276599	115768		5.063	0	250153	203720	192751	275525	318924	475256
5.071	271883	152377	156127	73818	325650	222396	213597		5.071	17882	129113	162347	465200	261668	294485	159637
5.079	269489	416299	250940	296298	185946	297347	183283		5.079	56995	193787	188209	185462	108442	569508	211025
5.088	185386	326242	105192	97370	252259	56997	207177		5.088	80270	105276	331294	305636	357483	318580	458595
5.096	74337	330861	247829	127348	117315	0	240933		5.096	0	169605	279490	151172	196870	272506	245214
5.104	247574	379223	81078	204451	272374	261243	125324		5.104	42460	195728	344608	114343	195575	247858	64290
5.113	139996	305616	210739	109160	176584	44984	218125		5.113	25733	48739	184726	214942	58317	322746	254401
5.121	50510	260115	189730	270176	175023	88195	98018		5.121	93991	219102	233034	192412	200965	256113	274752
5.13	193786	199642	119870	132434	167294	222532	200377		5.13	115836	0	108190	244018	294924	266223	230443
5.138	183619	119948	252147	133271	189916	436200	53027		5.138	72353	119556	167349	368073	199867	372854	94510
5.146	136175	156474	109067	156047	23087	77338	285552		5.146	146213	207607	185971	273959	222612	331891	112603
5.155	133509	209091	58665	172837	136502	128194	575270		5.155	51400	53517	436505	311844	206034	104852	445506
5.163	89345	308169	79562	152352	179243	139803	158180		5.163	108933	165063	182412	124522	363134	189698	227062
5.171	84436	186855	21994	238339	220957	189632	84953		5.171	9283	102776	235425	419518	132822	193929	221631
5.18	136793	64098	50892	175037	167708	168740	234260		5.18	25392	107663	49376	105965	184923	178301	202952
5.188	134337	91279	120821	98268	0	143967	82475		5.188	45730	140144	104435	340396	189016	98974	373422
5.196	143410	130928	318590	205046	176239	143896	71800		5.196	138838	195442	89000	198313	184993	83823	264232
5.205	328878	67512	79638	271379	121143	188064	43968		5.205	221434	148680	193408	162407	266105	298506	149743
5.213	187364	320976	61962	382837	21307	255643	99132		5.213	63140	265967	215551	136965	198646	129763	228117
5.221	53989	64780	435720	152231	153570	43960	103384		5.221	42183	70639	210814	192445	160468	135909	267395
5.23	55764	209652	81417	195888	198575	78500	210157		5.23	119120	153113	65228	148355	164515	192432	156818
5.238	53108	73998	177175	113751	192090	76246	43284		5.238	96248	132060	270241	39439	213109	127374	141116
5.246	50510	338211	147327	131624	182655	263155	25534		5.246	0	123704	84341	169172	169199	132358	245929
5.255	212967	76548	5195	107391	112123	116726	0		5.255	63754	181841	31210	78878	104344	156112	105274
5.263	172489	35948	13802	338748	321135	47304	256107		5.263	126618	79171	138719	138394	103590	311956	126216
5.271	311810	119662	145130	147730	55246	292645	291658		5.271	40136	244520	36064	77513	276203	137477	227316
5.28	209009	128431	182290	103298	321747	169835	147445		5.28	65934	84632	150662	114094	80720	54608	150331
5.288	193169	134051	57568	203399	106104	194883	52159		5.288	48668	48398	114601	103856	0	115017	161844
5.296	315500	122340	162419	89055	178435	269024	198644		5.296	0	0	88780	77635	58046	205471	79399
5.305	398565	168532	155862	124055	102026	0	82223		5.305	0	25815	60640	178171	155959	105053	46541
5.313	246008	139569	259924	171687	154060	172021	184652		5.313	62388	92539	87756	83313	10654	152089	170407
5.322	207231	71267	115624	39780	96492	153998	87684		5.322	67511	85603	73836	47692	52586	120546	126870
5.33	259320	107895	71520	182732	138500	137269	37573		5.33	104023	17516	170806	105749	62289	102730	153496
5.338	68325	222675	90292	76021	126802	298106	239109		5.338	42932	21271	0	254288	113904	188404	126873
5.347	384181	275078	168418	103174	231490	76994	193092		5.347	29488	131503	155372	0	95056	200966	116291
5.355	100950	305546	43500	165760	149887	135637	183284		5.355	64162	88727	217822	155645	41104	192292	29289
5.363	60750	78382	359848	102089	99228	272639	131808		5.363	0	37421	75806	163026	29500	142326	48589
5.372	154537	187192	275552	100660	29986	227178	194887		5.372	115286	70586	127228	102088	30865	16177	105461
5.38	361571	143972	74591	182828	45005	40546	96651		5.38	108187	39469	116651	36024	165662	89899	91874
5.388	191053	167106	148176	16569	74846	261716	218533		5.388	32218	48288	84002	77790	255092	86420	91781
5.397	165325	53857	118700	197627	159586	103760	148993		5.397	60066	33560	147859	33636	20015	36450	37048
5.405	61906	73656	95679	137708	78944	71468	126098		5.405	46620	40384	73344	101126	281466	94678	100405
5.413	19181	138832	0	148475	85768	258510	199666		5.413	46280	16833	128255	149156	317452	30513	47905
5.422	175431	79064	45279	134015	39274	38566	110896		5.422	28805	66720	64545	0	196867	31945	138383
5.43	33101	119896	93289	160697	45346	156253	220516		5.43	39519	41464	65569	157165	271301	28124	56530
5.438	65868	103910	243777	132717	181021	39796	0		5.438	205260	105956	186848	0	155544	162604	117904
5.447	66893	62680	146759	0	119899	308209	33292		5.447	103273	81614	52670	88838	108298	97136	0
5.455	165940	150780	206377	68855	42956	16177	199538		5.455	40137	76154	194816	83439	155008	0	161007
5.463	190856	117457	202475	136221	41395	17202	73690		5.463	0	148516	107317	0	25404	0	91688
5.472	91261	316181	132425	18897	82964	0	69503		5.472	0	67800	150858	86449	81256	149357	120046
5.48	87163	133551	40234	236783	0	100549	18957		5.48	40752	75363	0	0	178705	41229	19299
5.488	182114	180422	92341	98455	140941	147040	111579		5.488	129556	115117	53204	92188	154178	51060	52343
5.497	47988	93848	97194	327673	0	136998	239362		5.497	0	51756	40842	66122	31620	74064	64197
5.505	143276	232940	136330	92527	250940	84987	90667		5.505	99455	65912	30943	56848	90061	77137	34751
5.514	91193	135545	94656	51570	195428	59795	174133		5.514	0	22349	83049	89521	0	22389	81356
5.522	246548	37368	92757	44681	110488	64642	45424		5.522	41160	25366	92417	0	0	48464	130104
5.53	241846	250953	76490	118938	138012	96248	45175		5.53	0	164593	52522	79280	68700	89967	128486
5.539	142737	318696	141302	179136	0	115501	114741		5.539	190516	14444	15168	45924	62682	0	47720
5.547	141024	195546	49376	34256	109734	55224	81696		5.547	0	62627	38187	34320	84474	138638	4188
5.555	142043	197306	164393	20945	124361	160213	127004		5.555	99451	52384	0	24358	79892	176185	72822
5.564	137608	67799	40575	72392	134114	149360	189516		5.564	0	0	111116	152071	221589	97000	73256
5.572	183213	58241	110995	163958	84549	29830	125759		5.572	47029	174960	85707	49680	25062	77409	86410
5.58	174065	92826	115552	145127	0	65056	143753		5.58	41567	125235	58058	148410	30865	185873	55507
5.589	35700	116485	0	27894	124410	95362	228772		5.589	38496	24396	0	31185	0	55906	58829
5.597	106005	32301	5536	137086	102908	27576	80832		5.597	63613	0	0	22310	147234	121434	36550
5.605	0	140608	145397	114624	219543	92290	42168		5.605	36724	113360	0	62151	69384	0	17933
5.614	187508	183547	69054	43255	59754	201510	193463		5.614	111743	41229	108992	12753	132066	253533	42260
5.622	0	26049	29920	149716	158006	145945	164261		5.622	0	21270	74250	99482	29230	68602	0
5.63	184503	232915	77856	48777	63508	16860	52342		5.63	119933	90095	28555	16849	121898	55566	17933
5.639	145258	109550	14560	73291	153372	16518	71613		5.639	58228	0	38720	0	57560	0	119704
5.647	28122	117796	118356	151484	53808	21297	90140		5.647	0	35608	196939	52409	117583	56520	47472
5.655	7576	0	37772	113131	143136	134748	50202		5.655	114470	28439	64543	55140	0	86420	49520
5.664	56180	33216	152832	28113	147840	40888	79057		5.664	20613	89412	21653	4499	0	20273	205772
5.672	76042	67909	82710	104135	119435	20956	0		5.672	107028	93615	91776	77172	0	61368	120386
5.68	111125	70532	84073	59979	10726	33928	105341		5.68	45664	42144	114944	38072	47806	54200	85295
5.689	122045	68194	44596	169888	78868	71677	73937		5.689	66553	21270	61396	57188	29913	0	29723
5.697	123136	139872	54987	181925	121608	61160	114056		5.697	39452	0	137086	0	83163	80892	34409
5.705	224098	8246	69856	0	266162	107850	95009		5.705	0	34240	78197	89581	136771	83346	101087
5.714	99518	0	41260	82414	93763	228614	94233		5.714	59385	24342	0	121045	39544	121163	115175
5.722	60749	32984	104970	16507	105566	31604	112012		5.722	10032	27073	19947	86727	0	117272	29539
5.731	176188	91456	77131	20262	49028	70309	141457		5.731	36656	120186	93779	0	65289	60618	0
5.739	19248	158234	62302	0	110560	187864	95876		5.739	107579	95949	36747	72948	62412	43144	0
5.747	159114	80538	0	135506	155274	190859	24077		5.747	48395	0	284723	0	60094	143760	97832
5.756	46480	62050	144183	137893	181505	128812	36364		5.756	9965	0	51157	35280	50736	0	131807
5.764	0	43853	143766	74098	84868	109082	30563		5.764	26482	25367	121012	98394	42955	0	120084
5.772	95358	119108	84756	146580	112732	85396	62334		5.772	68944	39416	50060	41827	23428	71334	59943
5.781	60068	66433	141908	59018	42956	59592	64039		5.781	6211	76388	59081	83252	52440	120546	34316
5.789	160070	61260	77587	166100	197260	39112	97488		5.789	26141	32247	60980	99014	52514	0	17934
5.797	81772	93451	148352	73352	142232	167310	85046		5.797	121233	0	20362	123094	0	22730	58645
5.806	42116	53230	107284	215566	31620	197137	150672		5.806	51332	18540	102167	0	63168	17542	97426
5.814	99520	188617	142325	185401	50197	52900	0		5.814	122528	46584	57567	58552	139914	18225	126596
5.822	64713	85367	134548	0	0	114542	152628		5.822	24026	19564	91659	43191	15846	31672	71209
5.831	188332	83665	132158	14801	169686	136520	21005		5.831	0	42487	18922	32550	92056	107102	28515
5.839	143552	112624	114526	147451	0	89560	64198		5.839	134884	117240	0	32892	46640	97000	78532
5.847	58228	109819	282721	151546	114586	25734	26126		5.847	49418	33952	0	0	0	41912	92462
5.856	84710	208071	102312	82631	0	24028	84928		5.856	80954	101932	92948	0	82698	29898	124052
5.864	35972	133100	0	171504	110688	60409	116604		5.864	31669	0	0	43876	31620	32561	138819
5.872	31877	0	111795	0	37080	89424	103136		5.872	104505	222747	29162	69196	87060	27100	103384
5.881	125460	117563	0	69721	30937	19658	251461		5.881	29279	55456	0	91288	0	0	50452
5.889	119657	56140	78388	120299	108028	16518	46264		5.889	50036	22636	0	0	38448	42868	37732
5.897	87164	109659	192916	75927	22063	127511	104320		5.897	113106	109712	35040	0	0	36316	0
5.906	187782	70529	37428	140256	182172	52768	0		5.906	24776	0	57910	31587	22673	0	48680
5.914	81296	23660	41599	128678	117317	72292	168949		5.914	56311	23714	64810	73757	33254	54201	134725
5.923	90510	241165	23360	182332	206622	13788	0		5.923	0	23318	87488	43255	27183	67304	68909
5.931	104298	134342	0	88776	89180	19590	102205		5.931	24842	50732	303356	82229	0	26825	0
5.939	0	167001	212327	33356	96080	136113	164509		5.939	68876	0	67956	38692	0	0	28265
5.948	188127	51074	248245	16166	55803	99048	175774		5.948	0	72634	62762	205201	13457	147852	85728
5.956	94540	75595	35040	38353	33740	155160	63267		5.956	117680	0	122454	23334	55245	18908	43284
5.964	43615	138387	140960	75062	0	0	52592		5.964	30578	0	56425	0	43370	0	102767
5.973	88597	239633	48084	115183	89866	150517	74281		5.973	33651	0	68906	30844	25331	6211	85294
5.981	352021	154137	65226	241406	121827	66896	39780		5.981	23344	0	115627	28515	0	86417	68976
5.989	112215	220809	90903	85982	126388	37340	49954		5.989	0	73369	25408	57310	28207	0	75213
5.998	115156	31852	42283	91227	49640	190386	16568		5.998	100684	30486	97652	68918	77917	92631	58054
6.006	16176	40384	0	54300	111855	287183	73166		6.006	0	49998	59350	0	101472	50103	72232
6.014	57402	163300	156395	92871	0	166352	137608		6.014	23685	156868	9024	19921	131044	38431	10332
6.023	195293	75706	211575	183851	177122	73855	39780		6.023	0	0	83048	22030	26769	88676	105433
6.031	96041	239184	135881	0	20625	83413	191727		6.031	53380	102098	111457	183446	20625	62325	92898
6.039	83961	0	56767	76548	51076	48123	73320		6.039	0	139644	16533	0	93693	75020	0
6.048	113447	61708	72396	101528	60850	152226	76052		6.048	0	48973	50400	101465	58244	113586	105000
6.056	90512	206130	59082	242308	88500	68128	30313		6.056	17200	17857	0	40400	35788	0	50792
6.064	69625	59608	70953	55480	50736	32695	48588		6.064	72354	0	41792	69258	26769	0	26217
6.073	82386	61708	74175	76208	19601	26826	70776		6.073	58901	17516	146422	80180	17553	0	0
6.081	35016	106028	101140	0	84888	21980	0		6.081	107576	86967	28554	31929	19601	18292	47472
6.089	36724	28205	20629	197968	101615	82189	67363		6.089	72761	0	50474	39097	19942	0	0
6.098	123348	36632	113771	30161	174266	79935	135065		6.098	0	44876	95412	35620	43908	46964	0
6.106	143553	168423	218404	77668	0	19590	93053		6.106	0	8929	0	0	0	11057	69592
6.114	46346	95035	33748	48655	0	0	104842		6.114	26824	0	55860	80924	0	0	0
6.123	253653	106296	191208	123775	114028	112631	0		6.123	54879	31564	139521	0	55316	56248	43035
6.131	136309	95269	84075	109038	10726	23345	0		6.131	0	32929	102433	39376	0	69284	19981
6.14	43548	134464	181464	15483	70337	24028	98359		6.14	0	0	33332	39841	27110	49012	24419
6.148	70646	197540	81463	173272	125993	151202	31928		6.148	41844	61710	104212	51042	0	0	0
6.156	0	0	79637	46544	0	93244	57029		6.156	38428	19564	0	52873	0	0	0
6.165	0	34924	145250	119838	84330	62325	72572		6.165	75284	77412	0	30843	22331	73038	0
6.173	68942	110970	76908	42108	112048	95361	43532		6.173	132901	55852	106188	76084	117780	0	55756
6.181	29554	85369	7584	4158	112662	137688	85111		6.181	0	41120	104215	0	0	0	82195
6.19	108803	44929	46229	0	86038	72224	118312		6.19	0	0	54836	129175	55856	0	35433
6.198	102042	64098	105876	69319	99224	61643	155136		6.198	0	38445	0	26747	51221	14470	0
6.206	186824	74732	60639	66868	31547	63141	61560		6.206	27848	0	0	0	30524	69628	83589
6.215	47644	198804	0	76550	104614	99324	48836		6.215	0	25708	52448	90418	33399	51262	65128
6.223	17267	0	102998	44963	94230	0	47720		6.223	0	0	34357	0	78260	0	31429
6.231	218505	166714	0	45583	67120	57680	29972		6.231	47304	0	36746	58335	38179	43208	51816
6.24	95832	0	118625	87471	0	67236	27149		6.24	66620	0	17216	0	0	131608	35092
6.248	158429	112442	73418	77450	17894	92496	94941		6.248	24435	0	122379	0	43298	42184	51819
6.256	35972	52099	28480	0	21990	88466	149559		6.256	0	0	0	0	62142	90380	0
6.265	0	11713	42207	19238	120243	122940	54048		6.265	49485	115118	0	38352	0	0	75644
6.273	26074	33952	54156	24699	104686	136525	121568		6.273	0	0	0	0	51904	66829	41670
6.281	61157	21953	47744	97369	83037	44232	18616		6.281	51533	0	0	0	27110	0	95692
6.29	186550	158418	71102	101871	59412	80753	106704		6.29	0	32193	0	0	108296	15836	41920
6.298	165332	0	76073	41144	109394	0	112012		6.298	45664	0	0	36987	92326	0	0
6.306	0	11372	26165	13094	0	131816	36642		6.306	21978	0	10997	105436	86792	39112	21347
6.315	68808	104933	160003	0	51150	25734	32361		6.315	50444	32193	125258	0	38860	0	0
6.323	135836	0	62007	0	58728	66622	32020		6.323	54945	26049	0	20945	64873	0	0
6.332	35082	0	0	31587	69580	79526	71458		6.332	76174	62052	49716	9960	81258	41846	38164
6.34	139256	114044	0	122006	159298	14812	0		6.34	62455	92716	35040	151766	0	0	35776
6.348	45188	72973	71029	13094	63024	266497	151448		6.348	0	141905	0	36366	122631	0	61125
6.357	0	10689	69055	78131	7582	43552	9308		6.357	60473	0	0	32953	0	61982	21438
6.365	98704	59896	112820	0	53269	28124	0		6.365	0	18881	27872	0	45616	45256	21005
6.373	27232	128379	84833	57435	70532	0	64787		6.373	132629	0	46988	0	83308	66213	44900
6.382	69964	65696	72810	83595	57976	107923	84768		6.382	35291	64332	0	35000	107074	163904	56782
6.39	75085	33952	116503	54456	46029	0	0		6.39	33652	0	60300	41084	0	63207	82130
6.398	0	67908	64885	116486	0	145739	46881		6.398	33244	25708	0	0	0	54541	65315
6.407	0	52098	0	7633	35984	0	0		6.407	26757	0	0	0	12092	34402	44900
6.415	38020	0	0	0	140866	0	0		6.415	0	0	0	87628	0	72766	0
6.423	26757	132813	8949	0	47539	90107	34316		6.423	79524	43852	89460	0	61119	42184	24418
6.432	66892	0	65836	31929	0	62800	47720		6.432	11056	10348	0	0	0	0	0
6.44	51740	71951	78273	0	0	12764	107048		6.44	32627	0	29578	97527	46370	35360	0
6.448	77476	15126	22336	51570	34008	0	38257		6.448	3821	0	0	28515	0	0	0
6.457	0	12396	0	52874	55512	223764	78967		6.457	0	0	0	36305	26769	0	0
6.465	108194	63074	35115	71649	45688	66897	166440		6.465	108735	14102	0	0	0	0	0
6.473	116178	180924	0	45860	138282	72016	59668		6.473	0	0	62837	36304	0	0	18957
6.482	40819	9611	62838	0	0	84512	197556		6.482	17883	26049	31210	0	0	0	22029
6.49	41776	29121	18922	59576	63924	0	89981		6.49	24026	0	16533	94859	0	0	61218
6.498	0	0	0	47289	0	0	100810		6.498	0	0	87681	70064	0	61709	77103
6.507	34268	0	0	0	79697	0	0		6.507	0	40780	0	0	0	27167	0
6.515	0	15809	102432	0	0	0	31337		6.515	80953	0	44864	27089	0	41296	4871
6.523	43484	66720	217302	0	45616	188341	70435		6.523	0	9270	112748	0	76211	46074	0
6.532	45940	0	0	0	34692	0	54300		6.532	0	36632	32234	29881	88156	27167	17251
6.54	11738	46584	39477	0	0	49352	139657		6.54	53173	0	63104	29881	62485	28874	32269
6.549	0	77014	37429	0	0	61843	92960		6.549	138157	0	0	0	69240	0	24419
6.557	49012	0	28213	21627	103857	46074	37480		6.557	0	17516	0	0	0	14470	0
6.565	27781	67511	0	147607	16529	23686	0		6.565	78840	14103	0	0	100031	98164	110460
6.574	0	30486	140280	0	0	0	161097		6.574	35831	69956	0	0	73408	21980	37824
6.582	82528	42829	4853	113292	112052	39112	0		6.582	0	59552	28821	0	0	66964	0
6.59	132697	43852	39210	41486	44248	0	25101		6.59	58017	31510	0	24822	0	0	39779
6.599	0	213694	6219	6547	46299	8259	138819		6.599	0	0	0	61006	54488	69220	15544
6.607	0	29804	0	119619	41860	77204	0		6.607	0	0	0	4158	0	49352	16568
6.615	11397	147204	39284	0	35984	0	99972		6.615	49079	122684	0	28857	0	0	0
6.624	90579	101987	118283	0	91768	0	36364		6.624	39044	0	0	54800	71772	0	45672
6.632	305594	202142	56544	171748	36472	120963	123276		6.632	0	0	0	15142	0	0	0
6.64	154341	0	38869	35280	0	16178	64445		6.64	53788	0	0	0	34352	0	114464
6.649	0	0	79221	96627	0	0	89641		6.649	69149	38391	0	0	33936	15494	0
6.657	75152	179864	0	32611	49368	35700	21780		6.657	28531	42829	0	0	0	4163	104381
6.665	136659	91514	91051	89056	36667	0	0		6.665	0	0	53280	0	0	0	0
6.674	133311	125592	205696	100320	0	53926	23736		6.674	15834	0	33260	0	15846	0	72141
6.682	13786	0	4171	0	177049	54882	127184		6.682	18906	35948	0	0	0	0	49087
6.69	0	0	14144	0	284608	0	61991		6.69	0	59321	0	0	0	28465	48404
6.699	104096	37312	30528	0	0	34335	75212		6.699	0	20246	0	30905	0	28806	0
6.707	74126	0	43381	59981	61656	0	91003		6.707	0	0	0	32611	0	0	46696
6.715	69009	0	86240	160514	63096	0	6577		6.715	0	0	0	21286	0	0	0
6.724	129764	24001	0	0	0	0	0		6.724	0	0	0	0	0	65258	47720
6.732	0	0	51084	62710	48759	102253	0		6.732	0	0	0	0	64730	63276	0
6.74	0	86392	0	0	42884	104985	51475		6.74	16176	19905	0	58334	59485	0	0
6.749	21296	0	29846	0	0	0	0		6.749	0	0	77099	0	0	66555	0
6.757	55155	0	6219	0	0	0	0		6.757	0	0	24042	0	22673	0	0
6.766	0	0	0	47632	86038	0	0		6.766	41092	34976	0	0	0	0	0
6.774	42250	0	28138	16166	38788	0	0		6.774	0	0	0	0	0	0	71890
6.782	0	160285	48353	0	0	47240	55912		6.782	0	16492	23018	0	0	0	50886
6.791	33650	0	0	0	0	0	83404		6.791	108260	0	49376	0	34620	0	9400
6.799	25392	0	0	0	50736	42868	44308		6.799	0	0	0	0	21649	13446	43035
6.807	0	0	38112	0	48004	0	0		6.807	0	7222	0	15142	0	0	42693
6.816	0	0	36405	0	0	0	0		6.816	0	0	0	18555	13457	33928	0
6.824	0	0	0	0	44592	0	71616		6.824	68193	0	0	0	0	32903	0
6.832	0	40096	0	6547	21649	41163	0		6.832	121504	0	0	0	0	0	14861
6.841	81294	60920	62348	0	0	0	0		6.841	0	0	0	80522	50807	0	33818
6.849	0	0	0	0	0	0	0		6.849	62664	0	0	0	0	30172	0
6.857	0	0	14485	0	0	5187	14179		6.857	0	0	0	0	0	0	0
6.866	45256	41409	0	0	0	0	24852		6.866	0	0	0	0	22332	0	0
6.874	87240	0	0	0	0	0	0		6.874	0	27756	0	0	22062	43824	0
6.882	0	0	0	0	0	0	0		6.882	0	0	0	0	0	0	0
6.891	0	57163	0	0	37080	0	0		6.891	42184	0	23360	21627	0	81574	0
6.899	0	0	0	25102	0	47988	17592		6.899	0	0	0	0	0	0	0
6.907	0	0	3829	0	0	0	0		6.907	0	46924	49034	0	0	0	17592
6.916	0	0	0	60600	0	0	0		6.916	0	0	0	0	0	0	24077
6.924	0	0	0	0	0	0	28173		6.924	75152	0	71444	0	14481	0	0
6.932	0	0	0	0	0	0	0		6.932	0	0	0	0	0	0	0
6.941	0	0	0	0	0	0	0		6.941	0	0	0	0	0	0	0
6.949	0	63308	0	46886	0	0	86384		6.949	0	0	0	0	0	22388	0
6.958	0	37708	0	0	43496	0	0		6.958	29829	0	0	0	0	0	16227
6.966	0	0	0	0	0	68128	0		6.966	0	0	0	0	0	0	101925
6.974	0	0	0	0	0	0	0		6.974	29829	0	0	0	0	0	35340
6.983	0	0	0	0	38788	0	12472		6.983	0	0	0	0	0	53793	0
6.991	0	48290	0	0	0	0	0		6.991	0	0	30869	0	0	38024	0
6.999	0	0	0	0	28476	0	0		6.999	0	0	8949	7230	0	0	0
7.008	0	0	0	0	0	0	0		7.008	0	0	0	0	0	0	0
7.016	0	56141	0	33976	0	0	0		7.016	0	0	0	0	0	0	0
7.024	0	0	0	0	0	0	0		7.024	74612	0	0	0	0	0	0
7.033	0	0	0	0	41446	0	0		7.033	0	0	0	0	0	0	0
7.041	0	0	0	0	0	0	0		7.041	0	0	0	0	0	0	0
7.049	0	0	0	28857	0	0	0		7.049	0	36344	12437	0	0	0	0
7.058	0	0	0	0	0	0	0		7.058	0	0	0	0	0	0	0
7.066	0	0	0	0	0	0	0		7.066	0	0	0	0	0	0	0
7.074	0	0	0	0	0	0	0		7.074	0	0	0	0	0	0	26467
7.083	0	0	0	0	0	0	56936		7.083	0	0	0	0	0	0	0
7.091	0	0	0	0	0	0	0		7.091	0	0	0	0	0	0	0
7.099	0	0	0	0	0	0	0		7.099	0	0	0	0	0	0	0
7.108	0	0	0	0	0	0	0		7.108	0	0	54836	0	0	0	0
7.116	0	0	0	0	0	0	0		7.116	0	0	0	0	0	0	0
7.124	0	0	0	0	0	0	0		7.124	0	0	0	0	0	0	0
7.133	0	0	0	0	0	0	0		7.133	0	0	0	0	0	0	0
7.141	0	0	0	0	0	0	0		7.141	0	0	0	0	0	0	0
7.149	0	0	0	0	0	0	0		7.149	0	0	0	0	0	0	0
7.158	0	0	0	0	0	0	0		7.158	0	0	0	0	0	0	0
7.166	0	0	0	0	0	0	0		7.166	0	0	0	0	0	0	0
7.175	0	0	0	0	0	0	0		7.175	0	0	0	0	0	0	0
7.183	0	0	0	0	0	0	0		7.183	0	0	0	0	0	0	0
7.191	0	0	0	0	0	0	0		7.191	0	0	0	0	0	0	0
7.2	0	0	0	0	0	0	0		7.2	0	0	0	0	0	0	0
7.208	0	0	0	0	0	0	0		7.208	0	0	0	0	0	0	0
7.216	0	0	0	0	0	0	0		7.216	0	0	0	0	0	0	0
7.225	0	0	0	0	0	0	0		7.225	0	0	0	0	0	0	0
7.233	0	0	0	0	0	0	0		7.233	0	0	0	0	0	0	0
7.241	0	0	0	0	0	0	0		7.241	0	0	0	0	0	20614	0
7.25	0	0	0	0	0	0	0		7.25	0	0	0	0	0	0	0
7.258	0	0	0	0	0	0	0		7.258	0	0	0	0	0	0	0
7.266	0	0	0	0	0	0	0		7.266	0	0	0	0	0	0	0
7.275	0	0	0	0	0	0	0		7.275	0	0	0	0	0	0	0
7.283	0	0	0	0	0	0	0		7.283	0	0	0	0	0	0	0
7.291	0	0	0	0	0	0	0		7.291	0	0	0	0	0	0	0
7.3	0	0	0	0	0	0	0		7.3	0	0	0	0	0	0	0
7.308	0	0	0	0	0	0	0		7.308	0	0	0	0	0	0	0
7.316	0	0	0	0	0	0	0		7.316	0	0	0	0	0	0	0
7.325	0	0	0	0	0	0	0		7.325	0	0	0	0	0	0	0
7.333	0	0	0	0	0	0	0		7.333	0	0	0	0	0	0	0
7.341	0	0	0	0	0	0	0		7.341	0	0	0	0	0	0	0
7.35	0	0	0	0	0	0	0		7.35	0	0	0	0	0	0	0
7.358	0	0	0	0	0	0	0		7.358	0	0	0	0	0	0	0
7.367	0	0	0	0	0	0	0		7.367	0	0	0	0	0	0	0
7.375	0	0	0	0	0	0	0		7.375	0	0	0	0	0	0	0
7.383	0	0	0	0	0	0	0		7.383	0	0	0	0	0	0	0
7.392	0	0	0	0	0	0	0		7.392	0	0	0	0	0	0	0
7.4	0	0	0	0	0	0	0		7.4	0	0	0	0	0	0	0
7.408	0	0	0	0	0	0	0		7.408	0	0	0	0	0	0	0
7.417	0	0	0	0	0	0	0		7.417	0	0	0	0	0	0	0
7.425	0	0	0	0	0	0	0		7.425	0	0	0	0	0	0	0
7.433	0	0	0	0	0	0	0		7.433	0	0	0	0	0	0	0
7.442	0	0	0	0	0	0	0		7.442	0	0	0	0	0	0	0
7.45	0	0	0	0	0	0	0		7.45	0	0	0	0	0	0	0
7.458	0	0	0	0	0	0	0		7.458	0	0	0	0	0	0	0
7.467	0	0	0	0	0	0	0		7.467	0	0	0	0	0	0	0
7.475	0	0	0	0	0	0	0		7.475	0	0	0	0	0	0	0
7.483	0	0	0	0	0	0	0		7.483	0	0	0	0	0	0	0
7.492	0	0	0	0	0	0	0		7.492	0	0	0	0	0	0	0
7.5	0	0	0	0	0	0	0		7.5	0	0	0	0	0	0	0
7.508	0	0	0	0	0	0	0		7.508	0	0	0	0	0	0	0
7.517	0	0	0	0	0	0	0		7.517	0	0	0	0	0	0	0
7.525	0	0	0	0	0	0	0		7.525	0	0	0	0	0	0	0
7.533	0	0	0	0	0	0	0		7.533	0	0	0	0	0	0	0
7.542	0	0	0	0	0	0	0		7.542	0	0	0	0	0	0	0
7.55	0	0	0	0	0	0	0		7.55	0	0	0	0	0	0	0
7.558	0	0	0	0	0	0	0		7.558	0	0	0	0	0	0	0
7.567	0	0	0	0	0	0	0		7.567	0	0	0	0	0	0	0
7.575	0	0	0	0	0	0	0		7.575	0	0	0	0	0	0	0
7.584	0	0	0	0	0	0	0		7.584	0	0	0	0	0	0	0
7.592	0	0	0	0	0	0	0		7.592	0	0	0	0	0	0	0
7.6	0	0	0	0	0	0	0		7.6	0	0	0	0	0	0	0
7.609	0	0	0	0	0	0	0		7.609	0	0	0	0	0	0	0
7.617	0	0	0	0	0	0	0		7.617	0	0	0	0	0	0	0
7.625	0	0	0	0	0	0	0		7.625	0	0	0	0	0	0	0
7.634	0	0	0	0	0	0	0		7.634	0	0	0	0	0	0	0
7.642	0	0	0	0	0	0	0		7.642	0	0	0	0	0	0	0
7.65	0	0	0	0	0	0	0		7.65	0	0	0	0	0	0	0
7.659	0	0	0	0	0	0	0		7.659	0	0	0	0	0	0	0
7.667	0	0	0	0	0	0	0		7.667	0	0	0	0	0	0	0
7.675	0	0	0	0	0	0	0		7.675	0	0	0	0	0	0	0
7.684	0	0	0	0	0	0	0		7.684	0	0	0	0	0	0	0
7.692	0	0	0	0	0	0	0		7.692	0	0	0	0	0	0	0
7.7	0	0	0	0	0	0	0		7.7	0	0	0	0	0	0	0
7.709	0	0	0	0	0	0	0		7.709	0	0	0	0	0	0	0
7.717	0	0	0	0	0	0	0		7.717	0	0	0	0	0	0	0
7.725	0	0	0	0	0	0	0		7.725	0	0	0	0	0	0	0
7.734	0	0	0	0	0	0	0		7.734	0	0	0	0	0	0	0
7.742	0	0	0	0	0	0	0		7.742	0	0	0	0	0	0	0
7.75	0	0	0	0	0	0	0		7.75	0	0	0	0	0	0	0
7.759	0	0	0	0	0	0	0		7.759	0	0	0	0	0	0	0
7.767	0	0	0	0	0	0	0		7.767	0	0	0	0	0	0	0
7.776	0	0	0	0	0	0	0		7.776	0	0	0	0	0	0	0
7.784	0	0	0	0	0	0	0		7.784	0	0	0	0	0	0	0
7.792	0	0	0	0	0	0	0		7.792	0	0	0	0	0	0	0
7.801	0	0	0	0	0	0	0		7.801	0	0	0	0	0	0	0
7.809	0	0	0	0	0	0	0		7.809	0	0	0	0	0	0	0
7.817	0	0	0	0	0	0	0		7.817	0	0	0	0	0	0	0
7.826	0	0	0	0	0	0	0		7.826	0	0	0	0	0	0	0
7.834	0	0	0	0	0	0	0		7.834	0	0	0	0	0	0	0
7.842	0	0	0	0	0	0	0		7.842	0	0	0	0	0	0	0
7.851	0	0	0	0	0	0	0		7.851	0	0	0	0	0	0	0
7.859	0	0	0	0	0	0	0		7.859	0	0	0	0	0	0	0
7.867	0	0	0	0	0	0	0		7.867	0	0	0	0	0	0	0
7.876	0	0	0	0	0	0	0		7.876	0	0	0	0	0	0	0
7.884	0	0	0	0	0	0	0		7.884	0	0	0	0	0	0	0
7.892	0	0	0	0	0	0	0		7.892	0	0	0	0	0	0	0
7.901	0	0	0	0	0	0	0		7.901	0	0	0	0	0	0	0
7.909	0	0	0	0	0	0	0		7.909	0	0	0	0	0	0	0
7.917	0	0	0	0	0	0	0		7.917	0	0	0	0	0	0	0
7.926	0	0	0	0	0	0	0		7.926	0	0	0	0	0	0	0
7.934	0	0	0	0	0	0	0		7.934	0	0	0	0	0	0	0
7.942	0	0	0	0	0	0	0		7.942	0	0	0	0	0	0	0
7.951	0	0	0	0	0	0	0		7.951	0	0	0	0	0	0	0
7.959	0	0	0	0	0	0	0		7.959	0	0	0	0	0	0	0
7.968	0	0	0	0	0	0	0		7.968	0	0	0	0	0	0	0
7.976	0	0	0	0	0	0	0		7.976	0	0	0	0	0	0	0
7.984	0	0	0	0	0	0	0		7.984	0	0	0	0	0	0	0
7.993	0	0	0	0	0	0	0		7.993	0	0	0	0	0	0	0
8.001	0	0	0	0	0	0	0		8.001	0	0	0	0	0	0	0
8.009	0	0	0	0	0	0	0		8.009	0	0	0	0	0	0	0
8.018	0	0	0	0	0	0	0		8.018	0	0	0	0	0	0	0
8.026	0	0	0	0	0	0	0		8.026	0	0	0	0	0	0	0
8.034	0	0	0	0	0	0	0		8.034	0	0	0	0	0	0	0
8.043	0	0	0	0	0	0	0		8.043	0	0	0	0	0	0	0
8.051	0	0	0	0	0	0	0		8.051	0	0	0	0	0	0	0
8.059	0	0	0	0	0	0	0		8.059	0	0	0	0	0	0	0
8.068	0	0	0	0	0	0	0		8.068	0	0	0	0	0	0	0
8.076	0	0	0	0	0	0	0		8.076	0	0	0	0	0	0	0
8.084	0	0	0	0	0	0	0		8.084	0	0	0	0	0	0	0
8.093	0	0	0	0	0	0	0		8.093	0	0	0	0	0	0	0
8.101	0	0	0	0	0	0	0		8.101	0	0	0	0	0	0	0
8.109	0	0	0	0	0	0	0		8.109	0	0	0	0	0	0	0
8.118	0	0	0	0	0	0	0		8.118	0	0	0	0	0	0	0
8.126	0	0	0	0	0	0	0		8.126	0	0	0	0	0	0	0
8.134	0	0	0	0	0	0	0		8.134	0	0	0	0	0	0	0
8.143	0	0	0	0	0	0	0		8.143	0	0	0	0	0	0	0
8.151	0	0	0	0	0	0	0		8.151	0	0	0	0	0	0	0
8.159	0	0	0	0	0	0	0		8.159	0	0	0	0	0	0	0
8.168	0	0	0	0	0	0	0		8.168	0	0	0	0	0	0	0
8.176	0	0	0	0	0	0	0		8.176	0	0	0	0	0	0	0
8.185	0	0	0	0	0	0	0		8.185	0	0	0	0	0	0	0
8.193	0	0	0	0	0	0	0		8.193	0	0	0	0	0	0	0
8.201	0	0	0	0	0	0	0		8.201	0	0	0	0	0	0	0
8.21	0	0	0	0	0	0	0		8.21	0	0	0	0	0	0	0
8.218	0	0	0	0	0	0	0		8.218	0	0	0	0	0	0	0
8.226	0	0	0	0	0	0	0		8.226	0	0	0	0	0	0	0
8.235	0	0	0	0	0	0	0		8.235	0	0	0	0	0	0	0
8.243	0	0	0	0	0	0	0		8.243	0	0	0	0	0	0	0
8.251	0	0	0	0	0	0	0		8.251	0	0	0	0	0	0	0
8.26	0	0	0	0	0	0	0		8.26	0	0	0	0	0	0	0
8.268	0	0	0	0	0	0	0		8.268	0	0	0	0	0	0	0
8.276	0	0	0	0	0	0	0		8.276	0	0	0	0	0	0	0
8.285	0	0	0	0	0	0	0		8.285	0	0	0	0	0	0	0
8.293	0	0	0	0	0	0	0		8.293	0	0	0	0	0	0	0
8.301	0	0	0	0	0	0	0		8.301	0	0	0	0	0	0	0
8.31	0	0	0	0	0	0	0		8.31	0	0	0	0	0	0	0
8.318	0	0	0	0	0	0	0		8.318	0	0	0	0	0	0	0
8.326	0	0	0	0	0	0	0		8.326	0	0	0	0	0	0	0
8.335	0	0	0	0	0	0	0		8.335	0	0	0	0	0	0	0
8.343	0	0	0	0	0	0	0		8.343	0	0	0	0	0	0	0
8.351	0	0	0	0	0	0	0		8.351	0	0	0	0	0	0	0
8.36	0	0	0	0	0	0	0		8.36	0	0	0	0	0	0	0
8.368	0	0	0	0	0	0	0		8.368	0	0	0	0	0	0	0
8.377	0	0	0	0	0	0	0		8.377	0	0	0	0	0	0	0
8.385	0	0	0	0	0	0	0		8.385	0	0	0	0	0	0	0
8.393	0	0	0	0	0	0	0		8.393	0	0	0	0	0	0	0
8.402	0	0	0	0	0	0	0		8.402	0	0	0	0	0	0	0
8.41	0	0	0	0	0	0	0		8.41	0	0	0	0	0	0	0
8.418	0	0	0	0	0	0	0		8.418	0	0	0	0	0	0	0
8.427	0	0	0	0	0	0	0		8.427	0	0	0	0	0	0	0
8.435	0	0	0	0	0	0	0		8.435	0	0	0	0	0	0	0
8.443	0	0	0	0	0	0	0		8.443	0	0	0	0	0	0	0
8.452	0	0	0	0	0	0	0		8.452	0	0	0	0	0	0	0
8.46	0	0	0	0	0	0	0		8.46	0	0	0	0	0	0	0
8.468	0	0	0	0	0	0	0		8.468	0	0	0	0	0	0	0
8.477	0	0	0	0	0	0	0		8.477	0	0	0	0	0	0	0
8.485	0	0	0	0	0	0	0		8.485	0	0	0	0	0	0	0
8.493	0	0	0	0	0	0	0		8.493	0	0	0	0	0	0	0
8.502	0	0	0	0	0	0	0		8.502	0	0	0	0	0	0	0
8.51	0	0	0	0	0	0	0		8.51	0	0	0	0	0	0	0
8.518	0	0	0	0	0	0	0		8.518	0	0	0	0	0	0	0
8.527	0	0	0	0	0	0	0		8.527	0	0	0	0	0	0	0
8.535	0	0	0	0	0	0	0		8.535	0	0	0	0	0	0	0
8.543	0	0	0	0	0	0	0		8.543	0	0	0	0	0	0	0
8.552	0	0	0	0	0	0	0		8.552	0	0	0	0	0	0	0
8.56	0	0	0	0	0	0	0		8.56	0	0	0	0	0	0	0
8.568	0	0	0	0	0	0	0		8.568	0	0	0	0	0	0	0
8.577	0	0	0	0	0	0	0		8.577	0	0	0	0	0	0	0
8.585	0	0	0	0	0	0	0		8.585	0	0	0	0	0	0	0
8.594	0	0	0	0	0	0	0		8.594	0	0	0	0	0	0	0
8.602	0	0	0	0	0	0	0		8.602	0	0	0	0	0	0	0
8.61	0	0	0	0	0	0	0		8.61	0	0	0	0	0	0	0
8.619	0	0	0	0	0	0	0		8.619	0	0	0	0	0	0	0
8.627	0	0	0	0	0	0	0		8.627	0	0	0	0	0	0	0
8.635	0	0	0	0	0	0	0		8.635	0	0	0	0	0	0	0
8.644	0	0	0	0	0	0	0		8.644	0	0	0	0	0	0	0
8.652	0	0	0	0	0	0	0		8.652	0	0	0	0	0	0	0
8.66	0	0	0	0	0	0	0		8.66	0	0	0	0	0	0	0
8.669	0	0	0	0	0	0	0		8.669	0	0	0	0	0	0	0
8.677	0	0	0	0	0	0	0		8.677	0	0	0	0	0	0	0
8.685	0	0	0	0	0	0	0		8.685	0	0	0	0	0	0	0
8.694	0	0	0	0	0	0	0		8.694	0	0	0	0	0	0	0
8.702	0	0	0	0	0	0	0		8.702	0	0	0	0	0	0	0
8.71	0	0	0	0	0	0	0		8.71	0	0	0	0	0	0	0
8.719	0	0	0	0	0	0	0		8.719	0	0	0	0	0	0	0
8.727	0	0	0	0	0	0	0		8.727	0	0	0	0	0	0	0
8.735	0	0	0	0	0	0	0		8.735	0	0	0	0	0	0	0
8.744	0	0	0	0	0	0	0		8.744	0	0	0	0	0	0	0
8.752	0	0	0	0	0	0	0		8.752	0	0	0	0	0	0	0
8.76	0	0	0	0	0	0	0		8.76	0	0	0	0	0	0	0
8.769	0	0	0	0	0	0	0		8.769	0	0	0	0	0	0	0
8.777	0	0	0	0	0	0	0		8.777	0	0	0	0	0	0	0
8.785	0	0	0	0	0	0	0		8.785	0	0	0	0	0	0	0
8.794	0	0	0	0	0	0	0		8.794	0	0	0	0	0	0	0
8.802	0	0	0	0	0	0	0		8.802	0	0	0	0	0	0	0
8.811	0	0	0	0	0	0	0		8.811	0	0	0	0	0	0	0
8.819	0	0	0	0	0	0	0		8.819	0	0	0	0	0	0	0
8.827	0	0	0	0	0	0	0		8.827	0	0	0	0	0	0	0
8.836	0	0	0	0	0	0	0		8.836	0	0	0	0	0	0	0
8.844	0	0	0	0	0	0	0		8.844	0	0	0	0	0	0	0
8.852	0	0	0	0	0	0	0		8.852	0	0	0	0	0	0	0
8.861	0	0	0	0	0	0	0		8.861	0	0	0	0	0	0	0
8.869	0	0	0	0	0	0	0		8.869	0	0	0	0	0	0	0
8.877	0	0	0	0	0	0	0		8.877	0	0	0	0	0	0	0
8.886	0	0	0	0	0	0	0		8.886	0	0	0	0	0	0	0
8.894	0	0	0	0	0	0	0		8.894	0	0	0	0	0	0	0
8.902	0	0	0	0	0	0	0		8.902	0	0	0	0	0	0	0
8.911	0	0	0	0	0	0	0		8.911	0	0	0	0	0	0	0
8.919	0	0	0	0	0	0	0		8.919	0	0	0	0	0	0	0
8.927	0	0	0	0	0	0	0		8.927	0	0	0	0	0	0	0
8.936	0	0	0	0	0	0	0		8.936	0	0	0	0	0	0	0
8.944	0	0	0	0	0	0	0		8.944	0	0	0	0	0	0	0
8.952	0	0	0	0	0	0	0		8.952	0	0	0	0	0	0	0
8.961	0	0	0	0	0	0	0		8.961	0	0	0	0	0	0	0
8.969	0	0	0	0	0	0	0		8.969	0	0	0	0	0	0	0
8.977	0	0	0	0	0	0	0		8.977	28805	0	0	0	0	0	0
8.986	0	0	0	0	0	0	0		8.986	0	0	0	0	0	0	0
8.994	0	0	0	0	0	0	0		8.994	0	0	0	0	0	0	0
9.003	0	0	0	0	0	0	0		9.003	0	0	0	0	0	0	0
9.011	0	0	0	0	0	0	0		9.011	0	0	0	0	0	0	0
9.019	0	0	0	0	0	0	0		9.019	0	0	0	0	0	0	0
9.028	0	0	0	0	0	0	0		9.028	0	0	0	0	0	0	0
9.036	0	0	0	0	0	0	0		9.036	0	0	0	0	0	0	0
9.044	0	0	0	0	0	0	0		9.044	0	0	0	0	0	0	0
9.053	0	0	0	0	0	0	0		9.053	0	0	0	0	0	0	0
9.061	0	0	0	0	0	0	0		9.061	0	0	0	0	0	0	0
9.069	0	0	0	0	0	0	0		9.069	0	0	0	0	0	0	0
9.078	0	0	0	0	0	0	0		9.078	0	0	0	0	0	0	0
9.086	0	0	0	0	0	0	0		9.086	0	0	0	0	0	0	0
9.094	0	0	0	0	0	0	0		9.094	0	0	0	0	0	0	0
9.103	0	0	0	0	0	0	0		9.103	0	14785	0	0	0	0	0
9.111	0	0	0	0	0	0	0		9.111	0	0	0	0	0	0	0
9.119	0	0	0	0	0	0	0		9.119	0	0	0	0	0	0	0
9.128	0	0	0	0	0	0	0		9.128	0	0	0	0	0	0	0
9.136	0	0	0	0	0	0	0		9.136	0	0	0	0	0	0	0
9.144	0	0	0	0	0	0	0		9.144	0	0	0	0	0	0	0
9.153	0	0	0	0	0	0	0		9.153	0	0	0	0	0	0	0
9.161	0	0	0	0	0	0	0		9.161	0	0	0	0	0	0	0
9.169	0	0	0	0	0	0	0		9.169	0	0	0	0	0	0	0
9.178	0	0	0	0	0	0	0		9.178	0	0	0	0	0	0	0
9.186	0	0	0	0	0	0	0		9.186	0	0	0	0	0	0	0
9.195	0	0	0	0	0	0	0		9.195	0	0	0	0	0	0	0
9.203	0	0	0	0	0	0	0		9.203	0	0	0	0	0	0	0
9.211	0	0	0	0	0	0	0		9.211	0	0	0	0	0	0	0
9.22	0	0	0	0	0	0	0		9.22	0	0	0	0	0	0	0
9.228	0	0	0	0	0	0	0		9.228	0	0	0	0	0	0	0
9.236	0	0	0	0	0	0	0		9.236	0	0	0	0	0	0	0
9.245	0	0	0	0	0	0	0		9.245	0	0	0	0	0	0	0
9.253	0	0	0	0	0	0	0		9.253	0	0	0	0	0	0	0
9.261	0	0	0	0	0	0	0		9.261	0	0	0	0	0	0	0
9.27	0	0	0	0	0	0	0		9.27	0	0	0	0	0	0	0
9.278	0	0	0	0	0	0	0		9.278	0	0	0	0	0	0	0
9.286	0	0	0	0	0	0	0		9.286	0	0	0	0	0	0	0
9.295	0	0	0	0	0	0	0		9.295	0	0	0	0	0	0	0
9.303	0	0	0	0	0	0	0		9.303	0	0	0	0	0	0	0
9.311	0	0	0	0	0	0	0		9.311	0	0	0	0	0	0	0
9.32	0	0	0	0	0	0	0		9.32	0	0	0	0	0	0	0
9.328	0	0	0	0	0	0	0		9.328	0	0	0	0	0	0	0
9.336	0	0	0	0	0	0	0		9.336	0	0	0	0	0	0	0
9.345	0	0	0	0	0	0	0		9.345	0	0	0	0	0	0	0
9.353	0	0	0	0	0	0	0		9.353	0	0	0	0	0	0	0
9.361	0	0	0	0	0	0	0		9.361	0	0	0	0	0	0	0
9.37	0	0	0	0	0	0	0		9.37	0	0	0	0	0	0	0
9.378	0	0	0	0	0	0	0		9.378	0	0	0	0	0	0	0
9.386	0	0	0	0	0	0	0		9.386	0	0	0	0	0	0	0
9.395	0	0	0	0	0	0	0		9.395	0	0	0	0	0	0	0
9.403	0	0	0	0	0	0	0		9.403	0	0	0	0	0	0	0
9.412	0	0	0	0	0	0	0		9.412	0	0	0	0	0	0	0
9.42	0	0	0	0	0	0	0		9.42	0	0	0	0	0	0	0
9.428	0	0	0	0	0	0	0		9.428	0	0	0	0	0	0	0
9.437	0	0	0	0	0	0	0		9.437	0	0	0	0	0	0	0
9.445	0	0	0	0	0	0	0		9.445	0	0	0	0	0	0	0
9.453	0	0	0	0	0	0	0		9.453	0	0	0	0	0	0	0
9.462	0	0	0	0	0	0	0		9.462	0	0	0	0	0	0	0
9.47	0	0	0	0	0	0	0		9.47	0	0	0	0	0	0	0
9.478	0	0	0	0	0	0	0		9.478	0	0	0	0	0	0	0
9.487	0	0	0	0	0	0	0		9.487	0	0	0	0	0	0	0
9.495	0	0	0	0	0	0	0		9.495	0	0	0	0	0	0	0
9.503	0	0	0	0	0	0	0		9.503	0	0	0	0	0	0	0
9.512	0	0	0	0	0	0	0		9.512	0	0	0	0	0	0	0
9.52	0	0	0	0	0	0	0		9.52	0	0	0	0	0	0	0
9.528	0	0	0	0	0	0	0		9.528	0	0	0	0	0	0	0
9.537	0	0	0	0	0	0	0		9.537	0	0	0	0	0	0	0
9.545	0	0	0	0	0	0	0		9.545	0	0	0	0	0	0	0
9.553	0	0	0	0	0	0	0		9.553	0	0	0	0	0	0	0
9.562	0	0	0	0	0	0	0		9.562	0	0	0	0	0	0	0
9.57	0	0	0	0	0	0	0		9.57	0	0	0	0	0	0	0
9.578	0	0	0	0	0	0	0		9.578	0	0	0	0	0	0	0
9.587	0	0	0	0	0	0	0		9.587	0	0	0	0	0	0	0
9.595	0	0	0	0	0	0	0		9.595	0	0	0	0	0	0	0
9.604	0	0	0	0	0	0	0		9.604	0	0	0	0	0	0	0
9.612	0	0	0	0	0	0	0		9.612	0	0	0	0	0	0	0
9.62	0	0	0	0	0	0	0		9.62	0	0	0	0	0	0	0
9.629	0	0	0	0	0	0	0		9.629	0	0	0	0	0	0	0
9.637	0	0	0	0	0	0	0		9.637	0	0	0	0	0	0	0
9.645	0	0	0	0	0	0	0		9.645	0	0	0	0	0	0	0
9.654	0	0	0	0	0	0	0		9.654	0	0	0	0	0	0	0
9.662	0	0	0	0	0	0	0		9.662	0	0	0	0	0	0	0
9.67	0	0	0	0	0	0	0		9.67	0	0	0	0	0	0	0
9.679	0	0	0	0	0	0	0		9.679	0	0	0	0	0	0	0
9.687	0	0	0	0	0	0	0		9.687	0	0	0	0	0	0	0
9.695	0	0	0	0	0	0	0		9.695	0	0	0	0	0	0	0
9.704	0	0	0	0	0	0	0		9.704	0	0	0	0	0	0	0
9.712	0	0	0	0	0	0	0		9.712	0	0	0	0	0	0	0
9.72	0	0	0	0	0	0	0		9.72	0	0	0	0	0	0	0
9.729	0	0	0	0	0	0	0		9.729	0	0	0	0	0	0	0
9.737	0	0	0	0	0	0	0		9.737	0	0	0	0	0	0	0
9.745	0	0	0	0	0	0	0		9.745	0	0	0	0	0	0	0
9.754	0	0	0	0	0	0	0		9.754	0	0	0	0	0	0	0
9.762	0	0	0	0	0	0	0		9.762	0	0	0	0	0	0	0
9.77	0	0	0	0	0	0	0		9.77	0	0	0	0	0	0	0
9.779	0	0	0	0	0	0	0		9.779	0	0	0	0	0	0	0
9.787	0	0	0	0	0	0	0		9.787	0	0	0	0	0	0	0
9.795	0	0	0	0	0	0	0		9.795	0	0	0	0	0	0	0
9.804	0	36000	0	0	0	0	0		9.804	0	0	0	0	0	0	0
9.812	0	0	0	0	0	0	0		9.812	0	0	0	0	0	0	0
9.821	0	0	0	0	0	0	0		9.821	0	0	0	0	0	0	0
9.829	0	0	0	0	0	0	0		9.829	0	0	0	0	0	0	0
9.837	0	0	0	0	0	0	0		9.837	0	0	0	0	0	0	0
9.846	0	0	0	0	0	0	0		9.846	0	0	0	0	0	0	0
9.854	0	0	0	0	0	0	0		9.854	0	0	0	0	0	0	0
9.862	0	0	0	0	0	0	0		9.862	0	0	0	0	0	0	0
9.871	0	0	0	0	0	0	0		9.871	0	0	0	0	0	0	0
9.879	0	0	0	0	0	0	0		9.879	0	0	0	0	0	0	0
9.887	0	0	0	0	0	0	0		9.887	0	0	0	0	0	0	0
9.896	0	0	0	0	0	0	0		9.896	0	0	0	0	0	0	0
9.904	0	0	0	0	0	0	0		9.904	0	0	0	0	0	0	0
9.912	0	0	0	0	0	0	0		9.912	0	0	0	0	0	0	0
9.921	0	0	0	0	0	0	0		9.921	0	0	0	0	0	0	0
9.929	0	0	0	0	0	0	0		9.929	0	0	0	0	0	0	0
9.937	0	0	0	0	0	0	0		9.937	0	0	0	0	0	0	0
9.946	0	0	0	0	0	0	0		9.946	0	0	0	0	0	0	0
9.954	0	0	0	0	0	0	0		9.954	0	0	0	0	0	0	0
9.962	0	0	0	0	0	0	0		9.962	0	0	0	0	0	0	0
9.971	0	0	0	0	0	0	0		9.971	0	0	0	0	0	0	0
9.979	0	0	0	0	0	0	0		9.979	0	0	0	0	0	0	0
9.987	0	0	0	0	0	0	0		9.987	0	4150	0	0	0	0	0
9.996	0	0	0	0	0	0	0		9.996	0	0	0	0	0	0	0
10.004	0	0	0	0	0	0	0

## Sheet: S2c
Fig S2c Changes in MBST level over time upon incubation with N-Ac-Cys-OMe (250 µM) in the aqueous buffer solution
	Normalized [MSBT]/µM
Incubation / min	Replicate 1	Replicate 2	Replicate 3
0	10	10	10
10	8.00351	6.4937	7.6926
20	7.35738	5.95305	5.86662
30	6.91628	5.68834	6.50616
40	6.3009	5.49233	6.2161
50	6.3487	4.8345	5.72745
60	5.91288	4.95731	5.62059
