# Supplementary material for: N-Acryloylindole-alkyne (NAIA) enables imaging and profiling new ligandable cysteines and oxidized thiols by chemoproteomics
Source: Nat Commun. 2023 Jun 15;14:3564. doi: 10.1038/s41467-023-39268-w (PMC10272157; doi:10.1038/s41467-023-39268-w)
Supplement: Supplementary file 12 — Source Data [file 41467_2023_39268_MOESM12_ESM.zip › Source data_NAIA/SI/Figure S20.xlsx]

## Sheet: S20a
Fig S20a Total number of probe-modified peptides and number of unique cysteines being identified in the MudPIT experiment on 231MFP cell lysates labeled by NAIA-4 or IAA
	Probe-modified peptides			Probe-modified cysteines
	NAIA-4	IAA		NAIA-4	IAA
	18155	6018		6692	3072
