# Supplementary material for: N-Acryloylindole-alkyne (NAIA) enables imaging and profiling new ligandable cysteines and oxidized thiols by chemoproteomics
Source: Nat Commun. 2023 Jun 15;14:3564. doi: 10.1038/s41467-023-39268-w (PMC10272157; doi:10.1038/s41467-023-39268-w)
Supplement: Supplementary file 12 — Source Data [file 41467_2023_39268_MOESM12_ESM.zip › Source data_NAIA/SI/Figure S21.xlsx]

## Sheet: S21
Fig S19a Competitive gel-based ABPP experiments for screening out cysteine-reactive covalent ligands bind onto functional cysteines in HepG2 cell lysates
Quantification of selected band
	Band A (40kDa)		Band B (25kDa)		Band C (15kDa)		Band D (10kDa)		Band 1	Band 2	Band 3
	NAIA-5	IAA	NAIA-5	IAA	NAIA-5	IAA	NAIA-5	IAA	NAIA-5	NAIA-5	NAIA-5
CL1	0.933928	1.12833	0.379271	0.979647	0.188596	1.00815	0.50913	0.962984	0.962563	1.46522	0.637778
CL2	1.80214	1.10786	0.345504	0.976992	0.819511	0.995935	0.897033	0.97403	1.67234	3.83741	0.881337
CL3	1.0447	1.14818	0.931104	1.0476	0.753399	1.02321	0.819896	0.990756	1.09561	1.73174	0.942737
CL4	1.01301	1.14769	1.10998	0.950659	0.773002	1.01709	0.890526	0.98285	0.823377	1.12577	1.00157
CL5	1.48315	1.19781	1.14893	1.07283	1.91623	1.09862	1.31543	1.05295	1.07313	1.74466	1.25007
CL6	0.85218	1.2689	1.15895	1.10686	0.986545	1.06139	1.13473	1.10146	0.857321	0.754316	1.16252
CL7	0.662324	1.17982	1.01275	1.16197	0.823722	1.05187	1.19734	1.02981	0.442324	0.43609	1.10614
CL8	1.35369	1.14818	1.33821	1.15988	1.84559	1.08344	1.6032	1.06108	2.08286	2.07705	1.26394
CL9	1.00733	1.13243	0.922567	1.15238	1.16624	1.11316	1.04823	1.09849	0.877357	1.04884	1.03173
CL10	0.742072	1.33344	0.721428	1.15096	0.760208	1.12139	0.701689	1.09316	0.267748	0.316065	0.883715
CL11	0.807135	1.17287	0.775235	1.15773	0.777386	1.09861	0.691752	1.06035	0.3687	0.514866	0.877246
CL12	0.798126	1.13243	0.822368	1.07504	0.871671	1.11773	0.837319	1.07716	0.244893	0.451173	0.935603
CL13	1.16717	1.34261	1.10032	1.1205	1.61973	1.10207	1.40553	1.04212	1.69364	1.74374	1.17613
CL14	0.999333	1.30936	1.07621	1.10322	1.35305	1.10962	1.29685	1.06711	1.31658	1.26272	1.10205
CL15	0.964306	1.08057	1.10441	1.04695	1.03079	1.07726	1.16348	1.09898	1.28351	1.03097	1.06501
CL16	1.21088	1.26581	0.966734	0.91326	0.718723	1.07388	0.788587	1.02307	1.29197	0.449013	0.9057
CL17	1.09076	1.14707	0.847238	0.982224	1.38626	1.04136	1.13193	0.974679	1.01265	1.29689	1.09294
CL18	0.987982	1.02771	0.830164	0.820674	1.11065	1.04477	0.896799	0.927035	0.728368	0.769079	0.976211
CL19	2.2042	0.973737	1.07509	0.841835	1.02009	1.05614	0.869849	0.97424	0.596767	0.695224	0.969942
CL20	1.01135	0.977578	0.936294	0.838211	1.47585	0.879412	1.49074	0.884751	1.89331	2.55499	1.21825
CL21	1.31398	0.925976	1.15154	0.808505	0.812861	0.583729	0.768897	0.914381	0.592883	0.8688	0.949206
