# Supplementary material for: N-Acryloylindole-alkyne (NAIA) enables imaging and profiling new ligandable cysteines and oxidized thiols by chemoproteomics
Source: Nat Commun. 2023 Jun 15;14:3564. doi: 10.1038/s41467-023-39268-w (PMC10272157; doi:10.1038/s41467-023-39268-w)
Supplement: Supplementary file 12 — Source Data [file 41467_2023_39268_MOESM12_ESM.zip › Source data_NAIA/SI/Figure S23.xlsx]

## Sheet: S23
Fig S23 Competitive gel-based ABPP experiment to confirm in vitro binding of CL1 with Rac1 protein
	Relative fluorescence to Control
CL1/µM	Replicate 1	Replicate 2
1	84.8283	87.2106
5	55.7804	51.38
10	48.1793	37.7533
30	54.9948	36.4148
