# Supplementary material for: N-Acryloylindole-alkyne (NAIA) enables imaging and profiling new ligandable cysteines and oxidized thiols by chemoproteomics
Source: Nat Commun. 2023 Jun 15;14:3564. doi: 10.1038/s41467-023-39268-w (PMC10272157; doi:10.1038/s41467-023-39268-w)
Supplement: Supplementary file 12 — Source Data [file 41467_2023_39268_MOESM12_ESM.zip › Source data_NAIA/SI/Figure S3.xlsx]

## Sheet: S3b
Fig S3b N-hydroxybenzimidoyl chloride; Selected ion chromatograms (SIC) at m/z = 178 and 311
SIC m/z = 178; [N-Ac-Cys-Ome+H]+ trace						SIC m/z = 311; [Adduct+H]+ trace
	Incubation time/min						Incubation time/min
time/min	0	10	20	30		time/min	0	1	10	20	30
0.013	15143	95413	13814	58260		0.013	0	0	0	0	38462
0.021	81208	53812	0	16880		0.021	0	0	0	23030	18928
0.03	59579	88096	117639	0		0.03	54116	0	20896	0	0
0.038	45368	60640	46742	47676		0.038	0	0	0	0	0
0.046	0	51082	0	14150		0.046	0	0	0	23712	74796
0.055	42852	55520	0	13808		0.055	7913	0	0	0	0
0.063	4158	11754	0	34024		0.063	26748	0	0	0	0
0.071	0	0	46822	0		0.071	70968	0	0	0	19611
0.08	6206	41332	87942	21659		0.08	0	0	0	0	31558
0.088	0	0	43248	0		0.088	48316	0	59838	0	0
0.096	108298	0	66015	37700		0.096	0	0	0	199978	29510
0.105	73357	0	0	0		0.105	0	46576	0	0	0
0.113	0	60374	81635	75556		0.113	33637	0	0	0	27461
0.121	158596	37770	0	15856		0.121	113291	0	20629	47424	0
0.13	22311	0	31222	80755		0.13	0	0	0	0	74455
0.138	24018	0	42908	29246		0.138	20263	9320	0	34032	0
0.146	0	0	13734	0		0.146	0	0	0	0	0
0.155	36368	0	49734	0		0.155	12071	0	81800	65095	0
0.163	41488	0	69188	45025		0.163	0	0	30943	22086	20634
0.171	0	0	64914	0		0.171	0	0	0	0	0
0.18	41829	61662	0	0		0.18	0	19560	0	8694	0
0.188	8658	60372	141349	0		0.188	84683	0	0	24395	55188
0.197	0	25482	67484	65428		0.197	0	0	0	41540	0
0.205	6889	0	27206	49122		0.205	43196	0	0	0	0
0.213	0	0	0	0		0.213	0	0	23018	18934	0
0.222	94924	0	80093	94860		0.222	0	0	0	0	0
0.23	0	0	21664	0		0.23	0	0	0	0	22683
0.238	76088	59688	76015	113180		0.238	0	18195	0	51440	0
0.247	38757	14826	35660	23365		0.247	15826	0	15850	63728	47600
0.255	0	0	43932	28144		0.255	0	0	0	46319	15515
0.263	0	22677	0	0		0.263	0	0	0	0	0
0.272	0	0	0	33683		0.272	29138	0	0	24395	0
0.28	32210	0	26182	26779		0.28	0	0	0	60316	0
0.288	35344	26431	45296	0		0.288	0	0	54911	0	0
0.297	14461	15850	73524	0		0.297	0	0	17898	0	37515
0.305	0	0	0	114967		0.305	0	0	65909	0	0
0.313	57872	13461	0	0		0.313	29883	0	55176	0	75978
0.322	61347	0	0	0		0.322	0	0	0	0	0
0.33	25724	0	36340	37857		0.33	0	12392	0	0	0
0.338	42169	0	17227	24808		0.338	0	0	0	0	0
0.347	48313	19946	21664	36336		0.347	27494	16436	0	0	0
0.355	0	0	0	0		0.355	0	0	0	57583	0
0.363	75404	0	14155	69074		0.363	27090	0	0	0	66869
0.372	19984	0	8955	49988		0.372	0	0	0	48708	0
0.38	0	202202	49474	0		0.38	0	0	0	0	0
0.388	0	50400	187088	0		0.388	0	0	45280	0	0
0.397	83658	158633	0	35996		0.397	65724	0	0	0	0
0.405	36368	0	30539	75668		0.405	25383	0	0	27206	0
0.414	19922	0	0	0		0.414	0	0	0	46320	0
0.422	35686	237703	74812	0		0.422	0	4831	0	0	60648
0.43	27835	0	34292	0		0.43	0	0	18922	0	0
0.439	32613	0	64752	0		0.439	0	0	0	0	28144
0.447	0	34624	0	0		0.447	0	0	26164	30278	0
0.455	0	0	127456	0		0.455	0	0	97040	95632	0
0.464	0	43916	0	54163		0.464	0	0	0	79512	15856
0.472	0	89993	26785	0		0.472	0	57500	0	0	0
0.48	0	0	0	4173		0.48	74940	0	18922	0	0
0.489	0	64392	52124	70888		0.489	0	0	0	0	0
0.497	0	21311	0	102184		0.497	0	0	0	0	0
0.505	0	29578	0	52113		0.505	0	0	0	49996	0
0.514	96971	0	9296	90761		0.514	0	0	0	0	0
0.522	0	5877	129162	0		0.522	0	0	0	0	0
0.53	171349	37696	0	0		0.53	0	70131	0	0	15856
0.539	0	0	0	33342		0.539	0	0	31625	38048	0
0.547	101904	0	74310	40772		0.547	0	0	0	0	0
0.555	10302	0	27808	50144		0.555	0	0	0	38812	0
0.564	88096	29919	0	42480		0.564	43195	0	47596	0	0
0.572	79036	0	149462	19611		0.572	53092	0	0	32928	0
0.58	0	10389	0	88868		0.58	0	0	11413	0	60803
0.589	0	36404	75495	59019		0.589	0	0	0	5200	0
0.597	98552	93511	0	35652		0.597	0	0	0	0	0
0.605	5182	19263	39495	0		0.605	18556	0	0	0	0
0.614	67895	37012	76178	121372		0.614	17532	0	0	0	0
0.622	0	0	0	0		0.622	0	0	0	0	0
0.631	24359	0	21323	0		0.631	0	0	0	0	40324
0.639	30907	0	0	0		0.639	0	0	0	0	0
0.647	55484	0	0	23024		0.647	0	0	0	0	0
0.656	0	0	0	0		0.656	0	25363	0	0	0
0.664	0	0	0	0		0.664	45244	0	26772	0	0
0.672	0	0	0	0		0.672	0	0	22677	20641	0
0.681	0	0	0	0		0.681	0	0	0	0	0
0.689	0	0	29515	0		0.689	0	0	25823	33350	39408
0.697	0	0	0	0		0.697	45584	20925	0	0	0
0.706	0	0	0	0		0.706	0	0	0	0	0
0.714	0	0	0	32240		0.714	7913	0	44936	23030	0
0.722	0	0	0	0		0.722	0	5513	0	0	0
0.731	0	0	0	0		0.731	32954	19219	0	0	0
0.739	0	0	0	40508		0.739	0	0	0	3835	0
0.747	0	0	0	0		0.747	0	0	0	0	0
0.756	0	0	0	0		0.756	0	6537	0	39152	4173
0.764	0	0	0	0		0.764	0	0	0	0	0
0.772	0	0	0	0		0.772	0	0	0	0	50408
0.781	0	17557	0	0		0.781	0	0	0	0	0
0.789	0	0	0	0		0.789	0	20243	0	0	9293
0.797	0	0	0	0		0.797	46733	0	0	0	0
0.806	0	0	0	0		0.806	0	22973	0	0	15174
0.814	0	0	0	0		0.814	18898	0	0	0	0
0.823	0	0	0	0		0.823	24763	0	41524	0	0
0.831	0	11413	0	0		0.831	38820	27752	0	0	0
0.839	0	0	0	0		0.839	0	0	0	0	0
0.848	0	0	0	0		0.848	0	0	0	0	15515
0.856	4841	0	0	6904		0.856	58212	0	0	0	0
0.864	0	0	0	0		0.864	38696	54036	0	0	0
0.873	0	0	37104	0		0.873	0	19902	16533	0	0
0.881	0	0	0	0		0.881	293209	25363	522906	316976	116907
0.889	0	0	102798	0		0.889	377612	224273	194428	237669	163558
0.898	0	64052	49814	0		0.898	75529	4489	91312	163779	162610
0.906	0	0	0	33948		0.906	101748	66477	144595	41020	108402
0.914	0	90900	0	0		0.914	86450	211774	46867	51601	18246
0.923	24359	16533	0	0		0.923	22715	62777	0	53045	15173
0.931	0	0	35398	0		0.931	80525	49805	0	83424	79204
0.939	120182	46984	21745	0		0.939	117701	52773	73834	66277	57545
0.948	74443	0	0	52611		0.948	101532	4831	63669	68588	23366
0.956	30565	0	0	28827		0.956	31248	67108	39744	22006	171861
0.964	26469	34696	15862	0		0.964	58338	91157	76711	69851	133818
0.973	0	15850	9376	0		0.973	85832	77400	180895	87080	78895
0.981	84001	29162	137678	27725		0.981	327069	128180	166587	67463	235888
0.989	101004	40576	6566	0		0.989	158318	28093	128741	135022	79656
0.998	78136	336617	254633	22761		0.998	67399	0	105118	265793	174747
1.006	81952	180431	205280	177739		1.006	39906	26780	111531	78726	72222
1.015	166976	167855	107840	140983		1.015	260130	38726	73077	50919	66263
1.023	49059	101972	91697	46390		1.023	38820	14099	185287	11083	73773
1.031	121799	141491	105694	162906		1.031	285665	47365	55520	146893	60538
1.04	121610	249235	99127	180580		1.04	48501	0	107850	23451	70017
1.048	85644	196254	19958	96534		1.048	75187	50778	185552	60817	31294
1.056	24638	107552	68065	126340		1.056	59580	74723	120016	60396	4173
1.065	42450	41452	195020	17904		1.065	118195	12392	0	30880	6221
1.073	168835	147325	20641	18587		1.073	134768	133589	42282	69010	58679
1.081	47290	15509	30880	78025		1.081	242129	34630	70688	51440	88794
1.09	67895	29162	22006	0		1.09	0	77453	42964	16886	43924
1.098	38696	125939	67643	107799		1.098	33576	29852	82099	91196	55869
1.106	0	5536	92823	0		1.106	0	16147	17898	28571	0
1.115	0	16874	108582	0		1.115	74505	32924	42888	35057	76844
1.123	0	31626	0	71988		1.123	38136	65453	0	75996	35653
1.131	33636	0	0	50299		1.131	49806	33318	0	0	50564
1.14	0	23359	63127	0		1.14	31248	77744	66933	70636	0
1.148	32737	0	67823	47412		1.148	35003	0	23018	22347	0
1.156	53434	39404	12790	40587		1.156	29883	0	0	6907	0
1.165	37732	0	0	0		1.165	33017	5172	65982	64311	0
1.173	43876	0	30539	86404		1.173	64016	0	0	105348	61143
1.181	0	52863	0	0		1.181	0	0	0	0	0
1.19	0	0	26784	0		1.19	33358	0	35380	7931	92204
1.198	0	31136	0	0		1.198	17191	58184	12095	0	0
1.206	42448	22677	38468	33001		1.206	0	0	0	37788	17563
1.215	0	0	31222	0		1.215	0	0	0	50756	117727
1.223	0	0	32326	0		1.223	33636	0	0	30278	0
1.232	0	25066	55276	0		1.232	25383	0	0	0	0
1.24	28114	0	60476	0		1.24	0	0	0	0	93728
1.248	0	37696	40780	0		1.248	9341	0	0	0	0
1.257	15826	0	0	0		1.257	61472	0	0	0	0
1.265	0	0	0	0		1.265	5865	0	0	52282	0
1.273	106310	0	4859	0		1.273	0	0	0	29174	33684
1.282	0	0	58948	0		1.282	8658	0	0	0	14491
1.29	0	4170	0	37780		1.29	94238	0	0	36001	26437
1.298	0	0	0	0		1.298	0	22632	0	0	41688
1.307	31527	33674	0	0		1.307	0	0	32650	0	0
1.315	0	60446	23110	0		1.315	0	0	8949	0	0
1.323	33916	0	0	0		1.323	0	0	0	0	56366
1.332	32551	0	0	0		1.332	52753	0	0	0	0
1.34	0	29236	0	0		1.34	0	0	0	28150	78551
1.348	27835	44864	0	0		1.348	0	0	0	0	0
1.357	0	0	18592	45972		1.357	18215	0	0	0	0
1.365	0	0	0	0		1.365	8254	18536	25140	0	13808
1.373	35964	44330	0	0		1.373	0	0	0	0	37360
1.382	0	0	0	0		1.382	0	0	0	0	0
1.39	68455	0	40939	0		1.39	0	0	0	8694	40852
1.398	0	17557	29254	0		1.398	35684	0	0	0	0
1.407	41830	0	64752	31294		1.407	0	0	0	0	0
1.415	0	0	0	24048		1.415	0	71152	77364	0	0
1.423	0	16191	0	37438		1.423	0	0	0	23712	0
1.432	0	16874	0	70700		1.432	0	0	0	56560	46312
1.44	76768	67200	19275	53481		1.44	0	0	0	0	0
1.449	0	0	0	0		1.449	0	0	0	71920	0
1.457	0	0	33009	0		1.457	0	0	0	0	51432
1.465	0	0	105006	0		1.465	0	0	0	0	0
1.474	0	0	0	0		1.474	0	0	0	0	0
1.482	0	0	24736	0		1.482	0	0	0	19616	0
1.49	0	0	30278	0		1.49	49401	0	0	24134	0
1.499	0	43572	0	15856		1.499	0	0	0	0	0
1.507	0	0	0	0		1.507	0	0	0	0	40852
1.515	0	0	0	0		1.515	14802	0	0	0	0
1.524	25042	12437	0	0		1.524	0	0	0	0	0
1.532	36304	0	0	0		1.532	0	0	0	0	0
1.54	0	15167	0	0		1.54	0	0	0	0	0
1.549	0	0	53648	31899		1.549	0	45896	0	0	0
1.557	0	24116	39492	40851		1.557	0	0	0	0	0
1.565	6548	0	45377	112080		1.565	0	0	0	0	0
1.574	0	54303	0	0		1.574	0	0	0	0	0
1.582	0	0	84109	0		1.582	0	0	0	0	0
1.59	29479	41185	25419	0		1.59	0	0	0	0	0
1.599	101068	0	0	0		1.599	0	0	0	0	32924
1.607	28176	0	27126	0		1.607	0	0	0	0	0
1.615	0	0	0	5880		1.615	0	0	0	0	0
1.624	0	50056	0	0		1.624	0	0	0	0	0
1.632	0	0	0	0		1.632	0	0	0	0	0
1.641	0	34696	0	0		1.641	0	0	0	0	0
1.649	65164	40840	0	38804		1.649	0	0	0	0	0
1.657	24359	0	0	0		1.657	0	0	13119	0	0
1.666	43536	50400	56902	0		1.666	0	0	0	0	0
1.674	43536	0	63970	0		1.674	0	0	0	0	0
1.682	0	0	0	0		1.682	0	0	0	0	0
1.691	41084	0	0	80104		1.691	0	0	0	0	0
1.699	0	32234	0	0		1.699	0	0	0	0	0
1.707	0	37088	0	67970		1.707	0	0	0	0	0
1.716	0	0	28230	103549		1.716	0	0	0	0	0
1.724	0	0	0	0		1.724	0	0	0	0	0
1.732	0	44524	0	27462		1.732	0	0	0	0	0
1.741	0	60446	71740	0		1.741	0	0	0	0	0
1.749	0	81342	0	0		1.749	0	0	0	0	23707
1.757	0	5877	0	0		1.757	13095	0	37088	0	0
1.766	0	0	0	0		1.766	0	0	0	31904	0
1.774	0	118013	47003	0		1.774	0	0	0	0	0
1.782	48656	77516	0	38460		1.782	0	0	0	0	0
1.791	43876	54036	0	0		1.791	0	0	0	0	0
1.799	95541	0	0	21736		1.799	0	0	0	0	0
1.807	65227	0	56721	46731		1.807	0	0	33332	0	0
1.816	0	44180	117559	129832		1.816	0	0	0	0	5539
1.824	0	0	0	0		1.824	38352	37020	0	0	0
1.832	0	0	59632	0		1.832	0	58184	0	0	0
1.841	0	86120	50236	0		1.841	0	0	0	0	0
1.849	45244	14485	0	0		1.849	0	0	0	0	0
1.858	0	0	22689	33264		1.858	0	0	0	0	0
1.866	32210	0	0	12101		1.866	0	0	0	0	0
1.874	0	102163	0	45288		1.874	0	0	0	0	0
1.883	0	0	46561	0		1.883	0	0	0	0	0
1.891	0	53811	9376	0		1.891	0	0	0	57926	0
1.899	0	0	0	0		1.899	0	0	0	0	0
1.908	69261	53961	0	0		1.908	0	0	0	0	0
1.916	23335	0	0	0		1.916	0	8585	0	0	0
1.924	0	0	80796	0		1.924	0	0	0	0	0
1.933	65040	49108	0	0		1.933	0	0	0	0	39145
1.941	82510	0	0	26438		1.941	0	0	0	0	0
1.949	0	0	19958	49384		1.949	33576	0	0	0	0
1.958	80928	61320	0	0		1.958	0	0	0	0	50408
1.966	0	0	0	0		1.966	0	0	0	0	0
1.974	0	0	40860	0		1.974	0	0	0	0	0
1.983	0	0	96396	59174		1.983	0	0	0	0	0
1.991	0	0	0	95695		1.991	29820	0	0	0	0
1.999	0	48352	0	28222		1.999	0	0	0	0	0
2.008	0	0	54512	63193		2.008	0	0	0	0	0
2.016	0	0	77882	0		2.016	0	0	0	0	0
2.024	59580	0	25419	0		2.024	0	0	0	69532	0
2.033	0	18239	0	0		2.033	0	30824	0	0	0
2.041	0	0	0	0		2.041	0	41748	48692	0	49384
2.05	0	0	0	0		2.05	0	0	0	0	0
2.058	0	0	0	17904		2.058	0	0	0	0	0
2.066	34660	101898	5200	74876		2.066	0	0	0	0	73014
2.075	56848	4853	34292	4856		2.075	0	0	0	0	0
2.083	20263	47668	78906	0		2.083	0	0	0	23030	0
2.091	29883	55176	34636	4173		2.091	0	0	0	0	0
2.1	111369	0	0	41876		2.1	0	0	0	0	0
2.108	0	0	33268	0		2.108	0	0	27188	5542	0
2.116	0	6218	44612	85456		2.116	0	0	28821	0	0
2.125	0	6901	0	57124		2.125	0	0	0	0	0
2.133	4841	24725	40780	0		2.133	0	0	0	0	0
2.141	13436	0	19616	26096		2.141	0	0	0	0	0
2.15	81084	44256	0	0		2.15	0	0	64052	0	0
2.158	0	59350	57244	0		2.158	0	0	0	0	0
2.166	0	0	38812	29510		2.166	0	0	0	13814	0
2.175	0	0	53146	57235		2.175	0	0	0	0	0
2.183	17532	16192	0	23366		2.183	0	0	0	0	0
2.191	0	49374	0	58600		2.191	74039	0	0	0	0
2.2	57870	0	95452	0		2.2	0	0	0	30198	0
2.208	0	10730	0	0		2.208	0	0	0	0	0
2.216	100384	0	0	115836		2.216	0	0	0	0	67132
2.225	0	95946	0	128276		2.225	0	0	0	0	0
2.233	77515	51766	59452	57311		2.233	0	0	19263	0	0
2.241	25383	0	20299	33000		2.241	4500	0	0	0	0
2.25	36028	0	22769	29851		2.25	0	0	0	0	0
2.258	25786	0	29174	114814		2.258	0	0	34356	0	0
2.267	0	28212	20038	0		2.267	0	0	0	0	0
2.275	0	0	0	43580		2.275	0	0	60980	0	0
2.283	41424	20629	131895	0		2.283	0	52381	0	0	0
2.292	0	0	0	34288		2.292	0	0	0	0	0
2.3	24700	0	0	0		2.3	0	0	10314	0	0
2.308	0	0	0	69524		2.308	0	0	0	0	0
2.317	0	39476	0	0		2.317	0	0	0	0	0
2.325	46266	0	23371	4856		2.325	0	0	0	0	0
2.333	23335	0	17568	0		2.333	0	0	0	0	0
2.342	0	39476	43852	28144		2.342	24080	0	0	0	0
2.35	72332	4170	36420	26096		2.35	0	0	0	0	0
2.358	160646	28895	0	0		2.358	0	0	0	0	0
2.367	18898	0	91616	67971		2.367	0	0	0	35740	35390
2.375	70160	25749	58427	90918		2.375	0	0	13461	0	0
2.383	0	0	45638	0		2.383	0	0	0	0	0
2.392	0	0	76519	0		2.392	0	0	0	0	0
2.4	0	41526	63386	0		2.4	0	0	0	0	0
2.408	31589	37088	0	47600		2.408	0	0	0	39836	30270
2.417	27835	142320	0	0		2.417	0	0	0	0	0
2.425	75126	39816	0	16880		2.425	0	0	0	0	0
2.433	0	14485	0	0		2.433	0	0	0	0	32582
2.442	0	39476	42908	52116		2.442	0	0	0	0	0
2.45	0	0	30198	0		2.45	0	0	0	0	0
2.459	0	0	35316	0		2.459	0	0	0	0	0
2.467	38075	0	0	126416		2.467	55265	0	0	38470	0
2.475	5524	57224	0	0		2.475	0	0	0	0	0
2.484	30224	0	24736	65428		2.484	0	0	0	0	0
2.492	17874	0	0	0		2.492	0	0	21312	36422	0
2.5	0	0	6907	25072		2.5	0	0	0	0	23784
2.509	0	0	0	17904		2.509	0	0	0	0	0
2.517	66872	27530	5542	0		2.517	0	0	0	19616	0
2.525	8254	55518	0	36412		2.525	0	0	0	0	0
2.534	0	0	0	17485		2.534	0	0	19946	0	0
2.542	42852	0	32587	73247		2.542	0	0	0	35660	0
2.55	0	5877	103221	39484		2.55	0	0	0	0	0
2.559	0	25823	11424	31976		2.559	11730	0	42548	0	38121
2.567	0	84072	0	0		2.567	0	0	0	0	0
2.575	0	78538	26784	0		2.575	0	0	0	0	0
2.584	48377	53472	19275	49043		2.584	0	0	0	0	0
2.592	0	15509	0	4515		2.592	0	25021	0	0	0
2.6	0	0	32928	71386		2.6	0	0	0	0	0
2.609	95203	0	40598	9712		2.609	0	0	0	15179	0
2.617	13778	43572	69348	0		2.617	0	0	0	0	0
2.625	33358	25407	38209	46312		2.625	0	0	0	0	0
2.634	0	0	13392	68840		2.634	0	0	0	0	0
2.642	29200	0	0	57916		2.642	0	0	0	0	0
2.651	35684	67615	48449	16880		2.651	0	0	0	0	0
2.659	0	73076	0	0		2.659	0	0	0	0	0
2.667	37393	0	83686	0		2.667	0	0	0	0	0
2.676	26066	125375	0	0		2.676	0	0	0	0	0
2.684	0	0	112780	81703		2.684	0	0	0	0	0
2.692	16850	82027	31904	53635		2.692	0	0	0	30880	0
2.701	0	0	29937	0		2.701	47972	0	0	0	0
2.709	44900	0	0	0		2.709	0	0	0	15520	0
2.717	0	19946	44012	34364		2.717	0	0	0	0	0
2.726	0	71710	33431	0		2.726	0	0	0	0	0
2.734	34940	0	0	108743		2.734	0	0	0	0	45288
2.742	18898	30186	65936	31976		2.742	0	0	0	0	0
2.751	0	34431	0	16197		2.751	0	66032	0	0	0
2.759	200514	79293	59714	135523		2.759	0	0	0	0	0
2.767	29479	0	28230	29587		2.767	0	0	0	0	0
2.776	67831	0	30880	108929		2.776	0	0	0	0	0
2.784	27835	0	54514	0		2.784	0	0	0	0	0
2.792	0	0	35740	45972		2.792	0	0	0	4176	0
2.801	21008	22677	60316	11000		2.801	0	0	0	0	0
2.809	53776	50056	0	4173		2.809	0	0	0	0	29851
2.817	0	0	16886	0		2.817	33575	0	0	0	0
2.826	0	0	58006	6904		2.826	0	0	0	0	0
2.834	20667	34964	0	84012		2.834	0	0	0	0	0
2.842	0	16874	0	63611		2.842	0	90609	0	24736	0
2.851	42512	33260	218068	0		2.851	0	0	0	0	0
2.859	84279	73270	65776	19875		2.859	0	0	0	0	11419
2.868	0	42888	13814	0		2.868	0	0	26090	0	0
2.876	0	59349	82319	22342		2.876	0	0	0	0	0
2.884	35964	0	39492	13808		2.884	39719	0	0	0	0
2.893	52068	58932	87260	48700		2.893	0	0	0	0	0
2.901	0	0	0	48703		2.901	0	0	0	5200	0
2.909	0	55860	0	0		2.909	0	0	0	0	15174
2.918	46328	0	0	33948		2.918	0	0	0	0	0
2.926	23676	41452	0	55683		2.926	0	0	0	0	0
2.934	0	43840	132997	46311		2.934	12754	0	0	49732	0
2.943	14802	72734	0	55188		2.943	0	0	0	0	8688
2.951	89120	37769	17227	38463		2.951	0	0	0	0	0
2.959	0	97652	78907	46312		2.959	0	0	7925	0	18246
2.968	0	66933	89487	0		2.968	0	0	0	0	0
2.976	0	37087	19195	0		2.976	0	0	0	73787	0
2.984	117452	0	0	0		2.984	0	0	0	0	0
2.993	43257	20629	0	0		2.993	0	23367	0	0	0
3.001	25042	0	0	0		3.001	58555	0	0	0	43580
3.009	88158	0	4518	0		3.009	0	0	0	0	0
3.018	26748	137394	0	0		3.018	0	45552	0	0	0
3.026	73356	22335	71579	17827		3.026	0	0	0	0	0
3.034	26407	43721	0	0		3.034	19239	0	0	37788	65428
3.043	12754	0	0	57576		3.043	0	0	24116	0	0
3.051	27772	0	0	0		3.051	0	0	0	0	0
3.059	0	36405	0	0		3.059	0	0	84532	40518	0
3.068	23397	97996	52022	24048		3.068	0	0	0	0	0
3.076	0	0	0	0		3.076	0	19901	42476	41884	12102
3.085	56289	0	0	5539		3.085	0	0	0	0	0
3.093	0	103338	0	60043		3.093	0	0	0	0	0
3.101	0	18239	0	0		3.101	3817	0	0	0	0
3.11	0	0	77040	0		3.11	0	0	0	0	0
3.118	0	0	26784	67552		3.118	0	15806	0	0	0
3.126	46608	34965	28832	44869		3.126	0	33608	0	0	58679
3.135	0	57373	0	25491		3.135	0	23656	0	0	0
3.143	41550	0	26443	0		3.143	0	0	0	0	0
3.151	24763	0	80352	0		3.151	0	0	0	0	0
3.16	0	0	0	0		3.16	0	0	0	0	0
3.168	0	90365	17227	18246		3.168	79718	0	0	0	0
3.176	46267	118352	0	0		3.176	13095	0	0	0	0
3.185	0	45695	0	97324		3.185	0	37652	0	0	0
3.193	27493	78194	0	0		3.193	0	0	0	76939	0
3.201	162626	86386	0	33948		3.201	0	0	0	0	0
3.21	32613	9023	29856	0		3.21	30224	40380	0	0	13808
3.218	49401	102090	0	27539		3.218	0	0	0	0	0
3.226	29542	0	23030	7928		3.226	0	0	0	54512	78056
3.235	19580	69928	25420	0		3.235	64700	0	0	0	0
3.243	13033	0	0	18928		3.243	0	0	0	0	0
3.251	24359	58666	44612	28827		3.251	0	0	0	0	0
3.26	31527	61470	0	55868		3.26	0	0	0	52464	0
3.268	0	31551	0	0		3.268	0	0	0	0	0
3.277	9682	72394	25760	77947		3.277	0	0	0	0	0
3.285	0	4512	58087	0		3.285	0	0	0	0	0
3.293	0	0	0	160211		3.293	0	0	0	0	0
3.302	0	44936	0	42556		3.302	0	0	0	45636	0
3.31	29604	0	63547	0		3.31	0	0	0	0	0
3.318	186771	18922	44532	13467		3.318	0	0	0	0	0
3.327	0	62494	19616	88372		3.327	29479	0	0	0	22683
3.335	30224	0	48028	0		3.335	0	0	0	0	0
3.343	0	32992	0	35731		3.343	0	0	0	0	0
3.352	0	0	44956	0		3.352	0	0	0	0	0
3.36	59918	22826	0	97247		3.36	0	8585	17215	0	0
3.368	48656	0	0	42216		3.368	0	0	0	42564	0
3.377	0	0	93244	0		3.377	0	0	0	0	0
3.385	53092	46644	0	0		3.385	0	0	0	0	0
3.393	0	53472	35316	55001		3.393	0	0	20703	0	40510
3.402	0	67464	33692	0		3.402	0	0	0	0	0
3.41	30907	26164	52466	0		3.41	0	0	0	0	0
3.418	0	40840	0	101424		3.418	0	0	0	0	0
3.427	101408	131252	0	0		3.427	0	0	80926	0	0
3.435	93960	56009	86836	109008		3.435	0	0	17898	5883	0
3.443	0	0	0	48020		3.443	0	0	0	0	0
3.452	0	29236	44612	0		3.452	28796	0	0	0	0
3.46	48252	15167	48972	0		3.46	0	0	8608	0	0
3.468	59920	0	33612	39222		3.468	10302	0	0	0	0
3.477	0	0	46320	26437		3.477	0	0	0	0	0
3.485	0	52521	43932	60648		3.485	0	5513	17898	0	0
3.494	0	58323	26784	96038		3.494	0	0	35720	20982	0
3.502	0	0	0	0		3.502	0	0	0	0	0
3.51	115000	24042	0	0		3.51	0	0	11071	0	0
3.519	64482	16533	0	27803		3.519	53092	0	0	0	0
3.527	29479	0	47344	0		3.527	0	0	0	0	67132
3.535	0	0	66618	0		3.535	0	0	0	0	0
3.544	43598	0	87943	0		3.544	0	0	26090	0	0
3.552	91169	19338	163535	58678		3.552	15826	0	0	0	0
3.56	18556	65684	0	80103		3.56	0	0	0	0	0
3.569	0	33333	0	0		3.569	67088	0	0	0	0
3.577	61750	0	54512	0		3.577	0	0	0	0	0
3.585	21970	0	52705	0		3.585	0	0	0	0	44948
3.594	77794	51080	0	27539		3.594	0	7561	40428	48972	15174
3.602	0	0	0	45212		3.602	0	0	0	39152	0
3.61	0	59956	0	36756		3.61	42512	0	0	0	0
3.619	0	0	18251	41115		3.619	0	0	18239	29174	0
3.627	0	49032	80353	0		3.627	0	0	34696	102542	22342
3.635	50020	30186	0	38044		3.635	0	0	0	44612	23707
3.644	0	0	0	17904		3.644	0	0	0	0	53480
3.652	0	73004	95632	39144		3.652	0	0	0	23371	0
3.66	35624	13461	0	49044		3.66	0	0	0	0	117884
3.669	0	0	0	51772		3.669	0	0	27455	0	0
3.677	64700	25066	0	0		3.677	0	0	0	0	0
3.686	0	0	0	39068		3.686	0	0	0	0	22000
3.694	33576	51080	74652	39408		3.694	0	0	0	0	0
3.702	0	34356	0	36676		3.702	0	0	0	0	0
3.711	0	0	60134	0		3.711	26748	0	0	22006	0
3.719	38819	9632	0	0		3.719	0	0	0	0	0
3.727	9620	0	29174	45892		3.727	0	0	0	0	0
3.736	40806	0	84708	36678		3.736	0	0	0	67484	0
3.744	0	0	0	0		3.744	0	0	0	0	0
3.752	70500	31967	58689	4856		3.752	0	0	0	0	0
3.761	0	0	51780	0		3.761	0	0	0	0	42216
3.769	0	0	0	0		3.769	0	22632	0	0	0
3.777	0	0	33348	77449		3.777	0	0	0	43168	0
3.786	35624	0	28913	41611		3.786	34941	0	0	0	0
3.794	0	21994	35057	40587		3.794	0	0	0	0	0
3.802	6889	0	22688	33684		3.802	29541	0	0	0	0
3.811	0	15167	0	46388		3.811	0	43452	0	0	0
3.819	18898	50132	0	0		3.819	0	0	0	0	0
3.827	0	0	71056	0		3.827	0	0	0	0	0
3.836	49618	15509	0	59284		3.836	0	0	0	0	0
3.844	0	5194	0	0		3.844	136784	0	0	0	0
3.852	0	59958	14155	0		3.852	0	15753	0	0	0
3.861	28176	38792	0	56212		3.861	0	0	0	0	73276
3.869	52814	28479	0	0		3.869	0	0	53056	0	0
3.878	0	0	12790	0		3.878	0	0	56544	0	4856
3.886	38756	0	148520	42900		3.886	5865	0	0	0	0
3.894	70500	0	0	36676		3.894	0	0	0	0	0
3.903	0	0	0	21395		3.903	0	0	0	0	0
3.911	43536	0	36340	76348		3.911	0	0	0	0	0
3.919	0	0	26102	89893		3.919	0	0	37088	35396	0
3.928	56632	33940	54170	0		3.928	0	0	0	0	0
3.936	0	95944	56218	63535		3.936	0	0	0	0	33340
3.944	0	0	10742	26096		3.944	31993	0	0	0	0
3.953	0	20970	50919	0		3.953	0	0	0	0	0
3.961	0	37430	0	65582		3.961	0	0	0	0	0
3.969	18898	0	0	90233		3.969	0	0	0	0	48020
3.978	0	39209	0	0		3.978	48314	0	0	42564	0
3.986	0	44256	37105	50750		3.986	0	0	95264	0	0
3.994	27431	0	107656	0		3.994	0	41456	0	4176	0
4.003	0	33332	37868	109008		4.003	0	0	0	0	0
4.011	36988	24383	30198	18928		4.011	19301	0	24725	0	0
4.019	45584	0	0	0		4.019	0	0	0	0	0
4.028	0	25482	0	0		4.028	0	0	0	0	0
4.036	0	15850	0	0		4.036	0	22632	0	0	38804
4.044	42792	34284	124626	53820		4.044	21349	0	21653	0	25150
4.053	22994	0	18251	106354		4.053	0	0	0	0	0
4.061	78539	68832	86940	0		4.061	39037	0	0	0	0
4.069	0	31552	27808	0		4.069	0	0	0	4859	38275
4.078	51388	0	63205	35732		4.078	0	0	0	34374	0
4.086	29200	0	21323	0		4.086	39161	0	0	21664	0
4.095	57251	146001	201064	34708		4.095	18556	0	66858	0	0
4.103	351887	899460	543580	454508		4.103	44220	0	0	94949	59702
4.111	966858	2283985	2935988	1742115		4.111	0	0	73075	16886	73091
4.12	4166100	6754888	4105028	5499067		4.12	5865	0	21653	0	45102
4.128	8931216	7851296	9547192	8461692		4.128	0	0	0	72000	0
4.136	16290448	12513248	12023872	11875108		4.136	0	0	43233	121914	0
4.145	17699136	14382192	12097000	14094992		4.145	28176	0	15850	74308	135972
4.153	18097136	13695464	13392300	13262304		4.153	0	59208	0	71236	31294
4.161	14773548	12672752	12226176	10940432		4.161	0	18877	0	59632	0
4.17	14140336	12506400	10179056	9098204		4.17	0	117339	84192	0	0
4.178	11413084	8176898	8580928	7597884		4.178	83256	40435	24458	145345	0
4.186	6086576	5636588	5886820	5363219		4.186	0	0	0	26865	89320
4.195	4934265	4574877	3429864	3380158		4.195	0	0	62004	14838	0
4.203	2879600	3080384	2212452	2195464		4.203	49060	0	39136	41120	32582
4.211	2241631	1163202	1243751	1595496		4.211	69879	0	11754	82399	33604
4.22	1625850	1434163	1322138	1114451		4.22	33232	0	0	47345	42900
4.228	1059008	1316934	1052526	1569695		4.228	45304	0	79636	33952	73246
4.236	1013156	1114080	1085523	900096		4.236	46608	0	258673	82901	143296
4.245	960398	976880	810479	361891		4.245	46795	0	76712	41963	56552
4.253	523986	413095	1002974	574697		4.253	10302	25363	173307	125470	61222
4.261	569688	293253	564216	778482		4.261	65847	36628	20970	67824	8952
4.27	741302	442031	510652	304419		4.27	42172	0	114335	93924	29168
4.278	412832	310052	432057	512566		4.278	50083	4148	49716	162256	53635
4.286	468991	585497	322538	429848		4.286	0	12051	98824	25419	0
4.295	544090	359618	543959	554368		4.295	92656	0	50889	42044	38804
4.303	431038	300050	226924	418782		4.303	121950	0	19605	0	22342
4.312	332833	465861	374157	479380		4.312	10023	0	0	96996	44684
4.32	486812	242245	406351	663105		4.32	0	35552	68978	38468	50408
4.328	363399	232201	292104	324525		4.328	15484	0	22410	86076	0
4.337	95202	94121	276217	205357		4.337	0	0	38036	0	28827
4.345	199589	221614	209158	221243		4.345	0	22973	106674	166848	120428
4.353	198909	253284	214798	176296		4.353	0	0	277697	266680	170570
4.362	68361	330307	500615	231636		4.362	0	0	490453	817888	272833
4.37	56974	313436	202448	62168		4.37	40400	39016	1076951	1355835	1142936
4.378	133338	196401	140507	192493		4.378	75530	7561	895513	1013754	1181044
4.387	84278	293489	128882	412160		4.387	64823	121540	1709832	1811220	1815349
4.395	151308	271186	324761	73432		4.395	37454	275082	1921266	2418934	2207340
4.403	271672	88167	177868	68807		4.403	25724	87849	1841593	1834857	2789640
4.412	166294	174099	38548	44078		4.412	61690	1138799	1999537	1756101	2933882
4.42	170390	315441	191584	68654		4.42	0	892543	2241372	1525305	1774825
4.428	308716	125595	25841	112499		4.428	98676	882639	1737422	1610853	1794270
4.437	141717	265649	72002	193395		4.437	0	82811	1350092	1176751	1455952
4.445	102277	237127	165825	260994		4.445	0	30141	873145	1034817	1106459
4.453	83660	409385	111154	142318		4.453	0	223435	664711	651060	689975
4.462	100384	71783	145548	116255		4.462	56848	302196	318544	459029	655259
4.47	85302	0	70373	64217		4.47	0	207339	327461	435336	538417
4.478	15826	210396	248364	92703		4.478	0	58184	280282	194155	212787
4.487	189998	249415	222668	47832		4.487	0	157450	226812	346332	177475
4.495	120988	0	20299	53294		4.495	26407	30535	138376	295151	70284
4.504	18216	156658	0	34972		4.504	0	76720	23508	189977	78551
4.512	72612	126813	159438	78553		4.512	166231	0	137887	163700	307493
4.52	63180	49033	72764	121034		4.52	15144	0	127496	127015	73091
4.529	123376	72808	31643	57236		4.529	35686	121198	54227	120792	99603
4.537	52410	84341	0	0		4.537	45584	27752	67763	79591	15592
4.545	90888	72543	16886	50903		4.545	107892	50043	94461	232208	108062
4.554	113138	108457	30539	0		4.554	0	0	77662	118582	65084
4.562	50361	16533	216244	38539		4.562	21691	0	91316	31041	130557
4.57	32613	128860	16203	97328		4.57	0	0	195112	186369	237210
4.579	113478	90217	190402	135679		4.579	0	0	79250	155686	72408
4.587	134240	58740	58608	142012		4.587	0	13075	263745	300792	299717
4.595	101750	128326	134526	489626		4.595	43132	53063	270040	123603	513504
4.604	102214	360078	312299	327024		4.604	0	0	316803	294973	874861
4.612	151832	163855	323768	254960		4.612	0	62672	421652	573015	835804
4.62	0	198790	261801	293607		4.62	37175	77951	590644	567312	461754
4.629	48034	53963	247223	208767		4.629	54116	61701	192872	548359	668880
4.637	0	70003	206184	351496		4.637	36028	0	457664	345167	861975
4.645	0	75809	161993	440545		4.645	0	0	495115	373275	718196
4.654	73759	130909	302665	129115		4.654	0	24390	465502	179722	450288
4.662	188698	37768	134782	117851		4.662	35344	0	278540	413672	337462
4.67	72737	96510	58346	176717		4.67	56164	0	27871	309145	544433
4.679	133495	54570	240056	217037		4.679	7230	0	159997	58428	199475
4.687	99020	53812	175664	135866		4.687	20263	0	127984	193638	216505
4.695	50300	116113	89410	127068		4.695	99980	97304	42815	139985	69336
4.704	133276	76417	26102	16880		4.704	0	55453	21994	100068	198111
4.712	93556	67273	17227	102260		4.712	0	39016	55325	132318	25414
4.721	68021	77516	13472	52796		4.721	0	0	89534	38732	131847
4.729	82912	30527	81982	45212		4.729	0	71548	117060	75996	0
4.737	48996	90900	255178	26437		4.737	33916	0	0	51522	92204
4.746	33576	38792	44353	87085		4.746	118288	0	9365	7248	0
4.754	0	0	32246	50904		4.754	36709	0	14143	62522	28982
4.762	40121	58401	0	101423		4.762	0	0	0	74813	56288
4.771	35469	178385	57924	109955		4.771	0	0	0	20300	0
4.779	22311	37768	85213	103127		4.779	289761	0	0	135546	0
4.787	148358	62153	27126	194808		4.787	148696	0	69931	0	0
4.796	101562	115207	0	28299		4.796	0	0	4170	0	61408
4.804	0	44937	76516	151489		4.804	0	0	0	0	0
4.812	0	50398	96136	84014		4.812	39780	62331	29845	0	30952
4.821	88437	0	0	47676		4.821	29200	0	96852	15520	57576
4.829	0	89802	64231	225292		4.829	0	59602	0	0	66947
4.837	28518	125716	37708	120352		4.837	40123	0	0	52807	0
4.846	25787	70078	140404	31899		4.846	24359	0	50889	32667	19952
4.854	21287	125256	91800	147844		4.854	0	0	29503	0	0
4.862	59918	0	48529	24048		4.862	56226	0	53812	25419	52952
4.871	60944	49032	84711	79732		4.871	0	0	14485	25419	76580
4.879	0	0	58687	110372		4.879	37052	71548	45768	0	39484
4.887	0	79412	42908	38803		4.887	104078	0	46036	0	75900
4.896	133615	66440	37364	0		4.896	0	0	0	47684	0
4.904	15826	12437	67644	30611		4.904	0	92420	88020	33348	18246
4.913	7913	60179	0	95352		4.913	0	0	0	0	0
4.921	0	75955	61682	18928		4.921	37052	0	79219	71400	0
4.929	34041	63370	99048	123423		4.929	33636	0	24383	73787	16880
4.938	210389	180210	6566	154529		4.938	45520	0	40500	0	0
4.946	0	184040	76519	146182		4.946	0	0	0	0	0
4.954	0	55326	0	0		4.954	0	0	0	24395	0
4.963	40124	97459	149984	72408		4.963	34724	0	20287	0	17904
4.971	93835	74367	0	0		4.971	0	33948	45888	11686	120271
4.979	83596	16533	0	0		4.979	0	0	0	41201	13467
4.988	53092	0	23030	23629		4.988	45243	53404	44180	0	0
4.996	0	0	20982	0		4.996	23677	0	88924	0	108324
5.004	43876	26431	0	0		5.004	21288	35654	71028	51440	0
5.013	66404	51692	0	26779		5.013	0	48968	0	54172	0
5.021	37672	50622	57062	16880		5.021	0	0	27262	0	0
5.029	127132	0	27547	0		5.029	0	0	64125	0	21395
5.038	43132	51305	0	102864		5.038	0	0	0	38550	10054
5.046	16167	20629	0	133135		5.046	53436	0	50814	10400	0
5.054	0	0	76780	24048		5.054	35407	0	244220	0	30347
5.063	40464	49717	58268	16198		5.063	23676	0	0	0	0
5.071	31651	0	0	74271		5.071	19580	0	104137	52804	0
5.079	69880	49716	51440	0		5.079	13436	0	0	0	28486
5.088	78475	22751	57745	73697		5.088	21970	0	12778	91878	29510
5.096	0	0	85395	40851		5.096	49401	0	0	23371	100212
5.104	0	0	0	7928		5.104	0	0	0	173776	58678
5.113	0	37356	8272	0		5.113	0	0	0	0	0
5.121	0	23359	70636	0		5.121	0	37808	30334	0	0
5.13	0	29236	108502	58940		5.13	197295	0	63712	0	115649
5.138	50704	45960	97180	35388		5.138	0	6879	10047	0	0
5.146	0	27455	48188	74875		5.146	0	0	23018	0	34024
5.155	29479	38452	73284	54241		5.155	29479	0	24799	5200	0
5.163	37328	46036	130408	57048		5.163	6206	28776	41524	0	0
5.171	0	28554	30539	0		5.171	52814	0	30527	0	0
5.18	65848	34696	49473	0		5.18	0	0	41184	0	45628
5.188	48315	72393	58929	46652		5.188	15484	0	13120	86577	25227
5.196	58957	28895	62022	0		5.196	0	0	25140	87700	0
5.205	89462	80734	83186	0		5.205	44840	0	49939	0	30534
5.213	121485	38380	79932	63191		5.213	48656	22291	31210	0	123159
5.221	0	20970	36764	0		5.221	21411	18195	0	75234	34628
5.23	0	189426	113279	112423		5.23	0	69549	96628	0	0
5.238	93217	31210	92740	70700		5.238	53776	0	0	25419	0
5.246	80525	159168	64831	0		5.246	0	0	56200	0	0
5.255	88375	185817	78906	136206		5.255	0	0	31284	104244	0
5.263	0	0	24395	43580		5.263	0	0	0	35659	0
5.271	120521	46304	99968	130748		5.271	0	78084	29311	0	23101
5.28	67428	6560	0	96722		5.28	49526	0	0	92300	0
5.288	13095	19263	28230	91257		5.288	89122	0	17557	17910	0
5.296	24825	164240	24816	164350		5.296	58212	0	39134	12448	21395
5.305	64016	0	207812	51432		5.305	0	0	0	0	6221
5.313	35344	31967	149459	69755		5.313	0	0	101972	23712	0
5.322	65506	24042	0	85116		5.322	0	0	0	100230	24048
5.33	118538	25066	13131	180344		5.33	0	14099	59349	0	0
5.338	73419	36479	24736	70359		5.338	0	4489	60714	13131	0
5.347	137312	11071	23030	34972		5.347	0	0	100263	0	0
5.355	44964	45012	172395	52116		5.355	0	0	0	4518	0
5.363	119840	93064	144922	70700		5.363	16850	0	38720	0	24048
5.372	50768	215368	103723	0		5.372	97590	0	0	21323	0
5.38	0	28212	10742	0		5.38	66748	0	60980	0	0
5.388	89616	57108	104145	0		5.388	0	0	0	0	0
5.397	82915	0	94348	110186		5.397	66591	0	0	0	0
5.405	114036	287981	0	120771		5.405	0	0	76075	45636	34972
5.413	45244	19263	57664	41269		5.413	0	0	13802	15520	0
5.422	142896	60106	38388	20294		5.422	0	0	35039	18934	0
5.43	0	46303	26102	24390		5.43	21629	0	0	0	0
5.438	28455	48082	0	75558		5.438	0	0	92872	0	0
5.447	127537	125526	0	177508		5.447	13095	0	47476	20640	0
5.455	47756	17215	58268	122396		5.455	0	0	0	0	99870
5.463	101190	80927	0	58600		5.463	0	0	34771	22347	0
5.472	68796	0	53911	66000		5.472	0	0	0	5542	0
5.48	61749	47327	26182	0		5.48	45180	41404	20970	36081	100056
5.488	59426	50399	106877	0		5.488	0	0	81609	0	0
5.497	0	0	0	99372		5.497	0	0	0	77883	42216
5.505	135109	0	0	97404		5.505	38076	0	0	0	0
5.514	32955	61813	0	47336		5.514	53559	0	32991	67644	83328
5.522	30162	27946	74130	25072		5.522	0	37020	0	0	0
5.53	0	142590	0	0		5.53	21970	0	86804	0	53634
5.539	0	38452	217286	7587		5.539	68452	0	34696	5883	0
5.547	0	0	46401	37096		5.547	111988	0	0	0	0
5.555	0	0	29254	0		5.555	0	0	87487	0	0
5.564	29820	33600	16203	37436		5.564	139418	0	50056	0	0
5.572	0	48276	33008	0		5.572	0	62960	0	0	20635
5.58	0	0	80012	0		5.58	0	0	0	7590	0
5.589	0	35720	90672	39144		5.589	96412	0	51765	0	0
5.597	0	94432	0	0		5.597	0	0	0	0	49044
5.605	12071	37428	0	42556		5.605	0	0	57298	0	66264
5.614	0	28821	0	28827		5.614	18556	21267	36746	0	34628
5.622	126854	0	0	0		5.622	0	0	0	0	0
5.63	81952	0	33008	6221		5.63	25042	0	43912	0	13808
5.639	95544	7242	55695	6221		5.639	73014	0	0	54852	0
5.647	0	45620	109444	12784		5.647	0	0	0	0	35652
5.655	92536	70536	30539	59964		5.655	25787	0	21653	17227	0
5.664	20605	0	0	11000		5.664	0	0	35988	93325	0
5.672	19581	65639	0	62696		5.672	14802	0	0	0	66263
5.68	80648	0	0	0		5.68	14119	19901	0	0	0
5.689	0	249878	52043	40168		5.689	25383	0	19264	0	0
5.697	0	0	0	40588		5.697	96444	0	35039	66619	0
5.705	45520	48960	54593	44948		5.705	0	0	4853	141611	0
5.714	0	61469	0	43504		5.714	0	0	42890	34716	77527
5.722	60260	84532	152614	0		5.722	5865	0	156241	0	0
5.731	22311	38792	100152	28827		5.731	0	0	0	0	0
5.739	36028	0	0	93988		5.739	0	0	50056	30539	35126
5.747	30844	39136	40859	52193		5.747	148420	0	0	0	0
5.756	22994	30602	0	0		5.756	0	0	0	7590	39220
5.764	0	0	0	0		5.764	29479	13757	55326	0	0
5.772	0	32650	59291	0		5.772	0	0	0	0	87999
5.781	3817	0	0	55264		5.781	31248	0	0	54331	43317
5.789	0	0	48529	0		5.789	81204	0	24457	53569	0
5.797	0	29236	24736	46995		5.797	0	0	39817	0	89709
5.806	105565	118011	12790	56892		5.806	39036	0	66740	0	28827
5.814	33296	0	0	0		5.814	0	0	55252	61418	0
5.822	139760	176304	0	19006		5.822	0	0	21653	0	0
5.831	0	86387	0	48360		5.831	40185	0	0	6566	40092
5.839	43472	0	0	132452		5.839	116830	0	0	152514	0
5.847	0	43574	58428	0		5.847	0	0	62345	0	0
5.856	11047	55860	12790	47150		5.856	0	0	39816	0	0
5.864	0	52520	0	0		5.864	93122	44476	0	0	24390
5.872	62498	0	99308	92964		5.872	49122	0	17557	0	0
5.881	47353	25749	0	42900		5.881	0	21267	0	0	0
5.889	32272	23018	33268	14150		5.889	57871	0	0	0	0
5.897	79158	46984	38388	52609		5.897	142900	0	0	53147	0
5.906	43876	0	74650	60912		5.906	157357	0	31967	51780	0
5.914	25383	0	0	77868		5.914	0	0	0	0	11760
5.923	42853	0	0	0		5.923	37454	0	0	60736	0
5.931	17532	0	34032	149180		5.931	96353	0	0	0	27120
5.939	0	37696	40780	0		5.939	56164	32530	0	0	55342
5.948	6548	84340	0	80602		5.948	73420	0	0	0	79840
5.956	0	46228	0	0		5.956	0	0	57375	0	0
5.964	0	76340	22347	0		5.964	0	36337	0	0	0
5.973	0	44936	0	0		5.973	0	15123	0	0	0
5.981	0	102429	67223	32582		5.981	0	0	0	0	62696
5.989	30565	0	0	0		5.989	65909	85644	80586	0	0
5.998	113881	19605	0	0		5.998	0	12392	49451	17227	0
6.006	0	45204	17648	0		6.006	0	0	0	0	0
6.014	0	54230	40860	22683		6.014	51449	6196	0	32667	0
6.023	0	93439	0	77608		6.023	0	0	27797	0	27539
6.031	0	85364	0	24731		6.031	53092	0	0	100572	32318
6.039	83940	0	0	0		6.039	20604	0	0	0	18323
6.048	0	45205	0	20294		6.048	0	51016	0	0	64743
6.056	28455	9365	70375	0		6.056	0	46236	0	0	19952
6.064	0	44596	0	0		6.064	71525	7220	0	0	0
6.073	0	26847	80952	0		6.073	0	0	0	73284	45366
6.081	0	49032	0	0		6.081	19240	0	0	0	0
6.089	22994	38453	23793	60802		6.089	44220	0	0	0	0
6.098	0	0	0	37096		6.098	0	0	0	24737	163853
6.106	26066	35039	65776	0		6.106	0	0	0	37446	0
6.114	0	0	80452	52006		6.114	0	0	0	0	0
6.123	0	13802	0	0		6.123	0	0	25407	0	0
6.131	0	17557	0	0		6.131	25724	0	34016	0	0
6.14	35624	105044	35396	0		6.14	28797	0	49451	0	55868
6.148	22652	0	0	0		6.148	5865	0	53814	0	0
6.156	0	0	0	0		6.156	32551	0	16874	0	0
6.165	47972	0	0	42217		6.165	0	0	0	16203	0
6.173	111991	0	0	0		6.173	156828	0	0	111655	0
6.181	19580	38452	42144	0		6.181	0	0	0	26102	0
6.19	0	0	0	0		6.19	0	0	0	0	0
6.198	14119	0	0	57236		6.198	24421	0	0	0	0
6.206	0	61812	78144	51510		6.206	0	41800	0	0	0
6.215	4500	21994	0	0		6.215	0	22632	17898	0	0
6.223	0	0	0	35388		6.223	78135	0	0	0	0
6.231	0	46984	0	20976		6.231	0	0	0	0	0
6.24	44684	0	40436	53480		6.24	87008	0	6218	0	31635
6.248	28114	35306	0	0		6.248	0	0	0	0	29510
6.256	0	0	0	0		6.256	33232	0	19264	0	0
6.265	0	0	0	0		6.265	73698	0	63861	0	0
6.273	0	0	0	55342		6.273	0	107439	0	18934	63797
6.281	93154	55520	0	0		6.281	0	0	0	0	0
6.29	43940	60296	0	27539		6.29	0	0	0	28832	0
6.298	53216	0	0	22342		6.298	54117	39356	0	0	0
6.306	41148	108160	20982	0		6.306	0	0	96286	0	30611
6.315	0	0	0	0		6.315	0	0	45961	0	24126
6.323	0	29503	0	41114		6.323	167598	57893	0	49392	0
6.332	0	48352	0	65428		6.332	77048	0	0	0	0
6.34	27090	37012	0	0		6.34	0	0	0	33952	0
6.348	0	0	0	0		6.348	0	0	67346	0	0
6.357	30224	0	0	0		6.357	48997	0	32234	57062	0
6.365	0	40916	0	0		6.365	20263	0	0	0	44264
6.373	0	0	0	0		6.373	0	0	0	0	35732
6.382	8596	56884	0	4856		6.382	39378	0	0	0	54504
6.39	0	140848	17568	0		6.39	0	47943	30869	27808	47071
6.398	0	93140	0	41192		6.398	0	30483	28213	41120	0
6.407	0	0	23371	76504		6.407	0	0	29578	0	0
6.415	52753	0	0	11419		6.415	0	0	0	0	0
6.423	0	35720	13814	0		6.423	0	0	0	0	0
6.432	0	0	0	0		6.432	0	0	6560	0	0
6.44	69260	0	20982	0		6.44	41148	0	0	0	0
6.448	37796	0	0	0		6.448	102556	0	0	0	0
6.457	36028	0	0	0		6.457	0	0	0	0	0
6.465	0	0	48448	0		6.465	0	0	0	0	7928
6.473	0	88167	0	0		6.473	0	0	9706	32668	0
6.482	0	0	0	0		6.482	0	0	34696	0	0
6.49	0	0	27206	65239		6.49	18556	0	0	0	0
6.498	0	0	28491	23784		6.498	0	0	0	0	0
6.507	0	0	0	49044		6.507	30845	0	0	0	0
6.515	0	34015	0	0		6.515	0	0	64201	0	0
6.523	28114	0	36340	0		6.523	0	0	0	0	117620
6.532	0	0	0	44684		6.532	0	0	0	20299	0
6.54	0	0	78987	57236		6.54	0	0	0	0	0
6.549	52409	0	0	53899		6.549	0	0	0	52284	0
6.557	0	0	0	0		6.557	0	0	0	21323	48360
6.565	0	41792	21323	0		6.565	0	0	0	0	4173
6.574	21287	0	0	17827		6.574	0	0	116084	0	0
6.582	24018	0	0	5539		6.582	19580	0	0	0	38120
6.59	0	93068	102018	0		6.59	0	0	0	0	0
6.599	0	0	0	0		6.599	0	0	0	0	0
6.607	0	0	34636	0		6.607	0	0	0	0	0
6.615	0	0	36684	0		6.615	0	0	0	0	0
6.624	0	0	0	0		6.624	0	0	0	0	0
6.632	0	0	0	0		6.632	133772	0	0	0	0
6.64	26066	0	0	67708		6.64	0	0	32308	0	0
6.649	173738	0	44192	0		6.649	117232	0	0	0	0
6.657	7572	43498	0	0		6.657	0	0	52935	0	0
6.665	26407	30527	28832	0		6.665	18556	0	0	0	0
6.674	0	0	0	0		6.674	35684	0	0	11766	0
6.682	0	0	0	0		6.682	0	0	6901	34636	0
6.69	41426	0	0	0		6.69	0	0	0	0	0
6.699	0	0	0	33000		6.699	23335	0	0	0	0
6.707	91788	29162	45216	0		6.707	56848	0	0	55879	0
6.715	31527	0	29856	4173		6.715	0	0	0	29857	0
6.724	28859	60640	86076	30192		6.724	25446	0	4512	0	0
6.732	60729	0	0	0		6.732	0	0	0	0	0
6.74	0	0	0	0		6.74	0	33607	0	31563	0
6.749	0	0	0	0		6.749	0	0	0	0	0
6.757	0	0	0	0		6.757	0	0	0	0	0
6.766	0	0	0	0		6.766	0	0	0	0	23784
6.774	0	0	0	0		6.774	0	42139	0	51100	21054
6.782	0	0	0	0		6.782	0	0	0	0	0
6.791	0	0	0	0		6.791	0	31218	74709	0	0
6.799	0	0	0	55452		6.799	0	0	0	0	0
6.807	0	12096	0	0		6.807	0	0	0	0	0
6.816	0	0	0	0		6.816	0	0	0	0	0
6.824	0	0	53148	0		6.824	0	0	0	0	0
6.832	0	0	0	0		6.832	0	0	0	18593	0
6.841	25724	0	0	36412		6.841	0	0	0	0	0
6.849	57532	0	0	0		6.849	0	0	0	0	0
6.857	0	0	0	0		6.857	0	0	0	0	0
6.866	0	0	0	0		6.866	0	0	0	0	0
6.874	0	46984	0	0		6.874	0	0	0	17227	52036
6.882	0	62006	0	0		6.882	0	0	0	0	0
6.891	17874	0	0	0		6.891	0	0	0	0	0
6.899	0	0	0	0		6.899	48314	0	0	6224	0
6.907	17874	0	0	0		6.907	0	0	0	0	0
6.916	93496	0	0	0		6.916	0	0	0	0	0
6.924	0	74976	0	0		6.924	0	0	0	0	0
6.932	0	0	0	0		6.932	0	0	0	0	0
6.941	0	0	26784	0		6.941	0	0	0	0	0
6.949	0	39818	35740	0		6.949	5524	0	0	26102	0
6.958	0	0	0	0		6.958	0	0	0	0	0
6.966	36988	0	0	32240		6.966	0	0	0	0	0
6.974	0	0	0	0		6.974	0	40432	0	0	39408
6.983	0	0	0	0		6.983	0	0	0	0	0
6.991	0	0	0	0		6.991	0	0	0	0	0
6.999	0	0	0	0		6.999	0	0	0	0	0
7.008	0	0	0	0		7.008	0	0	0	0	69524
7.016	0	0	0	0		7.016	0	0	0	0	22000
7.024	0	0	0	0		7.024	0	0	0	0	0
7.033	0	0	0	72252		7.033	0	0	0	0	0
7.041	0	0	0	0		7.041	0	0	0	0	0
7.049	0	0	0	0		7.049	0	0	0	0	20293
7.058	0	0	0	0		7.058	0	0	0	0	0
7.066	0	0	0	0		7.066	0	0	0	0	0
7.074	0	0	0	0		7.074	0	0	0	0	0
7.083	0	0	0	0		7.083	0	0	0	0	0
7.091	0	0	0	0		7.091	0	0	0	0	0
7.099	0	0	0	0		7.099	0	0	0	0	0
7.108	0	0	0	0		7.108	0	0	0	0	0
7.116	0	0	0	0		7.116	0	0	0	0	0
7.124	0	0	0	0		7.124	0	0	0	0	0
7.133	0	0	0	0		7.133	0	0	0	0	0
7.141	0	0	0	0		7.141	0	0	0	0	0
7.149	0	0	0	13467		7.149	0	0	0	0	0
7.158	0	0	0	0		7.158	0	0	0	0	0
7.166	0	0	0	0		7.166	0	0	0	0	0
7.175	0	0	0	0		7.175	0	0	0	0	0
7.183	0	0	0	0		7.183	0	0	0	0	0
7.191	0	0	0	0		7.191	0	0	0	0	0
7.2	0	0	0	0		7.2	0	0	0	0	0
7.208	0	0	0	0		7.208	0	0	0	0	0
7.216	0	0	0	0		7.216	0	0	0	0	0
7.225	0	0	0	0		7.225	0	0	0	0	0
7.233	0	0	0	0		7.233	0	0	0	0	0
7.241	0	0	0	0		7.241	0	0	0	0	0
7.25	0	0	0	0		7.25	0	0	0	0	0
7.258	0	0	0	0		7.258	0	0	0	0	0
7.266	0	0	0	0		7.266	0	0	0	0	0
7.275	0	0	0	0		7.275	0	0	0	0	0
7.283	0	0	0	0		7.283	0	0	0	0	0
7.291	0	0	0	0		7.291	0	0	0	0	0
7.3	0	0	0	0		7.3	0	0	0	0	0
7.308	0	0	0	0		7.308	0	0	0	0	0
7.316	0	0	0	0		7.316	0	0	0	0	0
7.325	0	0	0	0		7.325	0	0	0	0	0
7.333	0	0	0	0		7.333	0	0	0	0	0
7.341	0	0	0	0		7.341	0	0	0	0	0
7.35	0	0	0	0		7.35	0	0	0	0	0
7.358	0	0	0	0		7.358	0	0	0	0	0
7.367	0	0	0	0		7.367	0	0	0	0	0
7.375	0	0	0	0		7.375	0	0	0	0	0
7.383	0	0	0	0		7.383	0	0	0	0	0
7.392	0	0	0	0		7.392	0	0	0	0	0
7.4	0	0	0	0		7.4	0	0	0	0	0
7.408	0	0	0	0		7.408	0	0	0	0	0
7.417	0	0	0	0		7.417	0	0	0	0	0
7.425	0	0	0	0		7.425	0	0	0	0	0
7.433	0	0	0	0		7.433	0	0	0	0	0
7.442	0	0	0	0		7.442	0	0	0	0	0
7.45	0	0	0	0		7.45	0	0	0	0	0
7.458	0	0	0	0		7.458	0	0	0	0	0
7.467	0	0	0	0		7.467	0	0	0	0	0
7.475	0	0	0	0		7.475	0	0	0	0	0
7.483	0	0	0	0		7.483	0	0	0	0	0
7.492	0	0	0	0		7.492	0	0	0	0	0
7.5	0	0	0	0		7.5	0	0	0	0	0
7.508	0	0	0	0		7.508	0	0	0	0	0
7.517	0	0	0	0		7.517	0	0	0	0	0
7.525	0	0	0	0		7.525	0	0	0	0	0
7.533	0	0	0	0		7.533	0	0	0	0	0
7.542	0	0	0	0		7.542	0	0	0	0	0
7.55	0	0	0	0		7.55	0	0	0	0	0
7.558	0	0	0	0		7.558	0	0	0	0	0
7.567	0	0	0	0		7.567	0	0	0	0	0
7.575	0	0	0	0		7.575	0	0	0	0	0
7.584	0	0	0	0		7.584	0	0	0	0	0
7.592	0	0	0	0		7.592	0	0	0	0	0
7.6	0	0	0	0		7.6	0	0	0	0	0
7.609	0	0	0	0		7.609	0	0	0	0	0
7.617	0	0	0	0		7.617	0	0	0	0	0
7.625	0	0	0	0		7.625	0	0	0	0	0
7.634	0	0	0	0		7.634	0	0	0	0	0
7.642	0	0	0	0		7.642	0	0	0	0	0
7.65	0	0	0	0		7.65	0	0	0	0	0
7.659	0	0	0	0		7.659	0	0	0	0	0
7.667	0	0	0	0		7.667	0	0	0	0	0
7.675	0	0	0	0		7.675	0	0	0	0	0
7.684	0	0	0	0		7.684	0	0	0	0	0
7.692	0	0	0	0		7.692	0	0	0	0	0
7.7	0	0	0	0		7.7	0	0	0	0	0
7.709	0	0	0	0		7.709	0	0	0	0	0
7.717	0	0	0	0		7.717	0	0	0	0	0
7.725	0	0	0	0		7.725	0	0	0	0	0
7.734	0	0	0	0		7.734	0	0	0	0	0
7.742	0	0	0	0		7.742	0	0	0	0	0
7.75	0	0	0	0		7.75	0	0	0	0	0
7.759	0	0	0	0		7.759	0	0	0	0	0
7.767	0	0	0	0		7.767	0	0	0	0	0
7.776	0	0	0	0		7.776	0	0	0	0	54163
7.784	0	0	0	0		7.784	0	0	0	0	0
7.792	0	0	0	0		7.792	0	0	0	0	0
7.801	0	0	0	0		7.801	0	0	0	0	0
7.809	0	0	0	0		7.809	0	0	0	0	0
7.817	0	0	0	0		7.817	0	0	0	0	0
7.826	0	0	0	0		7.826	0	0	0	0	0
7.834	0	0	0	0		7.834	0	0	0	0	0
7.842	0	0	0	0		7.842	0	24339	0	0	0
7.851	0	0	0	0		7.851	0	0	0	0	0
7.859	0	0	0	0		7.859	0	0	0	0	0
7.867	0	0	0	0		7.867	0	0	0	0	0
7.876	0	0	0	0		7.876	0	0	0	0	0
7.884	0	0	0	0		7.884	0	0	0	0	0
7.892	0	0	0	0		7.892	0	0	0	0	0
7.901	0	0	0	0		7.901	0	0	0	0	0
7.909	0	0	0	0		7.909	0	0	0	0	0
7.917	0	0	0	0		7.917	0	0	0	0	0
7.926	0	0	0	0		7.926	0	0	0	0	0
7.934	0	0	0	0		7.934	0	0	0	0	0
7.942	0	0	0	0		7.942	0	0	0	0	0
7.951	0	0	0	0		7.951	0	0	0	0	0
7.959	0	0	0	0		7.959	0	0	0	0	0
7.968	0	0	0	0		7.968	0	0	0	0	0
7.976	0	0	0	0		7.976	0	0	0	0	0
7.984	0	0	0	0		7.984	0	0	0	0	0
7.993	0	0	0	0		7.993	0	0	0	0	0
8.001	0	0	0	0		8.001	0	0	0	0	0
8.009	0	0	0	0		8.009	0	0	0	0	0
8.018	0	0	0	0		8.018	0	0	0	0	0
8.026	0	0	0	0		8.026	0	0	0	0	0
8.034	0	0	0	0		8.034	0	0	0	0	0
8.043	0	0	0	0		8.043	0	0	0	0	0
8.051	0	0	0	0		8.051	0	0	0	0	0
8.059	0	0	0	0		8.059	0	0	0	0	0
8.068	0	0	0	0		8.068	0	0	0	0	0
8.076	0	0	0	0		8.076	0	0	0	0	0
8.084	0	0	0	0		8.084	0	0	0	0	0
8.093	0	0	0	0		8.093	0	0	0	0	0
8.101	0	0	0	0		8.101	0	0	0	0	0
8.109	0	0	0	0		8.109	0	0	0	0	0
8.118	0	0	0	0		8.118	0	0	0	0	0
8.126	0	0	0	0		8.126	0	0	0	0	0
8.134	0	0	0	0		8.134	0	0	0	0	0
8.143	0	0	0	0		8.143	0	0	0	0	0
8.151	0	0	0	0		8.151	0	0	0	0	0
8.159	0	0	0	0		8.159	0	0	0	0	0
8.168	0	0	0	0		8.168	0	0	0	0	0
8.176	0	0	0	0		8.176	0	0	0	0	0
8.185	0	0	0	0		8.185	0	0	0	0	0
8.193	0	0	0	0		8.193	0	0	0	0	0
8.201	0	0	0	0		8.201	0	0	0	0	0
8.21	0	0	0	0		8.21	0	0	0	0	0
8.218	0	0	0	0		8.218	0	0	0	0	0
8.226	0	0	0	0		8.226	0	0	0	0	0
8.235	0	0	0	0		8.235	0	0	0	0	0
8.243	0	0	0	0		8.243	0	0	0	0	0
8.251	0	0	0	0		8.251	0	0	0	0	0
8.26	0	0	0	0		8.26	0	0	0	0	0
8.268	0	0	0	0		8.268	0	0	0	0	0
8.276	0	0	0	0		8.276	0	0	0	0	0
8.285	0	0	0	0		8.285	0	0	0	0	0
8.293	0	0	0	0		8.293	0	0	0	0	0
8.301	0	0	0	0		8.301	0	0	0	0	0
8.31	0	0	0	0		8.31	0	0	0	0	0
8.318	0	0	0	0		8.318	0	0	0	0	0
8.326	0	0	0	0		8.326	0	0	0	0	0
8.335	0	0	0	0		8.335	0	0	0	0	16198
8.343	0	0	0	0		8.343	0	0	0	0	0
8.351	0	0	0	0		8.351	0	0	0	0	0
8.36	0	0	0	0		8.36	0	0	0	0	0
8.368	0	0	0	0		8.368	0	0	0	0	0
8.377	0	0	0	0		8.377	0	0	0	0	0
8.385	0	0	0	0		8.385	0	0	0	0	0
8.393	0	0	0	0		8.393	0	0	0	0	0
8.402	0	0	0	0		8.402	0	0	0	0	0
8.41	0	0	0	0		8.41	0	0	0	0	0
8.418	0	0	0	0		8.418	0	0	0	0	0
8.427	0	0	0	0		8.427	0	0	0	0	0
8.435	0	0	0	0		8.435	0	0	0	0	0
8.443	0	0	0	0		8.443	0	0	0	0	0
8.452	0	0	0	0		8.452	0	0	0	0	0
8.46	0	0	0	0		8.46	0	0	0	0	0
8.468	0	0	0	0		8.468	0	0	0	0	0
8.477	0	0	0	0		8.477	0	0	0	0	0
8.485	0	0	0	0		8.485	0	0	0	0	0
8.493	0	0	0	0		8.493	0	0	0	0	0
8.502	0	0	0	0		8.502	0	0	0	0	0
8.51	0	0	0	0		8.51	0	0	0	0	0
8.518	0	0	0	0		8.518	0	0	0	19616	0
8.527	0	0	0	0		8.527	0	0	0	0	0
8.535	0	0	0	0		8.535	0	0	0	0	0
8.543	0	0	0	0		8.543	0	0	0	0	0
8.552	0	0	0	0		8.552	0	0	0	0	0
8.56	0	0	0	0		8.56	0	0	0	0	0
8.568	0	0	0	0		8.568	0	0	0	0	0
8.577	0	0	0	0		8.577	0	0	0	0	0
8.585	0	0	0	0		8.585	0	0	0	0	0
8.594	0	0	0	0		8.594	0	0	0	0	0
8.602	0	0	0	0		8.602	0	0	0	0	0
8.61	0	0	0	0		8.61	0	0	0	0	0
8.619	0	0	0	0		8.619	0	0	0	0	0
8.627	0	0	0	0		8.627	0	0	0	0	0
8.635	0	0	0	0		8.635	0	0	0	0	0
8.644	0	0	0	0		8.644	0	0	0	0	0
8.652	0	0	0	0		8.652	0	0	0	0	0
8.66	0	0	0	0		8.66	0	0	0	0	0
8.669	0	0	0	0		8.669	0	0	0	0	0
8.677	0	0	0	0		8.677	0	0	0	0	0
8.685	0	0	0	0		8.685	0	0	0	0	0
8.694	0	0	0	0		8.694	0	0	0	0	0
8.702	0	0	0	0		8.702	0	0	0	0	0
8.71	0	0	0	0		8.71	0	0	0	0	0
8.719	0	0	0	0		8.719	0	0	0	0	0
8.727	0	0	0	0		8.727	0	0	0	0	0
8.735	0	0	0	0		8.735	0	0	0	0	0
8.744	0	0	0	0		8.744	0	0	0	0	0
8.752	0	0	0	0		8.752	0	0	130272	0	0
8.76	0	0	0	0		8.76	0	0	0	0	0
8.769	0	0	0	0		8.769	0	0	0	0	0
8.777	0	0	0	0		8.777	0	0	0	0	0
8.785	0	0	0	0		8.785	0	0	0	0	0
8.794	0	0	0	0		8.794	0	0	0	0	0
8.802	0	0	0	0		8.802	0	0	0	0	0
8.811	0	0	0	0		8.811	0	0	0	0	0
8.819	0	0	0	0		8.819	0	0	0	0	0
8.827	0	0	0	0		8.827	0	0	0	0	0
8.836	0	0	0	0		8.836	0	0	0	0	0
8.844	0	0	0	0		8.844	0	0	0	0	0
8.852	0	0	0	0		8.852	0	0	0	0	0
8.861	0	0	0	0		8.861	0	0	0	0	0
8.869	0	0	0	0		8.869	0	0	0	0	0
8.877	0	0	0	0		8.877	0	0	0	0	0
8.886	0	0	0	0		8.886	0	0	0	0	0
8.894	0	0	0	0		8.894	0	0	0	0	0
8.902	0	0	0	0		8.902	0	0	0	0	0
8.911	0	0	0	0		8.911	0	0	0	0	0
8.919	0	0	0	0		8.919	0	0	0	0	0
8.927	0	0	0	0		8.927	0	0	0	0	0
8.936	0	0	0	0		8.936	0	0	0	0	0
8.944	0	0	0	0		8.944	0	0	0	0	0
8.952	0	0	0	0		8.952	0	0	0	0	0
8.961	0	0	0	0		8.961	0	34580	0	0	0
8.969	0	0	0	0		8.969	0	0	0	0	0
8.977	0	0	0	0		8.977	0	0	0	0	0
8.986	0	0	0	0		8.986	0	0	0	0	0
8.994	0	0	0	0		8.994	0	0	0	0	0
9.003	0	0	0	0		9.003	0	0	0	0	0
9.011	0	0	0	0		9.011	0	0	0	0	0
9.019	0	0	0	0		9.019	0	0	0	0	0
9.028	0	0	0	0		9.028	0	0	0	0	0
9.036	0	0	0	0		9.036	0	0	0	0	0
9.044	0	0	0	0		9.044	0	0	0	0	0
9.053	0	0	0	0		9.053	0	0	0	0	0
9.061	0	0	0	0		9.061	0	0	0	0	0
9.069	0	0	0	0		9.069	0	0	0	0	0
9.078	0	0	0	0		9.078	0	0	0	0	0
9.086	0	0	0	0		9.086	0	0	0	0	0
9.094	0	0	0	0		9.094	0	0	0	0	0
9.103	0	0	0	0		9.103	0	0	0	0	0
9.111	0	0	0	0		9.111	0	0	0	0	0
9.119	0	0	0	0		9.119	0	0	0	0	0
9.128	0	0	0	0		9.128	0	0	0	0	0
9.136	0	0	0	0		9.136	0	0	0	0	0
9.144	0	0	0	0		9.144	0	0	0	0	0
9.153	0	0	0	0		9.153	0	0	0	0	0
9.161	0	0	0	0		9.161	0	0	30869	0	0
9.169	0	0	0	0		9.169	0	0	0	0	0
9.178	0	0	0	0		9.178	0	0	0	0	0
9.186	0	0	0	0		9.186	0	0	0	0	0
9.194	0	0	0	0		9.194	0	0	0	0	0
9.203	0	0	0	0		9.203	0	0	0	0	0
9.211	0	0	0	0		9.211	0	0	0	0	0
9.22	0	0	0	0		9.22	0	0	0	0	0
9.228	0	0	0	0		9.228	0	0	0	0	0
9.236	0	0	0	0		9.236	0	0	0	0	0
9.245	0	0	0	0		9.245	0	0	0	0	0
9.253	0	0	0	0		9.253	0	0	0	0	0
9.261	0	0	0	0		9.261	0	0	0	0	0
9.27	0	0	0	0		9.27	0	0	0	0	0
9.278	0	0	0	0		9.278	0	0	0	0	0
9.286	0	0	0	0		9.286	0	0	0	0	0
9.295	0	0	0	0		9.295	0	0	0	0	0
9.303	0	0	0	0		9.303	0	0	0	0	0
9.311	0	0	0	0		9.311	0	7220	0	0	0
9.32	0	0	0	0		9.32	0	0	0	0	0
9.328	0	0	0	0		9.328	0	0	0	0	0
9.336	0	0	0	0		9.336	0	0	0	0	0
9.345	0	0	0	0		9.345	0	0	0	0	0
9.353	0	0	0	0		9.353	0	0	0	0	0
9.361	0	0	0	0		9.361	0	0	0	0	0
9.37	0	0	0	0		9.37	0	0	0	0	0
9.378	0	0	0	0		9.378	0	0	0	0	0
9.386	0	0	0	0		9.386	0	0	0	0	0
9.395	0	0	0	0		9.395	0	0	0	0	0
9.403	0	0	0	0		9.403	0	0	0	0	0
9.412	0	0	0	0		9.412	0	0	0	0	0
9.42	0	0	0	0		9.42	0	0	0	0	0
9.428	0	0	0	0		9.428	0	0	0	0	0
9.437	0	0	0	0		9.437	0	0	0	0	0
9.445	0	0	0	0		9.445	0	0	0	0	0
9.453	0	0	0	0		9.453	0	0	0	0	0
9.462	0	0	0	0		9.462	0	0	0	0	0
9.47	0	0	0	0		9.47	0	0	0	0	0
9.478	0	0	0	0		9.478	0	0	0	0	0
9.487	0	0	0	0		9.487	0	0	0	0	0
9.495	0	0	0	0		9.495	0	0	0	0	0
9.503	0	0	0	0		9.503	0	0	0	0	0
9.512	0	0	0	0		9.512	0	0	0	0	0
9.52	0	0	0	0		9.52	0	0	31893	0	0
9.528	0	0	0	0		9.528	0	0	0	0	0
9.537	0	0	0	0		9.537	0	0	0	0	0
9.545	0	0	0	0		9.545	0	0	0	0	0
9.553	0	0	0	0		9.553	0	0	0	0	0
9.562	0	0	0	0		9.562	0	0	0	0	0
9.57	0	0	0	0		9.57	0	0	0	0	0
9.578	0	0	0	0		9.578	0	0	0	0	0
9.587	0	0	0	0		9.587	0	0	0	0	0
9.595	0	0	0	0		9.595	0	0	0	0	0
9.604	0	0	0	0		9.604	0	0	0	0	0
9.612	0	0	0	0		9.612	0	0	0	0	0
9.62	0	0	0	0		9.62	0	0	0	0	0
9.629	0	0	0	0		9.629	0	0	0	0	0
9.637	0	0	0	0		9.637	0	0	0	0	0
9.645	86948	0	0	0		9.645	0	0	0	0	0
9.654	0	0	0	0		9.654	0	0	0	0	0
9.662	0	0	0	0		9.662	0	0	0	0	0
9.67	0	0	0	0		9.67	0	0	0	0	0
9.679	0	0	0	0		9.679	0	0	0	0	0
9.687	0	0	0	0		9.687	0	0	0	0	0
9.695	0	0	0	0		9.695	0	0	0	0	0
9.704	0	0	0	0		9.704	0	0	0	0	0
9.712	0	0	0	0		9.712	0	0	0	0	0
9.72	0	0	0	0		9.72	0	0	0	0	0
9.729	0	0	0	0		9.729	0	0	0	0	0
9.737	0	0	0	0		9.737	0	0	0	0	0
9.745	0	0	0	0		9.745	0	0	0	0	0
9.754	0	0	0	0		9.754	0	0	0	0	0
9.762	0	0	0	0		9.762	0	0	0	0	0
9.77	0	0	0	0		9.77	0	0	0	0	0
9.779	0	0	0	0		9.779	0	0	0	0	0
9.787	0	0	0	0		9.787	0	0	0	0	0
9.795	0	0	0	0		9.795	0	0	0	0	0
9.804	0	0	0	0		9.804	0	0	0	0	0
9.812	0	0	0	0		9.812	0	0	0	0	0
9.821	0	0	0	0		9.821	0	0	0	0	0
9.829	0	0	0	0		9.829	0	0	0	0	0
9.837	0	0	0	0		9.837	0	0	0	0	0
9.846	0	0	0	0		9.846	0	0	0	0	0
9.854	0	0	0	0		9.854	0	0	0	0	0
9.862	0	0	0	0		9.862	0	0	0	0	0
9.871	0	0	0	0		9.871	0	0	0	0	0
9.879	0	0	0	0		9.879	0	0	0	0	0
9.887	0	0	0	0		9.887	0	0	0	0	0
9.896	0	0	0	0		9.896	0	0	0	0	0
9.904	0	0	0	0		9.904	0	0	0	43932	0
9.912	0	0	0	0		9.912	0	0	0	0	0
9.921	0	0	0	0		9.921	0	0	0	0	0
9.929	0	0	0	0		9.929	0	0	0	0	0
9.937	0	0	0	0		9.937	0	0	0	0	0
9.946	0	0	0	0		9.946	0	0	0	0	0
9.954	0	0	0	0		9.954	0	0	0	0	0
9.962	0	0	0	0		9.962	0	0	0	0	0
9.971	0	0	0	0		9.971	0	0	0	0	0
9.979	0	0	0	0		9.979	0	0	0	0	0
9.987	0	0	0	0		9.987	0	0	0	0	0
9.996	0	0	0	0		9.996	0	0	0	0	0

## Sheet: S3c
Fig S3c Changes in N-Ac-Cys-OMe level over time upon incubation with N-hydroxybenzimidoyl chloride (10 µM) in the aqueous buffer solution
	Normalized [N-Ac-Cys-OMe]/µM
Incubation / min	Replicate 1	Replicate 2
0	10	10
10	7.8995	7.80919
20	7.63339	6.96753
30	6.96325	6.99329
