# Supplementary material for: N-Acryloylindole-alkyne (NAIA) enables imaging and profiling new ligandable cysteines and oxidized thiols by chemoproteomics
Source: Nat Commun. 2023 Jun 15;14:3564. doi: 10.1038/s41467-023-39268-w (PMC10272157; doi:10.1038/s41467-023-39268-w)
Supplement: Supplementary file 12 — Source Data [file 41467_2023_39268_MOESM12_ESM.zip › Source data_NAIA/SI/Figure S4.xlsx]

## Sheet: S4
Fig S4 LC-MS analysis of the reaction of NAIA-5 and MIA, respectively, with glutathione (GSH) in aqueous buffer solution
	NAIA-5 / µM			MI-A / µM
time / min	Replicate 1	Replicate 2	Replicate 3	Replicate 1	Replicate 2	Replicate 3
0	9.24346	9.51648	9.98266	9.76107	9.76107	9.86013
10	5.02846	5.30395	6.11481	0.426663	0.425302	0.239234
20	0.64883	1.12237	0.931533	0.287777	0.295854	0.201903
30	0.252298	0.37147	0.239542	0.25338	0.25902	0.170948
