# Supplementary material for: N-Acryloylindole-alkyne (NAIA) enables imaging and profiling new ligandable cysteines and oxidized thiols by chemoproteomics
Source: Nat Commun. 2023 Jun 15;14:3564. doi: 10.1038/s41467-023-39268-w (PMC10272157; doi:10.1038/s41467-023-39268-w)
Supplement: Supplementary file 12 — Source Data [file 41467_2023_39268_MOESM12_ESM.zip › Source data_NAIA/SI/Figure S5.xlsx]

## Sheet: S5
Fig S5 LC-MS analysis of reactions of NAIA-5 with N-acetylcysteine methyl ester and GSH
	NAIA-5 treated with- N-Ac-Cys-OMe / µM			NAIA-5 treated with GSH / µM
time / min	Replicate 1	Replicate 2	Replicate 3	Replicate 1	Replicate 2	Replicate 3
0	9.24346	9.51648	9.98266	9.24346	9.51648	9.98266
10	1.3526	1.95804	1.90185	5.02846	5.30395	6.11481
20	0.204782	0.168479	0.210944	0.64883	1.12237	0.931533
30	0.0686108	0	0	0.252298	0.37147	0.239542
