# Supplementary material for: N-Acryloylindole-alkyne (NAIA) enables imaging and profiling new ligandable cysteines and oxidized thiols by chemoproteomics
Source: Nat Commun. 2023 Jun 15;14:3564. doi: 10.1038/s41467-023-39268-w (PMC10272157; doi:10.1038/s41467-023-39268-w)
Supplement: Supplementary file 12 — Source Data [file 41467_2023_39268_MOESM12_ESM.zip › Source data_NAIA/SI/Figure S8.xlsx]

## Sheet: S8a
Fig S8a Gel-based ABPP experiment of 231MFP cell lysates labeled by NAIA-4 or IAA. n = 3 different biological replicates/group.
	NAIA-4			IAA
[Compound] / µM	Replicate 1	Replicate 2	Replicate 3	Replicate 1	Replicate 2	Replicate 3
0	-0.00433	0.016805	-0.01248	-0.00809	-0.00048	0.008573
0.05	0.008891	0.015997	0.001621	-0.00647	0.016166	0.002639
0.1	0.032349	0.030625	0.018601	0.000542	0.030425	-0.00637
0.5	0.139518	0.116424	0.148826	0.03006	0.050535	0.018125
1	0.360021	0.292076	0.400966	0.065016	0.072459	0.055094
5	1.02962	0.868916	1.10146	0.331975	0.298996	0.378864

## Sheet: S8b
Fig S8b Gel-based ABPP experiment of 231MFP cells treated with NAIA-4 or IAA. n = 3 different biological replicates/group.
[Compound] / µM	Replicate 1	Replicate 2	Replicate 3
0	-0.02683	0.01461	0.01222
IAA (1 µM)	0.1559	0.1948	0.16263
IAA (5 µM)	0.71116	0.65687	0.66212
NAIA-4 (1 µM)	0.25021	0.21216	0.2657
NAIA-4 (5 µM)	1.03289	0.96594	1.00117
